# Supplementary material for: Unraveling metal effects on CO2 uptake in pyrene-based metal-organic frameworks
Source: Nat Commun. 2025 Feb 11;16:1516. doi: 10.1038/s41467-025-56296-w (PMC11814143; doi:10.1038/s41467-025-56296-w)
Supplement: Supplementary file 3 — Source Data [file 41467_2025_56296_MOESM3_ESM.zip › SourceCode/MainText/Figure3_PXRDs.xlsx]

## Sheet: Figure3_a
Simulated Orthorhombic		As-Made		Activated
2T	Norm. Int. (arb. Units)	2T	Norm. Int. (arb. Units)	2T	Norm. Int. (arb. Units)
2	0	2	1.00292	2.0001	2.00365
2.02	0	2.02047	1.00293	2.02057	2.00202
2.04	0	2.04095	1.0015	2.04105	2.00455
2.06	0	2.06142	1.00276	2.06152	2.00219
2.08	0	2.0819	1.00201	2.082	2
2.1	1e-08	2.10237	1.00322	2.10247	2.00596
2.12	1e-08	2.12284	1.00231	2.12294	2.00312
2.14	1e-08	2.14332	1.00249	2.14342	2.00268
2.16	1e-08	2.16379	1.00355	2.16389	2.00543
2.18	1e-08	2.18427	1.00425	2.18437	2.00358
2.2	1e-08	2.20474	1.00443	2.20484	2.0026
2.22	1e-08	2.22521	1.00332	2.22531	2.00412
2.24	1e-08	2.24569	1.00148	2.24579	2.00193
2.26	1e-08	2.26616	1.00368	2.26626	2.00298
2.28	1e-08	2.28664	1.00169	2.28674	2.00331
2.3	1e-08	2.30711	1.0041	2.30721	2.00108
2.32	1e-08	2.32758	1.00247	2.32768	2.00409
2.34	1e-08	2.34806	1.00302	2.34816	2.00627
2.36	1e-08	2.36853	1.00331	2.36863	2.00255
2.38	1e-08	2.389	1.00293	2.3891	2.0023
2.4	1e-08	2.40948	1.00617	2.40958	2.00428
2.42	2e-08	2.42995	1.00641	2.43005	2.0011
2.44	2e-08	2.45043	1.0023	2.45053	2.00446
2.46	2e-08	2.4709	1.00146	2.471	2.00286
2.48	2e-08	2.49137	1.00403	2.49147	2.0036
2.5	2e-08	2.51185	1.00468	2.51195	2.00168
2.52	2e-08	2.53232	1.00234	2.53242	2.00355
2.54	3e-08	2.5528	1.0063	2.5529	2.00297
2.56	3e-08	2.57327	1.00396	2.57337	2.00323
2.58	4e-08	2.59374	1.00359	2.59384	2.00234
2.6	4e-08	2.61422	1.00238	2.61432	2.00242
2.62	5e-08	2.63469	1.00475	2.63479	2.00416
2.64	6e-08	2.65517	1.00355	2.65527	2.00322
2.66	7e-08	2.67564	1.00323	2.67574	2.00235
2.68	8e-08	2.69611	1.00425	2.69621	2.00333
2.7	1e-07	2.71659	1.00289	2.71669	2.00352
2.72	1.3e-07	2.73706	1.00169	2.73716	2.00389
2.74	1.6e-07	2.75754	1.0026	2.75764	2.00382
2.76	2.3e-07	2.77801	1.00169	2.77811	2.00521
2.78	3.3e-07	2.79848	1.00301	2.79858	2.00357
2.8	5e-07	2.81896	1.0039	2.81906	2.003
2.82	7.7e-07	2.83943	1.00305	2.83953	2.00278
2.84	1.13e-06	2.85991	1.00183	2.86001	2.00238
2.86	1.44e-06	2.88038	1.00304	2.88048	2.00238
2.88	1.4e-06	2.90085	1.00327	2.90095	2.00414
2.9	1.06e-06	2.92133	1.00474	2.92143	2.0031
2.92	7.1e-07	2.9418	1.00181	2.9419	2.00237
2.94	4.6e-07	2.96228	1.00463	2.96238	2.00472
2.96	3e-07	2.98275	1.00362	2.98285	2.00248
2.98	2.1e-07	3.00322	1.00597	3.00332	2.00507
3	1.6e-07	3.0237	1.00512	3.0238	2.00512
3.02	1.2e-07	3.04417	1.00359	3.04427	2.0034
3.04	1e-07	3.06464	1.00466	3.06474	2.00299
3.06	8e-08	3.08512	1.0037	3.08522	2.00529
3.08	6e-08	3.10559	1.00337	3.10569	2.00109
3.1	5e-08	3.12607	1.00324	3.12617	2.00469
3.12	5e-08	3.14654	1.0056	3.14664	2.00391
3.14	4e-08	3.16701	1.00123	3.16711	2.00169
3.16	3e-08	3.18749	1.00126	3.18759	2.00334
3.18	3e-08	3.20796	1.00464	3.20806	2.00291
3.2	3e-08	3.22844	1.00461	3.22854	2.00271
3.22	2e-08	3.24891	1.00236	3.24901	2.00581
3.24	2e-08	3.26938	1.0032	3.26948	2.00426
3.26	2e-08	3.28986	1.00379	3.28996	2.00255
3.28	2e-08	3.31033	1.00087	3.31043	2.00327
3.3	2e-08	3.33081	1.00291	3.33091	2.003
3.32	1e-08	3.35128	1.00024	3.35138	2.00369
3.34	1e-08	3.37175	1.00373	3.37185	2.00545
3.36	1e-08	3.39223	1.0051	3.39233	2.00289
3.38	1e-08	3.4127	1.00202	3.4128	2.00375
3.4	1e-08	3.43318	1.00483	3.43328	2.00433
3.42	1e-08	3.45365	1.00589	3.45375	2.00079
3.44	1e-08	3.47412	1.00608	3.47422	2.00381
3.46	1e-08	3.4946	1.00388	3.4947	2.00518
3.48	1e-08	3.51507	1.00525	3.51517	2.005
3.5	1e-08	3.53555	1.00481	3.53565	2.0046
3.52	1e-08	3.55602	1.00293	3.55612	2.00699
3.54	1e-08	3.57649	1.00653	3.57659	2.00325
3.56	1e-08	3.59697	1.00315	3.59707	2.00354
3.58	1e-08	3.61744	1.00302	3.61754	2.00344
3.6	1e-08	3.63792	1.00372	3.63801	2.00229
3.62	1e-08	3.65839	1.00567	3.65849	2.00379
3.64	1e-08	3.67886	1.00425	3.67896	2.00609
3.66	0	3.69934	1.00573	3.69944	2.00453
3.68	0	3.71981	1.00344	3.71991	2.00481
3.7	0	3.74028	1.00358	3.74038	2.00573
3.72	0	3.76076	1.0031	3.76086	2.00806
3.74	0	3.78123	1.00148	3.78133	2.00406
3.76	0	3.80171	1.00441	3.80181	2.00243
3.78	0	3.82218	1.00362	3.82228	2.00237
3.8	0	3.84265	1.00526	3.84275	2.0053
3.82	0	3.86313	1.00452	3.86323	2.00475
3.84	0	3.8836	1.00472	3.8837	2.00553
3.86	0	3.90408	1.00398	3.90418	2.00417
3.88	0	3.92455	1.00283	3.92465	2.00537
3.9	0	3.94502	1.00318	3.94512	2.00529
3.92	0	3.9655	1.00684	3.9656	2.00698
3.94	0	3.98597	1.0028	3.98607	2.00599
3.96	0	4.00645	1.00253	4.00655	2.00421
3.98	0	4.02692	1.00583	4.02702	2.00578
4	0	4.04739	1.00107	4.04749	2.00743
4.02	0	4.06787	1.00152	4.06797	2.00537
4.04	0	4.08834	1.00788	4.08844	2.0055
4.06	0	4.10882	1.00678	4.10892	2.00346
4.08	0	4.12929	1.00657	4.12939	2.00651
4.1	0	4.14976	1.00362	4.14986	2.00468
4.12	0	4.17024	1.00506	4.17034	2.00638
4.14	0	4.19071	1.00356	4.19081	2.00445
4.16	0	4.21119	1.00361	4.21129	2.00677
4.18	0	4.23166	1.00459	4.23176	2.006
4.2	0	4.25213	1.00428	4.25223	2.00545
4.22	1.237e-05	4.27261	1.00267	4.27271	2.0062
4.24	1.272e-05	4.29308	1.00303	4.29318	2.00513
4.26	1.309e-05	4.31356	1.00464	4.31365	2.00575
4.28	1.347e-05	4.33403	1.00588	4.33413	2.00869
4.3	0.00033548	4.3545	1.00329	4.3546	2.0063
4.32	0.00034502	4.37498	1.00541	4.37508	2.00589
4.34	0.00035497	4.39545	1.00293	4.39555	2.00604
4.36	0.00036536	4.41592	1.00506	4.41602	2.00783
4.38	0.00037621	4.4364	1.00418	4.4365	2.00652
4.4	0.00038755	4.45687	1.00512	4.45697	2.0076
4.42	0.00039941	4.47735	1.00228	4.47745	2.00766
4.44	0.00041183	4.49782	1.00239	4.49792	2.00608
4.46	0.00042483	4.51829	1.00472	4.51839	2.00731
4.48	0.00043846	4.53877	1.00281	4.53887	2.00622
4.5	0.00045275	4.55924	1.0052	4.55934	2.00792
4.52	0.00046776	4.57972	1.00443	4.57982	2.00683
4.54	0.00048352	4.60019	1.0048	4.60029	2.00978
4.56	0.00050009	4.62066	1.0031	4.62076	2.00937
4.58	0.00051753	4.64114	1.00549	4.64124	2.00879
4.6	0.0005359	4.66161	1.00395	4.66171	2.0098
4.62	0.00055526	4.68209	1.00401	4.68219	2.00743
4.64	0.00057569	4.70256	1.00402	4.70266	2.00614
4.66	0.00059727	4.72303	1.0059	4.72313	2.00737
4.68	0.00062009	4.74351	1.00581	4.74361	2.00795
4.7	0.00064423	4.76398	1.00411	4.76408	2.00641
4.72	0.00066982	4.78446	1.00366	4.78456	2.00591
4.74	0.00069695	4.80493	1.00507	4.80503	2.0089
4.76	0.00072577	4.8254	1.00576	4.8255	2.00789
4.78	0.00075642	4.84588	1.00272	4.84598	2.00594
4.8	0.00078904	4.86635	1.00424	4.86645	2.00972
4.82	0.00082382	4.88683	1.00648	4.88693	2.00673
4.84	0.00086095	4.9073	1.00453	4.9074	2.00782
4.86	0.00090065	4.92777	1.00729	4.92787	2.00779
4.88	0.0009432	4.94825	1.00385	4.94835	2.0066
4.9	0.00098878	4.96872	1.0033	4.96882	2.00965
4.92	0.00104	4.9892	1.00233	4.98929	2.00902
4.94	0.00109	5.00967	1.00236	5.00977	2.00752
4.96	0.00115	5.03014	1.00382	5.03024	2.00873
4.98	0.00121	5.05062	1.004	5.05072	2.00904
5	0.00128	5.07109	1.00304	5.07119	2.00727
5.02	0.00135	5.09156	1.00389	5.09166	2.00977
5.04	0.00143	5.11204	1.00335	5.11214	2.00841
5.06	0.00151	5.13251	1.00409	5.13261	2.01035
5.08	0.0016	5.15299	1.00314	5.15309	2.0105
5.1	0.00171	5.17346	1.00642	5.17356	2.01083
5.12	0.00182	5.19393	1.0021	5.19403	2.00723
5.14	0.00194	5.21441	1.00694	5.21451	2.01032
5.16	0.00208	5.23488	1.00697	5.23498	2.01047
5.18	0.00223	5.25536	1.00503	5.25546	2.00945
5.2	0.0024	5.27583	1.00454	5.27593	2.00947
5.22	0.00259	5.2963	1.00767	5.2964	2.01062
5.24	0.0028	5.31678	1.00843	5.31688	2.01136
5.26	0.00304	5.33725	1.00551	5.33735	2.00985
5.28	0.00331	5.35773	1.00533	5.35783	2.01087
5.3	0.00362	5.3782	1.00645	5.3783	2.01404
5.32	0.00397	5.39867	1.00917	5.39877	2.01236
5.34	0.00438	5.41915	1.00362	5.41925	2.01055
5.36	0.00485	5.43962	1.00551	5.43972	2.01314
5.38	0.0054	5.4601	1.00948	5.4602	2.0104
5.4	0.00606	5.48057	1.00414	5.48067	2.01258
5.42	0.00684	5.50104	1.0067	5.50114	2.01415
5.44	0.00778	5.52152	1.00545	5.52162	2.01479
5.46	0.00892	5.54199	1.00895	5.54209	2.01595
5.48	0.01034	5.56247	1.00573	5.56257	2.01848
5.5	0.01212	5.58294	1.00809	5.58304	2.01809
5.52	0.01441	5.60341	1.0086	5.60351	2.01968
5.54	0.01742	5.62389	1.01215	5.62399	2.02278
5.56	0.02149	5.64436	1.01374	5.64446	2.02692
5.58	0.02725	5.66483	1.01425	5.66493	2.02783
5.6	0.03571	5.68531	1.01444	5.68541	2.03042
5.62	0.04866	5.70578	1.01578	5.70588	2.03411
5.64	0.06897	5.72626	1.01928	5.72636	2.03809
5.66	0.10018	5.74673	1.02088	5.74683	2.04461
5.68	0.1468	5.7672	1.02289	5.7673	2.05128
5.7	0.21444	5.78768	1.02676	5.78778	2.06017
5.72	0.29231	5.80815	1.02825	5.80825	2.06973
5.74	0.32572	5.82863	1.03315	5.82873	2.07604
5.76	0.27515	5.8491	1.04582	5.8492	2.08724
5.78	0.19277	5.86957	1.044	5.86967	2.09885
5.8	0.1259	5.89005	1.05454	5.89015	2.10718
5.82	0.08208	5.91052	1.06012	5.91062	2.10911
5.84	0.05564	5.931	1.06441	5.9311	2.10694
5.86	0.03992	5.95147	1.07134	5.95157	2.09606
5.88	0.03017	5.97194	1.0762	5.97204	2.08217
5.9	0.02369	5.99242	1.07283	5.99252	2.07381
5.92	0.01911	6.01289	1.07061	6.01299	2.06924
5.94	0.01573	6.03337	1.0672	6.03347	2.05178
5.96	0.01316	6.05384	1.06249	6.05394	2.05098
5.98	0.01117	6.07431	1.05272	6.07441	2.0407
6	0.00959	6.09479	1.0445	6.09489	2.03726
6.02	0.00833	6.11526	1.03881	6.11536	2.03357
6.04	0.00729	6.13574	1.03737	6.13584	2.02936
6.06	0.00644	6.15621	1.02827	6.15631	2.02598
6.08	0.00573	6.17668	1.02362	6.17678	2.02315
6.1	0.00513	6.19716	1.02507	6.19726	2.02283
6.12	0.00461	6.21763	1.01898	6.21773	2.02366
6.14	0.00418	6.23811	1.01722	6.23821	2.01924
6.16	0.0038	6.25858	1.01527	6.25868	2.01856
6.18	0.00347	6.27905	1.01258	6.27915	2.01763
6.2	0.00318	6.29953	1.00995	6.29963	2.0159
6.22	0.00293	6.32	1.01048	6.3201	2.01776
6.24	0.0027	6.34047	1.00987	6.34057	2.0158
6.26	0.00251	6.36095	1.00895	6.36105	2.01584
6.28	0.00233	6.38142	1.01046	6.38152	2.01646
6.3	0.00218	6.4019	1.0101	6.402	2.01445
6.32	0.00205	6.42237	1.00841	6.42247	2.01269
6.34	0.00193	6.44284	1.00889	6.44294	2.0149
6.36	0.00181	6.46332	1.01035	6.46342	2.01455
6.38	0.00169	6.48379	1.00783	6.48389	2.01519
6.4	0.00158	6.50427	1.00587	6.50437	2.01608
6.42	0.00149	6.52474	1.00863	6.52484	2.01222
6.44	0.0014	6.54521	1.00621	6.54531	2.01435
6.46	0.00132	6.56569	1.00845	6.56579	2.01307
6.48	0.00125	6.58616	1.00718	6.58626	2.01281
6.5	0.00118	6.60664	1.00585	6.60674	2.0151
6.52	0.00112	6.62711	1.00819	6.62721	2.01782
6.54	0.00107	6.64758	1.00873	6.64768	2.01554
6.56	0.00102	6.66806	1.00611	6.66816	2.01327
6.58	0.00096897	6.68853	1.0083	6.68863	2.01409
6.6	0.0019	6.70901	1.00982	6.70911	2.01343
6.62	0.00188	6.72948	1.00829	6.72958	2.01218
6.64	0.00187	6.74995	1.00397	6.75005	2.01462
6.66	0.00187	6.77043	1.00502	6.77053	2.01262
6.68	0.00186	6.7909	1.00768	6.791	2.01478
6.7	0.00186	6.81138	1.0061	6.81148	2.01387
6.72	0.00187	6.83185	1.00561	6.83195	2.01522
6.74	0.00188	6.85232	1.0094	6.85242	2.0133
6.76	0.00189	6.8728	1.00498	6.8729	2.01388
6.78	0.0019	6.89327	1.00992	6.89337	2.01491
6.8	0.00192	6.91375	1.00441	6.91385	2.01478
6.82	0.00194	6.93422	1.0079	6.93432	2.01436
6.84	0.00196	6.95469	1.00638	6.95479	2.01311
6.86	0.00199	6.97517	1.00754	6.97527	2.01367
6.88	0.00201	6.99564	1.00618	6.99574	2.0126
6.9	0.00205	7.01611	1.0029	7.01621	2.01435
6.92	0.00209	7.03659	1.00722	7.03669	2.01427
6.94	0.00213	7.05706	1.00663	7.05716	2.01232
6.96	0.00217	7.07754	1.0064	7.07764	2.01364
6.98	0.00222	7.09801	1.00566	7.09811	2.0129
7	0.00227	7.11848	1.00682	7.11858	2.0161
7.02	0.00233	7.13896	1.00753	7.13906	2.01209
7.04	0.00239	7.15943	1.00705	7.15953	2.0146
7.06	0.00246	7.17991	1.0062	7.18001	2.01524
7.08	0.00253	7.20038	1.00474	7.20048	2.01173
7.1	0.00261	7.22085	1.00782	7.22095	2.01595
7.12	0.0027	7.24133	1.00724	7.24143	2.01285
7.14	0.00278	7.2618	1.00789	7.2619	2.01391
7.16	0.00287	7.28228	1.004	7.28238	2.01345
7.18	0.00298	7.30275	1.00523	7.30285	2.01479
7.2	0.00278	7.32322	1.00738	7.32332	2.01603
7.22	0.00292	7.3437	1.00742	7.3438	2.01194
7.24	0.00306	7.36417	1.00855	7.36427	2.01494
7.26	0.00321	7.38465	1.00528	7.38475	2.01215
7.28	0.00338	7.40512	1.00894	7.40522	2.01339
7.3	0.00356	7.42559	1.00562	7.42569	2.01311
7.32	0.00375	7.44607	1.00675	7.44617	2.01285
7.34	0.00396	7.46654	1.00648	7.46664	2.01394
7.36	0.00418	7.48702	1.00704	7.48712	2.01517
7.38	0.00443	7.50749	1.00962	7.50759	2.01291
7.4	0.0047	7.52796	1.00873	7.52806	2.01559
7.42	0.00499	7.54844	1.00624	7.54854	2.01371
7.44	0.00531	7.56891	1.00898	7.56901	2.01488
7.46	0.00566	7.58939	1.00483	7.58949	2.01372
7.48	0.00605	7.60986	1.00421	7.60996	2.01399
7.5	0.00649	7.63033	1.00777	7.63043	2.01433
7.52	0.00697	7.65081	1.00828	7.65091	2.01241
7.54	0.0075	7.67128	1.0059	7.67138	2.01613
7.56	0.0081	7.69175	1.00502	7.69185	2.01361
7.58	0.00877	7.71223	1.00812	7.71233	2.01435
7.6	0.00953	7.7327	1.00786	7.7328	2.0151
7.62	0.01039	7.75318	1.00791	7.75328	2.01357
7.64	0.01138	7.77365	1.01055	7.77375	2.01451
7.66	0.01251	7.79412	1.01029	7.79422	2.01751
7.68	0.01381	7.8146	1.00703	7.8147	2.01633
7.7	0.01533	7.83507	1.01236	7.83517	2.02138
7.72	0.01712	7.85555	1.01267	7.85565	2.01829
7.74	0.01923	7.87602	1.01433	7.87612	2.02102
7.76	0.02175	7.89649	1.01377	7.89659	2.02524
7.78	0.0248	7.91697	1.02173	7.91707	2.02687
7.8	0.02854	7.93744	1.02303	7.93754	2.0288
7.82	0.03316	7.95792	1.0236	7.95802	2.03319
7.84	0.039	7.97839	1.03157	7.97849	2.03909
7.86	0.04648	7.99886	1.03597	7.99896	2.04451
7.88	0.05629	8.01934	1.0456	8.01944	2.05486
7.9	0.06951	8.03981	1.04912	8.03991	2.06678
7.92	0.08803	8.06029	1.06402	8.06039	2.08011
7.94	0.11552	8.08076	1.08265	8.08086	2.09974
7.96	0.15925	8.10123	1.10049	8.10133	2.12232
7.98	0.23252	8.12171	1.11565	8.12181	2.14492
8	0.35521	8.14218	1.14426	8.14228	2.18474
8.02	0.54745	8.16266	1.1771	8.16276	2.23946
8.04	0.80107	8.18313	1.20788	8.18323	2.29698
8.06	1	8.2036	1.25712	8.2037	2.39487
8.08	0.9497	8.22408	1.31421	8.22418	2.52492
8.1	0.70804	8.24455	1.39753	8.24465	2.67778
8.12	0.47069	8.26503	1.49459	8.26513	2.8899
8.14	0.30469	8.2855	1.60898	8.2856	3
8.16	0.20206	8.30597	1.7575	8.30607	2.83689
8.18	0.14122	8.32645	1.91884	8.32655	2.57862
8.2	0.10441	8.34692	1.99295	8.34702	2.33878
8.22	0.08069	8.36739	2	8.36749	2.1889
8.24	0.06434	8.38787	1.89278	8.38797	2.12988
8.26	0.05249	8.40834	1.71421	8.40844	2.09295
8.28	0.0436	8.42882	1.49494	8.42892	2.06935
8.3	0.03677	8.44929	1.31828	8.44939	2.05882
8.32	0.03141	8.46976	1.18624	8.46986	2.04869
8.34	0.02712	8.49024	1.13642	8.49034	2.03916
8.36	0.02365	8.51071	1.10071	8.51081	2.03854
8.38	0.02081	8.53119	1.07524	8.53129	2.03321
8.4	0.01844	8.55166	1.06472	8.55176	2.02898
8.42	0.01645	8.57213	1.05094	8.57223	2.02835
8.44	0.01477	8.59261	1.05044	8.59271	2.02658
8.46	0.01333	8.61308	1.04111	8.61318	2.02181
8.48	0.01209	8.63356	1.03705	8.63366	2.02477
8.5	0.01101	8.65403	1.03346	8.65413	2.02197
8.52	0.01007	8.6745	1.02935	8.6746	2.02344
8.54	0.00925	8.69498	1.02689	8.69508	2.02254
8.56	0.00852	8.71545	1.02599	8.71555	2.01866
8.58	0.00788	8.73593	1.02571	8.73603	2.01595
8.6	0.0073	8.7564	1.02052	8.7565	2.01917
8.62	0.00679	8.77687	1.02442	8.77697	2.01653
8.64	0.00633	8.79735	1.02027	8.79745	2.01578
8.66	0.00591	8.81782	1.02195	8.81792	2.01683
8.68	0.00554	8.8383	1.01542	8.8384	2.01557
8.7	0.00519	8.85877	1.01509	8.85887	2.01326
8.72	0.00488	8.87924	1.01558	8.87934	2.01387
8.74	0.0046	8.89972	1.01407	8.89982	2.01245
8.76	0.00434	8.92019	1.0156	8.92029	2.01189
8.78	0.0041	8.94067	1.016	8.94077	2.01201
8.8	0.00388	8.96114	1.01272	8.96124	2.01327
8.82	0.00368	8.98161	1.01478	8.98171	2.01215
8.84	0.00349	9.00209	1.01181	9.00219	2.01165
8.86	0.00332	9.02256	1.00916	9.02266	2.01091
8.88	0.00316	9.04303	1.01189	9.04313	2.00941
8.9	0.00301	9.06351	1.01032	9.06361	2.01048
8.92	0.00287	9.08398	1.00943	9.08408	2.01136
8.94	0.00274	9.10446	1.01071	9.10456	2.0092
8.96	0.00262	9.12493	1.0077	9.12503	2.01072
8.98	0.00251	9.1454	1.00723	9.1455	2.00836
9	0.0024	9.16588	1.00939	9.16598	2.00794
9.02	0.0023	9.18635	1.00896	9.18645	2.00745
9.04	0.00221	9.20683	1.00709	9.20693	2.00937
9.06	0.00212	9.2273	1.00807	9.2274	2.00625
9.08	0.00204	9.24777	1.00785	9.24787	2.00892
9.1	0.00196	9.26825	1.00681	9.26835	2.00653
9.12	0.00189	9.28872	1.00712	9.28882	2.00645
9.14	0.00182	9.3092	1.00478	9.3093	2.00795
9.16	0.00175	9.32967	1.00778	9.32977	2.00723
9.18	0.00169	9.35014	1.00539	9.35024	2.00516
9.2	0.00163	9.37062	1.00585	9.37072	2.00565
9.22	0.00157	9.39109	1.00782	9.39119	2.00725
9.24	0.00152	9.41157	1.00574	9.41167	2.0055
9.26	0.00147	9.43204	1.00543	9.43214	2.00723
9.28	0.00142	9.45251	1.00166	9.45261	2.00544
9.3	0.00138	9.47299	1.00558	9.47309	2.00519
9.32	0.00133	9.49346	1.00455	9.49356	2.00416
9.34	0.00129	9.51394	1.00501	9.51404	2.00563
9.36	0.00125	9.53441	1.00486	9.53451	2.00424
9.38	0.00121	9.55488	1.00553	9.55498	2.00443
9.4	0.00118	9.57536	1.00378	9.57546	2.00581
9.42	0.00114	9.59583	1.00492	9.59593	2.005
9.44	0.00111	9.61631	1.00435	9.6164	2.00368
9.46	0.00108	9.63678	1.00327	9.63688	2.00599
9.48	0.00105	9.65725	1.00384	9.65735	2.00348
9.5	0.00102	9.67773	1.00488	9.67783	2.00558
9.52	0.00099179	9.6982	1.00479	9.6983	2.00389
9.54	2.8e-07	9.71867	1.00453	9.71877	2.00433
9.56	3e-07	9.73915	1.00283	9.73925	2.00218
9.58	3.1e-07	9.75962	1.0015	9.75972	2.00545
9.6	3.3e-07	9.7801	1.00304	9.7802	2.00357
9.62	3.5e-07	9.80057	1.00313	9.80067	2.00475
9.64	3.7e-07	9.82104	1.00256	9.82114	2.00434
9.66	4e-07	9.84152	1.00167	9.84162	2.00404
9.68	4.2e-07	9.86199	1.00373	9.86209	2.0033
9.7	4.5e-07	9.88247	1.00646	9.88257	2.00178
9.72	4.8e-07	9.90294	1.00439	9.90304	2.00507
9.74	5.1e-07	9.92341	1.00407	9.92351	2.00308
9.76	5.5e-07	9.94389	1.00428	9.94399	2.00475
9.78	5.9e-07	9.96436	1.00231	9.96446	2.00227
9.8	6.4e-07	9.98484	1.00122	9.98494	2.00463
9.82	6.9e-07	10.0053	1.00365	10.0054	2.00304
9.84	7.5e-07	10.0258	1.00375	10.0259	2.00318
9.86	8.2e-07	10.0463	1.00561	10.0464	2.00465
9.88	8.9e-07	10.0667	1.00323	10.0668	2.00377
9.9	1.02e-06	10.0872	1.00235	10.0873	2.00365
9.92	1.12e-06	10.1077	1.00416	10.1078	2.00265
9.94	1.24e-06	10.1281	1.00214	10.1282	2.00364
9.96	1.37e-06	10.1486	1.00261	10.1487	2.00245
9.98	1.54e-06	10.1691	1.00422	10.1692	2.00501
10	1.73e-06	10.1896	1.00442	10.1897	2.00427
10.02	4.98e-06	10.2101	1.00236	10.2102	2.00423
10.04	5.35e-06	10.2305	1.00459	10.2306	2.00334
10.06	5.78e-06	10.251	1.0032	10.2511	2.00411
10.08	6.31e-06	10.2715	1.00258	10.2716	2.00203
10.1	6.96e-06	10.2919	1.00347	10.292	2.00329
10.12	7.78e-06	10.3124	1.00513	10.3125	2.00446
10.14	8.84e-06	10.3329	1.00126	10.333	2.00393
10.16	1.027e-05	10.3534	1.0053	10.3535	2.00389
10.18	1.23e-05	10.3738	1.00391	10.3739	2.00363
10.2	1.54e-05	10.3943	1.00459	10.3944	2.00283
10.22	2.043e-05	10.4148	1.00506	10.4149	2.00283
10.24	2.885e-05	10.4353	1.00202	10.4354	2.00276
10.26	4.241e-05	10.4557	1.00183	10.4558	2.00274
10.28	6.173e-05	10.4762	1.00324	10.4763	2.00407
10.3	8.145e-05	10.4967	1.00362	10.4968	2.00425
10.32	8.574e-05	10.5172	1.00369	10.5173	2.00404
10.34	6.987e-05	10.5376	1.00454	10.5377	2.00414
10.36	4.953e-05	10.5581	1.00156	10.5582	2.00265
10.38	3.415e-05	10.5786	1.00608	10.5787	2.00314
10.4	2.442e-05	10.5991	1.00418	10.5991	2.00405
10.42	1.869e-05	10.6195	1.0039	10.6196	2.00417
10.44	1.538e-05	10.64	1.00309	10.6401	2.00228
10.46	1.339e-05	10.6605	1.00342	10.6606	2.00476
10.48	1.214e-05	10.6809	1.00608	10.6811	2.0051
10.5	1.133e-05	10.7014	1.0029	10.7015	2.00315
10.52	1.082e-05	10.7219	1.00287	10.722	2.00552
10.54	1.051e-05	10.7424	1.00135	10.7425	2.00552
10.56	1.036e-05	10.7629	1.00629	10.763	2.00221
10.58	1.033e-05	10.7833	1.00419	10.7834	2.00417
10.6	1.039e-05	10.8038	1.00422	10.8039	2.00461
10.62	1.053e-05	10.8243	1.00487	10.8244	2.00332
10.64	1.075e-05	10.8447	1.00164	10.8448	2.00478
10.66	1.102e-05	10.8652	1.00446	10.8653	2.00389
10.68	1.136e-05	10.8857	1.00294	10.8858	2.00307
10.7	1.176e-05	10.9062	1.00167	10.9063	2.00431
10.72	1.221e-05	10.9266	1.00558	10.9267	2.00306
10.74	1.272e-05	10.9471	1.0053	10.9472	2.00305
10.76	1.33e-05	10.9676	1.00482	10.9677	2.00433
10.78	1.394e-05	10.9881	1.00325	10.9882	2.00344
10.8	1.465e-05	11.0085	1.00551	11.0086	2.00585
10.82	1.544e-05	11.029	1.00492	11.0291	2.00467
10.84	1.632e-05	11.0495	1.00578	11.0496	2.00412
10.86	1.729e-05	11.07	1.00468	11.0701	2.00204
10.88	1.836e-05	11.0904	1.00363	11.0905	2.00421
10.9	1.955e-05	11.1109	1.00475	11.111	2.0043
10.92	2.088e-05	11.1314	1.00354	11.1315	2.00603
10.94	2.236e-05	11.1518	1.00482	11.1519	2.00414
10.96	2.402e-05	11.1723	1.00403	11.1724	2.00339
10.98	2.588e-05	11.1928	1.00449	11.1929	2.00352
11	2.798e-05	11.2133	1.00468	11.2134	2.00276
11.02	3.036e-05	11.2338	1.00358	11.2339	2.00448
11.04	3.306e-05	11.2542	1.00331	11.2543	2.00219
11.06	3.616e-05	11.2747	1.00185	11.2748	2.0028
11.08	3.972e-05	11.2952	1.00228	11.2953	2.00364
11.1	4.385e-05	11.3156	1.00472	11.3157	2.00244
11.12	4.867e-05	11.3361	1.00323	11.3362	2.00496
11.14	5.435e-05	11.3566	1.00546	11.3567	2.00447
11.16	6.111e-05	11.3771	1.00403	11.3772	2.00347
11.18	6.924e-05	11.3975	1.00373	11.3976	2.00487
11.2	7.916e-05	11.418	1.00364	11.4181	2.00348
11.22	9.148e-05	11.4385	1.00443	11.4386	2.0031
11.24	0.00010716	11.459	1.00372	11.4591	2.00416
11.26	0.00012766	11.4794	1.00203	11.4795	2.00446
11.28	0.00016237	11.4999	1.00525	11.5	2.00265
11.3	0.00019961	11.5204	1.00428	11.5205	2.00419
11.32	0.00024873	11.5409	1.0029	11.541	2.00283
11.34	0.0003093	11.5613	1.00463	11.5614	2.00478
11.36	0.00038418	11.5818	1.00459	11.5819	2.00612
11.38	0.00061147	11.6023	1.00363	11.6024	2.00405
11.4	0.00081043	11.6227	1.00184	11.6228	2.00411
11.42	0.00115	11.6432	1.00204	11.6433	2.00272
11.44	0.0017	11.6637	1.00204	11.6638	2.00369
11.46	0.00247	11.6842	1.00447	11.6843	2.00464
11.48	0.00318	11.7047	1.00431	11.7048	2.00399
11.5	0.00322	11.7251	1.00431	11.7252	2.00603
11.52	0.00254	11.7456	1.00286	11.7457	2.00426
11.54	0.00177	11.7661	1.00343	11.7662	2.0021
11.56	0.0012	11.7865	1.00312	11.7866	2.00477
11.58	0.00085283	11.807	1.00353	11.8071	2.0031
11.6	0.00064633	11.8275	1.00302	11.8276	2.0046
11.62	0.00052525	11.848	1.00442	11.8481	2.00414
11.64	0.00045129	11.8684	1.00328	11.8685	2.00281
11.66	0.00040393	11.8889	1.0038	11.889	2.00546
11.68	0.00037271	11.9094	1.00272	11.9095	2.00275
11.7	0.00035131	11.9299	1.00299	11.93	2.00384
11.72	0.00033559	11.9503	1.00289	11.9504	2.00345
11.74	0.00032429	11.9708	1.00139	11.9709	2.00456
11.76	0.00031724	11.9913	1.00383	11.9914	2.00353
11.78	0.00031381	12.0118	1.00265	12.0119	2.00335
11.8	0.00031326	12.0322	1.00343	12.0323	2.00506
11.82	0.00031517	12.0527	1.00375	12.0528	2.00381
11.84	0.00031909	12.0732	1.00505	12.0733	2.005
11.86	0.00032474	12.0937	1.00051	12.0938	2.0026
11.88	0.00033197	12.1141	1.00347	12.1142	2.00274
11.9	0.00034077	12.1346	1.00172	12.1347	2.00382
11.92	0.00035089	12.1551	1.0036	12.1552	2.00381
11.94	0.00036242	12.1755	1.00376	12.1756	2.00289
11.96	0.00037536	12.196	1.00129	12.1961	2.00509
11.98	0.00038977	12.2165	1.00358	12.2166	2.00325
12	0.00040569	12.237	1.00251	12.2371	2.00438
12.02	0.00042322	12.2574	1.00284	12.2575	2.00437
12.04	0.00044248	12.2779	1.00259	12.278	2.00421
12.06	0.00046359	12.2984	1.0024	12.2985	2.00315
12.08	0.00048673	12.3189	1.00216	12.319	2.00298
12.1	0.00051208	12.3393	1.00461	12.3394	2.00467
12.12	0.00053987	12.3598	1.00209	12.3599	2.00383
12.14	0.00057037	12.3803	1.00459	12.3804	2.00322
12.16	0.00060389	12.4008	1.00177	12.4009	2.00425
12.18	0.00094194	12.4212	1.00297	12.4213	2.00279
12.2	0.00099104	12.4417	1.00051	12.4418	2.00346
12.22	0.00104	12.4622	1.00333	12.4623	2.00329
12.24	0.0011	12.4827	1.00283	12.4828	2.00322
12.26	0.00117	12.5031	1.00301	12.5032	2.00327
12.28	0.00124	12.5236	1.00386	12.5237	2.00545
12.3	0.00132	12.5441	1.00321	12.5442	2.00477
12.32	0.00141	12.5646	1.00452	12.5647	2.00318
12.34	0.00151	12.585	1.00331	12.5851	2.00299
12.36	0.00162	12.6055	1.00225	12.6056	2.00564
12.38	0.00175	12.626	1.00067	12.6261	2.00558
12.4	0.0019	12.6464	1.00358	12.6465	2.00611
12.42	0.00206	12.6669	1.00205	12.667	2.0052
12.44	0.00225	12.6874	1.0046	12.6875	2.00697
12.46	0.00248	12.7079	1.00255	12.708	2.0061
12.48	0.00274	12.7283	1.00706	12.7284	2.00655
12.5	0.00306	12.7488	1.00631	12.7489	2.01051
12.52	0.00344	12.7693	1.00845	12.7694	2.00956
12.54	0.0039	12.7898	1.00599	12.7899	2.01096
12.56	0.00448	12.8102	1.00833	12.8103	2.01329
12.58	0.00522	12.8307	1.00944	12.8308	2.01837
12.6	0.00618	12.8512	1.01474	12.8513	2.0206
12.62	0.0075	12.8717	1.01492	12.8718	2.0248
12.64	0.00936	12.8921	1.01959	12.8922	2.02831
12.66	0.01208	12.9126	1.02122	12.9127	2.03354
12.68	0.01604	12.9331	1.02833	12.9332	2.03811
12.7	0.02153	12.9536	1.03099	12.9537	2.0405
12.72	0.02845	12.974	1.04079	12.9741	2.04579
12.74	0.03748	12.9945	1.04407	12.9946	2.04907
12.76	0.05203	13.015	1.04839	13.0151	2.04951
12.78	0.07507	13.0355	1.05276	13.0356	2.04721
12.8	0.10298	13.0559	1.05786	13.056	2.04942
12.82	0.11692	13.0764	1.06223	13.0765	2.04707
12.84	0.10081	13.0969	1.06086	13.097	2.04281
12.86	0.07164	13.1174	1.06451	13.1174	2.0404
12.88	0.04734	13.1378	1.06051	13.1379	2.03731
12.9	0.03129	13.1583	1.0593	13.1584	2.03464
12.92	0.0216	13.1788	1.05323	13.1789	2.03085
12.94	0.01587	13.1992	1.05182	13.1993	2.02878
12.96	0.01236	13.2197	1.04642	13.2198	2.02675
12.98	0.01007	13.2402	1.04242	13.2403	2.02344
13	0.00848	13.2607	1.03775	13.2608	2.02152
13.02	0.00735	13.2811	1.03468	13.2812	2.02193
13.04	0.00653	13.3016	1.02862	13.3017	2.01871
13.06	0.00593	13.3221	1.02529	13.3222	2.01726
13.08	0.00549	13.3426	1.02745	13.3427	2.01716
13.1	0.00518	13.363	1.0247	13.3631	2.01873
13.12	0.00497	13.3835	1.02117	13.3836	2.01835
13.14	0.00484	13.404	1.01805	13.4041	2.01792
13.16	0.00479	13.4245	1.02073	13.4246	2.02216
13.18	0.00481	13.4449	1.01989	13.445	2.01883
13.2	0.00489	13.4654	1.01755	13.4655	2.02235
13.22	0.00504	13.4859	1.02075	13.486	2.02314
13.24	0.00526	13.5063	1.01913	13.5064	2.02309
13.26	0.00555	13.5268	1.02336	13.5269	2.02382
13.28	0.00593	13.5473	1.02346	13.5474	2.02755
13.3	0.00641	13.5678	1.02526	13.5679	2.0313
13.32	0.00711	13.5883	1.02494	13.5884	2.03331
13.34	0.00783	13.6087	1.02757	13.6088	2.03617
13.36	0.00869	13.6292	1.033	13.6293	2.03841
13.38	0.00976	13.6497	1.03227	13.6498	2.04041
13.4	0.01111	13.6701	1.03681	13.6702	2.0465
13.42	0.01285	13.6906	1.04539	13.6907	2.05157
13.44	0.01511	13.7111	1.04621	13.7112	2.05538
13.46	0.01809	13.7316	1.052	13.7317	2.05945
13.48	0.02212	13.752	1.05686	13.7521	2.0675
13.5	0.02778	13.7725	1.06141	13.7726	2.07041
13.52	0.03619	13.793	1.06813	13.7931	2.07163
13.54	0.04958	13.8135	1.07418	13.8136	2.07627
13.56	0.07201	13.8339	1.07893	13.834	2.08042
13.58	0.10961	13.8544	1.08457	13.8545	2.08387
13.6	0.16864	13.8749	1.08561	13.875	2.08644
13.62	0.2469	13.8954	1.08866	13.8955	2.08804
13.64	0.30927	13.9158	1.09559	13.9159	2.089
13.66	0.2952	13.9363	1.09461	13.9364	2.08902
13.68	0.22089	13.9568	1.09286	13.9569	2.08693
13.7	0.14716	13.9772	1.09958	13.9773	2.08733
13.72	0.09543	13.9977	1.09964	13.9978	2.08048
13.74	0.0634	14.0182	1.10032	14.0183	2.0809
13.76	0.04441	14.0387	1.09712	14.0388	2.07515
13.78	0.03293	14.0592	1.09686	14.0593	2.07106
13.8	0.02554	14.0796	1.09325	14.0797	2.0684
13.82	0.02046	14.1001	1.08494	14.1002	2.06595
13.84	0.01677	14.1206	1.08438	14.1207	2.05885
13.86	0.01401	14.141	1.07735	14.1411	2.05581
13.88	0.01189	14.1615	1.07364	14.1616	2.05189
13.9	0.01023	14.182	1.06817	14.1821	2.0489
13.92	0.0089	14.2025	1.06265	14.2026	2.04645
13.94	0.00783	14.2229	1.05826	14.223	2.04048
13.96	0.00696	14.2434	1.05398	14.2435	2.03728
13.98	0.00623	14.2639	1.04738	14.264	2.03385
14	0.00563	14.2844	1.04615	14.2845	2.03127
14.02	0.00512	14.3048	1.04193	14.3049	2.02898
14.04	0.00469	14.3253	1.03723	14.3254	2.02759
14.06	0.00432	14.3458	1.03415	14.3459	2.02613
14.08	0.00401	14.3663	1.03215	14.3664	2.02542
14.1	0.00374	14.3867	1.03025	14.3868	2.02228
14.12	0.00351	14.4072	1.02897	14.4073	2.02153
14.14	0.00331	14.4277	1.0216	14.4278	2.01936
14.16	0.00314	14.4482	1.0225	14.4482	2.01869
14.18	0.003	14.4686	1.02448	14.4687	2.01894
14.2	0.00288	14.4891	1.02052	14.4892	2.01778
14.22	0.0028	14.5096	1.01857	14.5097	2.01831
14.24	0.00273	14.53	1.02009	14.5302	2.01437
14.26	0.00267	14.5505	1.01779	14.5506	2.01535
14.28	0.00251	14.571	1.01636	14.5711	2.0167
14.3	0.00248	14.5915	1.01406	14.5916	2.01503
14.32	0.00246	14.612	1.01734	14.612	2.01537
14.34	0.00247	14.6324	1.01519	14.6325	2.01282
14.36	0.00251	14.6529	1.0132	14.653	2.01455
14.38	0.00257	14.6734	1.01405	14.6735	2.01575
14.4	0.00267	14.6938	1.01221	14.6939	2.01495
14.42	0.00281	14.7143	1.01441	14.7144	2.01733
14.44	0.00301	14.7348	1.01496	14.7349	2.01502
14.46	0.00335	14.7553	1.01338	14.7554	2.01566
14.48	0.00376	14.7757	1.01418	14.7758	2.0166
14.5	0.0043	14.7962	1.01313	14.7963	2.01835
14.52	0.00488	14.8167	1.01424	14.8168	2.01935
14.54	0.00532	14.8372	1.01629	14.8373	2.01948
14.56	0.00564	14.8576	1.01756	14.8577	2.01982
14.58	0.00609	14.8781	1.01371	14.8782	2.01974
14.6	0.00686	14.8986	1.01509	14.8987	2.02091
14.62	0.00806	14.9191	1.01884	14.9192	2.02382
14.64	0.00985	14.9395	1.01971	14.9396	2.02084
14.66	0.01258	14.96	1.01824	14.9601	2.02069
14.68	0.017	14.9805	1.01683	14.9806	2.02195
14.7	0.02446	15.0009	1.01898	15.001	2.02311
14.72	0.03706	15.0214	1.02062	15.0215	2.02347
14.74	0.05665	15.0419	1.02128	15.042	2.02356
14.76	0.08238	15.0624	1.02328	15.0625	2.02183
14.78	0.10223	15.0829	1.02114	15.083	2.02379
14.8	0.09663	15.1033	1.02273	15.1034	2.02242
14.82	0.07198	15.1238	1.02215	15.1239	2.02305
14.84	0.04802	15.1443	1.02219	15.1444	2.02165
14.86	0.03132	15.1647	1.02052	15.1648	2.02053
14.88	0.021	15.1852	1.0216	15.1853	2.02193
14.9	0.01488	15.2057	1.02071	15.2058	2.01801
14.92	0.01118	15.2262	1.02147	15.2263	2.01845
14.94	0.00878	15.2466	1.01934	15.2467	2.01691
14.96	0.00713	15.2671	1.0213	15.2672	2.0158
14.98	0.00594	15.2876	1.01922	15.2877	2.01577
15	0.00504	15.3081	1.0158	15.3082	2.01393
15.02	0.00435	15.3285	1.01481	15.3286	2.01558
15.04	0.00381	15.349	1.0162	15.3491	2.01289
15.06	0.00338	15.3695	1.01459	15.3696	2.01357
15.08	0.00303	15.39	1.01128	15.3901	2.01192
15.1	0.00275	15.4104	1.00952	15.4105	2.01214
15.12	0.00222	15.4309	1.01215	15.431	2.01313
15.14	0.00203	15.4514	1.00966	15.4515	2.01095
15.16	0.00188	15.4718	1.00909	15.4719	2.00992
15.18	0.00175	15.4923	1.00738	15.4924	2.01116
15.2	0.00164	15.5128	1.0064	15.5129	2.00942
15.22	0.00155	15.5333	1.00692	15.5334	2.00869
15.24	0.00148	15.5538	1.00485	15.5539	2.00808
15.26	0.00142	15.5742	1.00919	15.5743	2.00866
15.28	0.00138	15.5947	1.00578	15.5948	2.00901
15.3	0.00134	15.6152	1.00552	15.6153	2.00719
15.32	0.00131	15.6356	1.0079	15.6357	2.00889
15.34	0.0013	15.6561	1.0032	15.6562	2.00532
15.36	0.00129	15.6766	1.00362	15.6767	2.00703
15.38	0.00129	15.6971	1.00279	15.6972	2.00849
15.4	0.0013	15.7175	1.00326	15.7176	2.00579
15.42	0.00135	15.738	1.00399	15.7381	2.00541
15.44	0.00138	15.7585	1.00276	15.7586	2.00622
15.46	0.00142	15.779	1.00152	15.7791	2.00593
15.48	0.00147	15.7994	1.00313	15.7995	2.00504
15.5	0.00152	15.8199	1.00406	15.82	2.00836
15.52	0.0016	15.8404	1.00428	15.8405	2.00694
15.54	0.0017	15.8609	1.0034	15.861	2.00581
15.56	0.00183	15.8813	1.00501	15.8814	2.00558
15.58	0.002	15.9018	1.00626	15.9019	2.00781
15.6	0.00218	15.9223	1.00658	15.9224	2.00743
15.62	0.00235	15.9428	1.0054	15.9428	2.00573
15.64	0.00254	15.9632	1.00742	15.9633	2.00694
15.66	0.00277	15.9837	1.00583	15.9838	2.00783
15.68	0.00309	16.0042	1.00501	16.0043	2.00975
15.7	0.00351	16.0247	1.00952	16.0248	2.01062
15.72	0.00407	16.0451	1.01077	16.0452	2.00823
15.74	0.00482	16.0656	1.00954	16.0657	2.00787
15.76	0.00588	16.0861	1.00676	16.0862	2.00963
15.78	0.00747	16.1065	1.00946	16.1066	2.00793
15.8	0.01	16.127	1.00855	16.1271	2.01043
15.82	0.01421	16.1475	1.00913	16.1476	2.00954
15.84	0.02106	16.168	1.0094	16.1681	2.01008
15.86	0.03123	16.1884	1.01345	16.1885	2.01121
15.88	0.04303	16.2089	1.01445	16.209	2.01284
15.9	0.04877	16.2294	1.01452	16.2295	2.01307
15.92	0.0425	16.2499	1.01391	16.25	2.01526
15.94	0.03143	16.2703	1.01688	16.2704	2.01876
15.96	0.02256	16.2908	1.01891	16.2909	2.02382
15.98	0.01716	16.3113	1.02457	16.3114	2.03207
16	0.01455	16.3318	1.03007	16.3319	2.03912
16.02	0.01392	16.3522	1.03934	16.3523	2.0555
16.04	0.0149	16.3727	1.05426	16.3728	2.07526
16.06	0.01767	16.3932	1.06963	16.3933	2.1007
16.08	0.02311	16.4137	1.0966	16.4138	2.11687
16.1	0.03291	16.4341	1.12335	16.4342	2.12111
16.12	0.04915	16.4546	1.1516	16.4547	2.11553
16.14	0.07254	16.4751	1.18317	16.4752	2.08943
16.16	0.09621	16.4956	1.19379	16.4957	2.06422
16.18	0.10061	16.516	1.19191	16.5161	2.04787
16.2	0.08047	16.5365	1.1819	16.5366	2.03008
16.22	0.0552	16.557	1.1509	16.5571	2.02394
16.24	0.03612	16.5774	1.11236	16.5775	2.01799
16.26	0.02385	16.5979	1.08591	16.598	2.01649
16.28	0.01657	16.6184	1.06024	16.6185	2.01235
16.3	0.01221	16.6389	1.04512	16.639	2.01284
16.32	0.00945	16.6593	1.03171	16.6594	2.00972
16.34	0.0076	16.6798	1.02579	16.6799	2.00918
16.36	0.00627	16.7003	1.01739	16.7004	2.00882
16.38	0.00528	16.7208	1.01784	16.7209	2.00755
16.4	0.00453	16.7412	1.01275	16.7413	2.00709
16.42	0.00395	16.7617	1.01294	16.7618	2.00835
16.44	0.00349	16.7822	1.01049	16.7823	2.00743
16.46	0.00313	16.8027	1.01006	16.8028	2.00772
16.48	0.00284	16.8231	1.01123	16.8232	2.00804
16.5	0.00261	16.8436	1.00997	16.8437	2.00811
16.52	0.00243	16.8641	1.00861	16.8642	2.00958
16.54	0.00229	16.8846	1.00891	16.8847	2.00902
16.56	0.00219	16.905	1.00858	16.9051	2.00815
16.58	0.00212	16.9255	1.00919	16.9256	2.00869
16.6	0.00209	16.946	1.00969	16.9461	2.00948
16.62	0.00209	16.9664	1.00828	16.9666	2.00892
16.64	0.00213	16.9869	1.00858	16.987	2.0116
16.66	0.00221	17.0074	1.01032	17.0075	2.00994
16.68	0.00235	17.0279	1.00974	17.028	2.0103
16.7	0.00255	17.0483	1.00984	17.0484	2.01098
16.72	0.00286	17.0688	1.01169	17.0689	2.01077
16.74	0.00331	17.0893	1.01158	17.0894	2.01072
16.76	0.00399	17.1098	1.01203	17.1099	2.01059
16.78	0.00509	17.1302	1.01192	17.1303	2.01091
16.8	0.00694	17.1507	1.01408	17.1508	2.00925
16.82	0.01006	17.1712	1.01284	17.1713	2.01088
16.84	0.01505	17.1917	1.01149	17.1918	2.01164
16.86	0.02195	17.2121	1.01282	17.2122	2.01015
16.88	0.02826	17.2326	1.0137	17.2327	2.0097
16.9	0.02841	17.2531	1.01132	17.2532	2.0101
16.92	0.02237	17.2736	1.01255	17.2737	2.01077
16.94	0.0158	17.294	1.01048	17.2941	2.00961
16.96	0.01131	17.3145	1.01001	17.3146	2.00982
16.98	0.00903	17.335	1.00965	17.3351	2.00941
17	0.00853	17.3555	1.01156	17.3556	2.00793
17.02	0.00929	17.3759	1.01047	17.376	2.00922
17.04	0.01028	17.3964	1.01063	17.3965	2.00817
17.06	0.00978	17.4169	1.01016	17.417	2.00908
17.08	0.00773	17.4373	1.01011	17.4374	2.00675
17.1	0.00562	17.4578	1.00489	17.4579	2.00761
17.12	0.0041	17.4783	1.00551	17.4784	2.0065
17.14	0.00316	17.4988	1.00624	17.4989	2.00614
17.16	0.00263	17.5192	1.00718	17.5193	2.00771
17.18	0.00241	17.5397	1.00718	17.5398	2.00676
17.2	0.00244	17.5602	1.00713	17.5603	2.00611
17.22	0.00274	17.5807	1.00393	17.5808	2.00542
17.24	0.00329	17.6011	1.00761	17.6012	2.00604
17.26	0.00388	17.6216	1.00927	17.6217	2.00782
17.28	0.00388	17.6421	1.00633	17.6422	2.00461
17.3	0.00319	17.6626	1.00473	17.6627	2.0056
17.32	0.00237	17.683	1.00361	17.6831	2.0043
17.34	0.00175	17.7035	1.00377	17.7036	2.00531
17.36	0.0013	17.724	1.00192	17.7241	2.00491
17.38	0.00105	17.7445	1.00229	17.7446	2.00424
17.4	0.0008855	17.7649	1.00323	17.765	2.00586
17.42	0.00077758	17.7854	1.00381	17.7855	2.00506
17.44	0.0007006	17.8059	1.00594	17.806	2.00308
17.46	0.00064366	17.8264	1.00616	17.8265	2.00313
17.48	0.00060118	17.8468	1.00483	17.8469	2.00643
17.5	0.0005701	17.8673	1.00247	17.8674	2.0033
17.52	0.00054878	17.8878	1.00362	17.8879	2.00492
17.54	0.00053651	17.9082	1.00374	17.9083	2.00346
17.56	0.00053347	17.9287	1.00546	17.9288	2.0031
17.58	0.00054098	17.9492	1.00351	17.9493	2.00534
17.6	0.00056155	17.9697	1.00291	17.9698	2.0034
17.62	0.00059897	17.9901	1.00251	17.9902	2.00591
17.64	0.00065933	18.0106	1.00392	18.0107	2.00374
17.66	0.00066283	18.0311	1.00229	18.0312	2.00346
17.68	0.00083376	18.0516	1.00355	18.0517	2.00508
17.7	0.00113	18.072	1.00429	18.0721	2.00419
17.72	0.00164	18.0925	1.00364	18.0926	2.00448
17.74	0.0024	18.113	1.00315	18.1131	2.00344
17.76	0.00331	18.1335	1.00348	18.1336	2.0045
17.78	0.0038	18.1539	1.00443	18.154	2.00328
17.8	0.00332	18.1744	1.00435	18.1745	2.0049
17.82	0.0024	18.1949	1.00412	18.195	2.00589
17.84	0.00162	18.2154	1.00367	18.2155	2.00293
17.86	0.00111	18.2358	1.00292	18.2359	2.00557
17.88	0.00080095	18.2563	1.00243	18.2564	2.00311
17.9	0.00062606	18.2768	1.00287	18.2769	2.00402
17.92	0.00053061	18.2972	1.00321	18.2974	2.00359
17.94	0.00048704	18.3177	1.00313	18.3178	2.00348
17.96	0.00048324	18.3382	1.00171	18.3383	2.00268
17.98	0.00050727	18.3587	1.00381	18.3588	2.0044
18	0.00052493	18.3791	1.00363	18.3792	2.00346
18.02	0.00049676	18.3996	1.00304	18.3997	2.00396
18.04	0.00044656	18.4201	1.00178	18.4202	2.00272
18.06	0.00041692	18.4406	1.00186	18.4407	2.00381
18.08	0.0004263	18.4611	1.00355	18.4611	2.00521
18.1	0.00048827	18.4815	1.00234	18.4816	2.00405
18.12	0.00065472	18.502	1.00434	18.5021	2.00315
18.14	0.00089318	18.5225	1.00163	18.5226	2.00292
18.16	0.00124	18.5429	1.00219	18.543	2.00323
18.18	0.00156	18.5634	1.00196	18.5635	2.00324
18.2	0.00158	18.5839	1.00195	18.584	2.00546
18.22	0.00127	18.6044	1.00369	18.6045	2.00494
18.24	0.00090561	18.6248	1.00476	18.6249	2.00414
18.26	0.00064265	18.6453	1.00123	18.6454	2.0043
18.28	0.00048266	18.6658	1.00194	18.6659	2.0048
18.3	0.00039724	18.6863	1.00281	18.6864	2.00351
18.32	0.00035882	18.7067	1.00404	18.7068	2.0033
18.34	0.00034197	18.7272	1.00335	18.7273	2.00284
18.36	0.00032022	18.7477	1.00319	18.7478	2.00367
18.38	0.00026344	18.7682	1.00318	18.7683	2.00366
18.4	0.00024187	18.7886	1.00275	18.7887	2.00196
18.42	0.0002379	18.8091	1.00275	18.8092	2.00375
18.44	0.0002522	18.8296	1.00103	18.8297	2.00338
18.46	0.00027598	18.85	1.00311	18.8501	2.00304
18.48	0.00028817	18.8705	1.00173	18.8706	2.00294
18.5	0.0002855	18.891	1.00366	18.8911	2.00467
18.52	0.00028544	18.9115	1.00217	18.9116	2.00384
18.54	0.00027318	18.932	1.00384	18.9321	2.00222
18.56	0.00024416	18.9524	1.0021	18.9525	2.00389
18.58	0.00020464	18.9729	1.00129	18.973	2.00403
18.6	0.00017308	18.9934	1.00368	18.9935	2.00525
18.62	0.00015265	19.0138	1.00303	19.0139	2.00397
18.64	0.0001407	19.0343	1.00331	19.0344	2.00119
18.66	0.00013423	19.0548	1.00213	19.0549	2.00333
18.68	0.00013108	19.0753	1.00402	19.0754	2.00373
18.7	0.00012999	19.0957	1.00269	19.0958	2.00486
18.72	0.00013029	19.1162	1.00468	19.1163	2.00294
18.74	0.00013166	19.1367	1.0032	19.1368	2.00387
18.76	0.00013109	19.1572	1.00389	19.1573	2.00326
18.78	0.00013419	19.1776	1.00422	19.1777	2.0034
18.8	0.00013802	19.1981	1.00326	19.1982	2.00292
18.82	0.00014254	19.2186	1.00577	19.2187	2.00457
18.84	0.00014777	19.2391	1	19.2392	2.00333
18.86	0.00015372	19.2595	1.00359	19.2596	2.00263
18.88	0.00016044	19.28	1.00419	19.2801	2.00409
18.9	0.00016796	19.3005	1.00369	19.3006	2.0048
18.92	0.00017637	19.3209	1.00139	19.321	2.004
18.94	0.00018574	19.3414	1.00447	19.3415	2.00356
18.96	0.0001962	19.3619	1.00088	19.362	2.0041
18.98	0.00020785	19.3824	1.00349	19.3825	2.00366
19	0.00022088	19.4029	1.00404	19.403	2.00416
19.02	0.00027899	19.4233	1.00376	19.4234	2.00349
19.04	0.00029663	19.4438	1.00498	19.4439	2.00409
19.06	0.00031649	19.4643	1.00511	19.4644	2.0053
19.08	0.00033895	19.4847	1.00302	19.4848	2.00376
19.1	0.00036439	19.5052	1.00502	19.5053	2.00474
19.12	0.00039295	19.5257	1.00474	19.5258	2.0046
19.14	0.0004262	19.5462	1.00374	19.5463	2.00343
19.16	0.00046138	19.5666	1.00434	19.5667	2.0048
19.18	0.00050184	19.5871	1.00526	19.5872	2.0039
19.2	0.00054904	19.6076	1.0056	19.6077	2.00439
19.22	0.0006044	19.6281	1.00745	19.6282	2.00553
19.24	0.00070442	19.6485	1.0051	19.6486	2.00487
19.26	0.00078317	19.669	1.00602	19.6691	2.00417
19.28	0.00087743	19.6895	1.00487	19.6896	2.0054
19.3	0.00099156	19.71	1.00547	19.7101	2.00512
19.32	0.00113	19.7304	1.00722	19.7305	2.00595
19.34	0.00131	19.7509	1.00472	19.751	2.0061
19.36	0.00153	19.7714	1.00538	19.7715	2.005
19.38	0.00181	19.7919	1.00718	19.7919	2.00591
19.4	0.00219	19.8123	1.00712	19.8124	2.00625
19.42	0.00271	19.8328	1.00788	19.8329	2.00588
19.44	0.00346	19.8533	1.00813	19.8534	2.00605
19.46	0.00462	19.8738	1.00864	19.8739	2.00509
19.48	0.00652	19.8942	1.00781	19.8943	2.00609
19.5	0.00972	19.9147	1.0064	19.9148	2.00517
19.52	0.01487	19.9352	1.00624	19.9353	2.00657
19.54	0.02222	19.9556	1.0066	19.9557	2.00586
19.56	0.02971	19.9761	1.00581	19.9762	2.00633
19.58	0.0314	19.9966	1.00607	19.9967	2.00541
19.6	0.02574	20.0171	1.00477	20.0172	2.00508
19.62	0.01873	20.0375	1.00689	20.0376	2.00459
19.64	0.01375	20.058	1.00575	20.0581	2.00517
19.66	0.01049	20.0785	1.00523	20.0786	2.00591
19.68	0.00787	20.099	1.00595	20.0991	2.00512
19.7	0.00574	20.1194	1.00434	20.1195	2.00368
19.72	0.00423	20.1399	1.0076	20.14	2.00587
19.74	0.00322	20.1604	1.00538	20.1605	2.00584
19.76	0.00256	20.1809	1.00501	20.181	2.00527
19.78	0.00211	20.2013	1.00595	20.2014	2.00414
19.8	0.0018	20.2218	1.00569	20.2219	2.00417
19.82	0.00157	20.2423	1.00455	20.2424	2.00441
19.84	0.0014	20.2628	1.00549	20.2629	2.00693
19.86	0.00127	20.2832	1.00833	20.2833	2.00614
19.88	0.00118	20.3037	1.00461	20.3038	2.00436
19.9	0.00111	20.3242	1.00607	20.3243	2.00518
19.92	0.00105	20.3447	1.00509	20.3448	2.00504
19.94	0.00101	20.3651	1.00468	20.3652	2.00658
19.96	0.00099108	20.3856	1.00614	20.3857	2.00573
19.98	0.00097952	20.4061	1.00754	20.4062	2.00576
20	0.00097892	20.4265	1.00537	20.4266	2.00549
20.02	0.000989	20.447	1.00683	20.4471	2.00641
20.04	0.00101	20.4675	1.00565	20.4676	2.00589
20.06	0.00104	20.488	1.00695	20.4881	2.00696
20.08	0.00108	20.5084	1.00551	20.5085	2.00535
20.1	0.00114	20.5289	1.00764	20.529	2.00586
20.12	0.00121	20.5494	1.00538	20.5495	2.00625
20.14	0.0013	20.5699	1.00756	20.57	2.00617
20.16	0.0014	20.5903	1.00706	20.5904	2.00785
20.18	0.00153	20.6108	1.00857	20.6109	2.00605
20.2	0.0017	20.6313	1.01055	20.6314	2.00664
20.22	0.0019	20.6518	1.00948	20.6519	2.0055
20.24	0.00215	20.6722	1.00887	20.6723	2.00731
20.26	0.00247	20.6927	1.00832	20.6928	2.0085
20.28	0.00288	20.7132	1.01128	20.7133	2.0082
20.3	0.00343	20.7337	1.00996	20.7338	2.00982
20.32	0.00417	20.7541	1.01101	20.7542	2.01121
20.34	0.00523	20.7746	1.01449	20.7747	2.01186
20.36	0.00684	20.7951	1.01565	20.7952	2.01461
20.38	0.00945	20.8156	1.01629	20.8157	2.01444
20.4	0.01383	20.836	1.01987	20.8361	2.01624
20.42	0.02093	20.8565	1.01989	20.8566	2.01703
20.44	0.03125	20.877	1.0226	20.8771	2.02007
20.46	0.0424	20.8974	1.02604	20.8975	2.02141
20.48	0.04615	20.9179	1.02999	20.918	2.01996
20.5	0.03855	20.9384	1.03038	20.9385	2.02159
20.52	0.02776	20.9589	1.03205	20.959	2.02125
20.54	0.01964	20.9793	1.03435	20.9794	2.02195
20.56	0.01495	20.9998	1.03422	20.9999	2.02143
20.58	0.01295	21.0203	1.03931	21.0204	2.0226
20.6	0.01282	21.0408	1.03831	21.0409	2.02048
20.62	0.01402	21.0612	1.0388	21.0613	2.01903
20.64	0.01698	21.0817	1.03541	21.0818	2.01713
20.66	0.02274	21.1022	1.03394	21.1023	2.0161
20.68	0.03155	21.1227	1.03438	21.1228	2.01444
20.7	0.0403	21.1431	1.03431	21.1432	2.0139
20.72	0.04103	21.1636	1.03025	21.1637	2.01278
20.74	0.0324	21.1841	1.02175	21.1842	2.01113
20.76	0.02226	21.2046	1.02551	21.2047	2.01034
20.78	0.01472	21.225	1.02259	21.2251	2.00831
20.8	0.00992	21.2455	1.02004	21.2456	2.00761
20.82	0.00702	21.266	1.02007	21.2661	2.00682
20.84	0.00527	21.2864	1.01705	21.2865	2.00746
20.86	0.00414	21.3069	1.0144	21.307	2.0063
20.88	0.00336	21.3274	1.01459	21.3275	2.00638
20.9	0.0028	21.3479	1.00997	21.348	2.00603
20.92	0.00237	21.3683	1.0083	21.3684	2.00537
20.94	0.00205	21.3888	1.00678	21.3889	2.00485
20.96	0.0018	21.4093	1.00961	21.4094	2.00531
20.98	0.00161	21.4298	1.00779	21.4299	2.00516
21	0.00146	21.4502	1.00726	21.4503	2.00462
21.02	0.00132	21.4707	1.00652	21.4708	2.00439
21.04	0.00119	21.4912	1.00661	21.4913	2.00476
21.06	0.00103	21.5117	1.00608	21.5118	2.00445
21.08	0.00091911	21.5321	1.00654	21.5322	2.00517
21.1	0.00082773	21.5526	1.00492	21.5527	2.00478
21.12	0.00074904	21.5731	1.00657	21.5732	2.0048
21.14	0.00068555	21.5936	1.00403	21.5937	2.00297
21.16	0.00063108	21.614	1.00433	21.6141	2.00496
21.18	0.00058365	21.6345	1.00535	21.6346	2.00398
21.2	0.00054184	21.655	1.0024	21.6551	2.00309
21.22	0.00050474	21.6755	1.00394	21.6756	2.00437
21.24	0.00047161	21.6959	1.00342	21.696	2.00359
21.26	0.00044189	21.7164	1.00264	21.7165	2.00427
21.28	0.00041513	21.7369	1.00506	21.737	2.00404
21.3	0.0003925	21.7573	1.00366	21.7574	2.00214
21.32	0.00037062	21.7778	1.00351	21.7779	2.00361
21.34	0.00035075	21.7983	1.00516	21.7984	2.00531
21.36	0.00033275	21.8188	1.0019	21.8189	2.0048
21.38	0.00031626	21.8392	1.00324	21.8393	2.00403
21.4	0.00030123	21.8597	1.00277	21.8598	2.00403
21.42	0.0002875	21.8802	1.00484	21.8803	2.00346
21.44	0.00027499	21.9007	1.00184	21.9008	2.00407
21.46	0.00026359	21.9211	1.00344	21.9212	2.00213
21.48	0.00025324	21.9416	1.00381	21.9417	2.00323
21.5	0.00024388	21.9621	1.00298	21.9622	2.00323
21.52	0.00023547	21.9826	1.00407	21.9827	2.00315
21.54	0.00022801	22.003	1.00268	22.0031	2.00365
21.56	0.00022149	22.0235	1.00092	22.0236	2.00413
21.58	0.00021595	22.044	1.00419	22.0441	2.00311
21.6	0.00021147	22.0645	1.00197	22.0646	2.00493
21.62	0.00020816	22.0849	1.00187	22.085	2.00419
21.64	0.00020622	22.1054	1.00324	22.1055	2.00412
21.66	0.00020656	22.1259	1.00253	22.126	2.00459
21.68	0.00020831	22.1464	1.00323	22.1465	2.00235
21.7	0.00021241	22.1668	1.00289	22.1669	2.00459
21.72	0.00021929	22.1873	1.00131	22.1874	2.0033
21.74	0.00023039	22.2078	1.00444	22.2079	2.0041
21.76	0.00024854	22.2282	1.00338	22.2283	2.00455
21.78	0.00027887	22.2487	1.00268	22.2488	2.00437
21.8	0.00033109	22.2692	1.00287	22.2693	2.00329
21.82	0.00042228	22.2897	1.0015	22.2898	2.0047
21.84	0.0005767	22.3102	1.00323	22.3102	2.00371
21.86	0.00081521	22.3306	1.00367	22.3307	2.00436
21.88	0.00111	22.3511	1.00334	22.3512	2.00368
21.9	0.0013	22.3716	1.00327	22.3717	2.00334
21.92	0.00117	22.392	1.00402	22.3921	2.00324
21.94	0.00083953	22.4125	1.00168	22.4126	2.00444
21.96	0.00057542	22.433	1.0044	22.4331	2.00393
21.98	0.0003965	22.4535	1.002	22.4536	2.00362
22	0.00028702	22.4739	1.00317	22.474	2.00315
22.02	0.00022186	22.4944	1.00031	22.4945	2.00335
22.04	0.00018181	22.5149	1.00268	22.515	2.00292
22.06	0.00015646	22.5354	1.00314	22.5355	2.0038
22.08	0.00013809	22.5558	1.00205	22.5559	2.00467
22.1	0.00012299	22.5763	1.00159	22.5764	2.00471
22.12	0.000113	22.5968	1.00448	22.5969	2.00424
22.14	0.00010542	22.6173	1.00241	22.6174	2.00423
22.16	9.965e-05	22.6377	1.00246	22.6378	2.00338
22.18	9.529e-05	22.6582	1.0036	22.6583	2.00446
22.2	5.468e-05	22.6787	1.00262	22.6788	2.00405
22.22	5.352e-05	22.6991	1.00055	22.6992	2.00345
22.24	5.335e-05	22.7196	1.00335	22.7197	2.00294
22.26	5.431e-05	22.7401	1.00366	22.7402	2.0034
22.28	5.68e-05	22.7606	1.00475	22.7607	2.00316
22.3	6.152e-05	22.7811	1.00372	22.7812	2.00407
22.32	6.93e-05	22.8015	1.00212	22.8016	2.00381
22.34	8.04e-05	22.822	1.003	22.8221	2.00314
22.36	9.466e-05	22.8425	1.00223	22.8426	2.00381
22.38	9.886e-05	22.8629	1.00338	22.863	2.00353
22.4	9.487e-05	22.8834	1.00183	22.8835	2.00426
22.42	9.09e-05	22.9039	1.0035	22.904	2.0037
22.44	9.122e-05	22.9244	1.00304	22.9245	2.00395
22.46	9.525e-05	22.9448	1.00103	22.9449	2.00426
22.48	9.977e-05	22.9653	1.00285	22.9654	2.00323
22.5	0.00010402	22.9858	1.00203	22.9859	2.00471
22.52	0.0001107	23.0063	1.00353	23.0064	2.00429
22.54	0.00012207	23.0267	1.00313	23.0268	2.00466
22.56	0.00013969	23.0472	1.00339	23.0473	2.00314
22.58	0.00016532	23.0677	1.0034	23.0678	2.00589
22.6	0.00020067	23.0882	1.003	23.0883	2.00396
22.62	0.00024567	23.1086	1.00342	23.1087	2.00423
22.64	0.00030259	23.1291	1.00214	23.1292	2.00381
22.66	0.00039098	23.1496	1.00252	23.1497	2.00452
22.68	0.00054523	23.17	1.00341	23.1701	2.00459
22.7	0.0008021	23.1905	1.00342	23.1906	2.00581
22.72	0.00118	23.211	1.00436	23.2111	2.0046
22.74	0.00158	23.2315	1.00324	23.2316	2.00384
22.76	0.00169	23.252	1.00258	23.2521	2.00487
22.78	0.00142	23.2724	1.0043	23.2725	2.00477
22.8	0.00103	23.2929	1.00406	23.293	2.00429
22.82	0.00072005	23.3134	1.00501	23.3135	2.00584
22.84	0.00050726	23.3338	1.00425	23.3339	2.00463
22.86	0.00037846	23.3543	1.0052	23.3544	2.00606
22.88	0.00030487	23.3748	1.00206	23.3749	2.005
22.9	0.00026421	23.3953	1.00565	23.3954	2.005
22.92	0.0002475	23.4157	1.00665	23.4158	2.00364
22.94	0.00024096	23.4362	1.00574	23.4363	2.00533
22.96	0.00024603	23.4567	1.00488	23.4568	2.00445
22.98	0.00026263	23.4772	1.00589	23.4773	2.00595
23	0.00029404	23.4976	1.00446	23.4977	2.00561
23.02	0.00035017	23.5181	1.00454	23.5182	2.00409
23.04	0.00044531	23.5386	1.00637	23.5387	2.00514
23.06	0.00058926	23.5591	1.0051	23.5592	2.00518
23.08	0.0007597	23.5795	1.00688	23.5796	2.00562
23.1	0.00085359	23.6	1.00613	23.6001	2.00434
23.12	0.00078942	23.6205	1.00471	23.6206	2.00485
23.14	0.00066518	23.641	1.00675	23.641	2.00364
23.16	0.00057893	23.6614	1.00569	23.6615	2.00395
23.18	0.0005501	23.6819	1.00277	23.682	2.00399
23.2	0.00056859	23.7024	1.00766	23.7025	2.00576
23.22	0.00062104	23.7229	1.00562	23.723	2.00692
23.24	0.00071038	23.7433	1.00576	23.7434	2.00374
23.26	0.0008581	23.7638	1.00589	23.7639	2.00487
23.28	0.0011	23.7843	1.00618	23.7844	2.00501
23.3	0.00152	23.8047	1.00559	23.8048	2.00635
23.32	0.00223	23.8252	1.00371	23.8253	2.00457
23.34	0.00339	23.8457	1.0056	23.8458	2.00391
23.36	0.00505	23.8662	1.00491	23.8663	2.00584
23.38	0.00676	23.8866	1.00546	23.8867	2.00321
23.4	0.00717	23.9071	1.00622	23.9072	2.00452
23.42	0.00584	23.9276	1.00414	23.9277	2.00262
23.44	0.00413	23.9481	1.00531	23.9482	2.0044
23.46	0.0029	23.9685	1.00519	23.9686	2.00517
23.48	0.00222	23.989	1.00352	23.9891	2.00487
23.5	0.00197	24.0095	1.00397	24.0096	2.00648
23.52	0.00188	24.03	1.00344	24.0301	2.00497
23.54	0.00169	24.0504	1.00255	24.0505	2.0042
23.56	0.00135	24.0709	1.00522	24.071	2.00376
23.58	0.00103	24.0914	1.00314	24.0915	2.00479
23.6	0.00081226	24.1119	1.00422	24.112	2.00295
23.62	0.00068107	24.1323	1.00312	24.1324	2.00479
23.64	0.00061618	24.1528	1.00575	24.1529	2.00328
23.66	0.00060218	24.1733	1.00279	24.1734	2.00406
23.68	0.00063722	24.1938	1.00315	24.1939	2.00264
23.7	0.00073723	24.2142	1.00495	24.2143	2.00522
23.72	0.00093966	24.2347	1.0053	24.2348	2.00436
23.74	0.0013	24.2552	1.0056	24.2553	2.00427
23.76	0.00187	24.2756	1.00384	24.2757	2.00432
23.78	0.00258	24.2961	1.00316	24.2962	2.00465
23.8	0.00301	24.3166	1.00062	24.3167	2.00472
23.82	0.00269	24.3371	1.00393	24.3372	2.00349
23.84	0.00197	24.3575	1.00341	24.3576	2.00475
23.86	0.00134	24.378	1.00537	24.3781	2.00439
23.88	0.00091328	24.3985	1.00392	24.3986	2.00409
23.9	0.00065336	24.419	1.0034	24.4191	2.00267
23.92	0.00049974	24.4394	1.00515	24.4395	2.00435
23.94	0.00040667	24.4599	1.00153	24.46	2.00423
23.96	0.00034728	24.4804	1.00464	24.4805	2.00482
23.98	0.00030787	24.5009	1.00298	24.501	2.0048
24	0.00028161	24.5213	1.00609	24.5214	2.00531
24.02	0.00026499	24.5418	1.00552	24.5419	2.00604
24.04	0.00025608	24.5623	1.00418	24.5624	2.00663
24.06	0.00025396	24.5828	1.00537	24.5829	2.00736
24.08	0.00025847	24.6032	1.00615	24.6033	2.00629
24.1	0.00027009	24.6237	1.00662	24.6238	2.00755
24.12	0.00029036	24.6442	1.00884	24.6443	2.01012
24.14	0.00032226	24.6647	1.00957	24.6648	2.01009
24.16	0.00037181	24.6851	1.01216	24.6852	2.00943
24.18	0.00044893	24.7056	1.01512	24.7057	2.0097
24.2	0.00056997	24.7261	1.01461	24.7262	2.00838
24.22	0.00075351	24.7465	1.0157	24.7466	2.00738
24.24	0.00101	24.767	1.01163	24.7671	2.00592
24.26	0.00132	24.7875	1.01169	24.7876	2.00392
24.28	0.0016	24.808	1.01309	24.8081	2.00691
24.3	0.00198	24.8284	1.00876	24.8285	2.00518
24.32	0.00263	24.8489	1.00613	24.849	2.00467
24.34	0.00351	24.8694	1.00609	24.8695	2.00551
24.36	0.00407	24.8899	1.00569	24.89	2.00438
24.38	0.00364	24.9103	1.00332	24.9104	2.00446
24.4	0.00265	24.9308	1.0052	24.9309	2.00428
24.42	0.00178	24.9513	1.00459	24.9514	2.00312
24.44	0.00119	24.9718	1.00538	24.9719	2.00468
24.46	0.00082429	24.9922	1.00297	24.9923	2.00351
24.48	0.00061081	25.0127	1.00231	25.0128	2.0029
24.5	0.00048166	25.0332	1.00414	25.0333	2.0044
24.52	0.00039967	25.0537	1.00198	25.0538	2.00382
24.54	0.00034614	25.0741	1.0013	25.0742	2.00366
24.56	0.00031175	25.0946	1.00393	25.0947	2.00403
24.58	0.00029359	25.1151	1.0047	25.1152	2.00289
24.6	0.00028792	25.1355	1.00412	25.1356	2.00323
24.62	0.00028758	25.156	1.00277	25.1561	2.00437
24.64	0.00028102	25.1765	1.00235	25.1766	2.00496
24.66	0.00026915	25.197	1.00271	25.1971	2.00347
24.68	0.00027402	25.2174	1.00415	25.2175	2.00434
24.7	0.00027783	25.2379	1.00374	25.238	2.0034
24.72	0.00029182	25.2584	1.00549	25.2585	2.00365
24.74	0.00031647	25.2789	1.00394	25.279	2.00434
24.76	0.00035472	25.2993	1.00528	25.2994	2.00329
24.78	0.00041195	25.3198	1.00326	25.3199	2.00488
24.8	0.00049813	25.3403	1.00528	25.3404	2.00424
24.82	0.00063336	25.3608	1.00352	25.3609	2.00334
24.84	0.00085738	25.3812	1.00347	25.3813	2.00335
24.86	0.00124	25.4017	1.00368	25.4018	2.00351
24.88	0.00186	25.4222	1.00254	25.4223	2.00508
24.9	0.00281	25.4427	1.0028	25.4428	2.00405
24.92	0.00391	25.4631	1.00198	25.4632	2.00516
24.94	0.00445	25.4836	1.00305	25.4837	2.00475
24.96	0.00382	25.5041	1.00303	25.5042	2.0041
24.98	0.0027	25.5246	1.00337	25.5247	2.00486
25	0.00178	25.545	1.00263	25.5451	2.00406
25.02	0.00117	25.5655	1.00251	25.5656	2.00405
25.04	0.00080673	25.586	1.00259	25.5861	2.00603
25.06	0.00058871	25.6064	1.00325	25.6065	2.00489
25.08	0.00045418	25.6269	1.00365	25.627	2.00446
25.1	0.00036525	25.6474	1.00198	25.6475	2.00359
25.12	0.00030277	25.6679	1.00139	25.668	2.00296
25.14	0.00025701	25.6883	1.00391	25.6884	2.00317
25.16	0.00022253	25.7088	1.00301	25.7089	2.00371
25.18	0.00019604	25.7293	1.00381	25.7294	2.0039
25.2	0.00017684	25.7498	1.00348	25.7499	2.00398
25.22	0.00016061	25.7702	1.00434	25.7703	2.00425
25.24	0.00014771	25.7907	1.00246	25.7908	2.00441
25.26	0.00013469	25.8112	1.00234	25.8113	2.0048
25.28	0.00012663	25.8317	1.00496	25.8318	2.0039
25.3	0.00012032	25.8521	1.00345	25.8522	2.00445
25.32	0.0001155	25.8726	1.00379	25.8727	2.00429
25.34	0.00011197	25.8931	1.00445	25.8932	2.00249
25.36	0.00010964	25.9136	1.00242	25.9137	2.0041
25.38	0.00010845	25.934	1.00359	25.9341	2.003
25.4	0.00010841	25.9545	1.00192	25.9546	2.00352
25.42	0.00012615	25.975	1.00248	25.9751	2.00449
25.44	0.00012931	25.9955	1.00309	25.9956	2.00365
25.46	0.00013444	26.0159	1.00339	26.016	2.0041
25.48	0.00014249	26.0364	1.00348	26.0365	2.0043
25.5	0.00015537	26.0569	1.00264	26.057	2.00338
25.52	0.00017646	26.0773	1.00584	26.0774	2.00393
25.54	0.00021043	26.0978	1.00345	26.0979	2.00405
25.56	0.00026109	26.1183	1.00308	26.1184	2.00408
25.58	0.00032245	26.1388	1.00493	26.1389	2.00342
25.6	0.00036017	26.1593	1.00348	26.1593	2.00411
25.62	0.00033948	26.1797	1.003	26.1798	2.00422
25.64	0.00029011	26.2002	1.00527	26.2003	2.00376
25.66	0.00024975	26.2207	1.00299	26.2208	2.00296
25.68	0.00022686	26.2411	1.00454	26.2412	2.00226
25.7	0.00021845	26.2616	1.002	26.2617	2.00451
25.72	0.0002202	26.2821	1.00386	26.2822	2.00386
25.74	0.00022863	26.3026	1.00355	26.3027	2.00402
25.76	0.00024349	26.323	1.00266	26.3231	2.00313
25.78	0.00026338	26.3435	1.00401	26.3436	2.00329
25.8	0.00028647	26.364	1.00313	26.3641	2.00354
25.82	0.00031085	26.3845	1.00173	26.3846	2.00452
25.84	0.00033535	26.4049	1.00275	26.405	2.0033
25.86	0.00037137	26.4254	1.00181	26.4255	2.00471
25.88	0.00041786	26.4459	1.00319	26.446	2.00342
25.9	0.00047761	26.4664	1.00137	26.4665	2.00442
25.92	0.00055462	26.4868	1.00534	26.4869	2.00334
25.94	0.00065508	26.5073	1.00146	26.5074	2.00375
25.96	0.0007888	26.5278	1.0031	26.5279	2.00348
25.98	0.00097244	26.5482	1.00248	26.5483	2.00364
26	0.00124	26.5687	1.00257	26.5688	2.00483
26.02	0.00167	26.5892	1.00324	26.5893	2.0032
26.04	0.00234	26.6097	1.00282	26.6098	2.00369
26.06	0.00347	26.6302	1.00503	26.6303	2.00359
26.08	0.0053	26.6506	1.00415	26.6507	2.00389
26.1	0.00797	26.6711	1.00239	26.6712	2.00379
26.12	0.01084	26.6916	1.00404	26.6917	2.00332
26.14	0.01174	26.712	1.003	26.7121	2.00311
26.16	0.00966	26.7325	1.003	26.7326	2.00353
26.18	0.00671	26.753	1.00336	26.7531	2.00453
26.2	0.00441	26.7735	1.00243	26.7736	2.00403
26.22	0.00293	26.7939	1.00351	26.794	2.00441
26.24	0.00205	26.8144	1.00387	26.8145	2.00279
26.26	0.00153	26.8349	1.00196	26.835	2.00358
26.28	0.00121	26.8554	1.00201	26.8555	2.00279
26.3	0.00099808	26.8758	1.00196	26.8759	2.00427
26.32	0.00085309	26.8963	1.00287	26.8964	2.00325
26.34	0.00075072	26.9168	1.00268	26.9169	2.00346
26.36	0.00067816	26.9373	1.0024	26.9374	2.0041
26.38	0.00062775	26.9577	1.00232	26.9578	2.00331
26.4	0.00059053	26.9782	1.00245	26.9783	2.00411
26.42	0.00057249	26.9987	1.00336	26.9988	2.00462
26.44	0.00056815	27.0191	1.00246	27.0192	2.00387
26.46	0.00057803	27.0396	1.00233	27.0397	2.0042
26.48	0.00060475	27.0601	1.0052	27.0602	2.00271
26.5	0.00064797	27.0806	1.00441	27.0807	2.00311
26.52	0.00070701	27.1011	1.00428	27.1012	2.00302
26.54	0.00077523	27.1215	1.004	27.1216	2.00322
26.56	0.00086072	27.142	1.00341	27.1421	2.0043
26.58	0.00099817	27.1625	1.00536	27.1626	2.00519
26.6	0.00123	27.1829	1.00286	27.183	2.00387
26.62	0.00159	27.2034	1.00227	27.2035	2.00446
26.64	0.00206	27.2239	1.00318	27.224	2.00371
26.66	0.00248	27.2444	1.00255	27.2445	2.00469
26.68	0.00257	27.2648	1.00538	27.2649	2.00445
26.7	0.00244	27.2853	1.00448	27.2854	2.00417
26.72	0.00241	27.3058	1.00307	27.3059	2.00414
26.74	0.00267	27.3263	1.00357	27.3264	2.00439
26.76	0.00332	27.3467	1.00537	27.3468	2.0046
26.78	0.0046	27.3672	1.00499	27.3673	2.00542
26.8	0.00681	27.3877	1.00519	27.3878	2.00526
26.82	0.01022	27.4082	1.00471	27.4083	2.00498
26.84	0.01441	27.4286	1.00449	27.4287	2.00553
26.86	0.0169	27.4491	1.005	27.4492	2.00586
26.88	0.01502	27.4696	1.00545	27.4697	2.00495
26.9	0.01085	27.4901	1.00627	27.4901	2.00505
26.92	0.00722	27.5105	1.00724	27.5106	2.00581
26.94	0.00479	27.531	1.00512	27.5311	2.00752
26.96	0.00332	27.5515	1.00723	27.5516	2.00755
26.98	0.00245	27.572	1.00686	27.5721	2.00559
27	0.00194	27.5924	1.00706	27.5925	2.0063
27.02	0.0016	27.6129	1.00726	27.613	2.00761
27.04	0.00137	27.6334	1.00757	27.6335	2.00732
27.06	0.00121	27.6538	1.00684	27.6539	2.00881
27.08	0.00109	27.6743	1.00735	27.6744	2.00727
27.1	0.00101	27.6948	1.00947	27.6949	2.00819
27.12	0.00096497	27.7153	1.01112	27.7154	2.00905
27.14	0.00094296	27.7357	1.01138	27.7358	2.00916
27.16	0.00094119	27.7562	1.01122	27.7563	2.00805
27.18	0.00095982	27.7767	1.01168	27.7768	2.00845
27.2	0.001	27.7972	1.01261	27.7973	2.00767
27.22	0.00107	27.8176	1.00967	27.8177	2.00781
27.24	0.00116	27.8381	1.01075	27.8382	2.00887
27.26	0.0013	27.8586	1.00998	27.8587	2.00933
27.28	0.00148	27.8791	1.00941	27.8792	2.00891
27.3	0.00173	27.8995	1.01117	27.8996	2.00917
27.32	0.00207	27.92	1.01195	27.9201	2.00772
27.34	0.00257	27.9405	1.01315	27.9406	2.00779
27.36	0.00334	27.961	1.01274	27.9611	2.00794
27.38	0.00458	27.9814	1.01274	27.9815	2.00658
27.4	0.00665	28.0019	1.01037	28.002	2.00752
27.42	0.01007	28.0224	1.0095	28.0225	2.00718
27.44	0.01527	28.0429	1.00831	28.043	2.00748
27.46	0.02158	28.0633	1.00956	28.0634	2.00773
27.48	0.02551	28.0838	1.00973	28.0839	2.00682
27.5	0.02338	28.1043	1.0086	28.1044	2.00646
27.52	0.01734	28.1247	1.00809	28.1248	2.00782
27.54	0.0116	28.1452	1.00831	28.1453	2.00535
27.56	0.00762	28.1657	1.00971	28.1658	2.00668
27.58	0.00517	28.1862	1.00611	28.1863	2.00587
27.6	0.00372	28.2066	1.00948	28.2067	2.00494
27.62	0.00286	28.2271	1.00779	28.2272	2.00423
27.64	0.00229	28.2476	1.00423	28.2477	2.00538
27.66	0.00186	28.2681	1.00683	28.2682	2.00429
27.68	0.00154	28.2885	1.00855	28.2886	2.00554
27.7	0.00131	28.309	1.00484	28.3091	2.0044
27.72	0.00113	28.3295	1.00377	28.3296	2.00383
27.74	0.00101	28.35	1.00431	28.3501	2.00474
27.76	0.0009192	28.3704	1.00313	28.3705	2.0059
27.78	0.00086232	28.3909	1.00651	28.391	2.00502
27.8	0.00083922	28.4114	1.00503	28.4115	2.00487
27.82	0.00085421	28.4319	1.00422	28.432	2.00394
27.84	0.00092342	28.4523	1.00372	28.4524	2.00508
27.86	0.00106	28.4728	1.00364	28.4729	2.00378
27.88	0.00128	28.4933	1.00221	28.4934	2.0049
27.9	0.00153	28.5138	1.00404	28.5139	2.00317
27.92	0.00166	28.5342	1.00345	28.5343	2.00465
27.94	0.00154	28.5547	1.00264	28.5548	2.0054
27.96	0.00136	28.5752	1.00359	28.5753	2.00362
27.98	0.00128	28.5956	1.00258	28.5957	2.00306
28	0.00138	28.6161	1.00307	28.6162	2.00403
28.02	0.00173	28.6366	1.00315	28.6367	2.00193
28.04	0.00237	28.6571	1.00312	28.6572	2.0042
28.06	0.00333	28.6775	1.00351	28.6776	2.00348
28.08	0.00427	28.698	1.00318	28.6981	2.00298
28.1	0.00438	28.7185	1.00119	28.7186	2.00334
28.12	0.0035	28.739	1.00269	28.7391	2.00374
28.14	0.00245	28.7594	1.00197	28.7595	2.00251
28.16	0.00167	28.7799	1.00285	28.78	2.00372
28.18	0.00117	28.8004	1.00188	28.8005	2.0038
28.2	0.00089076	28.8209	1.00457	28.821	2.00325
28.22	0.00073479	28.8413	1.00117	28.8414	2.00343
28.24	0.00064936	28.8618	1.00273	28.8619	2.0046
28.26	0.00058609	28.8823	1.00325	28.8824	2.00424
28.28	0.0005137	28.9028	1.00248	28.9029	2.00472
28.3	0.0004423	28.9232	1.00358	28.9233	2.00363
28.32	0.00037522	28.9437	1.0039	28.9438	2.00363
28.34	0.00033625	28.9642	1.00365	28.9643	2.00405
28.36	0.00031054	28.9846	1.00284	28.9847	2.00453
28.38	0.00029729	29.0051	1.00285	29.0052	2.00414
28.4	0.00029108	29.0256	1.004	29.0257	2.00437
28.42	0.00028886	29.0461	1.00324	29.0462	2.00604
28.44	0.00029286	29.0665	1.00511	29.0666	2.00605
28.46	0.00030285	29.087	1.00606	29.0871	2.00564
28.48	0.00032069	29.1075	1.00773	29.1076	2.00584
28.5	0.0003418	29.128	1.00531	29.1281	2.0066
28.52	0.00037723	29.1484	1.00553	29.1485	2.00621
28.54	0.00043805	29.1689	1.00788	29.169	2.00628
28.56	0.00053425	29.1894	1.00774	29.1895	2.00585
28.58	0.00066477	29.2099	1.00827	29.21	2.00597
28.6	0.00078489	29.2303	1.00566	29.2304	2.00536
28.62	0.00081059	29.2508	1.00738	29.2509	2.00454
28.64	0.00076119	29.2713	1.00539	29.2714	2.00572
28.66	0.00072938	29.2918	1.00758	29.2919	2.00596
28.68	0.00075774	29.3122	1.00848	29.3123	2.00459
28.7	0.00085819	29.3327	1.00545	29.3328	2.00487
28.72	0.00104	29.3532	1.00542	29.3533	2.00494
28.74	0.00132	29.3737	1.00704	29.3738	2.00461
28.76	0.00175	29.3941	1.005	29.3942	2.00419
28.78	0.00245	29.4146	1.00595	29.4147	2.00454
28.8	0.00361	29.4351	1.00355	29.4352	2.00477
28.82	0.00525	29.4555	1.00611	29.4556	2.00453
28.84	0.0068	29.476	1.00526	29.4761	2.0043
28.86	0.00688	29.4965	1.00202	29.4966	2.00353
28.88	0.00541	29.517	1.00247	29.5171	2.00358
28.9	0.00377	29.5374	1.00415	29.5375	2.00407
28.92	0.0026	29.5579	1.00283	29.558	2.00336
28.94	0.00191	29.5784	1.00431	29.5785	2.00546
28.96	0.00159	29.5989	1.00253	29.599	2.00313
28.98	0.00141	29.6193	1.00168	29.6194	2.00377
29	0.00122	29.6398	1.00399	29.6399	2.003
29.02	0.00098583	29.6603	1.0035	29.6604	2.00343
29.04	0.0007898	29.6808	1.00276	29.6809	2.00434
29.06	0.00065864	29.7012	1.00119	29.7013	2.00411
29.08	0.00058378	29.7217	1.00312	29.7218	2.0038
29.1	0.00055384	29.7422	1.00139	29.7423	2.00397
29.12	0.00056417	29.7627	1.00405	29.7628	2.00494
29.14	0.00062184	29.7831	1.00191	29.7832	2.00383
29.16	0.00074558	29.8036	1.0038	29.8037	2.00429
29.18	0.00096177	29.8241	1.0015	29.8242	2.00354
29.2	0.00128	29.8446	1.00203	29.8447	2.00366
29.22	0.00167	29.865	1.00298	29.8651	2.00391
29.24	0.00193	29.8855	1.0029	29.8856	2.00358
29.26	0.00182	29.906	1.00168	29.9061	2.00298
29.28	0.00151	29.9264	1.00304	29.9265	2.00497
29.3	0.00124	29.9469	1.0028	29.947	2.00327
29.32	0.00104	29.9674	1.00298	29.9675	2.00241
29.34	0.0009108	29.9879	1.00424	29.988	2.00465
29.36	0.00082024	30.0084	1.00292	30.0084	2.00405
29.38	0.00071621
29.4	0.00061634
29.42	0.00054993
29.44	0.00052502
29.46	0.00054304
29.48	0.00061045
29.5	0.00074077
29.52	0.00094459
29.54	0.00119
29.56	0.00133
29.58	0.00124
29.6	0.00108
29.62	0.00098292
29.64	0.00097249
29.66	0.00105
29.68	0.00123
29.7	0.00153
29.72	0.00204
29.74	0.00291
29.76	0.0043
29.78	0.00631
29.8	0.00846
29.82	0.00952
29.84	0.00907
29.86	0.00812
29.88	0.00717
29.9	0.00637
29.92	0.00572
29.94	0.00474
29.96	0.0035
29.98	0.00247
30	0.00178

## Sheet: Figure3_b
Simulated Orthorhombic		As-Made		Activated
2T	Norm. Int. (arb. Units)	2T	Norm. Int. (arb. Units)	2T	Norm. Int. (arb. Units)
2	2e-08	2.0001	1.00378	2.0001	2.00659
2.02	2e-08	2.02057	1.00467	2.02057	2.00735
2.04	2e-08	2.04105	1.0018	2.04105	2.00693
2.06	2e-08	2.06152	1.0022	2.06152	2.00906
2.08	3e-08	2.082	1.00243	2.082	2.00794
2.1	3e-08	2.10247	1.00291	2.10247	2.00914
2.12	3e-08	2.12294	1.00365	2.12294	2.00622
2.14	3e-08	2.14342	1.00218	2.14342	2.0106
2.16	3e-08	2.16389	1.00216	2.16389	2.00619
2.18	4e-08	2.18437	1.00629	2.18437	2.00736
2.2	4e-08	2.20484	1.0065	2.20484	2.00056
2.22	4e-08	2.22531	1.00179	2.22531	2.00608
2.24	5e-08	2.24579	1.00431	2.24579	2.00826
2.26	5e-08	2.26626	1.00376	2.26626	2.00514
2.28	5e-08	2.28674	1.00729	2.28674	2.00812
2.3	6e-08	2.30721	1.00159	2.30721	2.01278
2.32	6e-08	2.32768	1.00169	2.32768	2.005
2.34	7e-08	2.34816	1.00607	2.34816	2.0079
2.36	8e-08	2.36863	1.00577	2.36863	2.01052
2.38	8e-08	2.3891	1.0019	2.3891	2.00377
2.4	9e-08	2.40958	1.00218	2.40958	2.01213
2.42	1e-07	2.43005	1.00539	2.43005	2.00711
2.44	1.1e-07	2.45053	1.00367	2.45053	2.00688
2.46	1.3e-07	2.471	1.00228	2.471	2.00677
2.48	1.4e-07	2.49147	1.00378	2.49147	2.0069
2.5	1.6e-07	2.51195	1.00481	2.51195	2.0086
2.52	1.8e-07	2.53242	1.00337	2.53242	2.005
2.54	2e-07	2.5529	1.00255	2.5529	2.00403
2.56	2.3e-07	2.57337	1.0037	2.57337	2.00436
2.58	2.7e-07	2.59384	1.00545	2.59384	2.01058
2.6	3.1e-07	2.61432	1.00413	2.61432	2.0071
2.62	3.7e-07	2.63479	1.00085	2.63479	2.00877
2.64	4.4e-07	2.65527	1.00392	2.65527	2.00404
2.66	5.3e-07	2.67574	1.00713	2.67574	2
2.68	6.5e-07	2.69621	1.00364	2.69621	2.01288
2.7	8.2e-07	2.71669	1.00405	2.71669	2.01245
2.72	1.07e-06	2.73716	1.0055	2.73716	2.0136
2.74	1.46e-06	2.75764	1.00243	2.75764	2.0067
2.76	2.1e-06	2.77811	1.00251	2.77811	2.00679
2.78	3.19e-06	2.79858	1.00214	2.79858	2.01324
2.8	4.93e-06	2.81906	1.00385	2.81906	2.00407
2.82	7.38e-06	2.83953	1.00573	2.83953	2.0099
2.84	9.75e-06	2.86001	1.00478	2.86001	2.00376
2.86	1.002e-05	2.88048	1.00408	2.88048	2.00621
2.88	7.87e-06	2.90095	1.00409	2.90095	2.00852
2.9	5.34e-06	2.92143	1.00575	2.92143	2.00587
2.92	3.45e-06	2.9419	1.00551	2.9419	2.0147
2.94	2.26e-06	2.96238	1.0053	2.96238	2.00943
2.96	1.56e-06	2.98285	1.00554	2.98285	2.00636
2.98	1.13e-06	3.00332	1.00505	3.00332	2.00871
3	8.6e-07	3.0238	1.00426	3.0238	2.00282
3.02	6.8e-07	3.04427	1.00341	3.04427	2.00441
3.04	5.5e-07	3.06474	1.00613	3.06474	2.01032
3.06	4.5e-07	3.08522	1.00184	3.08522	2.00587
3.08	3.8e-07	3.10569	1.00212	3.10569	2.00684
3.1	3.2e-07	3.12617	1.0047	3.12617	2.00483
3.12	2.8e-07	3.14664	1.00631	3.14664	2.0098
3.14	2.4e-07	3.16711	1.00668	3.16711	2.00572
3.16	2.1e-07	3.18759	1.00371	3.18759	2.00826
3.18	1.8e-07	3.20806	1.00211	3.20806	2.0092
3.2	1.6e-07	3.22854	1.0031	3.22854	2.00347
3.22	1.4e-07	3.24901	1.00314	3.24901	2.00756
3.24	1.3e-07	3.26948	1.0061	3.26948	2.00741
3.26	1.2e-07	3.28996	1.00793	3.28996	2.00847
3.28	1e-07	3.31043	1.00388	3.31043	2.00652
3.3	9e-08	3.33091	1.00485	3.33091	2.00362
3.32	9e-08	3.35138	1.00669	3.35138	2.00662
3.34	8e-08	3.37185	1.00492	3.37185	2.01028
3.36	7e-08	3.39233	1.00536	3.39233	2.00735
3.38	7e-08	3.4128	1.00474	3.4128	2.00706
3.4	6e-08	3.43328	1.00402	3.43328	2.00821
3.42	6e-08	3.45375	1.00467	3.45375	2.00776
3.44	5e-08	3.47422	1.00248	3.47422	2.00689
3.46	5e-08	3.4947	1.00238	3.4947	2.00605
3.48	4e-08	3.51517	1.00568	3.51517	2.00765
3.5	4e-08	3.53565	1.00328	3.53565	2.00677
3.52	4e-08	3.55612	1.0052	3.55612	2.00614
3.54	3e-08	3.57659	1.00517	3.57659	2.00868
3.56	3e-08	3.59707	1.00426	3.59707	2.0048
3.58	3e-08	3.61754	1.00552	3.61754	2.00884
3.6	3e-08	3.63801	1.00338	3.63801	2.00303
3.62	3e-08	3.65849	1.00774	3.65849	2.01359
3.64	2e-08	3.67896	1.00462	3.67896	2.00693
3.66	2e-08	3.69944	1.00654	3.69944	2.00403
3.68	2e-08	3.71991	1.00312	3.71991	2.00483
3.7	2e-08	3.74038	1.00333	3.74038	2.00846
3.72	2e-08	3.76086	1.00523	3.76086	2.00605
3.74	2e-08	3.78133	1.00283	3.78133	2.00909
3.76	2e-08	3.80181	1.00338	3.80181	2.00445
3.78	1e-08	3.82228	1.00118	3.82228	2.00479
3.8	1e-08	3.84275	1.00417	3.84275	2.00549
3.82	1e-08	3.86323	1.00464	3.86323	2.00634
3.84	1e-08	3.8837	1.00469	3.8837	2.00665
3.86	1e-08	3.90418	1.00426	3.90418	2.00606
3.88	1e-08	3.92465	1.0024	3.92465	2.01057
3.9	1e-08	3.94512	1.00431	3.94512	2.00629
3.92	1e-08	3.9656	1.0019	3.9656	2.00375
3.94	1e-08	3.98607	1.00323	3.98607	2.00721
3.96	1e-08	4.00655	1.00678	4.00655	2.00666
3.98	1e-08	4.02702	1.00457	4.02702	2.00502
4	1e-08	4.04749	1.00411	4.04749	2.01171
4.02	1e-08	4.06797	1.00598	4.06797	2.01035
4.04	1e-08	4.08844	1.0014	4.08844	2.00577
4.06	0	4.10892	1.00409	4.10892	2.00842
4.08	2.377e-05	4.12939	1.00496	4.12939	2.01044
4.1	2.444e-05	4.14986	1.00013	4.14986	2.00822
4.12	2.515e-05	4.17034	1.00314	4.17034	2.0086
4.14	2.588e-05	4.19081	1.00713	4.19081	2.00396
4.16	2.665e-05	4.21129	1.00214	4.21129	2.00458
4.18	2.745e-05	4.23176	1.00426	4.23176	2.01071
4.2	2.828e-05	4.25223	1.00526	4.25223	2.00329
4.22	2.916e-05	4.27271	1.00673	4.27271	2.00931
4.24	3.008e-05	4.29318	1.00555	4.29318	2.01018
4.26	0.00037034	4.31365	1.00725	4.31365	2.00599
4.28	0.00038093	4.33413	1.00506	4.33413	2.00863
4.3	0.00039197	4.3546	1.00798	4.3546	2.00754
4.32	0.00040351	4.37508	1.00587	4.37508	2.00756
4.34	0.00041555	4.39555	1.007	4.39555	2.00711
4.36	0.00042815	4.41602	1.00619	4.41602	2.00893
4.38	0.00044133	4.4365	1.00479	4.4365	2.00688
4.4	0.00045513	4.45697	1.00368	4.45697	2.00003
4.42	0.0004696	4.47745	1.00903	4.47745	2.01023
4.44	0.00048476	4.49792	1.00427	4.49792	2.00645
4.46	0.00050067	4.51839	1.00426	4.51839	2.01021
4.48	0.00051738	4.53887	1.00509	4.53887	2.00969
4.5	0.00053494	4.55934	1.01	4.55934	2.0122
4.52	0.00055341	4.57982	1.005	4.57982	2.0107
4.54	0.00057286	4.60029	1.00585	4.60029	2.00607
4.56	0.00059335	4.62076	1.00591	4.62076	2.00933
4.58	0.00061497	4.64124	1.00639	4.64124	2.00722
4.6	0.00063779	4.66171	1.00207	4.66171	2.0146
4.62	0.00066191	4.68219	1.00618	4.68219	2.00719
4.64	0.00068743	4.70266	1.0031	4.70266	2.00803
4.66	0.00071445	4.72313	1.00615	4.72313	2.01012
4.68	0.00074311	4.74361	1.0064	4.74361	2.00861
4.7	0.00077353	4.76408	1.00375	4.76408	2.00666
4.72	0.00080587	4.78456	1.00355	4.78456	2.01422
4.74	0.00084029	4.80503	1.00492	4.80503	2.00544
4.76	0.00087705	4.8255	1.00368	4.8255	2.01191
4.78	0.00091619	4.84598	1.00703	4.84598	2.01299
4.8	0.00095803	4.86645	1.00917	4.86645	2.00242
4.82	0.001	4.88693	1.00555	4.88693	2.00755
4.84	0.00105	4.9074	1.00708	4.9074	2.0141
4.86	0.0011	4.92787	1.00563	4.92787	2.00974
4.88	0.00116	4.94835	1.00643	4.94835	2.00836
4.9	0.00122	4.96882	1.00518	4.96882	2.00757
4.92	0.00128	4.98929	1.00436	4.98929	2.00813
4.94	0.00135	5.00977	1.00183	5.00977	2.01115
4.96	0.00143	5.03024	1.00312	5.03024	2.01375
4.98	0.00151	5.05072	1.00784	5.05072	2.01042
5	0.0016	5.07119	1.00672	5.07119	2.01035
5.02	0.0017	5.09166	1.0056	5.09166	2.01472
5.04	0.00181	5.11214	1.00407	5.11214	2.01088
5.06	0.00192	5.13261	1.00433	5.13261	2.01322
5.08	0.00206	5.15309	1.00923	5.15309	2.01296
5.1	0.0022	5.17356	1.00453	5.17356	2.01683
5.12	0.00236	5.19403	1.00435	5.19403	2.01249
5.14	0.00254	5.21451	1.00889	5.21451	2.01373
5.16	0.00274	5.23498	1.00574	5.23498	2.01458
5.18	0.00297	5.25546	1.00934	5.25546	2.01402
5.2	0.00322	5.27593	1.00709	5.27593	2.01613
5.22	0.00352	5.2964	1.00819	5.2964	2.0124
5.24	0.00385	5.31688	1.01044	5.31688	2.01863
5.26	0.00424	5.33735	1.0075	5.33735	2.01875
5.28	0.00469	5.35783	1.01021	5.35783	2.02213
5.3	0.00523	5.3783	1.00587	5.3783	2.02115
5.32	0.00587	5.39877	1.01032	5.39877	2.02201
5.34	0.00664	5.41925	1.00733	5.41925	2.01955
5.36	0.0076	5.43972	1.01238	5.43972	2.02662
5.38	0.00882	5.4602	1.00968	5.4602	2.02761
5.4	0.01045	5.48067	1.01004	5.48067	2.02782
5.42	0.01273	5.50114	1.01299	5.50114	2.03082
5.44	0.0161	5.52162	1.01873	5.52162	2.03669
5.46	0.02113	5.54209	1.01592	5.54209	2.03352
5.48	0.02829	5.56257	1.01691	5.56257	2.03912
5.5	0.03686	5.58304	1.02029	5.58304	2.0457
5.52	0.0431	5.60351	1.02387	5.60351	2.04879
5.54	0.04422	5.62399	1.02768	5.62399	2.05054
5.56	0.04456	5.64446	1.02941	5.64446	2.0554
5.58	0.04907	5.66493	1.03213	5.66493	2.06352
5.6	0.06095	5.68541	1.03625	5.68541	2.06763
5.62	0.08442	5.70588	1.04364	5.70588	2.07646
5.64	0.12578	5.72636	1.04965	5.72636	2.07838
5.66	0.19137	5.74683	1.05496	5.74683	2.09252
5.68	0.27717	5.7673	1.05721	5.7673	2.10791
5.7	0.34132	5.78778	1.06884	5.78778	2.10689
5.72	0.31939	5.80825	1.07565	5.80825	2.12068
5.74	0.23618	5.82873	1.08058	5.82873	2.13372
5.76	0.15672	5.8492	1.08461	5.8492	2.14099
5.78	0.10164	5.86967	1.09041	5.86967	2.15015
5.8	0.06769	5.89015	1.09644	5.89015	2.15932
5.82	0.04755	5.91062	1.10295	5.91062	2.1443
5.84	0.03532	5.9311	1.10025	5.9311	2.14746
5.86	0.0274	5.95157	1.09452	5.95157	2.14485
5.88	0.02192	5.97204	1.09627	5.97204	2.1307
5.9	0.01793	5.99252	1.09077	5.99252	2.12621
5.92	0.01493	6.01299	1.08656	6.01299	2.1167
5.94	0.01262	6.03347	1.07736	6.03347	2.09274
5.96	0.0108	6.05394	1.06257	6.05394	2.08964
5.98	0.00935	6.07441	1.05708	6.07441	2.07785
6	0.00817	6.09489	1.04892	6.09489	2.06925
6.02	0.0072	6.11536	1.03973	6.11536	2.05822
6.04	0.00639	6.13584	1.0345	6.13584	2.05308
6.06	0.00571	6.15631	1.02981	6.15631	2.04342
6.08	0.00513	6.17678	1.02489	6.17678	2.03676
6.1	0.00464	6.19726	1.02256	6.19726	2.04053
6.12	0.00422	6.21773	1.01993	6.21773	2.03485
6.14	0.00386	6.23821	1.01401	6.23821	2.0307
6.16	0.00355	6.25868	1.01685	6.25868	2.02361
6.18	0.00329	6.27915	1.01465	6.27915	2.02374
6.2	0.00305	6.29963	1.01253	6.29963	2.02191
6.22	0.00283	6.3201	1.01069	6.3201	2.02166
6.24	0.00262	6.34057	1.00678	6.34057	2.02412
6.26	0.00242	6.36105	1.00626	6.36105	2.0221
6.28	0.00225	6.38152	1.00828	6.38152	2.02197
6.3	0.00209	6.402	1.00783	6.402	2.02023
6.32	0.00196	6.42247	1.00797	6.42247	2.02003
6.34	0.00183	6.44294	1.01093	6.44294	2.02238
6.36	0.00172	6.46342	1.00714	6.46342	2.02056
6.38	0.00162	6.48389	1.00372	6.48389	2.01805
6.4	0.00153	6.50437	1.00531	6.50437	2.01915
6.42	0.00145	6.52484	1.00307	6.52484	2.0166
6.44	0.00137	6.54531	1.00115	6.54531	2.01719
6.46	0.0013	6.56579	1.0069	6.56579	2.01724
6.48	0.00123	6.58626	1.00602	6.58626	2.01572
6.5	0.00217	6.60674	1.009	6.60674	2.01906
6.52	0.00214	6.62721	1.00108	6.62721	2.02065
6.54	0.00212	6.64768	1.0047	6.64768	2.0141
6.56	0.0021	6.66816	1.00111	6.66816	2.01404
6.58	0.00208	6.68863	1.00401	6.68863	2.01587
6.6	0.00207	6.70911	1.00778	6.70911	2.01793
6.62	0.00207	6.72958	1.00664	6.72958	2.01348
6.64	0.00207	6.75005	1.00143	6.75005	2.02061
6.66	0.00207	6.77053	1.00394	6.77053	2.01274
6.68	0.00208	6.791	1.00402	6.791	2.02055
6.7	0.00209	6.81148	1.00699	6.81148	2.01587
6.72	0.00211	6.83195	1.00454	6.83195	2.01319
6.74	0.00212	6.85242	1.00479	6.85242	2.01849
6.76	0.00215	6.8729	1.0006	6.8729	2.01994
6.78	0.00217	6.89337	1.00468	6.89337	2.01511
6.8	0.0022	6.91385	1.00376	6.91385	2.01739
6.82	0.00224	6.93432	1.00073	6.93432	2.01653
6.84	0.00228	6.95479	1.00382	6.95479	2.01167
6.86	0.00232	6.97527	1.00515	6.97527	2.01674
6.88	0.00237	6.99574	1.00347	6.99574	2.01593
6.9	0.00242	7.01621	1.00438	7.01621	2.01512
6.92	0.00248	7.03669	1.00515	7.03669	2.0264
6.94	0.00255	7.05716	1.00362	7.05716	2.01668
6.96	0.00261	7.07764	1.00433	7.07764	2.01725
6.98	0.00267	7.09811	1.00292	7.09811	2.01645
7	0.00275	7.11858	1.00123	7.11858	2.02162
7.02	0.00284	7.13906	1.00544	7.13906	2.02015
7.04	0.00293	7.15953	1.00294	7.15953	2.02379
7.06	0.00304	7.18001	1.00589	7.18001	2.01754
7.08	0.00315	7.20048	1.00581	7.20048	2.02064
7.1	0.00327	7.22095	1.00295	7.22095	2.01965
7.12	0.00341	7.24143	1.00419	7.24143	2.02137
7.14	0.00355	7.2619	1.00791	7.2619	2.01835
7.16	0.00371	7.28238	1.00469	7.28238	2.0156
7.18	0.00355	7.30285	1.00477	7.30285	2.02358
7.2	0.00374	7.32332	1.00644	7.32332	2.02052
7.22	0.00395	7.3438	1.00747	7.3438	2.02657
7.24	0.00418	7.36427	1.00752	7.36427	2.02117
7.26	0.00443	7.38475	1.01109	7.38475	2.02514
7.28	0.0047	7.40522	1.0107	7.40522	2.02696
7.3	0.00499	7.42569	1.00795	7.42569	2.02792
7.32	0.00532	7.44617	1.01	7.44617	2.02723
7.34	0.00568	7.46664	1.01639	7.46664	2.02337
7.36	0.00607	7.48712	1.01339	7.48712	2.02853
7.38	0.00651	7.50759	1.01411	7.50759	2.02828
7.4	0.00699	7.52806	1.01617	7.52806	2.02929
7.42	0.00754	7.54854	1.01984	7.54854	2.03552
7.44	0.00814	7.56901	1.01776	7.56901	2.03528
7.46	0.00883	7.58949	1.01741	7.58949	2.03586
7.48	0.0096	7.60996	1.01876	7.60996	2.04088
7.5	0.01048	7.63043	1.0189	7.63043	2.04076
7.52	0.01148	7.65091	1.02407	7.65091	2.04037
7.54	0.01264	7.67138	1.02857	7.67138	2.04595
7.56	0.01398	7.69185	1.02358	7.69185	2.05443
7.58	0.01554	7.71233	1.03145	7.71233	2.04816
7.6	0.01737	7.7328	1.03506	7.7328	2.06104
7.62	0.01955	7.75328	1.03853	7.75328	2.06105
7.64	0.02216	7.77375	1.04141	7.77375	2.06401
7.66	0.02533	7.79422	1.05067	7.79422	2.07592
7.68	0.02922	7.8147	1.05533	7.8147	2.07833
7.7	0.03405	7.83517	1.05243	7.83517	2.08565
7.72	0.04018	7.85565	1.07156	7.85565	2.09698
7.74	0.04808	7.87612	1.08058	7.87612	2.09649
7.76	0.0585	7.89659	1.08378	7.89659	2.11674
7.78	0.07268	7.91707	1.10421	7.91707	2.13148
7.8	0.0928	7.93754	1.11657	7.93754	2.14989
7.82	0.1232	7.95802	1.13304	7.95802	2.16071
7.84	0.17241	7.97849	1.15825	7.97849	2.19247
7.86	0.25534	7.99896	1.17855	7.99896	2.20789
7.88	0.3927	8.01944	1.20019	8.01944	2.23859
7.9	0.60133	8.03991	1.23776	8.03991	2.2753
7.92	0.85456	8.06039	1.2759	8.06039	2.30282
7.94	1	8.08086	1.31384	8.08086	2.35897
7.96	0.88156	8.10133	1.37731	8.10133	2.41295
7.98	0.63012	8.12181	1.42304	8.12181	2.45469
8	0.41328	8.14228	1.47343	8.14228	2.52278
8.02	0.26816	8.16276	1.5625	8.16276	2.60555
8.04	0.18001	8.18323	1.63949	8.18323	2.64596
8.06	0.12776	8.2037	1.68655	8.2037	2.73949
8.08	0.09571	8.22418	1.7793	8.22418	2.83891
8.1	0.07466	8.24465	1.86984	8.24465	2.86402
8.12	0.05994	8.26513	1.88539	8.26513	2.94236
8.14	0.04915	8.2856	1.95681	8.2856	2.98938
8.16	0.041	8.30607	2	8.30607	2.97579
8.18	0.0347	8.32655	1.96841	8.32655	3
8.2	0.02973	8.34702	1.96192	8.34702	2.9742
8.22	0.02574	8.36749	1.93491	8.36749	2.88504
8.24	0.0225	8.38797	1.83106	8.38797	2.85053
8.26	0.01983	8.40844	1.77372	8.40844	2.76039
8.28	0.01761	8.42892	1.69642	8.42892	2.63681
8.3	0.01574	8.44939	1.59536	8.44939	2.56741
8.32	0.01415	8.46986	1.52227	8.46986	2.49714
8.34	0.01279	8.49034	1.45458	8.49034	2.39598
8.36	0.01161	8.51081	1.37218	8.51081	2.35061
8.38	0.01059	8.53129	1.3203	8.53129	2.29527
8.4	0.0097	8.55176	1.27632	8.55176	2.23824
8.42	0.00891	8.57223	1.22956	8.57223	2.2107
8.44	0.00822	8.59271	1.19901	8.59271	2.18999
8.46	0.0076	8.61318	1.17487	8.61318	2.1557
8.48	0.00705	8.63366	1.14559	8.63366	2.14002
8.5	0.00656	8.65413	1.13091	8.65413	2.12779
8.52	0.00612	8.6746	1.12186	8.6746	2.1133
8.54	0.00572	8.69508	1.10342	8.69508	2.10755
8.56	0.00536	8.71555	1.09317	8.71555	2.09306
8.58	0.00503	8.73603	1.08943	8.73603	2.08536
8.6	0.00473	8.7565	1.07471	8.7565	2.08473
8.62	0.00446	8.77697	1.06968	8.77697	2.07648
8.64	0.00421	8.79745	1.06303	8.79745	2.06961
8.66	0.00398	8.81792	1.05702	8.81792	2.06059
8.68	0.00377	8.8384	1.05549	8.8384	2.05965
8.7	0.00357	8.85887	1.0532	8.85887	2.05541
8.72	0.00339	8.87934	1.04383	8.87934	2.05672
8.74	0.00323	8.89982	1.0425	8.89982	2.05225
8.76	0.00307	8.92029	1.04389	8.92029	2.04901
8.78	0.00293	8.94077	1.03655	8.94077	2.04459
8.8	0.00279	8.96124	1.035	8.96124	2.0461
8.82	0.00267	8.98171	1.03843	8.98171	2.03285
8.84	0.00255	9.00219	1.03149	9.00219	2.03872
8.86	0.00244	9.02266	1.02871	9.02266	2.03674
8.88	0.00234	9.04313	1.02695	9.04313	2.03209
8.9	0.00224	9.06361	1.02401	9.06361	2.03079
8.92	0.00215	9.08408	1.02404	9.08408	2.03172
8.94	0.00207	9.10456	1.02586	9.10456	2.02786
8.96	0.00199	9.12503	1.02239	9.12503	2.02857
8.98	0.00191	9.1455	1.02047	9.1455	2.03139
9	0.00184	9.16598	1.01925	9.16598	2.02177
9.02	0.00177	9.18645	1.01411	9.18645	2.02283
9.04	0.00171	9.20693	1.0175	9.20693	2.01969
9.06	0.00165	9.2274	1.0141	9.2274	2.01244
9.08	0.00159	9.24787	1.01562	9.24787	2.0188
9.1	0.00154	9.26835	1.01133	9.26835	2.02349
9.12	0.00148	9.28882	1.01524	9.28882	2.01686
9.14	0.00144	9.3093	1.01379	9.3093	2.01656
9.16	0.00139	9.32977	1.00928	9.32977	2.01528
9.18	0.00134	9.35024	1.01357	9.35024	2.01644
9.2	0.0013	9.37072	1.01106	9.37072	2.01681
9.22	0.00126	9.39119	1.0079	9.39119	2.01617
9.24	0.00122	9.41167	1.00818	9.41167	2.01117
9.26	0.00119	9.43214	1.00986	9.43214	2.01716
9.28	0.00115	9.45261	1.0091	9.45261	2.01409
9.3	0.00112	9.47309	1.0098	9.47309	2.01534
9.32	0.00109	9.49356	1.01014	9.49356	2.01466
9.34	0.00106	9.51404	1.01085	9.51404	2.01587
9.36	0.00103	9.53451	1.00606	9.53451	2.01363
9.38	0.00099782	9.55498	1.00655	9.55498	2.01065
9.4	1.22e-06	9.57546	1.0055	9.57546	2.01144
9.42	1.28e-06	9.59593	1.00827	9.59593	2.00905
9.44	1.35e-06	9.6164	1.00362	9.6164	2.0118
9.46	1.43e-06	9.63688	1.00775	9.63688	2.01263
9.48	1.51e-06	9.65735	1.00718	9.65735	2.01213
9.5	1.6e-06	9.67783	1.0028	9.67783	2.01014
9.52	1.69e-06	9.6983	1.00491	9.6983	2.00977
9.54	1.8e-06	9.71877	1.00904	9.71877	2.01124
9.56	1.91e-06	9.73925	1.00551	9.73925	2.0107
9.58	2.7e-06	9.75972	1.00425	9.75972	2.0121
9.6	2.86e-06	9.7802	1.00634	9.7802	2.00996
9.62	3.03e-06	9.80067	1.0013	9.80067	2.0063
9.64	3.22e-06	9.82114	1.00429	9.82114	2.01174
9.66	3.44e-06	9.84162	1.00653	9.84162	2.00706
9.68	3.67e-06	9.86209	1.00596	9.86209	2.00399
9.7	3.93e-06	9.88257	1.0052	9.88257	2.00936
9.72	4.22e-06	9.90304	1.00365	9.90304	2.00638
9.74	4.55e-06	9.92351	1.00248	9.92351	2.00775
9.76	4.93e-06	9.94399	1.00557	9.94399	2.01227
9.78	5.35e-06	9.96446	1.0033	9.96446	2.00709
9.8	5.84e-06	9.98494	1.00314	9.98494	2.00733
9.82	6.4e-06	10.0054	1.00312	10.0054	2.00926
9.84	7.06e-06	10.0259	1.00434	10.0259	2.00809
9.86	7.83e-06	10.0464	1.0011	10.0464	2.0094
9.88	8.74e-06	10.0668	1.00376	10.0668	2.00591
9.9	9.84e-06	10.0873	1.00667	10.0873	2.00923
9.92	1.116e-05	10.1078	1.00015	10.1078	2.01101
9.94	1.279e-05	10.1282	1.00743	10.1282	2.00824
9.96	1.493e-05	10.1487	1.00369	10.1487	2.00532
9.98	1.848e-05	10.1692	1.00215	10.1692	2.00483
10	2.186e-05	10.1897	1.00344	10.1897	2.00596
10.02	2.636e-05	10.2102	1.0059	10.2102	2.00768
10.04	3.255e-05	10.2306	1.00371	10.2306	2.00798
10.06	4.152e-05	10.2511	1.00338	10.2511	2.00448
10.08	5.544e-05	10.2716	1.00344	10.2716	2.00448
10.1	7.842e-05	10.292	1.00243	10.292	2.00663
10.12	0.00011712	10.3125	1.00637	10.3125	2.01015
10.14	0.00017945	10.333	1.00664	10.333	2.00586
10.16	0.00026783	10.3535	1.00283	10.3535	2.00931
10.18	0.00035571	10.3739	1.00327	10.3739	2.00659
10.2	0.00037019	10.3944	1.00565	10.3944	2.00423
10.22	0.00029472	10.4149	1.00224	10.4149	2.00765
10.24	0.00020195	10.4354	1.00271	10.4354	2.00541
10.26	0.00013243	10.4558	1.00583	10.4558	2.00655
10.28	8.833e-05	10.4763	1.00401	10.4763	2.00754
10.3	6.21e-05	10.4968	1.00786	10.4968	2.00817
10.32	4.652e-05	10.5173	1.00371	10.5173	2.00622
10.34	3.679e-05	10.5377	1.00267	10.5377	2.00964
10.36	3.031e-05	10.5582	1.00218	10.5582	2.00801
10.38	2.575e-05	10.5787	1.004	10.5787	2.00386
10.4	2.246e-05	10.5991	1.00448	10.5991	2.00549
10.42	2.003e-05	10.6196	1.00128	10.6196	2.00716
10.44	1.823e-05	10.6401	1.00553	10.6401	2.00828
10.46	1.69e-05	10.6606	1.00484	10.6606	2.00807
10.48	1.593e-05	10.6811	1.00462	10.6811	2.00664
10.5	1.524e-05	10.7015	1.00604	10.7015	2.00733
10.52	1.479e-05	10.722	1.00656	10.722	2.01553
10.54	1.455e-05	10.7425	1.00357	10.7425	2.00363
10.56	1.447e-05	10.763	1.00351	10.763	2.00598
10.58	1.457e-05	10.7834	1.00471	10.7834	2.01233
10.6	1.481e-05	10.8039	1.00224	10.8039	2.0088
10.62	1.522e-05	10.8244	1.006	10.8244	2.00417
10.64	1.579e-05	10.8448	1.00393	10.8448	2.00453
10.66	1.653e-05	10.8653	1.00194	10.8653	2.00653
10.68	1.746e-05	10.8858	1.00484	10.8858	2.00857
10.7	1.862e-05	10.9063	1.0001	10.9063	2.00445
10.72	2.004e-05	10.9267	1.00337	10.9267	2.0072
10.74	2.177e-05	10.9472	1.00617	10.9472	2.00422
10.76	2.4e-05	10.9677	1.00501	10.9677	2.0069
10.78	2.661e-05	10.9882	1.00219	10.9882	2.00871
10.8	2.984e-05	11.0086	1.00222	11.0086	2.00558
10.82	3.389e-05	11.0291	1.00427	11.0291	2.00713
10.84	3.905e-05	11.0496	1.00435	11.0496	2.00549
10.86	4.575e-05	11.0701	1.00675	11.0701	2.00504
10.88	5.465e-05	11.0905	1.00384	11.0905	2.01064
10.9	6.691e-05	11.111	1.00514	11.111	2.00838
10.92	8.468e-05	11.1315	1.00591	11.1315	2.00754
10.94	0.00011232	11.1519	1.00441	11.1519	2.00847
10.96	0.00015792	11.1724	1.00224	11.1724	2.00709
10.98	0.00023432	11.1929	1.00341	11.1929	2.00398
11	0.00036742	11.2134	1.00107	11.2134	2.00611
11.02	0.00053708	11.2339	1.00481	11.2339	2.01181
11.04	0.00069613	11.2543	1.00368	11.2543	2.00794
11.06	0.00070648	11.2748	1.00335	11.2748	2.00968
11.08	0.00055842	11.2953	1.00706	11.2953	2.00962
11.1	0.00039009	11.3157	1.00614	11.3157	2.00631
11.12	0.0006069	11.3362	1.0029	11.3362	2.00417
11.14	0.00054128	11.3567	1.0008	11.3567	2.00684
11.16	0.00050877	11.3772	1.00462	11.3772	2.00558
11.18	0.00049649	11.3976	1.00124	11.3976	2.00562
11.2	0.00049629	11.4181	1.00453	11.4181	2.00453
11.22	0.00050413	11.4386	1.00469	11.4386	2.00633
11.24	0.00063789	11.4591	1.00678	11.4591	2.00722
11.26	0.00066215	11.4795	1.00496	11.4795	2.00867
11.28	0.0006946	11.5	1.0048	11.5	2.0047
11.3	0.00073904	11.5205	1.00767	11.5205	2.00922
11.32	0.0008035	11.541	1.00648	11.541	2.00891
11.34	0.00090262	11.5614	1.00731	11.5614	2.00612
11.36	0.00106	11.5819	1.00564	11.5819	2.01064
11.38	0.00129	11.6024	1.00628	11.6024	2.00869
11.4	0.00158	11.6228	1.00844	11.6228	2.01031
11.42	0.00179	11.6433	1.00439	11.6433	2.00938
11.44	0.00173	11.6638	1.01057	11.6638	2.00818
11.46	0.00149	11.6843	1.0074	11.6843	2.00623
11.48	0.00128	11.7048	1.00681	11.7048	2.00782
11.5	0.00114	11.7252	1.0057	11.7252	2.00753
11.52	0.00107	11.7457	1.00369	11.7457	2.00669
11.54	0.00104	11.7662	1.00378	11.7662	2.00597
11.56	0.00104	11.7866	1.00397	11.7866	2.01126
11.58	0.00105	11.8071	1.00424	11.8071	2.00748
11.6	0.00108	11.8276	1.00782	11.8276	2.00814
11.62	0.0011	11.8481	1.00574	11.8481	2.00585
11.64	0.00114	11.8685	1.00675	11.8685	2.00507
11.66	0.00118	11.889	1.00197	11.889	2.01025
11.68	0.00123	11.9095	1.00557	11.9095	2.00671
11.7	0.00128	11.93	1.00412	11.93	2.00758
11.72	0.00133	11.9504	1.00401	11.9504	2.00445
11.74	0.00139	11.9709	1.00621	11.9709	2.00948
11.76	0.00145	11.9914	1.00443	11.9914	2.00509
11.78	0.00152	12.0119	1.00335	12.0119	2.00557
11.8	0.0016	12.0323	1.00384	12.0323	2.00292
11.82	0.00168	12.0528	1.00459	12.0528	2.00759
11.84	0.00177	12.0733	1.00767	12.0733	2.00512
11.86	0.00187	12.0938	1.00377	12.0938	2.00501
11.88	0.00197	12.1142	1.00152	12.1142	2.00541
11.9	0.00209	12.1347	1.0036	12.1347	2.00655
11.92	0.00222	12.1552	1.00549	12.1552	2.00672
11.94	0.00236	12.1756	1.00741	12.1756	2.00493
11.96	0.00251	12.1961	1.00327	12.1961	2.00746
11.98	0.00268	12.2166	1.00435	12.2166	2.00736
12	0.00286	12.2371	1.00552	12.2371	2.00926
12.02	0.00307	12.2575	1.00537	12.2575	2.00717
12.04	0.0033	12.278	1.00559	12.278	2.00452
12.06	0.00356	12.2985	1.00528	12.2985	2.00569
12.08	0.00385	12.319	1.00275	12.319	2.00455
12.1	0.00418	12.3394	1.00517	12.3394	2.01252
12.12	0.00456	12.3599	1.00259	12.3599	2.00573
12.14	0.00499	12.3804	1.00255	12.3804	2.01159
12.16	0.00549	12.4009	1.00615	12.4009	2.00767
12.18	0.00607	12.4213	1.00647	12.4213	2.00776
12.2	0.00676	12.4418	1.00823	12.4418	2.00753
12.22	0.00756	12.4623	1.00642	12.4623	2.00629
12.24	0.00848	12.4828	1.0056	12.4828	2.0063
12.26	0.00966	12.5032	1.00155	12.5032	2.00852
12.28	0.01098	12.5237	1.00784	12.5237	2.00489
12.3	0.01263	12.5442	1.01084	12.5442	2.00836
12.32	0.01474	12.5647	1.00674	12.5647	2.01027
12.34	0.0175	12.5851	1.00714	12.5851	2.01497
12.36	0.02124	12.6056	1.00782	12.6056	2.00883
12.38	0.02644	12.6261	1.01196	12.6261	2.01483
12.4	0.03373	12.6465	1.0115	12.6465	2.01227
12.42	0.0437	12.667	1.01412	12.667	2.01368
12.44	0.05636	12.6875	1.01563	12.6875	2.00991
12.46	0.07243	12.708	1.01548	12.708	2.01434
12.48	0.09779	12.7284	1.01842	12.7284	2.01709
12.5	0.14164	12.7489	1.01974	12.7489	2.01533
12.52	0.21082	12.7694	1.02187	12.7694	2.02016
12.54	0.29818	12.7899	1.02895	12.7899	2.02056
12.56	0.35507	12.8103	1.02575	12.8103	2.01841
12.58	0.3243	12.8308	1.03489	12.8308	2.02953
12.6	0.24568	12.8513	1.03512	12.8513	2.02813
12.62	0.1813	12.8718	1.03797	12.8718	2.03435
12.64	0.1488	12.8922	1.04596	12.8922	2.03374
12.66	0.1451	12.9127	1.05207	12.9127	2.03392
12.68	0.1568	12.9332	1.05476	12.9332	2.04285
12.7	0.15607	12.9537	1.0588	12.9537	2.04272
12.72	0.12759	12.9741	1.06065	12.9741	2.04797
12.74	0.09139	12.9946	1.06977	12.9946	2.04898
12.76	0.06311	13.0151	1.0714	13.0151	2.05058
12.78	0.04439	13.0356	1.07306	13.0356	2.05465
12.8	0.03266	13.056	1.07518	13.056	2.06132
12.82	0.02526	13.0765	1.07665	13.0765	2.05951
12.84	0.02035	13.097	1.07315	13.097	2.05464
12.86	0.01687	13.1174	1.06757	13.1174	2.05861
12.88	0.01428	13.1379	1.06686	13.1379	2.05387
12.9	0.01228	13.1584	1.06317	13.1584	2.05034
12.92	0.0107	13.1789	1.05847	13.1789	2.05117
12.94	0.00943	13.1993	1.05066	13.1993	2.04655
12.96	0.0084	13.2198	1.0451	13.2198	2.04479
12.98	0.00754	13.2403	1.0424	13.2403	2.04112
13	0.00683	13.2608	1.03468	13.2608	2.03458
13.02	0.00623	13.2812	1.03556	13.2812	2.03181
13.04	0.00572	13.3017	1.0306	13.3017	2.02857
13.06	0.00528	13.3222	1.02946	13.3222	2.02514
13.08	0.00491	13.3427	1.02276	13.3427	2.02634
13.1	0.00459	13.3631	1.02595	13.3631	2.01726
13.12	0.00432	13.3836	1.0206	13.3836	2.01969
13.14	0.00409	13.4041	1.01627	13.4041	2.01815
13.16	0.00389	13.4246	1.01337	13.4246	2.01732
13.18	0.00372	13.445	1.01298	13.445	2.01716
13.2	0.00359	13.4655	1.01239	13.4655	2.01484
13.22	0.00348	13.486	1.01298	13.486	2.01095
13.24	0.00339	13.5064	1.00948	13.5064	2.0128
13.26	0.00333	13.5269	1.01038	13.5269	2.0121
13.28	0.0033	13.5474	1.00778	13.5474	2.00979
13.3	0.00329	13.5679	1.00633	13.5679	2.01058
13.32	0.00331	13.5884	1.00655	13.5884	2.01099
13.34	0.00337	13.6088	1.0053	13.6088	2.00817
13.36	0.00347	13.6293	1.00723	13.6293	2.00878
13.38	0.00362	13.6498	1.00624	13.6498	2.01248
13.4	0.00383	13.6702	1.00529	13.6702	2.00873
13.42	0.00414	13.6907	1.0029	13.6907	2.00389
13.44	0.00456	13.7112	1.00942	13.7112	2.00803
13.46	0.00514	13.7317	1.00636	13.7317	2.00775
13.48	0.00596	13.7521	1.00569	13.7521	2.00966
13.5	0.00677	13.7726	1.00548	13.7726	2.00745
13.52	0.00741	13.7931	1.00302	13.7931	2.00803
13.54	0.00801	13.8136	1.00394	13.8136	2.0118
13.56	0.00896	13.834	1.00614	13.834	2.00893
13.58	0.01054	13.8545	1.00527	13.8545	2.00959
13.6	0.01308	13.875	1.00394	13.875	2.00594
13.62	0.01722	13.8955	1.00486	13.8955	2.00991
13.64	0.02424	13.9159	1.00562	13.9159	2.00568
13.66	0.03614	13.9364	1.00644	13.9364	2.00376
13.68	0.05518	13.9569	1.00672	13.9569	2.00931
13.7	0.08157	13.9773	1.00311	13.9773	2.00975
13.72	0.10586	13.9978	1.00441	13.9978	2.01157
13.74	0.10641	14.0183	1.00392	14.0183	2.00609
13.76	0.08254	14.0388	1.00652	14.0388	2.01188
13.78	0.05589	14.0593	1.00339	14.0593	2.00774
13.8	0.03646	14.0797	1.00287	14.0797	2.00533
13.82	0.02425	14.1002	1.00447	14.1002	2.00354
13.84	0.01698	14.1207	1.00483	14.1207	2.00779
13.86	0.01261	14.1411	1.00517	14.1411	2.00337
13.88	0.00984	14.1616	1.00562	14.1616	2.0054
13.9	0.00794	14.1821	1.00248	14.1821	2.00669
13.92	0.00657	14.2026	1.00408	14.2026	2.009
13.94	0.00557	14.223	1.00213	14.223	2.00574
13.96	0.00481	14.2435	1.00273	14.2435	2.0101
13.98	0.00422	14.264	1.00598	14.264	2.00597
14	0.00374	14.2845	1.00465	14.2845	2.00602
14.02	0.00332	14.3049	1.00361	14.3049	2.00559
14.04	0.00264	14.3254	1.00765	14.3254	2.00631
14.06	0.00236	14.3459	1.00301	14.3459	2.00777
14.08	0.00213	14.3664	1.00273	14.3664	2.00574
14.1	0.00194	14.3868	1.00394	14.3868	2.00567
14.12	0.00177	14.4073	1.0035	14.4073	2.0051
14.14	0.00164	14.4278	1.00503	14.4278	2.00783
14.16	0.00141	14.4482	1.00439	14.4482	2.00895
14.18	0.00131	14.4687	1.00393	14.4687	2.00524
14.2	0.00123	14.4892	1.00263	14.4892	2.0086
14.22	0.00116	14.5097	1.00352	14.5097	2.00584
14.24	0.0011	14.5302	1.00553	14.5302	2.00866
14.26	0.00105	14.5506	1.00261	14.5506	2.00449
14.28	0.00101	14.5711	1.00455	14.5711	2.00453
14.3	0.00097136	14.5916	1.00519	14.5916	2.00848
14.32	0.00094311	14.612	1.0009	14.612	2.00694
14.34	0.00092117	14.6325	1.0052	14.6325	2.00944
14.36	0.00090527	14.653	1.00086	14.653	2.01226
14.38	0.0008953	14.6735	1.00233	14.6735	2.00884
14.4	0.0008913	14.6939	1.00515	14.6939	2.00703
14.42	0.00089346	14.7144	1.00648	14.7144	2.0068
14.44	0.00090222	14.7349	1.00378	14.7349	2.00802
14.46	0.00091837	14.7554	1.00472	14.7554	2.00248
14.48	0.00107	14.7758	1.0057	14.7758	2.00704
14.5	0.00111	14.7963	1.00368	14.7963	2.00945
14.52	0.00117	14.8168	1.00561	14.8168	2.00753
14.54	0.00125	14.8373	1.00618	14.8373	2.00531
14.56	0.00135	14.8577	1.00093	14.8577	2.00383
14.58	0.00147	14.8782	1.00211	14.8782	2.01013
14.6	0.00159	14.8987	1.00442	14.8987	2.00492
14.62	0.00166	14.9192	1.00772	14.9192	2.00895
14.64	0.00173	14.9396	1.00467	14.9396	2.00673
14.66	0.00184	14.9601	1.00485	14.9601	2.00613
14.68	0.002	14.9806	1.00304	14.9806	2.00604
14.7	0.00222	15.001	1.00514	15.001	2.0074
14.72	0.00251	15.0215	1.00432	15.0215	2.00382
14.74	0.00289	15.042	1.00465	15.042	2.00568
14.76	0.0034	15.0625	1.00401	15.0625	2.00602
14.78	0.00407	15.083	1.00463	15.083	2.00451
14.8	0.00502	15.1034	1.00528	15.1034	2.00851
14.82	0.00641	15.1239	1.00643	15.1239	2.00594
14.84	0.00859	15.1444	1.0054	15.1444	2.00703
14.86	0.01223	15.1648	1.00247	15.1648	2.00899
14.88	0.01836	15.1853	1.00442	15.1853	2.00918
14.9	0.02812	15.2058	1.00286	15.2058	2.00667
14.92	0.04159	15.2263	1.00075	15.2263	2.01051
14.94	0.05382	15.2467	1.00473	15.2467	2.00808
14.96	0.05384	15.2672	1.00593	15.2672	2.00899
14.98	0.04163	15.2877	1.0048	15.2877	2.0075
15	0.02818	15.3082	1.00466	15.3082	2.00853
15.02	0.01842	15.3286	1.00517	15.3286	2.00799
15.04	0.0123	15.3491	1.00374	15.3491	2.00494
15.06	0.00867	15.3696	1.00428	15.3696	2.00519
15.08	0.0065	15.3901	1.0021	15.3901	2.01043
15.1	0.00512	15.4105	1.00208	15.4105	2.01328
15.12	0.00419	15.431	1.00371	15.431	2.00733
15.14	0.00354	15.4515	1.00453	15.4515	2.00343
15.16	0.00305	15.4719	1.00502	15.4719	2.00586
15.18	0.00268	15.4924	1.00506	15.4924	2.00743
15.2	0.00241	15.5129	1.00847	15.5129	2.00402
15.22	0.00209	15.5334	1.00464	15.5334	2.00763
15.24	0.00194	15.5539	1.00733	15.5539	2.00525
15.26	0.00183	15.5743	1.00392	15.5743	2.00553
15.28	0.00175	15.5948	1.00659	15.5948	2.00998
15.3	0.00172	15.6153	1.00456	15.6153	2.00571
15.32	0.0017	15.6357	1.00726	15.6357	2.00875
15.34	0.00168	15.6562	1.00673	15.6562	2.00688
15.36	0.00164	15.6767	1.00747	15.6767	2.00761
15.38	0.00161	15.6972	1.00531	15.6972	2.00673
15.4	0.0016	15.7176	1.00555	15.7176	2.00499
15.42	0.00162	15.7381	1.00599	15.7381	2.00815
15.44	0.00166	15.7586	1.00603	15.7586	2.00951
15.46	0.00172	15.7791	1.00669	15.7791	2.00515
15.48	0.00179	15.7995	1.00899	15.7995	2.00911
15.5	0.00189	15.82	1.00963	15.82	2.00765
15.52	0.00201	15.8405	1.01039	15.8405	2.00878
15.54	0.00216	15.861	1.00845	15.861	2.00611
15.56	0.00234	15.8814	1.00767	15.8814	2.0078
15.58	0.00255	15.9019	1.01321	15.9019	2.01103
15.6	0.00281	15.9224	1.00822	15.9224	2.0108
15.62	0.00313	15.9428	1.01098	15.9428	2.01088
15.64	0.00352	15.9633	1.01133	15.9633	2.01411
15.66	0.00399	15.9838	1.0121	15.9838	2.01094
15.68	0.00459	16.0043	1.01296	16.0043	2.01441
15.7	0.00535	16.0248	1.01445	16.0248	2.00862
15.72	0.00633	16.0452	1.01545	16.0452	2.01241
15.74	0.00762	16.0657	1.01871	16.0657	2.01152
15.76	0.00937	16.0862	1.01893	16.0862	2.01406
15.78	0.01185	16.1066	1.02253	16.1066	2.014
15.8	0.01555	16.1271	1.02591	16.1271	2.01603
15.82	0.0215	16.1476	1.02768	16.1476	2.01763
15.84	0.03145	16.1681	1.03384	16.1681	2.02202
15.86	0.04794	16.1885	1.03032	16.1885	2.01656
15.88	0.07324	16.209	1.0362	16.209	2.02236
15.9	0.10489	16.2295	1.04114	16.2295	2.02205
15.92	0.12642	16.25	1.04776	16.25	2.02476
15.94	0.11883	16.2704	1.05432	16.2704	2.02711
15.96	0.0912	16.2909	1.05929	16.2909	2.03081
15.98	0.06221	16.3114	1.06297	16.3114	2.03757
16	0.04076	16.3319	1.06862	16.3319	2.03954
16.02	0.02714	16.3523	1.0809	16.3523	2.04194
16.04	0.01894	16.3728	1.08127	16.3728	2.04816
16.06	0.01397	16.3933	1.08836	16.3933	2.05202
16.08	0.01079	16.4138	1.09326	16.4138	2.05577
16.1	0.00862	16.4342	1.10512	16.4342	2.06301
16.12	0.00706	16.4547	1.10668	16.4547	2.06303
16.14	0.00589	16.4752	1.11151	16.4752	2.07024
16.16	0.005	16.4957	1.11383	16.4957	2.07019
16.18	0.00431	16.5161	1.10807	16.5161	2.07445
16.2	0.00376	16.5366	1.11172	16.5366	2.08025
16.22	0.00332	16.5571	1.11178	16.5571	2.0722
16.24	0.00296	16.5775	1.11038	16.5775	2.07777
16.26	0.00267	16.598	1.09901	16.598	2.07168
16.28	0.00243	16.6185	1.09571	16.6185	2.06555
16.3	0.00224	16.639	1.08763	16.639	2.05927
16.32	0.00208	16.6594	1.08203	16.6594	2.06136
16.34	0.00196	16.6799	1.07618	16.6799	2.05292
16.36	0.00187	16.7004	1.06887	16.7004	2.05281
16.38	0.00181	16.7209	1.06482	16.7209	2.04061
16.4	0.00178	16.7413	1.05687	16.7413	2.0387
16.42	0.00179	16.7618	1.04636	16.7618	2.03695
16.44	0.00179	16.7823	1.04535	16.7823	2.02954
16.46	0.0019	16.8028	1.0428	16.8028	2.02599
16.48	0.00211	16.8232	1.04022	16.8232	2.02785
16.5	0.00249	16.8437	1.03332	16.8437	2.02485
16.52	0.00316	16.8642	1.03218	16.8642	2.02444
16.54	0.00431	16.8847	1.02961	16.8847	2.0178
16.56	0.00618	16.9051	1.02407	16.9051	2.01971
16.58	0.00872	16.9256	1.0251	16.9256	2.01522
16.6	0.01094	16.9461	1.02231	16.9461	2.01432
16.62	0.01077	16.9666	1.02099	16.9666	2.01698
16.64	0.00846	16.987	1.01902	16.987	2.01392
16.66	0.00609	17.0075	1.02017	17.0075	2.01788
16.68	0.00453	17.028	1.01552	17.028	2.01557
16.7	0.0038	17.0484	1.01729	17.0484	2.01105
16.72	0.00374	17.0689	1.01778	17.0689	2.01589
16.74	0.00407	17.0894	1.01439	17.0894	2.01319
16.76	0.00423	17.1099	1.01533	17.1099	2.01257
16.78	0.0037	17.1303	1.01445	17.1303	2.01533
16.8	0.00286	17.1508	1.01256	17.1508	2.01213
16.82	0.00216	17.1713	1.01421	17.1713	2.01136
16.84	0.0017	17.1918	1.01176	17.1918	2.01216
16.86	0.00139	17.2122	1.00906	17.2122	2.00488
16.88	0.00115	17.2327	1.01479	17.2327	2.00675
16.9	0.00096955	17.2532	1.01193	17.2532	2.01034
16.92	0.00083692	17.2737	1.00977	17.2737	2.01304
16.94	0.00074323	17.2941	1.00992	17.2941	2.00954
16.96	0.00067738	17.3146	1.0124	17.3146	2.01495
16.98	0.00063181	17.3351	1.00792	17.3351	2.00882
17	0.00060231	17.3556	1.00881	17.3556	2.00834
17.02	0.00058767	17.376	1.01139	17.376	2.01018
17.04	0.00058997	17.3965	1.00944	17.3965	2.00991
17.06	0.00061618	17.417	1.0064	17.417	2.00944
17.08	0.00068128	17.4374	1.00845	17.4374	2.00827
17.1	0.0008105	17.4579	1.00786	17.4579	2.01004
17.12	0.00103	17.4784	1.00963	17.4784	2.00538
17.14	0.00137	17.4989	1.00885	17.4989	2.00559
17.16	0.00174	17.5193	1.00892	17.5193	2.00583
17.18	0.0018	17.5398	1.00814	17.5398	2.00711
17.2	0.0015	17.5603	1.00571	17.5603	2.00767
17.22	0.00113	17.5808	1.00811	17.5808	2.00506
17.24	0.00083911	17.6012	1.00594	17.6012	2.00775
17.26	0.00065579	17.6217	1.00961	17.6217	2.00676
17.28	0.00054631	17.6422	1.0091	17.6422	2.00678
17.3	0.0004819	17.6627	1.00986	17.6627	2.00634
17.32	0.00044354	17.6831	1.00834	17.6831	2.00488
17.34	0.0004212	17.7036	1.00461	17.7036	2.0095
17.36	0.00041061	17.7241	1.00461	17.7241	2.00412
17.38	0.00030873	17.7446	1.00647	17.7446	2.00843
17.4	0.00032736	17.765	1.00575	17.765	2.00498
17.42	0.000334	17.7855	1.0061	17.7855	2.00812
17.44	0.00038892	17.806	1.00336	17.806	2.0038
17.46	0.00047101	17.8265	1.00383	17.8265	2.00978
17.48	0.00057561	17.8469	1.00472	17.8469	2.00876
17.5	0.00070095	17.8674	1.00385	17.8674	2.00795
17.52	0.00089037	17.8879	1.00578	17.8879	2.00655
17.54	0.00118	17.9083	1.00227	17.9083	2.0055
17.56	0.0015	17.9288	1.00264	17.9288	2.00819
17.58	0.00158	17.9493	1.00149	17.9493	2.00659
17.6	0.00133	17.9698	1.00616	17.9698	2.00599
17.62	0.00098946	17.9902	1.00361	17.9902	2.00573
17.64	0.00074165	18.0107	1.00424	18.0107	2.00595
17.66	0.00058694	18.0312	1.00375	18.0312	2.0103
17.68	0.0004823	18.0517	1.00444	18.0517	2.00813
17.7	0.00040637	18.0721	1.00488	18.0721	2.00423
17.72	0.00035618	18.0926	1.0039	18.0926	2.0065
17.74	0.00032641	18.1131	1.00229	18.1131	2.00615
17.76	0.0003113	18.1336	1.00327	18.1336	2.01125
17.78	0.00030679	18.154	1.00457	18.154	2.00599
17.8	0.00031052	18.1745	1.00283	18.1745	2.00524
17.82	0.00032152	18.195	1.00542	18.195	2.00701
17.84	0.00033993	18.2155	1.0052	18.2155	2.00784
17.86	0.00036694	18.2359	1.00126	18.2359	2.00703
17.88	0.00040498	18.2564	1.00439	18.2564	2.00409
17.9	0.00045861	18.2769	1.00275	18.2769	2.00617
17.92	0.00053667	18.2974	1.00619	18.2974	2.00343
17.94	0.00065694	18.3178	1.00332	18.3178	2.00755
17.96	0.00085297	18.3383	1.00256	18.3383	2.00646
17.98	0.00118	18.3588	1.0002	18.3588	2.00513
18	0.0017	18.3792	1.005	18.3792	2.00789
18.02	0.00242	18.3997	1.00471	18.3997	2.00778
18.04	0.00314	18.4202	1.00407	18.4202	2.00913
18.06	0.00329	18.4407	1.0048	18.4407	2.00628
18.08	0.00281	18.4611	1.0043	18.4611	2.00834
18.1	0.00219	18.4816	1.00215	18.4816	2.0115
18.12	0.00165	18.5021	1.00322	18.5021	2.00901
18.14	0.00125	18.5226	1.00251	18.5226	2.00621
18.16	0.0009876	18.543	1.00626	18.543	2.00463
18.18	0.00083831	18.5635	1.00234	18.5635	2.00553
18.2	0.00076102	18.584	1.00469	18.584	2.00729
18.22	0.00076679	18.6045	1.00385	18.6045	2.00795
18.24	0.00076539	18.6249	1.00314	18.6249	2.00889
18.26	0.00078596	18.6454	1.00567	18.6454	2.00627
18.28	0.00082527	18.6659	1.0048	18.6659	2.00839
18.3	0.00088272	18.6864	1.0011	18.6864	2.00859
18.32	0.00095937	18.7068	1.00275	18.7068	2.00813
18.34	0.00106	18.7273	1.00199	18.7273	2.00869
18.36	0.00118	18.7478	1.00594	18.7478	2.0056
18.38	0.00134	18.7683	1.00825	18.7683	2.0093
18.4	0.00155	18.7887	1.00451	18.7887	2.00763
18.42	0.00181	18.8092	1.00458	18.8092	2.00655
18.44	0.00216	18.8297	1.00357	18.8297	2.00465
18.46	0.00263	18.8501	1.00622	18.8501	2.00643
18.48	0.00328	18.8706	1.00582	18.8706	2.00773
18.5	0.00424	18.8911	1.00078	18.8911	2.00897
18.52	0.00576	18.9116	1.00498	18.9116	2.0102
18.54	0.0083	18.9321	1.00309	18.9321	2.0039
18.56	0.01255	18.9525	1.00353	18.9525	2.00687
18.58	0.01929	18.973	1.00373	18.973	2.00669
18.6	0.02843	18.9935	1.00244	18.9935	2.00487
18.62	0.03633	19.0139	1.00308	19.0139	2.0051
18.64	0.03567	19.0344	1.003	19.0344	2.00627
18.66	0.02724	19.0549	1.00745	19.0549	2.00587
18.68	0.01838	19.0754	1.00625	19.0754	2.00912
18.7	0.01207	19.0958	1.00382	19.0958	2.00723
18.72	0.00818	19.1163	1.00207	19.1163	2.00845
18.74	0.00593	19.1368	1.00374	19.1368	2.00476
18.76	0.00469	19.1573	1.00408	19.1573	2.00555
18.78	0.00408	19.1777	1.00758	19.1777	2.00493
18.8	0.00396	19.1982	1.00649	19.1982	2.00753
18.82	0.00424	19.2187	1.0068	19.2187	2.00734
18.84	0.00469	19.2392	1.00579	19.2392	2.00625
18.86	0.00469	19.2596	1.00243	19.2596	2.00466
18.88	0.00393	19.2801	1.0037	19.2801	2.00801
18.9	0.00297	19.3006	1.00217	19.3006	2.00905
18.92	0.00222	19.321	1.00221	19.321	2.00597
18.94	0.00171	19.3415	1.00694	19.3415	2.00579
18.96	0.00139	19.362	1.00278	19.362	2.01155
18.98	0.00118	19.3825	1.00524	19.3825	2.00561
19	0.00108	19.403	1.00479	19.403	2.00595
19.02	0.00097808	19.4234	1.00462	19.4234	2.00979
19.04	0.00090196	19.4439	1.00377	19.4439	2.00598
19.06	0.000846	19.4644	1.00566	19.4644	2.00829
19.08	0.00080438	19.4848	1.00274	19.4848	2.01033
19.1	0.00077424	19.5053	1.00331	19.5053	2.00582
19.12	0.00075371	19.5258	1.00262	19.5258	2.00527
19.14	0.00074149	19.5463	1.0035	19.5463	2.00437
19.16	0.00073696	19.5667	1.00545	19.5667	2.00785
19.18	0.00073961	19.5872	1.00266	19.5872	2.00683
19.2	0.00074932	19.6077	1.00319	19.6077	2.00603
19.22	0.00076624	19.6282	1.00341	19.6282	2.00933
19.24	0.00079079	19.6486	1.00453	19.6486	2.00874
19.26	0.00082366	19.6691	1.00523	19.6691	2.00831
19.28	0.00086587	19.6896	1.00453	19.6896	2.00537
19.3	0.00091888	19.7101	1.00622	19.7101	2.01032
19.32	0.00098464	19.7305	1.00415	19.7305	2.00828
19.34	0.00107	19.751	1.00522	19.751	2.00935
19.36	0.00117	19.7715	1.00532	19.7715	2.00897
19.38	0.00129	19.7919	1.00455	19.7919	2.00961
19.4	0.00144	19.8124	1.00743	19.8124	2.00884
19.42	0.00164	19.8329	1.00537	19.8329	2.00898
19.44	0.00189	19.8534	1.00666	19.8534	2.00759
19.46	0.00221	19.8739	1.00618	19.8739	2.00733
19.48	0.00264	19.8943	1.00702	19.8943	2.00626
19.5	0.00322	19.9148	1.00311	19.9148	2.00668
19.52	0.00405	19.9353	1.00421	19.9353	2.00706
19.54	0.00531	19.9557	1.0047	19.9557	2.00493
19.56	0.00734	19.9762	1.00176	19.9762	2.00693
19.58	0.01077	19.9967	1.00281	19.9967	2.00402
19.6	0.01645	20.0172	1.00625	20.0172	2.00625
19.62	0.02507	20.0376	1.00289	20.0376	2.00632
19.64	0.03548	20.0581	1.00622	20.0581	2.00777
19.66	0.04138	20.0786	1.00461	20.0786	2.00632
19.68	0.03642	20.0991	1	20.0991	2.00541
19.7	0.02607	20.1195	1.00339	20.1195	2.00903
19.72	0.01719	20.14	1.00325	20.14	2.0066
19.74	0.01125	20.1605	1.00278	20.1605	2.00912
19.76	0.00765	20.181	1.00194	20.181	2.00799
19.78	0.00553	20.2014	1.00666	20.2014	2.01052
19.8	0.00423	20.2219	1.00249	20.2219	2.00578
19.82	0.00338	20.2424	1.0041	20.2424	2.0087
19.84	0.00279	20.2629	1.00583	20.2629	2.00778
19.86	0.00237	20.2833	1.00433	20.2833	2.00768
19.88	0.00205	20.3038	1.00283	20.3038	2.00829
19.9	0.00182	20.3243	1.00215	20.3243	2.00521
19.92	0.00164	20.3448	1.00471	20.3448	2.00473
19.94	0.00151	20.3652	1.00617	20.3652	2.00637
19.96	0.00142	20.3857	1.00522	20.3857	2.00789
19.98	0.00136	20.4062	1.00612	20.4062	2.00725
20	0.00132	20.4266	1.00352	20.4266	2.01212
20.02	0.00131	20.4471	1.00451	20.4471	2.00874
20.04	0.00134	20.4676	1.00444	20.4676	2.00548
20.06	0.0014	20.4881	1.00682	20.4881	2.0089
20.08	0.00151	20.5085	1.00476	20.5085	2.00368
20.1	0.0017	20.529	1.00736	20.529	2.006
20.12	0.00194	20.5495	1.00941	20.5495	2.00801
20.14	0.00233	20.57	1.00413	20.57	2.00783
20.16	0.00291	20.5904	1.00986	20.5904	2.00937
20.18	0.00367	20.6109	1.00936	20.6109	2.00617
20.2	0.00428	20.6314	1.00406	20.6314	2.00815
20.22	0.00424	20.6519	1.00617	20.6519	2.01115
20.24	0.00379	20.6723	1.00857	20.6723	2.00611
20.26	0.00344	20.6928	1.00926	20.6928	2.00782
20.28	0.0034	20.7133	1.0095	20.7133	2.00753
20.3	0.00367	20.7338	1.01047	20.7338	2.00889
20.32	0.00426	20.7542	1.01277	20.7542	2.00908
20.34	0.00529	20.7747	1.01133	20.7747	2.00813
20.36	0.00703	20.7952	1.01439	20.7952	2.01224
20.38	0.01	20.8157	1.01341	20.8157	2.01212
20.4	0.01503	20.8361	1.01363	20.8361	2.01349
20.42	0.02298	20.8566	1.01985	20.8566	2.01133
20.44	0.0336	20.8771	1.01797	20.8771	2.01063
20.46	0.04223	20.8975	1.01885	20.8975	2.01723
20.48	0.04056	20.918	1.02123	20.918	2.01842
20.5	0.0305	20.9385	1.02228	20.9385	2.01693
20.52	0.02038	20.959	1.02059	20.959	2.01565
20.54	0.01325	20.9794	1.02356	20.9794	2.01762
20.56	0.00883	20.9999	1.02569	20.9999	2.01733
20.58	0.0062	21.0204	1.0254	21.0204	2.01801
20.6	0.00462	21.0409	1.02526	21.0409	2.01838
20.62	0.0036	21.0613	1.02437	21.0613	2.02096
20.64	0.0029	21.0818	1.02836	21.0818	2.01721
20.66	0.0024	21.1023	1.02059	21.1023	2.01696
20.68	0.00203	21.1228	1.02327	21.1228	2.01793
20.7	0.00174	21.1432	1.02232	21.1432	2.01565
20.72	0.00153	21.1637	1.01981	21.1637	2.01568
20.74	0.00137	21.1842	1.01904	21.1842	2.01516
20.76	0.00126	21.2047	1.01758	21.2047	2.02266
20.78	0.0012	21.2251	1.01844	21.2251	2.01763
20.8	0.00121	21.2456	1.01863	21.2456	2.01575
20.82	0.00129	21.2661	1.01473	21.2661	2.01336
20.84	0.00146	21.2865	1.01515	21.2865	2.0145
20.86	0.00167	21.307	1.01378	21.307	2.01416
20.88	0.00173	21.3275	1.00989	21.3275	2.01079
20.9	0.00151	21.348	1.01416	21.348	2.01524
20.92	0.00118	21.3684	1.01294	21.3684	2.00944
20.94	0.00090655	21.3889	1.00835	21.3889	2.01319
20.96	0.00072546	21.4094	1.00882	21.4094	2.01054
20.98	0.0006031	21.4299	1.00912	21.4299	2.01087
21	0.000522	21.4503	1.01007	21.4503	2.01097
21.02	0.00046503	21.4708	1.00905	21.4708	2.00904
21.04	0.00042246	21.4913	1.00869	21.4913	2.00576
21.06	0.00038948	21.5118	1.00478	21.5118	2.00925
21.08	0.00036382	21.5322	1.00737	21.5322	2.00916
21.1	0.00034421	21.5527	1.00452	21.5527	2.00849
21.12	0.00028888	21.5732	1.00896	21.5732	2.00884
21.14	0.00027416	21.5937	1.00529	21.5937	2.00777
21.16	0.00025582	21.6141	1.00705	21.6141	2.01072
21.18	0.00023701	21.6346	1.00726	21.6346	2.00939
21.2	0.00022074	21.6551	1.00599	21.6551	2.00358
21.22	0.00020735	21.6756	1.00219	21.6756	2.00928
21.24	0.00019628	21.696	1.00581	21.696	2.00976
21.26	0.00018694	21.7165	1.0057	21.7165	2.00686
21.28	0.00017892	21.737	1.00758	21.737	2.00853
21.3	0.00017193	21.7574	1.00357	21.7574	2.00681
21.32	0.00016585	21.7779	1.00546	21.7779	2.01162
21.34	0.00016058	21.7984	1.00269	21.7984	2.00752
21.36	0.00015612	21.8189	1.00169	21.8189	2.01052
21.38	0.00015254	21.8393	1.00477	21.8393	2.0076
21.4	0.00014996	21.8598	1.00421	21.8598	2.00798
21.42	0.00014855	21.8803	1.00626	21.8803	2.00911
21.44	0.00014826	21.9008	1.00405	21.9008	2.00843
21.46	0.00014818	21.9212	1.00481	21.9212	2.00976
21.48	0.00014659	21.9417	1.00314	21.9417	2.00516
21.5	0.00014613	21.9622	1.00548	21.9622	2.00374
21.52	0.00014531	21.9827	1.00258	21.9827	2.00796
21.54	0.00014458	22.0031	1.00456	22.0031	2.00719
21.56	0.00014522	22.0236	1.00284	22.0236	2.00882
21.58	0.00014718	22.0441	1.00485	22.0441	2.00727
21.6	0.00015031	22.0646	1.00488	22.0646	2.0091
21.62	0.00015504	22.085	1.00229	22.085	2.00932
21.64	0.0001615	22.1055	1.0035	22.1055	2.00739
21.66	0.00017011	22.126	1.00379	22.126	2.00675
21.68	0.00017886	22.1465	1.00312	22.1465	2.0089
21.7	0.000194	22.1669	1.00434	22.1669	2.01043
21.72	0.00021426	22.1874	1.00595	22.1874	2.01
21.74	0.00024197	22.2079	1.0036	22.2079	2.00713
21.76	0.00028122	22.2283	1.0048	22.2283	2.00576
21.78	0.00033981	22.2488	1.00294	22.2488	2.00725
21.8	0.00043285	22.2693	1.00318	22.2693	2.00769
21.82	0.00058696	22.2898	1.00689	22.2898	2.0055
21.84	0.0008398	22.3102	1.00405	22.3102	2.00963
21.86	0.00122	22.3307	1.00321	22.3307	2.00592
21.88	0.00172	22.3512	1.00313	22.3512	2.00754
21.9	0.00211	22.3717	1.00246	22.3717	2.00485
21.92	0.00202	22.3921	1.00654	22.3921	2.00536
21.94	0.00154	22.4126	1.00405	22.4126	2.00964
21.96	0.00111	22.4331	1.003	22.4331	2.00642
21.98	0.00080517	22.4536	1.00641	22.4536	2.00918
22	0.00059957	22.474	1.00696	22.474	2.00758
22.02	0.00046494	22.4945	1.0044	22.4945	2.00829
22.04	0.00038433	22.515	1.00493	22.515	2.00881
22.06	0.0003406	22.5355	1.00619	22.5355	2.00828
22.08	0.00032239	22.5559	1.00462	22.5559	2.00618
22.1	0.00032474	22.5764	1.00336	22.5764	2.00655
22.12	0.00034897	22.5969	1.00578	22.5969	2.00751
22.14	0.00039818	22.6174	1.00587	22.6174	2.00726
22.16	0.00047947	22.6378	1.00709	22.6378	2.00563
22.18	0.00059219	22.6583	1.00744	22.6583	2.00582
22.2	0.0006963	22.6788	1.0051	22.6788	2.00306
22.22	0.00073278	22.6992	1.00444	22.6992	2.00898
22.24	0.00072782	22.7197	1.00522	22.7197	2.00544
22.26	0.00075536	22.7402	1.00421	22.7402	2.0085
22.28	0.00085528	22.7607	1.00513	22.7607	2.0065
22.3	0.00106	22.7812	1.00376	22.7812	2.00779
22.32	0.00144	22.8016	1.00623	22.8016	2.00402
22.34	0.00209	22.8221	1.00298	22.8221	2.00803
22.36	0.00316	22.8426	1.00464	22.8426	2.0069
22.38	0.00474	22.863	1.00257	22.863	2.00828
22.4	0.00647	22.8835	1.00082	22.8835	2.00688
22.42	0.00712	22.904	1.00487	22.904	2.00803
22.44	0.00595	22.9245	1.00858	22.9245	2.00915
22.46	0.00416	22.9449	1.00353	22.9449	2.00991
22.48	0.00273	22.9654	1.00543	22.9654	2.00593
22.5	0.0018	22.9859	1.00491	22.9859	2.00701
22.52	0.00125	23.0064	1.0045	23.0064	2.00848
22.54	0.00092097	23.0268	1.00306	23.0268	2.00969
22.56	0.00071744	23.0473	1.00292	23.0473	2.00277
22.58	0.00058394	23.0678	1.00449	23.0678	2.0066
22.6	0.00049177	23.0883	1.00387	23.0883	2.00887
22.62	0.00042642	23.1087	1.0055	23.1087	2.00691
22.64	0.00037988	23.1292	1.00309	23.1292	2.00855
22.66	0.00034742	23.1497	1.0061	23.1497	2.01087
22.68	0.00032618	23.1701	1.00493	23.1701	2.00734
22.7	0.00031459	23.1906	1.00205	23.1906	2.0053
22.72	0.00031204	23.2111	1.00307	23.2111	2.00907
22.74	0.00031882	23.2316	1.00491	23.2316	2.00531
22.76	0.00033628	23.2521	1.00364	23.2521	2.00489
22.78	0.00037138	23.2725	1.00394	23.2725	2.00489
22.8	0.00042136	23.293	1.00388	23.293	2.00814
22.82	0.00050113	23.3135	1.00458	23.3135	2.01093
22.84	0.0006326	23.3339	1.00472	23.3339	2.00555
22.86	0.00085658	23.3544	1.00349	23.3544	2.00673
22.88	0.00124	23.3749	1.00412	23.3749	2.00591
22.9	0.00184	23.3954	1.00634	23.3954	2.00584
22.92	0.00268	23.4158	1.00416	23.4158	2.00498
22.94	0.00344	23.4363	1.00373	23.4363	2.00864
22.96	0.00352	23.4568	1.00529	23.4568	2.0052
22.98	0.00287	23.4773	1.003	23.4773	2.00305
23	0.00201	23.4977	1.00499	23.4977	2.00797
23.02	0.00134	23.5182	1.00496	23.5182	2.0054
23.04	0.00090834	23.5387	1.00159	23.5387	2.00718
23.06	0.00064619	23.5592	1.00569	23.5592	2.00716
23.08	0.00048914	23.5796	1.00544	23.5796	2.0071
23.1	0.00039091	23.6001	1.00471	23.6001	2.0063
23.12	0.00032548	23.6206	1.00208	23.6206	2.01107
23.14	0.00028596	23.641	1.00279	23.641	2.0067
23.16	0.00025292	23.6615	1.00247	23.6615	2.00665
23.18	0.00022867	23.682	1.00544	23.682	2.00629
23.2	0.00021087	23.7025	1.00669	23.7025	2.0075
23.22	0.00019799	23.723	1.00326	23.723	2.00718
23.24	0.00018903	23.7434	1.00483	23.7434	2.00796
23.26	0.00018337	23.7639	1.00399	23.7639	2.00592
23.28	0.00018063	23.7844	1.00424	23.7844	2.0053
23.3	0.00018062	23.8048	1.0052	23.8048	2.00872
23.32	0.00018343	23.8253	1.00638	23.8253	2.00629
23.34	0.00018912	23.8458	1.0065	23.8458	2.00437
23.36	0.00019827	23.8663	1.00407	23.8663	2.00788
23.38	0.00020975	23.8867	1.00425	23.8867	2.00573
23.4	0.00022862	23.9072	1.00531	23.9072	2.00794
23.42	0.00025521	23.9277	1.00272	23.9277	2.0036
23.44	0.00029358	23.9482	1.006	23.9482	2.00629
23.46	0.00035189	23.9686	1.00785	23.9686	2.00396
23.48	0.00044413	23.9891	1.00414	23.9891	2.00691
23.5	0.00059162	24.0096	1.00405	24.0096	2.00677
23.52	0.00081849	24.0301	1.00476	24.0301	2.00651
23.54	0.00113	24.0505	1.00462	24.0505	2.00653
23.56	0.00143	24.071	1.00455	24.071	2.00615
23.58	0.00161	24.0915	1.00571	24.0915	2.00786
23.6	0.00175	24.112	1.00687	24.112	2.00526
23.62	0.00196	24.1324	1.00484	24.1324	2.00756
23.64	0.002	24.1529	1.00205	24.1529	2.0046
23.66	0.0017	24.1734	1.00567	24.1734	2.00561
23.68	0.00128	24.1939	1.00488	24.1939	2.00761
23.7	0.00095612	24.2143	1.00423	24.2143	2.00717
23.72	0.00074787	24.2348	1.00532	24.2348	2.00795
23.74	0.00063648	24.2553	1.00625	24.2553	2.01097
23.76	0.00060618	24.2757	1.00424	24.2757	2.00834
23.78	0.00063412	24.2962	1.00228	24.2962	2.00791
23.8	0.0006865	24.3167	1.00321	24.3167	2.0074
23.82	0.00077938	24.3372	1.00382	24.3372	2.00494
23.84	0.00092279	24.3576	1.00479	24.3576	2.00549
23.86	0.0011	24.3781	1.00551	24.3781	2.00652
23.88	0.00139	24.3986	1.0055	24.3986	2.00681
23.9	0.00191	24.4191	1.00459	24.4191	2.00344
23.92	0.00274	24.4395	1.00524	24.4395	2.00758
23.94	0.00397	24.46	1.00431	24.46	2.00642
23.96	0.00542	24.4805	1.00614	24.4805	2.00565
23.98	0.00612	24.501	1.00494	24.501	2.00803
24	0.00531	24.5214	1.00497	24.5214	2.00809
24.02	0.00387	24.5419	1.00377	24.5419	2.00462
24.04	0.00269	24.5624	1.00553	24.5624	2.0051
24.06	0.00195	24.5829	1.00593	24.5829	2.00755
24.08	0.00156	24.6033	1.00601	24.6033	2.00988
24.1	0.0014	24.6238	1.00586	24.6238	2.00781
24.12	0.00144	24.6443	1.00431	24.6443	2.00684
24.14	0.00169	24.6648	1.00518	24.6648	2.00859
24.16	0.0022	24.6852	1.00529	24.6852	2.00476
24.18	0.00303	24.7057	1.00445	24.7057	2.00616
24.2	0.00405	24.7262	1.00448	24.7262	2.00846
24.22	0.00458	24.7466	1.00378	24.7466	2.00535
24.24	0.00402	24.7671	1.00157	24.7671	2.004
24.26	0.00295	24.7876	1.00566	24.7876	2.0089
24.28	0.00206	24.8081	1.00708	24.8081	2.00886
24.3	0.00148	24.8285	1.00518	24.8285	2.00815
24.32	0.00113	24.849	1.00475	24.849	2.00559
24.34	0.00093519	24.8695	1.00309	24.8695	2.00418
24.36	0.0008304	24.89	1.00533	24.89	2.01058
24.38	0.00077977	24.9104	1.00342	24.9104	2.0056
24.4	0.00076713	24.9309	1.00528	24.9309	2.00757
24.42	0.00078474	24.9514	1.00393	24.9514	2.0086
24.44	0.00084155	24.9719	1.00579	24.9719	2.00468
24.46	0.00093976	24.9923	1.0026	24.9923	2.00752
24.48	0.0011	25.0128	1.00286	25.0128	2.00585
24.5	0.00138	25.0333	1.00378	25.0333	2.00736
24.52	0.00185	25.0538	1.0032	25.0538	2.00616
24.54	0.00265	25.0742	1.0055	25.0742	2.00622
24.56	0.00391	25.0947	1.00403	25.0947	2.00573
24.58	0.00557	25.1152	1.00355	25.1152	2.00517
24.6	0.00687	25.1356	1.00402	25.1356	2.00618
24.62	0.00654	25.1561	1.00459	25.1561	2.007
24.64	0.00498	25.1766	1.00055	25.1766	2.00514
24.66	0.00344	25.1971	1.00471	25.1971	2.00639
24.68	0.00238	25.2175	1.00345	25.2175	2.00462
24.7	0.00173	25.238	1.00495	25.238	2.00679
24.72	0.00136	25.2585	1.00438	25.2585	2.00751
24.74	0.00116	25.279	1.00389	25.279	2.0052
24.76	0.00105	25.2994	1.00371	25.2994	2.00824
24.78	0.00097533	25.3199	1.00508	25.3199	2.00464
24.8	0.00092682	25.3404	1.00232	25.3404	2.00749
24.82	0.00089957	25.3609	1.00249	25.3609	2.00766
24.84	0.0008953	25.3813	1.00426	25.3813	2.00717
24.86	0.0009124	25.4018	1.00429	25.4018	2.00787
24.88	0.00094919	25.4223	1.00595	25.4223	2.00573
24.9	0.00101	25.4428	1.00413	25.4428	2.00635
24.92	0.00108	25.4632	1.00502	25.4632	2.00732
24.94	0.00118	25.4837	1.00562	25.4837	2.00771
24.96	0.00131	25.5042	1.00656	25.5042	2.00904
24.98	0.00147	25.5247	1.00346	25.5247	2.00813
25	0.00167	25.5451	1.00239	25.5451	2.00633
25.02	0.00194	25.5656	1.00371	25.5656	2.00562
25.04	0.00228	25.5861	1.00276	25.5861	2.00865
25.06	0.00273	25.6065	1.00364	25.6065	2.00418
25.08	0.00336	25.627	1.00556	25.627	2.00509
25.1	0.00424	25.6475	1.0042	25.6475	2.00745
25.12	0.0056	25.668	1.00557	25.668	2.00617
25.14	0.00781	25.6884	1.00348	25.6884	2.00501
25.16	0.01147	25.7089	1.003	25.7089	2.00534
25.18	0.01739	25.7294	1.00569	25.7294	2.00724
25.2	0.02599	25.7499	1.00504	25.7499	2.00769
25.22	0.03542	25.7703	1.00381	25.7703	2.0074
25.24	0.04	25.7908	1.00249	25.7908	2.00649
25.26	0.03753	25.8113	1.00668	25.8113	2.00824
25.28	0.03148	25.8318	1.0034	25.8318	2.00957
25.3	0.02353	25.8522	1.00336	25.8522	2.01038
25.32	0.01613	25.8727	1.00511	25.8727	2.00261
25.34	0.01088	25.8932	1.00507	25.8932	2.00873
25.36	0.0076	25.9137	1.00627	25.9137	2.00822
25.38	0.00562	25.9341	1.00371	25.9341	2.00641
25.4	0.0044	25.9546	1.00241	25.9546	2.00916
25.42	0.00355	25.9751	1.0033	25.9751	2.00501
25.44	0.00293	25.9956	1.00486	25.9956	2.00564
25.46	0.0025	26.016	1.00416	26.016	2.00655
25.48	0.00223	26.0365	1.00421	26.0365	2.00645
25.5	0.00211	26.057	1.00281	26.057	2.00756
25.52	0.00214	26.0774	1.00615	26.0774	2.00683
25.54	0.00231	26.0979	1.0045	26.0979	2.00704
25.56	0.00255	26.1184	1.00591	26.1184	2.00703
25.58	0.00273	26.1389	1.0039	26.1389	2.00607
25.6	0.00262	26.1593	1.00408	26.1593	2.00578
25.62	0.00219	26.1798	1.00547	26.1798	2.00659
25.64	0.00172	26.2003	1.00526	26.2003	2.00638
25.66	0.00139	26.2208	1.00197	26.2208	2.00837
25.68	0.00117	26.2412	1.00446	26.2412	2.00499
25.7	0.00106	26.2617	1.00404	26.2617	2.00695
25.72	0.001	26.2822	1.00283	26.2822	2.00918
25.74	0.0009924	26.3027	1.0041	26.3027	2.00718
25.76	0.00103	26.3231	1.0052	26.3231	2.00503
25.78	0.00113	26.3436	1.00504	26.3436	2.00523
25.8	0.00131	26.3641	1.00364	26.3641	2.00666
25.82	0.00164	26.3846	1.00469	26.3846	2.01021
25.84	0.00219	26.405	1.00243	26.405	2.00842
25.86	0.003	26.4255	1.00253	26.4255	2.00632
25.88	0.00385	26.446	1.00183	26.446	2.00685
25.9	0.00413	26.4665	1.00704	26.4665	2.00726
25.92	0.0036	26.4869	1.00661	26.4869	2.0047
25.94	0.00292	26.5074	1.00472	26.5074	2.00779
25.96	0.00251	26.5279	1.0058	26.5279	2.00695
25.98	0.00246	26.5483	1.00448	26.5483	2.00918
26	0.00283	26.5688	1.00594	26.5688	2.00867
26.02	0.00372	26.5893	1.00318	26.5893	2.00701
26.04	0.00532	26.6098	1.0054	26.6098	2.00843
26.06	0.00771	26.6303	1.00507	26.6303	2.00576
26.08	0.01025	26.6507	1.00314	26.6507	2.01259
26.1	0.01093	26.6712	1.00346	26.6712	2.00993
26.12	0.00899	26.6917	1.00406	26.6917	2.00593
26.14	0.00638	26.7121	1.00273	26.7121	2.00413
26.16	0.00434	26.7326	1.0055	26.7326	2.00724
26.18	0.00296	26.7531	1.00403	26.7531	2.00576
26.2	0.00208	26.7736	1.00329	26.7736	2.00727
26.22	0.00154	26.794	1.00489	26.794	2.00787
26.24	0.00119	26.8145	1.0063	26.8145	2.0051
26.26	0.00096177	26.835	1.00408	26.835	2.007
26.28	0.00079901	26.8555	1.00498	26.8555	2.00879
26.3	0.00067935	26.8759	1.00583	26.8759	2.00807
26.32	0.00058858	26.8964	1.00354	26.8964	2.00585
26.34	0.0005229	26.9169	1.00276	26.9169	2.00321
26.36	0.00046769	26.9374	1.0048	26.9374	2.00733
26.38	0.00042415	26.9578	1.00445	26.9578	2.00897
26.4	0.00039031	26.9783	1.00568	26.9783	2.007
26.42	0.0003653	26.9988	1.00303	26.9988	2.00441
26.44	0.00034852	27.0192	1.00244	27.0192	2.00888
26.46	0.00033876	27.0397	1.00247	27.0397	2.00802
26.48	0.00033041	27.0602	1.0027	27.0602	2.00477
26.5	0.0003151	27.0807	1.00346	27.0807	2.01015
26.52	0.00029479	27.1012	1.00633	27.1012	2.00781
26.54	0.00027743	27.1216	1.0041	27.1216	2.00637
26.56	0.00026614	27.1421	1.00262	27.1421	2.00712
26.58	0.00026198	27.1626	1.00267	27.1626	2.00785
26.6	0.0002661	27.183	1.00255	27.183	2.00826
26.62	0.00028121	27.2035	1.00456	27.2035	2.00506
26.64	0.00031138	27.224	1.00498	27.224	2.00407
26.66	0.00035895	27.2445	1.00414	27.2445	2.00812
26.68	0.00041346	27.2649	1.00529	27.2649	2.00809
26.7	0.00041894	27.2854	1.00178	27.2854	2.00736
26.72	0.00038439	27.3059	1.0067	27.3059	2.00474
26.74	0.00034013	27.3264	1.00359	27.3264	2.00821
26.76	0.00033279	27.3468	1.00461	27.3468	2.00815
26.78	0.000362	27.3673	1.0057	27.3673	2.00699
26.8	0.00043981	27.3878	1.00448	27.3878	2.01007
26.82	0.00058302	27.4083	1.00371	27.4083	2.0055
26.84	0.00080129	27.4287	1.00364	27.4287	2.00592
26.86	0.00105	27.4492	1.00468	27.4492	2.00662
26.88	0.00115	27.4697	1.00313	27.4697	2.00759
26.9	0.001	27.4901	1.00434	27.4901	2.00723
26.92	0.0007874	27.5106	1.0035	27.5106	2.00644
26.94	0.00063818	27.5311	1.00544	27.5311	2.00687
26.96	0.00058445	27.5516	1.00248	27.5516	2.00902
26.98	0.00061806	27.5721	1.00549	27.5721	2.00553
27	0.00071404	27.5925	1.00365	27.5925	2.00589
27.02	0.00084491	27.613	1.00246	27.613	2.00837
27.04	0.00092877	27.6335	1.00379	27.6335	2.00582
27.06	0.00088748	27.6539	1.00537	27.6539	2.00634
27.08	0.00077125	27.6744	1.00443	27.6744	2.00557
27.1	0.00070093	27.6949	1.00261	27.6949	2.00904
27.12	0.00072873	27.7154	1.00319	27.7154	2.00254
27.14	0.0008807	27.7358	1.0056	27.7358	2.0077
27.16	0.00118	27.7563	1.00318	27.7563	2.00811
27.18	0.00158	27.7768	1.002	27.7768	2.00507
27.2	0.00189	27.7973	1.00435	27.7973	2.00468
27.22	0.00177	27.8177	1.00524	27.8177	2.00818
27.24	0.00136	27.8382	1.00442	27.8382	2.00549
27.26	0.00097286	27.8587	1.00666	27.8587	2.00699
27.28	0.00071005	27.8792	1.00534	27.8792	2.00771
27.3	0.00055397	27.8996	1.00349	27.8996	2.0078
27.32	0.00046882	27.9201	1.0024	27.9201	2.00759
27.34	0.00042597	27.9406	1.00634	27.9406	2.00545
27.36	0.00040524	27.9611	1.00543	27.9611	2.00881
27.38	0.00040501	27.9815	1.00552	27.9815	2.00518
27.4	0.00041827	28.002	1.00214	28.002	2.0069
27.42	0.00044452	28.0225	1.0071	28.0225	2.00759
27.44	0.00048481	28.043	1.00263	28.043	2.00621
27.46	0.00054195	28.0634	1.0042	28.0634	2.00742
27.48	0.00062091	28.0839	1.0045	28.0839	2.00785
27.5	0.00073627	28.1044	1.00504	28.1044	2.00789
27.52	0.00089182	28.1248	1.00316	28.1248	2.00816
27.54	0.00112	28.1453	1.00625	28.1453	2.00738
27.56	0.00148	28.1658	1.00331	28.1658	2.00574
27.58	0.00209	28.1863	1.00647	28.1863	2.00775
27.6	0.0031	28.2067	1.0039	28.2067	2.00607
27.62	0.00463	28.2272	1.00489	28.2272	2.00459
27.64	0.00657	28.2477	1.00491	28.2477	2.00709
27.66	0.00791	28.2682	1.00106	28.2682	2.00787
27.68	0.00746	28.2886	1.00507	28.2886	2.0048
27.7	0.00605	28.3091	1.00416	28.3091	2.00766
27.72	0.0051	28.3296	1.00352	28.3296	2.00605
27.74	0.005	28.3501	1.00532	28.3501	2.00731
27.76	0.00553	28.3705	1.00378	28.3705	2.00723
27.78	0.00581	28.391	1.0048	28.391	2.00583
27.8	0.00499	28.4115	1.00582	28.4115	2.00811
27.82	0.00366	28.432	1.00322	28.432	2.01095
27.84	0.00256	28.4524	1.005	28.4524	2.00688
27.86	0.00182	28.4729	1.00415	28.4729	2.00889
27.88	0.00135	28.4934	1.00375	28.4934	2.00502
27.9	0.00105	28.5139	1.00467	28.5139	2.00747
27.92	0.00087222	28.5343	1.00436	28.5343	2.00816
27.94	0.00076719	28.5548	1.00556	28.5548	2.00775
27.96	0.00071415	28.5753	1.00211	28.5753	2.00648
27.98	0.00069875	28.5957	1.0019	28.5957	2.00831
28	0.00070295	28.6162	1.0058	28.6162	2.00772
28.02	0.00067273	28.6367	1.00296	28.6367	2.0094
28.04	0.00061406	28.6572	1.00717	28.6572	2.01029
28.06	0.00056545	28.6776	1.00641	28.6776	2.00538
28.08	0.00054553	28.6981	1.00531	28.6981	2.0051
28.1	0.00055965	28.7186	1.00568	28.7186	2.0062
28.12	0.00061557	28.7391	1.00415	28.7391	2.00863
28.14	0.00072837	28.7595	1.00365	28.7595	2.0049
28.16	0.0009157	28.78	1.0047	28.78	2.00648
28.18	0.00117	28.8005	1.0046	28.8005	2.00719
28.2	0.0014	28.821	1.00423	28.821	2.00955
28.22	0.00141	28.8414	1.00307	28.8414	2.00921
28.24	0.00124	28.8619	1.00435	28.8619	2.00647
28.26	0.00107	28.8824	1.00477	28.8824	2.00971
28.28	0.00098402	28.9029	1.00589	28.9029	2.00693
28.3	0.00099779	28.9233	1.00323	28.9233	2.00338
28.32	0.0011	28.9438	1.00365	28.9438	2.00933
28.34	0.00131	28.9643	1.00498	28.9643	2.00927
28.36	0.00167	28.9847	1.00504	28.9847	2.01012
28.38	0.00229	29.0052	1.00393	29.0052	2.01074
28.4	0.00329	29.0257	1.0067	29.0257	2.00441
28.42	0.00485	29.0462	1.00525	29.0462	2.00805
28.44	0.00702	29.0666	1.00311	29.0666	2.00419
28.46	0.00936	29.0871	1.00476	29.0871	2.00533
28.48	0.0101	29.1076	1.00627	29.1076	2.0087
28.5	0.00834	29.1281	1.00459	29.1281	2.00588
28.52	0.00584	29.1485	1.00299	29.1485	2.00792
28.54	0.00387	29.169	1.00633	29.169	2.00871
28.56	0.00261	29.1895	1.00387	29.1895	2.00722
28.58	0.00185	29.21	1.0057	29.21	2.00762
28.6	0.00141	29.2304	1.00504	29.2304	2.00685
28.62	0.00115	29.2509	1.00343	29.2509	2.00639
28.64	0.00098545	29.2714	1.00597	29.2714	2.00452
28.66	0.00089171	29.2919	1.00495	29.2919	2.00976
28.68	0.00084793	29.3123	1.00567	29.3123	2.00762
28.7	0.00084263	29.3328	1.00353	29.3328	2.0054
28.72	0.00084707	29.3533	1.00423	29.3533	2.00739
28.74	0.00083462	29.3738	1.00631	29.3738	2.00835
28.76	0.00083462	29.3942	1.00474	29.3942	2.0063
28.78	0.00087566	29.4147	1.00247	29.4147	2.00735
28.8	0.00096057	29.4352	1.00476	29.4352	2.00801
28.82	0.00107	29.4556	1.00491	29.4556	2.00789
28.84	0.00118	29.4761	1.00416	29.4761	2.00808
28.86	0.00139	29.4966	1.00351	29.4966	2.00655
28.88	0.00178	29.5171	1.0051	29.5171	2.00706
28.9	0.00248	29.5375	1.00604	29.5375	2.00847
28.92	0.00362	29.558	1.00494	29.558	2.00589
28.94	0.00516	29.5785	1.00573	29.5785	2.00629
28.96	0.00647	29.599	1.00593	29.599	2.00681
28.98	0.0063	29.6194	1.00441	29.6194	2.01008
29	0.00488	29.6399	1.00529	29.6399	2.00636
29.02	0.00343	29.6604	1.00555	29.6604	2.00759
29.04	0.00243	29.6809	1.00323	29.6809	2.0115
29.06	0.00184	29.7013	1.00417	29.7013	2.00661
29.08	0.00154	29.7218	1.00278	29.7218	2.00812
29.1	0.00143	29.7423	1.00254	29.7423	2.01003
29.12	0.00142	29.7628	1.00473	29.7628	2.00507
29.14	0.0015	29.7832	1.00208	29.7832	2.00573
29.16	0.00169	29.8037	1.00346	29.8037	2.00788
29.18	0.00207	29.8242	1.00346	29.8242	2.00622
29.2	0.00273	29.8447	1.0025	29.8447	2.00802
29.22	0.00383	29.8651	1.0036	29.8651	2.00633
29.24	0.00546	29.8856	1.00329	29.8856	2.00425
29.26	0.00735	29.9061	1.00492	29.9061	2.00679
29.28	0.00846	29.9265	1.0033	29.9265	2.00736
29.3	0.00786	29.947	1.00555	29.947	2.0057
29.32	0.00621	29.9675	1.00326	29.9675	2.00635
29.34	0.00482	29.988	1.00316	29.988	2.00575
29.36	0.00413	30.0084	1.00478	30.0084	2.0072
29.38	0.00416
29.4	0.00487
29.42	0.00611
29.44	0.007
29.46	0.00639
29.48	0.00477
29.5	0.00328
29.52	0.00225
29.54	0.00161
29.56	0.00123
29.58	0.00098988
29.6	0.00083742
29.62	0.00073515
29.64	0.00066704
29.66	0.00062492
29.68	0.0006052
29.7	0.0006115
29.72	0.00065117
29.74	0.00074321
29.76	0.00092033
29.78	0.00122
29.8	0.00167
29.82	0.00214
29.84	0.00225
29.86	0.00188
29.88	0.0014
29.9	0.00106
29.92	0.00085957
29.94	0.00076991
29.96	0.00075913
29.98	0.00075592
30	0.00072889

## Sheet: Figure3_c
Simulated Orthorhombic		As-Made		Simulated Monoclinic		Activated
2T	Norm. Int. (arb. Units)	2T	Norm. Int. (arb. Units)	2T	Norm. Int. (arb. Units)	2T	Norm. Int. (arb. Units)
2	2e-08	2.0001	1.00903	2	2	2.0001	3.01
2.02	3e-08	2.02057	1.02031	2.02	2	2.02057	3.00627
2.04	3e-08	2.04105	1.01687	2.04	2	2.04105	3.00903
2.06	3e-08	2.06152	1.01661	2.06	2	2.06152	3.00729
2.08	3e-08	2.082	1.02153	2.08	2	2.082	3.01304
2.1	3e-08	2.10247	1.0181	2.1	2	2.10247	3.01823
2.12	4e-08	2.12294	1.02302	2.12	2	2.12294	3.01116
2.14	4e-08	2.14342	1.0168	2.14	2	2.14342	3.00237
2.16	4e-08	2.16389	1.02451	2.16	2	2.16389	3.01469
2.18	5e-08	2.18437	1.01671	2.18	2	2.18437	3.00896
2.2	5e-08	2.20484	1.01726	2.2	2	2.20484	3.00915
2.22	6e-08	2.22531	1.01424	2.22	2	2.22531	3
2.24	6e-08	2.24579	1.01638	2.24	2	2.24579	3.01252
2.26	7e-08	2.26626	1.01654	2.26	2	2.26626	3.00649
2.28	7e-08	2.28674	1.0171	2.28	2	2.28674	3.01464
2.3	8e-08	2.30721	1.0109	2.3	2	2.30721	3.01357
2.32	9e-08	2.32768	1.01703	2.32	2	2.32768	3.00952
2.34	1e-07	2.34816	1.02078	2.34	2	2.34816	3.00764
2.36	1e-07	2.36863	1.02651	2.36	2	2.36863	3.01338
2.38	1.1e-07	2.3891	1.00958	2.38	2	2.3891	3.00852
2.4	1.3e-07	2.40958	1.01333	2.4	2	2.40958	3.00493
2.42	1.4e-07	2.43005	1.01708	2.42	2	2.43005	3.01183
2.44	1.5e-07	2.45053	1.01209	2.44	2	2.45053	3.01473
2.46	1.7e-07	2.471	1.01068	2.46	2	2.471	3.01001
2.48	1.9e-07	2.49147	1.02437	2.48	2	2.49147	3.01101
2.5	2.1e-07	2.51195	1.01859	2.5	2	2.51195	3.00788
2.52	2.4e-07	2.53242	1.0132	2.52	2	2.53242	3.00476
2.54	2.7e-07	2.5529	1.01259	2.54	2	2.5529	3.01184
2.56	3.1e-07	2.57337	1.01675	2.56	2	2.57337	3.00747
2.58	3.6e-07	2.59384	1.01774	2.58	2	2.59384	3.00998
2.6	4.1e-07	2.61432	1.0215	2.6	2	2.61432	3.02253
2.62	4.8e-07	2.63479	1.00897	2.62	2	2.63479	3.01348
2.64	5.7e-07	2.65527	1.0195	2.64	2	2.65527	3.01453
2.66	6.8e-07	2.67574	1.00896	2.66	2	2.67574	3.01451
2.68	8.2e-07	2.69621	1.01631	2.68	2	2.69621	3.01805
2.7	1.01e-06	2.71669	1.01333	2.7	2	2.71669	3.00317
2.72	1.28e-06	2.73716	1.01154	2.72	2	2.73716	3.01485
2.74	1.67e-06	2.75764	1.01333	2.74	2	2.75764	3.00734
2.76	2.28e-06	2.77811	1.01273	2.76	2	2.77811	3.00632
2.78	3.3e-06	2.79858	1.01691	2.78	2	2.79858	3.00952
2.8	5.01e-06	2.81906	1.01553	2.8	2	2.81906	3.01215
2.82	7.75e-06	2.83953	1.00977	2.82	2	2.83953	3.00398
2.84	1.157e-05	2.86001	1.00879	2.84	2	2.86001	3.01379
2.86	1.517e-05	2.88048	1.01178	2.86	2	2.88048	3.00372
2.88	1.541e-05	2.90095	1.01836	2.88	2	2.90095	3.01781
2.9	1.201e-05	2.92143	1.01459	2.9	2	2.92143	3.01492
2.92	8.11e-06	2.9419	1.016	2.92	2	2.9419	3.00614
2.94	5.25e-06	2.96238	1.01264	2.94	2	2.96238	3.00758
2.96	3.44e-06	2.98285	1.02121	2.96	2	2.98285	3.00872
2.98	2.37e-06	3.00332	1.01865	2.98	2	3.00332	3.00858
3	1.72e-06	3.0238	1.01211	3	2	3.0238	3.01741
3.02	1.32e-06	3.04427	1.01631	3.02	2	3.04427	3.00934
3.04	1.04e-06	3.06474	1.0058	3.04	2	3.06474	3.01354
3.06	8.4e-07	3.08522	1.01676	3.06	2	3.08522	3.01622
3.08	6.9e-07	3.10569	1.0154	3.08	2	3.10569	3.00974
3.1	5.8e-07	3.12617	1.01524	3.1	2	3.12617	3.01052
3.12	4.9e-07	3.14664	1.00632	3.12	2	3.14664	3.01118
3.14	4.2e-07	3.16711	1.01212	3.14	2	3.16711	3.00986
3.16	3.6e-07	3.18759	1.0056	3.16	2	3.18759	3.01434
3.18	3.2e-07	3.20806	1.00862	3.18	2	3.20806	3.01316
3.2	2.8e-07	3.22854	1.01761	3.2	2	3.22854	3.01014
3.22	2.4e-07	3.24901	1.01109	3.22	2	3.24901	3.01482
3.24	2.2e-07	3.26948	1.01332	3.24	2	3.26948	3.01181
3.26	1.9e-07	3.28996	1.00442	3.26	2	3.28996	3.00855
3.28	1.7e-07	3.31043	1.01381	3.28	2	3.31043	3.01197
3.3	1.6e-07	3.33091	1.01406	3.3	2	3.33091	3.00814
3.32	1.4e-07	3.35138	1.01789	3.32	2	3.35138	3.01271
3.34	1.3e-07	3.37185	1.00661	3.34	2	3.37185	3.00457
3.36	1.2e-07	3.39233	1.01004	3.36	2	3.39233	3.0108
3.38	1.1e-07	3.4128	1.01388	3.38	2	3.4128	3.00069
3.4	1e-07	3.43328	1.01374	3.4	2	3.43328	3.00918
3.42	9e-08	3.45375	1.00326	3.42	2	3.45375	3.01194
3.44	8e-08	3.47422	1.00749	3.44	2	3.47422	3.01364
3.46	7e-08	3.4947	1.01173	3.46	2	3.4947	3.00815
3.48	7e-08	3.51517	1.01438	3.48	2	3.51517	3.00724
3.5	6e-08	3.53565	1.01186	3.5	2	3.53565	3.00869
3.52	6e-08	3.55612	1.00616	3.52	2	3.55612	3.01357
3.54	5e-08	3.57659	1.00683	3.54	2	3.57659	3.00702
3.56	5e-08	3.59707	1.0063	3.56	2	3.59707	3.01159
3.58	4e-08	3.61754	1.00896	3.58	2	3.61754	3.00657
3.6	4e-08	3.63801	1.00486	3.6	2	3.63801	3.017
3.62	4e-08	3.65849	1.00956	3.62	2	3.65849	3.00798
3.64	4e-08	3.67896	1.01346	3.64	2	3.67896	3.0071
3.66	3e-08	3.69944	1.00265	3.66	2	3.69944	3.01868
3.68	3e-08	3.71991	1.00536	3.68	2	3.71991	3.01203
3.7	3e-08	3.74038	1.01602	3.7	2	3.74038	3.0076
3.72	3e-08	3.76086	1.01317	3.72	2	3.76086	3.01653
3.74	2e-08	3.78133	1.00992	3.74	2	3.78133	3.01287
3.76	2e-08	3.80181	1.0019	3.76	2	3.80181	3.01322
3.78	2e-08	3.82228	1.01417	3.78	2	3.82228	3.00729
3.8	2e-08	3.84275	1.01331	3.8	2	3.84275	3.0105
3.82	2e-08	3.86323	1.00967	3.82	2	3.86323	3.0136
3.84	1e-08	3.8837	1.00842	3.84	2	3.8837	3.00971
3.86	1e-08	3.90418	1.00876	3.86	2	3.90418	3.01198
3.88	1e-08	3.92465	1.00632	3.88	2	3.92465	3.01217
3.9	1e-08	3.94512	1.00785	3.9	2	3.94512	3.0074
3.92	1e-08	3.9656	1.01536	3.92	2	3.9656	3.01242
3.94	1e-08	3.98607	1.00616	3.94	2	3.98607	3.00848
3.96	1e-08	4.00655	1.01088	3.96	2	4.00655	3.00785
3.98	1e-08	4.02702	1.00885	3.98	2	4.02702	3.0078
4	1e-08	4.04749	1.01	4	2	4.04749	3.02039
4.02	0	4.06797	1.01552	4.02	2	4.06797	3.00319
4.04	0	4.08844	1.01309	4.04	2	4.08844	3.00918
4.06	0	4.10892	1.01424	4.06	2.00032	4.10892	3.00616
4.08	0	4.12939	1.00426	4.08	2.00033	4.12939	3.00864
4.1	0.00013412	4.14986	1.01417	4.1	2.00034	4.14986	3.01455
4.12	0.00013791	4.17034	1.01692	4.12	2.00035	4.17034	3.00528
4.14	0.00014187	4.19081	1.01092	4.14	2.00036	4.19081	3.00764
4.16	0.000146	4.21129	1.01208	4.16	2.00037	4.21129	3.01833
4.18	0.00015031	4.23176	1.00569	4.18	2.00038	4.23176	3.01632
4.2	0.00015481	4.25223	1.01361	4.2	2.00039	4.25223	3.00973
4.22	0.00015952	4.27271	1.00046	4.22	2.0004	4.27271	3.0137
4.24	0.00016445	4.29318	1.0072	4.24	2.00042	4.29318	3.01284
4.26	0.00016961	4.31365	1.00678	4.26	2.00043	4.31365	3.00658
4.28	0.00017502	4.33413	1.00835	4.28	2.00044	4.33413	3.01717
4.3	0.00066591	4.3546	1.01111	4.3	2.00046	4.3546	3.01079
4.32	0.00068557	4.37508	1.01905	4.32	2.00047	4.37508	3.00225
4.34	0.00070611	4.39555	1.01147	4.34	2.00049	4.39555	3.00927
4.36	0.00072759	4.41602	1.00589	4.36	2.00051	4.41602	3.01617
4.38	0.00075008	4.4365	1.01423	4.38	2.00052	4.4365	3.00801
4.4	0.00077364	4.45697	1.01143	4.4	2.00054	4.45697	3.01326
4.42	0.00079832	4.47745	1.01222	4.42	2.00056	4.47745	3.00759
4.44	0.00082422	4.49792	1.01022	4.44	2.00058	4.49792	3.00783
4.46	0.0008514	4.51839	1.01022	4.46	2.00061	4.51839	3.01976
4.48	0.00087996	4.53887	1.01976	4.48	2.00063	4.53887	3.01563
4.5	0.00091	4.55934	1.01101	4.5	2.00065	4.55934	3.00908
4.52	0.0009416	4.57982	1.01458	4.52	2.00068	4.57982	3.01276
4.54	0.00097489	4.60029	1.01657	4.54	2.00071	4.60029	3.01175
4.56	0.00101	4.62076	1.00544	4.56	2.00074	4.62076	3.01875
4.58	0.00105	4.64124	1.00902	4.58	2.00077	4.64124	3.00986
4.6	0.00109	4.66171	1.00664	4.6	2.0008	4.66171	3.00625
4.62	0.00113	4.68219	1.00347	4.62	2.00084	4.68219	3.0097
4.64	0.00117	4.70266	1.01177	4.64	2.00088	4.70266	3.0253
4.66	0.00122	4.72313	1.01132	4.66	2.00092	4.72313	3.01878
4.68	0.00127	4.74361	1.00889	4.68	2.00096	4.74361	3.00641
4.7	0.00132	4.76408	1.01202	4.7	2.00101	4.76408	3.0149
4.72	0.00138	4.78456	1.00243	4.72	2.00106	4.78456	3.00648
4.74	0.00143	4.80503	1.01273	4.74	2.00111	4.80503	3.01282
4.76	0.0015	4.8255	1.00752	4.76	2.00117	4.8255	3.01388
4.78	0.00157	4.84598	1.01901	4.78	2.00123	4.84598	3.011
4.8	0.00164	4.86645	1.01738	4.8	2.0013	4.86645	3.00584
4.82	0.00172	4.88693	1.01655	4.82	2.00138	4.88693	3.01365
4.84	0.0018	4.9074	1.00458	4.84	2.00146	4.9074	3.01028
4.86	0.00189	4.92787	1.01648	4.86	2.00154	4.92787	3.00799
4.88	0.00199	4.94835	1.01088	4.88	2.00164	4.94835	3.01079
4.9	0.00209	4.96882	1.01045	4.9	2.00175	4.96882	3.01588
4.92	0.0022	4.98929	1.0156	4.92	2.00186	4.98929	3.0117
4.94	0.00233	5.00977	1.00762	4.94	2.00199	5.00977	3.00637
4.96	0.00246	5.03024	1.01236	4.96	2.00213	5.03024	3.01338
4.98	0.0026	5.05072	1.00956	4.98	2.00229	5.05072	3.02427
5	0.00276	5.07119	1.01391	5	2.00246	5.07119	3.01381
5.02	0.00294	5.09166	1.00713	5.02	2.00266	5.09166	3.01593
5.04	0.00313	5.11214	1.00592	5.04	2.00288	5.11214	3.02276
5.06	0.00334	5.13261	1.01783	5.06	2.00313	5.13261	3.01511
5.08	0.00358	5.15309	1.02219	5.08	2.00341	5.15309	3.01934
5.1	0.00384	5.17356	1.00627	5.1	2.00373	5.17356	3.01837
5.12	0.00413	5.19403	1.00944	5.12	2.0041	5.19403	3.0209
5.14	0.00446	5.21451	1.00426	5.14	2.00453	5.21451	3.02489
5.16	0.00483	5.23498	1.00901	5.16	2.00502	5.23498	3.01592
5.18	0.00525	5.25546	1.01574	5.18	2.00561	5.25546	3.02818
5.2	0.00573	5.27593	1.01969	5.2	2.00629	5.27593	3.02449
5.22	0.00628	5.2964	1.01569	5.22	2.00712	5.2964	3.03269
5.24	0.00692	5.31688	1.01647	5.24	2.00811	5.31688	3.04064
5.26	0.00767	5.33735	1.01923	5.26	2.00932	5.33735	3.03823
5.28	0.00856	5.35783	1.00529	5.28	2.01083	5.35783	3.04276
5.3	0.00963	5.3783	1.00846	5.3	2.01272	5.3783	3.05383
5.32	0.01093	5.39877	1.01918	5.32	2.01514	5.39877	3.05932
5.34	0.01253	5.41925	1.02354	5.34	2.01831	5.41925	3.05623
5.36	0.01456	5.43972	1.02074	5.36	2.02257	5.43972	3.06954
5.38	0.01718	5.4602	1.03028	5.38	2.02853	5.4602	3.07071
5.4	0.02071	5.48067	1.02311	5.4	2.03731	5.48067	3.08429
5.42	0.02574	5.50114	1.02708	5.42	2.05122	5.50114	3.09888
5.44	0.03341	5.52162	1.03702	5.44	2.07447	5.52162	3.11646
5.46	0.04573	5.54209	1.03542	5.46	2.11348	5.54209	3.13869
5.48	0.06555	5.56257	1.04497	5.48	2.17509	5.56257	3.16924
5.5	0.09539	5.58304	1.05252	5.5	2.25801	5.58304	3.18842
5.52	0.13255	5.60351	1.06604	5.52	2.32761	5.60351	3.2254
5.54	0.15798	5.62399	1.0748	5.54	2.31813	5.62399	3.27783
5.56	0.14923	5.64446	1.10264	5.56	2.24053	5.64446	3.31762
5.58	0.12216	5.66493	1.12491	5.58	2.1607	5.66493	3.35766
5.6	0.10156	5.68541	1.14361	5.6	2.10402	5.68541	3.42535
5.62	0.09531	5.70588	1.12811	5.62	2.06877	5.70588	3.43966
5.64	0.10545	5.72636	1.08677	5.64	2.04785	5.72636	3.3997
5.66	0.13596	5.74683	1.06213	5.66	2.03523	5.74683	3.33229
5.68	0.19454	5.7673	1.06413	5.68	2.02715	5.7673	3.25319
5.7	0.28905	5.78778	1.04745	5.7	2.02161	5.78778	3.19049
5.72	0.41086	5.80825	1.03912	5.72	2.0176	5.80825	3.17794
5.74	0.49446	5.82873	1.05067	5.74	2.0146	5.82873	3.17022
5.76	0.45222	5.8492	1.05665	5.76	2.0123	5.8492	3.16308
5.78	0.33062	5.86967	1.07895	5.78	2.0105	5.86967	3.17513
5.8	0.21915	5.89015	1.08772	5.8	2.00906	5.89015	3.19335
5.82	0.14285	5.91062	1.10723	5.82	2.00789	5.91062	3.18203
5.84	0.096	5.9311	1.12874	5.84	2.00694	5.9311	3.1911
5.86	0.06814	5.95157	1.12996	5.86	2.00615	5.95157	3.16186
5.88	0.05109	5.97204	1.12244	5.88	2.00548	5.97204	3.13796
5.9	0.03995	5.99252	1.08032	5.9	2.00492	5.99252	3.0936
5.92	0.03218	6.01299	1.04496	5.92	2.00444	6.01299	3.06583
5.94	0.02648	6.03347	1.0283	5.94	2.00402	6.03347	3.05421
5.96	0.02218	6.05394	1.0172	5.96	2.00366	6.05394	3.04285
5.98	0.01884	6.07441	1.01804	5.98	2.00335	6.07441	3.02869
6	0.01621	6.09489	1.02325	6	2.00308	6.09489	3.03411
6.02	0.01409	6.11536	1.01137	6.02	2.00283	6.11536	3.03064
6.04	0.01237	6.13584	1.00664	6.04	2.00262	6.13584	3.02176
6.06	0.01095	6.15631	1.01186	6.06	2.00243	6.15631	3.0237
6.08	0.00976	6.17678	1.0139	6.08	2.00226	6.17678	3.02049
6.1	0.00876	6.19726	1.01713	6.1	2.0021	6.19726	3.0258
6.12	0.00791	6.21773	1.01042	6.12	2.00196	6.21773	3.01097
6.14	0.0072	6.23821	1.01445	6.14	2.00184	6.23821	3.01458
6.16	0.00659	6.25868	1.01689	6.16	2.00172	6.25868	3.01323
6.18	0.00609	6.27915	1.01894	6.18	2.00162	6.27915	3.01989
6.2	0.00568	6.29963	1.00747	6.2	2.00153	6.29963	3.01492
6.22	0.00535	6.3201	1.0123	6.22	2.00144	6.3201	3.01288
6.24	0.00503	6.34057	1.01833	6.24	2.00136	6.34057	3.01517
6.26	0.00466	6.36105	1.01442	6.26	2.00129	6.36105	3.01466
6.28	0.00426	6.38152	1.00534	6.28	2.00122	6.38152	3.01422
6.3	0.0039	6.402	1.02131	6.3	2.00116	6.402	3.01837
6.32	0.0036	6.42247	1.01542	6.32	2.0011	6.42247	3.01323
6.34	0.00334	6.44294	1.01509	6.34	2.00105	6.44294	3.00721
6.36	0.00312	6.46342	1.01596	6.36	2.001	6.46342	3.01677
6.38	0.00292	6.48389	1.00927	6.38	2.00095	6.48389	3.01349
6.4	0.00275	6.50437	1.00498	6.4	2.00091	6.50437	3.01707
6.42	0.00259	6.52484	1.00258	6.42	2.00087	6.52484	3.01939
6.44	0.00244	6.54531	1.02007	6.44	2.00083	6.54531	3.01218
6.46	0.00231	6.56579	1.01768	6.46	2.0008	6.56579	3.01019
6.48	0.00219	6.58626	1.01847	6.48	2.00076	6.58626	3.00833
6.5	0.00208	6.60674	1.01131	6.5	2.00073	6.60674	3.01269
6.52	0.00198	6.62721	1.0133	6.52	2.0007	6.62721	3.01459
6.54	0.00288	6.64768	1.01529	6.54	2.00067	6.64768	3.00778
6.56	0.00282	6.66816	1.00058	6.56	2.00065	6.66816	3.01527
6.58	0.00276	6.68863	1.00973	6.58	2.00062	6.68863	3.00707
6.6	0.00272	6.70911	1.00815	6.6	2.0006	6.70911	3.00599
6.62	0.00268	6.72958	1.01134	6.62	2.00058	6.72958	3.01496
6.64	0.00265	6.75005	1.00976	6.64	2.00056	6.75005	3.01287
6.66	0.00262	6.77053	1.00699	6.66	2.00071	6.77053	3.01193
6.68	0.0026	6.791	1.0082	6.68	2.00069	6.791	3.01233
6.7	0.00258	6.81148	1.01418	6.7	2.00068	6.81148	3.0154
6.72	0.00257	6.83195	1.01061	6.72	2.00067	6.83195	3.01657
6.74	0.00256	6.85242	1.0158	6.74	2.00066	6.85242	3.00871
6.76	0.00256	6.8729	1.01463	6.76	2.00065	6.8729	3.01319
6.78	0.00256	6.89337	1.01346	6.78	2.00064	6.89337	3.01088
6.8	0.00257	6.91385	1.0103	6.8	2.00063	6.91385	3.00926
6.82	0.00258	6.93432	1.01908	6.82	2.00063	6.93432	3.0107
6.84	0.0026	6.95479	1.01354	6.84	2.00062	6.95479	3.01291
6.86	0.00262	6.97527	1.0076	6.86	2.00062	6.97527	3.01124
6.88	0.00265	6.99574	1.01797	6.88	2.00061	6.99574	3.00869
6.9	0.00268	7.01621	1.01244	6.9	2.00061	7.01621	3.01517
6.92	0.00271	7.03669	1.01048	6.92	2.00061	7.03669	3.0172
6.94	0.00276	7.05716	1.01052	6.94	2.00061	7.05716	3.01491
6.96	0.0028	7.07764	1.01056	6.96	2.00061	7.07764	3.01682
6.98	0.00286	7.09811	1.01775	6.98	2.00061	7.09811	3.01899
7	0.00292	7.11858	1.00388	7	2.00061	7.11858	3.01697
7.02	0.00286	7.13906	1.01744	7.02	2.0003	7.13906	3.01495
7.04	0.00293	7.15953	1.00834	7.04	2.00031	7.15953	3.02374
7.06	0.00301	7.18001	1.01514	7.06	2.00032	7.18001	3.01677
7.08	0.00311	7.20048	1.00923	7.08	2.00033	7.20048	3.01146
7.1	0.0032	7.22095	1.00609	7.1	2.00035	7.22095	3.00869
7.12	0.00331	7.24143	1.01291	7.12	2.00036	7.24143	3.014
7.14	0.00343	7.2619	1.01017	7.14	2.00038	7.2619	3.01836
7.16	0.00356	7.28238	1.00426	7.16	2.00039	7.28238	3.01681
7.18	0.0037	7.30285	1.0083	7.18	2.00041	7.30285	3.01483
7.2	0.00385	7.32332	1.01075	7.2	2.00043	7.32332	3.0124
7.22	0.00355	7.3438	1.01598	7.22	2.00045	7.3438	3.01029
7.24	0.00374	7.36427	1.01008	7.24	2.00047	7.36427	3.01416
7.26	0.00395	7.38475	1.00975	7.26	2.00049	7.38475	3.01256
7.28	0.00417	7.40522	1.01538	7.28	2.00052	7.40522	3.00513
7.3	0.00442	7.42569	1.01068	7.3	2.00054	7.42569	3.01365
7.32	0.00469	7.44617	1.01075	7.32	2.00057	7.44617	3.01613
7.34	0.00498	7.46664	1.00248	7.34	2.0006	7.46664	3.01983
7.36	0.0053	7.48712	1.01289	7.36	2.00063	7.48712	3.01285
7.38	0.00566	7.50759	1.01217	7.38	2.00067	7.50759	3.01166
7.4	0.00605	7.52806	1.00668	7.4	2.00071	7.52806	3.01111
7.42	0.00648	7.54854	1.01034	7.42	2.00075	7.54854	3.01743
7.44	0.00696	7.56901	1.01162	7.44	2.00079	7.56901	3.01225
7.46	0.00749	7.58949	1.01846	7.46	2.00084	7.58949	3.01972
7.48	0.00809	7.60996	1.01338	7.48	2.0009	7.60996	3.02166
7.5	0.00877	7.63043	1.01386	7.5	2.00096	7.63043	3.00829
7.52	0.00953	7.65091	1.01355	7.52	2.00103	7.65091	3.01679
7.54	0.01039	7.67138	1.01603	7.54	2.0011	7.67138	3.01614
7.56	0.01138	7.69185	1.00817	7.56	2.00118	7.69185	3.01841
7.58	0.01251	7.71233	1.00587	7.58	2.00129	7.71233	3.02914
7.6	0.01382	7.7328	1.01114	7.6	2.00139	7.7328	3.02691
7.62	0.01535	7.75328	1.01641	7.62	2.00151	7.75328	3.02698
7.64	0.01714	7.77375	1.01452	7.64	2.00164	7.77375	3.03162
7.66	0.01927	7.79422	1.01144	7.66	2.00179	7.79422	3.04287
7.68	0.02181	7.8147	1.01551	7.68	2.00196	7.8147	3.04822
7.7	0.02488	7.83517	1.01999	7.7	2.00216	7.83517	3.06546
7.72	0.02864	7.85565	1.03004	7.72	2.00238	7.85565	3.08225
7.74	0.0333	7.87612	1.02856	7.74	2.00265	7.87612	3.08945
7.76	0.03919	7.89659	1.04179	7.76	2.00296	7.89659	3.1184
7.78	0.04675	7.91707	1.0419	7.78	2.00332	7.91707	3.13577
7.8	0.05668	7.93754	1.0607	7.8	2.00376	7.93754	3.15811
7.82	0.07008	7.95802	1.06996	7.82	2.0043	7.95802	3.18865
7.84	0.08892	7.97849	1.09155	7.84	2.00495	7.97849	3.22098
7.86	0.11698	7.99896	1.10081	7.86	2.00577	7.99896	3.24479
7.88	0.16182	8.01944	1.15303	7.88	2.00679	8.01944	3.30044
7.9	0.23705	8.03991	1.1786	7.9	2.00812	8.03991	3.36303
7.92	0.36277	8.06039	1.24632	7.92	2.00987	8.06039	3.44691
7.94	0.5585	8.08086	1.34706	7.94	2.01224	8.08086	3.57299
7.96	0.81237	8.10133	1.49789	7.96	2.01561	8.10133	3.74515
7.98	1	8.12181	1.72151	7.98	2.02067	8.12181	3.90606
8	0.93332	8.14228	2	8	2.02885	8.14228	4
8.02	0.68856	8.16276	1.99775	8.02	2.04263	8.16276	3.81075
8.04	0.45611	8.18323	1.61135	8.04	2.06549	8.18323	3.47286
8.06	0.29532	8.2037	1.27586	8.06	2.10038	8.2037	3.23659
8.08	0.19637	8.22418	1.08512	8.08	2.14333	8.22418	3.14611
8.1	0.13773	8.24465	1.05981	8.1	2.16942	8.24465	3.11105
8.12	0.10214	8.26513	1.02933	8.12	2.15096	8.26513	3.08699
8.14	0.07911	8.2856	1.03464	8.14	2.10853	8.2856	3.0787
8.16	0.06319	8.30607	1.02563	8.16	2.07131	8.30607	3.06596
8.18	0.05161	8.32655	1.03174	8.18	2.04627	8.32655	3.06371
8.2	0.04291	8.34702	1.02751	8.2	2.03102	8.34702	3.07525
8.22	0.03622	8.36749	1.01215	8.22	2.02199	8.36749	3.06386
8.24	0.03095	8.38797	1.01787	8.24	2.01646	8.38797	3.05616
8.26	0.02675	8.40844	1.01285	8.26	2.01284	8.40844	3.06142
8.28	0.02334	8.42892	1.0142	8.28	2.01031	8.42892	3.06345
8.3	0.02054	8.44939	1.01714	8.3	2.00847	8.44939	3.04864
8.32	0.01821	8.46986	1.01332	8.32	2.00707	8.46986	3.04762
8.34	0.01625	8.49034	1.01785	8.34	2.006	8.49034	3.0522
8.36	0.0146	8.51081	1.01801	8.36	2.00615	8.51081	3.0503
8.38	0.01318	8.53129	1.013	8.38	2.0055	8.53129	3.05235
8.4	0.01195	8.55176	1.01078	8.4	2.00498	8.55176	3.04868
8.42	0.01089	8.57223	1.0181	8.42	2.00456	8.57223	3.0398
8.44	0.00997	8.59271	1.02145	8.44	2.00422	8.59271	3.04077
8.46	0.00915	8.61318	1.02241	8.46	2.00394	8.61318	3.0319
8.48	0.00844	8.63366	1.01423	8.48	2.00371	8.63366	3.03003
8.5	0.0078	8.65413	1.01798	8.5	2.00353	8.65413	3.03146
8.52	0.00723	8.6746	1.0106	8.52	2.00338	8.6746	3.02749
8.54	0.00673	8.69508	1.01356	8.54	2.00325	8.69508	3.02544
8.56	0.00627	8.71555	1.00698	8.56	2.00316	8.71555	3.02898
8.58	0.00586	8.73603	1.01551	8.58	2.00308	8.73603	3.02756
8.6	0.00549	8.7565	1.01688	8.6	2.00303	8.7565	3.01789
8.62	0.00515	8.77697	1.01348	8.62	2.00299	8.77697	3.02093
8.64	0.00484	8.79745	1.01605	8.64	2.00297	8.79745	3.02137
8.66	0.00456	8.81792	1.01067	8.66	2.00297	8.81792	3.01953
8.68	0.0043	8.8384	1.01563	8.68	2.00298	8.8384	3.00975
8.7	0.00406	8.85887	1.01065	8.7	2.00301	8.85887	3.00715
8.72	0.00385	8.87934	1.01163	8.72	2.00306	8.87934	3.01104
8.74	0.00365	8.89982	1.00546	8.74	2.00313	8.89982	3.00768
8.76	0.00346	8.92029	1.02236	8.76	2.00322	8.92029	3.01075
8.78	0.00329	8.94077	1.00188	8.78	2.00333	8.94077	3.00868
8.8	0.00313	8.96124	1.01122	8.8	2.00347	8.96124	3.01016
8.82	0.00298	8.98171	1.00506	8.82	2.00366	8.98171	3.00784
8.84	0.00285	9.00219	1.01082	8.84	2.00389	9.00219	3.01016
8.86	0.00272	9.02266	1.00506	8.86	2.0042	9.02266	3.01312
8.88	0.0026	9.04313	1.00755	8.88	2.00462	9.04313	3.01253
8.9	0.00249	9.06361	1.00806	8.9	2.00523	9.06361	3.00895
8.92	0.00238	9.08408	1.01612	8.92	2.00616	9.08408	3.00639
8.94	0.00228	9.10456	1.00867	8.94	2.00768	9.10456	3.01018
8.96	0.00219	9.12503	1.01276	8.96	2.01015	9.12503	3.00483
8.98	0.0021	9.1455	1.01247	8.98	2.01392	9.1455	3.01301
9	0.00202	9.16598	1.01418	9	2.01867	9.16598	3.013
9.02	0.00194	9.18645	1.0131	9.02	2.02194	9.18645	3.00937
9.04	0.00187	9.20693	1.01203	9.04	2.02049	9.20693	3.01159
9.06	0.0018	9.2274	1.01374	9.06	2.01615	9.2274	3.00575
9.08	0.00174	9.24787	1.02102	9.08	2.01222	9.24787	3.01071
9.1	0.00168	9.26835	1.01359	9.1	2.00962	9.26835	3.01727
9.12	0.00162	9.28882	1.00974	9.12	2.00813	9.28882	3.00978
9.14	0.00156	9.3093	1.01026	9.14	2.00736	9.3093	3.01393
9.16	0.00151	9.32977	1.01317	9.16	2.00701	9.32977	3.01465
9.18	0.00146	9.35024	1.00893	9.18	2.0069	9.35024	3.01454
9.2	0.00141	9.37072	1.01502	9.2	2.00696	9.37072	3.00751
9.22	0.00137	9.39119	1.01118	9.22	2.00712	9.39119	3.01771
9.24	0.00132	9.41167	1.01609	9.24	2.00737	9.41167	3.01082
9.26	0.00128	9.43214	1.01066	9.26	2.00771	9.43214	3.01709
9.28	0.00124	9.45261	1.01517	9.28	2.00812	9.45261	3.01681
9.3	0.00121	9.47309	1.01054	9.3	2.00861	9.47309	3.02588
9.32	0.00117	9.49356	1.01466	9.32	2.00919	9.49356	3.01608
9.34	0.00114	9.51404	1.01162	9.34	2.00986	9.51404	3.02471
9.36	0.0011	9.53451	1.01216	9.36	2.01064	9.53451	3.02407
9.38	0.00107	9.55498	1.01708	9.38	2.01153	9.55498	3.02318
9.4	0.00104	9.57546	1.01405	9.4	2.01257	9.57546	3.02966
9.42	0.00101	9.59593	1.01022	9.42	2.01378	9.59593	3.03348
9.44	0.00098577	9.6164	1.01793	9.44	2.0152	9.6164	3.03139
9.46	1.17e-06	9.63688	1.01371	9.46	2.01686	9.63688	3.04125
9.48	1.23e-06	9.65735	1.00711	9.48	2.01883	9.65735	3.04508
9.5	1.3e-06	9.67783	1.01005	9.5	2.02118	9.67783	3.0465
9.52	1.37e-06	9.6983	1.0114	9.52	2.02402	9.6983	3.04995
9.54	1.45e-06	9.71877	1.01633	9.54	2.02748	9.71877	3.06548
9.56	1.53e-06	9.73925	1.01013	9.56	2.03159	9.73925	3.07288
9.58	1.63e-06	9.75972	1.01308	9.58	2.03696	9.75972	3.08067
9.6	1.73e-06	9.7802	1.00887	9.6	2.04385	9.7802	3.08808
9.62	1.84e-06	9.80067	1.01222	9.62	2.05276	9.80067	3.09391
9.64	1.96e-06	9.82114	1.01239	9.64	2.06464	9.82114	3.10927
9.66	2.181e-05	9.84162	1.01017	9.66	2.08104	9.84162	3.11243
9.68	2.252e-05	9.86209	1.01154	9.68	2.10484	9.86209	3.13809
9.7	2.327e-05	9.88257	1.00734	9.7	2.14182	9.88257	3.13694
9.72	2.406e-05	9.90304	1.00593	9.72	2.20295	9.90304	3.16229
9.74	2.49e-05	9.92351	1.01073	9.74	2.30606	9.92351	3.16344
9.76	2.58e-05	9.94399	1.01275	9.76	2.47276	9.94399	3.18594
9.78	2.675e-05	9.96446	1.01119	9.78	2.71073	9.96446	3.19567
9.8	2.777e-05	9.98494	1.00566	9.8	2.95191	9.98494	3.1939
9.82	2.887e-05	10.0054	1.01484	9.82	3	10.0054	3.20961
9.84	3.005e-05	10.0259	1.0117	9.84	2.79964	10.0259	3.21509
9.86	3.133e-05	10.0464	1.01253	9.86	2.54609	10.0464	3.20272
9.88	3.272e-05	10.0668	1.01377	9.88	2.35432	10.0668	3.21431
9.9	3.424e-05	10.0873	1.00745	9.9	2.23204	10.0873	3.20951
9.92	3.592e-05	10.1078	1.01028	9.92	2.15903	10.1078	3.21266
9.94	3.778e-05	10.1282	1.00834	9.94	2.11544	10.1282	3.20837
9.96	3.987e-05	10.1487	1.00759	9.96	2.08803	10.1487	3.19532
9.98	4.224e-05	10.1692	1.01361	9.98	2.06955	10.1692	3.17065
10	4.495e-05	10.1897	1.0073	10	2.05635	10.1897	3.16802
10.02	4.819e-05	10.2102	1.01212	10.02	2.04656	10.2102	3.16077
10.04	5.196e-05	10.2306	1.01019	10.04	2.03909	10.2306	3.12688
10.06	6.653e-05	10.2511	1.01343	10.06	2.03327	10.2511	3.12389
10.08	7.251e-05	10.2716	1.01547	10.08	2.02864	10.2716	3.11156
10.1	8.018e-05	10.292	1.01554	10.1	2.02492	10.292	3.09631
10.12	9.056e-05	10.3125	1.00764	10.12	2.02187	10.3125	3.08628
10.14	0.00010565	10.333	1.00532	10.14	2.01935	10.333	3.07504
10.16	0.00012932	10.3535	1.01374	10.16	2.01725	10.3535	3.06107
10.18	0.00016786	10.3739	1.01222	10.18	2.01547	10.3739	3.05651
10.2	0.000229	10.3944	1.00592	10.2	2.01395	10.3944	3.04776
10.22	0.00031597	10.4149	1.01037	10.22	2.01265	10.4149	3.04518
10.24	0.00040613	10.4354	1.0172	10.24	2.01153	10.4354	3.03656
10.26	0.00043021	10.4558	1.01051	10.26	2.01055	10.4558	3.03443
10.28	0.00036415	10.4763	1.00661	10.28	2.00969	10.4763	3.03491
10.3	0.00027666	10.4968	1.01067	10.3	2.00894	10.4968	3.03
10.32	0.00021088	10.5173	1.00836	10.32	2.00828	10.5173	3.02934
10.34	0.00017043	10.5377	1.00486	10.34	2.00769	10.5377	3.02443
10.36	0.00014821	10.5582	1.00999	10.36	2.00716	10.5582	3.02251
10.38	0.00013709	10.5787	1.01312	10.38	2.00669	10.5787	3.02994
10.4	0.0001323	10.5991	1.01069	10.4	2.00627	10.5991	3.01442
10.42	0.0001312	10.6196	1.01105	10.42	2.00589	10.6196	3.01518
10.44	0.00013252	10.6401	1.01021	10.44	2.00555	10.6401	3.01474
10.46	0.00013563	10.6606	1.00898	10.46	2.00524	10.6606	3.00839
10.48	0.0001402	10.6811	1.01093	10.48	2.00496	10.6811	3.0103
10.5	0.00014607	10.7015	1.00772	10.5	2.0047	10.7015	3.00917
10.52	0.00015318	10.722	1.00967	10.52	2.00447	10.722	3.00804
10.54	0.00016152	10.7425	1.01083	10.54	2.00427	10.7425	3.00826
10.56	0.00017114	10.763	1.00683	10.56	2.00408	10.763	3.01165
10.58	0.00018216	10.7834	1.006	10.58	2.00392	10.7834	3.00767
10.6	0.00019472	10.8039	1.01071	10.6	2.00377	10.8039	3.00961
10.62	0.00020902	10.8244	1.01343	10.62	2.00364	10.8244	3.00685
10.64	0.0002253	10.8448	1.00939	10.64	2.00353	10.8448	3.00527
10.66	0.0002439	10.8653	1.01093	10.66	2.00344	10.8653	3.01496
10.68	0.00026521	10.8858	1.00968	10.68	2.00336	10.8858	3.01079
10.7	0.00028975	10.9063	1.00882	10.7	2.0033	10.9063	3.00192
10.72	0.00031817	10.9267	1.00917	10.72	2.00326	10.9267	3.00983
10.74	0.0003513	10.9472	1.01309	10.74	2.00324	10.9472	3.00917
10.76	0.00039023	10.9677	1.01225	10.76	2.00324	10.9677	3.0066
10.78	0.00043635	10.9882	1.0122	10.78	2.00327	10.9882	3.0103
10.8	0.00049154	11.0086	1.00698	10.8	2.00333	11.0086	3.01317
10.82	0.00055834	11.0291	1.02046	10.82	2.00344	11.0291	3.00868
10.84	0.00064021	11.0496	1.02001	10.84	2.00359	11.0496	3.0127
10.86	0.00074203	11.0701	1.01719	10.86	2.00382	11.0701	3.0161
10.88	0.00087079	11.0905	1.02112	10.88	2.00414	11.0905	3.01568
10.9	0.00104	11.111	1.03341	10.9	2.00461	11.111	3.02772
10.92	0.00126	11.1315	1.03934	10.92	2.00528	11.1315	3.03621
10.94	0.00155	11.1519	1.06436	10.94	2.00631	11.1519	3.03447
10.96	0.00198	11.1724	1.07387	10.96	2.00797	11.1724	3.04049
10.98	0.00263	11.1929	1.07622	10.98	2.01078	11.1929	3.04905
11	0.00369	11.2134	1.06903	11	2.01554	11.2134	3.05241
11.02	0.00547	11.2339	1.03878	11.02	2.02313	11.2339	3.05735
11.04	0.00839	11.2543	1.03915	11.04	2.03347	11.2543	3.05455
11.06	0.01278	11.2748	1.03038	11.06	2.04247	11.2748	3.04756
11.08	0.01774	11.2953	1.01763	11.08	2.04178	11.2953	3.05093
11.1	0.01993	11.3157	1.01562	11.1	2.03214	11.3157	3.03873
11.12	0.01693	11.3362	1.01958	11.12	2.02193	11.3362	3.03722
11.14	0.01194	11.3567	1.01519	11.14	2.0146	11.3567	3.02446
11.16	0.00789	11.3772	1.01716	11.16	2.01001	11.3772	3.01678
11.18	0.00524	11.3976	1.00641	11.18	2.00728	11.3976	3.01763
11.2	0.00365	11.4181	1.01236	11.2	2.00562	11.4181	3.0181
11.22	0.00273	11.4386	1.01155	11.22	2.00455	11.4386	3.01526
11.24	0.00218	11.4591	1.00876	11.24	2.00381	11.4591	3.00633
11.26	0.00184	11.4795	1.00994	11.26	2.00327	11.4795	3.0152
11.28	0.00181	11.5	1.01192	11.28	2.00286	11.5	3.00959
11.3	0.00169	11.5205	1.01749	11.3	2.00159	11.5205	3.01261
11.32	0.00182	11.541	1.01311	11.32	2.00137	11.541	3.00796
11.34	0.00185	11.5614	1.01549	11.34	2.00118	11.5614	3.01385
11.36	0.00197	11.5819	1.01868	11.36	2.00104	11.5819	3.01664
11.38	0.00222	11.6024	1.01828	11.38	2.00092	11.6024	3.00977
11.4	0.00266	11.6228	1.02186	11.4	2.00082	11.6228	3.01415
11.42	0.00345	11.6433	1.01829	11.42	2.00074	11.6433	3.01523
11.44	0.00479	11.6638	1.03142	11.44	2.00067	11.6638	3.01549
11.46	0.00685	11.6843	1.0199	11.46	2.00061	11.6843	3.02122
11.48	0.00938	11.7048	1.03064	11.48	2.00056	11.7048	3.01716
11.5	0.01095	11.7252	1.02071	11.5	2.00052	11.7252	3.01165
11.52	0.00988	11.7457	1.02391	11.52	2.00048	11.7457	3.01103
11.54	0.00735	11.7662	1.03068	11.54	2.00045	11.7662	3.01392
11.56	0.00512	11.7866	1.01479	11.56	2.00042	11.7866	3.0121
11.58	0.00362	11.8071	1.01839	11.58	2.0004	11.8071	3.01474
11.6	0.00271	11.8276	1.01643	11.6	2.00038	11.8276	3.0114
11.62	0.00218	11.8481	1.00929	11.62	2.00037	11.8481	3.01074
11.64	0.00186	11.8685	1.01369	11.64	2.00035	11.8685	3.01091
11.66	0.00167	11.889	1.01053	11.66	2.00034	11.889	3.01445
11.68	0.00154	11.9095	1.01414	11.68	2.00034	11.9095	3.0077
11.7	0.00145	11.93	1.01298	11.7	2.00033	11.93	3.00591
11.72	0.00139	11.9504	1.00784	11.72	2.00033	11.9504	3.01178
11.74	0.00136	11.9709	1.01542	11.74	2.00033	11.9709	3.01225
11.76	0.00134	11.9914	1.0083	11.76	2.00033	11.9914	3.00885
11.78	0.00133	12.0119	1.00595	11.78	2.00034	12.0119	3.01371
11.8	0.00134	12.0323	1.00544	11.8	2.00035	12.0323	3.0093
11.82	0.00136	12.0528	1.01368	11.82	2.00037	12.0528	3.0143
11.84	0.00138	12.0733	1.01436	11.84	2.00039	12.0733	3.01003
11.86	0.00141	12.0938	1.00709	11.86	2.00042	12.0938	3.00963
11.88	0.00145	12.1142	1.00738	11.88	2.00045	12.1142	3.01204
11.9	0.0015	12.1347	1.00767	11.9	2.0005	12.1347	3.0119
11.92	0.00155	12.1552	1.00558	11.92	2.00056	12.1552	3.01495
11.94	0.00161	12.1756	1.01264	11.94	2.00065	12.1756	3.01324
11.96	0.00168	12.1961	1.00379	11.96	2.00076	12.1961	3.01343
11.98	0.00176	12.2166	1.01005	11.98	2.00092	12.2166	3.01611
12	0.00185	12.2371	1.00796	12	2.00116	12.2371	3.01955
12.02	0.00194	12.2575	1.01184	12.02	2.00152	12.2575	3.01232
12.04	0.00205	12.278	1.00777	12.04	2.00213	12.278	3.01482
12.06	0.00217	12.2985	1.01364	12.06	2.00314	12.2985	3.013
12.08	0.00231	12.319	1.01514	12.08	2.00478	12.319	3.01087
12.1	0.00246	12.3394	1.01346	12.1	2.0071	12.3394	3.02278
12.12	0.00263	12.3599	1.01099	12.12	2.00943	12.3599	3.02231
12.14	0.00282	12.3804	1.00653	12.14	2.01009	12.3804	3.02044
12.16	0.00304	12.4009	1.014	12.16	2.0085	12.4009	3.01737
12.18	0.00329	12.4213	1.01789	12.18	2.00604	12.4213	3.01926
12.2	0.00357	12.4418	1.02378	12.2	2.004	12.4418	3.02356
12.22	0.00391	12.4623	1.01654	12.22	2.00264	12.4623	3.03569
12.24	0.00429	12.4828	1.01925	12.24	2.00181	12.4828	3.0388
12.26	0.00475	12.5032	1.0319	12.26	2.00138	12.5032	3.04292
12.28	0.00531	12.5237	1.0358	12.28	2.00107	12.5237	3.05277
12.3	0.00598	12.5442	1.04487	12.3	2.00087	12.5442	3.07076
12.32	0.00681	12.5647	1.06468	12.32	2.00073	12.5647	3.08437
12.34	0.00787	12.5851	1.08808	12.34	2.00062	12.5851	3.10014
12.36	0.00928	12.6056	1.11068	12.36	2.00054	12.6056	3.12443
12.38	0.01123	12.6261	1.09908	12.38	2.00048	12.6261	3.13163
12.4	0.01415	12.6465	1.08311	12.4	2.00043	12.6465	3.13293
12.42	0.01874	12.667	1.08424	12.42	2.00039	12.667	3.12571
12.44	0.02606	12.6875	1.06151	12.44	2.00036	12.6875	3.11862
12.46	0.03721	12.708	1.06066	12.46	2.00034	12.708	3.12088
12.48	0.05143	12.7284	1.08048	12.48	2.00032	12.7284	3.13979
12.5	0.06226	12.7489	1.09832	12.5	2.0003	12.7489	3.15724
12.52	0.06024	12.7694	1.12889	12.52	2.00029	12.7694	3.20514
12.54	0.04979	12.7899	1.21235	12.54	2.00028	12.7899	3.23747
12.56	0.04075	12.8103	1.36182	12.56	2.00023	12.8103	3.27731
12.58	0.03634	12.8308	1.44011	12.58	2.00022	12.8308	3.31689
12.6	0.03646	12.8513	1.45716	12.6	2.00022	12.8513	3.35559
12.62	0.04083	12.8718	1.38434	12.62	2.00021	12.8718	3.37262
12.64	0.05017	12.8922	1.30397	12.64	2.00021	12.8922	3.36595
12.66	0.06702	12.9127	1.22718	12.66	2.00021	12.9127	3.33895
12.68	0.09634	12.9332	1.17226	12.68	2.00021	12.9332	3.30318
12.7	0.14493	12.9537	1.14518	12.7	2.00021	12.9537	3.26881
12.72	0.21731	12.9741	1.14037	12.72	2.00021	12.9741	3.22714
12.74	0.30051	12.9946	1.11012	12.74	2.00021	12.9946	3.18337
12.76	0.34763	13.0151	1.07509	12.76	2.00022	13.0151	3.14755
12.78	0.32158	13.0356	1.06392	12.78	2.00022	13.0356	3.11765
12.8	0.24381	13.056	1.04719	12.8	2.00022	13.056	3.08985
12.82	0.16466	13.0765	1.02092	12.82	2.00023	13.0765	3.06853
12.84	0.10781	13.097	1.02487	12.84	2.00025	13.097	3.05732
12.86	0.07213	13.1174	1.02007	12.86	2.00026	13.1174	3.04713
12.88	0.05072	13.1379	1.0109	12.88	2.00027	13.1379	3.02989
12.9	0.03766	13.1584	1.02321	12.9	2.00028	13.1584	3.03115
12.92	0.02923	13.1789	1.01444	12.92	2.0003	13.1789	3.02491
12.94	0.02343	13.1993	1.01561	12.94	2.00031	13.1993	3.02332
12.96	0.01921	13.2198	1.01798	12.96	2.00033	13.2198	3.0209
12.98	0.01605	13.2403	1.00962	12.98	2.00035	13.2403	3.0202
13	0.01361	13.2608	1.01199	13	2.00037	13.2608	3.02002
13.02	0.0117	13.2812	1.01556	13.02	2.00039	13.2812	3.01927
13.04	0.01017	13.3017	1.01794	13.04	2.00043	13.3017	3.02042
13.06	0.00892	13.3222	1.01832	13.06	2.00047	13.3222	3.0144
13.08	0.0079	13.3427	1.00599	13.08	2.00054	13.3427	3.01239
13.1	0.00706	13.3631	1.00957	13.1	2.00064	13.3631	3.0112
13.12	0.00634	13.3836	1.01036	13.12	2.00079	13.3836	3.01301
13.14	0.00574	13.4041	1.00837	13.14	2.001	13.4041	3.0159
13.16	0.00523	13.4246	1.01036	13.16	2.00124	13.4246	3.01632
13.18	0.00479	13.445	1.01155	13.18	2.00135	13.445	3.01807
13.2	0.00441	13.4655	1.00798	13.2	2.00124	13.4655	3.01348
13.22	0.00408	13.486	1.00401	13.22	2.00107	13.486	3.0106
13.24	0.00379	13.5064	1.01435	13.24	2.00095	13.5064	3.01726
13.26	0.00354	13.5269	1.01436	13.26	2.00089	13.5269	3.01019
13.28	0.00333	13.5474	1.01119	13.28	2.00088	13.5474	3.01266
13.3	0.00313	13.5679	1.0124	13.3	2.00091	13.5679	3.01171
13.32	0.00297	13.5884	1.00843	13.32	2.00096	13.5884	3.01438
13.34	0.00283	13.6088	1.01084	13.34	2.00103	13.6088	3.01241
13.36	0.0027	13.6293	1.01046	13.36	2.00112	13.6293	3.01725
13.38	0.00259	13.6498	1.01644	13.38	2.00123	13.6498	3.00716
13.4	0.00251	13.6702	1.01527	13.4	2.00136	13.6702	3.01264
13.42	0.00243	13.6907	1.0133	13.42	2.00152	13.6907	3.01463
13.44	0.00238	13.7112	1.00458	13.44	2.00171	13.7112	3.01427
13.46	0.00234	13.7317	1.00818	13.46	2.00195	13.7317	3.01385
13.48	0.00231	13.7521	1.00583	13.48	2.00225	13.7521	3.02144
13.5	0.00231	13.7726	1.01222	13.5	2.00262	13.7726	3.02002
13.52	0.00233	13.7931	1.00708	13.52	2.00309	13.7931	3.01897
13.54	0.00237	13.8136	1.0099	13.54	2.00371	13.8136	3.02906
13.56	0.00244	13.834	1.01947	13.56	2.00454	13.834	3.02376
13.58	0.00256	13.8545	1.01832	13.58	2.00568	13.8545	3.03652
13.6	0.00273	13.875	1.02074	13.6	2.00734	13.875	3.03543
13.62	0.00296	13.8955	1.03311	13.62	2.00993	13.8955	3.04419
13.64	0.00329	13.9159	1.03315	13.64	2.01422	13.9159	3.04247
13.66	0.00375	13.9364	1.04512	13.66	2.02145	13.9364	3.05734
13.68	0.0043	13.9569	1.05511	13.68	2.03309	13.9569	3.0576
13.7	0.00478	13.9773	1.08617	13.7	2.04952	13.9773	3.06619
13.72	0.00508	13.9978	1.08145	13.72	2.06558	13.9978	3.07294
13.74	0.0055	14.0183	1.07514	13.74	2.06772	14.0183	3.07282
13.76	0.00626	14.0388	1.06644	13.76	2.05348	14.0388	3.06636
13.78	0.00755	14.0593	1.04701	13.78	2.03638	14.0593	3.06492
13.8	0.00972	14.0797	1.02877	13.8	2.02364	14.0797	3.06514
13.82	0.0134	14.1002	1.02525	13.82	2.01558	14.1002	3.05519
13.84	0.01969	14.1207	1.02093	13.84	2.01078	14.1207	3.04963
13.86	0.02991	14.1411	1.01622	13.86	2.00792	14.1411	3.04198
13.88	0.04453	14.1616	1.00674	13.88	2.00613	14.1616	3.0382
13.9	0.05938	14.1821	1.01992	13.9	2.00492	14.1821	3.03049
13.92	0.06236	14.2026	1.01402	13.92	2.00407	14.2026	3.03137
13.94	0.05003	14.223	1.00892	13.94	2.00345	14.223	3.02106
13.96	0.03438	14.2435	1.0078	13.96	2.00298	14.2435	3.01285
13.98	0.0225	14.264	1.01264	13.98	2.00264	14.264	3.01698
14	0.01497	14.2845	1.00158	14	2.00239	14.2845	3.01094
14.02	0.0105	14.3049	1.0092	14.02	2.00221	14.3049	3.01209
14.04	0.00786	14.3254	1.01167	14.04	2.00219	14.3254	3.00815
14.06	0.00622	14.3459	1.00697	14.06	2.00213	14.3459	3.01477
14.08	0.00506	14.3664	1.00506	14.08	2.00213	14.3664	3.0104
14.1	0.00417	14.3868	1.01144	14.1	2.0022	14.3868	3.01283
14.12	0.00349	14.4073	1.01224	14.12	2.00236	14.4073	3.00605
14.14	0.00297	14.4278	1.01067	14.14	2.00264	14.4278	3.01237
14.16	0.00257	14.4482	1.01506	14.16	2.00312	14.4482	3.00941
14.18	0.00226	14.4687	1.0123	14.18	2.00394	14.4687	3.0083
14.2	0.00201	14.4892	1.01271	14.2	2.00539	14.4892	3.00872
14.22	0.00181	14.5097	1.00558	14.22	2.00783	14.5097	3.00304
14.24	0.00129	14.5302	1.00839	14.24	2.01155	14.5302	3.01382
14.26	0.00116	14.5506	1.01159	14.26	2.01606	14.5506	3.00186
14.28	0.00106	14.5711	1.00287	14.28	2.01859	14.5711	3.00693
14.3	0.00096356	14.5916	1.01006	14.3	2.01638	14.5916	3.00988
14.32	0.00088601	14.612	1.00532	14.32	2.01183	14.612	3.01399
14.34	0.00082006	14.6325	1.01529	14.34	2.00793	14.6325	3.01575
14.36	0.00076381	14.653	1.00658	14.36	2.00532	14.653	3.01344
14.38	0.00071576	14.6735	1.01218	14.38	2.00374	14.6735	3.02194
14.4	0.00067466	14.6939	1.00546	14.4	2.00279	14.6939	3.0232
14.42	0.00063959	14.7144	1.00627	14.42	2.00221	14.7144	3.02396
14.44	0.00060986	14.7349	1.00708	14.44	2.00182	14.7349	3.02522
14.46	0.00058496	14.7554	1.00868	14.46	2.00155	14.7554	3.02586
14.48	0.00056443	14.7758	1.00393	14.48	2.00135	14.7758	3.01417
14.5	0.00054796	14.7963	1.01548	14.5	2.0012	14.7963	3.01342
14.52	0.00053532	14.8168	1.01789	14.52	2.00109	14.8168	3.01425
14.54	0.0006435	14.8373	1.00956	14.54	2.001	14.8373	3.01916
14.56	0.00064154	14.8577	1.01157	14.56	2.00092	14.8577	3.01149
14.58	0.00064355	14.8782	1.00682	14.58	2.00087	14.8782	3.00808
14.6	0.00064985	14.8987	1.00446	14.6	2.00082	14.8987	3.00734
14.62	0.00066099	14.9192	1.01153	14.62	2.00079	14.9192	3.00979
14.64	0.00067795	14.9396	1.00547	14.64	2.00076	14.9396	3.00696
14.66	0.00070262	14.9601	1.00895	14.66	2.00074	14.9601	3.0083
14.68	0.00075219	14.9806	1.01443	14.68	2.00073	14.9806	3.00895
14.7	0.00080618	15.001	1.01036	14.7	2.00072	15.001	3.01341
14.72	0.00088689	15.0215	1.01147	14.72	2.00071	15.0215	3.00688
14.74	0.001	15.042	1.01496	14.74	2.00071	15.042	3.00729
14.76	0.00115	15.0625	1.01329	14.76	2.00071	15.0625	3.01462
14.78	0.00127	15.083	1.01002	14.78	2.00072	15.083	3.01153
14.8	0.00129	15.1034	1.00875	14.8	2.00073	15.1034	3.00953
14.82	0.00126	15.1239	1.01662	14.82	2.00075	15.1239	3.00804
14.84	0.00124	15.1444	1.02251	14.84	2.00077	15.1444	3.0145
14.86	0.00128	15.1648	1.02999	14.86	2.00079	15.1648	3.01277
14.88	0.00136	15.1853	1.04622	14.88	2.00082	15.1853	3.01389
14.9	0.0015	15.2058	1.04297	14.9	2.00085	15.2058	3.01763
14.92	0.00168	15.2263	1.0592	14.92	2.00089	15.2263	3.02461
14.94	0.00193	15.2467	1.06271	14.94	2.00094	15.2467	3.02003
14.96	0.00226	15.2672	1.05071	14.96	2.00099	15.2672	3.01558
14.98	0.00272	15.2877	1.05065	14.98	2.00106	15.2877	3.01348
15	0.00338	15.3082	1.04303	15	2.00113	15.3082	3.01279
15.02	0.00437	15.3286	1.0374	15.02	2.00121	15.3286	3.0196
15.04	0.006	15.3491	1.027	15.04	2.00131	15.3491	3.01218
15.06	0.00873	15.3696	1.02297	15.06	2.00142	15.3696	3.01143
15.08	0.01323	15.3901	1.01575	15.08	2.00155	15.3901	3.00764
15.1	0.01998	15.4105	1.00973	15.1	2.0017	15.4105	3.01148
15.12	0.02787	15.431	1.01007	15.12	2.00189	15.431	3.00896
15.14	0.03177	15.4515	1.01479	15.14	2.00211	15.4515	3.00696
15.16	0.02739	15.4719	1.01315	15.16	2.00239	15.4719	3.00696
15.18	0.01948	15.4924	1.00953	15.18	2.00275	15.4924	3.00834
15.2	0.01292	15.5129	1.00868	15.2	2.00319	15.5129	3.008
15.22	0.00859	15.5334	1.00506	15.22	2.00372	15.5334	3.00996
15.24	0.00601	15.5539	1.01178	15.24	2.00456	15.5539	3.00481
15.26	0.00448	15.5743	1.01094	15.26	2.00577	15.5743	3.01129
15.28	0.00354	15.5948	1.00613	15.28	2.00749	15.5948	3.01472
15.3	0.00293	15.6153	1.00768	15.3	2.00971	15.6153	3.01752
15.32	0.00252	15.6357	1.00446	15.32	2.01192	15.6357	3.0336
15.34	0.00223	15.6562	1.01119	15.34	2.01349	15.6562	3.03901
15.36	0.00203	15.6767	1.00917	15.36	2.01529	15.6767	3.04818
15.38	0.00189	15.6972	1.01152	15.38	2.01903	15.6972	3.05798
15.4	0.00174	15.7176	1.01547	15.4	2.0264	15.7176	3.07078
15.42	0.00169	15.7381	1.00868	15.42	2.03934	15.7381	3.06623
15.44	0.00165	15.7586	1.01382	15.44	2.05933	15.7586	3.06734
15.46	0.00161	15.7791	1.013	15.46	2.08352	15.7791	3.0647
15.48	0.00159	15.7995	1.00781	15.48	2.09733	15.7995	3.04815
15.5	0.0016	15.82	1.00659	15.5	2.08665	15.82	3.03427
15.52	0.00162	15.8405	1.00737	15.52	2.06285	15.8405	3.02631
15.54	0.00167	15.861	1.00576	15.54	2.04158	15.861	3.02502
15.56	0.00174	15.8814	1.01569	15.56	2.0271	15.8814	3.02444
15.58	0.00183	15.9019	1.01289	15.58	2.01823	15.9019	3.01693
15.6	0.00194	15.9224	1.00731	15.6	2.01295	15.9224	3.01559
15.62	0.00208	15.9428	1.01446	15.62	2.00972	15.9428	3.01832
15.64	0.00225	15.9633	1.01087	15.64	2.00761	15.9633	3.02538
15.66	0.00245	15.9838	1.01762	15.66	2.00613	15.9838	3.02805
15.68	0.00269	16.0043	1.02159	15.68	2.00506	16.0043	3.03791
15.7	0.00299	16.0248	1.03829	15.7	2.00432	16.0248	3.04847
15.72	0.00335	16.0452	1.0534	15.72	2.0037	16.0452	3.06794
15.74	0.00379	16.0657	1.07527	15.74	2.00319	16.0657	3.09274
15.76	0.00434	16.0862	1.13333	15.76	2.0028	16.0862	3.12778
15.78	0.00504	16.1066	1.21326	15.78	2.00249	16.1066	3.14885
15.8	0.00592	16.1271	1.26575	15.8	2.00223	16.1271	3.17856
15.82	0.00709	16.1476	1.30592	15.82	2.00202	16.1476	3.18311
15.84	0.00864	16.1681	1.23873	15.84	2.00185	16.1681	3.15194
15.86	0.0108	16.1885	1.17392	15.86	2.0017	16.1885	3.12936
15.88	0.01396	16.209	1.11825	15.88	2.00158	16.209	3.08689
15.9	0.01892	16.2295	1.06061	15.9	2.00152	16.2295	3.06075
15.92	0.02715	16.25	1.0463	15.92	2.00144	16.25	3.046
15.94	0.04097	16.2704	1.03161	15.94	2.00137	16.2704	3.02585
15.96	0.06292	16.2909	1.02924	15.96	2.00132	16.2909	3.02546
15.98	0.09305	16.3114	1.02926	15.98	2.00128	16.3114	3.01733
16	0.12013	16.3319	1.02053	16	2.00126	16.3319	3.01689
16.02	0.11996	16.3523	1.01419	16.02	2.00124	16.3523	3.01461
16.04	0.09348	16.3728	1.01183	16.04	2.00124	16.3728	3.01431
16.06	0.06523	16.3933	1.00231	16.06	2.00126	16.3933	3.01375
16.08	0.04609	16.4138	1.0087	16.08	2.00129	16.4138	3.01097
16.1	0.03594	16.4342	1.00953	16.1	2.00135	16.4342	3.00693
16.12	0.03126	16.4547	1.00956	16.12	2.00145	16.4547	3.00796
16.14	0.02709	16.4752	1.00999	16.14	2.0016	16.4752	3.00913
16.16	0.02128	16.4957	1.00724	16.16	2.00186	16.4957	3.00902
16.18	0.01575	16.5161	1.01801	16.18	2.00227	16.5161	3.01013
16.2	0.01166	16.5366	1.00891	16.2	2.00291	16.5366	3.00895
16.22	0.0089	16.5571	1.01213	16.22	2.00373	16.5571	3.00365
16.24	0.00706	16.5775	1.0074	16.24	2.00438	16.5775	3.01103
16.26	0.00582	16.598	1.02295	16.26	2.00434	16.598	3.00952
16.28	0.00494	16.6185	1.01265	16.28	2.00388	16.6185	3.01939
16.3	0.00429	16.639	1.02145	16.3	2.00356	16.639	3.01623
16.32	0.00379	16.6594	1.02587	16.32	2.00365	16.6594	3.02
16.34	0.00341	16.6799	1.03626	16.34	2.00425	16.6799	3.02658
16.36	0.00312	16.7004	1.03711	16.36	2.00554	16.7004	3.02788
16.38	0.00289	16.7209	1.03517	16.38	2.00769	16.7209	3.0309
16.4	0.00273	16.7413	1.03483	16.4	2.01058	16.7413	3.02954
16.42	0.00262	16.7618	1.02415	16.42	2.01293	16.7618	3.02787
16.44	0.00257	16.7823	1.02739	16.44	2.01275	16.7823	3.03027
16.46	0.00257	16.8028	1.02944	16.46	2.01056	16.8028	3.02828
16.48	0.00264	16.8232	1.02711	16.48	2.0082	16.8232	3.03259
16.5	0.00278	16.8437	1.01883	16.5	2.00661	16.8437	3.03176
16.52	0.00303	16.8642	1.02009	16.52	2.00599	16.8642	3.03233
16.54	0.00344	16.8847	1.01777	16.54	2.00634	16.8847	3.02814
16.56	0.00412	16.9051	1.01107	16.56	2.00778	16.9051	3.02497
16.58	0.00528	16.9256	1.02665	16.58	2.01059	16.9256	3.01919
16.6	0.00726	16.9461	1.02354	16.6	2.01494	16.9461	3.018
16.62	0.01061	16.9666	1.0272	16.62	2.01973	16.9666	3.01884
16.64	0.01571	16.987	1.02648	16.64	2.02129	16.987	3.01689
16.66	0.02178	17.0075	1.02536	16.66	2.01776	17.0075	3.01443
16.68	0.02498	17.028	1.02266	16.68	2.01271	17.028	3.01706
16.7	0.0218	17.0484	1.02313	16.7	2.00876	17.0484	3.01106
16.72	0.01568	17.0689	1.01765	16.72	2.00623	17.0689	3.00906
16.74	0.01052	17.0894	1.01256	16.74	2.00474	17.0894	3.01285
16.76	0.00711	17.1099	1.01344	16.76	2.00389	17.1099	3.00749
16.78	0.00506	17.1303	1.00956	16.78	2.0034	17.1303	3.00848
16.8	0.00387	17.1508	1.00885	16.8	2.00312	17.1508	3.01222
16.82	0.00319	17.1713	1.01928	16.82	2.00298	17.1713	3.01056
16.84	0.00283	17.1918	1.00863	16.84	2.00293	17.1918	3.01163
16.86	0.00273	17.2122	1.00992	16.86	2.00297	17.2122	3.00635
16.88	0.00288	17.2327	1.00644	16.88	2.00309	17.2327	3.00828
16.9	0.0033	17.2532	1.01051	16.9	2.00328	17.2532	3.01086
16.92	0.0038	17.2737	1.00902	16.92	2.00356	17.2737	3.01369
16.94	0.00387	17.2941	1.0123	16.94	2.00387	17.2941	3.01188
16.96	0.00329	17.3146	1.01241	16.96	2.00437	17.3146	3.00494
16.98	0.00252	17.3351	1.00893	16.98	2.00507	17.3351	3.01286
17	0.00193	17.3556	1.00546	17	2.00602	17.3556	3.00891
17.02	0.00154	17.376	1.0094	17.02	2.00735	17.376	3.0129
17.04	0.00129	17.3965	1.01175	17.04	2.00929	17.3965	3.00902
17.06	0.00114	17.417	1.00893	17.06	2.01233	17.417	3.01397
17.08	0.00105	17.4374	1.01367	17.08	2.01733	17.4374	3.0148
17.1	0.00098833	17.4579	1.01523	17.1	2.0257	17.4579	3.00686
17.12	0.00095765	17.4784	1.02117	17.12	2.03911	17.4784	3.01627
17.14	0.00095243	17.4989	1.01955	17.14	2.05791	17.4989	3.02251
17.16	0.00097679	17.5193	1.0243	17.16	2.07603	17.5193	3.01871
17.18	0.00104	17.5398	1.01592	17.18	2.07827	17.5398	3.01587
17.2	0.00118	17.5603	1.01471	17.2	2.06247	17.5603	3.02054
17.22	0.00143	17.5808	1.01349	17.22	2.04408	17.5808	3.02228
17.24	0.00184	17.6012	1.01745	17.24	2.03111	17.6012	3.0232
17.26	0.00241	17.6217	1.02141	17.26	2.02411	17.6217	3.02317
17.28	0.00294	17.6422	1.02816	17.28	2.02203	17.6422	3.02759
17.3	0.00295	17.6627	1.02536	17.3	2.02404	17.6627	3.0331
17.32	0.00245	17.6831	1.02774	17.32	2.02942	17.6831	3.03225
17.34	0.00192	17.7036	1.04045	17.34	2.03585	17.7036	3.03039
17.36	0.00154	17.7241	1.02334	17.36	2.03893	17.7241	3.02968
17.38	0.00133	17.7446	1.02811	17.38	2.03526	17.7446	3.03819
17.4	0.00123	17.765	1.02015	17.4	2.02671	17.765	3.03501
17.42	0.00122	17.7855	1.01856	17.42	2.01852	17.7855	3.0298
17.44	0.00127	17.806	1.01418	17.44	2.01273	17.806	3.03457
17.46	0.00137	17.8265	1.01418	17.46	2.00907	17.8265	3.02822
17.48	0.00153	17.8469	1.01219	17.48	2.00682	17.8469	3.01832
17.5	0.00166	17.8674	1.01379	17.5	2.0054	17.8674	3.02609
17.52	0.00203	17.8879	1.0134	17.52	2.00445	17.8879	3.02
17.54	0.00261	17.9083	1.00784	17.54	2.00377	17.9083	3.01716
17.56	0.00358	17.9288	1.00586	17.56	2.00326	17.9288	3.01484
17.58	0.00524	17.9493	1.01061	17.58	2.00287	17.9493	3.01995
17.6	0.00792	17.9698	1.01139	17.6	2.00257	17.9698	3.01681
17.62	0.0118	17.9902	1.0074	17.62	2.00233	17.9902	3.01386
17.64	0.0159	18.0107	1.01136	17.64	2.00214	18.0107	3.0158
17.66	0.01703	18.0312	1.00777	17.66	2.00198	18.0312	3.01172
17.68	0.0139	18.0517	1.00856	17.68	2.00186	18.0517	3.0103
17.7	0.00967	18.0721	1.01134	17.7	2.00176	18.0721	3.01531
17.72	0.00641	18.0926	1.00895	17.72	2.00168	18.0926	3.01797
17.74	0.00432	18.1131	1.01292	17.74	2.00163	18.1131	3.01104
17.76	0.00308	18.1336	1.0157	17.76	2.00159	18.1336	3.01269
17.78	0.00235	18.154	1.00814	17.78	2.00157	18.154	3.00704
17.8	0.00192	18.1745	1.01371	17.8	2.00156	18.1745	3.01181
17.82	0.00164	18.195	1.01769	17.82	2.00158	18.195	3.00692
17.84	0.00146	18.2155	1.01809	17.84	2.00161	18.2155	3.00745
17.86	0.00135	18.2359	1.0185	17.86	2.00167	18.2359	3.00524
17.88	0.00128	18.2564	1.0189	17.88	2.00175	18.2564	3.01409
17.9	0.00124	18.2769	1.02209	17.9	2.00186	18.2769	3.01081
17.92	0.00125	18.2974	1.0237	17.92	2.00203	18.2974	3.00931
17.94	0.0013	18.3178	1.03246	17.94	2.00226	18.3178	3.01341
17.96	0.00139	18.3383	1.03287	17.96	2.0026	18.3383	3.00709
17.98	0.00154	18.3588	1.0313	17.98	2.0031	18.3588	3.01348
18	0.00176	18.3792	1.0341	18	2.0039	18.3792	3.01041
18.02	0.00208	18.3997	1.0365	18.02	2.00524	18.3997	3.01128
18.04	0.00258	18.4202	1.03652	18.04	2.00747	18.4202	3.0119
18.06	0.00337	18.4407	1.02064	18.06	2.01093	18.4407	3.00744
18.08	0.0047	18.4611	1.0147	18.08	2.01545	18.4611	3.00858
18.1	0.00696	18.4816	1.01513	18.1	2.01892	18.4816	3.00584
18.12	0.01057	18.5021	1.00998	18.12	2.01816	18.5021	3.01684
18.14	0.01551	18.5226	1.00962	18.14	2.01409	18.5226	3.01048
18.16	0.01999	18.543	1.01124	18.16	2.00995	18.543	3.00909
18.18	0.01998	18.5635	1.00889	18.18	2.00705	18.5635	3.00694
18.2	0.01555	18.584	1.00813	18.2	2.00529	18.584	3.00988
18.22	0.01065	18.6045	1.01134	18.22	2.00431	18.6045	3.00672
18.24	0.00703	18.6249	1.00661	18.24	2.0038	18.6249	3.01183
18.26	0.00473	18.6454	1.00546	18.26	2.00361	18.6454	3.01275
18.28	0.00335	18.6659	1.01182	18.28	2.00355	18.6659	3.01328
18.3	0.00253	18.6864	1.00387	18.3	2.00363	18.6864	3.013
18.32	0.00201	18.7068	1.00984	18.32	2.00383	18.7068	3.01246
18.34	0.00167	18.7273	1.02098	18.34	2.00416	18.7273	3.00628
18.36	0.00142	18.7478	1.0186	18.36	2.00465	18.7478	3.01433
18.38	0.00125	18.7683	1.01185	18.38	2.00535	18.7683	3.0131
18.4	0.00112	18.7887	1.01703	18.4	2.00636	18.7887	3.01856
18.42	0.00106	18.8092	1.02181	18.42	2.00786	18.8092	3.0183
18.44	0.0009992	18.8297	1.02819	18.44	2.01019	18.8297	3.01022
18.46	0.00096334	18.8501	1.02383	18.46	2.01384	18.8501	3.01696
18.48	0.00094817	18.8706	1.02782	18.48	2.01947	18.8706	3.02389
18.5	0.00095251	18.8911	1.02744	18.5	2.02736	18.8911	3.01849
18.52	0.00097657	18.9116	1.03065	18.52	2.03593	18.9116	3.01195
18.54	0.00102	18.9321	1.03226	18.54	2.04172	18.9321	3.02175
18.56	0.00109	18.9525	1.02433	18.56	2.04665	18.9525	3.0123
18.58	0.00119	18.973	1.02117	18.58	2.05685	18.973	3.01849
18.6	0.00133	18.9935	1.01007	18.6	2.07322	18.9935	3.0168
18.62	0.00152	19.0139	1.01248	18.62	2.08587	19.0139	3.01791
18.64	0.00179	19.0344	1.01808	18.64	2.07925	19.0344	3.0222
18.66	0.00217	19.0549	1.00777	18.66	2.05862	19.0549	3.01753
18.68	0.00273	19.0754	1.01099	18.68	2.03924	19.0754	3.01935
18.7	0.00363	19.0958	1.00784	18.7	2.0258	19.0958	3.02225
18.72	0.00512	19.1163	1.00828	18.72	2.01747	19.1163	3.01664
18.74	0.00765	19.1368	1.01229	18.74	2.0125	19.1368	3.01949
18.76	0.01168	19.1573	1.00876	18.76	2.00945	19.1573	3.01414
18.78	0.01724	19.1777	1.01158	18.78	2.00745	19.1777	3.02119
18.8	0.0223	19.1982	1.00686	18.8	2.00606	19.1982	3.01267
18.82	0.02233	19.2187	1.01128	18.82	2.00503	19.2187	3.01731
18.84	0.0173	19.2392	1.01053	18.84	2.00427	19.2392	3.01217
18.86	0.01174	19.2596	1.007	18.86	2.00365	19.2596	3.01485
18.88	0.00771	19.2801	1.00347	18.88	2.00319	19.2801	3.01588
18.9	0.0052	19.3006	1.01144	18.9	2.00282	19.3006	3.01297
18.92	0.00373	19.321	1.00789	18.92	2.00252	19.321	3.00467
18.94	0.00288	19.3415	1.00791	18.94	2.00227	19.3415	3.00793
18.96	0.0024	19.362	1.00595	18.96	2.00207	19.362	3.01698
18.98	0.00218	19.3825	1.00985	18.98	2.0019	19.3825	3.01085
19	0.00217	19.403	1.01374	19	2.00176	19.403	3.014
19.02	0.00235	19.4234	1.01128	19.02	2.00164	19.4234	3.00997
19.04	0.0026	19.4439	1.01121	19.04	2.00155	19.4439	3.01141
19.06	0.00257	19.4644	1.01034	19.06	2.00147	19.4644	3.00491
19.08	0.00215	19.4848	1.01464	19.08	2.0014	19.4848	3.01043
19.1	0.00165	19.5053	1.01258	19.1	2.00135	19.5053	3.00775
19.12	0.00129	19.5258	1.01211	19.12	2.0013	19.5258	3.01111
19.14	0.00103	19.5463	1.00171	19.14	2.00127	19.5463	3.01091
19.16	0.00086885	19.5667	1.00721	19.16	2.00125	19.5667	3.0071
19.18	0.00076195	19.5872	1.00595	19.18	2.00123	19.5872	3.01384
19.2	0.00068926	19.6077	1.01225	19.2	2.00123	19.6077	3.00718
19.22	0.00063735	19.6282	1.00901	19.22	2.00123	19.6282	3.00954
19.24	0.00059919	19.6486	1.00657	19.24	2.00125	19.6486	3.00759
19.26	0.000571	19.6691	1.01009	19.26	2.00127	19.6691	3.01117
19.28	0.00055054	19.6896	1.00486	19.28	2.0013	19.6896	3.00776
19.3	0.00053636	19.7101	1.00837	19.3	2.00134	19.7101	3.01039
19.32	0.0005275	19.7305	1.01387	19.32	2.0014	19.7305	3.01461
19.34	0.00052341	19.751	1.01738	19.34	2.00147	19.751	3.01166
19.36	0.00052369	19.7715	1.01294	19.36	2.00156	19.7715	3.01551
19.38	0.00052816	19.7919	1.00851	19.38	2.00166	19.7919	3.01225
19.4	0.00053681	19.8124	1.01918	19.4	2.00179	19.8124	3.00689
19.42	0.00054977	19.8329	1.01157	19.42	2.00196	19.8329	3.00769
19.44	0.00056732	19.8534	1.02304	19.44	2.00216	19.8534	3.00856
19.46	0.00058991	19.8739	1.02298	19.46	2.00241	19.8739	3.01026
19.48	0.00061819	19.8943	1.0269	19.48	2.00272	19.8943	3.0133
19.5	0.00065305	19.9148	1.02566	19.5	2.00312	19.9148	3.01329
19.52	0.00069571	19.9353	1.02561	19.52	2.00367	19.9353	3.01678
19.54	0.00074771	19.9557	1.04186	19.54	2.00439	19.9557	3.02053
19.56	0.00081127	19.9762	1.03625	19.56	2.00538	19.9762	3.01507
19.58	0.00088991	19.9967	1.03421	19.58	2.00684	19.9967	3.01177
19.6	0.00098661	20.0172	1.04013	19.6	2.00919	20.0172	3.02182
19.62	0.00111	20.0376	1.02816	19.62	2.01307	20.0376	3.02056
19.64	0.00126	20.0581	1.02295	19.64	2.01939	20.0581	3.02534
19.66	0.00144	20.0786	1.0249	19.66	2.02883	20.0786	3.02587
19.68	0.0017	20.0991	1.02128	19.68	2.04001	20.0991	3.02316
19.7	0.00206	20.1195	1.02085	19.7	2.04608	20.1195	3.0291
19.72	0.00257	20.14	1.01167	19.72	2.04113	20.14	3.03651
19.74	0.00335	20.1605	1.0176	19.74	2.03159	20.1605	3.0368
19.76	0.0046	20.181	1.01478	19.76	2.02448	20.181	3.03124
19.78	0.00672	20.2014	1.00998	19.78	2.02163	20.2014	3.02569
19.8	0.0102	20.2219	1.00916	19.8	2.02325	20.2219	3.02358
19.82	0.01537	20.2424	1.00874	19.82	2.0295	20.2424	3.02223
19.84	0.0213	20.2629	1.01269	19.84	2.04	20.2629	3.02311
19.86	0.02399	20.2833	1.01625	19.86	2.05112	20.2833	3.01929
19.88	0.02047	20.3038	1.01662	19.88	2.05386	20.3038	3.02552
19.9	0.01452	20.3243	1.02336	19.9	2.04439	20.3243	3.02799
19.92	0.00967	20.3448	1.03885	19.92	2.03118	20.3448	3.03505
19.94	0.00649	20.3652	1.04838	19.94	2.02073	20.3652	3.03366
19.96	0.0046	20.3857	1.05036	19.96	2.01392	20.3857	3.04162
19.98	0.0035	20.4062	1.05154	19.98	2.00977	20.4062	3.04126
20	0.00285	20.4266	1.04079	20	2.00726	20.4266	3.03861
20.02	0.00244	20.4471	1.02567	20.02	2.00565	20.4471	3.03729
20.04	0.00219	20.4676	1.02049	20.04	2.00456	20.4676	3.03357
20.06	0.00203	20.4881	1.0193	20.06	2.00378	20.4881	3.0282
20.08	0.00196	20.5085	1.0173	20.08	2.0032	20.5085	3.02665
20.1	0.00196	20.529	1.01213	20.1	2.00267	20.529	3.02624
20.12	0.00202	20.5495	1.0173	20.12	2.00232	20.5495	3.02482
20.14	0.00216	20.57	1.01094	20.14	2.00203	20.57	3.02683
20.16	0.0024	20.5904	1.01492	20.16	2.0018	20.5904	3.02726
20.18	0.00278	20.6109	1.02248	20.18	2.00162	20.6109	3.02458
20.2	0.0034	20.6314	1.02964	20.2	2.00146	20.6314	3.02998
20.22	0.00445	20.6519	1.03482	20.22	2.00133	20.6519	3.03271
20.24	0.0062	20.6723	1.05034	20.24	2.00122	20.6723	3.03385
20.26	0.00897	20.6928	1.0758	20.26	2.00115	20.6928	3.03297
20.28	0.01271	20.7133	1.08218	20.28	2.00108	20.7133	3.03291
20.3	0.01591	20.7338	1.09293	20.3	2.00101	20.7338	3.03674
20.32	0.01574	20.7542	1.10766	20.32	2.00095	20.7542	3.03198
20.34	0.01257	20.7747	1.09098	20.34	2.0009	20.7747	3.03016
20.36	0.00932	20.7952	1.07231	20.36	2.00086	20.7952	3.03349
20.38	0.00717	20.8157	1.06517	20.38	2.00083	20.8157	3.02976
20.4	0.00608	20.8361	1.04253	20.4	2.0008	20.8361	3.02185
20.42	0.00579	20.8566	1.03619	20.42	2.00078	20.8566	3.01889
20.44	0.00613	20.8771	1.01912	20.44	2.00076	20.8771	3.01353
20.46	0.00708	20.8975	1.01835	20.46	2.00075	20.8975	3.01446
20.48	0.00889	20.918	1.01003	20.48	2.00074	20.918	3.01457
20.5	0.01214	20.9385	1.01165	20.5	2.00074	20.9385	3.01354
20.52	0.01777	20.959	1.00691	20.52	2.00075	20.959	3.01213
20.54	0.02693	20.9794	1.01013	20.54	2.00076	20.9794	3.00131
20.56	0.03984	20.9999	1.00579	20.56	2.00077	20.9999	3.0111
20.58	0.05222	21.0204	1.01299	20.58	2.00079	21.0204	3.00493
20.6	0.05337	21.0409	1.00706	20.6	2.00082	21.0409	3.01027
20.62	0.04188	21.0613	1.00631	20.62	2.00086	21.0613	3.00717
20.64	0.02846	21.0818	1.01272	20.64	2.00091	21.0818	3.00797
20.66	0.01854	21.1023	1.00004	20.66	2.00097	21.1023	3.00846
20.68	0.01226	21.1228	1.00645	20.68	2.00105	21.1228	3.01104
20.7	0.00851	21.1432	1.00848	20.7	2.00115	21.1432	3.00569
20.72	0.00626	21.1637	1.01052	20.72	2.00128	21.1637	3.00988
20.74	0.00484	21.1842	1.00739	20.74	2.00145	21.1842	3.00841
20.76	0.00387	21.2047	1.00824	20.76	2.00165	21.2047	3.00771
20.78	0.00317	21.2251	1.01705	20.78	2.00193	21.2251	3.00765
20.8	0.00265	21.2456	1.00796	20.8	2.0023	21.2456	3.01159
20.82	0.00225	21.2661	1.0104	20.82	2.00282	21.2661	3.00995
20.84	0.00194	21.2865	1.00569	20.84	2.00358	21.2865	3.01187
20.86	0.0017	21.307	1.00893	20.86	2.00478	21.307	3.01519
20.88	0.00151	21.3275	1.00701	20.88	2.00676	21.3275	3.01076
20.9	0.00135	21.348	1.00986	20.9	2.01007	21.348	3.01041
20.92	0.00124	21.3684	1.00675	20.92	2.01528	21.3684	3.01456
20.94	0.00115	21.3889	1.00602	20.94	2.02231	21.3889	3.0078
20.96	0.0011	21.4094	1.00609	20.96	2.02862	21.4094	3.01304
20.98	0.00107	21.4299	1.01094	20.98	2.0298	21.4299	3.01245
21	0.00109	21.4503	1.00584	21	2.02482	21.4503	3.00874
21.02	0.00116	21.4708	1.0083	21.02	2.01758	21.4708	3.00986
21.04	0.00123	21.4913	1.0044	21.04	2.01167	21.4913	3.01207
21.06	0.00119	21.5118	1.01522	21.06	2.00778	21.5118	3.00723
21.08	0.00102	21.5322	1.00615	21.08	2.00542	21.5322	3.00869
21.1	0.00083473	21.5527	1.01538	21.1	2.00401	21.5527	3.01015
21.12	0.00069222	21.5732	1.00831	21.12	2.00313	21.5732	3.01098
21.14	0.00059343	21.5937	1.00879	21.14	2.00256	21.5937	3.00475
21.16	0.0005301	21.6141	1.01286	21.16	2.00211	21.6141	3.01175
21.18	0.00048203	21.6346	1.00738	21.18	2.00182	21.6346	3.01608
21.2	0.00044597	21.6551	1.01344	21.2	2.0016	21.6551	3.00955
21.22	0.00041808	21.6756	1.01035	21.22	2.00144	21.6756	3.01218
21.24	0.00039699	21.696	1.00806	21.24	2.00132	21.696	3.01119
21.26	0.00038301	21.7165	1.01332	21.26	2.00123	21.7165	3.00638
21.28	0.00037768	21.737	1.00467	21.28	2.00116	21.737	3.00863
21.3	0.00038273	21.7574	1.01193	21.3	2.00112	21.7574	3.00821
21.32	0.00037367	21.7779	1.00527	21.32	2.00109	21.7779	3.00983
21.34	0.00038216	21.7984	1.01015	21.34	2.00104	21.7984	3.00992
21.36	0.00036271	21.8189	1.01303	21.36	2.00104	21.8189	3.00805
21.38	0.00032371	21.8393	1.01752	21.38	2.00106	21.8393	3.01273
21.4	0.00028711	21.8598	1.01007	21.4	2.0011	21.8598	3.00363
21.42	0.00025978	21.8803	1.01535	21.42	2.00116	21.8803	3.01003
21.44	0.00024054	21.9008	1.00194	21.44	2.00124	21.9008	3.01497
21.46	0.00022684	21.9212	1.00603	21.46	2.00135	21.9212	3.01763
21.48	0.00021667	21.9417	1.00716	21.48	2.00149	21.9417	3.01471
21.5	0.00020883	21.9622	1.00989	21.5	2.00168	21.9622	3.00949
21.52	0.00020277	21.9827	1.00824	21.52	2.00193	21.9827	3.01763
21.54	0.00019842	22.0031	1.0066	21.54	2.00226	22.0031	3.00944
21.56	0.00019606	22.0236	1.00973	21.56	2.00273	22.0236	3.01078
21.58	0.00020819	22.0441	1.00809	21.58	2.0034	22.0441	3.00876
21.6	0.00021188	22.0646	1.00207	21.6	2.00444	22.0646	3.01799
21.62	0.00021816	22.085	1.01396	21.62	2.00614	22.085	3.01083
21.64	0.00022252	22.1055	1.00675	21.64	2.00901	22.1055	3.01416
21.66	0.0002189	22.126	1.01108	21.66	2.01369	22.126	3.01661
21.68	0.00021598	22.1465	1.01184	21.68	2.02051	22.1465	3.01632
21.7	0.00020875	22.1669	1.0102	21.7	2.02799	22.1669	3.02125
21.72	0.00020479	22.1874	1.00897	21.72	2.03068	22.1874	3.01964
21.74	0.00020379	22.2079	1.0149	21.74	2.02554	22.2079	3.02584
21.76	0.00020514	22.2283	1.01526	21.76	2.01788	22.2283	3.02526
21.78	0.00020839	22.2488	1.01523	21.78	2.01183	22.2488	3.0295
21.8	0.0001997	22.2693	1.02554	21.8	2.00792	22.2693	3.03591
21.82	0.0002069	22.2898	1.02233	21.82	2.00559	22.2898	3.03883
21.84	0.00021617	22.3102	1.01594	21.84	2.00423	22.3102	3.04264
21.86	0.00022797	22.3307	1.02187	21.86	2.00341	22.3307	3.04327
21.88	0.00024293	22.3512	1.00912	21.88	2.00291	22.3512	3.05974
21.9	0.00026204	22.3717	1.01029	21.9	2.00262	22.3717	3.06185
21.92	0.00028675	22.3921	1.01981	21.92	2.00248	22.3921	3.08353
21.94	0.00031941	22.4126	1.01224	21.94	2.00251	22.4126	3.10337
21.96	0.00036415	22.4331	1.0154	21.96	2.00267	22.4331	3.14025
21.98	0.00042887	22.4536	1.01141	21.98	2.00288	22.4536	3.17129
22	0.00052883	22.474	1.00503	22	2.00289	22.474	3.18841
22.02	0.00069041	22.4945	1.01615	22.02	2.0027	22.4945	3.184
22.04	0.00095011	22.515	1.01137	22.04	2.00253	22.515	3.16414
22.06	0.00134	22.5355	1.01295	22.06	2.00249	22.5355	3.13971
22.08	0.00176	22.5559	1.01771	22.08	2.00262	22.5559	3.1095
22.1	0.00207	22.5764	1.02447	22.1	2.00293	22.5764	3.08552
22.12	0.00194	22.5969	1.03719	22.12	2.00352	22.5969	3.06384
22.14	0.00158	22.6174	1.02685	22.14	2.00452	22.6174	3.06167
22.16	0.00129	22.6378	1.02406	22.16	2.0061	22.6378	3.06045
22.18	0.00118	22.6583	1.02088	22.18	2.0083	22.6583	3.04501
22.2	0.00126	22.6788	1.0185	22.2	2.01054	22.6788	3.04075
22.22	0.00157	22.6992	1.02009	22.22	2.01152	22.6992	3.03847
22.24	0.00219	22.7197	1.01493	22.24	2.01112	22.7197	3.02881
22.26	0.00317	22.7402	1.01493	22.26	2.01012	22.7402	3.03435
22.28	0.0044	22.7607	1.00977	22.28	2.00951	22.7607	3.03259
22.3	0.00516	22.7812	1.01217	22.3	2.0101	22.7812	3.03394
22.32	0.00464	22.8016	1.01576	22.32	2.01239	22.8016	3.0224
22.34	0.00343	22.8221	1.01061	22.34	2.01695	22.8221	3.03113
22.36	0.00236	22.8426	1.01142	22.36	2.02411	22.8426	3.02805
22.38	0.00166	22.863	1.01303	22.38	2.03292	22.863	3.03012
22.4	0.00125	22.8835	1.00708	22.4	2.04125	22.8835	3.02526
22.42	0.00104	22.904	1.01466	22.42	2.04577	22.904	3.02123
22.44	0.00095692	22.9245	1.00951	22.44	2.04101	22.9245	3.0202
22.46	0.0009578	22.9449	1.02027	22.46	2.03002	22.9449	3.02546
22.48	0.00104	22.9654	1.01274	22.48	2.02006	22.9654	3.02112
22.5	0.00122	22.9859	1.01714	22.5	2.01323	22.9859	3.02194
22.52	0.00156	23.0064	1.02155	22.52	2.00901	23.0064	3.02582
22.54	0.00215	23.0268	1.02436	22.54	2.00648	23.0268	3.02798
22.56	0.00307	23.0473	1.01803	22.56	2.00492	23.0473	3.02512
22.58	0.00416	23.0678	1.02045	22.58	2.0039	23.0678	3.02665
22.6	0.00469	23.0883	1.02009	22.6	2.00318	23.0883	3.02126
22.62	0.00406	23.1087	1.01695	22.62	2.00265	23.1087	3.01981
22.64	0.00296	23.1292	1.01858	22.64	2.00225	23.1292	3.02307
22.66	0.00207	23.1497	1.01265	22.66	2.00194	23.1497	3.02144
22.68	0.00148	23.1701	1.00832	22.68	2.0017	23.1701	3.02217
22.7	0.00113	23.1906	1.01314	22.7	2.0015	23.1906	3.018
22.72	0.00093902	23.2111	1.00921	22.72	2.00135	23.2111	3.01835
22.74	0.00083829	23.2316	1.01323	22.74	2.00122	23.2316	3.01572
22.76	0.00079135	23.2521	1.01567	22.76	2.00111	23.2521	3.01684
22.78	0.0007811	23.2725	1.0181	22.78	2.00103	23.2725	3.01555
22.8	0.00080067	23.293	1.01179	22.8	2.00096	23.293	3.01566
22.82	0.00084866	23.3135	1.01264	22.82	2.00089	23.3135	3.01736
22.84	0.00092795	23.3339	1.01986	22.84	2.00084	23.3339	3.0185
22.86	0.00105	23.3544	1.01793	22.86	2.0008	23.3544	3.01576
22.88	0.00121	23.3749	1.01282	22.88	2.00077	23.3749	3.00864
22.9	0.00145	23.3954	1.01447	22.9	2.00074	23.3954	3.01163
22.92	0.00181	23.4158	1.01215	22.92	2.00072	23.4158	3.01424
22.94	0.00238	23.4363	1.01539	22.94	2.00071	23.4363	3.01419
22.96	0.00331	23.4568	1.01586	22.96	2.00072	23.4568	3.01528
22.98	0.00485	23.4773	1.00797	22.98	2.00072	23.4773	3.01237
23	0.0073	23.4977	1.00486	23	2.00073	23.4977	3.01151
23.02	0.01066	23.5182	1.01041	23.02	2.00074	23.5182	3.0114
23.04	0.01377	23.5387	1.00682	23.04	2.00075	23.5387	3.01226
23.06	0.0143	23.5592	1.008	23.06	2.00078	23.5592	3.01032
23.08	0.01269	23.5796	1.01356	23.08	2.00081	23.5796	3.00699
23.1	0.01124	23.6001	1.01275	23.1	2.00086	23.6001	3.00967
23.12	0.01005	23.6206	1.01155	23.12	2.00091	23.6206	3.00727
23.14	0.00809	23.641	1.00359	23.14	2.00099	23.641	3.00563
23.16	0.00579	23.6615	1.01115	23.16	2.00109	23.6615	3.01284
23.18	0.00398	23.682	1.00796	23.18	2.00119	23.682	3.00759
23.2	0.00277	23.7025	1.00876	23.2	2.00137	23.7025	3.01607
23.22	0.00201	23.723	1.01274	23.22	2.00162	23.723	3.00644
23.24	0.00154	23.7434	1.00995	23.24	2.002	23.7434	3.01125
23.26	0.00123	23.7639	1.00956	23.26	2.00259	23.7639	3.01567
23.28	0.00101	23.7844	1.00997	23.28	2.0035	23.7844	3.00847
23.3	0.0008577	23.8048	1.00918	23.3	2.00484	23.8048	3.00763
23.32	0.00074006	23.8253	1.01237	23.32	2.00652	23.8253	3.008
23.34	0.00064953	23.8458	1.01278	23.34	2.00803	23.8458	3.01238
23.36	0.00057881	23.8663	1.00961	23.36	2.00921	23.8663	3.01536
23.38	0.00052304	23.8867	1.014	23.38	2.01017	23.8867	3.00304
23.4	0.00047883	23.9072	1.00885	23.4	2.01056	23.9072	3.01124
23.42	0.00044384	23.9277	1.01125	23.42	2.01123	23.9277	3.00673
23.44	0.00041641	23.9482	1.01206	23.44	2.01337	23.9482	3.00873
23.46	0.00039535	23.9686	1.01447	23.46	2.01678	23.9686	3.00863
23.48	0.00037989	23.9891	1.01847	23.48	2.01884	23.9891	3.01038
23.5	0.00036953	24.0096	1.01452	23.5	2.01665	24.0096	3.00406
23.52	0.00036407	24.0301	1.01375	23.52	2.0122	24.0301	3.01516
23.54	0.00036383	24.0505	1.00702	23.54	2.00839	24.0505	3.01178
23.56	0.00036845	24.071	1.00586	23.56	2.00588	24.071	3.01411
23.58	0.00037786	24.0915	1.01139	23.58	2.00445	24.0915	3.01378
23.6	0.00039614	24.112	1.01772	23.6	2.00377	24.112	3.01651
23.62	0.00042398	24.1324	1.03001	23.62	2.00365	24.1324	3.02152
23.64	0.0004652	24.1529	1.02799	23.64	2.00404	24.1529	3.02051
23.66	0.00052705	24.1734	1.03313	23.66	2.00494	24.1734	3.01988
23.68	0.00062395	24.1939	1.05935	23.68	2.00616	24.1939	3.02497
23.7	0.00078299	24.2143	1.05813	23.7	2.00698	24.2143	3.02847
23.72	0.00105	24.2348	1.05254	23.72	2.00645	24.2348	3.02264
23.74	0.00147	24.2553	1.04934	23.74	2.00496	24.2553	3.02101
23.76	0.00206	24.2757	1.03341	23.76	2.00355	24.2757	3.02077
23.78	0.00265	24.2962	1.01907	23.78	2.00257	24.2962	3.01737
23.8	0.0028	24.3167	1.01627	23.8	2.00196	24.3167	3.01428
23.82	0.00238	24.3372	1.01665	23.82	2.00159	24.3372	3.01196
23.84	0.00184	24.3576	1.00948	23.84	2.00136	24.3576	3.00946
23.86	0.00147	24.3781	1.01186	23.86	2.00122	24.3781	3.01535
23.88	0.00125	24.3986	1.00827	23.88	2.00113	24.3986	3.00738
23.9	0.00115	24.4191	1.00746	23.9	2.00104	24.4191	3.0073
23.92	0.00114	24.4395	1.00865	23.92	2.00101	24.4395	3.0101
23.94	0.00122	24.46	1.00347	23.94	2.00101	24.46	3.01188
23.96	0.00138	24.4805	1.01421	23.96	2.00102	24.4805	3.00629
23.98	0.00165	24.501	1.00784	23.98	2.00105	24.501	3.01151
24	0.0021	24.5214	1.01261	24	2.00111	24.5214	3.00434
24.02	0.00287	24.5419	1.00864	24.02	2.00119	24.5419	3.01173
24.04	0.00421	24.5624	1.00506	24.04	2.00129	24.5624	3.01143
24.06	0.00638	24.5829	1.00975	24.06	2.00144	24.5829	3.00872
24.08	0.00952	24.6033	1.00966	24.08	2.00164	24.6033	3.00932
24.1	0.01276	24.6238	1.01037	24.1	2.00192	24.6238	3.00954
24.12	0.01351	24.6443	1.01029	24.12	2.00233	24.6443	3.00652
24.14	0.0109	24.6648	1.00782	24.14	2.00299	24.6648	3.01514
24.16	0.00752	24.6852	1.01092	24.16	2.00404	24.6852	3.00972
24.18	0.00497	24.7057	1.00926	24.18	2.00569	24.7057	3.01224
24.2	0.00332	24.7262	1.00997	24.2	2.00806	24.7262	3.0147
24.22	0.00237	24.7466	1.00751	24.22	2.01065	24.7466	3.01253
24.24	0.0018	24.7671	1.00704	24.24	2.01174	24.7671	3.00585
24.26	0.00146	24.7876	1.00618	24.26	2.01061	24.7876	3.01602
24.28	0.00125	24.8081	1.01367	24.28	2.00908	24.8081	3.00877
24.3	0.00112	24.8285	1.00803	24.3	2.00853	24.8285	3.01265
24.32	0.00107	24.849	1.00598	24.32	2.00944	24.849	3.0105
24.34	0.00109	24.8695	1.0071	24.34	2.01222	24.8695	3.01178
24.36	0.00123	24.89	1.0134	24.36	2.01731	24.89	3.01326
24.38	0.00152	24.9104	1.01094	24.38	2.02466	24.9104	3.01023
24.4	0.00198	24.9309	1.01406	24.4	2.03201	24.9309	3.0091
24.42	0.00253	24.9514	1.01559	24.42	2.0347	24.9514	3.01301
24.44	0.00275	24.9719	1.00718	24.44	2.03053	24.9719	3.01183
24.46	0.00236	24.9923	1.01109	24.46	2.02301	24.9923	3.01008
24.48	0.00175	25.0128	1.01461	24.48	2.01604	25.0128	3.00828
24.5	0.00125	25.0333	1.01694	24.5	2.01088	25.0333	3.01099
24.52	0.00092261	25.0538	1.01172	24.52	2.0075	25.0538	3.01148
24.54	0.00071092	25.0742	1.01525	24.54	2.00542	25.0742	3.01089
24.56	0.00059071	25.0947	1.01202	24.56	2.00414	25.0947	3.01119
24.58	0.00051541	25.1152	1.01515	24.58	2.00333	25.1152	3.01303
24.6	0.00046013	25.1356	1.01669	24.6	2.00279	25.1356	3.01436
24.62	0.00042604	25.1561	1.01824	24.62	2.00243	25.1561	3.0162
24.64	0.00040226	25.1766	1.01899	24.64	2.0022	25.1766	3.01665
24.66	0.00038594	25.1971	1.01457	24.66	2.00208	25.1971	3.01024
24.68	0.00037535	25.2175	1.02726	24.68	2.0021	25.2175	3.01273
24.7	0.00036938	25.238	1.01727	24.7	2.00228	25.238	3.01515
24.72	0.00036733	25.2585	1.01167	24.72	2.00272	25.2585	3.01288
24.74	0.00036879	25.279	1.01482	24.74	2.00348	25.279	3.01195
24.76	0.00037356	25.2994	1.02154	24.76	2.00446	25.2994	3.01287
24.78	0.0003816	25.3199	1.01515	24.78	2.00508	25.3199	3.0115
24.8	0.00039308	25.3404	1.02585	24.8	2.00467	25.3404	3.01528
24.82	0.00041185	25.3609	1.01986	24.82	2.00362	25.3609	3.01436
24.84	0.00043192	25.3813	1.02381	24.84	2.00268	25.3813	3.01319
24.86	0.00046299	25.4018	1.02776	24.86	2.00205	25.4018	3.01483
24.88	0.00049648	25.4223	1.0345	24.88	2.00168	25.4223	3.01729
24.9	0.00054162	25.4428	1.048	24.9	2.0015	25.4428	3.02052
24.92	0.0006044	25.4632	1.04718	24.92	2.00144	25.4632	3.02184
24.94	0.00069224	25.4837	1.06108	24.94	2.00145	25.4837	3.02457
24.96	0.00080919	25.5042	1.09646	24.96	2.00156	25.5042	3.03543
24.98	0.00093919	25.5247	1.13859	24.98	2.00179	25.5247	3.03614
25	0.00103	25.5451	1.1855	25	2.00221	25.5451	3.03964
25.02	0.00109	25.5656	1.25787	25.02	2.00296	25.5656	3.05217
25.04	0.00119	25.5861	1.33421	25.04	2.00423	25.5861	3.06139
25.06	0.00139	25.6065	1.38072	25.06	2.00627	25.6065	3.06408
25.08	0.00177	25.627	1.37038	25.08	2.00898	25.627	3.07312
25.1	0.00241	25.6475	1.37793	25.1	2.01113	25.6475	3.08293
25.12	0.00338	25.668	1.32305	25.12	2.01061	25.668	3.08201
25.14	0.00458	25.6884	1.26539	25.14	2.00802	25.6884	3.08833
25.16	0.00532	25.7089	1.21091	25.16	2.00545	25.7089	3.08176
25.18	0.00489	25.7294	1.16955	25.18	2.00365	25.7294	3.08853
25.2	0.00384	25.7499	1.11985	25.2	2.00254	25.7499	3.08368
25.22	0.00297	25.7703	1.09003	25.22	2.00188	25.7703	3.07134
25.24	0.00245	25.7908	1.06379	25.24	2.00149	25.7908	3.06751
25.26	0.00222	25.8113	1.04789	25.26	2.00125	25.8113	3.06788
25.28	0.00222	25.8318	1.03637	25.28	2.00109	25.8318	3.06088
25.3	0.00239	25.8522	1.03917	25.3	2.00099	25.8522	3.05116
25.32	0.00276	25.8727	1.03878	25.32	2.00092	25.8727	3.04595
25.34	0.00343	25.8932	1.02727	25.34	2.00089	25.8932	3.03998
25.36	0.00453	25.9137	1.02291	25.36	2.00089	25.9137	3.03636
25.38	0.00625	25.9341	1.01696	25.38	2.00092	25.9341	3.03822
25.4	0.00854	25.9546	1.01738	25.4	2.00098	25.9546	3.02482
25.42	0.01051	25.9751	1.02019	25.42	2.00109	25.9751	3.023
25.44	0.0106	25.9956	1.01941	25.44	2.00126	25.9956	3.02232
25.46	0.00926	26.016	1.0254	25.46	2.00158	26.016	3.02019
25.48	0.00815	26.0365	1.0135	25.48	2.00206	26.0365	3.02009
25.5	0.008	26.057	1.01552	25.5	2.00288	26.057	3.0132
25.52	0.00906	26.0774	1.00839	25.52	2.00424	26.0774	3.01686
25.54	0.01166	26.0979	1.01479	25.54	2.00629	26.0979	3.01163
25.56	0.01642	26.1184	1.01601	25.56	2.00871	26.1184	3.01275
25.58	0.02399	26.1389	1.01565	25.58	2.00998	26.1389	3.01401
25.6	0.03387	26.1593	1.01529	25.6	2.00889	26.1593	3.01285
25.62	0.04202	26.1798	1.00976	25.62	2.00663	26.1798	3.01316
25.64	0.04452	26.2003	1.01378	25.64	2.00453	26.2003	3.0096
25.66	0.04277	26.2208	1.02058	25.66	2.00304	26.2208	3.01488
25.68	0.03683	26.2412	1.02142	25.68	2.00212	26.2412	3.01507
25.7	0.02898	26.2617	1.01789	25.7	2.00155	26.2617	3.01069
25.72	0.02196	26.2822	1.02192	25.72	2.00121	26.2822	3.01839
25.74	0.0161	26.3027	1.0164	25.74	2.001	26.3027	3.01154
25.76	0.0118	26.3231	1.02281	25.76	2.00085	26.3231	3.01544
25.78	0.00885	26.3436	1.01372	25.78	2.00074	26.3436	3.01603
25.8	0.00668	26.3641	1.00741	25.8	2.00066	26.3641	3.01866
25.82	0.00509	26.3846	1.01502	25.82	2.00061	26.3846	3.0124
25.84	0.00397	26.405	1.01587	25.84	2.00057	26.405	3.01714
25.86	0.00319	26.4255	1.01355	25.86	2.00053	26.4255	3.01482
25.88	0.00264	26.446	1.01361	25.88	2.0005	26.446	3.01563
25.9	0.00224	26.4665	1.01566	25.9	2.00048	26.4665	3.0151
25.92	0.00194	26.4869	1.01612	25.92	2.00049	26.4869	3.00707
25.94	0.00171	26.5074	1.01539	25.94	2.00051	26.5074	3.01062
25.96	0.00153	26.5279	1.01149	25.96	2.00054	26.5279	3.01125
25.98	0.0014	26.5483	1.00917	25.98	2.00059	26.5483	3.00857
26	0.00129	26.5688	1.01123	26	2.00069	26.5688	3.01467
26.02	0.00121	26.5893	1.01011	26.02	2.00085	26.5893	3.01144
26.04	0.00115	26.6098	1.01178	26.04	2.00112	26.6098	3.01398
26.06	0.00112	26.6303	1.00867	26.06	2.00157	26.6303	3.00821
26.08	0.00111	26.6507	1	26.08	2.00222	26.6507	3.00606
26.1	0.00113	26.6712	1.0136	26.1	2.00293	26.6712	3.01144
26.12	0.0012	26.6917	1.00891	26.12	2.00318	26.6917	3.00735
26.14	0.0013	26.7121	1.00661	26.14	2.00271	26.7121	3.00867
26.16	0.00147	26.7326	1.00987	26.16	2.002	26.7326	3.00783
26.18	0.00178	26.7531	1.01354	26.18	2.00144	26.7531	3.01004
26.2	0.00229	26.7736	1.00448	26.2	2.0011	26.7736	3.0127
26.22	0.00317	26.794	1.00736	26.22	2.0009	26.794	3.01124
26.24	0.00455	26.8145	1.00586	26.24	2.0008	26.8145	3.008
26.26	0.00639	26.835	1.01107	26.26	2.00075	26.835	3.01016
26.28	0.00808	26.8555	1.00834	26.28	2.00074	26.8555	3.00972
26.3	0.00886	26.8759	1.01674	26.3	2.00076	26.8759	3.01062
26.32	0.00821	26.8964	1.01481	26.32	2.00081	26.8964	3.01039
26.34	0.00631	26.9169	1.00412	26.34	2.00089	26.9169	3.01009
26.36	0.00437	26.9374	1.00696	26.36	2.00099	26.9374	3.00903
26.38	0.00298	26.9578	1.01299	26.38	2.00114	26.9578	3.00746
26.4	0.00212	26.9783	1.01066	26.4	2.00137	26.9783	3.00907
26.42	0.00163	26.9988	1.00913	26.42	2.00172	26.9988	3.01272
26.44	0.00138	27.0192	1.00959	26.44	2.0023	27.0192	3.00715
26.46	0.00125	27.0397	1.01363	26.46	2.00328	27.0397	3.01373
26.48	0.00116	27.0602	1.01091	26.48	2.00483	27.0602	3.00595
26.5	0.00102	27.0807	1.01019	26.5	2.00701	27.0807	3.01164
26.52	0.0008436	27.1012	1.01145	26.52	2.00912	27.1012	3.01155
26.54	0.00070163	27.1216	1.00874	26.54	2.0094	27.1216	3.00855
26.56	0.00059975	27.1421	1.0104	26.56	2.00758	27.1421	3.00745
26.58	0.00055341	27.1626	1.0065	26.58	2.00541	27.1626	3.00946
26.6	0.00051466	27.183	1.00737	26.6	2.00383	27.183	3.01275
26.62	0.00049161	27.2035	1.00586	26.62	2.00288	27.2035	3.00803
26.64	0.00048208	27.224	1.01091	26.64	2.00236	27.224	3.00922
26.66	0.00046397	27.2445	1.00801	26.66	2.00212	27.2445	3.01207
26.68	0.00042888	27.2649	1.01187	26.68	2.00205	27.2649	3.00768
26.7	0.00038855	27.2854	1.01216	26.7	2.0021	27.2854	3.00844
26.72	0.00037268	27.3059	1.00886	26.72	2.00225	27.3059	3.01079
26.74	0.00034956	27.3264	1.01551	26.74	2.0025	27.3264	3.01378
26.76	0.00033422	27.3468	1.01859	26.76	2.0029	27.3468	3.01341
26.78	0.00032472	27.3673	1.0153	26.78	2.00349	27.3673	3.0159
26.8	0.00031995	27.3878	1.01599	26.8	2.00439	27.3878	3.00822
26.82	0.00031987	27.4083	1.01629	26.82	2.00584	27.4083	3.01097
26.84	0.00032565	27.4287	1.02255	26.84	2.00828	27.4287	3.01341
26.86	0.00033951	27.4492	1.01251	26.86	2.0124	27.4492	3.01166
26.88	0.00036404	27.4697	1.01201	26.88	2.01897	27.4697	3.01608
26.9	0.00039648	27.4901	1.01351	26.9	2.02794	27.4901	3.01325
26.92	0.00043017	27.5106	1.01779	26.92	2.03585	27.5106	3.01271
26.94	0.00044086	27.5311	1.02843	26.94	2.03544	27.5311	3.01009
26.96	0.00043753	27.5516	1.02635	26.96	2.02717	27.5516	3.02507
26.98	0.00044997	27.5721	1.02944	26.98	2.01832	27.5721	3.01895
27	0.00049677	27.5925	1.02458	27	2.01196	27.5925	3.01754
27.02	0.0005874	27.613	1.0249	27.02	2.00799	27.613	3.01671
27.04	0.00071563	27.6335	1.01766	27.04	2.00564	27.6335	3.01982
27.06	0.00082305	27.6539	1.02115	27.06	2.00423	27.6539	3.02357
27.08	0.00078798	27.6744	1.02107	27.08	2.00333	27.6744	3.0148
27.1	0.00068774	27.6949	1.01503	27.1	2.00273	27.6949	3.02065
27.12	0.00059568	27.7154	1.01813	27.12	2.0023	27.7154	3.01863
27.14	0.00052182	27.7358	1.01766	27.14	2.002	27.7358	3.01521
27.16	0.00051551	27.7563	1.01997	27.16	2.00177	27.7563	3.01873
27.18	0.00055297	27.7768	1.0191	27.18	2.00161	27.7768	3.01563
27.2	0.00060046	27.7973	1.02142	27.2	2.00148	27.7973	3.0231
27.22	0.00063461	27.8177	1.02493	27.22	2.0014	27.8177	3.0176
27.24	0.00065228	27.8382	1.02685	27.24	2.00135	27.8382	3.02182
27.26	0.00068242	27.8587	1.02321	27.26	2.00133	27.8587	3.02783
27.28	0.0007487	27.8792	1.03627	27.28	2.00134	27.8792	3.02648
27.3	0.00086576	27.8996	1.04535	27.3	2.00139	27.8996	3.02372
27.32	0.00106	27.9201	1.05364	27.32	2.00149	27.9201	3.02593
27.34	0.00139	27.9406	1.06233	27.34	2.00166	27.9406	3.03088
27.36	0.00191	27.9611	1.08574	27.36	2.00194	27.9611	3.02629
27.38	0.00268	27.9815	1.10318	27.38	2.00242	27.9815	3.03169
27.4	0.00359	28.002	1.12619	27.4	2.0032	28.002	3.03817
27.42	0.00411	28.0225	1.10228	27.42	2.00438	28.0225	3.04021
27.44	0.00381	28.043	1.10382	27.44	2.00589	28.043	3.03882
27.46	0.00322	28.0634	1.0982	27.46	2.00733	28.0634	3.04365
27.48	0.00291	28.0839	1.10492	27.48	2.00792	28.0839	3.04278
27.5	0.00306	28.1044	1.08499	27.5	2.00709	28.1044	3.04419
27.52	0.0038	28.1248	1.10602	27.52	2.00575	28.1248	3.04498
27.54	0.00523	28.1453	1.10001	27.54	2.00488	28.1453	3.04221
27.56	0.00733	28.1658	1.09361	27.56	2.00475	28.1658	3.04675
27.58	0.00929	28.1863	1.08164	27.58	2.0053	28.1863	3.04417
27.6	0.00933	28.2067	1.06809	27.6	2.0063	28.2067	3.04618
27.62	0.00737	28.2272	1.07441	27.62	2.00723	28.2272	3.04221
27.64	0.00519	28.2477	1.05768	27.64	2.00799	28.2477	3.04207
27.66	0.00361	28.2682	1.04612	27.66	2.00858	28.2682	3.03887
27.68	0.00264	28.2886	1.04808	27.68	2.00841	28.2886	3.03759
27.7	0.00209	28.3091	1.03333	27.7	2.00789	28.3091	3.03535
27.72	0.00179	28.3296	1.03291	27.72	2.00816	28.3296	3.03395
27.74	0.00164	28.3501	1.03965	27.74	2.00971	28.3501	3.04113
27.76	0.00158	28.3705	1.04241	27.76	2.01243	28.3705	3.04361
27.78	0.00158	28.391	1.03722	27.78	2.01501	28.391	3.03611
27.8	0.00164	28.4115	1.03799	27.8	2.01532	28.4115	3.03778
27.82	0.00177	28.432	1.02763	27.82	2.0135	28.432	3.03442
27.84	0.00196	28.4524	1.02245	27.84	2.012	28.4524	3.031
27.86	0.00225	28.4729	1.0276	27.86	2.01219	28.4729	3.03376
27.88	0.00267	28.4934	1.02242	27.88	2.01382	28.4934	3.02863
27.9	0.00331	28.5139	1.01724	27.9	2.01498	28.5139	3.02599
27.92	0.00429	28.5343	1.01882	27.92	2.01335	28.5343	3.02501
27.94	0.00585	28.5548	1.01882	27.94	2.00993	28.5548	3.02561
27.96	0.00828	28.5753	1.02438	27.96	2.00688	28.5753	3.02457
27.98	0.01177	28.5957	1.0204	27.98	2.00479	28.5957	3.02506
28	0.0164	28.6162	1.0196	28	2.0035	28.6162	3.02656
28.02	0.02153	28.6367	1.02357	28.02	2.0027	28.6367	3.02306
28.04	0.02383	28.6572	1.02397	28.04	2.00221	28.6572	3.0233
28.06	0.02111	28.6776	1.02	28.06	2.00189	28.6776	3.02418
28.08	0.01709	28.6981	1.02796	28.08	2.00167	28.6981	3.0231
28.1	0.01508	28.7186	1.04347	28.1	2.00151	28.7186	3.02278
28.12	0.0158	28.7391	1.03751	28.12	2.00141	28.7391	3.02749
28.14	0.01856	28.7595	1.0407	28.14	2.00133	28.7595	3.02686
28.16	0.02056	28.78	1.04191	28.16	2.00129	28.78	3.02516
28.18	0.01844	28.8005	1.03635	28.18	2.00127	28.8005	3.02123
28.2	0.0138	28.821	1.02722	28.2	2.00128	28.821	3.02494
28.22	0.00971	28.8414	1.02366	28.22	2.00131	28.8414	3.02648
28.24	0.00702	28.8619	1.02169	28.24	2.00136	28.8619	3.03109
28.26	0.00554	28.8824	1.02529	28.26	2.00144	28.8824	3.02584
28.28	0.00498	28.9029	1.01338	28.28	2.00156	28.9029	3.02327
28.3	0.00515	28.9233	1.01102	28.3	2.00172	28.9233	3.02801
28.32	0.00595	28.9438	1.00786	28.32	2.00194	28.9438	3.02716
28.34	0.00703	28.9643	1.01624	28.34	2.00223	28.9643	3.02371
28.36	0.00737	28.9847	1.00513	28.36	2.00265	28.9847	3.01829
28.38	0.00638	29.0052	1.00675	28.38	2.00325	29.0052	3.02038
28.4	0.00497	29.0257	1.01434	28.4	2.00419	29.0257	3.01567
28.42	0.00388	29.0462	1.01039	28.42	2.00564	29.0462	3.02069
28.44	0.00323	29.0666	1.00566	28.44	2.008	29.0666	3.01674
28.46	0.00295	29.0871	1.00794	28.46	2.01155	29.0871	3.01503
28.48	0.00298	29.1076	1.00744	28.48	2.01617	29.1076	3.01161
28.5	0.00333	29.1281	1.00535	28.5	2.02043	29.1281	3.01588
28.52	0.00406	29.1485	1.01559	28.52	2.02167	29.1485	3.01347
28.54	0.00535	29.169	1.00953	28.54	2.02055	29.169	3.00777
28.56	0.00733	29.1895	1.0166	28.56	2.02045	29.1895	3.00741
28.58	0.00977	29.21	1.00497	28.58	2.02213	29.21	3.01171
28.6	0.01216	29.2304	1.01244	28.6	2.02278	29.2304	3.01239
28.62	0.01464	29.2509	1.01274	28.62	2.01971	29.2509	3.00957
28.64	0.01648	29.2714	1.01067	28.64	2.01471	29.2714	3.01051
28.66	0.0152	29.2919	1.00859	28.66	2.01045	29.2919	3.01126
28.68	0.01142	29.3123	1.00493	28.68	2.00769	29.3123	3.0103
28.7	0.00782	29.3328	1.01598	28.7	2.00627	29.3328	3.01087
28.72	0.00534	29.3533	1.00914	28.72	2.00592	29.3533	3.00865
28.74	0.00385	29.3738	1.00986	28.74	2.00646	29.3738	3.00929
28.76	0.00303	29.3942	1.0058	28.76	2.00774	29.3942	3.01082
28.78	0.00256	29.4147	1.00657	28.78	2.00901	29.4147	3.01198
28.8	0.00221	29.4352	1.01331	28.8	2.00884	29.4352	3.01797
28.82	0.00186	29.4556	1.01449	28.82	2.00721	29.4556	3.01646
28.84	0.00156	29.4761	1.0097	28.84	2.00544	29.4761	3.01699
28.86	0.00135	29.4966	1.02042	28.86	2.00413	29.4966	3.01892
28.88	0.00121	29.5171	1.01483	28.88	2.00332	29.5171	3.01883
28.9	0.00115	29.5375	1.01442	28.9	2.00292	29.5375	3.01835
28.92	0.00116	29.558	1.01044	28.92	2.00286	29.558	3.01782
28.94	0.00123	29.5785	1.0148	28.94	2.00312	29.5785	3.0183
28.96	0.00136	29.599	1.00803	28.96	2.00381	29.599	3.01943
28.98	0.00154	29.6194	1.01479	28.98	2.00502	29.6194	3.02876
29	0.00172	29.6399	1.01677	29	2.00671	29.6399	3.01584
29.02	0.00179	29.6604	1.02313	29.02	2.00806	29.6604	3.01698
29.04	0.00165	29.6809	1.02512	29.04	2.00778	29.6809	3.01583
29.06	0.00148	29.7013	1.01597	29.06	2.00627	29.7013	3.01793
29.08	0.00142	29.7218	1.02592	29.08	2.00484	29.7218	3.01482
29.1	0.00155	29.7423	1.0474	29.1	2.00387	29.7423	3.0166
29.12	0.0019	29.7628	1.04462	29.12	2.00324	29.7628	3.0156
29.14	0.00255	29.7832	1.0482	29.14	2.00288	29.7832	3.01459
29.16	0.00348	29.8037	1.05418	29.16	2.00279	29.8037	3.02008
29.18	0.00433	29.8242	1.04186	29.18	2.00296	29.8242	3.01946
29.2	0.00433	29.8447	1.05221	29.2	2.00345	29.8447	3.01809
29.22	0.00346	29.8651	1.02837	29.22	2.00441	29.8651	3.01914
29.24	0.00252	29.8856	1.03355	29.24	2.00605	29.8856	3.02521
29.26	0.00185	29.9061	1.0292	29.26	2.00854	29.9061	3.01793
29.28	0.00146	29.9265	1.02087	29.28	2.01157	29.9265	3.0188
29.3	0.00126	29.947	1.01333	29.3	2.01412	29.947	3.01815
29.32	0.00119	29.9675	1.01137	29.32	2.01583	29.9675	3.01724
29.34	0.00117	29.988	1.0094	29.34	2.01577	29.988	3.02415
29.36	0.00121	30.0084	1.00903	29.36	2.01289	30.0084	3.02078
29.38	0.00133			29.38	2.0091
29.4	0.00156			29.4	2.00616
29.42	0.00199			29.42	2.00426
29.44	0.0027			29.44	2.0031
29.46	0.00377			29.46	2.00242
29.48	0.00503			29.48	2.00199
29.5	0.0058			29.5	2.00172
29.52	0.00566			29.52	2.00154
29.54	0.00514			29.54	2.00142
29.56	0.00461			29.56	2.00136
29.58	0.00388			29.58	2.00134
29.6	0.00309			29.6	2.00138
29.62	0.00255			29.62	2.00148
29.64	0.00226			29.64	2.0017
29.66	0.00222			29.66	2.00209
29.68	0.00239			29.68	2.00275
29.7	0.0028			29.7	2.00373
29.72	0.00357			29.72	2.00483
29.74	0.00495			29.74	2.00529
29.76	0.00728			29.76	2.00469
29.78	0.01086			29.78	2.00376
29.8	0.01525			29.8	2.00311
29.82	0.01786			29.82	2.00286
29.84	0.01589			29.84	2.00301
29.86	0.01152			29.86	2.0036
29.88	0.00773			29.88	2.00476
29.9	0.0052			29.9	2.00668
29.92	0.00367			29.92	2.00931
29.94	0.00278			29.94	2.0118
29.96	0.00226			29.96	2.01305
29.98	0.00195			29.98	2.01272
30	0.00176			30	2.01075

## Sheet: Figure3_d
Simulated Orthorhombic		Simulated Monoclinic		As-Made		Activated
2T	Norm. Int. (arb. Units)	2T	Norm. Int. (arb. Units)	2T	Norm. Int. (arb. Units)	2T	Norm. Int. (arb. Units)
2	0	2	1	2.0001	2.00556	2.0001	3.00374
2.02	0	2.02	1	2.02057	2.0063	2.02057	3.01235
2.04	0	2.04	1	2.04105	2	2.04105	3.00694
2.06	0	2.06	1	2.06152	2.00405	2.06152	3.00845
2.08	0	2.08	1	2.082	2.00694	2.082	3.01145
2.1	0	2.1	1	2.10247	2.00583	2.10247	3.01248
2.12	0	2.12	1	2.12294	2.00485	2.12294	3.01091
2.14	0	2.14	1	2.14342	2.00602	2.14342	3.00934
2.16	0	2.16	1	2.16389	2.00435	2.16389	3.01339
2.18	0	2.18	1	2.18437	2.00969	2.18437	3.00876
2.2	0	2.2	1	2.20484	2.01216	2.20484	3.00902
2.22	0	2.22	1	2.22531	2.00301	2.22531	3.00638
2.24	1e-08	2.24	1	2.24579	2.00515	2.24579	3.00463
2.26	1e-08	2.26	1	2.26626	2.01022	2.26626	3.00685
2.28	1e-08	2.28	1	2.28674	2.00542	2.28674	3.00506
2.3	1e-08	2.3	1	2.30721	2.00765	2.30721	3.00854
2.32	1e-08	2.32	1	2.32768	2.00741	2.32768	3.00471
2.34	1e-08	2.34	1	2.34816	2.0066	2.34816	3.00831
2.36	1e-08	2.36	1	2.36863	2.00447	2.36863	3.00407
2.38	1e-08	2.38	1	2.3891	2.00651	2.3891	3.00931
2.4	1e-08	2.4	1	2.40958	2.00355	2.40958	3.00636
2.42	1e-08	2.42	1	2.43005	2.00268	2.43005	3.00372
2.44	1e-08	2.44	1	2.45053	2.01028	2.45053	3.00433
2.46	1e-08	2.46	1	2.471	2.00537	2.471	3.0063
2.48	1e-08	2.48	1	2.49147	2.00351	2.49147	3.00271
2.5	1e-08	2.5	1	2.51195	2.00301	2.51195	3.00537
2.52	2e-08	2.52	1	2.53242	2.00752	2.53242	3.00611
2.54	2e-08	2.54	1	2.5529	2.00317	2.5529	3.00464
2.56	2e-08	2.56	1	2.57337	2.00564	2.57337	3.0077
2.58	2e-08	2.58	1	2.59384	2.00718	2.59384	3.00593
2.6	3e-08	2.6	1	2.61432	2.00915	2.61432	3.00337
2.62	3e-08	2.62	1	2.63479	2.0048	2.63479	3.00692
2.64	3e-08	2.64	1	2.65527	2.00403	2.65527	3.00536
2.66	4e-08	2.66	1	2.67574	2.00699	2.67574	3.00307
2.68	5e-08	2.68	1	2.69621	2.00668	2.69621	3.00782
2.7	6e-08	2.7	1	2.71669	2.00204	2.71669	3.005
2.72	7e-08	2.72	1	2.73716	2.00643	2.73716	3
2.74	9e-08	2.74	1	2.75764	2.00962	2.75764	3.00406
2.76	1.1e-07	2.76	1	2.77811	2.00359	2.77811	3.0052
2.78	1.5e-07	2.78	1	2.79858	2.00924	2.79858	3.00547
2.8	2.2e-07	2.8	1	2.81906	2.00476	2.81906	3.00622
2.82	3.3e-07	2.82	1	2.83953	2.00631	2.83953	3.00638
2.84	5.1e-07	2.84	1	2.86001	2.00561	2.86001	3.00404
2.86	7.7e-07	2.86	1	2.88048	2.00576	2.88048	3.00235
2.88	1.03e-06	2.88	1	2.90095	2.00483	2.90095	3.00571
2.9	1.08e-06	2.9	1	2.92143	2.00773	2.92143	3.00559
2.92	8.6e-07	2.92	1	2.9419	2.00631	2.9419	3.0068
2.94	5.9e-07	2.94	1	2.96238	2.00263	2.96238	3.00486
2.96	3.8e-07	2.96	1	2.98285	2.0046	2.98285	3.00089
2.98	2.5e-07	2.98	1	3.00332	2.01149	3.00332	3.00475
3	1.7e-07	3	1	3.0238	2.00099	3.0238	3.00477
3.02	1.2e-07	3.02	1	3.04427	2.00888	3.04427	3.0029
3.04	1e-07	3.04	1	3.06474	2.0093	3.06474	3.0019
3.06	8e-08	3.06	1	3.08522	2.00915	3.08522	3.00458
3.08	6e-08	3.08	1	3.10569	2.00653	3.10569	3.00764
3.1	5e-08	3.1	1	3.12617	2.00185	3.12617	3.0013
3.12	4e-08	3.12	1	3.14664	2.00455	3.14664	3.00323
3.14	4e-08	3.14	1	3.16711	2.00768	3.16711	3.00168
3.16	3e-08	3.16	1	3.18759	2.00701	3.18759	3.00536
3.18	3e-08	3.18	1	3.20806	2.00575	3.20806	3.00562
3.2	2e-08	3.2	1	3.22854	2.00402	3.22854	3.00243
3.22	2e-08	3.22	1	3.24901	2.00752	3.24901	3.00342
3.24	2e-08	3.24	1	3.26948	2.00619	3.26948	3.00569
3.26	2e-08	3.26	1	3.28996	2.0081	3.28996	3.00248
3.28	1e-08	3.28	1	3.31043	2.00673	3.31043	3.00195
3.3	1e-08	3.3	1	3.33091	2.00382	3.33091	3.00479
3.32	1e-08	3.32	1	3.35138	2.00428	3.35138	3.00375
3.34	1e-08	3.34	1	3.37185	2.00394	3.37185	3.00511
3.36	1e-08	3.36	1	3.39233	2.00688	3.39233	3.00409
3.38	1e-08	3.38	1	3.4128	2.00744	3.4128	3.00543
3.4	1e-08	3.4	1	3.43328	2.00621	3.43328	3.00526
3.42	1e-08	3.42	1	3.45375	2.00631	3.45375	3.00869
3.44	1e-08	3.44	1	3.47422	2.00647	3.47422	3.00309
3.46	1e-08	3.46	1	3.4947	2.00574	3.4947	3.00633
3.48	1e-08	3.48	1	3.51517	2.00643	3.51517	3.00445
3.5	1e-08	3.5	1	3.53565	2.00703	3.53565	3.00469
3.52	1e-08	3.52	1	3.55612	2.0024	3.55612	3.00514
3.54	1e-08	3.54	1	3.57659	2.00395	3.57659	3.00588
3.56	1e-08	3.56	1	3.59707	2.00348	3.59707	3.00702
3.58	0	3.58	1	3.61754	2.00496	3.61754	3.0048
3.6	0	3.6	1	3.63801	2.00585	3.63801	3.00646
3.62	0	3.62	1	3.65849	2.00499	3.65849	3.00456
3.64	0	3.64	1	3.67896	2.00615	3.67896	3.00403
3.66	0	3.66	1	3.69944	2.00862	3.69944	3.00452
3.68	0	3.68	1	3.71991	2.00753	3.71991	3.00082
3.7	0	3.7	1	3.74038	2.00353	3.74038	3.0044
3.72	0	3.72	1	3.76086	2.00472	3.76086	3.00675
3.74	0	3.74	1	3.78133	2.00525	3.78133	3.00424
3.76	0	3.76	1	3.80181	2.00945	3.80181	3.00569
3.78	0	3.78	1	3.82228	2.00809	3.82228	3.0024
3.8	0	3.8	1	3.84275	2.00492	3.84275	3.00158
3.82	0	3.82	1	3.86323	2.00817	3.86323	3.00502
3.84	0	3.84	1	3.8837	2.00794	3.8837	3.0046
3.86	0	3.86	1	3.90418	2.00609	3.90418	3.00715
3.88	0	3.88	1	3.92465	2.00546	3.92465	3.00568
3.9	0	3.9	1	3.94512	2.00649	3.94512	3.00536
3.92	0	3.92	1	3.9656	2.00825	3.9656	3.00211
3.94	0	3.94	1	3.98607	2.00677	3.98607	3.00761
3.96	0	3.96	1	4.00655	2.00906	4.00655	3.00393
3.98	0	3.98	1	4.02702	2.00668	4.02702	3.00365
4	0	4	1	4.04749	2.00814	4.04749	3.00424
4.02	0	4.02	1	4.06797	2.00663	4.06797	3.00373
4.04	0	4.04	1	4.08844	2.00915	4.08844	3.00437
4.06	6.735e-05	4.06	1	4.10892	2.00674	4.10892	3.00601
4.08	6.922e-05	4.08	1	4.12939	2.00877	4.12939	3.00648
4.1	7.117e-05	4.1	1	4.14986	2.00696	4.14986	3.00591
4.12	7.32e-05	4.12	1	4.17034	2.0074	4.17034	3.00329
4.14	7.531e-05	4.14	1	4.19081	2.00715	4.19081	3.00513
4.16	7.752e-05	4.16	1	4.21129	2.01113	4.21129	3.00566
4.18	7.983e-05	4.18	1	4.23176	2.00525	4.23176	3.00609
4.2	8.225e-05	4.2	1	4.25223	2.01042	4.25223	3.00769
4.22	8.477e-05	4.22	1	4.27271	2.00891	4.27271	3.00463
4.24	8.741e-05	4.24	1	4.29318	2.01137	4.29318	3.00522
4.26	9.018e-05	4.26	1	4.31365	2.00914	4.31365	3.00625
4.28	9.308e-05	4.28	1	4.33413	2.01054	4.33413	3.00488
4.3	9.613e-05	4.3	1	4.3546	2.00844	4.3546	3.00489
4.32	0.0005118	4.32	1	4.37508	2.01004	4.37508	3.00694
4.34	0.00052661	4.34	1	4.39555	2.00305	4.39555	3.00544
4.36	0.00054208	4.36	1	4.41602	2.01007	4.41602	3.00779
4.38	0.00055825	4.38	1.00021	4.4365	2.00619	4.4365	3.01063
4.4	0.00057515	4.4	1.00021	4.45697	2.00809	4.45697	3.00577
4.42	0.00059285	4.42	1.00022	4.47745	2.00781	4.47745	3.00288
4.44	0.00061137	4.44	1.00022	4.49792	2.01133	4.49792	3.00943
4.46	0.00063079	4.46	1.00023	4.51839	2.01165	4.51839	3.00633
4.48	0.00065115	4.48	1.00024	4.53887	2.01279	4.53887	3.00876
4.5	0.00067253	4.5	1.00025	4.55934	2.014	4.55934	3.00815
4.52	0.00069498	4.52	1.00025	4.57982	2.01098	4.57982	3.00886
4.54	0.00071859	4.54	1.00026	4.60029	2.00935	4.60029	3.01008
4.56	0.00074344	4.56	1.00027	4.62076	2.01155	4.62076	3.0065
4.58	0.00076961	4.58	1.00028	4.64124	2.01071	4.64124	3.00644
4.6	0.0007972	4.6	1.00029	4.66171	2.00951	4.66171	3.00643
4.62	0.00082632	4.62	1.0003	4.68219	2.01129	4.68219	3.01016
4.64	0.00085708	4.64	1.00031	4.70266	2.0076	4.70266	3.00775
4.66	0.00088961	4.66	1.00032	4.72313	2.0111	4.72313	3.01045
4.68	0.00092406	4.68	1.00033	4.74361	2.01139	4.74361	3.00804
4.7	0.00096057	4.7	1.00034	4.76408	2.00864	4.76408	3.01018
4.72	0.00099933	4.72	1.00035	4.78456	2.01395	4.78456	3.00923
4.74	0.00104	4.74	1.00036	4.80503	2.0074	4.80503	3.01143
4.76	0.00108	4.76	1.00038	4.8255	2.0102	4.8255	3.00831
4.78	0.00113	4.78	1.00039	4.84598	2.01152	4.84598	3.01036
4.8	0.00118	4.8	1.0004	4.86645	2.01237	4.86645	3.00991
4.82	0.00123	4.82	1.00042	4.88693	2.01326	4.88693	3.00931
4.84	0.00129	4.84	1.00044	4.9074	2.01517	4.9074	3.00964
4.86	0.00135	4.86	1.00046	4.92787	2.01487	4.92787	3.00779
4.88	0.00142	4.88	1.00047	4.94835	2.01275	4.94835	3.00588
4.9	0.00149	4.9	1.00049	4.96882	2.01374	4.96882	3.01176
4.92	0.00157	4.92	1.00052	4.98929	2.0144	4.98929	3.00982
4.94	0.00165	4.94	1.00054	5.00977	2.01155	5.00977	3.01052
4.96	0.00174	4.96	1.00056	5.03024	2.01135	5.03024	3.01058
4.98	0.00183	4.98	1.00059	5.05072	2.01872	5.05072	3.01114
5	0.00194	5	1.00062	5.07119	2.01247	5.07119	3.00933
5.02	0.00206	5.02	1.00065	5.09166	2.02104	5.09166	3.01076
5.04	0.00218	5.04	1.00068	5.11214	2.01793	5.11214	3.01076
5.06	0.00232	5.06	1.00071	5.13261	2.01343	5.13261	3.01114
5.08	0.00247	5.08	1.00075	5.15309	2.01631	5.15309	3.00988
5.1	0.00264	5.1	1.00079	5.17356	2.01658	5.17356	3.01168
5.12	0.00283	5.12	1.00084	5.19403	2.01585	5.19403	3.01307
5.14	0.00304	5.14	1.00088	5.21451	2.02022	5.21451	3.01188
5.16	0.00328	5.16	1.00094	5.23498	2.01685	5.23498	3.01133
5.18	0.00355	5.18	1.00099	5.25546	2.0187	5.25546	3.01427
5.2	0.00386	5.2	1.00106	5.27593	2.02162	5.27593	3.01464
5.22	0.0042	5.22	1.00112	5.2964	2.02546	5.2964	3.01429
5.24	0.00461	5.24	1.0012	5.31688	2.02123	5.31688	3.01329
5.26	0.00508	5.26	1.00128	5.33735	2.02223	5.33735	3.01632
5.28	0.00564	5.28	1.00137	5.35783	2.02234	5.35783	3.01454
5.3	0.0063	5.3	1.00147	5.3783	2.02591	5.3783	3.01584
5.32	0.00711	5.32	1.00158	5.39877	2.02404	5.39877	3.01666
5.34	0.00811	5.34	1.00171	5.41925	2.03099	5.41925	3.01621
5.36	0.00938	5.36	1.00185	5.43972	2.03159	5.43972	3.01861
5.38	0.01104	5.38	1.00201	5.4602	2.0316	5.4602	3.02073
5.4	0.01332	5.4	1.00219	5.48067	2.03812	5.48067	3.02368
5.42	0.01667	5.42	1.0024	5.50114	2.04283	5.50114	3.02453
5.44	0.02193	5.44	1.00264	5.52162	2.04482	5.52162	3.02966
5.46	0.03041	5.46	1.00291	5.54209	2.05661	5.54209	3.03348
5.48	0.04363	5.48	1.00323	5.56257	2.05963	5.56257	3.03524
5.5	0.06189	5.5	1.0036	5.58304	2.06463	5.58304	3.04415
5.52	0.07947	5.52	1.00405	5.60351	2.07959	5.60351	3.0505
5.54	0.08249	5.54	1.00457	5.62399	2.08691	5.62399	3.0576
5.56	0.06982	5.56	1.00521	5.64446	2.10237	5.64446	3.06583
5.58	0.05557	5.58	1.00599	5.66493	2.11729	5.66493	3.08074
5.6	0.04689	5.6	1.00696	5.68541	2.1344	5.68541	3.09757
5.62	0.0443	5.62	1.00817	5.70588	2.15578	5.70588	3.12139
5.64	0.04711	5.64	1.00973	5.72636	2.18605	5.72636	3.15406
5.66	0.05545	5.66	1.01176	5.74683	2.2191	5.74683	3.19281
5.68	0.07134	5.68	1.0145	5.7673	2.2541	5.7673	3.2229
5.7	0.09968	5.7	1.01831	5.78778	2.30054	5.78778	3.29023
5.72	0.14846	5.72	1.02394	5.80825	2.33214	5.80825	3.34484
5.74	0.22637	5.74	1.03284	5.82873	2.36555	5.82873	3.40724
5.76	0.33211	5.76	1.04771	5.8492	2.38564	5.8492	3.44266
5.78	0.42233	5.78	1.07268	5.86967	2.36248	5.86967	3.42203
5.8	0.41215	5.8	1.11216	5.89015	2.30834	5.89015	3.34527
5.82	0.31297	5.82	1.16544	5.91062	2.26696	5.91062	3.25737
5.84	0.20973	5.84	1.21061	5.9311	2.22958	5.9311	3.18646
5.86	0.13611	5.86	1.20522	5.95157	2.20097	5.95157	3.14351
5.88	0.09022	5.88	1.15551	5.97204	2.17533	5.97204	3.12037
5.9	0.06294	5.9	1.10398	5.99252	2.1607	5.99252	3.10201
5.92	0.04648	5.92	1.0673	6.01299	2.1313	6.01299	3.08323
5.94	0.03592	5.94	1.04447	6.03347	2.09799	6.03347	3.06378
5.96	0.02867	5.96	1.03092	6.05394	2.07652	6.05394	3.05795
5.98	0.02342	5.98	1.02276	6.07441	2.05955	6.07441	3.04668
6	0.01949	6	1.01753	6.09489	2.05173	6.09489	3.03967
6.02	0.01646	6.02	1.01395	6.11536	2.04614	6.11536	3.03986
6.04	0.01409	6.04	1.01136	6.13584	2.04342	6.13584	3.03504
6.06	0.01219	6.06	1.00942	6.15631	2.0411	6.15631	3.03289
6.08	0.01066	6.08	1.00793	6.17678	2.03256	6.17678	3.02955
6.1	0.00939	6.1	1.00677	6.19726	2.02812	6.19726	3.02623
6.12	0.00834	6.12	1.00584	6.21773	2.03175	6.21773	3.02445
6.14	0.00746	6.14	1.00509	6.23821	2.02953	6.23821	3.0251
6.16	0.00671	6.16	1.00447	6.25868	2.03039	6.25868	3.0246
6.18	0.00608	6.18	1.00396	6.27915	2.02754	6.27915	3.0208
6.2	0.00554	6.2	1.00353	6.29963	2.02721	6.29963	3.02132
6.22	0.00507	6.22	1.00317	6.3201	2.02152	6.3201	3.02098
6.24	0.00466	6.24	1.00286	6.34057	2.02347	6.34057	3.01949
6.26	0.00429	6.26	1.00259	6.36105	2.02396	6.36105	3.02337
6.28	0.00395	6.28	1.00236	6.38152	2.02353	6.38152	3.0196
6.3	0.00364	6.3	1.00216	6.402	2.02617	6.402	3.01825
6.32	0.00337	6.32	1.00198	6.42247	2.02366	6.42247	3.01882
6.34	0.00314	6.34	1.00183	6.44294	2.02485	6.44294	3.0209
6.36	0.00292	6.36	1.00169	6.46342	2.02234	6.46342	3.02028
6.38	0.00273	6.38	1.00156	6.48389	2.02303	6.48389	3.0153
6.4	0.00256	6.4	1.00145	6.50437	2.02426	6.50437	3.01496
6.42	0.00241	6.42	1.00135	6.52484	2.0238	6.52484	3.01594
6.44	0.00226	6.44	1.00126	6.54531	2.02585	6.54531	3.02026
6.46	0.00213	6.46	1.00118	6.56579	2.02357	6.56579	3.01738
6.48	0.00202	6.48	1.00111	6.58626	2.02179	6.58626	3.01821
6.5	0.00191	6.5	1.00104	6.60674	2.02163	6.60674	3.01627
6.52	0.00181	6.52	1.00105	6.62721	2.02322	6.62721	3.01525
6.54	0.0027	6.54	1.001	6.64768	2.02333	6.64768	3.01913
6.56	0.00264	6.56	1.00095	6.66816	2.02042	6.66816	3.01918
6.58	0.00259	6.58	1.0009	6.68863	2.02354	6.68863	3.01825
6.6	0.00255	6.6	1.00086	6.70911	2.02387	6.70911	3.01766
6.62	0.00251	6.62	1.00082	6.72958	2.02444	6.72958	3.01622
6.64	0.00248	6.64	1.00079	6.75005	2.02488	6.75005	3.01797
6.66	0.00245	6.66	1.00076	6.77053	2.02605	6.77053	3.01509
6.68	0.00243	6.68	1.00073	6.791	2.02476	6.791	3.01533
6.7	0.00242	6.7	1.0007	6.81148	2.02226	6.81148	3.01725
6.72	0.00241	6.72	1.00068	6.83195	2.02346	6.83195	3.01767
6.74	0.0024	6.74	1.00065	6.85242	2.02397	6.85242	3.01359
6.76	0.0024	6.76	1.00063	6.8729	2.02123	6.8729	3.01689
6.78	0.00241	6.78	1.00061	6.89337	2.02409	6.89337	3.01815
6.8	0.00242	6.8	1.0006	6.91385	2.02942	6.91385	3.01976
6.82	0.00243	6.82	1.00058	6.93432	2.02352	6.93432	3.01753
6.84	0.00245	6.84	1.00057	6.95479	2.02704	6.95479	3.01784
6.86	0.00247	6.86	1.00055	6.97527	2.02487	6.97527	3.0196
6.88	0.0025	6.88	1.00054	6.99574	2.02065	6.99574	3.0184
6.9	0.00253	6.9	1.00053	7.01621	2.02324	7.01621	3.0188
6.92	0.00256	6.92	1.00052	7.03669	2.03007	7.03669	3.01877
6.94	0.00261	6.94	1.00051	7.05716	2.02932	7.05716	3.02284
6.96	0.00265	6.96	1.0005	7.07764	2.02742	7.07764	3.02112
6.98	0.0027	6.98	1.0005	7.09811	2.03375	7.09811	3.02065
7	0.00276	7	1.00049	7.11858	2.03503	7.11858	3.02028
7.02	0.00276	7.02	1.00049	7.13906	2.03197	7.13906	3.02141
7.04	0.00283	7.04	1.00048	7.15953	2.03473	7.15953	3.02204
7.06	0.00291	7.06	1.00048	7.18001	2.03392	7.18001	3.02319
7.08	0.003	7.08	1.00048	7.20048	2.03616	7.20048	3.02586
7.1	0.00309	7.1	1.00048	7.22095	2.042	7.22095	3.02665
7.12	0.00319	7.12	1.00048	7.24143	2.04264	7.24143	3.02774
7.14	0.0033	7.14	1.00048	7.2619	2.04789	7.2619	3.02716
7.16	0.00342	7.16	1.00048	7.28238	2.04097	7.28238	3.0324
7.18	0.00355	7.18	1.00048	7.30285	2.04221	7.30285	3.03418
7.2	0.00369	7.2	1.00049	7.32332	2.04749	7.32332	3.03474
7.22	0.00384	7.22	1.0005	7.3438	2.05852	7.3438	3.03613
7.24	0.00401	7.24	1.0005	7.36427	2.05418	7.36427	3.04224
7.26	0.00419	7.26	1.00051	7.38475	2.0513	7.38475	3.04529
7.28	0.00399	7.28	1.00052	7.40522	2.0581	7.40522	3.05273
7.3	0.00422	7.3	1.00054	7.42569	2.0565	7.42569	3.05346
7.32	0.00447	7.32	1.00055	7.44617	2.06096	7.44617	3.05649
7.34	0.00474	7.34	1.00037	7.46664	2.06515	7.46664	3.06425
7.36	0.00503	7.36	1.00039	7.48712	2.06293	7.48712	3.07326
7.38	0.00535	7.38	1.00042	7.50759	2.06124	7.50759	3.07374
7.4	0.00571	7.4	1.00045	7.52806	2.06397	7.52806	3.08041
7.42	0.0061	7.42	1.00049	7.54854	2.06156	7.54854	3.08568
7.44	0.00653	7.44	1.00052	7.56901	2.06416	7.56901	3.08862
7.46	0.00701	7.46	1.00057	7.58949	2.06049	7.58949	3.08972
7.48	0.00755	7.48	1.00061	7.60996	2.05936	7.60996	3.09426
7.5	0.00815	7.5	1.00067	7.63043	2.05886	7.63043	3.09476
7.52	0.00882	7.52	1.00073	7.65091	2.05737	7.65091	3.09499
7.54	0.00958	7.54	1.0008	7.67138	2.05171	7.67138	3.0904
7.56	0.01044	7.56	1.00088	7.69185	2.04556	7.69185	3.08698
7.58	0.01142	7.58	1.00097	7.71233	2.04873	7.71233	3.07986
7.6	0.01254	7.6	1.00108	7.7328	2.04632	7.7328	3.07687
7.62	0.01384	7.62	1.00121	7.75328	2.04582	7.75328	3.07126
7.64	0.01536	7.64	1.00137	7.77375	2.04423	7.77375	3.06234
7.66	0.01713	7.66	1.00155	7.79422	2.0438	7.79422	3.05837
7.68	0.01922	7.68	1.00177	7.8147	2.04371	7.8147	3.05385
7.7	0.02172	7.7	1.00205	7.83517	2.0411	7.83517	3.05249
7.72	0.02474	7.72	1.00239	7.85565	2.04483	7.85565	3.05087
7.74	0.02842	7.74	1.00282	7.87612	2.05304	7.87612	3.04855
7.76	0.03298	7.76	1.00339	7.89659	2.05575	7.89659	3.04675
7.78	0.03871	7.78	1.00413	7.91707	2.05814	7.91707	3.05048
7.8	0.04604	7.8	1.00515	7.93754	2.06449	7.93754	3.05008
7.82	0.05562	7.82	1.00661	7.95802	2.07607	7.95802	3.05832
7.84	0.06846	7.84	1.00882	7.97849	2.08778	7.97849	3.05797
7.86	0.08634	7.86	1.01243	7.99896	2.10468	7.99896	3.06845
7.88	0.11261	7.88	1.01852	8.01944	2.12512	8.01944	3.07771
7.9	0.15399	7.9	1.02854	8.03991	2.14378	8.03991	3.08842
7.92	0.22298	7.92	1.0435	8.06039	2.17067	8.06039	3.10014
7.94	0.33896	7.94	1.06078	8.08086	2.21413	8.08086	3.12451
7.96	0.52335	7.96	1.06878	8.10133	2.25127	8.10133	3.15278
7.98	0.7758	7.98	1.05864	8.12181	2.31824	8.12181	3.18865
8	1	8	1.04122	8.14228	2.4071	8.14228	3.24281
8.02	0.99136	8.02	1.02692	8.16276	2.49916	8.16276	3.31502
8.04	0.7599	8.04	1.01751	8.18323	2.65584	8.18323	3.39123
8.06	0.51026	8.06	1.01183	8.2037	2.8607	8.2037	3.49109
8.08	0.33036	8.08	1.00846	8.22418	2.96848	8.22418	3.55822
8.1	0.2178	8.1	1.00638	8.24465	3	8.24465	3.52029
8.12	0.15093	8.12	1.005	8.26513	2.79884	8.26513	3.42863
8.14	0.11072	8.14	1.00403	8.2856	2.49652	8.2856	3.30264
8.16	0.08509	8.16	1.00332	8.30607	2.30227	8.30607	3.19618
8.18	0.06758	8.18	1.00278	8.32655	2.20368	8.32655	3.15077
8.2	0.05497	8.2	1.00236	8.34702	2.13848	8.34702	3.11522
8.22	0.04555	8.22	1.00202	8.36749	2.1174	8.36749	3.09761
8.24	0.03833	8.24	1.00176	8.38797	2.0987	8.38797	3.08023
8.26	0.03268	8.26	1.00154	8.40844	2.07997	8.40844	3.07208
8.28	0.02818	8.28	1.00136	8.42892	2.07889	8.42892	3.06401
8.3	0.02454	8.3	1.00121	8.44939	2.07002	8.44939	3.06186
8.32	0.02156	8.32	1.00109	8.46986	2.06607	8.46986	3.05535
8.34	0.01909	8.34	1.00098	8.49034	2.06261	8.49034	3.05347
8.36	0.01702	8.36	1.00089	8.51081	2.05774	8.51081	3.05114
8.38	0.01526	8.38	1.00081	8.53129	2.05488	8.53129	3.0489
8.4	0.01376	8.4	1.00075	8.55176	2.0548	8.55176	3.04435
8.42	0.01247	8.42	1.00069	8.57223	2.05267	8.57223	3.0438
8.44	0.01136	8.44	1.00163	8.59271	2.05368	8.59271	3.04229
8.46	0.01038	8.46	1.00161	8.61318	2.05324	8.61318	3.0408
8.48	0.00953	8.48	1.0016	8.63366	2.05309	8.63366	3.0382
8.5	0.00878	8.5	1.0016	8.65413	2.05169	8.65413	3.04308
8.52	0.00811	8.52	1.0016	8.6746	2.04877	8.6746	3.0421
8.54	0.00751	8.54	1.0016	8.69508	2.05237	8.69508	3.04164
8.56	0.00698	8.56	1.00161	8.71555	2.04565	8.71555	3.03938
8.58	0.0065	8.58	1.00163	8.73603	2.0505	8.73603	3.03831
8.6	0.00607	8.6	1.00164	8.7565	2.0537	8.7565	3.04326
8.62	0.00569	8.62	1.00167	8.77697	2.05164	8.77697	3.04112
8.64	0.00533	8.64	1.00169	8.79745	2.04942	8.79745	3.04062
8.66	0.00501	8.66	1.00172	8.81792	2.05384	8.81792	3.04489
8.68	0.00472	8.68	1.00176	8.8384	2.05301	8.8384	3.04475
8.7	0.00445	8.7	1.0018	8.85887	2.06137	8.85887	3.04403
8.72	0.00421	8.72	1.00184	8.87934	2.0652	8.87934	3.04939
8.74	0.00398	8.74	1.00188	8.89982	2.0594	8.89982	3.04972
8.76	0.00377	8.76	1.00194	8.92029	2.06912	8.92029	3.04961
8.78	0.00358	8.78	1.00199	8.94077	2.06935	8.94077	3.05036
8.8	0.0034	8.8	1.00205	8.96124	2.08016	8.96124	3.05283
8.82	0.00324	8.82	1.00212	8.98171	2.07784	8.98171	3.05398
8.84	0.00308	8.84	1.00219	9.00219	2.09057	9.00219	3.06145
8.86	0.00294	8.86	1.00227	9.02266	2.09272	9.02266	3.06363
8.88	0.00281	8.88	1.00235	9.04313	2.10465	9.04313	3.06936
8.9	0.00268	8.9	1.00244	9.06361	2.11034	9.06361	3.07576
8.92	0.00257	8.92	1.00254	9.08408	2.12376	9.08408	3.08202
8.94	0.00246	8.94	1.00265	9.10456	2.131	9.10456	3.08735
8.96	0.00236	8.96	1.00277	9.12503	2.15385	9.12503	3.10219
8.98	0.00226	8.98	1.0029	9.1455	2.16133	9.1455	3.10579
9	0.00217	9	1.00305	9.16598	2.18659	9.16598	3.11819
9.02	0.00208	9.02	1.00321	9.18645	2.20723	9.18645	3.1358
9.04	0.002	9.04	1.0034	9.20693	2.22591	9.20693	3.15773
9.06	0.00193	9.06	1.0036	9.2274	2.26424	9.2274	3.17171
9.08	0.00186	9.08	1.00385	9.24787	2.29837	9.24787	3.19356
9.1	0.00179	9.1	1.00413	9.26835	2.3076	9.26835	3.22642
9.12	0.00173	9.12	1.00448	9.28882	2.35724	9.28882	3.25522
9.14	0.00167	9.14	1.00493	9.3093	2.4039	9.3093	3.30217
9.16	0.00161	9.16	1.00555	9.32977	2.41634	9.32977	3.35181
9.18	0.00155	9.18	1.00647	9.35024	2.46521	9.35024	3.39101
9.2	0.0015	9.2	1.00788	9.37072	2.50173	9.37072	3.45969
9.22	0.00145	9.22	1.00997	9.39119	2.52465	9.39119	3.53453
9.24	0.00141	9.24	1.01265	9.41167	2.55789	9.41167	3.60091
9.26	0.00136	9.26	1.01482	9.43214	2.60174	9.43214	3.68963
9.28	0.00132	9.28	1.01465	9.45261	2.59428	9.45261	3.76374
9.3	0.00128	9.3	1.01275	9.47309	2.61125	9.47309	3.82765
9.32	0.00124	9.32	1.01096	9.49356	2.6151	9.49356	3.91736
9.34	0.0012	9.34	1.0099	9.51404	2.57579	9.51404	3.96908
9.36	0.00117	9.36	1.00948	9.53451	2.55193	9.53451	3.98473
9.38	0.00113	9.38	1.00952	9.55498	2.51761	9.55498	4
9.4	0.0011	9.4	1.00985	9.57546	2.45761	9.57546	3.99079
9.42	0.00107	9.42	1.01033	9.59593	2.43117	9.59593	3.90738
9.44	0.00104	9.44	1.01106	9.6164	2.38588	9.6164	3.84535
9.46	0.00101	9.46	1.01195	9.63688	2.32545	9.63688	3.75906
9.48	0.00098583	9.48	1.01301	9.65735	2.28595	9.65735	3.64332
9.5	2.3e-07	9.5	1.01428	9.67783	2.26308	9.67783	3.56741
9.52	2.4e-07	9.52	1.01578	9.6983	2.21343	9.6983	3.49096
9.54	2.5e-07	9.54	1.01757	9.71877	2.19483	9.71877	3.39798
9.56	2.7e-07	9.56	1.0197	9.73925	2.17318	9.73925	3.35577
9.58	2.8e-07	9.58	1.02227	9.75972	2.14691	9.75972	3.30246
9.6	3e-07	9.6	1.02539	9.7802	2.13109	9.7802	3.24774
9.62	7.99e-06	9.62	1.02923	9.80067	2.11838	9.80067	3.22706
9.64	8.23e-06	9.64	1.03402	9.82114	2.10332	9.82114	3.19341
9.66	8.47e-06	9.66	1.04008	9.84162	2.09153	9.84162	3.16971
9.68	8.73e-06	9.68	1.0479	9.86209	2.09271	9.86209	3.15161
9.7	9e-06	9.7	1.05821	9.88257	2.07398	9.88257	3.13488
9.72	9.28e-06	9.72	1.07221	9.90304	2.07261	9.90304	3.11648
9.74	9.58e-06	9.74	1.09206	9.92351	2.06638	9.92351	3.1082
9.76	9.89e-06	9.76	1.12198	9.94399	2.05913	9.94399	3.10042
9.78	1.022e-05	9.78	1.17029	9.96446	2.05224	9.96446	3.08843
9.8	1.057e-05	9.8	1.25166	9.98494	2.05398	9.98494	3.08629
9.82	1.094e-05	9.82	1.38671	10.0054	2.04587	10.0054	3.07479
9.84	1.133e-05	9.84	1.59282	10.0259	2.04285	10.0259	3.06536
9.86	1.174e-05	9.86	1.84635	10.0464	2.04231	10.0464	3.06299
9.88	1.218e-05	9.88	2	10.0668	2.03482	10.0668	3.05425
9.9	1.265e-05	9.9	1.89063	10.0873	2.03574	10.0873	3.0499
9.92	1.316e-05	9.92	1.64005	10.1078	2.03342	10.1078	3.04646
9.94	1.37e-05	9.94	1.42047	10.1282	2.02862	10.1282	3.04496
9.96	1.428e-05	9.96	1.2727	10.1487	2.02491	10.1487	3.03665
9.98	1.494e-05	9.98	1.18273	10.1692	2.02546	10.1692	3.03846
10	1.563e-05	10	1.12942	10.1897	2.02149	10.1897	3.03491
10.02	1.638e-05	10.02	1.09678	10.2102	2.02254	10.2102	3.03072
10.04	1.722e-05	10.04	1.07541	10.2306	2.02151	10.2306	3.02988
10.06	1.816e-05	10.06	1.06049	10.2511	2.01817	10.2511	3.0284
10.08	1.922e-05	10.08	1.04957	10.2716	2.0176	10.2716	3.02554
10.1	2.044e-05	10.1	1.04133	10.292	2.01442	10.292	3.02146
10.12	2.311e-05	10.12	1.03496	10.3125	2.01174	10.3125	3.02231
10.14	2.487e-05	10.14	1.02994	10.333	2.01177	10.333	3.01725
10.16	2.709e-05	10.16	1.02592	10.3535	2.01448	10.3535	3.01795
10.18	3.003e-05	10.18	1.02266	10.3739	2.01421	10.3739	3.01954
10.2	3.427e-05	10.2	1.01996	10.3944	2.01061	10.3944	3.01521
10.22	4.078e-05	10.22	1.01772	10.4149	2.01444	10.4149	3.01693
10.24	5.104e-05	10.24	1.01586	10.4354	2.01107	10.4354	3.01382
10.26	6.638e-05	10.26	1.01426	10.4558	2.01031	10.4558	3.01251
10.28	8.575e-05	10.28	1.01288	10.4763	2.00985	10.4763	3.01103
10.3	9.982e-05	10.3	1.0117	10.4968	2.00535	10.4968	3.01219
10.32	9.565e-05	10.32	1.01067	10.5173	2.00833	10.5173	3.00898
10.34	7.968e-05	10.34	1.00978	10.5377	2.00823	10.5377	3.00852
10.36	6.515e-05	10.36	1.00899	10.5582	2.00939	10.5582	3.00915
10.38	5.588e-05	10.38	1.00829	10.5787	2.00659	10.5787	3.00474
10.4	5.11e-05	10.4	1.00767	10.5991	2.00672	10.5991	3.00637
10.42	4.929e-05	10.42	1.00712	10.6196	2.00547	10.6196	3.0062
10.44	4.929e-05	10.44	1.00663	10.6401	2.00663	10.6401	3.00273
10.46	5.039e-05	10.46	1.00618	10.6606	2.00413	10.6606	3.0072
10.48	5.226e-05	10.48	1.00578	10.6811	2.00595	10.6811	3.00623
10.5	5.473e-05	10.5	1.00542	10.7015	2.00302	10.7015	3.00335
10.52	5.776e-05	10.52	1.00509	10.722	2.00626	10.722	3.00519
10.54	6.134e-05	10.54	1.00479	10.7425	2.00339	10.7425	3.00638
10.56	6.548e-05	10.56	1.00452	10.763	2.00588	10.763	3.00276
10.58	7.024e-05	10.58	1.00427	10.7834	2.00361	10.7834	3.00498
10.6	7.57e-05	10.6	1.00404	10.8039	2.0062	10.8039	3.00536
10.62	8.194e-05	10.62	1.00382	10.8244	2.0069	10.8244	3.00403
10.64	8.91e-05	10.64	1.00363	10.8448	2.00251	10.8448	3.00524
10.66	9.734e-05	10.66	1.00345	10.8653	2.00434	10.8653	3.00291
10.68	0.00010687	10.68	1.00328	10.8858	2.00574	10.8858	3.00403
10.7	0.00011795	10.7	1.00313	10.9063	2.00387	10.9063	3.00316
10.72	0.00013092	10.72	1.00299	10.9267	2.0042	10.9267	3.00409
10.74	0.00014622	10.74	1.00284	10.9472	2.0046	10.9472	3.00213
10.76	0.00016444	10.76	1.00272	10.9677	2.00513	10.9677	3.00337
10.78	0.00018634	10.78	1.00261	10.9882	2.00537	10.9882	3.00615
10.8	0.00021298	10.8	1.0025	11.0086	2.00352	11.0086	3.00349
10.82	0.0002458	10.82	1.0024	11.0291	2.00573	11.0291	3.00408
10.84	0.00028684	10.84	1.00231	11.0496	2.00582	11.0496	3.00587
10.86	0.00033904	10.86	1.00222	11.0701	2.00703	11.0701	3.00511
10.88	0.00040675	10.88	1.00214	11.0905	2.00792	11.0905	3.00451
10.9	0.00049676	10.9	1.00206	11.111	2.00169	11.111	3.00396
10.92	0.00062044	10.92	1.00199	11.1315	2.00416	11.1315	3.0029
10.94	0.00079891	10.94	1.00192	11.1519	2.00561	11.1519	3.00246
10.96	0.00107	10.96	1.00186	11.1724	2.00227	11.1724	3.00403
10.98	0.00153	10.98	1.0018	11.1929	2.00626	11.1929	3.0061
11	0.00229	11	1.00174	11.2134	2.00695	11.2134	3.00479
11.02	0.00353	11.02	1.00169	11.2339	2.00539	11.2339	3.0049
11.04	0.00534	11.04	1.00164	11.2543	2.00526	11.2543	3.0056
11.06	0.00729	11.06	1.0016	11.2748	2.00631	11.2748	3.00405
11.08	0.00785	11.08	1.00155	11.2953	2.00899	11.2953	3.00658
11.1	0.00642	11.1	1.00151	11.3157	2.00839	11.3157	3.00673
11.12	0.00444	11.12	1.00148	11.3362	2.0112	11.3362	3.0081
11.14	0.0029	11.14	1.00145	11.3567	2.01179	11.3567	3.00867
11.16	0.00191	11.16	1.00141	11.3772	2.01433	11.3772	3.01083
11.18	0.00132	11.18	1.00139	11.3976	2.0184	11.3976	3.01122
11.2	0.0009722	11.2	1.00136	11.4181	2.01612	11.4181	3.01478
11.22	0.00075451	11.22	1.00134	11.4386	2.02118	11.4386	3.01624
11.24	0.00061004	11.24	1.00132	11.4591	2.02396	11.4591	3.02386
11.26	0.00050885	11.26	1.00131	11.4795	2.02819	11.4795	3.02665
11.28	0.00043563	11.28	1.0013	11.5	2.02905	11.5	3.03021
11.3	0.00038181	11.3	1.00129	11.5205	2.03094	11.5205	3.03434
11.32	0.00034221	11.32	1.00129	11.541	2.02767	11.541	3.03639
11.34	0.00031366	11.34	1.00032	11.5614	2.02724	11.5614	3.03441
11.36	0.00029435	11.36	1.00036	11.5819	2.02758	11.5819	3.03206
11.38	0.00042752	11.38	1.0004	11.6024	2.02332	11.6024	3.02761
11.4	0.00042917	11.4	1.00045	11.6228	2.02101	11.6228	3.02003
11.42	0.00043977	11.42	1.00051	11.6433	2.01489	11.6433	3.01438
11.44	0.00045854	11.44	1.00059	11.6638	2.01202	11.6638	3.01511
11.46	0.00048434	11.46	1.00068	11.6843	2.01517	11.6843	3.00822
11.48	0.00052493	11.48	1.00079	11.7048	2.01078	11.7048	3.0082
11.5	0.00059929	11.5	1.00094	11.7252	2.00946	11.7252	3.00492
11.52	0.00073253	11.52	1.00113	11.7457	2.00636	11.7457	3.00193
11.54	0.0009517	11.54	1.00138	11.7662	2.00793	11.7662	3.00422
11.56	0.00126	11.56	1.00173	11.7866	2.0046	11.7866	3.00617
11.58	0.00156	11.58	1.00224	11.8071	2.00828	11.8071	3.00537
11.6	0.00159	11.6	1.00303	11.8276	2.00614	11.8276	3.00287
11.62	0.00133	11.62	1.00435	11.8481	2.00658	11.8481	3.00406
11.64	0.00102	11.64	1.00658	11.8685	2.00421	11.8685	3.00359
11.66	0.00078736	11.66	1.01014	11.889	2.00676	11.889	3.00316
11.68	0.0006472	11.68	1.01516	11.9095	2.00724	11.9095	3.00386
11.7	0.00056823	11.7	1.01999	11.93	2.00695	11.93	3.00368
11.72	0.00052584	11.72	1.02051	11.9504	2.00495	11.9504	3.00232
11.74	0.000504	11.74	1.01612	11.9709	2.00391	11.9709	3.0038
11.76	0.00049409	11.76	1.01095	11.9914	2.00391	11.9914	3.00413
11.78	0.00049173	11.78	1.00712	12.0119	2.00428	12.0119	3.00234
11.8	0.00049488	11.8	1.0047	12.0323	2.00655	12.0323	3.00587
11.82	0.00050223	11.82	1.00326	12.0528	2.00498	12.0528	3.00221
11.84	0.00051307	11.84	1.0024	12.0733	2.0039	12.0733	3.00293
11.86	0.00052698	11.86	1.00186	12.0938	2.00404	12.0938	3.00247
11.88	0.00054371	11.88	1.0015	12.1142	2.00494	12.1142	3.00318
11.9	0.00056316	11.9	1.00125	12.1347	2.00614	12.1347	3.00435
11.92	0.00058535	11.92	1.00106	12.1552	2.00509	12.1552	3.00432
11.94	0.00061035	11.94	1.00093	12.1756	2.00626	12.1756	3.00421
11.96	0.00063833	11.96	1.00083	12.1961	2.00739	12.1961	3.00424
11.98	0.00066952	11.98	1.00076	12.2166	2.00618	12.2166	3.00408
12	0.00070422	12	1.00071	12.2371	2.00467	12.2371	3.00543
12.02	0.00074282	12.02	1.00069	12.2575	2.00802	12.2575	3.00767
12.04	0.0007858	12.04	1.00069	12.278	2.00582	12.278	3.00494
12.06	0.00083375	12.06	1.00072	12.2985	2.00666	12.2985	3.00679
12.08	0.00088741	12.08	1.00079	12.319	2.00667	12.319	3.01008
12.1	0.00094766	12.1	1.00091	12.3394	2.00953	12.3394	3.00902
12.12	0.00102	12.12	1.00112	12.3599	2.00491	12.3599	3.01048
12.14	0.00109	12.14	1.0015	12.3804	2.01028	12.3804	3.00873
12.16	0.00118	12.16	1.00214	12.4009	2.00911	12.4009	3.00924
12.18	0.0015	12.18	1.00313	12.4213	2.00631	12.4213	3.00694
12.2	0.00162	12.2	1.0044	12.4418	2.00858	12.4418	3.00643
12.22	0.00177	12.22	1.00532	12.4623	2.00582	12.4623	3.00673
12.24	0.00193	12.24	1.00512	12.4828	2.00752	12.4828	3.00829
12.26	0.00214	12.26	1.00397	12.5032	2.00863	12.5032	3.00659
12.28	0.00238	12.28	1.00272	12.5237	2.00749	12.5237	3.00628
12.3	0.00268	12.3	1.00181	12.5442	2.008	12.5442	3.00366
12.32	0.00306	12.32	1.00123	12.5647	2.01067	12.5647	3.00418
12.34	0.00356	12.34	1.00089	12.5851	2.0096	12.5851	3.00681
12.36	0.00422	12.36	1.00067	12.6056	2.00776	12.6056	3.0066
12.38	0.00518	12.38	1.00054	12.6261	2.01155	12.6261	3.00613
12.4	0.00665	12.4	1.00044	12.6465	2.01571	12.6465	3.00733
12.42	0.00905	12.42	1.00037	12.667	2.01437	12.667	3.01001
12.44	0.01298	12.44	1.00032	12.6875	2.01853	12.6875	3.01053
12.46	0.01901	12.46	1.00028	12.708	2.02593	12.708	3.01787
12.48	0.02678	12.48	1.00024	12.7284	2.03005	12.7284	3.01777
12.5	0.03254	12.5	1.00022	12.7489	2.03867	12.7489	3.02292
12.52	0.03076	12.52	1.00019	12.7694	2.04683	12.7694	3.02677
12.54	0.02384	12.54	1.00018	12.7899	2.05605	12.7899	3.029
12.56	0.01741	12.56	1.00016	12.8103	2.06467	12.8103	3.03211
12.58	0.01322	12.58	1.00015	12.8308	2.06357	12.8308	3.03441
12.6	0.01097	12.6	1.00014	12.8513	2.05708	12.8513	3.03498
12.62	0.01007	12.62	1.00013	12.8718	2.06078	12.8718	3.03666
12.64	0.01008	12.64	1.00012	12.8922	2.06084	12.8922	3.03782
12.66	0.01078	12.66	1.00011	12.9127	2.06103	12.9127	3.03386
12.68	0.01215	12.68	1.0001	12.9332	2.06466	12.9332	3.04055
12.7	0.01434	12.7	1.0001	12.9537	2.06631	12.9537	3.03785
12.72	0.01776	12.72	1.00014	12.9741	2.0679	12.9741	3.03953
12.74	0.02331	12.74	1.00014	12.9946	2.07719	12.9946	3.03999
12.76	0.03267	12.76	1.00013	13.0151	2.08518	13.0151	3.043
12.78	0.04857	12.78	1.00013	13.0356	2.08598	13.0356	3.04026
12.8	0.07418	12.8	1.00013	13.056	2.08783	13.056	3.04139
12.82	0.11021	12.82	1.00013	13.0765	2.08339	13.0765	3.04139
12.84	0.14498	12.84	1.00012	13.097	2.07694	13.097	3.04016
12.86	0.14872	12.86	1.00012	13.1174	2.06593	13.1174	3.03696
12.88	0.11708	12.88	1.00012	13.1379	2.05972	13.1379	3.03324
12.9	0.07978	12.9	1.00012	13.1584	2.04695	13.1584	3.02477
12.92	0.05216	12.92	1.00014	13.1789	2.0417	13.1789	3.0247
12.94	0.0347	12.94	1.00014	13.1993	2.0373	13.1993	3.02055
12.96	0.02432	12.96	1.00014	13.2198	2.03386	13.2198	3.01973
12.98	0.01813	12.98	1.00014	13.2403	2.03132	13.2403	3.01562
13	0.01424	13	1.00014	13.2608	2.0296	13.2608	3.01834
13.02	0.01163	13.02	1.00014	13.2812	2.02987	13.2812	3.01676
13.04	0.00978	13.04	1.00015	13.3017	2.03183	13.3017	3.01836
13.06	0.00844	13.06	1.00015	13.3222	2.03041	13.3222	3.02133
13.08	0.00744	13.08	1.00015	13.3427	2.0365	13.3427	3.02152
13.1	0.0067	13.1	1.00015	13.3631	2.03532	13.3631	3.01913
13.12	0.00615	13.12	1.00016	13.3836	2.04356	13.3836	3.02571
13.14	0.00574	13.14	1.00016	13.4041	2.04624	13.4041	3.02441
13.16	0.00546	13.16	1.00016	13.4246	2.05339	13.4246	3.03081
13.18	0.00527	13.18	1.00017	13.445	2.061	13.445	3.03152
13.2	0.00518	13.2	1.00015	13.4655	2.06511	13.4655	3.03849
13.22	0.00517	13.22	1.00016	13.486	2.07603	13.486	3.0424
13.24	0.00531	13.24	1.00016	13.5064	2.09539	13.5064	3.05
13.26	0.00546	13.26	1.00017	13.5269	2.10799	13.5269	3.05439
13.28	0.0057	13.28	1.00018	13.5474	2.12679	13.5474	3.06577
13.3	0.00604	13.3	1.00019	13.5679	2.15461	13.5679	3.0763
13.32	0.00648	13.32	1.00019	13.5884	2.17929	13.5884	3.08715
13.34	0.00707	13.34	1.0002	13.6088	2.19877	13.6088	3.10291
13.36	0.00783	13.36	1.00021	13.6293	2.23334	13.6293	3.12397
13.38	0.00882	13.38	1.00022	13.6498	2.2612	13.6498	3.13421
13.4	0.0101	13.4	1.00023	13.6702	2.28125	13.6702	3.14919
13.42	0.01179	13.42	1.00025	13.6907	2.29346	13.6907	3.16253
13.44	0.01406	13.44	1.00026	13.7112	2.29146	13.7112	3.16989
13.46	0.01719	13.46	1.00027	13.7317	2.29141	13.7317	3.16696
13.48	0.02169	13.48	1.00029	13.7521	2.25621	13.7521	3.16569
13.5	0.02856	13.5	1.00031	13.7726	2.24015	13.7726	3.15783
13.52	0.03977	13.52	1.00033	13.7931	2.2077	13.7931	3.14766
13.54	0.05872	13.54	1.00035	13.8136	2.18027	13.8136	3.14026
13.56	0.08999	13.56	1.00038	13.834	2.15119	13.834	3.12198
13.58	0.13687	13.58	1.00042	13.8545	2.1313	13.8545	3.10992
13.6	0.19172	13.6	1.00045	13.875	2.11045	13.875	3.09158
13.62	0.21861	13.62	1.0005	13.8955	2.0984	13.8955	3.08078
13.64	0.18793	13.64	1.00057	13.9159	2.08219	13.9159	3.06776
13.66	0.13278	13.66	1.00066	13.9364	2.07315	13.9364	3.06163
13.68	0.08699	13.68	1.0008	13.9569	2.06315	13.9569	3.05085
13.7	0.05674	13.7	1.001	13.9773	2.05725	13.9773	3.04605
13.72	0.03846	13.72	1.00128	13.9978	2.04821	13.9978	3.04045
13.74	0.02762	13.74	1.00155	14.0183	2.04407	14.0183	3.03709
13.76	0.02092	13.76	1.00163	14.0388	2.03953	14.0388	3.03156
13.78	0.01649	13.78	1.00149	14.0593	2.03697	14.0593	3.02783
13.8	0.01337	13.8	1.00132	14.0797	2.02936	14.0797	3.02747
13.82	0.01108	13.82	1.00124	14.1002	2.03325	14.1002	3.02125
13.84	0.00935	13.84	1.00123	14.1207	2.02325	14.1207	3.02045
13.86	0.008	13.86	1.00129	14.1411	2.02235	14.1411	3.01597
13.88	0.00694	13.88	1.0014	14.1616	2.02168	14.1616	3.01483
13.9	0.00609	13.9	1.00155	14.1821	2.01956	14.1821	3.01375
13.92	0.0054	13.92	1.00176	14.2026	2.01942	14.2026	3.01316
13.94	0.00483	13.94	1.00202	14.223	2.01694	14.223	3.0161
13.96	0.00436	13.96	1.00236	14.2435	2.01855	14.2435	3.0124
13.98	0.00394	13.98	1.00279	14.264	2.01587	14.264	3.01194
14	0.00362	14	1.00338	14.2845	2.01626	14.2845	3.00989
14.02	0.00334	14.02	1.00418	14.3049	2.01321	14.3049	3.01167
14.04	0.00312	14.04	1.00533	14.3254	2.01348	14.3254	3.00973
14.06	0.00293	14.06	1.0071	14.3459	2.01384	14.3459	3.00809
14.08	0.00277	14.08	1.00998	14.3664	2.01082	14.3664	3.00651
14.1	0.00263	14.1	1.01485	14.3868	2.01324	14.3868	3.00661
14.12	0.00248	14.12	1.02274	14.4073	2.01214	14.4073	3.00814
14.14	0.00236	14.14	1.03423	14.4278	2.01105	14.4278	3.00677
14.16	0.00226	14.16	1.04663	14.4482	2.01307	14.4482	3.00593
14.18	0.00218	14.18	1.05069	14.4687	2.00794	14.4687	3.00593
14.2	0.00212	14.2	1.04194	14.4892	2.00947	14.4892	3.00534
14.22	0.00207	14.22	1.02949	14.5097	2.01373	14.5097	3.00624
14.24	0.00205	14.24	1.01989	14.5302	2.01244	14.5302	3.00517
14.26	0.00203	14.26	1.01394	14.5506	2.01443	14.5506	3.00641
14.28	0.00204	14.28	1.0108	14.5711	2.0148	14.5711	3.00653
14.3	0.00206	14.3	1.00966	14.5916	2.01903	14.5916	3.00644
14.32	0.00211	14.32	1.01018	14.612	2.02307	14.612	3.00793
14.34	0.00203	14.34	1.01232	14.6325	2.0193	14.6325	3.00833
14.36	0.00213	14.36	1.01594	14.653	2.0245	14.653	3.01057
14.38	0.00226	14.38	1.01943	14.6735	2.03006	14.6735	3.01213
14.4	0.00244	14.4	1.01922	14.6939	2.03099	14.6939	3.01209
14.42	0.00267	14.42	1.01507	14.7144	2.03738	14.7144	3.01336
14.44	0.00303	14.44	1.01048	14.7349	2.04787	14.7349	3.01672
14.46	0.00347	14.46	1.00718	14.7554	2.04097	14.7554	3.01915
14.48	0.00407	14.48	1.00503	14.7758	2.05033	14.7758	3.02112
14.5	0.00484	14.5	1.00371	14.7963	2.04922	14.7963	3.02367
14.52	0.00565	14.52	1.0029	14.8168	2.0525	14.8168	3.02251
14.54	0.00642	14.54	1.00236	14.8373	2.04847	14.8373	3.02289
14.56	0.00741	14.56	1.00197	14.8577	2.05361	14.8577	3.02343
14.58	0.00905	14.58	1.00169	14.8782	2.04638	14.8782	3.02353
14.6	0.01186	14.6	1.00147	14.8987	2.04063	14.8987	3.018
14.62	0.01682	14.62	1.0013	14.9192	2.03975	14.9192	3.01993
14.64	0.02509	14.64	1.00116	14.9396	2.03378	14.9396	3.01711
14.66	0.0383	14.66	1.00105	14.9601	2.03353	14.9601	3.01621
14.68	0.05642	14.68	1.00096	14.9806	2.02736	14.9806	3.01501
14.7	0.07253	14.7	1.00088	15.001	2.02383	15.001	3.01548
14.72	0.07193	14.72	1.00081	15.0215	2.02074	15.0215	3.00979
14.74	0.05528	14.74	1.00076	15.042	2.02168	15.042	3.00958
14.76	0.0373	14.76	1.00071	15.0625	2.0207	15.0625	3.00859
14.78	0.02435	14.78	1.00067	15.083	2.01447	15.083	3.0071
14.8	0.01623	14.8	1.00064	15.1034	2.01613	15.1034	3.00586
14.82	0.01141	14.82	1.00061	15.1239	2.01493	15.1239	3.00807
14.84	0.00852	14.84	1.00058	15.1444	2.01362	15.1444	3.00452
14.86	0.00667	14.86	1.00056	15.1648	2.01136	15.1648	3.00525
14.88	0.0054	14.88	1.00055	15.1853	2.00645	15.1853	3.00593
14.9	0.00449	14.9	1.00053	15.2058	2.0109	15.2058	3.00469
14.92	0.00382	14.92	1.00052	15.2263	2.00705	15.2263	3.00435
14.94	0.0033	14.94	1.00051	15.2467	2.007	15.2467	3.00494
14.96	0.00289	14.96	1.00051	15.2672	2.00471	15.2672	3.00181
14.98	0.00257	14.98	1.00051	15.2877	2.00436	15.2877	3.00454
15	0.00231	15	1.00051	15.3082	2.00723	15.3082	3.00333
15.02	0.0021	15.02	1.00051	15.3286	2.00467	15.3286	3.00239
15.04	0.00193	15.04	1.00051	15.3491	2.00668	15.3491	3.00389
15.06	0.00179	15.06	1.00052	15.3696	2.00548	15.3696	3.00105
15.08	0.00146	15.08	1.00053	15.3901	2.00771	15.3901	3.00376
15.1	0.00137	15.1	1.00054	15.4105	2.00694	15.4105	3.00298
15.12	0.00129	15.12	1.00055	15.431	2.00839	15.431	3.00299
15.14	0.00123	15.14	1.00057	15.4515	2.0055	15.4515	3.006
15.16	0.00118	15.16	1.00059	15.4719	2.01009	15.4719	3.00312
15.18	0.00114	15.18	1.00061	15.4924	2.01025	15.4924	3.00514
15.2	0.00113	15.2	1.00064	15.5129	2.01147	15.5129	3.00585
15.22	0.0011	15.22	1.00067	15.5334	2.01384	15.5334	3.00712
15.24	0.00109	15.24	1.00071	15.5539	2.01208	15.5539	3.00376
15.26	0.00108	15.26	1.00076	15.5743	2.01403	15.5743	3.00969
15.28	0.00107	15.28	1.00082	15.5948	2.0164	15.5948	3.00953
15.3	0.00108	15.3	1.00089	15.6153	2.0167	15.6153	3.01224
15.32	0.00109	15.32	1.00098	15.6357	2.02195	15.6357	3.0116
15.34	0.0011	15.34	1.00108	15.6562	2.02122	15.6562	3.01477
15.36	0.00113	15.36	1.00122	15.6767	2.02373	15.6767	3.01716
15.38	0.00116	15.38	1.0014	15.6972	2.02984	15.6972	3.01862
15.4	0.0012	15.4	1.00164	15.7176	2.02872	15.7176	3.02437
15.42	0.00126	15.42	1.00199	15.7381	2.0388	15.7381	3.0317
15.44	0.00133	15.44	1.00252	15.7586	2.04472	15.7586	3.03919
15.46	0.00141	15.46	1.00339	15.7791	2.05563	15.7791	3.05426
15.48	0.00152	15.48	1.00481	15.7995	2.06849	15.7995	3.07514
15.5	0.00166	15.5	1.007	15.82	2.08361	15.82	3.09341
15.52	0.00183	15.52	1.00983	15.8405	2.0973	15.8405	3.12466
15.54	0.002	15.54	1.01201	15.861	2.1136	15.861	3.15267
15.56	0.00211	15.56	1.01142	15.8814	2.12203	15.8814	3.16817
15.58	0.00218	15.58	1.00892	15.9019	2.12055	15.9019	3.16929
15.6	0.00226	15.6	1.00659	15.9224	2.115	15.9224	3.15026
15.62	0.0024	15.62	1.00507	15.9428	2.10501	15.9428	3.13344
15.64	0.00259	15.64	1.00421	15.9633	2.09735	15.9633	3.11913
15.66	0.00285	15.66	1.00391	15.9838	2.08492	15.9838	3.10934
15.68	0.00317	15.68	1.00395	16.0043	2.07976	16.0043	3.09898
15.7	0.00358	15.7	1.00424	16.0248	2.07091	16.0248	3.09495
15.72	0.0041	15.72	1.00478	16.0452	2.0688	16.0452	3.08577
15.74	0.00476	15.74	1.00562	16.0657	2.06176	16.0657	3.07802
15.76	0.00563	15.76	1.00689	16.0862	2.0576	16.0862	3.07113
15.78	0.00682	15.78	1.00889	16.1066	2.05139	16.1066	3.06817
15.8	0.00856	15.8	1.01219	16.1271	2.05517	16.1271	3.06092
15.82	0.01126	15.82	1.01778	16.1476	2.05485	16.1476	3.0599
15.84	0.01557	15.84	1.02707	16.1681	2.05569	16.1681	3.06016
15.86	0.02225	15.86	1.04115	16.1885	2.06198	16.1885	3.06142
15.88	0.03158	15.88	1.05811	16.209	2.06665	16.209	3.06349
15.9	0.04113	15.9	1.06776	16.2295	2.08085	16.2295	3.07018
15.92	0.04455	15.92	1.06005	16.25	2.0967	16.25	3.07871
15.94	0.04133	15.94	1.04336	16.2704	2.1185	16.2704	3.08808
15.96	0.03922	15.96	1.02867	16.2909	2.14136	16.2909	3.10147
15.98	0.04354	15.98	1.01873	16.3114	2.16174	16.3114	3.10561
16	0.0569	16	1.01267	16.3319	2.177	16.3319	3.10231
16.02	0.08029	16.02	1.00909	16.3523	2.15327	16.3523	3.09504
16.04	0.10838	16.04	1.00689	16.3728	2.12935	16.3728	3.08172
16.06	0.12064	16.06	1.00549	16.3933	2.09593	16.3933	3.07041
16.08	0.10224	16.08	1.00449	16.4138	2.06701	16.4138	3.05456
16.1	0.07204	16.1	1.00378	16.4342	2.04954	16.4342	3.04524
16.12	0.04743	16.12	1.00324	16.4547	2.03735	16.4547	3.04025
16.14	0.03126	16.14	1.00286	16.4752	2.03538	16.4752	3.0331
16.16	0.02147	16.16	1.00256	16.4957	2.02475	16.4957	3.03138
16.18	0.01563	16.18	1.00234	16.5161	2.025	16.5161	3.02628
16.2	0.01193	16.2	1.00217	16.5366	2.02165	16.5366	3.02604
16.22	0.00951	16.22	1.00206	16.5571	2.01892	16.5571	3.02108
16.24	0.0078	16.24	1.002	16.5775	2.01868	16.5775	3.01813
16.26	0.00655	16.26	1.00199	16.598	2.01337	16.598	3.01911
16.28	0.0056	16.28	1.00204	16.6185	2.012	16.6185	3.01428
16.3	0.00488	16.3	1.00216	16.639	2.01404	16.639	3.01451
16.32	0.00431	16.32	1.00239	16.6594	2.01598	16.6594	3.01227
16.34	0.00388	16.34	1.0028	16.6799	2.0121	16.6799	3.01496
16.36	0.00354	16.36	1.00353	16.7004	2.01298	16.7004	3.01338
16.38	0.00329	16.38	1.0048	16.7209	2.01099	16.7209	3.01193
16.4	0.0031	16.4	1.00685	16.7413	2.00744	16.7413	3.01417
16.42	0.00298	16.42	1.00973	16.7618	2.01289	16.7618	3.01152
16.44	0.00293	16.44	1.01239	16.7823	2.01357	16.7823	3.01234
16.46	0.00296	16.46	1.01248	16.8028	2.01651	16.8028	3.01247
16.48	0.00307	16.48	1.00988	16.8232	2.0132	16.8232	3.0127
16.5	0.00329	16.5	1.00697	16.8437	2.01454	16.8437	3.01242
16.52	0.00371	16.52	1.00483	16.8642	2.01474	16.8642	3.01318
16.54	0.00443	16.54	1.0035	16.8847	2.01592	16.8847	3.01272
16.56	0.00571	16.56	1.00272	16.9051	2.02077	16.9051	3.01044
16.58	0.0079	16.58	1.00227	16.9256	2.02236	16.9256	3.01119
16.6	0.01135	16.6	1.002	16.9461	2.02199	16.9461	3.01644
16.62	0.01584	16.62	1.00184	16.9666	2.02341	16.9666	3.01361
16.64	0.01923	16.64	1.00174	16.987	2.02552	16.987	3.01435
16.66	0.01817	16.66	1.0017	17.0075	2.02099	17.0075	3.01615
16.68	0.01401	16.68	1.00171	17.028	2.02426	17.028	3.01723
16.7	0.01013	16.7	1.00175	17.0484	2.02373	17.0484	3.01401
16.72	0.00763	16.72	1.00183	17.0689	2.02412	17.0689	3.01778
16.74	0.00643	16.74	1.00195	17.0894	2.02405	17.0894	3.01644
16.76	0.00632	16.76	1.00211	17.1099	2.02435	17.1099	3.01697
16.78	0.00728	16.78	1.00234	17.1303	2.02356	17.1303	3.01784
16.8	0.0095	16.8	1.00265	17.1508	2.02048	17.1508	3.0205
16.82	0.01312	16.82	1.00306	17.1713	2.02359	17.1713	3.02205
16.84	0.01733	16.84	1.00363	17.1918	2.02336	17.1918	3.02302
16.86	0.019	16.86	1.00443	17.2122	2.02535	17.2122	3.02556
16.88	0.01605	16.88	1.00562	17.2327	2.02644	17.2327	3.026
16.9	0.01144	16.9	1.00751	17.2532	2.02175	17.2532	3.02993
16.92	0.00772	16.92	1.01069	17.2737	2.02721	17.2737	3.03136
16.94	0.00527	16.94	1.01602	17.2941	2.0243	17.2941	3.02618
16.96	0.00378	16.96	1.02439	17.3146	2.02414	17.3146	3.02747
16.98	0.00288	16.98	1.03554	17.3351	2.02187	17.3351	3.0257
17	0.00231	17	1.04457	17.3556	2.01721	17.3556	3.02206
17.02	0.00192	17.02	1.0428	17.376	2.01976	17.376	3.02033
17.04	0.00164	17.04	1.03239	17.3965	2.0199	17.3965	3.02114
17.06	0.00143	17.06	1.02187	17.417	2.01594	17.417	3.01718
17.08	0.00127	17.08	1.01449	17.4374	2.01641	17.4374	3.02027
17.1	0.00114	17.1	1.00994	17.4579	2.01599	17.4579	3.01923
17.12	0.00104	17.12	1.00727	17.4784	2.01755	17.4784	3.02014
17.14	0.00095751	17.14	1.00572	17.4989	2.0173	17.4989	3.023
17.16	0.00089045	17.16	1.00475	17.5193	2.01803	17.5193	3.02329
17.18	0.0008359	17.18	1.00414	17.5398	2.01999	17.5398	3.02465
17.2	0.00079176	17.2	1.00374	17.5603	2.02162	17.5603	3.02806
17.22	0.00075656	17.22	1.0035	17.5808	2.02137	17.5808	3.02767
17.24	0.00072929	17.24	1.0034	17.6012	2.0195	17.6012	3.02398
17.26	0.00070935	17.26	1.00341	17.6217	2.02219	17.6217	3.02751
17.28	0.0006965	17.28	1.00353	17.6422	2.01807	17.6422	3.02189
17.3	0.00069082	17.3	1.00379	17.6627	2.01762	17.6627	3.02535
17.32	0.00069277	17.32	1.0042	17.6831	2.01684	17.6831	3.02222
17.34	0.00070325	17.34	1.00485	17.7036	2.01953	17.7036	3.02146
17.36	0.00072377	17.36	1.0058	17.7241	2.01918	17.7241	3.02282
17.38	0.00075658	17.38	1.00742	17.7446	2.02059	17.7446	3.02158
17.4	0.0007736	17.4	1.01012	17.765	2.01683	17.765	3.02373
17.42	0.0008434	17.42	1.0146	17.7855	2.01837	17.7855	3.02123
17.44	0.00094156	17.44	1.02152	17.806	2.02325	17.806	3.02483
17.46	0.00108	17.46	1.03052	17.8265	2.02055	17.8265	3.02467
17.48	0.0013	17.48	1.03848	17.8469	2.02193	17.8469	3.02816
17.5	0.00164	17.5	1.04061	17.8674	2.0238	17.8674	3.02697
17.52	0.00207	17.52	1.03527	17.8879	2.02352	17.8879	3.02884
17.54	0.00296	17.54	1.02798	17.9083	2.0287	17.9083	3.02907
17.56	0.00432	17.56	1.02372	17.9288	2.02448	17.9288	3.0347
17.58	0.00604	17.58	1.02304	17.9493	2.0335	17.9493	3.0373
17.6	0.00777	17.6	1.02334	17.9698	2.032	17.9698	3.03347
17.62	0.00923	17.62	1.0207	17.9902	2.03308	17.9902	3.03785
17.64	0.0094	17.64	1.01561	18.0107	2.03194	18.0107	3.04009
17.66	0.00762	17.66	1.01098	18.0312	2.03563	18.0312	3.04397
17.68	0.00532	17.68	1.00774	18.0517	2.04068	18.0517	3.04712
17.7	0.00353	17.7	1.00568	18.0721	2.03518	18.0721	3.04888
17.72	0.00239	17.72	1.0044	18.0926	2.03808	18.0926	3.0558
17.74	0.00169	17.74	1.00358	18.1131	2.04175	18.1131	3.05155
17.76	0.00128	17.76	1.00302	18.1336	2.04273	18.1336	3.05822
17.78	0.00102	17.78	1.00262	18.154	2.04593	18.154	3.06112
17.8	0.00084102	17.8	1.00232	18.1745	2.04801	18.1745	3.06197
17.82	0.0007184	17.82	1.00209	18.195	2.04625	18.195	3.06519
17.84	0.00062962	17.84	1.00192	18.2155	2.04793	18.2155	3.07095
17.86	0.00056454	17.86	1.00178	18.2359	2.0508	18.2359	3.07162
17.88	0.00051692	17.88	1.0017	18.2564	2.04934	18.2564	3.07799
17.9	0.00048276	17.9	1.00162	18.2769	2.05548	18.2769	3.0801
17.92	0.00045951	17.92	1.00157	18.2974	2.05816	18.2974	3.08239
17.94	0.00044554	17.94	1.00152	18.3178	2.06034	18.3178	3.08833
17.96	0.00046244	17.96	1.0015	18.3383	2.0648	18.3383	3.09415
17.98	0.00046563	17.98	1.00149	18.3588	2.06913	18.3588	3.09492
18	0.00047722	18	1.0015	18.3792	2.06522	18.3792	3.10145
18.02	0.00049803	18.02	1.00153	18.3997	2.07484	18.3997	3.10806
18.04	0.0005296	18.04	1.00157	18.4202	2.07544	18.4202	3.11074
18.06	0.00057439	18.06	1.00162	18.4407	2.08271	18.4407	3.11479
18.08	0.00063619	18.08	1.00169	18.4611	2.08016	18.4611	3.11632
18.1	0.00072083	18.1	1.00178	18.4816	2.08552	18.4816	3.11882
18.12	0.0008207	18.12	1.00189	18.5021	2.08757	18.5021	3.12132
18.14	0.00098579	18.14	1.00203	18.5226	2.08566	18.5226	3.12279
18.16	0.00123	18.16	1.00219	18.543	2.08612	18.543	3.12166
18.18	0.00161	18.18	1.0024	18.5635	2.08351	18.5635	3.11845
18.2	0.00224	18.2	1.00265	18.584	2.081	18.584	3.11698
18.22	0.0033	18.22	1.00296	18.6045	2.07866	18.6045	3.11346
18.24	0.00503	18.24	1.00334	18.6249	2.07373	18.6249	3.11447
18.26	0.00753	18.26	1.00382	18.6454	2.07513	18.6454	3.11371
18.28	0.01015	18.28	1.00444	18.6659	2.07652	18.6659	3.10849
18.3	0.01085	18.3	1.00524	18.6864	2.07107	18.6864	3.11017
18.32	0.00881	18.32	1.0063	18.7068	2.06936	18.7068	3.10514
18.34	0.00608	18.34	1.00777	18.7273	2.06735	18.7273	3.10724
18.36	0.00398	18.36	1.00988	18.7478	2.06478	18.7478	3.10985
18.38	0.00263	18.38	1.01313	18.7683	2.06445	18.7683	3.10829
18.4	0.00183	18.4	1.01847	18.7887	2.06377	18.7887	3.10534
18.42	0.00135	18.42	1.02732	18.8092	2.0569	18.8092	3.10645
18.44	0.00105	18.44	1.04149	18.8297	2.05899	18.8297	3.10353
18.46	0.00085589	18.46	1.06154	18.8501	2.0542	18.8501	3.10101
18.48	0.00072226	18.48	1.08221	18.8706	2.05031	18.8706	3.09671
18.5	0.00063087	18.5	1.08857	18.8911	2.05118	18.8911	3.09458
18.52	0.00056757	18.52	1.07515	18.9116	2.05258	18.9116	3.0865
18.54	0.0005142	18.54	1.05789	18.9321	2.04843	18.9321	3.08579
18.56	0.00045691	18.56	1.04718	18.9525	2.0405	18.9525	3.08195
18.58	0.00040223	18.58	1.04239	18.973	2.04028	18.973	3.07845
18.6	0.00035805	18.6	1.03728	18.9935	2.04159	18.9935	3.07265
18.62	0.0003246	18.62	1.02884	19.0139	2.03357	19.0139	3.07098
18.64	0.00029963	18.64	1.02053	19.0344	2.03401	19.0344	3.06799
18.66	0.0002809	18.66	1.01444	19.0549	2.03465	19.0549	3.06349
18.68	0.00026686	18.68	1.01044	19.0754	2.02915	19.0754	3.05822
18.7	0.00025657	18.7	1.00789	19.0958	2.03148	19.0958	3.05701
18.72	0.00024965	18.72	1.00624	19.1163	2.02412	19.1163	3.05481
18.74	0.00024607	18.74	1.00511	19.1368	2.02314	19.1368	3.04879
18.76	0.00024593	18.76	1.00429	19.1573	2.02131	19.1573	3.0481
18.78	0.00024875	18.78	1.00367	19.1777	2.02549	19.1777	3.04356
18.8	0.00025182	18.8	1.00319	19.1982	2.02181	19.1982	3.04167
18.82	0.00025143	18.82	1.00283	19.2187	2.0213	19.2187	3.03948
18.84	0.00024926	18.84	1.00252	19.2392	2.01639	19.2392	3.03601
18.86	0.00025748	18.86	1.00228	19.2596	2.01869	19.2596	3.03439
18.88	0.0002606	18.88	1.00208	19.2801	2.01795	19.2801	3.0291
18.9	0.00026672	18.9	1.00192	19.3006	2.01509	19.3006	3.03004
18.92	0.00027553	18.92	1.00179	19.321	2.01578	19.321	3.02968
18.94	0.00028691	18.94	1.00169	19.3415	2.01395	19.3415	3.02457
18.96	0.00030089	18.96	1.00158	19.362	2.0148	19.362	3.0253
18.98	0.00031768	18.98	1.00153	19.3825	2.01561	19.3825	3.02351
19	0.00033765	19	1.00152	19.403	2.01415	19.403	3.02545
19.02	0.00036129	19.02	1.00153	19.4234	2.01807	19.4234	3.02375
19.04	0.00041899	19.04	1.00152	19.4439	2.01658	19.4439	3.02063
19.06	0.00045064	19.06	1.00149	19.4644	2.01902	19.4644	3.02164
19.08	0.00049093	19.08	1.00144	19.4848	2.01815	19.4848	3.01941
19.1	0.00053108	19.1	1.00143	19.5053	2.01632	19.5053	3.02028
19.12	0.00058894	19.12	1.00147	19.5258	2.0183	19.5258	3.01992
19.14	0.00065897	19.14	1.00154	19.5463	2.02279	19.5463	3.02032
19.16	0.0007447	19.16	1.00166	19.5667	2.02576	19.5667	3.02627
19.18	0.00085096	19.18	1.00185	19.5872	2.0202	19.5872	3.02479
19.2	0.00098467	19.2	1.00214	19.6077	2.0237	19.6077	3.02784
19.22	0.00116	19.22	1.00256	19.6282	2.02313	19.6282	3.02894
19.24	0.00143	19.24	1.00323	19.6486	2.02449	19.6486	3.03482
19.26	0.00173	19.26	1.00437	19.6691	2.02551	19.6691	3.03533
19.28	0.00215	19.28	1.00629	19.6896	2.02422	19.6896	3.03712
19.3	0.00277	19.3	1.00932	19.7101	2.02256	19.7101	3.03383
19.32	0.00375	19.32	1.01339	19.7305	2.02219	19.7305	3.03128
19.34	0.00538	19.34	1.01676	19.751	2.01938	19.751	3.03344
19.36	0.00811	19.36	1.01622	19.7715	2.01813	19.7715	3.02581
19.38	0.01243	19.38	1.01242	19.7919	2.01763	19.7919	3.03002
19.4	0.01824	19.4	1.00856	19.8124	2.01918	19.8124	3.02234
19.42	0.02311	19.42	1.00584	19.8329	2.0178	19.8329	3.02
19.44	0.02245	19.44	1.00417	19.8534	2.01261	19.8534	3.01904
19.46	0.01704	19.46	1.0032	19.8739	2.01162	19.8739	3.01645
19.48	0.01147	19.48	1.00264	19.8943	2.0097	19.8943	3.01256
19.5	0.00753	19.5	1.00232	19.9148	2.00868	19.9148	3.01278
19.52	0.00509	19.52	1.00213	19.9353	2.00815	19.9353	3.01111
19.54	0.00365	19.54	1.00203	19.9557	2.0065	19.9557	3.00556
19.56	0.0028	19.56	1.00201	19.9762	2.00826	19.9762	3.00781
19.58	0.00228	19.58	1.00204	19.9967	2.01058	19.9967	3.00698
19.6	0.00196	19.6	1.00214	20.0172	2.00771	20.0172	3.00534
19.62	0.00177	19.62	1.00231	20.0376	2.00586	20.0376	3.00762
19.64	0.00171	19.64	1.00258	20.0581	2.00365	20.0581	3.00563
19.66	0.0018	19.66	1.00295	20.0786	2.0052	20.0786	3.00567
19.68	0.00207	19.68	1.00349	20.0991	2.00528	20.0991	3.00354
19.7	0.00251	19.7	1.00427	20.1195	2.00408	20.1195	3.00495
19.72	0.00294	19.72	1.00548	20.14	2.005	20.14	3.00283
19.74	0.00291	19.74	1.00747	20.1605	2.0029	20.1605	3.00353
19.76	0.00238	19.76	1.01085	20.181	2.00693	20.181	3.00107
19.78	0.00181	19.78	1.01643	20.2014	2.00745	20.2014	3.00391
19.8	0.00139	19.8	1.02472	20.2219	2.00658	20.2219	3.00507
19.82	0.00113	19.82	1.03424	20.2424	2.00627	20.2424	3.00456
19.84	0.00097338	19.84	1.0385	20.2629	2.01146	20.2629	3.0067
19.86	0.00088188	19.86	1.03276	20.2833	2.01026	20.2833	3.00831
19.88	0.00082827	19.88	1.02316	20.3038	2.01274	20.3038	3.00944
19.9	0.00079794	19.9	1.01533	20.3243	2.01299	20.3243	3.01553
19.92	0.00078362	19.92	1.01021	20.3448	2.01732	20.3448	3.01824
19.94	0.00078165	19.94	1.00713	20.3652	2.01966	20.3652	3.02422
19.96	0.00079016	19.96	1.00525	20.3857	2.02406	20.3857	3.02841
19.98	0.00080823	19.98	1.00416	20.4062	2.0265	20.4062	3.02944
20	0.00083558	20	1.00347	20.4266	2.02818	20.4266	3.03788
20.02	0.00087268	20.02	1.00302	20.4471	2.02844	20.4471	3.04112
20.04	0.00092033	20.04	1.00273	20.4676	2.03142	20.4676	3.04285
20.06	0.00097996	20.06	1.00257	20.4881	2.03032	20.4881	3.03972
20.08	0.00105	20.08	1.0025	20.5085	2.03436	20.5085	3.03791
20.1	0.00115	20.1	1.00258	20.529	2.02877	20.529	3.0362
20.12	0.00126	20.12	1.00284	20.5495	2.033	20.5495	3.03839
20.14	0.0014	20.14	1.00329	20.57	2.03274	20.57	3.03752
20.16	0.00158	20.16	1.00413	20.5904	2.03293	20.5904	3.03766
20.18	0.00182	20.18	1.00559	20.6109	2.03502	20.6109	3.03813
20.2	0.00214	20.2	1.00797	20.6314	2.03915	20.6314	3.03786
20.22	0.0026	20.22	1.01128	20.6519	2.04253	20.6519	3.04405
20.24	0.00332	20.24	1.01446	20.6723	2.03959	20.6723	3.03998
20.26	0.00445	20.26	1.01543	20.6928	2.04531	20.6928	3.04197
20.28	0.0062	20.28	1.01327	20.7133	2.04009	20.7133	3.0414
20.3	0.00862	20.3	1.00971	20.7338	2.04122	20.7338	3.03967
20.32	0.01099	20.32	1.00671	20.7542	2.04096	20.7542	3.03892
20.34	0.0116	20.34	1.00473	20.7747	2.04103	20.7747	3.03771
20.36	0.01037	20.36	1.00355	20.7952	2.04209	20.7952	3.03792
20.38	0.00916	20.38	1.00288	20.8157	2.04118	20.8157	3.03473
20.4	0.00905	20.4	1.0025	20.8361	2.04237	20.8361	3.03414
20.42	0.01046	20.42	1.00231	20.8566	2.04469	20.8566	3.03177
20.44	0.01382	20.44	1.00223	20.8771	2.04457	20.8771	3.03477
20.46	0.01961	20.46	1.00225	20.8975	2.04339	20.8975	3.03548
20.48	0.02747	20.48	1.00236	20.918	2.04839	20.918	3.03528
20.5	0.03382	20.5	1.00259	20.9385	2.04813	20.9385	3.03241
20.52	0.03274	20.52	1.00298	20.959	2.04851	20.959	3.03502
20.54	0.02609	20.54	1.0036	20.9794	2.04369	20.9794	3.03509
20.56	0.01998	20.56	1.00466	20.9999	2.04304	20.9999	3.03467
20.58	0.01673	20.58	1.00647	21.0204	2.03783	21.0204	3.02799
20.6	0.01664	20.6	1.00951	21.0409	2.03063	21.0409	3.02932
20.62	0.01993	20.62	1.01418	21.0613	2.03173	21.0613	3.02805
20.64	0.02716	20.64	1.02001	21.0818	2.03009	21.0818	3.02103
20.66	0.03833	20.66	1.02392	21.1023	2.02171	21.1023	3.0199
20.68	0.04978	20.68	1.02205	21.1228	2.02079	21.1228	3.01874
20.7	0.05158	20.7	1.0164	21.1432	2.01625	21.1432	3.01574
20.72	0.04118	20.72	1.01111	21.1637	2.0156	21.1637	3.01351
20.74	0.02834	20.74	1.00747	21.1842	2.01356	21.1842	3.0167
20.76	0.01867	20.76	1.00525	21.2047	2.01289	21.2047	3.01308
20.78	0.01248	20.78	1.00395	21.2251	2.01495	21.2251	3.01202
20.8	0.00877	20.8	1.00318	21.2456	2.01163	21.2456	3.01249
20.82	0.00654	20.82	1.00269	21.2661	2.00798	21.2661	3.00942
20.84	0.00514	20.84	1.0024	21.2865	2.00899	21.2865	3.01117
20.86	0.00422	20.86	1.00223	21.307	2.00828	21.307	3.00992
20.88	0.00359	20.88	1.00216	21.3275	2.00869	21.3275	3.01163
20.9	0.00313	20.9	1.00219	21.348	2.00977	21.348	3.01039
20.92	0.0027	20.92	1.00226	21.3684	2.00476	21.3684	3.00753
20.94	0.0023	20.94	1.00242	21.3889	2.00875	21.3889	3.01167
20.96	0.00196	20.96	1.00268	21.4094	2.01006	21.4094	3.00868
20.98	0.00169	20.98	1.0031	21.4299	2.0086	21.4299	3.01086
21	0.00147	21	1.00376	21.4503	2.00736	21.4503	3.00898
21.02	0.00131	21.02	1.00484	21.4708	2.00527	21.4708	3.00726
21.04	0.00117	21.04	1.00668	21.4913	2.00642	21.4913	3.00815
21.06	0.00106	21.06	1.00973	21.5118	2.007	21.5118	3.00634
21.08	0.00097455	21.08	1.01438	21.5322	2.0103	21.5322	3.00727
21.1	0.00089965	21.1	1.02017	21.5527	2.00761	21.5527	3.00809
21.12	0.00082858	21.12	1.02449	21.5732	2.00959	21.5732	3.00795
21.14	0.00075872	21.14	1.02389	21.5937	2.00968	21.5937	3.00918
21.16	0.00069548	21.16	1.01872	21.6141	2.00911	21.6141	3.00648
21.18	0.00064109	21.18	1.013	21.6346	2.01039	21.6346	3.00988
21.2	0.00059465	21.2	1.00882	21.6551	2.01002	21.6551	3.00789
21.22	0.00055267	21.22	1.00621	21.6756	2.01075	21.6756	3.00896
21.24	0.00051963	21.24	1.00469	21.696	2.01031	21.696	3.01074
21.26	0.00048931	21.26	1.00381	21.7165	2.00931	21.7165	3.01152
21.28	0.00046273	21.28	1.00331	21.737	2.00948	21.737	3.01259
21.3	0.0004395	21.3	1.00299	21.7574	2.01139	21.7574	3.01346
21.32	0.00041944	21.32	1.00286	21.7779	2.01311	21.7779	3.01478
21.34	0.00040247	21.34	1.00286	21.7984	2.01347	21.7984	3.01264
21.36	0.00038866	21.36	1.00296	21.8189	2.01231	21.8189	3.01326
21.38	0.00037827	21.38	1.00319	21.8393	2.01194	21.8393	3.01572
21.4	0.00037193	21.4	1.00357	21.8598	2.01776	21.8598	3.01831
21.42	0.00037097	21.42	1.00416	21.8803	2.0126	21.8803	3.02027
21.44	0.000378	21.44	1.00508	21.9008	2.0133	21.9008	3.01829
21.46	0.00039833	21.46	1.00655	21.9212	2.01555	21.9212	3.02058
21.48	0.00044192	21.48	1.00904	21.9417	2.01548	21.9417	3.02332
21.5	0.00052414	21.5	1.01328	21.9622	2.01786	21.9622	3.0257
21.52	0.00066161	21.52	1.02013	21.9827	2.01945	21.9827	3.02486
21.54	0.00085245	21.54	1.02987	22.0031	2.01592	22.0031	3.02628
21.56	0.00102	21.56	1.03957	22.0236	2.01665	22.0236	3.02932
21.58	0.00099923	21.58	1.04118	22.0441	2.01609	22.0441	3.02857
21.6	0.00080629	21.6	1.03282	22.0646	2.019	22.0646	3.03161
21.62	0.00060473	21.62	1.0225	22.085	2.02086	22.085	3.03094
21.64	0.00045942	21.64	1.01476	22.1055	2.02007	22.1055	3.03197
21.66	0.00037201	21.66	1.00984	22.126	2.0214	22.126	3.03269
21.68	0.00031571	21.68	1.00691	22.1465	2.01998	22.1465	3.03623
21.7	0.00028047	21.7	1.00515	22.1669	2.02059	22.1669	3.03615
21.72	0.000257	21.72	1.00406	22.1874	2.0195	22.1874	3.04013
21.74	0.00024038	21.74	1.00331	22.2079	2.01898	22.2079	3.04194
21.76	0.00022822	21.76	1.00279	22.2283	2.02226	22.2283	3.04296
21.78	0.00021915	21.78	1.0024	22.2488	2.0224	22.2488	3.04356
21.8	0.00021257	21.8	1.00212	22.2693	2.02202	22.2693	3.04216
21.82	0.0001999	21.82	1.0019	22.2898	2.02384	22.2898	3.04338
21.84	0.00019774	21.84	1.00174	22.3102	2.02214	22.3102	3.04492
21.86	0.00020067	21.86	1.00162	22.3307	2.02363	22.3307	3.04691
21.88	0.00020388	21.88	1.00153	22.3512	2.02536	22.3512	3.04599
21.9	0.00021153	21.9	1.00147	22.3717	2.02528	22.3717	3.04703
21.92	0.00022587	21.92	1.00143	22.3921	2.02836	22.3921	3.04876
21.94	0.00024932	21.94	1.00141	22.4126	2.02467	22.4126	3.04761
21.96	0.00028144	21.96	1.00141	22.4331	2.02532	22.4331	3.05059
21.98	0.00028088	21.98	1.00143	22.4536	2.02546	22.4536	3.05154
22	0.00028602	22	1.00147	22.474	2.02934	22.474	3.05361
22.02	0.00027259	22.02	1.00154	22.4945	2.02827	22.4945	3.05469
22.04	0.00026417	22.04	1.00163	22.515	2.03014	22.515	3.05676
22.06	0.00027139	22.06	1.00175	22.5355	2.03233	22.5355	3.05105
22.08	0.00029761	22.08	1.00191	22.5559	2.0308	22.5559	3.05358
22.1	0.00034588	22.1	1.00211	22.5764	2.02846	22.5764	3.0548
22.12	0.00041928	22.12	1.00237	22.5969	2.03004	22.5969	3.05589
22.14	0.00051569	22.14	1.00269	22.6174	2.02933	22.6174	3.05699
22.16	0.0006343	22.16	1.00315	22.6378	2.03341	22.6378	3.05563
22.18	0.00076727	22.18	1.00376	22.6583	2.02867	22.6583	3.05291
22.2	0.00108	22.2	1.00462	22.6788	2.02981	22.6788	3.05133
22.22	0.00155	22.22	1.00589	22.6992	2.02973	22.6992	3.05049
22.24	0.00207	22.24	1.00785	22.7197	2.02704	22.7197	3.04772
22.26	0.00223	22.26	1.01102	22.7402	2.02858	22.7402	3.04952
22.28	0.00184	22.28	1.01616	22.7607	2.02808	22.7607	3.05073
22.3	0.0013	22.3	1.02398	22.7812	2.02747	22.7812	3.04917
22.32	0.00087822	22.32	1.03408	22.8016	2.03004	22.8016	3.04872
22.34	0.00060922	22.34	1.04436	22.8221	2.02689	22.8221	3.04732
22.36	0.00045093	22.36	1.05162	22.8426	2.02473	22.8426	3.04712
22.38	0.00036019	22.38	1.04935	22.863	2.0269	22.863	3.04611
22.4	0.0003072	22.4	1.03844	22.8835	2.02792	22.8835	3.04561
22.42	0.00027638	22.42	1.02761	22.904	2.02583	22.904	3.04933
22.44	0.00025947	22.44	1.02017	22.9245	2.02383	22.9245	3.04607
22.46	0.00025277	22.46	1.01501	22.9449	2.02297	22.9449	3.04867
22.48	0.00025473	22.48	1.01094	22.9654	2.02762	22.9654	3.04616
22.5	0.00026521	22.5	1.00793	22.9859	2.02477	22.9859	3.04493
22.52	0.00028535	22.52	1.00587	23.0064	2.02467	23.0064	3.04722
22.54	0.00031828	22.54	1.0045	23.0268	2.02407	23.0268	3.04599
22.56	0.00037091	22.56	1.00357	23.0473	2.02525	23.0473	3.04723
22.58	0.00045734	22.58	1.00292	23.0678	2.02386	23.0678	3.04689
22.6	0.00060249	22.6	1.00242	23.0883	2.02191	23.0883	3.04331
22.62	0.00084127	22.62	1.00206	23.1087	2.02491	23.1087	3.04623
22.64	0.0012	22.64	1.00178	23.1292	2.02359	23.1292	3.04549
22.66	0.00164	22.66	1.00155	23.1497	2.02689	23.1497	3.04134
22.68	0.0019	22.68	1.00137	23.1701	2.02239	23.1701	3.04536
22.7	0.00173	22.7	1.00122	23.1906	2.01717	23.1906	3.04231
22.72	0.00134	22.72	1.00111	23.2111	2.02444	23.2111	3.04101
22.74	0.001	22.74	1.00101	23.2316	2.02345	23.2316	3.03716
22.76	0.00079787	22.76	1.00096	23.2521	2.02312	23.2521	3.03982
22.78	0.00069634	22.78	1.00091	23.2725	2.02144	23.2725	3.04197
22.8	0.00066758	22.8	1.00088	23.293	2.02197	23.293	3.03746
22.82	0.00068958	22.82	1.00082	23.3135	2.01992	23.3135	3.03886
22.84	0.00075371	22.84	1.00075	23.3339	2.01837	23.3339	3.0344
22.86	0.0008633	22.86	1.00067	23.3544	2.02029	23.3544	3.03231
22.88	0.00103	22.88	1.0006	23.3749	2.02198	23.3749	3.03494
22.9	0.00131	22.9	1.00055	23.3954	2.02277	23.3954	3.03557
22.92	0.00175	22.92	1.00051	23.4158	2.0207	23.4158	3.03115
22.94	0.0025	22.94	1.00048	23.4363	2.02087	23.4363	3.03217
22.96	0.00369	22.96	1.00045	23.4568	2.01558	23.4568	3.03038
22.98	0.00543	22.98	1.00043	23.4773	2.01952	23.4773	3.02861
23	0.00733	23	1.0004	23.4977	2.01559	23.4977	3.02739
23.02	0.00814	23.02	1.00039	23.5182	2.01507	23.5182	3.02528
23.04	0.00745	23.04	1.00037	23.5387	2.01564	23.5387	3.02317
23.06	0.00667	23.06	1.00032	23.5592	2.01496	23.5592	3.02232
23.08	0.00659	23.08	1.0003	23.5796	2.01381	23.5796	3.02085
23.1	0.00671	23.1	1.00029	23.6001	2.0117	23.6001	3.01942
23.12	0.00594	23.12	1.00029	23.6206	2.01412	23.6206	3.01953
23.14	0.00449	23.14	1.00028	23.641	2.01182	23.641	3.01683
23.16	0.0032	23.16	1.00028	23.6615	2.01176	23.6615	3.01486
23.18	0.00236	23.18	1.00028	23.682	2.00797	23.682	3.01636
23.2	0.00192	23.2	1.00028	23.7025	2.01275	23.7025	3.01243
23.22	0.0018	23.22	1.00028	23.723	2.00839	23.723	3.01292
23.24	0.00193	23.24	1.00028	23.7434	2.00884	23.7434	3.01023
23.26	0.00232	23.26	1.00029	23.7639	2.00769	23.7639	3.01157
23.28	0.00291	23.28	1.00029	23.7844	2.00628	23.7844	3.01058
23.3	0.00331	23.3	1.0003	23.8048	2.00534	23.8048	3.00946
23.32	0.003	23.32	1.00032	23.8253	2.00532	23.8253	3.00909
23.34	0.00225	23.34	1.00033	23.8458	2.00659	23.8458	3.00786
23.36	0.00156	23.36	1.00036	23.8663	2.00674	23.8663	3.00644
23.38	0.00109	23.38	1.00039	23.8867	2.00623	23.8867	3.00616
23.4	0.00079586	23.4	1.00044	23.9072	2.00578	23.9072	3.00365
23.42	0.00061438	23.42	1.00051	23.9277	2.00461	23.9277	3.00502
23.44	0.00049904	23.44	1.00063	23.9482	2.00565	23.9482	3.00472
23.46	0.00042067	23.46	1.00082	23.9686	2.00527	23.9686	3.00655
23.48	0.00036426	23.48	1.00114	23.9891	2.00761	23.9891	3.00511
23.5	0.00032191	23.5	1.00164	24.0096	2.00643	24.0096	3.00362
23.52	0.00028931	23.52	1.00232	24.0301	2.00407	24.0301	3.00205
23.54	0.00026381	23.54	1.00289	24.0505	2.00406	24.0505	3.00383
23.56	0.00024369	23.56	1.00282	24.071	2.00925	24.071	3.0068
23.58	0.00023084	23.58	1.00221	24.0915	2.00762	24.0915	3.01032
23.6	0.00021838	23.6	1.00159	24.112	2.00787	24.112	3.00536
23.62	0.00020862	23.62	1.00115	24.1324	2.00648	24.1324	3.00751
23.64	0.00020135	23.64	1.00088	24.1529	2.0069	24.1529	3.00831
23.66	0.00019619	23.66	1.00074	24.1734	2.01023	24.1734	3.0117
23.68	0.00019294	23.68	1.00067	24.1939	2.01	24.1939	3.00987
23.7	0.00019149	23.7	1.00066	24.2143	2.01201	24.2143	3.0154
23.72	0.00019105	23.72	1.00068	24.2348	2.01528	24.2348	3.01262
23.74	0.0001932	23.74	1.00074	24.2553	2.01501	24.2553	3.01539
23.76	0.0001972	23.76	1.00088	24.2757	2.01818	24.2757	3.01991
23.78	0.00020318	23.78	1.00112	24.2962	2.01616	24.2962	3.02024
23.8	0.00021137	23.8	1.00149	24.3167	2.01692	24.3167	3.01839
23.82	0.0002221	23.82	1.00201	24.3372	2.01744	24.3372	3.01813
23.84	0.00023583	23.84	1.00244	24.3576	2.01804	24.3576	3.02001
23.86	0.00025322	23.86	1.0024	24.3781	2.01853	24.3781	3.01828
23.88	0.0002752	23.88	1.00203	24.3986	2.0184	24.3986	3.01867
23.9	0.00030301	23.9	1.00159	24.4191	2.02118	24.4191	3.01884
23.92	0.00033809	23.92	1.00125	24.4395	2.01899	24.4395	3.01903
23.94	0.00038199	23.94	1.00107	24.46	2.01893	24.46	3.01856
23.96	0.00043645	23.96	1.001	24.4805	2.02276	24.4805	3.01645
23.98	0.00050385	23.98	1.00101	24.501	2.02439	24.501	3.01797
24	0.00059071	24	1.00109	24.5214	2.02369	24.5214	3.01752
24.02	0.00070898	24.02	1.00123	24.5419	2.02188	24.5419	3.01575
24.04	0.00087659	24.04	1.00141	24.5624	2.02439	24.5624	3.0193
24.06	0.00113	24.06	1.00166	24.5829	2.01835	24.5829	3.01764
24.08	0.00152	24.08	1.00204	24.6033	2.01901	24.6033	3.02051
24.1	0.00219	24.1	1.0027	24.6238	2.01819	24.6238	3.01753
24.12	0.0033	24.12	1.00382	24.6443	2.01711	24.6443	3.01884
24.14	0.00506	24.14	1.00568	24.6648	2.01857	24.6648	3.02267
24.16	0.00742	24.16	1.00851	24.6852	2.0196	24.6852	3.02122
24.18	0.0094	24.18	1.012	24.7057	2.0165	24.7057	3.01964
24.2	0.00912	24.2	1.01435	24.7262	2.01488	24.7262	3.0218
24.22	0.00692	24.22	1.01328	24.7466	2.01687	24.7466	3.02197
24.24	0.00466	24.24	1.00989	24.7671	2.0151	24.7671	3.02073
24.26	0.00307	24.26	1.00671	24.7876	2.01464	24.7876	3.01753
24.28	0.0021	24.28	1.00453	24.8081	2.013	24.8081	3.01819
24.3	0.00156	24.3	1.00321	24.8285	2.01298	24.8285	3.01656
24.32	0.00128	24.32	1.00246	24.849	2.01338	24.849	3.0153
24.34	0.00119	24.34	1.00203	24.8695	2.01214	24.8695	3.01618
24.36	0.00121	24.36	1.0018	24.89	2.01255	24.89	3.01558
24.38	0.00126	24.38	1.00168	24.9104	2.00955	24.9104	3.01266
24.4	0.00121	24.4	1.00164	24.9309	2.01016	24.9309	3.01281
24.42	0.00101	24.42	1.00169	24.9514	2.00871	24.9514	3.01269
24.44	0.00077222	24.44	1.00184	24.9719	2.00975	24.9719	3.01111
24.46	0.00058377	24.46	1.0021	24.9923	2.00762	24.9923	3.012
24.48	0.00045795	24.48	1.00257	25.0128	2.00965	25.0128	3.00908
24.5	0.00037522	24.5	1.00337	25.0333	2.009	25.0333	3.00987
24.52	0.00032084	24.52	1.00468	25.0538	2.0069	25.0538	3.00894
24.54	0.00028361	24.54	1.00662	25.0742	2.00721	25.0742	3.00875
24.56	0.00025721	24.56	1.00892	25.0947	2.00545	25.0947	3.00916
24.58	0.00023387	24.58	1.01046	25.1152	2.00784	25.1152	3.00818
24.6	0.00022193	24.6	1.01073	25.1356	2.00565	25.1356	3.00811
24.62	0.00021635	24.62	1.01042	25.1561	2.00682	25.1561	3.00772
24.64	0.00021722	24.64	1.01	25.1766	2.00697	25.1766	3.00615
24.66	0.00022293	24.66	1.00975	25.1971	2.00683	25.1971	3.00686
24.68	0.00022634	24.68	1.00962	25.2175	2.0039	25.2175	3.0075
24.7	0.00022009	24.7	1.00903	25.238	2.0043	25.238	3.00693
24.72	0.00020995	24.72	1.00809	25.2585	2.00549	25.2585	3.00675
24.74	0.00020509	24.74	1.00742	25.279	2.004	25.279	3.00728
24.76	0.00020524	24.76	1.0068	25.2994	2.00565	25.2994	3.00861
24.78	0.00020867	24.78	1.00601	25.3199	2.0066	25.3199	3.00667
24.8	0.00022062	24.8	1.00553	25.3404	2.00381	25.3404	3.00546
24.82	0.00023875	24.82	1.0058	25.3609	2.00734	25.3609	3.00691
24.84	0.00026438	24.84	1.00706	25.3813	2.00575	25.3813	3.00812
24.86	0.00030001	24.86	1.00955	25.4018	2.0064	25.4018	3.00842
24.88	0.00035007	24.88	1.01315	25.4223	2.00411	25.4223	3.00519
24.9	0.00042284	24.9	1.01677	25.4428	2.00586	25.4428	3.00919
24.92	0.00053479	24.92	1.01855	25.4632	2.00347	25.4632	3.0084
24.94	0.00071774	24.94	1.01683	25.4837	2.00691	25.4837	3.00836
24.96	0.00102	24.96	1.01268	25.5042	2.00737	25.5042	3.00987
24.98	0.00152	24.98	1.00865	25.5247	2.00793	25.5247	3.01081
25	0.00225	25	1.00578	25.5451	2.00739	25.5451	3.00954
25.02	0.00306	25.02	1.00398	25.5656	2.00435	25.5656	3.00985
25.04	0.00337	25.04	1.00288	25.5861	2.00679	25.5861	3.00826
25.06	0.00289	25.06	1.00221	25.6065	2.00739	25.6065	3.01117
25.08	0.0022	25.08	1.00176	25.627	2.00815	25.627	3.01006
25.1	0.00175	25.1	1.00145	25.6475	2.00729	25.6475	3.00987
25.12	0.00162	25.12	1.00122	25.668	2.00378	25.668	3.01106
25.14	0.00172	25.14	1.00105	25.6884	2.00451	25.6884	3.01012
25.16	0.00178	25.16	1.00091	25.7089	2.00527	25.7089	3.01024
25.18	0.00155	25.18	1.00081	25.7294	2.0055	25.7294	3.00916
25.2	0.00115	25.2	1.00072	25.7499	2.00554	25.7499	3.00967
25.22	0.00081769	25.22	1.00065	25.7703	2.00501	25.7703	3.00759
25.24	0.00058963	25.24	1.00059	25.7908	2.00769	25.7908	3.00965
25.26	0.00044716	25.26	1.00055	25.8113	2.00426	25.8113	3.00668
25.28	0.00035971	25.28	1.00051	25.8318	2.00654	25.8318	3.00756
25.3	0.00030436	25.3	1.00047	25.8522	2.00681	25.8522	3.00976
25.32	0.00026752	25.32	1.00045	25.8727	2.00589	25.8727	3.00699
25.34	0.00024283	25.34	1.00045	25.8932	2.0054	25.8932	3.00822
25.36	0.00022503	25.36	1.00044	25.9137	2.00518	25.9137	3.00796
25.38	0.00021279	25.38	1.00042	25.9341	2.00611	25.9341	3.00862
25.4	0.00020487	25.4	1.00041	25.9546	2.00628	25.9546	3.00628
25.42	0.0002078	25.42	1.00041	25.9751	2.00702	25.9751	3.00806
25.44	0.00020664	25.44	1.0004	25.9956	2.00514	25.9956	3.00417
25.46	0.00020826	25.46	1.0004	26.016	2.00634	26.016	3.00665
25.48	0.00021249	25.48	1.00041	26.0365	2.00357	26.0365	3.00873
25.5	0.00021945	25.5	1.00042	26.057	2.0048	26.057	3.00669
25.52	0.00022917	25.52	1.00043	26.0774	2.00643	26.0774	3.00523
25.54	0.00024199	25.54	1.00044	26.0979	2.00641	26.0979	3.00732
25.56	0.00025836	25.56	1.00047	26.1184	2.00681	26.1184	3.00741
25.58	0.00027892	25.58	1.0005	26.1389	2.00513	26.1389	3.00618
25.6	0.00030455	25.6	1.00054	26.1593	2.00703	26.1593	3.00617
25.62	0.0003365	25.62	1.00059	26.1798	2.00909	26.1798	3.0069
25.64	0.00037653	25.64	1.00067	26.2003	2.00546	26.2003	3.00457
25.66	0.00042709	25.66	1.00077	26.2208	2.00888	26.2208	3.00635
25.68	0.00048295	25.68	1.00091	26.2412	2.00602	26.2412	3.00603
25.7	0.00056742	25.7	1.00114	26.2617	2.00656	26.2617	3.00352
25.72	0.00068005	25.72	1.00152	26.2822	2.00402	26.2822	3.003
25.74	0.00083573	25.74	1.00213	26.3027	2.005	26.3027	3.00407
25.76	0.00106	25.76	1.00301	26.3231	2.00336	26.3231	3.00487
25.78	0.00141	25.78	1.00401	26.3436	2.00607	26.3436	3.00437
25.8	0.00196	25.8	1.0046	26.3641	2.00734	26.3641	3.00389
25.82	0.00284	25.82	1.00448	26.3846	2.00655	26.3846	3.00259
25.84	0.00417	25.84	1.00392	26.405	2.00381	26.405	3.0028
25.86	0.00589	25.86	1.00347	26.4255	2.00514	26.4255	3.00505
25.88	0.00762	25.88	1.0035	26.446	2.007	26.446	3.00373
25.9	0.00926	25.9	1.00416	26.4665	2.00506	26.4665	3.00507
25.92	0.01005	25.92	1.00553	26.4869	2.00533	26.4869	3.00551
25.94	0.00875	25.94	1.00746	26.5074	2.00537	26.5074	3.00405
25.96	0.00631	25.96	1.00934	26.5279	2.00671	26.5279	3.00462
25.98	0.00423	25.98	1.01018	26.5483	2.00999	26.5483	3.00491
26	0.00283	26	1.00927	26.5688	2.00345	26.5688	3.00752
26.02	0.00199	26.02	1.00704	26.5893	2.00674	26.5893	3.00829
26.04	0.0015	26.04	1.00482	26.6098	2.00622	26.6098	3.00807
26.06	0.00121	26.06	1.00325	26.6303	2.00713	26.6303	3.0083
26.08	0.00105	26.08	1.00226	26.6507	2.00982	26.6507	3.00752
26.1	0.00099835	26.1	1.00166	26.6712	2.01092	26.6712	3.01004
26.12	0.00104	26.12	1.0013	26.6917	2.0071	26.6917	3.01024
26.14	0.00119	26.14	1.00106	26.7121	2.00897	26.7121	3.01
26.16	0.00143	26.16	1.0009	26.7326	2.00759	26.7326	3.00847
26.18	0.00157	26.18	1.00078	26.7531	2.01012	26.7531	3.0114
26.2	0.00143	26.2	1.0007	26.7736	2.00868	26.7736	3.01168
26.22	0.00112	26.22	1.00064	26.794	2.0087	26.794	3.01116
26.24	0.00083477	26.24	1.00059	26.8145	2.00875	26.8145	3.01153
26.26	0.00064135	26.26	1.00056	26.835	2.0094	26.835	3.00936
26.28	0.00052142	26.28	1.00054	26.8555	2.01183	26.8555	3.01129
26.3	0.00045062	26.3	1.00053	26.8759	2.00718	26.8759	3.00922
26.32	0.00041069	26.32	1.00052	26.8964	2.01038	26.8964	3.01078
26.34	0.00039194	26.34	1.00052	26.9169	2.01126	26.9169	3.00875
26.36	0.00039051	26.36	1.00054	26.9374	2.00764	26.9374	3.00819
26.38	0.00040333	26.38	1.00055	26.9578	2.00782	26.9578	3.00987
26.4	0.00041882	26.4	1.00056	26.9783	2.01046	26.9783	3.00796
26.42	0.00041434	26.42	1.00059	26.9988	2.00912	26.9988	3.00651
26.44	0.0003897	26.44	1.00062	27.0192	2.00984	27.0192	3.00818
26.46	0.00036627	26.46	1.00067	27.0397	2.01076	27.0397	3.00783
26.48	0.00035378	26.48	1.00073	27.0602	2.0119	27.0602	3.00711
26.5	0.00034876	26.5	1.0008	27.0807	2.01133	27.0807	3.00728
26.52	0.0003556	26.52	1.00088	27.1012	2.01298	27.1012	3.00797
26.54	0.00037029	26.54	1.001	27.1216	2.01677	27.1216	3.00867
26.56	0.00039136	26.56	1.00113	27.1421	2.01332	27.1421	3.00951
26.58	0.00042005	26.58	1.00131	27.1626	2.01692	27.1626	3.00835
26.6	0.0004581	26.6	1.00153	27.183	2.01592	27.183	3.01159
26.62	0.00050685	26.62	1.00182	27.2035	2.01959	27.2035	3.01178
26.64	0.00057225	26.64	1.00221	27.224	2.02345	27.224	3.01346
26.66	0.00065592	26.66	1.00275	27.2445	2.02529	27.2445	3.01348
26.68	0.00076222	26.68	1.00355	27.2649	2.02708	27.2649	3.01523
26.7	0.00090795	26.7	1.00479	27.2854	2.03038	27.2854	3.01606
26.72	0.00113	26.72	1.00685	27.3059	2.03305	27.3059	3.01585
26.74	0.00147	26.74	1.01033	27.3264	2.03801	27.3264	3.0216
26.76	0.00199	26.76	1.01591	27.3468	2.04125	27.3468	3.02086
26.78	0.00275	26.78	1.02373	27.3673	2.03893	27.3673	3.02081
26.8	0.00374	26.8	1.03121	27.3878	2.04541	27.3878	3.02185
26.82	0.00505	26.82	1.0319	27.4083	2.04144	27.4083	3.02217
26.84	0.00673	26.84	1.025	27.4287	2.04174	27.4287	3.02015
26.86	0.00797	26.86	1.01696	27.4492	2.04131	27.4492	3.02289
26.88	0.00741	26.88	1.01102	27.4697	2.03939	27.4697	3.01859
26.9	0.00558	26.9	1.00727	27.4901	2.03843	27.4901	3.01793
26.92	0.00389	26.92	1.00503	27.5106	2.03493	27.5106	3.01934
26.94	0.00273	26.94	1.0037	27.5311	2.0338	27.5311	3.01968
26.96	0.00202	26.96	1.00285	27.5516	2.02699	27.5516	3.01806
26.98	0.0016	26.98	1.00228	27.5721	2.02786	27.5721	3.01821
27	0.00135	27	1.00187	27.5925	2.02485	27.5925	3.01684
27.02	0.00121	27.02	1.00157	27.613	2.02376	27.613	3.01721
27.04	0.00114	27.04	1.00133	27.6335	2.02314	27.6335	3.01495
27.06	0.00112	27.06	1.00115	27.6539	2.0206	27.6539	3.01294
27.08	0.00113	27.08	1.00101	27.6744	2.01912	27.6744	3.01426
27.1	0.00118	27.1	1.0009	27.6949	2.01717	27.6949	3.01088
27.12	0.00126	27.12	1.00081	27.7154	2.01714	27.7154	3.00963
27.14	0.00137	27.14	1.00073	27.7358	2.01553	27.7358	3.00904
27.16	0.00154	27.16	1.00067	27.7563	2.016	27.7563	3.01007
27.18	0.00175	27.18	1.00062	27.7768	2.01303	27.7768	3.00932
27.2	0.00205	27.2	1.00058	27.7973	2.01086	27.7973	3.01172
27.22	0.00245	27.22	1.00055	27.8177	2.01126	27.8177	3.0077
27.24	0.00301	27.24	1.00052	27.8382	2.00916	27.8382	3.0085
27.26	0.00384	27.26	1.0005	27.8587	2.01019	27.8587	3.007
27.28	0.00515	27.28	1.00048	27.8792	2.00838	27.8792	3.00728
27.3	0.00729	27.3	1.00047	27.8996	2.00876	27.8996	3.00811
27.32	0.0108	27.32	1.00048	27.9201	2.00874	27.9201	3.00711
27.34	0.01618	27.34	1.00048	27.9406	2.00776	27.9406	3.00702
27.36	0.02313	27.36	1.00048	27.9611	2.00988	27.9611	3.00733
27.38	0.0288	27.38	1.00049	27.9815	2.00725	27.9815	3.00713
27.4	0.03024	27.4	1.0005	28.002	2.00727	28.002	3.00745
27.42	0.02939	27.42	1.00052	28.0225	2.00612	28.0225	3.00468
27.44	0.02648	27.44	1.00055	28.043	2.00802	28.043	3.00624
27.46	0.02062	27.46	1.00059	28.0634	2.00883	28.0634	3.00588
27.48	0.01455	27.48	1.00064	28.0839	2.00299	28.0839	3.00596
27.5	0.01007	27.5	1.00071	28.1044	2.00532	28.1044	3.00738
27.52	0.00716	27.52	1.00081	28.1248	2.00593	28.1248	3.00634
27.54	0.0053	27.54	1.00095	28.1453	2.00473	28.1453	3.00434
27.56	0.00403	27.56	1.00116	28.1658	2.00613	28.1658	3.00536
27.58	0.00312	27.58	1.00147	28.1863	2.00552	28.1863	3.00648
27.6	0.00249	27.6	1.00194	28.2067	2.00366	28.2067	3.0057
27.62	0.00205	27.62	1.00255	28.2272	2.00857	28.2272	3.00402
27.64	0.00174	27.64	1.0032	28.2477	2.00419	28.2477	3.00371
27.66	0.00154	27.66	1.0038	28.2682	2.00458	28.2682	3.00487
27.68	0.00141	27.68	1.00458	28.2886	2.00357	28.2886	3.00527
27.7	0.0013	27.7	1.00548	28.3091	2.00653	28.3091	3.003
27.72	0.00116	27.72	1.00622	28.3296	2.00602	28.3296	3.00438
27.74	0.001	27.74	1.00718	28.3501	2.00531	28.3501	3.00611
27.76	0.00087323	27.76	1.00893	28.3705	2.00582	28.3705	3.00491
27.78	0.00077466	27.78	1.01109	28.391	2.0059	28.391	3.00552
27.8	0.00070434	27.8	1.01216	28.4115	2.00652	28.4115	3.00398
27.82	0.00065725	27.82	1.01078	28.432	2.00617	28.432	3.0037
27.84	0.00063491	27.84	1.008	28.4524	2.00536	28.4524	3.00427
27.86	0.00063236	27.86	1.0056	28.4729	2.00525	28.4729	3.00663
27.88	0.00065584	27.88	1.00407	28.4934	2.00425	28.4934	3.00539
27.9	0.00070151	27.9	1.00329	28.5139	2.00738	28.5139	3.00379
27.92	0.00074377	27.92	1.00309	28.5343	2.00849	28.5343	3.00872
27.94	0.00076325	27.94	1.00332	28.5548	2.00659	28.5548	3.00748
27.96	0.00080005	27.96	1.00382	28.5753	2.00751	28.5753	3.01026
27.98	0.00088612	27.98	1.00417	28.5957	2.00634	28.5957	3.01076
28	0.00097334	28	1.00403	28.6162	2.01129	28.6162	3.01151
28.02	0.00094386	28.02	1.00374	28.6367	2.01198	28.6367	3.0132
28.04	0.00080072	28.04	1.00357	28.6572	2.01273	28.6572	3.01491
28.06	0.00065597	28.06	1.00335	28.6776	2.01474	28.6776	3.01623
28.08	0.00055718	28.08	1.00315	28.6981	2.01364	28.6981	3.01814
28.1	0.00050378	28.1	1.00321	28.7186	2.0173	28.7186	3.02024
28.12	0.00048716	28.12	1.00355	28.7391	2.01964	28.7391	3.02134
28.14	0.00050317	28.14	1.00391	28.7595	2.01825	28.7595	3.02207
28.16	0.00055357	28.16	1.00371	28.78	2.01705	28.78	3.02015
28.18	0.00064078	28.18	1.00293	28.8005	2.01668	28.8005	3.02061
28.2	0.0007592	28.2	1.00213	28.821	2.01869	28.821	3.02033
28.22	0.00082479	28.22	1.00157	28.8414	2.01608	28.8414	3.01944
28.24	0.00080852	28.24	1.00121	28.8619	2.01627	28.8619	3.01748
28.26	0.00076848	28.26	1.00099	28.8824	2.01544	28.8824	3.01815
28.28	0.00077702	28.28	1.00086	28.9029	2.01603	28.9029	3.01705
28.3	0.00086475	28.3	1.00076	28.9233	2.01785	28.9233	3.01653
28.32	0.00107	28.32	1.00071	28.9438	2.01415	28.9438	3.01199
28.34	0.00142	28.34	1.00069	28.9643	2.0157	28.9643	3.01334
28.36	0.002	28.36	1.00069	28.9847	2.01438	28.9847	3.01385
28.38	0.00275	28.38	1.0007	29.0052	2.01388	29.0052	3.01127
28.4	0.00329	28.4	1.00073	29.0257	2.0158	29.0257	3.01121
28.42	0.0031	28.42	1.00078	29.0462	2.01719	29.0462	3.01334
28.44	0.00247	28.44	1.00085	29.0666	2.01484	29.0666	3.0115
28.46	0.00195	28.46	1.00097	29.0871	2.01706	29.0871	3.01216
28.48	0.00169	28.48	1.00117	29.1076	2.01461	29.1076	3.0135
28.5	0.0017	28.5	1.00148	29.1281	2.01855	29.1281	3.00946
28.52	0.00186	28.52	1.00198	29.1485	2.01399	29.1485	3.0097
28.54	0.00196	28.54	1.00268	29.169	2.01208	29.169	3.01021
28.56	0.00182	28.56	1.00343	29.1895	2.01152	29.1895	3.01159
28.58	0.00162	28.58	1.00372	29.21	2.01225	29.21	3.00753
28.6	0.00149	28.6	1.00338	29.2304	2.01137	29.2304	3.00989
28.62	0.00148	28.62	1.00294	29.2509	2.01379	29.2509	3.01018
28.64	0.00163	28.64	1.00277	29.2714	2.00963	29.2714	3.00891
28.66	0.00196	28.66	1.00295	29.2919	2.01105	29.2919	3.00821
28.68	0.00258	28.68	1.00359	29.3123	2.00875	29.3123	3.00582
28.7	0.00368	28.7	1.00486	29.3328	2.0075	29.3328	3.00862
28.72	0.00551	28.72	1.00702	29.3533	2.00509	29.3533	3.00897
28.74	0.00817	28.74	1.01022	29.3738	2.01003	29.3738	3.00883
28.76	0.01101	28.76	1.0137	29.3942	2.00875	29.3942	3.00624
28.78	0.01185	28.78	1.01496	29.4147	2.01018	29.4147	3.00703
28.8	0.00972	28.8	1.01296	29.4352	2.01128	29.4352	3.00829
28.82	0.00677	28.82	1.01029	29.4556	2.00977	29.4556	3.00573
28.84	0.00446	28.84	1.00878	29.4761	2.01078	29.4761	3.00862
28.86	0.00299	28.86	1.00842	29.4966	2.01261	29.4966	3.00752
28.88	0.00212	28.88	1.00808	29.5171	2.01136	29.5171	3.00824
28.9	0.00159	28.9	1.00687	29.5375	2.01085	29.5375	3.00702
28.92	0.00128	28.92	1.00542	29.558	2.01523	29.558	3.00747
28.94	0.00108	28.94	1.00448	29.5785	2.0115	29.5785	3.00582
28.96	0.00095771	28.96	1.00421	29.599	2.01225	29.599	3.00862
28.98	0.00089343	28.98	1.00452	29.6194	2.01319	29.6194	3.00677
29	0.00088589	29	1.0051	29.6399	2.01284	29.6399	3.00799
29.02	0.00094245	29.02	1.00521	29.6604	2.01332	29.6604	3.00911
29.04	0.00106	29.04	1.00457	29.6809	2.01505	29.6809	3.00746
29.06	0.0012	29.06	1.00383	29.7013	2.01514	29.7013	3.01113
29.08	0.00123	29.08	1.00345	29.7218	2.01529	29.7218	3.00946
29.1	0.00112	29.1	1.0036	29.7423	2.01597	29.7423	3.01033
29.12	0.001	29.12	1.00436	29.7628	2.01274	29.7628	3.01023
29.14	0.00096088	29.14	1.00584	29.7832	2.01359	29.7832	3.00731
29.16	0.00101	29.16	1.00793	29.8037	2.01387	29.8037	3.0092
29.18	0.00118	29.18	1.00959	29.8242	2.01479	29.8242	3.00927
29.2	0.00148	29.2	1.00916	29.8447	2.01425	29.8447	3.00787
29.22	0.00196	29.22	1.00711	29.8651	2.0141	29.8651	3.00828
29.24	0.00265	29.24	1.00507	29.8856	2.01479	29.8856	3.00883
29.26	0.00346	29.26	1.00367	29.9061	2.01233	29.9061	3.00701
29.28	0.0039	29.28	1.00283	29.9265	2.01271	29.9265	3.00696
29.3	0.00347	29.3	1.0024	29.947	2.01155	29.947	3.00607
29.32	0.00262	29.32	1.00223	29.9675	2.01412	29.9675	3.00806
29.34	0.00191	29.34	1.00224	29.988	2.00984	29.988	3.00639
29.36	0.00145	29.36	1.00241	30.0084	2.01053	30.0084	3.0056
29.38	0.0012	29.38	1.0028
29.4	0.00108	29.4	1.00351
29.42	0.00104	29.42	1.00478
29.44	0.00106	29.44	1.00688
29.46	0.00113	29.46	1.01
29.48	0.00125	29.48	1.01354
29.5	0.00143	29.5	1.01536
29.52	0.0017	29.52	1.01407
29.54	0.00209	29.54	1.01136
29.56	0.00268	29.56	1.0092
29.58	0.00364	29.58	1.00814
29.6	0.00525	29.6	1.00808
29.62	0.00782	29.62	1.00811
29.64	0.01141	29.64	1.00705
29.66	0.01486	29.66	1.00529
29.68	0.01543	29.68	1.00378
29.7	0.01278	29.7	1.00274
29.72	0.00962	29.72	1.0021
29.74	0.00764	29.74	1.00171
29.76	0.00713	29.76	1.00148
29.78	0.00795	29.78	1.00134
29.8	0.00959	29.8	1.00127
29.82	0.01069	29.82	1.00128
29.84	0.00982	29.84	1.00136
29.86	0.00807	29.86	1.00156
29.88	0.00687	29.88	1.00196
29.9	0.00631	29.9	1.00262
29.92	0.00557	29.92	1.00354
29.94	0.00439	29.94	1.00436
29.96	0.00327	29.96	1.00433
29.98	0.00251	29.98	1.00354
30	0.00209	30	1.00275
