# Supplementary material for: Unraveling metal effects on CO2 uptake in pyrene-based metal-organic frameworks
Source: Nat Commun. 2025 Feb 11;16:1516. doi: 10.1038/s41467-025-56296-w (PMC11814143; doi:10.1038/s41467-025-56296-w)
Supplement: Supplementary file 3 — Source Data [file 41467_2025_56296_MOESM3_ESM.zip › SourceCode/MainText/Figure4_CO2_H2O_Isotherms.xlsx]

## Sheet: Figure4_a
Al-TBAPy Experiments		Al-TBAPy Theory		Ga-TBAPy Experiments		Ga-TBAPy Theory Monoclinic		Ga-TBAPy Theory Orthorhombic		In-TBAPy Experiments		In-TBAPy Theory Monoclinic		In-TBAPy Theory Orthorhombic		Sc-TBAPy Experiments		Sc-TBAPy Theory
Pressure (bar)	Uptake (mmol/mmol)	Pressure (bar)	Uptake (mmol/mmol)	Pressure (bar)	Uptake (mmol/mmol)	Pressure (bar)	Uptake (mmol/mmol)	Pressure (bar)	Uptake (mmol/mmol)	Pressure (bar)	Uptake (mmol/mmol)	Pressure (bar)	Uptake (mmol/mmol)	Pressure (bar)	Uptake (mmol/mmol)	Pressure (bar)	Uptake (mmol/mmol)	Pressure (bar)	Uptake (mmol/mmol)
0.00627	0.01592	0.001	0.00509	0.00621	0.01646	0.001	0.00327	0.001	0.0048	0.00599	0.01188	0.001	0.00189	0.001	0.00429	0.0062	0.01181	0.001	0.00352
0.01202	0.03076	0.003	0.015	0.01206	0.03187	0.003	0.0097	0.003	0.01417	0.01223	0.02446	0.003	0.00605	0.003	0.01265	0.0121	0.02265	0.003	0.0102
0.02448	0.06398	0.006	0.02986	0.02451	0.06529	0.006	0.01914	0.006	0.02877	0.02473	0.05027	0.006	0.01191	0.006	0.02629	0.02458	0.04549	0.006	0.01999
0.04902	0.12852	0.008	0.04046	0.04912	0.12902	0.008	0.02518	0.008	0.03718	0.04946	0.1008	0.008	0.01577	0.008	0.03376	0.04912	0.08972	0.008	0.02606
0.07468	0.19338	0.01	0.0489	0.07482	0.19165	0.01	0.03092	0.01	0.04643	0.0748	0.15103	0.01	0.02007	0.01	0.04166	0.07463	0.13438	0.01	0.03199
0.09973	0.25403	0.025	0.11659	0.09961	0.24982	0.025	0.07537	0.025	0.11273	0.09981	0.19926	0.025	0.04797	0.025	0.10198	0.09969	0.17734	0.025	0.07863
0.14791	0.36492	0.05	0.21773	0.14845	0.35708	0.05	0.1421	0.05	0.21248	0.14866	0.28853	0.05	0.09448	0.05	0.18882	0.1481	0.25746	0.05	0.15053
0.17427	0.42199	0.075	0.31182	0.17446	0.4114	0.075	0.19106	0.075	0.29944	0.17456	0.33412	0.075	0.13659	0.075	0.27012	0.17429	0.29945	0.075	0.21848
0.19919	0.47419	0.1	0.39959	0.19951	0.4612	0.1	0.24248	0.1	0.36221	0.1996	0.3766	0.1	0.18197	0.1	0.35029	0.19924	0.33922	0.1	0.28219
0.23612	0.55014	0.125	0.46993	0.23636	0.53303	0.125	0.2933	0.125	0.43932	0.23665	0.43761	0.125	0.21642	0.125	0.42075	0.23585	0.3955	0.125	0.33781
0.27376	0.62421	0.15	0.53123	0.27446	0.60275	0.15	0.34561	0.15	0.50591	0.27392	0.49726	0.15	0.24973	0.15	0.47612	0.27393	0.45327	0.15	0.38734
0.34709	0.76501	0.175	0.58143	0.34775	0.73071	0.175	0.37213	0.175	0.57066	0.34855	0.60977	0.175	0.2859	0.175	0.54448	0.34671	0.56019	0.175	0.44784
0.42373	0.90531	0.2	0.64946	0.42473	0.85629	0.2	0.40232	0.2	0.608	0.4239	0.71472	0.2	0.32355	0.2	0.59121	0.4237	0.66862	0.2	0.48328
0.49907	1.03744	0.225	0.70343	0.49936	0.97082	0.225	0.43313	0.225	0.6643	0.49939	0.8148	0.225	0.34505	0.225	0.64585	0.49934	0.77109	0.225	0.52843
0.54857	1.12152	0.25	0.75613	0.54917	1.04471	0.25	0.47071	0.25	0.71731	0.54955	0.87868	0.25	0.37742	0.25	0.69265	0.54931	0.83666	0.25	0.57649
0.59861	1.20328	0.275	0.8155	0.59931	1.11717	0.275	0.48884	0.275	0.763	0.59956	0.93996	0.275	0.41512	0.275	0.7403	0.59837	0.89964	0.275	0.61509
0.69686	1.36353	0.3	0.84547	0.69807	1.25473	0.3	0.51085	0.3	0.79048	0.6987	1.05563	0.3	0.44323	0.3	0.78167	0.69631	1.02095	0.3	0.6542
0.84651	1.59685	0.35	0.93232	0.8474	1.4487	0.35	0.55221	0.35	0.90242	0.84787	1.21886	0.35	0.47189	0.35	0.88431	0.84643	1.19799	0.35	0.72633
0.99854	1.82483	0.4	1.00453	0.99867	1.63738	0.4	0.59858	0.4	0.9565	0.99892	1.37334	0.4	0.52766	0.4	0.97696	0.99844	1.36885	0.4	0.82056
1.09637	1.97108	0.45	1.08518	1.09914	1.75476	0.45	0.63525	0.45	1.00643	1.09882	1.46975	0.45	0.56941	0.45	1.03908	1.09646	1.47587	0.45	0.86951
1.19883	2.12112	0.5	1.17832	1.19168	1.86366	0.5	0.64792	0.5	1.09508	1.19266	1.56009	0.5	0.6046	0.5	1.11437	1.19847	1.58352	0.5	0.9308
		0.55	1.21168			0.55	0.67316	0.55	1.1607			0.55	0.64387	0.55	1.20954			0.55	1.00525
		0.6	1.28132			0.6	0.701	0.6	1.20146			0.6	0.68737	0.6	1.24593			0.6	1.02966
		0.65	1.36012			0.65	0.71793	0.65	1.26771			0.65	0.68627	0.65	1.30595			0.65	1.11477
		0.7	1.39961			0.7	0.7315	0.7	1.32302			0.7	0.71394	0.7	1.37803			0.7	1.1604
		0.75	1.47131			0.75	0.74597	0.75	1.35782			0.75	0.76989	0.75	1.44197			0.75	1.19315
		0.8	1.51703			0.8	0.76846	0.8	1.41865			0.8	0.77861	0.8	1.49605			0.8	1.25239
		0.85	1.56526			0.85	0.77802	0.85	1.47847			0.85	0.82344	0.85	1.56675			0.85	1.30705
		0.9	1.65214			0.9	0.79691	0.9	1.52492			0.9	0.83198	0.9	1.62599			0.9	1.3577
		0.95	1.68467			0.95	0.81981	0.95	1.55303			0.95	0.85408	0.95	1.67626			0.95	1.40005
		1	1.73676			1	0.80817	1	1.58245			1	0.87887	1	1.73023			1	1.44063
		1.1	1.83953			1.1	0.82416	1.1	1.71194			1.1	0.91885	1.1	1.8095			1.1	1.53684
		1.2	1.91799			1.2	0.84987	1.2	1.81166			1.2	0.9521	1.2	1.9018			1.2	1.59649

## Sheet: Figure4_b
Al-TBAPy Experiments		Ga-TBAPy Experiments		In-TBAPy Experiments		Sc-TBAPy Experiments
Relative Humidity (P/Psat, %)	Uptake (mmol/mmol)	Relative Humidity (P/Psat, %)	Uptake (mmol/mmol)	Relative Humidity (P/Psat, %)	Uptake (mmol/mmol)	Relative Humidity (P/Psat, %)	Uptake (mmol/mmol)
4.0611	0.0188	3.5285	0.12271	5.0141	0.03214	3.3579	0.18854
6.73	0.07253	6.3579	0.18849	8.1513	0.10212	5.4608	0.25644
7.3353	0.25629	9.38	0.24949	10.788	0.31693	7.7178	0.32568
11.424	0.4493	12.253	0.30692	13.248	0.47595	10.256	0.39476
13.719	0.50005	15.887	0.37724	15.593	0.62142	12.705	0.46423
16.372	0.55035	19.025	0.44181	18.366	0.76877	15.177	0.53402
18.886	0.60134	21.799	0.50347	20.877	0.92044	17.962	0.60248
21.626	0.65055	24.331	0.56474	23.332	1.07689	20.209	0.67188
24.388	0.69802	26.776	0.62666	25.753	1.23779	22.477	0.74274
26.87	0.74555	29.301	0.68832	27.167	1.32492	24.849	0.81488
29.545	0.79116	31.768	0.75028	29.974	1.50353	28.521	0.95517
34.827	0.86556	34.983	0.82923	33.31	1.71783	30.111	1.02519
39.671	0.94157	40.747	0.99249	34.505	1.80779	35.242	1.25413
49.141	1.14275	48.16	1.20941	38.121	2.02539	39.558	1.49246
50.687	1.20657	50.241	1.28541	39.701	2.11338	43.009	1.72268
57.621	1.43199	56.544	1.52457	45.331	2.38957	45.25	1.92343
60.213	1.58332	59.676	1.69804	49.492	2.6879	47.793	2.18689
69.034	2.29924	64.956	2.17729	50.581	2.76826	49.306	2.41767
71.917	2.95034	67.251	2.61862	54.478	3.03927	50.469	2.55852
73.794	3.81138	67.614	3.04667	55.518	3.28909	52.543	2.79388
75.131	4.63199	68.054	3.46798	56.074	3.52939	53.666	3.01366
77.508	5.36256	67.934	3.88708	56.206	3.76348	54.493	3.22236
79.633	5.70855	68.611	4.29953	56.9	3.99173	55.181	3.4219
78.405	6.6561	68.324	4.71003	56.999	4.21451	56.297	3.6123
78.63	7.59951	68.919	5.11524	57.709	4.43136	56.545	3.7961
78.642	8.54822	69.14	5.51627	57.666	4.64528	57.327	4.05941
79.468	9.49086	69.271	5.91467	58.205	4.95549	57.933	4.30986
79.572	10.4358	69.546	6.3088	58.507	5.25466	58.653	4.54916
79.038	11.3777	69.613	6.88356	59.118	5.53924	59.287	4.77954
79.153	12.3165	70.075	7.45261	59.508	5.8128	59.6	4.92889
79.516	13.2476	70.261	8.01596	64.369	6.71297	65.579	6.53249
79.484	14.1742	70.455	8.57282	75.14	7.42663	72.664	7.72623
79.198	15.0961	70.944	9.11725	82.433	8.17722	81.345	8.52866
79.588	16.0104	71.093	9.64975	93.821	9.23254	91.909	9.48905
79.615	16.92	72.26	10.1644	96.952	9.56789	96.456	9.93873
79.886	17.8174	74.005	10.6526
81.459	18.6872	76.025	11.1058
83.445	19.504	77.748	11.5293
85.9	20.2611	79.274	11.922
89.356	20.9475	81.299	12.2858
91.238	21.5842	82.945	12.7902
93.164	22.2883	85.19	13.252
96.476	23.2808	87.987	13.6627
		91.081	14.0214
		94.978	14.4014
		97.317	14.7481
