# Supplementary material for: Unraveling metal effects on CO2 uptake in pyrene-based metal-organic frameworks
Source: Nat Commun. 2025 Feb 11;16:1516. doi: 10.1038/s41467-025-56296-w (PMC11814143; doi:10.1038/s41467-025-56296-w)
Supplement: Supplementary file 3 — Source Data [file 41467_2025_56296_MOESM3_ESM.zip › SourceCode/MainText/Figure6_Coal_storage_UK-TVSA06_dry_wet-KPIs.xlsx]

## Sheet: Figure6_DryConditions
MOF	purity	recovery	productivity	specific_heat	Climate Change	Material Resources: Metals/Minerals	nCAC
orth_Al_opt_charged	76.921	88.3214	3.69908	0.311508	0.27151	2.55e-07	176.836
orth_Ga_opt_charged	76.9421	88.4299	3.3313	0.31853	0.284472	2.59e-07	184.112
orth_In_opt_charged	68.0934	83.3381	2.67575	0.403992	0.445004	1.17e-06	288.487
orth_Sc_opt_charged	63.6278	79.9612	2.60526	0.521235	0.668798	4.75e-07	580.569

## Sheet: Figure6_WetConditions
MOF	purity	recovery	productivity	specific_heat	Climate Change	Material Resources: Metals/Minerals	nCAC
orth_Al_opt_charged	73.2326	87.8655	3.2164	0.368066	0.339055	2.89e-07	223.392
orth_Ga_opt_charged	73.2156	87.9677	2.89584	0.378202	0.357363	2.95e-07	235.671
orth_In_opt_charged	63.8425	82.708	2.31948	0.479272	0.546485	1.35e-06	407.66
orth_Sc_opt_charged	59.4906	79.0957	2.25692	0.611123	0.795645	5.41e-07	1076.44
