# Supplementary material for: Unraveling metal effects on CO2 uptake in pyrene-based metal-organic frameworks
Source: Nat Commun. 2025 Feb 11;16:1516. doi: 10.1038/s41467-025-56296-w (PMC11814143; doi:10.1038/s41467-025-56296-w)
Supplement: Supplementary file 3 — Source Data [file 41467_2025_56296_MOESM3_ESM.zip › SourceCode/SuppInf/FigureS11_N2_Isotherms.xlsx]

## Sheet: N2_Isotherms
Al-TBAPy Experiments		Al-TBAPy Theory		Ga-TBAPy Experiments		Ga-TBAPy Theory Monoclinic		Ga-TBAPy Theory Orthorhombic		In-TBAPy Experiments		In-TBAPy Theory Monoclinic		In-TBAPy Theory Orthorhombic		Sc-TBAPy Experiments		Sc-TBAPy Theory
Pressure (bar)	Uptake (mmol/mmol)	Pressure (bar)	Uptake (mmol/mmol)	Pressure (bar)	Uptake (mmol/mmol)	Pressure (bar)	Uptake (mmol/mmol)	Pressure (bar)	Uptake (mmol/mmol)	Pressure (bar)	Uptake (mmol/mmol)	Pressure (bar)	Uptake (mmol/mmol)	Pressure (bar)	Uptake (mmol/mmol)	Pressure (bar)	Uptake (mmol/mmol)	Pressure (bar)	Uptake (mmol/mmol)
0.00612	0.000854388	0.001	0.000155633	0.00622	0.000152051	0.001	9.16556e-05	0.001	0.000133317	0.00622	0.000385951	0.001	9.16381e-05	0.001	0.000249922	0.00621	0.000955626	0.001	0.000222342
0.01477	0.00231	0.003	0.000561389	0.01486	0.000842912	0.003	0.000383287	0.003	0.000427726	0.01245	0.0015	0.003	0.00027908	0.003	0.000721997	0.01243	0.00182	0.003	0.000689259
0.02491	0.00394	0.006	0.00105	0.02496	0.00183	0.006	0.000749909	0.006	0.00107	0.02492	0.00324	0.006	0.000578986	0.006	0.00123	0.02487	0.00364	0.006	0.00122
0.0496	0.00802	0.008	0.00129	0.04962	0.00514	0.008	0.00111	0.008	0.00131	0.04984	0.00755	0.008	0.000737271	0.008	0.00184	0.04972	0.00777	0.008	0.00174
0.09907	0.01601	0.01	0.00161	0.0991	0.01233	0.01	0.00128	0.01	0.00163	0.09964	0.01506	0.01	0.00102	0.01	0.00221	0.0998	0.01595	0.01	0.00221
0.14961	0.02423	0.025	0.00424	0.14959	0.01959	0.025	0.00313	0.025	0.00438	0.15015	0.02221	0.025	0.00227	0.025	0.00552	0.14981	0.02372	0.025	0.00498
0.19954	0.03226	0.05	0.0089	0.19938	0.02679	0.05	0.00655	0.05	0.00817	0.19973	0.02972	0.05	0.00462	0.05	0.01152	0.19951	0.03115	0.05	0.00995
0.2986	0.04808	0.075	0.01321	0.29809	0.04149	0.075	0.00969	0.075	0.01218	0.29895	0.04308	0.075	0.00711	0.075	0.01685	0.2992	0.04674	0.075	0.01509
0.39951	0.06398	0.1	0.01705	0.39906	0.05641	0.1	0.01286	0.1	0.01613	0.4003	0.05677	0.1	0.00978	0.1	0.02285	0.39858	0.06191	0.1	0.01975
0.49931	0.07942	0.125	0.02163	0.49873	0.07092	0.125	0.01595	0.125	0.01989	0.49958	0.06911	0.125	0.01181	0.125	0.02781	0.49913	0.07664	0.125	0.02394
0.59933	0.09473	0.15	0.02639	0.599	0.0853	0.15	0.01904	0.15	0.02443	0.84941	0.11462	0.15	0.01432	0.15	0.03407	0.85173	0.12605	0.15	0.02973
0.69894	0.10993	0.175	0.03147	0.69912	0.09961	0.175	0.02172	0.175	0.02814	1.0247	0.13785	0.175	0.01638	0.175	0.03889	1.02692	0.15072	0.175	0.03494
0.79899	0.12531	0.2	0.03458	0.79888	0.11386	0.2	0.0248	0.2	0.03351	1.19441	0.15842	0.2	0.01891	0.2	0.04541	1.19435	0.17506	0.2	0.03939
0.84938	0.1329	0.225	0.04057	0.84907	0.12102	0.225	0.02744	0.225	0.03568			0.225	0.02139	0.225	0.05038			0.225	0.04531
0.89925	0.1405	0.25	0.04423	0.89903	0.12804	0.25	0.03141	0.25	0.0405			0.25	0.0236	0.25	0.05438			0.25	0.04928
0.99813	0.1554	0.275	0.04763	0.99819	0.14221	0.275	0.0339	0.275	0.04513			0.275	0.02637	0.275	0.06099			0.275	0.05499
1.09919	0.17044	0.3	0.05344	1.0993	0.15673	0.3	0.0377	0.3	0.04949			0.3	0.0287	0.3	0.06667			0.3	0.05891
1.19923	0.18502	0.35	0.06173	1.19926	0.17129	0.35	0.04313	0.35	0.05685			0.35	0.033	0.35	0.07788			0.35	0.06957
		0.4	0.06942			0.4	0.04929	0.4	0.06555			0.4	0.03702	0.4	0.08879			0.4	0.08223
		0.45	0.07941			0.45	0.05463	0.45	0.07352			0.45	0.04147	0.45	0.10019			0.45	0.08876
		0.5	0.0881			0.5	0.06087	0.5	0.0821			0.5	0.04682	0.5	0.10992			0.5	0.09835
		0.55	0.09739			0.55	0.06731	0.55	0.09059			0.55	0.05005	0.55	0.12337			0.55	0.10836
		0.6	0.10251			0.6	0.0726	0.6	0.09638			0.6	0.05558	0.6	0.13209			0.6	0.11632
		0.65	0.11246			0.65	0.07769	0.65	0.10686			0.65	0.05869	0.65	0.14291			0.65	0.12667
		0.7	0.12552			0.7	0.08096	0.7	0.11438			0.7	0.06371	0.7	0.15212			0.7	0.13433
		0.75	0.12912			0.75	0.0892	0.75	0.1223			0.75	0.06923	0.75	0.16324			0.75	0.14732
		0.8	0.13951			0.8	0.09308	0.8	0.12951			0.8	0.07089	0.8	0.17856			0.8	0.15586
		0.85	0.14811			0.85	0.10114	0.85	0.13766			0.85	0.07718	0.85	0.18633			0.85	0.16402
		0.9	0.15559			0.9	0.10319	0.9	0.1454			0.9	0.08165	0.9	0.19878			0.9	0.17425
		0.95	0.16633			0.95	0.10941	0.95	0.15476			0.95	0.08342	0.95	0.20694			0.95	0.18052
		1	0.17519			1	0.11807	1	0.16097			1	0.08923	1	0.21795			1	0.19437
		1.1	0.18759			1.1	0.12416	1.1	0.17957			1.1	0.09727	1.1	0.23674			1.1	0.2131
		1.2	0.20731			1.2	0.13871	1.2	0.19505			1.2	0.10532	1.2	0.25313			1.2	0.22647
