# Supplementary material for: Unraveling metal effects on CO2 uptake in pyrene-based metal-organic frameworks
Source: Nat Commun. 2025 Feb 11;16:1516. doi: 10.1038/s41467-025-56296-w (PMC11814143; doi:10.1038/s41467-025-56296-w)
Supplement: Supplementary file 3 — Source Data [file 41467_2025_56296_MOESM3_ESM.zip › SourceCode/SuppInf/FigureS12_HOA_Fitting.xlsx]

## Sheet: Al-TBAPy
Pressure	Adsorbed amount	Pressure	Adsorbed amount	Pressure	Adsorbed amount	Pressure	Adsorbed amount	Pressure	Adsorbed amount	Pressure	Adsorbed amount
Bar	mmol/g	Bar	mmol/g	Bar	mmol/g	Bar	mmol/g	Bar	mmol/g	Bar	mmol/g
Experimental		Model		Experimental		Model		Experimental		Model
0.00695	0.04579	5e-05	0.000320227	0.00627	0.02076	5e-05	0.000183204	0.00628	0.00828	5e-05	0.000114344
0.01236	0.0782	0.0001	0.000640381	0.01202	0.0401	0.0001	0.000366387	0.01218	0.02042	0.0001	0.000228682
0.02502	0.15148	0.00015	0.000960461	0.02448	0.08341	0.00015	0.00054955	0.0246	0.04718	0.00015	0.000343013
0.04988	0.28854	0.0002	0.00128	0.04902	0.16756	0.0002	0.000732693	0.04927	0.10299	0.0002	0.000457339
0.07465	0.41545	0.00025	0.0016	0.07468	0.25213	0.00025	0.000915816	0.07468	0.15875	0.00025	0.000571659
0.09969	0.53783	0.0003	0.00192	0.09973	0.3312	0.0003	0.0011	0.0996	0.21253	0.0003	0.000685973
0.1493	0.75701	0.00035	0.00224	0.14791	0.47577	0.00035	0.00128	0.14841	0.31426	0.00035	0.000800281
0.17424	0.86285	0.0004	0.00256	0.17427	0.55018	0.0004	0.00147	0.17447	0.36602	0.0004	0.000914582
0.19925	0.96536	0.00045	0.00288	0.19919	0.61825	0.00045	0.00165	0.19914	0.41481	0.00045	0.00103
0.23649	1.11275	0.0005	0.0032	0.23612	0.71726	0.0005	0.00183	0.23633	0.48733	0.0005	0.00114
0.27424	1.25638	0.00055	0.00352	0.27376	0.81383	0.00055	0.00201	0.2742	0.55922	0.00055	0.00126
0.34815	1.52405	0.0006	0.00384	0.34709	0.9974	0.0006	0.0022	0.34758	0.69397	0.0006	0.00137
0.42459	1.78434	0.00065	0.00416	0.42373	1.18032	0.00065	0.00238	0.42456	0.82898	0.00065	0.00149
0.49973	2.03253	0.0007	0.00448	0.49907	1.3526	0.0007	0.00256	0.49859	0.95541	0.0007	0.0016
0.54883	2.19124	0.00075	0.0048	0.54857	1.46221	0.00075	0.00275	0.54952	1.03883	0.00075	0.00171
0.59917	2.35227	0.0008	0.00511	0.59861	1.56881	0.0008	0.00293	0.59917	1.11991	0.0008	0.00183
0.69876	2.65463	0.00085	0.00543	0.69686	1.77775	0.00085	0.00311	0.69748	1.27484	0.00085	0.00194
0.8493	3.09782	0.0009	0.00575	0.84651	2.08194	0.0009	0.00329	0.84713	1.50017	0.0009	0.00206
0.99866	3.53791	0.00095	0.00607	0.99854	2.37918	0.00095	0.00348	0.99853	1.7251	0.00095	0.00217
1.09955	3.82988	0.001	0.00639	1.09637	2.56985	0.001	0.00366	1.09893	1.86833	0.001	0.00229
1.19889	4.12514	0.00105	0.00671	1.19883	2.76548	0.00105	0.00384	1.19857	2.01479	0.00105	0.0024
		0.0011	0.00703			0.0011	0.00403			0.0011	0.00251
		0.00115	0.00735			0.00115	0.00421			0.00115	0.00263
		0.0012	0.00767			0.0012	0.00439			0.0012	0.00274
		0.00125	0.00798			0.00125	0.00457			0.00125	0.00286
		0.0013	0.0083			0.0013	0.00476			0.0013	0.00297
		0.00135	0.00862			0.00135	0.00494			0.00135	0.00309
		0.0014	0.00894			0.0014	0.00512			0.0014	0.0032
		0.00145	0.00926			0.00145	0.0053			0.00145	0.00331
		0.0015	0.00958			0.0015	0.00549			0.0015	0.00343
		0.00155	0.00989			0.00155	0.00567			0.00155	0.00354
		0.0016	0.01021			0.0016	0.00585			0.0016	0.00366
		0.00165	0.01053			0.00165	0.00604			0.00165	0.00377
		0.0017	0.01085			0.0017	0.00622			0.0017	0.00388
--		0.00175	0.01116			0.00175	0.0064			0.00175	0.004
--		0.0018	0.01148			0.0018	0.00658			0.0018	0.00411
--		0.00185	0.0118			0.00185	0.00677			0.00185	0.00423
--		0.0019	0.01212			0.0019	0.00695			0.0019	0.00434
--		0.00195	0.01244			0.00195	0.00713			0.00195	0.00445
--		0.002	0.01275			0.002	0.00731			0.002	0.00457
--		0.00205	0.01307			0.00205	0.00749			0.00205	0.00468
--		0.0021	0.01339			0.0021	0.00768			0.0021	0.0048
--		0.00215	0.0137			0.00215	0.00786			0.00215	0.00491
--		0.0022	0.01402			0.0022	0.00804			0.0022	0.00503
--		0.00225	0.01434			0.00225	0.00822			0.00225	0.00514
--		0.0023	0.01466			0.0023	0.00841			0.0023	0.00525
--		0.00235	0.01497			0.00235	0.00859			0.00235	0.00537
--		0.0024	0.01529			0.0024	0.00877			0.0024	0.00548
--		0.00245	0.01561			0.00245	0.00895			0.00245	0.0056
--		0.0025	0.01592			0.0025	0.00914			0.0025	0.00571
--		0.00255	0.01624			0.00255	0.00932			0.00255	0.00582
--		0.0026	0.01656			0.0026	0.0095			0.0026	0.00594
--		0.00265	0.01687			0.00265	0.00968			0.00265	0.00605
--		0.0027	0.01719			0.0027	0.00986			0.0027	0.00617
--		0.00275	0.01751			0.00275	0.01005			0.00275	0.00628
		0.0028	0.01782			0.0028	0.01023			0.0028	0.00639
		0.00285	0.01814			0.00285	0.01041			0.00285	0.00651
		0.0029	0.01845			0.0029	0.01059			0.0029	0.00662
		0.00295	0.01877			0.00295	0.01077			0.00295	0.00674
		0.003	0.01909			0.003	0.01096			0.003	0.00685
		0.00305	0.0194			0.00305	0.01114			0.00305	0.00696
		0.0031	0.01972			0.0031	0.01132			0.0031	0.00708
		0.00315	0.02003			0.00315	0.0115			0.00315	0.00719
		0.0032	0.02035			0.0032	0.01168			0.0032	0.00731
		0.00325	0.02066			0.00325	0.01187			0.00325	0.00742
		0.0033	0.02098			0.0033	0.01205			0.0033	0.00753
		0.00335	0.0213			0.00335	0.01223			0.00335	0.00765
		0.0034	0.02161			0.0034	0.01241			0.0034	0.00776
		0.00345	0.02193			0.00345	0.01259			0.00345	0.00788
		0.0035	0.02224			0.0035	0.01278			0.0035	0.00799
		0.00355	0.02256			0.00355	0.01296			0.00355	0.0081
		0.0036	0.02287			0.0036	0.01314			0.0036	0.00822
		0.00365	0.02319			0.00365	0.01332			0.00365	0.00833
		0.0037	0.0235			0.0037	0.0135			0.0037	0.00845
		0.00375	0.02382			0.00375	0.01368			0.00375	0.00856
		0.0038	0.02413			0.0038	0.01387			0.0038	0.00867
		0.00385	0.02445			0.00385	0.01405			0.00385	0.00879
		0.0039	0.02476			0.0039	0.01423			0.0039	0.0089
		0.00395	0.02508			0.00395	0.01441			0.00395	0.00901
		0.004	0.02539			0.004	0.01459			0.004	0.00913
		0.00405	0.02571			0.00405	0.01477			0.00405	0.00924
		0.0041	0.02602			0.0041	0.01496			0.0041	0.00936
		0.00415	0.02633			0.00415	0.01514			0.00415	0.00947
		0.0042	0.02665			0.0042	0.01532			0.0042	0.00958
		0.00425	0.02696			0.00425	0.0155			0.00425	0.0097
		0.0043	0.02728			0.0043	0.01568			0.0043	0.00981
		0.00435	0.02759			0.00435	0.01586			0.00435	0.00993
		0.0044	0.0279			0.0044	0.01604			0.0044	0.01004
		0.00445	0.02822			0.00445	0.01623			0.00445	0.01015
		0.0045	0.02853			0.0045	0.01641			0.0045	0.01027
		0.00455	0.02885			0.00455	0.01659			0.00455	0.01038
		0.0046	0.02916			0.0046	0.01677			0.0046	0.01049
		0.00465	0.02947			0.00465	0.01695			0.00465	0.01061
		0.0047	0.02979			0.0047	0.01713			0.0047	0.01072
		0.00475	0.0301			0.00475	0.01731			0.00475	0.01084
		0.0048	0.03041			0.0048	0.0175			0.0048	0.01095
		0.00485	0.03073			0.00485	0.01768			0.00485	0.01106
		0.0049	0.03104			0.0049	0.01786			0.0049	0.01118
		0.00495	0.03135			0.00495	0.01804			0.00495	0.01129
		0.005	0.03167			0.005	0.01822			0.005	0.0114
		0.00505	0.03198			0.00505	0.0184			0.00505	0.01152
		0.0051	0.03229			0.0051	0.01858			0.0051	0.01163
		0.00515	0.03261			0.00515	0.01876			0.00515	0.01175
		0.0052	0.03292			0.0052	0.01895			0.0052	0.01186
		0.00525	0.03323			0.00525	0.01913			0.00525	0.01197
		0.0053	0.03355			0.0053	0.01931			0.0053	0.01209
		0.00535	0.03386			0.00535	0.01949			0.00535	0.0122
		0.0054	0.03417			0.0054	0.01967			0.0054	0.01231
		0.00545	0.03448			0.00545	0.01985			0.00545	0.01243
		0.0055	0.0348			0.0055	0.02003			0.0055	0.01254
		0.00555	0.03511			0.00555	0.02021			0.00555	0.01266
		0.0056	0.03542			0.0056	0.02039			0.0056	0.01277
		0.00565	0.03573			0.00565	0.02058			0.00565	0.01288
		0.0057	0.03605			0.0057	0.02076			0.0057	0.013
		0.00575	0.03636			0.00575	0.02094			0.00575	0.01311
		0.0058	0.03667			0.0058	0.02112			0.0058	0.01322
		0.00585	0.03698			0.00585	0.0213			0.00585	0.01334
		0.0059	0.03729			0.0059	0.02148			0.0059	0.01345
		0.00595	0.03761			0.00595	0.02166			0.00595	0.01357
		0.006	0.03792			0.006	0.02184			0.006	0.01368
		0.00605	0.03823			0.00605	0.02202			0.00605	0.01379
		0.0061	0.03854			0.0061	0.0222			0.0061	0.01391
		0.00615	0.03885			0.00615	0.02238			0.00615	0.01402
		0.0062	0.03916			0.0062	0.02256			0.0062	0.01413
		0.00625	0.03948			0.00625	0.02275			0.00625	0.01425
		0.0063	0.03979			0.0063	0.02293			0.0063	0.01436
		0.00635	0.0401			0.00635	0.02311			0.00635	0.01447
		0.0064	0.04041			0.0064	0.02329			0.0064	0.01459
		0.00645	0.04072			0.00645	0.02347			0.00645	0.0147
		0.0065	0.04103			0.0065	0.02365			0.0065	0.01481
		0.00655	0.04134			0.00655	0.02383			0.00655	0.01493
		0.0066	0.04165			0.0066	0.02401			0.0066	0.01504
		0.00665	0.04197			0.00665	0.02419			0.00665	0.01516
		0.0067	0.04228			0.0067	0.02437			0.0067	0.01527
		0.00675	0.04259			0.00675	0.02455			0.00675	0.01538
		0.0068	0.0429			0.0068	0.02473			0.0068	0.0155
		0.00685	0.04321			0.00685	0.02491			0.00685	0.01561
		0.0069	0.04352			0.0069	0.02509			0.0069	0.01572
		0.00695	0.04383			0.00695	0.02527			0.00695	0.01584
		0.007	0.04414			0.007	0.02545			0.007	0.01595
		0.00705	0.04445			0.00705	0.02563			0.00705	0.01606
		0.0071	0.04476			0.0071	0.02581			0.0071	0.01618
		0.00715	0.04507			0.00715	0.026			0.00715	0.01629
		0.0072	0.04538			0.0072	0.02618			0.0072	0.0164
		0.00725	0.04569			0.00725	0.02636			0.00725	0.01652
		0.0073	0.046			0.0073	0.02654			0.0073	0.01663
		0.00735	0.04631			0.00735	0.02672			0.00735	0.01674
		0.0074	0.04662			0.0074	0.0269			0.0074	0.01686
		0.00745	0.04693			0.00745	0.02708			0.00745	0.01697
		0.0075	0.04724			0.0075	0.02726			0.0075	0.01709
		0.00755	0.04755			0.00755	0.02744			0.00755	0.0172
		0.0076	0.04786			0.0076	0.02762			0.0076	0.01731
		0.00765	0.04817			0.00765	0.0278			0.00765	0.01743
		0.0077	0.04848			0.0077	0.02798			0.0077	0.01754
		0.00775	0.04879			0.00775	0.02816			0.00775	0.01765
		0.0078	0.0491			0.0078	0.02834			0.0078	0.01777
		0.00785	0.04941			0.00785	0.02852			0.00785	0.01788
		0.0079	0.04972			0.0079	0.0287			0.0079	0.01799
		0.00795	0.05003			0.00795	0.02888			0.00795	0.01811
		0.008	0.05034			0.008	0.02906			0.008	0.01822
		0.00805	0.05065			0.00805	0.02924			0.00805	0.01833
		0.0081	0.05095			0.0081	0.02942			0.0081	0.01845
		0.00815	0.05126			0.00815	0.0296			0.00815	0.01856
		0.0082	0.05157			0.0082	0.02978			0.0082	0.01867
		0.00825	0.05188			0.00825	0.02996			0.00825	0.01879
		0.0083	0.05219			0.0083	0.03014			0.0083	0.0189
		0.00835	0.0525			0.00835	0.03032			0.00835	0.01901
		0.0084	0.05281			0.0084	0.0305			0.0084	0.01913
		0.00845	0.05312			0.00845	0.03068			0.00845	0.01924
		0.0085	0.05342			0.0085	0.03086			0.0085	0.01935
		0.00855	0.05373			0.00855	0.03104			0.00855	0.01947
		0.0086	0.05404			0.0086	0.03122			0.0086	0.01958
		0.00865	0.05435			0.00865	0.0314			0.00865	0.01969
		0.0087	0.05466			0.0087	0.03158			0.0087	0.01981
		0.00875	0.05497			0.00875	0.03176			0.00875	0.01992
		0.0088	0.05527			0.0088	0.03194			0.0088	0.02003
		0.00885	0.05558			0.00885	0.03212			0.00885	0.02015
		0.0089	0.05589			0.0089	0.0323			0.0089	0.02026
		0.00895	0.0562			0.00895	0.03248			0.00895	0.02037
		0.009	0.05651			0.009	0.03266			0.009	0.02049
		0.00905	0.05681			0.00905	0.03284			0.00905	0.0206
		0.0091	0.05712			0.0091	0.03302			0.0091	0.02071
		0.00915	0.05743			0.00915	0.03319			0.00915	0.02083
		0.0092	0.05774			0.0092	0.03337			0.0092	0.02094
		0.00925	0.05804			0.00925	0.03355			0.00925	0.02105
		0.0093	0.05835			0.0093	0.03373			0.0093	0.02117
		0.00935	0.05866			0.00935	0.03391			0.00935	0.02128
		0.0094	0.05897			0.0094	0.03409			0.0094	0.02139
		0.00945	0.05927			0.00945	0.03427			0.00945	0.02151
		0.0095	0.05958			0.0095	0.03445			0.0095	0.02162
		0.00955	0.05989			0.00955	0.03463			0.00955	0.02173
		0.0096	0.0602			0.0096	0.03481			0.0096	0.02185
		0.00965	0.0605			0.00965	0.03499			0.00965	0.02196
		0.0097	0.06081			0.0097	0.03517			0.0097	0.02207
		0.00975	0.06112			0.00975	0.03535			0.00975	0.02218
		0.0098	0.06142			0.0098	0.03553			0.0098	0.0223
		0.00985	0.06173			0.00985	0.03571			0.00985	0.02241
		0.0099	0.06204			0.0099	0.03589			0.0099	0.02252
		0.00995	0.06234			0.00995	0.03607			0.00995	0.02264
		0.01	0.06265			0.01	0.03625			0.01	0.02275
		0.01005	0.06296			0.01005	0.03642			0.01005	0.02286
		0.0101	0.06326			0.0101	0.0366			0.0101	0.02298
		0.01015	0.06357			0.01015	0.03678			0.01015	0.02309
		0.0102	0.06388			0.0102	0.03696			0.0102	0.0232
		0.01025	0.06418			0.01025	0.03714			0.01025	0.02332
		0.0103	0.06449			0.0103	0.03732			0.0103	0.02343
		0.01035	0.06479			0.01035	0.0375			0.01035	0.02354
		0.0104	0.0651			0.0104	0.03768			0.0104	0.02366
		0.01045	0.06541			0.01045	0.03786			0.01045	0.02377
		0.0105	0.06571			0.0105	0.03804			0.0105	0.02388
		0.01055	0.06602			0.01055	0.03822			0.01055	0.024
		0.0106	0.06632			0.0106	0.0384			0.0106	0.02411
		0.01065	0.06663			0.01065	0.03857			0.01065	0.02422
		0.0107	0.06694			0.0107	0.03875			0.0107	0.02433
		0.01075	0.06724			0.01075	0.03893			0.01075	0.02445
		0.0108	0.06755			0.0108	0.03911			0.0108	0.02456
		0.01085	0.06785			0.01085	0.03929			0.01085	0.02467
		0.0109	0.06816			0.0109	0.03947			0.0109	0.02479
		0.01095	0.06846			0.01095	0.03965			0.01095	0.0249
		0.011	0.06877			0.011	0.03983			0.011	0.02501
		0.01105	0.06907			0.01105	0.04001			0.01105	0.02513
		0.0111	0.06938			0.0111	0.04018			0.0111	0.02524
		0.01115	0.06968			0.01115	0.04036			0.01115	0.02535
		0.0112	0.06999			0.0112	0.04054			0.0112	0.02547
		0.01125	0.07029			0.01125	0.04072			0.01125	0.02558
		0.0113	0.0706			0.0113	0.0409			0.0113	0.02569
		0.01135	0.0709			0.01135	0.04108			0.01135	0.0258
		0.0114	0.07121			0.0114	0.04126			0.0114	0.02592
		0.01145	0.07151			0.01145	0.04144			0.01145	0.02603
		0.0115	0.07182			0.0115	0.04162			0.0115	0.02614
		0.01155	0.07212			0.01155	0.04179			0.01155	0.02626
		0.0116	0.07243			0.0116	0.04197			0.0116	0.02637
		0.01165	0.07273			0.01165	0.04215			0.01165	0.02648
		0.0117	0.07304			0.0117	0.04233			0.0117	0.0266
		0.01175	0.07334			0.01175	0.04251			0.01175	0.02671
		0.0118	0.07364			0.0118	0.04269			0.0118	0.02682
		0.01185	0.07395			0.01185	0.04287			0.01185	0.02693
		0.0119	0.07425			0.0119	0.04304			0.0119	0.02705
		0.01195	0.07456			0.01195	0.04322			0.01195	0.02716
		0.012	0.07486			0.012	0.0434			0.012	0.02727
		0.01205	0.07516			0.01205	0.04358			0.01205	0.02739
		0.0121	0.07547			0.0121	0.04376			0.0121	0.0275
		0.01215	0.07577			0.01215	0.04394			0.01215	0.02761
		0.0122	0.07608			0.0122	0.04412			0.0122	0.02772
		0.01225	0.07638			0.01225	0.04429			0.01225	0.02784
		0.0123	0.07668			0.0123	0.04447			0.0123	0.02795
		0.01235	0.07699			0.01235	0.04465			0.01235	0.02806
		0.0124	0.07729			0.0124	0.04483			0.0124	0.02818
		0.01245	0.07759			0.01245	0.04501			0.01245	0.02829
		0.0125	0.0779			0.0125	0.04519			0.0125	0.0284
		0.01255	0.0782			0.01255	0.04536			0.01255	0.02851
		0.0126	0.0785			0.0126	0.04554			0.0126	0.02863
		0.01265	0.07881			0.01265	0.04572			0.01265	0.02874
		0.0127	0.07911			0.0127	0.0459			0.0127	0.02885
		0.01275	0.07941			0.01275	0.04608			0.01275	0.02897
		0.0128	0.07972			0.0128	0.04626			0.0128	0.02908
		0.01285	0.08002			0.01285	0.04643			0.01285	0.02919
		0.0129	0.08032			0.0129	0.04661			0.0129	0.0293
		0.01295	0.08063			0.01295	0.04679			0.01295	0.02942
		0.013	0.08093			0.013	0.04697			0.013	0.02953
		0.01305	0.08123			0.01305	0.04715			0.01305	0.02964
		0.0131	0.08153			0.0131	0.04732			0.0131	0.02976
		0.01315	0.08184			0.01315	0.0475			0.01315	0.02987
		0.0132	0.08214			0.0132	0.04768			0.0132	0.02998
		0.01325	0.08244			0.01325	0.04786			0.01325	0.03009
		0.0133	0.08274			0.0133	0.04804			0.0133	0.03021
		0.01335	0.08305			0.01335	0.04822			0.01335	0.03032
		0.0134	0.08335			0.0134	0.04839			0.0134	0.03043
		0.01345	0.08365			0.01345	0.04857			0.01345	0.03055
		0.0135	0.08395			0.0135	0.04875			0.0135	0.03066
		0.01355	0.08425			0.01355	0.04893			0.01355	0.03077
		0.0136	0.08456			0.0136	0.0491			0.0136	0.03088
		0.01365	0.08486			0.01365	0.04928			0.01365	0.031
		0.0137	0.08516			0.0137	0.04946			0.0137	0.03111
		0.01375	0.08546			0.01375	0.04964			0.01375	0.03122
		0.0138	0.08576			0.0138	0.04982			0.0138	0.03133
		0.01385	0.08607			0.01385	0.04999			0.01385	0.03145
		0.0139	0.08637			0.0139	0.05017			0.0139	0.03156
		0.01395	0.08667			0.01395	0.05035			0.01395	0.03167
		0.014	0.08697			0.014	0.05053			0.014	0.03179
		0.01405	0.08727			0.01405	0.05071			0.01405	0.0319
		0.0141	0.08757			0.0141	0.05088			0.0141	0.03201
		0.01415	0.08787			0.01415	0.05106			0.01415	0.03212
		0.0142	0.08818			0.0142	0.05124			0.0142	0.03224
		0.01425	0.08848			0.01425	0.05142			0.01425	0.03235
		0.0143	0.08878			0.0143	0.05159			0.0143	0.03246
		0.01435	0.08908			0.01435	0.05177			0.01435	0.03257
		0.0144	0.08938			0.0144	0.05195			0.0144	0.03269
		0.01445	0.08968			0.01445	0.05213			0.01445	0.0328
		0.0145	0.08998			0.0145	0.0523			0.0145	0.03291
		0.01455	0.09028			0.01455	0.05248			0.01455	0.03303
		0.0146	0.09058			0.0146	0.05266			0.0146	0.03314
		0.01465	0.09089			0.01465	0.05284			0.01465	0.03325
		0.0147	0.09119			0.0147	0.05302			0.0147	0.03336
		0.01475	0.09149			0.01475	0.05319			0.01475	0.03348
		0.0148	0.09179			0.0148	0.05337			0.0148	0.03359
		0.01485	0.09209			0.01485	0.05355			0.01485	0.0337
		0.0149	0.09239			0.0149	0.05373			0.0149	0.03381
		0.01495	0.09269			0.01495	0.0539			0.01495	0.03393
		0.015	0.09299			0.015	0.05408			0.015	0.03404
		0.01505	0.09329			0.01505	0.05426			0.01505	0.03415
		0.0151	0.09359			0.0151	0.05443			0.0151	0.03426
		0.01515	0.09389			0.01515	0.05461			0.01515	0.03438
		0.0152	0.09419			0.0152	0.05479			0.0152	0.03449
		0.01525	0.09449			0.01525	0.05497			0.01525	0.0346
		0.0153	0.09479			0.0153	0.05514			0.0153	0.03471
		0.01535	0.09509			0.01535	0.05532			0.01535	0.03483
		0.0154	0.09539			0.0154	0.0555			0.0154	0.03494
		0.01545	0.09569			0.01545	0.05568			0.01545	0.03505
		0.0155	0.09599			0.0155	0.05585			0.0155	0.03516
		0.01555	0.09629			0.01555	0.05603			0.01555	0.03528
		0.0156	0.09659			0.0156	0.05621			0.0156	0.03539
		0.01565	0.09689			0.01565	0.05638			0.01565	0.0355
		0.0157	0.09719			0.0157	0.05656			0.0157	0.03561
		0.01575	0.09749			0.01575	0.05674			0.01575	0.03573
		0.0158	0.09779			0.0158	0.05692			0.0158	0.03584
		0.01585	0.09809			0.01585	0.05709			0.01585	0.03595
		0.0159	0.09838			0.0159	0.05727			0.0159	0.03606
		0.01595	0.09868			0.01595	0.05745			0.01595	0.03618
		0.016	0.09898			0.016	0.05762			0.016	0.03629
		0.01605	0.09928			0.01605	0.0578			0.01605	0.0364
		0.0161	0.09958			0.0161	0.05798			0.0161	0.03651
		0.01615	0.09988			0.01615	0.05816			0.01615	0.03663
		0.0162	0.10018			0.0162	0.05833			0.0162	0.03674
		0.01625	0.10048			0.01625	0.05851			0.01625	0.03685
		0.0163	0.10078			0.0163	0.05869			0.0163	0.03696
		0.01635	0.10108			0.01635	0.05886			0.01635	0.03708
		0.0164	0.10137			0.0164	0.05904			0.0164	0.03719
		0.01645	0.10167			0.01645	0.05922			0.01645	0.0373
		0.0165	0.10197			0.0165	0.05939			0.0165	0.03741
		0.01655	0.10227			0.01655	0.05957			0.01655	0.03753
		0.0166	0.10257			0.0166	0.05975			0.0166	0.03764
		0.01665	0.10287			0.01665	0.05992			0.01665	0.03775
		0.0167	0.10316			0.0167	0.0601			0.0167	0.03786
		0.01675	0.10346			0.01675	0.06028			0.01675	0.03798
		0.0168	0.10376			0.0168	0.06046			0.0168	0.03809
		0.01685	0.10406			0.01685	0.06063			0.01685	0.0382
		0.0169	0.10436			0.0169	0.06081			0.0169	0.03831
		0.01695	0.10466			0.01695	0.06099			0.01695	0.03843
		0.017	0.10495			0.017	0.06116			0.017	0.03854
		0.01705	0.10525			0.01705	0.06134			0.01705	0.03865
		0.0171	0.10555			0.0171	0.06152			0.0171	0.03876
		0.01715	0.10585			0.01715	0.06169			0.01715	0.03888
		0.0172	0.10614			0.0172	0.06187			0.0172	0.03899
		0.01725	0.10644			0.01725	0.06205			0.01725	0.0391
		0.0173	0.10674			0.0173	0.06222			0.0173	0.03921
		0.01735	0.10704			0.01735	0.0624			0.01735	0.03932
		0.0174	0.10733			0.0174	0.06257			0.0174	0.03944
		0.01745	0.10763			0.01745	0.06275			0.01745	0.03955
		0.0175	0.10793			0.0175	0.06293			0.0175	0.03966
		0.01755	0.10823			0.01755	0.0631			0.01755	0.03977
		0.0176	0.10852			0.0176	0.06328			0.0176	0.03989
		0.01765	0.10882			0.01765	0.06346			0.01765	0.04
		0.0177	0.10912			0.0177	0.06363			0.0177	0.04011
		0.01775	0.10942			0.01775	0.06381			0.01775	0.04022
		0.0178	0.10971			0.0178	0.06399			0.0178	0.04034
		0.01785	0.11001			0.01785	0.06416			0.01785	0.04045
		0.0179	0.11031			0.0179	0.06434			0.0179	0.04056
		0.01795	0.1106			0.01795	0.06452			0.01795	0.04067
		0.018	0.1109			0.018	0.06469			0.018	0.04078
		0.01805	0.1112			0.01805	0.06487			0.01805	0.0409
		0.0181	0.11149			0.0181	0.06504			0.0181	0.04101
		0.01815	0.11179			0.01815	0.06522			0.01815	0.04112
		0.0182	0.11209			0.0182	0.0654			0.0182	0.04123
		0.01825	0.11238			0.01825	0.06557			0.01825	0.04135
		0.0183	0.11268			0.0183	0.06575			0.0183	0.04146
		0.01835	0.11298			0.01835	0.06593			0.01835	0.04157
		0.0184	0.11327			0.0184	0.0661			0.0184	0.04168
		0.01845	0.11357			0.01845	0.06628			0.01845	0.04179
		0.0185	0.11386			0.0185	0.06645			0.0185	0.04191
		0.01855	0.11416			0.01855	0.06663			0.01855	0.04202
		0.0186	0.11446			0.0186	0.06681			0.0186	0.04213
		0.01865	0.11475			0.01865	0.06698			0.01865	0.04224
		0.0187	0.11505			0.0187	0.06716			0.0187	0.04236
		0.01875	0.11534			0.01875	0.06734			0.01875	0.04247
		0.0188	0.11564			0.0188	0.06751			0.0188	0.04258
		0.01885	0.11594			0.01885	0.06769			0.01885	0.04269
		0.0189	0.11623			0.0189	0.06786			0.0189	0.0428
		0.01895	0.11653			0.01895	0.06804			0.01895	0.04292
		0.019	0.11682			0.019	0.06822			0.019	0.04303
		0.01905	0.11712			0.01905	0.06839			0.01905	0.04314
		0.0191	0.11741			0.0191	0.06857			0.0191	0.04325
		0.01915	0.11771			0.01915	0.06874			0.01915	0.04336
		0.0192	0.11801			0.0192	0.06892			0.0192	0.04348
		0.01925	0.1183			0.01925	0.06909			0.01925	0.04359
		0.0193	0.1186			0.0193	0.06927			0.0193	0.0437
		0.01935	0.11889			0.01935	0.06945			0.01935	0.04381
		0.0194	0.11919			0.0194	0.06962			0.0194	0.04393
		0.01945	0.11948			0.01945	0.0698			0.01945	0.04404
		0.0195	0.11978			0.0195	0.06997			0.0195	0.04415
		0.01955	0.12007			0.01955	0.07015			0.01955	0.04426
		0.0196	0.12037			0.0196	0.07033			0.0196	0.04437
		0.01965	0.12066			0.01965	0.0705			0.01965	0.04449
		0.0197	0.12096			0.0197	0.07068			0.0197	0.0446
		0.01975	0.12125			0.01975	0.07085			0.01975	0.04471
		0.0198	0.12155			0.0198	0.07103			0.0198	0.04482
		0.01985	0.12184			0.01985	0.0712			0.01985	0.04493
		0.0199	0.12213			0.0199	0.07138			0.0199	0.04505
		0.01995	0.12243			0.01995	0.07156			0.01995	0.04516
		0.02	0.12272			0.02	0.07173			0.02	0.04527
		0.02005	0.12302			0.02005	0.07191			0.02005	0.04538
		0.0201	0.12331			0.0201	0.07208			0.0201	0.04549
		0.02015	0.12361			0.02015	0.07226			0.02015	0.04561
		0.0202	0.1239			0.0202	0.07243			0.0202	0.04572
		0.02025	0.1242			0.02025	0.07261			0.02025	0.04583
		0.0203	0.12449			0.0203	0.07278			0.0203	0.04594
		0.02035	0.12478			0.02035	0.07296			0.02035	0.04605
		0.0204	0.12508			0.0204	0.07314			0.0204	0.04617
		0.02045	0.12537			0.02045	0.07331			0.02045	0.04628
		0.0205	0.12567			0.0205	0.07349			0.0205	0.04639
		0.02055	0.12596			0.02055	0.07366			0.02055	0.0465
		0.0206	0.12625			0.0206	0.07384			0.0206	0.04661
		0.02065	0.12655			0.02065	0.07401			0.02065	0.04673
		0.0207	0.12684			0.0207	0.07419			0.0207	0.04684
		0.02075	0.12713			0.02075	0.07436			0.02075	0.04695
		0.0208	0.12743			0.0208	0.07454			0.0208	0.04706
		0.02085	0.12772			0.02085	0.07471			0.02085	0.04717
		0.0209	0.12801			0.0209	0.07489			0.0209	0.04729
		0.02095	0.12831			0.02095	0.07506			0.02095	0.0474
		0.021	0.1286			0.021	0.07524			0.021	0.04751
		0.02105	0.12889			0.02105	0.07541			0.02105	0.04762
		0.0211	0.12919			0.0211	0.07559			0.0211	0.04773
		0.02115	0.12948			0.02115	0.07577			0.02115	0.04785
		0.0212	0.12977			0.0212	0.07594			0.0212	0.04796
		0.02125	0.13007			0.02125	0.07612			0.02125	0.04807
		0.0213	0.13036			0.0213	0.07629			0.0213	0.04818
		0.02135	0.13065			0.02135	0.07647			0.02135	0.04829
		0.0214	0.13095			0.0214	0.07664			0.0214	0.0484
		0.02145	0.13124			0.02145	0.07682			0.02145	0.04852
		0.0215	0.13153			0.0215	0.07699			0.0215	0.04863
		0.02155	0.13182			0.02155	0.07717			0.02155	0.04874
		0.0216	0.13212			0.0216	0.07734			0.0216	0.04885
		0.02165	0.13241			0.02165	0.07752			0.02165	0.04896
		0.0217	0.1327			0.0217	0.07769			0.0217	0.04908
		0.02175	0.133			0.02175	0.07787			0.02175	0.04919
		0.0218	0.13329			0.0218	0.07804			0.0218	0.0493
		0.02185	0.13358			0.02185	0.07822			0.02185	0.04941
		0.0219	0.13387			0.0219	0.07839			0.0219	0.04952
		0.02195	0.13416			0.02195	0.07857			0.02195	0.04964
		0.022	0.13446			0.022	0.07874			0.022	0.04975
		0.02205	0.13475			0.02205	0.07892			0.02205	0.04986
		0.0221	0.13504			0.0221	0.07909			0.0221	0.04997
		0.02215	0.13533			0.02215	0.07927			0.02215	0.05008
		0.0222	0.13563			0.0222	0.07944			0.0222	0.05019
		0.02225	0.13592			0.02225	0.07962			0.02225	0.05031
		0.0223	0.13621			0.0223	0.07979			0.0223	0.05042
		0.02235	0.1365			0.02235	0.07997			0.02235	0.05053
		0.0224	0.13679			0.0224	0.08014			0.0224	0.05064
		0.02245	0.13708			0.02245	0.08031			0.02245	0.05075
		0.0225	0.13738			0.0225	0.08049			0.0225	0.05086
		0.02255	0.13767			0.02255	0.08066			0.02255	0.05098
		0.0226	0.13796			0.0226	0.08084			0.0226	0.05109
		0.02265	0.13825			0.02265	0.08101			0.02265	0.0512
		0.0227	0.13854			0.0227	0.08119			0.0227	0.05131
		0.02275	0.13883			0.02275	0.08136			0.02275	0.05142
		0.0228	0.13913			0.0228	0.08154			0.0228	0.05154
		0.02285	0.13942			0.02285	0.08171			0.02285	0.05165
		0.0229	0.13971			0.0229	0.08189			0.0229	0.05176
		0.02295	0.14			0.02295	0.08206			0.02295	0.05187
		0.023	0.14029			0.023	0.08224			0.023	0.05198
		0.02305	0.14058			0.02305	0.08241			0.02305	0.05209
		0.0231	0.14087			0.0231	0.08259			0.0231	0.05221
		0.02315	0.14116			0.02315	0.08276			0.02315	0.05232
		0.0232	0.14145			0.0232	0.08293			0.0232	0.05243
		0.02325	0.14175			0.02325	0.08311			0.02325	0.05254
		0.0233	0.14204			0.0233	0.08328			0.0233	0.05265
		0.02335	0.14233			0.02335	0.08346			0.02335	0.05276
		0.0234	0.14262			0.0234	0.08363			0.0234	0.05288
		0.02345	0.14291			0.02345	0.08381			0.02345	0.05299
		0.0235	0.1432			0.0235	0.08398			0.0235	0.0531
		0.02355	0.14349			0.02355	0.08416			0.02355	0.05321
		0.0236	0.14378			0.0236	0.08433			0.0236	0.05332
		0.02365	0.14407			0.02365	0.0845			0.02365	0.05343
		0.0237	0.14436			0.0237	0.08468			0.0237	0.05355
		0.02375	0.14465			0.02375	0.08485			0.02375	0.05366
		0.0238	0.14494			0.0238	0.08503			0.0238	0.05377
		0.02385	0.14523			0.02385	0.0852			0.02385	0.05388
		0.0239	0.14552			0.0239	0.08538			0.0239	0.05399
		0.02395	0.14581			0.02395	0.08555			0.02395	0.0541
		0.024	0.1461			0.024	0.08572			0.024	0.05421
		0.02405	0.14639			0.02405	0.0859			0.02405	0.05433
		0.0241	0.14668			0.0241	0.08607			0.0241	0.05444
		0.02415	0.14697			0.02415	0.08625			0.02415	0.05455
		0.0242	0.14726			0.0242	0.08642			0.0242	0.05466
		0.02425	0.14755			0.02425	0.08659			0.02425	0.05477
		0.0243	0.14784			0.0243	0.08677			0.0243	0.05488
		0.02435	0.14813			0.02435	0.08694			0.02435	0.055
		0.0244	0.14842			0.0244	0.08712			0.0244	0.05511
		0.02445	0.14871			0.02445	0.08729			0.02445	0.05522
		0.0245	0.149			0.0245	0.08746			0.0245	0.05533
		0.02455	0.14929			0.02455	0.08764			0.02455	0.05544
		0.0246	0.14958			0.0246	0.08781			0.0246	0.05555
		0.02465	0.14987			0.02465	0.08799			0.02465	0.05567
		0.0247	0.15016			0.0247	0.08816			0.0247	0.05578
		0.02475	0.15045			0.02475	0.08833			0.02475	0.05589
		0.0248	0.15073			0.0248	0.08851			0.0248	0.056
		0.02485	0.15102			0.02485	0.08868			0.02485	0.05611
		0.0249	0.15131			0.0249	0.08886			0.0249	0.05622
		0.02495	0.1516			0.02495	0.08903			0.02495	0.05633
		0.025	0.15189			0.025	0.0892			0.025	0.05645
		0.02505	0.15218			0.02505	0.08938			0.02505	0.05656
		0.0251	0.15247			0.0251	0.08955			0.0251	0.05667
		0.02515	0.15276			0.02515	0.08973			0.02515	0.05678
		0.0252	0.15305			0.0252	0.0899			0.0252	0.05689
		0.02525	0.15334			0.02525	0.09007			0.02525	0.057
		0.0253	0.15362			0.0253	0.09025			0.0253	0.05711
		0.02535	0.15391			0.02535	0.09042			0.02535	0.05723
		0.0254	0.1542			0.0254	0.09059			0.0254	0.05734
		0.02545	0.15449			0.02545	0.09077			0.02545	0.05745
		0.0255	0.15478			0.0255	0.09094			0.0255	0.05756
		0.02555	0.15507			0.02555	0.09112			0.02555	0.05767
		0.0256	0.15535			0.0256	0.09129			0.0256	0.05778
		0.02565	0.15564			0.02565	0.09146			0.02565	0.05789
		0.0257	0.15593			0.0257	0.09164			0.0257	0.05801
		0.02575	0.15622			0.02575	0.09181			0.02575	0.05812
		0.0258	0.15651			0.0258	0.09198			0.0258	0.05823
		0.02585	0.1568			0.02585	0.09216			0.02585	0.05834
		0.0259	0.15708			0.0259	0.09233			0.0259	0.05845
		0.02595	0.15737			0.02595	0.0925			0.02595	0.05856
		0.026	0.15766			0.026	0.09268			0.026	0.05867
		0.02605	0.15795			0.02605	0.09285			0.02605	0.05879
		0.0261	0.15824			0.0261	0.09303			0.0261	0.0589
		0.02615	0.15852			0.02615	0.0932			0.02615	0.05901
		0.0262	0.15881			0.0262	0.09337			0.0262	0.05912
		0.02625	0.1591			0.02625	0.09355			0.02625	0.05923
		0.0263	0.15939			0.0263	0.09372			0.0263	0.05934
		0.02635	0.15967			0.02635	0.09389			0.02635	0.05945
		0.0264	0.15996			0.0264	0.09407			0.0264	0.05956
		0.02645	0.16025			0.02645	0.09424			0.02645	0.05968
		0.0265	0.16054			0.0265	0.09441			0.0265	0.05979
		0.02655	0.16082			0.02655	0.09459			0.02655	0.0599
		0.0266	0.16111			0.0266	0.09476			0.0266	0.06001
		0.02665	0.1614			0.02665	0.09493			0.02665	0.06012
		0.0267	0.16168			0.0267	0.09511			0.0267	0.06023
		0.02675	0.16197			0.02675	0.09528			0.02675	0.06034
		0.0268	0.16226			0.0268	0.09545			0.0268	0.06046
		0.02685	0.16255			0.02685	0.09563			0.02685	0.06057
		0.0269	0.16283			0.0269	0.0958			0.0269	0.06068
		0.02695	0.16312			0.02695	0.09597			0.02695	0.06079
		0.027	0.16341			0.027	0.09615			0.027	0.0609
		0.02705	0.16369			0.02705	0.09632			0.02705	0.06101
		0.0271	0.16398			0.0271	0.09649			0.0271	0.06112
		0.02715	0.16427			0.02715	0.09666			0.02715	0.06123
		0.0272	0.16455			0.0272	0.09684			0.0272	0.06135
		0.02725	0.16484			0.02725	0.09701			0.02725	0.06146
		0.0273	0.16513			0.0273	0.09718			0.0273	0.06157
		0.02735	0.16541			0.02735	0.09736			0.02735	0.06168
		0.0274	0.1657			0.0274	0.09753			0.0274	0.06179
		0.02745	0.16599			0.02745	0.0977			0.02745	0.0619
		0.0275	0.16627			0.0275	0.09788			0.0275	0.06201
		0.02755	0.16656			0.02755	0.09805			0.02755	0.06212
		0.0276	0.16685			0.0276	0.09822			0.0276	0.06224
		0.02765	0.16713			0.02765	0.0984			0.02765	0.06235
		0.0277	0.16742			0.0277	0.09857			0.0277	0.06246
		0.02775	0.1677			0.02775	0.09874			0.02775	0.06257
		0.0278	0.16799			0.0278	0.09891			0.0278	0.06268
		0.02785	0.16828			0.02785	0.09909			0.02785	0.06279
		0.0279	0.16856			0.0279	0.09926			0.0279	0.0629
		0.02795	0.16885			0.02795	0.09943			0.02795	0.06301
		0.028	0.16913			0.028	0.09961			0.028	0.06312
		0.02805	0.16942			0.02805	0.09978			0.02805	0.06324
		0.0281	0.1697			0.0281	0.09995			0.0281	0.06335
		0.02815	0.16999			0.02815	0.10012			0.02815	0.06346
		0.0282	0.17028			0.0282	0.1003			0.0282	0.06357
		0.02825	0.17056			0.02825	0.10047			0.02825	0.06368
		0.0283	0.17085			0.0283	0.10064			0.0283	0.06379
		0.02835	0.17113			0.02835	0.10082			0.02835	0.0639
		0.0284	0.17142			0.0284	0.10099			0.0284	0.06401
		0.02845	0.1717			0.02845	0.10116			0.02845	0.06412
		0.0285	0.17199			0.0285	0.10133			0.0285	0.06424
		0.02855	0.17227			0.02855	0.10151			0.02855	0.06435
		0.0286	0.17256			0.0286	0.10168			0.0286	0.06446
		0.02865	0.17284			0.02865	0.10185			0.02865	0.06457
		0.0287	0.17313			0.0287	0.10202			0.0287	0.06468
		0.02875	0.17341			0.02875	0.1022			0.02875	0.06479
		0.0288	0.1737			0.0288	0.10237			0.0288	0.0649
		0.02885	0.17398			0.02885	0.10254			0.02885	0.06501
		0.0289	0.17427			0.0289	0.10271			0.0289	0.06512
		0.02895	0.17455			0.02895	0.10289			0.02895	0.06524
		0.029	0.17484			0.029	0.10306			0.029	0.06535
		0.02905	0.17512			0.02905	0.10323			0.02905	0.06546
		0.0291	0.17541			0.0291	0.1034			0.0291	0.06557
		0.02915	0.17569			0.02915	0.10358			0.02915	0.06568
		0.0292	0.17598			0.0292	0.10375			0.0292	0.06579
		0.02925	0.17626			0.02925	0.10392			0.02925	0.0659
		0.0293	0.17655			0.0293	0.10409			0.0293	0.06601
		0.02935	0.17683			0.02935	0.10427			0.02935	0.06612
		0.0294	0.17712			0.0294	0.10444			0.0294	0.06623
		0.02945	0.1774			0.02945	0.10461			0.02945	0.06635
		0.0295	0.17768			0.0295	0.10478			0.0295	0.06646
		0.02955	0.17797			0.02955	0.10496			0.02955	0.06657
		0.0296	0.17825			0.0296	0.10513			0.0296	0.06668
		0.02965	0.17854			0.02965	0.1053			0.02965	0.06679
		0.0297	0.17882			0.0297	0.10547			0.0297	0.0669
		0.02975	0.1791			0.02975	0.10565			0.02975	0.06701
		0.0298	0.17939			0.0298	0.10582			0.0298	0.06712
		0.02985	0.17967			0.02985	0.10599			0.02985	0.06723
		0.0299	0.17996			0.0299	0.10616			0.0299	0.06734
		0.02995	0.18024			0.02995	0.10633			0.02995	0.06746
		0.03	0.18052			0.03	0.10651			0.03	0.06757
		0.03005	0.18081			0.03005	0.10668			0.03005	0.06768
		0.0301	0.18109			0.0301	0.10685			0.0301	0.06779
		0.03015	0.18138			0.03015	0.10702			0.03015	0.0679
		0.0302	0.18166			0.0302	0.10719			0.0302	0.06801
		0.03025	0.18194			0.03025	0.10737			0.03025	0.06812
		0.0303	0.18223			0.0303	0.10754			0.0303	0.06823
		0.03035	0.18251			0.03035	0.10771			0.03035	0.06834
		0.0304	0.18279			0.0304	0.10788			0.0304	0.06845
		0.03045	0.18308			0.03045	0.10806			0.03045	0.06856
		0.0305	0.18336			0.0305	0.10823			0.0305	0.06868
		0.03055	0.18364			0.03055	0.1084			0.03055	0.06879
		0.0306	0.18393			0.0306	0.10857			0.0306	0.0689
		0.03065	0.18421			0.03065	0.10874			0.03065	0.06901
		0.0307	0.18449			0.0307	0.10892			0.0307	0.06912
		0.03075	0.18478			0.03075	0.10909			0.03075	0.06923
		0.0308	0.18506			0.0308	0.10926			0.0308	0.06934
		0.03085	0.18534			0.03085	0.10943			0.03085	0.06945
		0.0309	0.18562			0.0309	0.1096			0.0309	0.06956
		0.03095	0.18591			0.03095	0.10977			0.03095	0.06967
		0.031	0.18619			0.031	0.10995			0.031	0.06978
		0.03105	0.18647			0.03105	0.11012			0.03105	0.06989
		0.0311	0.18675			0.0311	0.11029			0.0311	0.07001
		0.03115	0.18704			0.03115	0.11046			0.03115	0.07012
		0.0312	0.18732			0.0312	0.11063			0.0312	0.07023
		0.03125	0.1876			0.03125	0.11081			0.03125	0.07034
		0.0313	0.18789			0.0313	0.11098			0.0313	0.07045
		0.03135	0.18817			0.03135	0.11115			0.03135	0.07056
		0.0314	0.18845			0.0314	0.11132			0.0314	0.07067
		0.03145	0.18873			0.03145	0.11149			0.03145	0.07078
		0.0315	0.18901			0.0315	0.11166			0.0315	0.07089
		0.03155	0.1893			0.03155	0.11184			0.03155	0.071
		0.0316	0.18958			0.0316	0.11201			0.0316	0.07111
		0.03165	0.18986			0.03165	0.11218			0.03165	0.07122
		0.0317	0.19014			0.0317	0.11235			0.0317	0.07133
		0.03175	0.19043			0.03175	0.11252			0.03175	0.07145
		0.0318	0.19071			0.0318	0.11269			0.0318	0.07156
		0.03185	0.19099			0.03185	0.11287			0.03185	0.07167
		0.0319	0.19127			0.0319	0.11304			0.0319	0.07178
		0.03195	0.19155			0.03195	0.11321			0.03195	0.07189
		0.032	0.19183			0.032	0.11338			0.032	0.072
		0.03205	0.19212			0.03205	0.11355			0.03205	0.07211
		0.0321	0.1924			0.0321	0.11372			0.0321	0.07222
		0.03215	0.19268			0.03215	0.11389			0.03215	0.07233
		0.0322	0.19296			0.0322	0.11407			0.0322	0.07244
		0.03225	0.19324			0.03225	0.11424			0.03225	0.07255
		0.0323	0.19352			0.0323	0.11441			0.0323	0.07266
		0.03235	0.19381			0.03235	0.11458			0.03235	0.07277
		0.0324	0.19409			0.0324	0.11475			0.0324	0.07288
		0.03245	0.19437			0.03245	0.11492			0.03245	0.073
		0.0325	0.19465			0.0325	0.11509			0.0325	0.07311
		0.03255	0.19493			0.03255	0.11527			0.03255	0.07322
		0.0326	0.19521			0.0326	0.11544			0.0326	0.07333
		0.03265	0.19549			0.03265	0.11561			0.03265	0.07344
		0.0327	0.19577			0.0327	0.11578			0.0327	0.07355
		0.03275	0.19606			0.03275	0.11595			0.03275	0.07366
		0.0328	0.19634			0.0328	0.11612			0.0328	0.07377
		0.03285	0.19662			0.03285	0.11629			0.03285	0.07388
		0.0329	0.1969			0.0329	0.11646			0.0329	0.07399
		0.03295	0.19718			0.03295	0.11664			0.03295	0.0741
		0.033	0.19746			0.033	0.11681			0.033	0.07421
		0.03305	0.19774			0.03305	0.11698			0.03305	0.07432
		0.0331	0.19802			0.0331	0.11715			0.0331	0.07443
		0.03315	0.1983			0.03315	0.11732			0.03315	0.07454
		0.0332	0.19858			0.0332	0.11749			0.0332	0.07466
		0.03325	0.19886			0.03325	0.11766			0.03325	0.07477
		0.0333	0.19914			0.0333	0.11783			0.0333	0.07488
		0.03335	0.19942			0.03335	0.11801			0.03335	0.07499
		0.0334	0.19971			0.0334	0.11818			0.0334	0.0751
		0.03345	0.19999			0.03345	0.11835			0.03345	0.07521
		0.0335	0.20027			0.0335	0.11852			0.0335	0.07532
		0.03355	0.20055			0.03355	0.11869			0.03355	0.07543
		0.0336	0.20083			0.0336	0.11886			0.0336	0.07554
		0.03365	0.20111			0.03365	0.11903			0.03365	0.07565
		0.0337	0.20139			0.0337	0.1192			0.0337	0.07576
		0.03375	0.20167			0.03375	0.11937			0.03375	0.07587
		0.0338	0.20195			0.0338	0.11954			0.0338	0.07598
		0.03385	0.20223			0.03385	0.11971			0.03385	0.07609
		0.0339	0.20251			0.0339	0.11989			0.0339	0.0762
		0.03395	0.20279			0.03395	0.12006			0.03395	0.07631
		0.034	0.20307			0.034	0.12023			0.034	0.07642
		0.03405	0.20335			0.03405	0.1204			0.03405	0.07653
		0.0341	0.20363			0.0341	0.12057			0.0341	0.07664
		0.03415	0.20391			0.03415	0.12074			0.03415	0.07676
		0.0342	0.20419			0.0342	0.12091			0.0342	0.07687
		0.03425	0.20447			0.03425	0.12108			0.03425	0.07698
		0.0343	0.20474			0.0343	0.12125			0.0343	0.07709
		0.03435	0.20502			0.03435	0.12142			0.03435	0.0772
		0.0344	0.2053			0.0344	0.12159			0.0344	0.07731
		0.03445	0.20558			0.03445	0.12176			0.03445	0.07742
		0.0345	0.20586			0.0345	0.12194			0.0345	0.07753
		0.03455	0.20614			0.03455	0.12211			0.03455	0.07764
		0.0346	0.20642			0.0346	0.12228			0.0346	0.07775
		0.03465	0.2067			0.03465	0.12245			0.03465	0.07786
		0.0347	0.20698			0.0347	0.12262			0.0347	0.07797
		0.03475	0.20726			0.03475	0.12279			0.03475	0.07808
		0.0348	0.20754			0.0348	0.12296			0.0348	0.07819
		0.03485	0.20782			0.03485	0.12313			0.03485	0.0783
		0.0349	0.2081			0.0349	0.1233			0.0349	0.07841
		0.03495	0.20837			0.03495	0.12347			0.03495	0.07852
		0.035	0.20865			0.035	0.12364			0.035	0.07863
		0.03505	0.20893			0.03505	0.12381			0.03505	0.07874
		0.0351	0.20921			0.0351	0.12398			0.0351	0.07885
		0.03515	0.20949			0.03515	0.12415			0.03515	0.07896
		0.0352	0.20977			0.0352	0.12432			0.0352	0.07907
		0.03525	0.21005			0.03525	0.12449			0.03525	0.07918
		0.0353	0.21033			0.0353	0.12466			0.0353	0.0793
		0.03535	0.2106			0.03535	0.12484			0.03535	0.07941
		0.0354	0.21088			0.0354	0.12501			0.0354	0.07952
		0.03545	0.21116			0.03545	0.12518			0.03545	0.07963
		0.0355	0.21144			0.0355	0.12535			0.0355	0.07974
		0.03555	0.21172			0.03555	0.12552			0.03555	0.07985
		0.0356	0.212			0.0356	0.12569			0.0356	0.07996
		0.03565	0.21227			0.03565	0.12586			0.03565	0.08007
		0.0357	0.21255			0.0357	0.12603			0.0357	0.08018
		0.03575	0.21283			0.03575	0.1262			0.03575	0.08029
		0.0358	0.21311			0.0358	0.12637			0.0358	0.0804
		0.03585	0.21339			0.03585	0.12654			0.03585	0.08051
		0.0359	0.21367			0.0359	0.12671			0.0359	0.08062
		0.03595	0.21394			0.03595	0.12688			0.03595	0.08073
		0.036	0.21422			0.036	0.12705			0.036	0.08084
		0.03605	0.2145			0.03605	0.12722			0.03605	0.08095
		0.0361	0.21478			0.0361	0.12739			0.0361	0.08106
		0.03615	0.21506			0.03615	0.12756			0.03615	0.08117
		0.0362	0.21533			0.0362	0.12773			0.0362	0.08128
		0.03625	0.21561			0.03625	0.1279			0.03625	0.08139
		0.0363	0.21589			0.0363	0.12807			0.0363	0.0815
		0.03635	0.21617			0.03635	0.12824			0.03635	0.08161
		0.0364	0.21644			0.0364	0.12841			0.0364	0.08172
		0.03645	0.21672			0.03645	0.12858			0.03645	0.08183
		0.0365	0.217			0.0365	0.12875			0.0365	0.08194
		0.03655	0.21728			0.03655	0.12892			0.03655	0.08205
		0.0366	0.21755			0.0366	0.12909			0.0366	0.08216
		0.03665	0.21783			0.03665	0.12926			0.03665	0.08227
		0.0367	0.21811			0.0367	0.12943			0.0367	0.08238
		0.03675	0.21839			0.03675	0.1296			0.03675	0.08249
		0.0368	0.21866			0.0368	0.12977			0.0368	0.0826
		0.03685	0.21894			0.03685	0.12994			0.03685	0.08271
		0.0369	0.21922			0.0369	0.13011			0.0369	0.08282
		0.03695	0.21949			0.03695	0.13028			0.03695	0.08293
		0.037	0.21977			0.037	0.13045			0.037	0.08304
		0.03705	0.22005			0.03705	0.13062			0.03705	0.08315
		0.0371	0.22032			0.0371	0.13079			0.0371	0.08327
		0.03715	0.2206			0.03715	0.13096			0.03715	0.08338
		0.0372	0.22088			0.0372	0.13113			0.0372	0.08349
		0.03725	0.22116			0.03725	0.1313			0.03725	0.0836
		0.0373	0.22143			0.0373	0.13147			0.0373	0.08371
		0.03735	0.22171			0.03735	0.13164			0.03735	0.08382
		0.0374	0.22199			0.0374	0.13181			0.0374	0.08393
		0.03745	0.22226			0.03745	0.13198			0.03745	0.08404
		0.0375	0.22254			0.0375	0.13215			0.0375	0.08415
		0.03755	0.22281			0.03755	0.13232			0.03755	0.08426
		0.0376	0.22309			0.0376	0.13249			0.0376	0.08437
		0.03765	0.22337			0.03765	0.13266			0.03765	0.08448
		0.0377	0.22364			0.0377	0.13283			0.0377	0.08459
		0.03775	0.22392			0.03775	0.133			0.03775	0.0847
		0.0378	0.2242			0.0378	0.13317			0.0378	0.08481
		0.03785	0.22447			0.03785	0.13334			0.03785	0.08492
		0.0379	0.22475			0.0379	0.13351			0.0379	0.08503
		0.03795	0.22503			0.03795	0.13368			0.03795	0.08514
		0.038	0.2253			0.038	0.13385			0.038	0.08525
		0.03805	0.22558			0.03805	0.13401			0.03805	0.08536
		0.0381	0.22585			0.0381	0.13418			0.0381	0.08547
		0.03815	0.22613			0.03815	0.13435			0.03815	0.08558
		0.0382	0.22641			0.0382	0.13452			0.0382	0.08569
		0.03825	0.22668			0.03825	0.13469			0.03825	0.0858
		0.0383	0.22696			0.0383	0.13486			0.0383	0.08591
		0.03835	0.22723			0.03835	0.13503			0.03835	0.08602
		0.0384	0.22751			0.0384	0.1352			0.0384	0.08613
		0.03845	0.22778			0.03845	0.13537			0.03845	0.08624
		0.0385	0.22806			0.0385	0.13554			0.0385	0.08635
		0.03855	0.22834			0.03855	0.13571			0.03855	0.08646
		0.0386	0.22861			0.0386	0.13588			0.0386	0.08657
		0.03865	0.22889			0.03865	0.13605			0.03865	0.08668
		0.0387	0.22916			0.0387	0.13622			0.0387	0.08679
		0.03875	0.22944			0.03875	0.13639			0.03875	0.0869
		0.0388	0.22971			0.0388	0.13656			0.0388	0.08701
		0.03885	0.22999			0.03885	0.13673			0.03885	0.08712
		0.0389	0.23026			0.0389	0.1369			0.0389	0.08723
		0.03895	0.23054			0.03895	0.13706			0.03895	0.08734
		0.039	0.23081			0.039	0.13723			0.039	0.08745
		0.03905	0.23109			0.03905	0.1374			0.03905	0.08756
		0.0391	0.23136			0.0391	0.13757			0.0391	0.08767
		0.03915	0.23164			0.03915	0.13774			0.03915	0.08778
		0.0392	0.23191			0.0392	0.13791			0.0392	0.08789
		0.03925	0.23219			0.03925	0.13808			0.03925	0.088
		0.0393	0.23246			0.0393	0.13825			0.0393	0.08811
		0.03935	0.23274			0.03935	0.13842			0.03935	0.08822
		0.0394	0.23301			0.0394	0.13859			0.0394	0.08833
		0.03945	0.23329			0.03945	0.13876			0.03945	0.08844
		0.0395	0.23356			0.0395	0.13893			0.0395	0.08855
		0.03955	0.23384			0.03955	0.13909			0.03955	0.08866
		0.0396	0.23411			0.0396	0.13926			0.0396	0.08877
		0.03965	0.23439			0.03965	0.13943			0.03965	0.08888
		0.0397	0.23466			0.0397	0.1396			0.0397	0.08899
		0.03975	0.23494			0.03975	0.13977			0.03975	0.0891
		0.0398	0.23521			0.0398	0.13994			0.0398	0.08921
		0.03985	0.23548			0.03985	0.14011			0.03985	0.08932
		0.0399	0.23576			0.0399	0.14028			0.0399	0.08943
		0.03995	0.23603			0.03995	0.14045			0.03995	0.08954
		0.04	0.23631			0.04	0.14062			0.04	0.08965
		0.04005	0.23658			0.04005	0.14079			0.04005	0.08976
		0.0401	0.23686			0.0401	0.14095			0.0401	0.08987
		0.04015	0.23713			0.04015	0.14112			0.04015	0.08998
		0.0402	0.2374			0.0402	0.14129			0.0402	0.09009
		0.04025	0.23768			0.04025	0.14146			0.04025	0.0902
		0.0403	0.23795			0.0403	0.14163			0.0403	0.09031
		0.04035	0.23823			0.04035	0.1418			0.04035	0.09042
		0.0404	0.2385			0.0404	0.14197			0.0404	0.09053
		0.04045	0.23877			0.04045	0.14214			0.04045	0.09064
		0.0405	0.23905			0.0405	0.1423			0.0405	0.09075
		0.04055	0.23932			0.04055	0.14247			0.04055	0.09086
		0.0406	0.2396			0.0406	0.14264			0.0406	0.09096
		0.04065	0.23987			0.04065	0.14281			0.04065	0.09107
		0.0407	0.24014			0.0407	0.14298			0.0407	0.09118
		0.04075	0.24042			0.04075	0.14315			0.04075	0.09129
		0.0408	0.24069			0.0408	0.14332			0.0408	0.0914
		0.04085	0.24096			0.04085	0.14349			0.04085	0.09151
		0.0409	0.24124			0.0409	0.14365			0.0409	0.09162
		0.04095	0.24151			0.04095	0.14382			0.04095	0.09173
		0.041	0.24178			0.041	0.14399			0.041	0.09184
		0.04105	0.24206			0.04105	0.14416			0.04105	0.09195
		0.0411	0.24233			0.0411	0.14433			0.0411	0.09206
		0.04115	0.2426			0.04115	0.1445			0.04115	0.09217
		0.0412	0.24288			0.0412	0.14467			0.0412	0.09228
		0.04125	0.24315			0.04125	0.14484			0.04125	0.09239
		0.0413	0.24342			0.0413	0.145			0.0413	0.0925
		0.04135	0.2437			0.04135	0.14517			0.04135	0.09261
		0.0414	0.24397			0.0414	0.14534			0.0414	0.09272
		0.04145	0.24424			0.04145	0.14551			0.04145	0.09283
		0.0415	0.24451			0.0415	0.14568			0.0415	0.09294
		0.04155	0.24479			0.04155	0.14585			0.04155	0.09305
		0.0416	0.24506			0.0416	0.14601			0.0416	0.09316
		0.04165	0.24533			0.04165	0.14618			0.04165	0.09327
		0.0417	0.24561			0.0417	0.14635			0.0417	0.09338
		0.04175	0.24588			0.04175	0.14652			0.04175	0.09349
		0.0418	0.24615			0.0418	0.14669			0.0418	0.0936
		0.04185	0.24642			0.04185	0.14686			0.04185	0.09371
		0.0419	0.2467			0.0419	0.14703			0.0419	0.09382
		0.04195	0.24697			0.04195	0.14719			0.04195	0.09393
		0.042	0.24724			0.042	0.14736			0.042	0.09404
		0.04205	0.24751			0.04205	0.14753			0.04205	0.09415
		0.0421	0.24779			0.0421	0.1477			0.0421	0.09426
		0.04215	0.24806			0.04215	0.14787			0.04215	0.09437
		0.0422	0.24833			0.0422	0.14804			0.0422	0.09448
		0.04225	0.2486			0.04225	0.1482			0.04225	0.09459
		0.0423	0.24888			0.0423	0.14837			0.0423	0.0947
		0.04235	0.24915			0.04235	0.14854			0.04235	0.09481
		0.0424	0.24942			0.0424	0.14871			0.0424	0.09491
		0.04245	0.24969			0.04245	0.14888			0.04245	0.09502
		0.0425	0.24996			0.0425	0.14904			0.0425	0.09513
		0.04255	0.25024			0.04255	0.14921			0.04255	0.09524
		0.0426	0.25051			0.0426	0.14938			0.0426	0.09535
		0.04265	0.25078			0.04265	0.14955			0.04265	0.09546
		0.0427	0.25105			0.0427	0.14972			0.0427	0.09557
		0.04275	0.25132			0.04275	0.14989			0.04275	0.09568
		0.0428	0.2516			0.0428	0.15005			0.0428	0.09579
		0.04285	0.25187			0.04285	0.15022			0.04285	0.0959
		0.0429	0.25214			0.0429	0.15039			0.0429	0.09601
		0.04295	0.25241			0.04295	0.15056			0.04295	0.09612
		0.043	0.25268			0.043	0.15073			0.043	0.09623
		0.04305	0.25295			0.04305	0.15089			0.04305	0.09634
		0.0431	0.25323			0.0431	0.15106			0.0431	0.09645
		0.04315	0.2535			0.04315	0.15123			0.04315	0.09656
		0.0432	0.25377			0.0432	0.1514			0.0432	0.09667
		0.04325	0.25404			0.04325	0.15157			0.04325	0.09678
		0.0433	0.25431			0.0433	0.15173			0.0433	0.09689
		0.04335	0.25458			0.04335	0.1519			0.04335	0.097
		0.0434	0.25485			0.0434	0.15207			0.0434	0.09711
		0.04345	0.25513			0.04345	0.15224			0.04345	0.09722
		0.0435	0.2554			0.0435	0.15241			0.0435	0.09733
		0.04355	0.25567			0.04355	0.15257			0.04355	0.09743
		0.0436	0.25594			0.0436	0.15274			0.0436	0.09754
		0.04365	0.25621			0.04365	0.15291			0.04365	0.09765
		0.0437	0.25648			0.0437	0.15308			0.0437	0.09776
		0.04375	0.25675			0.04375	0.15324			0.04375	0.09787
		0.0438	0.25702			0.0438	0.15341			0.0438	0.09798
		0.04385	0.25729			0.04385	0.15358			0.04385	0.09809
		0.0439	0.25756			0.0439	0.15375			0.0439	0.0982
		0.04395	0.25784			0.04395	0.15392			0.04395	0.09831
		0.044	0.25811			0.044	0.15408			0.044	0.09842
		0.04405	0.25838			0.04405	0.15425			0.04405	0.09853
		0.0441	0.25865			0.0441	0.15442			0.0441	0.09864
		0.04415	0.25892			0.04415	0.15459			0.04415	0.09875
		0.0442	0.25919			0.0442	0.15475			0.0442	0.09886
		0.04425	0.25946			0.04425	0.15492			0.04425	0.09897
		0.0443	0.25973			0.0443	0.15509			0.0443	0.09908
		0.04435	0.26			0.04435	0.15526			0.04435	0.09919
		0.0444	0.26027			0.0444	0.15542			0.0444	0.0993
		0.04445	0.26054			0.04445	0.15559			0.04445	0.09941
		0.0445	0.26081			0.0445	0.15576			0.0445	0.09951
		0.04455	0.26108			0.04455	0.15593			0.04455	0.09962
		0.0446	0.26135			0.0446	0.15609			0.0446	0.09973
		0.04465	0.26162			0.04465	0.15626			0.04465	0.09984
		0.0447	0.26189			0.0447	0.15643			0.0447	0.09995
		0.04475	0.26216			0.04475	0.1566			0.04475	0.10006
		0.0448	0.26243			0.0448	0.15676			0.0448	0.10017
		0.04485	0.2627			0.04485	0.15693			0.04485	0.10028
		0.0449	0.26297			0.0449	0.1571			0.0449	0.10039
		0.04495	0.26324			0.04495	0.15727			0.04495	0.1005
		0.045	0.26351			0.045	0.15743			0.045	0.10061
		0.04505	0.26378			0.04505	0.1576			0.04505	0.10072
		0.0451	0.26405			0.0451	0.15777			0.0451	0.10083
		0.04515	0.26432			0.04515	0.15794			0.04515	0.10094
		0.0452	0.26459			0.0452	0.1581			0.0452	0.10105
		0.04525	0.26486			0.04525	0.15827			0.04525	0.10116
		0.0453	0.26513			0.0453	0.15844			0.0453	0.10126
		0.04535	0.2654			0.04535	0.15861			0.04535	0.10137
		0.0454	0.26567			0.0454	0.15877			0.0454	0.10148
		0.04545	0.26594			0.04545	0.15894			0.04545	0.10159
		0.0455	0.26621			0.0455	0.15911			0.0455	0.1017
		0.04555	0.26648			0.04555	0.15928			0.04555	0.10181
		0.0456	0.26675			0.0456	0.15944			0.0456	0.10192
		0.04565	0.26702			0.04565	0.15961			0.04565	0.10203
		0.0457	0.26729			0.0457	0.15978			0.0457	0.10214
		0.04575	0.26756			0.04575	0.15994			0.04575	0.10225
		0.0458	0.26782			0.0458	0.16011			0.0458	0.10236
		0.04585	0.26809			0.04585	0.16028			0.04585	0.10247
		0.0459	0.26836			0.0459	0.16045			0.0459	0.10258
		0.04595	0.26863			0.04595	0.16061			0.04595	0.10269
		0.046	0.2689			0.046	0.16078			0.046	0.10279
		0.04605	0.26917			0.04605	0.16095			0.04605	0.1029
		0.0461	0.26944			0.0461	0.16111			0.0461	0.10301
		0.04615	0.26971			0.04615	0.16128			0.04615	0.10312
		0.0462	0.26998			0.0462	0.16145			0.0462	0.10323
		0.04625	0.27025			0.04625	0.16162			0.04625	0.10334
		0.0463	0.27051			0.0463	0.16178			0.0463	0.10345
		0.04635	0.27078			0.04635	0.16195			0.04635	0.10356
		0.0464	0.27105			0.0464	0.16212			0.0464	0.10367
		0.04645	0.27132			0.04645	0.16228			0.04645	0.10378
		0.0465	0.27159			0.0465	0.16245			0.0465	0.10389
		0.04655	0.27186			0.04655	0.16262			0.04655	0.104
		0.0466	0.27213			0.0466	0.16278			0.0466	0.10411
		0.04665	0.2724			0.04665	0.16295			0.04665	0.10421
		0.0467	0.27266			0.0467	0.16312			0.0467	0.10432
		0.04675	0.27293			0.04675	0.16329			0.04675	0.10443
		0.0468	0.2732			0.0468	0.16345			0.0468	0.10454
		0.04685	0.27347			0.04685	0.16362			0.04685	0.10465
		0.0469	0.27374			0.0469	0.16379			0.0469	0.10476
		0.04695	0.27401			0.04695	0.16395			0.04695	0.10487
		0.047	0.27427			0.047	0.16412			0.047	0.10498
		0.04705	0.27454			0.04705	0.16429			0.04705	0.10509
		0.0471	0.27481			0.0471	0.16445			0.0471	0.1052
		0.04715	0.27508			0.04715	0.16462			0.04715	0.10531
		0.0472	0.27535			0.0472	0.16479			0.0472	0.10542
		0.04725	0.27561			0.04725	0.16495			0.04725	0.10552
		0.0473	0.27588			0.0473	0.16512			0.0473	0.10563
		0.04735	0.27615			0.04735	0.16529			0.04735	0.10574
		0.0474	0.27642			0.0474	0.16545			0.0474	0.10585
		0.04745	0.27669			0.04745	0.16562			0.04745	0.10596
		0.0475	0.27695			0.0475	0.16579			0.0475	0.10607
		0.04755	0.27722			0.04755	0.16595			0.04755	0.10618
		0.0476	0.27749			0.0476	0.16612			0.0476	0.10629
		0.04765	0.27776			0.04765	0.16629			0.04765	0.1064
		0.0477	0.27802			0.0477	0.16645			0.0477	0.10651
		0.04775	0.27829			0.04775	0.16662			0.04775	0.10662
		0.0478	0.27856			0.0478	0.16679			0.0478	0.10672
		0.04785	0.27883			0.04785	0.16695			0.04785	0.10683
		0.0479	0.27909			0.0479	0.16712			0.0479	0.10694
		0.04795	0.27936			0.04795	0.16729			0.04795	0.10705
		0.048	0.27963			0.048	0.16745			0.048	0.10716
		0.04805	0.2799			0.04805	0.16762			0.04805	0.10727
		0.0481	0.28016			0.0481	0.16779			0.0481	0.10738
		0.04815	0.28043			0.04815	0.16795			0.04815	0.10749
		0.0482	0.2807			0.0482	0.16812			0.0482	0.1076
		0.04825	0.28097			0.04825	0.16829			0.04825	0.10771
		0.0483	0.28123			0.0483	0.16845			0.0483	0.10782
		0.04835	0.2815			0.04835	0.16862			0.04835	0.10792
		0.0484	0.28177			0.0484	0.16878			0.0484	0.10803
		0.04845	0.28203			0.04845	0.16895			0.04845	0.10814
		0.0485	0.2823			0.0485	0.16912			0.0485	0.10825
		0.04855	0.28257			0.04855	0.16928			0.04855	0.10836
		0.0486	0.28283			0.0486	0.16945			0.0486	0.10847
		0.04865	0.2831			0.04865	0.16962			0.04865	0.10858
		0.0487	0.28337			0.0487	0.16978			0.0487	0.10869
		0.04875	0.28364			0.04875	0.16995			0.04875	0.1088
		0.0488	0.2839			0.0488	0.17012			0.0488	0.10891
		0.04885	0.28417			0.04885	0.17028			0.04885	0.10901
		0.0489	0.28444			0.0489	0.17045			0.0489	0.10912
		0.04895	0.2847			0.04895	0.17061			0.04895	0.10923
		0.049	0.28497			0.049	0.17078			0.049	0.10934
		0.04905	0.28524			0.04905	0.17095			0.04905	0.10945
		0.0491	0.2855			0.0491	0.17111			0.0491	0.10956
		0.04915	0.28577			0.04915	0.17128			0.04915	0.10967
		0.0492	0.28603			0.0492	0.17145			0.0492	0.10978
		0.04925	0.2863			0.04925	0.17161			0.04925	0.10989
		0.0493	0.28657			0.0493	0.17178			0.0493	0.10999
		0.04935	0.28683			0.04935	0.17194			0.04935	0.1101
		0.0494	0.2871			0.0494	0.17211			0.0494	0.11021
		0.04945	0.28737			0.04945	0.17228			0.04945	0.11032
		0.0495	0.28763			0.0495	0.17244			0.0495	0.11043
		0.04955	0.2879			0.04955	0.17261			0.04955	0.11054
		0.0496	0.28816			0.0496	0.17277			0.0496	0.11065
		0.04965	0.28843			0.04965	0.17294			0.04965	0.11076
		0.0497	0.2887			0.0497	0.17311			0.0497	0.11087
		0.04975	0.28896			0.04975	0.17327			0.04975	0.11097
		0.0498	0.28923			0.0498	0.17344			0.0498	0.11108
		0.04985	0.28949			0.04985	0.1736			0.04985	0.11119
		0.0499	0.28976			0.0499	0.17377			0.0499	0.1113
		0.04995	0.29003			0.04995	0.17394			0.04995	0.11141
		0.05	0.29029			0.05	0.1741			0.05	0.11152
		0.05005	0.29056			0.05005	0.17427			0.05005	0.11163
		0.0501	0.29082			0.0501	0.17443			0.0501	0.11174
		0.05015	0.29109			0.05015	0.1746			0.05015	0.11185
		0.0502	0.29135			0.0502	0.17477			0.0502	0.11195
		0.05025	0.29162			0.05025	0.17493			0.05025	0.11206
		0.0503	0.29189			0.0503	0.1751			0.0503	0.11217
		0.05035	0.29215			0.05035	0.17526			0.05035	0.11228
		0.0504	0.29242			0.0504	0.17543			0.0504	0.11239
		0.05045	0.29268			0.05045	0.17559			0.05045	0.1125
		0.0505	0.29295			0.0505	0.17576			0.0505	0.11261
		0.05055	0.29321			0.05055	0.17593			0.05055	0.11272
		0.0506	0.29348			0.0506	0.17609			0.0506	0.11283
		0.05065	0.29374			0.05065	0.17626			0.05065	0.11293
		0.0507	0.29401			0.0507	0.17642			0.0507	0.11304
		0.05075	0.29427			0.05075	0.17659			0.05075	0.11315
		0.0508	0.29454			0.0508	0.17676			0.0508	0.11326
		0.05085	0.2948			0.05085	0.17692			0.05085	0.11337
		0.0509	0.29507			0.0509	0.17709			0.0509	0.11348
		0.05095	0.29533			0.05095	0.17725			0.05095	0.11359
		0.051	0.2956			0.051	0.17742			0.051	0.1137
		0.05105	0.29586			0.05105	0.17758			0.05105	0.1138
		0.0511	0.29613			0.0511	0.17775			0.0511	0.11391
		0.05115	0.29639			0.05115	0.17791			0.05115	0.11402
		0.0512	0.29666			0.0512	0.17808			0.0512	0.11413
		0.05125	0.29692			0.05125	0.17825			0.05125	0.11424
		0.0513	0.29719			0.0513	0.17841			0.0513	0.11435
		0.05135	0.29745			0.05135	0.17858			0.05135	0.11446
		0.0514	0.29772			0.0514	0.17874			0.0514	0.11457
		0.05145	0.29798			0.05145	0.17891			0.05145	0.11467
		0.0515	0.29825			0.0515	0.17907			0.0515	0.11478
		0.05155	0.29851			0.05155	0.17924			0.05155	0.11489
		0.0516	0.29878			0.0516	0.1794			0.0516	0.115
		0.05165	0.29904			0.05165	0.17957			0.05165	0.11511
		0.0517	0.2993			0.0517	0.17974			0.0517	0.11522
		0.05175	0.29957			0.05175	0.1799			0.05175	0.11533
		0.0518	0.29983			0.0518	0.18007			0.0518	0.11543
		0.05185	0.3001			0.05185	0.18023			0.05185	0.11554
		0.0519	0.30036			0.0519	0.1804			0.0519	0.11565
		0.05195	0.30063			0.05195	0.18056			0.05195	0.11576
		0.052	0.30089			0.052	0.18073			0.052	0.11587
		0.05205	0.30115			0.05205	0.18089			0.05205	0.11598
		0.0521	0.30142			0.0521	0.18106			0.0521	0.11609
		0.05215	0.30168			0.05215	0.18122			0.05215	0.1162
		0.0522	0.30195			0.0522	0.18139			0.0522	0.1163
		0.05225	0.30221			0.05225	0.18155			0.05225	0.11641
		0.0523	0.30247			0.0523	0.18172			0.0523	0.11652
		0.05235	0.30274			0.05235	0.18188			0.05235	0.11663
		0.0524	0.303			0.0524	0.18205			0.0524	0.11674
		0.05245	0.30327			0.05245	0.18222			0.05245	0.11685
		0.0525	0.30353			0.0525	0.18238			0.0525	0.11696
		0.05255	0.30379			0.05255	0.18255			0.05255	0.11706
		0.0526	0.30406			0.0526	0.18271			0.0526	0.11717
		0.05265	0.30432			0.05265	0.18288			0.05265	0.11728
		0.0527	0.30458			0.0527	0.18304			0.0527	0.11739
		0.05275	0.30485			0.05275	0.18321			0.05275	0.1175
		0.0528	0.30511			0.0528	0.18337			0.0528	0.11761
		0.05285	0.30537			0.05285	0.18354			0.05285	0.11772
		0.0529	0.30564			0.0529	0.1837			0.0529	0.11782
		0.05295	0.3059			0.05295	0.18387			0.05295	0.11793
		0.053	0.30616			0.053	0.18403			0.053	0.11804
		0.05305	0.30643			0.05305	0.1842			0.05305	0.11815
		0.0531	0.30669			0.0531	0.18436			0.0531	0.11826
		0.05315	0.30695			0.05315	0.18453			0.05315	0.11837
		0.0532	0.30722			0.0532	0.18469			0.0532	0.11848
		0.05325	0.30748			0.05325	0.18486			0.05325	0.11858
		0.0533	0.30774			0.0533	0.18502			0.0533	0.11869
		0.05335	0.30801			0.05335	0.18519			0.05335	0.1188
		0.0534	0.30827			0.0534	0.18535			0.0534	0.11891
		0.05345	0.30853			0.05345	0.18552			0.05345	0.11902
		0.0535	0.3088			0.0535	0.18568			0.0535	0.11913
		0.05355	0.30906			0.05355	0.18585			0.05355	0.11924
		0.0536	0.30932			0.0536	0.18601			0.0536	0.11934
		0.05365	0.30959			0.05365	0.18618			0.05365	0.11945
		0.0537	0.30985			0.0537	0.18634			0.0537	0.11956
		0.05375	0.31011			0.05375	0.18651			0.05375	0.11967
		0.0538	0.31037			0.0538	0.18667			0.0538	0.11978
		0.05385	0.31064			0.05385	0.18684			0.05385	0.11989
		0.0539	0.3109			0.0539	0.187			0.0539	0.11999
		0.05395	0.31116			0.05395	0.18717			0.05395	0.1201
		0.054	0.31142			0.054	0.18733			0.054	0.12021
		0.05405	0.31169			0.05405	0.18749			0.05405	0.12032
		0.0541	0.31195			0.0541	0.18766			0.0541	0.12043
		0.05415	0.31221			0.05415	0.18782			0.05415	0.12054
		0.0542	0.31247			0.0542	0.18799			0.0542	0.12065
		0.05425	0.31274			0.05425	0.18815			0.05425	0.12075
		0.0543	0.313			0.0543	0.18832			0.0543	0.12086
		0.05435	0.31326			0.05435	0.18848			0.05435	0.12097
		0.0544	0.31352			0.0544	0.18865			0.0544	0.12108
		0.05445	0.31379			0.05445	0.18881			0.05445	0.12119
		0.0545	0.31405			0.0545	0.18898			0.0545	0.1213
		0.05455	0.31431			0.05455	0.18914			0.05455	0.1214
		0.0546	0.31457			0.0546	0.18931			0.0546	0.12151
		0.05465	0.31483			0.05465	0.18947			0.05465	0.12162
		0.0547	0.3151			0.0547	0.18964			0.0547	0.12173
		0.05475	0.31536			0.05475	0.1898			0.05475	0.12184
		0.0548	0.31562			0.0548	0.18996			0.0548	0.12195
		0.05485	0.31588			0.05485	0.19013			0.05485	0.12205
		0.0549	0.31614			0.0549	0.19029			0.0549	0.12216
		0.05495	0.31641			0.05495	0.19046			0.05495	0.12227
		0.055	0.31667			0.055	0.19062			0.055	0.12238
		0.05505	0.31693			0.05505	0.19079			0.05505	0.12249
		0.0551	0.31719			0.0551	0.19095			0.0551	0.1226
		0.05515	0.31745			0.05515	0.19112			0.05515	0.1227
		0.0552	0.31772			0.0552	0.19128			0.0552	0.12281
		0.05525	0.31798			0.05525	0.19145			0.05525	0.12292
		0.0553	0.31824			0.0553	0.19161			0.0553	0.12303
		0.05535	0.3185			0.05535	0.19177			0.05535	0.12314
		0.0554	0.31876			0.0554	0.19194			0.0554	0.12325
		0.05545	0.31902			0.05545	0.1921			0.05545	0.12335
		0.0555	0.31928			0.0555	0.19227			0.0555	0.12346
		0.05555	0.31955			0.05555	0.19243			0.05555	0.12357
		0.0556	0.31981			0.0556	0.1926			0.0556	0.12368
		0.05565	0.32007			0.05565	0.19276			0.05565	0.12379
		0.0557	0.32033			0.0557	0.19292			0.0557	0.1239
		0.05575	0.32059			0.05575	0.19309			0.05575	0.124
		0.0558	0.32085			0.0558	0.19325			0.0558	0.12411
		0.05585	0.32111			0.05585	0.19342			0.05585	0.12422
		0.0559	0.32138			0.0559	0.19358			0.0559	0.12433
		0.05595	0.32164			0.05595	0.19375			0.05595	0.12444
		0.056	0.3219			0.056	0.19391			0.056	0.12455
		0.05605	0.32216			0.05605	0.19407			0.05605	0.12465
		0.0561	0.32242			0.0561	0.19424			0.0561	0.12476
		0.05615	0.32268			0.05615	0.1944			0.05615	0.12487
		0.0562	0.32294			0.0562	0.19457			0.0562	0.12498
		0.05625	0.3232			0.05625	0.19473			0.05625	0.12509
		0.0563	0.32346			0.0563	0.19489			0.0563	0.1252
		0.05635	0.32372			0.05635	0.19506			0.05635	0.1253
		0.0564	0.32398			0.0564	0.19522			0.0564	0.12541
		0.05645	0.32425			0.05645	0.19539			0.05645	0.12552
		0.0565	0.32451			0.0565	0.19555			0.0565	0.12563
		0.05655	0.32477			0.05655	0.19572			0.05655	0.12574
		0.0566	0.32503			0.0566	0.19588			0.0566	0.12584
		0.05665	0.32529			0.05665	0.19604			0.05665	0.12595
		0.0567	0.32555			0.0567	0.19621			0.0567	0.12606
		0.05675	0.32581			0.05675	0.19637			0.05675	0.12617
		0.0568	0.32607			0.0568	0.19654			0.0568	0.12628
		0.05685	0.32633			0.05685	0.1967			0.05685	0.12639
		0.0569	0.32659			0.0569	0.19686			0.0569	0.12649
		0.05695	0.32685			0.05695	0.19703			0.05695	0.1266
		0.057	0.32711			0.057	0.19719			0.057	0.12671
		0.05705	0.32737			0.05705	0.19736			0.05705	0.12682
		0.0571	0.32763			0.0571	0.19752			0.0571	0.12693
		0.05715	0.32789			0.05715	0.19768			0.05715	0.12703
		0.0572	0.32815			0.0572	0.19785			0.0572	0.12714
		0.05725	0.32841			0.05725	0.19801			0.05725	0.12725
		0.0573	0.32867			0.0573	0.19817			0.0573	0.12736
		0.05735	0.32893			0.05735	0.19834			0.05735	0.12747
		0.0574	0.32919			0.0574	0.1985			0.0574	0.12758
		0.05745	0.32945			0.05745	0.19867			0.05745	0.12768
		0.0575	0.32971			0.0575	0.19883			0.0575	0.12779
		0.05755	0.32997			0.05755	0.19899			0.05755	0.1279
		0.0576	0.33023			0.0576	0.19916			0.0576	0.12801
		0.05765	0.33049			0.05765	0.19932			0.05765	0.12812
		0.0577	0.33075			0.0577	0.19948			0.0577	0.12822
		0.05775	0.33101			0.05775	0.19965			0.05775	0.12833
		0.0578	0.33127			0.0578	0.19981			0.0578	0.12844
		0.05785	0.33153			0.05785	0.19998			0.05785	0.12855
		0.0579	0.33179			0.0579	0.20014			0.0579	0.12866
		0.05795	0.33205			0.05795	0.2003			0.05795	0.12876
		0.058	0.33231			0.058	0.20047			0.058	0.12887
		0.05805	0.33257			0.05805	0.20063			0.05805	0.12898
		0.0581	0.33283			0.0581	0.20079			0.0581	0.12909
		0.05815	0.33309			0.05815	0.20096			0.05815	0.1292
		0.0582	0.33335			0.0582	0.20112			0.0582	0.1293
		0.05825	0.33361			0.05825	0.20128			0.05825	0.12941
		0.0583	0.33387			0.0583	0.20145			0.0583	0.12952
		0.05835	0.33413			0.05835	0.20161			0.05835	0.12963
		0.0584	0.33439			0.0584	0.20178			0.0584	0.12974
		0.05845	0.33464			0.05845	0.20194			0.05845	0.12984
		0.0585	0.3349			0.0585	0.2021			0.0585	0.12995
		0.05855	0.33516			0.05855	0.20227			0.05855	0.13006
		0.0586	0.33542			0.0586	0.20243			0.0586	0.13017
		0.05865	0.33568			0.05865	0.20259			0.05865	0.13028
		0.0587	0.33594			0.0587	0.20276			0.0587	0.13038
		0.05875	0.3362			0.05875	0.20292			0.05875	0.13049
		0.0588	0.33646			0.0588	0.20308			0.0588	0.1306
		0.05885	0.33672			0.05885	0.20325			0.05885	0.13071
		0.0589	0.33698			0.0589	0.20341			0.0589	0.13082
		0.05895	0.33724			0.05895	0.20357			0.05895	0.13092
		0.059	0.33749			0.059	0.20374			0.059	0.13103
		0.05905	0.33775			0.05905	0.2039			0.05905	0.13114
		0.0591	0.33801			0.0591	0.20406			0.0591	0.13125
		0.05915	0.33827			0.05915	0.20423			0.05915	0.13136
		0.0592	0.33853			0.0592	0.20439			0.0592	0.13146
		0.05925	0.33879			0.05925	0.20455			0.05925	0.13157
		0.0593	0.33905			0.0593	0.20472			0.0593	0.13168
		0.05935	0.33931			0.05935	0.20488			0.05935	0.13179
		0.0594	0.33956			0.0594	0.20504			0.0594	0.1319
		0.05945	0.33982			0.05945	0.20521			0.05945	0.132
		0.0595	0.34008			0.0595	0.20537			0.0595	0.13211
		0.05955	0.34034			0.05955	0.20553			0.05955	0.13222
		0.0596	0.3406			0.0596	0.2057			0.0596	0.13233
		0.05965	0.34086			0.05965	0.20586			0.05965	0.13244
		0.0597	0.34111			0.0597	0.20602			0.0597	0.13254
		0.05975	0.34137			0.05975	0.20619			0.05975	0.13265
		0.0598	0.34163			0.0598	0.20635			0.0598	0.13276
		0.05985	0.34189			0.05985	0.20651			0.05985	0.13287
		0.0599	0.34215			0.0599	0.20668			0.0599	0.13298
		0.05995	0.34241			0.05995	0.20684			0.05995	0.13308
		0.06	0.34266			0.06	0.207			0.06	0.13319
		0.06005	0.34292			0.06005	0.20716			0.06005	0.1333
		0.0601	0.34318			0.0601	0.20733			0.0601	0.13341
		0.06015	0.34344			0.06015	0.20749			0.06015	0.13351
		0.0602	0.3437			0.0602	0.20765			0.0602	0.13362
		0.06025	0.34395			0.06025	0.20782			0.06025	0.13373
		0.0603	0.34421			0.0603	0.20798			0.0603	0.13384
		0.06035	0.34447			0.06035	0.20814			0.06035	0.13395
		0.0604	0.34473			0.0604	0.20831			0.0604	0.13405
		0.06045	0.34499			0.06045	0.20847			0.06045	0.13416
		0.0605	0.34524			0.0605	0.20863			0.0605	0.13427
		0.06055	0.3455			0.06055	0.20879			0.06055	0.13438
		0.0606	0.34576			0.0606	0.20896			0.0606	0.13448
		0.06065	0.34602			0.06065	0.20912			0.06065	0.13459
		0.0607	0.34627			0.0607	0.20928			0.0607	0.1347
		0.06075	0.34653			0.06075	0.20945			0.06075	0.13481
		0.0608	0.34679			0.0608	0.20961			0.0608	0.13492
		0.06085	0.34705			0.06085	0.20977			0.06085	0.13502
		0.0609	0.3473			0.0609	0.20993			0.0609	0.13513
		0.06095	0.34756			0.06095	0.2101			0.06095	0.13524
		0.061	0.34782			0.061	0.21026			0.061	0.13535
		0.06105	0.34808			0.06105	0.21042			0.06105	0.13545
		0.0611	0.34833			0.0611	0.21059			0.0611	0.13556
		0.06115	0.34859			0.06115	0.21075			0.06115	0.13567
		0.0612	0.34885			0.0612	0.21091			0.0612	0.13578
		0.06125	0.3491			0.06125	0.21107			0.06125	0.13589
		0.0613	0.34936			0.0613	0.21124			0.0613	0.13599
		0.06135	0.34962			0.06135	0.2114			0.06135	0.1361
		0.0614	0.34988			0.0614	0.21156			0.0614	0.13621
		0.06145	0.35013			0.06145	0.21173			0.06145	0.13632
		0.0615	0.35039			0.0615	0.21189			0.0615	0.13642
		0.06155	0.35065			0.06155	0.21205			0.06155	0.13653
		0.0616	0.3509			0.0616	0.21221			0.0616	0.13664
		0.06165	0.35116			0.06165	0.21238			0.06165	0.13675
		0.0617	0.35142			0.0617	0.21254			0.0617	0.13686
		0.06175	0.35168			0.06175	0.2127			0.06175	0.13696
		0.0618	0.35193			0.0618	0.21286			0.0618	0.13707
		0.06185	0.35219			0.06185	0.21303			0.06185	0.13718
		0.0619	0.35245			0.0619	0.21319			0.0619	0.13729
		0.06195	0.3527			0.06195	0.21335			0.06195	0.13739
		0.062	0.35296			0.062	0.21351			0.062	0.1375
		0.06205	0.35322			0.06205	0.21368			0.06205	0.13761
		0.0621	0.35347			0.0621	0.21384			0.0621	0.13772
		0.06215	0.35373			0.06215	0.214			0.06215	0.13782
		0.0622	0.35399			0.0622	0.21416			0.0622	0.13793
		0.06225	0.35424			0.06225	0.21433			0.06225	0.13804
		0.0623	0.3545			0.0623	0.21449			0.0623	0.13815
		0.06235	0.35475			0.06235	0.21465			0.06235	0.13826
		0.0624	0.35501			0.0624	0.21481			0.0624	0.13836
		0.06245	0.35527			0.06245	0.21498			0.06245	0.13847
		0.0625	0.35552			0.0625	0.21514			0.0625	0.13858
		0.06255	0.35578			0.06255	0.2153			0.06255	0.13869
		0.0626	0.35604			0.0626	0.21546			0.0626	0.13879
		0.06265	0.35629			0.06265	0.21563			0.06265	0.1389
		0.0627	0.35655			0.0627	0.21579			0.0627	0.13901
		0.06275	0.35681			0.06275	0.21595			0.06275	0.13912
		0.0628	0.35706			0.0628	0.21611			0.0628	0.13922
		0.06285	0.35732			0.06285	0.21628			0.06285	0.13933
		0.0629	0.35757			0.0629	0.21644			0.0629	0.13944
		0.06295	0.35783			0.06295	0.2166			0.06295	0.13955
		0.063	0.35809			0.063	0.21676			0.063	0.13965
		0.06305	0.35834			0.06305	0.21692			0.06305	0.13976
		0.0631	0.3586			0.0631	0.21709			0.0631	0.13987
		0.06315	0.35885			0.06315	0.21725			0.06315	0.13998
		0.0632	0.35911			0.0632	0.21741			0.0632	0.14008
		0.06325	0.35936			0.06325	0.21757			0.06325	0.14019
		0.0633	0.35962			0.0633	0.21774			0.0633	0.1403
		0.06335	0.35988			0.06335	0.2179			0.06335	0.14041
		0.0634	0.36013			0.0634	0.21806			0.0634	0.14051
		0.06345	0.36039			0.06345	0.21822			0.06345	0.14062
		0.0635	0.36064			0.0635	0.21838			0.0635	0.14073
		0.06355	0.3609			0.06355	0.21855			0.06355	0.14084
		0.0636	0.36115			0.0636	0.21871			0.0636	0.14094
		0.06365	0.36141			0.06365	0.21887			0.06365	0.14105
		0.0637	0.36167			0.0637	0.21903			0.0637	0.14116
		0.06375	0.36192			0.06375	0.21919			0.06375	0.14127
		0.0638	0.36218			0.0638	0.21936			0.0638	0.14137
		0.06385	0.36243			0.06385	0.21952			0.06385	0.14148
		0.0639	0.36269			0.0639	0.21968			0.0639	0.14159
		0.06395	0.36294			0.06395	0.21984			0.06395	0.1417
		0.064	0.3632			0.064	0.22			0.064	0.1418
		0.06405	0.36345			0.06405	0.22017			0.06405	0.14191
		0.0641	0.36371			0.0641	0.22033			0.0641	0.14202
		0.06415	0.36396			0.06415	0.22049			0.06415	0.14213
		0.0642	0.36422			0.0642	0.22065			0.0642	0.14223
		0.06425	0.36447			0.06425	0.22081			0.06425	0.14234
		0.0643	0.36473			0.0643	0.22098			0.0643	0.14245
		0.06435	0.36498			0.06435	0.22114			0.06435	0.14256
		0.0644	0.36524			0.0644	0.2213			0.0644	0.14266
		0.06445	0.36549			0.06445	0.22146			0.06445	0.14277
		0.0645	0.36575			0.0645	0.22162			0.0645	0.14288
		0.06455	0.366			0.06455	0.22179			0.06455	0.14299
		0.0646	0.36626			0.0646	0.22195			0.0646	0.14309
		0.06465	0.36651			0.06465	0.22211			0.06465	0.1432
		0.0647	0.36677			0.0647	0.22227			0.0647	0.14331
		0.06475	0.36702			0.06475	0.22243			0.06475	0.14342
		0.0648	0.36728			0.0648	0.2226			0.0648	0.14352
		0.06485	0.36753			0.06485	0.22276			0.06485	0.14363
		0.0649	0.36779			0.0649	0.22292			0.0649	0.14374
		0.06495	0.36804			0.06495	0.22308			0.06495	0.14385
		0.065	0.3683			0.065	0.22324			0.065	0.14395
		0.06505	0.36855			0.06505	0.2234			0.06505	0.14406
		0.0651	0.36881			0.0651	0.22357			0.0651	0.14417
		0.06515	0.36906			0.06515	0.22373			0.06515	0.14428
		0.0652	0.36931			0.0652	0.22389			0.0652	0.14438
		0.06525	0.36957			0.06525	0.22405			0.06525	0.14449
		0.0653	0.36982			0.0653	0.22421			0.0653	0.1446
		0.06535	0.37008			0.06535	0.22437			0.06535	0.1447
		0.0654	0.37033			0.0654	0.22454			0.0654	0.14481
		0.06545	0.37059			0.06545	0.2247			0.06545	0.14492
		0.0655	0.37084			0.0655	0.22486			0.0655	0.14503
		0.06555	0.37109			0.06555	0.22502			0.06555	0.14513
		0.0656	0.37135			0.0656	0.22518			0.0656	0.14524
		0.06565	0.3716			0.06565	0.22534			0.06565	0.14535
		0.0657	0.37186			0.0657	0.22551			0.0657	0.14546
		0.06575	0.37211			0.06575	0.22567			0.06575	0.14556
		0.0658	0.37236			0.0658	0.22583			0.0658	0.14567
		0.06585	0.37262			0.06585	0.22599			0.06585	0.14578
		0.0659	0.37287			0.0659	0.22615			0.0659	0.14589
		0.06595	0.37313			0.06595	0.22631			0.06595	0.14599
		0.066	0.37338			0.066	0.22647			0.066	0.1461
		0.06605	0.37363			0.06605	0.22664			0.06605	0.14621
		0.0661	0.37389			0.0661	0.2268			0.0661	0.14631
		0.06615	0.37414			0.06615	0.22696			0.06615	0.14642
		0.0662	0.3744			0.0662	0.22712			0.0662	0.14653
		0.06625	0.37465			0.06625	0.22728			0.06625	0.14664
		0.0663	0.3749			0.0663	0.22744			0.0663	0.14674
		0.06635	0.37516			0.06635	0.2276			0.06635	0.14685
		0.0664	0.37541			0.0664	0.22777			0.0664	0.14696
		0.06645	0.37566			0.06645	0.22793			0.06645	0.14707
		0.0665	0.37592			0.0665	0.22809			0.0665	0.14717
		0.06655	0.37617			0.06655	0.22825			0.06655	0.14728
		0.0666	0.37642			0.0666	0.22841			0.0666	0.14739
		0.06665	0.37668			0.06665	0.22857			0.06665	0.14749
		0.0667	0.37693			0.0667	0.22873			0.0667	0.1476
		0.06675	0.37719			0.06675	0.22889			0.06675	0.14771
		0.0668	0.37744			0.0668	0.22906			0.0668	0.14782
		0.06685	0.37769			0.06685	0.22922			0.06685	0.14792
		0.0669	0.37795			0.0669	0.22938			0.0669	0.14803
		0.06695	0.3782			0.06695	0.22954			0.06695	0.14814
		0.067	0.37845			0.067	0.2297			0.067	0.14824
		0.06705	0.3787			0.06705	0.22986			0.06705	0.14835
		0.0671	0.37896			0.0671	0.23002			0.0671	0.14846
		0.06715	0.37921			0.06715	0.23018			0.06715	0.14857
		0.0672	0.37946			0.0672	0.23035			0.0672	0.14867
		0.06725	0.37972			0.06725	0.23051			0.06725	0.14878
		0.0673	0.37997			0.0673	0.23067			0.0673	0.14889
		0.06735	0.38022			0.06735	0.23083			0.06735	0.149
		0.0674	0.38048			0.0674	0.23099			0.0674	0.1491
		0.06745	0.38073			0.06745	0.23115			0.06745	0.14921
		0.0675	0.38098			0.0675	0.23131			0.0675	0.14932
		0.06755	0.38123			0.06755	0.23147			0.06755	0.14942
		0.0676	0.38149			0.0676	0.23163			0.0676	0.14953
		0.06765	0.38174			0.06765	0.2318			0.06765	0.14964
		0.0677	0.38199			0.0677	0.23196			0.0677	0.14975
		0.06775	0.38225			0.06775	0.23212			0.06775	0.14985
		0.0678	0.3825			0.0678	0.23228			0.0678	0.14996
		0.06785	0.38275			0.06785	0.23244			0.06785	0.15007
		0.0679	0.383			0.0679	0.2326			0.0679	0.15017
		0.06795	0.38326			0.06795	0.23276			0.06795	0.15028
		0.068	0.38351			0.068	0.23292			0.068	0.15039
		0.06805	0.38376			0.06805	0.23308			0.06805	0.15049
		0.0681	0.38401			0.0681	0.23324			0.0681	0.1506
		0.06815	0.38427			0.06815	0.23341			0.06815	0.15071
		0.0682	0.38452			0.0682	0.23357			0.0682	0.15082
		0.06825	0.38477			0.06825	0.23373			0.06825	0.15092
		0.0683	0.38502			0.0683	0.23389			0.0683	0.15103
		0.06835	0.38528			0.06835	0.23405			0.06835	0.15114
		0.0684	0.38553			0.0684	0.23421			0.0684	0.15124
		0.06845	0.38578			0.06845	0.23437			0.06845	0.15135
		0.0685	0.38603			0.0685	0.23453			0.0685	0.15146
		0.06855	0.38629			0.06855	0.23469			0.06855	0.15157
		0.0686	0.38654			0.0686	0.23485			0.0686	0.15167
		0.06865	0.38679			0.06865	0.23501			0.06865	0.15178
		0.0687	0.38704			0.0687	0.23517			0.0687	0.15189
		0.06875	0.38729			0.06875	0.23533			0.06875	0.15199
		0.0688	0.38755			0.0688	0.2355			0.0688	0.1521
		0.06885	0.3878			0.06885	0.23566			0.06885	0.15221
		0.0689	0.38805			0.0689	0.23582			0.0689	0.15231
		0.06895	0.3883			0.06895	0.23598			0.06895	0.15242
		0.069	0.38855			0.069	0.23614			0.069	0.15253
		0.06905	0.38881			0.06905	0.2363			0.06905	0.15264
		0.0691	0.38906			0.0691	0.23646			0.0691	0.15274
		0.06915	0.38931			0.06915	0.23662			0.06915	0.15285
		0.0692	0.38956			0.0692	0.23678			0.0692	0.15296
		0.06925	0.38981			0.06925	0.23694			0.06925	0.15306
		0.0693	0.39006			0.0693	0.2371			0.0693	0.15317
		0.06935	0.39032			0.06935	0.23726			0.06935	0.15328
		0.0694	0.39057			0.0694	0.23742			0.0694	0.15338
		0.06945	0.39082			0.06945	0.23758			0.06945	0.15349
		0.0695	0.39107			0.0695	0.23774			0.0695	0.1536
		0.06955	0.39132			0.06955	0.23791			0.06955	0.15371
		0.0696	0.39157			0.0696	0.23807			0.0696	0.15381
		0.06965	0.39182			0.06965	0.23823			0.06965	0.15392
		0.0697	0.39208			0.0697	0.23839			0.0697	0.15403
		0.06975	0.39233			0.06975	0.23855			0.06975	0.15413
		0.0698	0.39258			0.0698	0.23871			0.0698	0.15424
		0.06985	0.39283			0.06985	0.23887			0.06985	0.15435
		0.0699	0.39308			0.0699	0.23903			0.0699	0.15445
		0.06995	0.39333			0.06995	0.23919			0.06995	0.15456
		0.07	0.39358			0.07	0.23935			0.07	0.15467
		0.07005	0.39384			0.07005	0.23951			0.07005	0.15477
		0.0701	0.39409			0.0701	0.23967			0.0701	0.15488
		0.07015	0.39434			0.07015	0.23983			0.07015	0.15499
		0.0702	0.39459			0.0702	0.23999			0.0702	0.1551
		0.07025	0.39484			0.07025	0.24015			0.07025	0.1552
		0.0703	0.39509			0.0703	0.24031			0.0703	0.15531
		0.07035	0.39534			0.07035	0.24047			0.07035	0.15542
		0.0704	0.39559			0.0704	0.24063			0.0704	0.15552
		0.07045	0.39584			0.07045	0.24079			0.07045	0.15563
		0.0705	0.39609			0.0705	0.24095			0.0705	0.15574
		0.07055	0.39635			0.07055	0.24111			0.07055	0.15584
		0.0706	0.3966			0.0706	0.24127			0.0706	0.15595
		0.07065	0.39685			0.07065	0.24143			0.07065	0.15606
		0.0707	0.3971			0.0707	0.24159			0.0707	0.15616
		0.07075	0.39735			0.07075	0.24175			0.07075	0.15627
		0.0708	0.3976			0.0708	0.24191			0.0708	0.15638
		0.07085	0.39785			0.07085	0.24207			0.07085	0.15648
		0.0709	0.3981			0.0709	0.24223			0.0709	0.15659
		0.07095	0.39835			0.07095	0.24239			0.07095	0.1567
		0.071	0.3986			0.071	0.24255			0.071	0.15681
		0.07105	0.39885			0.07105	0.24272			0.07105	0.15691
		0.0711	0.3991			0.0711	0.24288			0.0711	0.15702
		0.07115	0.39935			0.07115	0.24304			0.07115	0.15713
		0.0712	0.3996			0.0712	0.2432			0.0712	0.15723
		0.07125	0.39985			0.07125	0.24336			0.07125	0.15734
		0.0713	0.4001			0.0713	0.24352			0.0713	0.15745
		0.07135	0.40036			0.07135	0.24368			0.07135	0.15755
		0.0714	0.40061			0.0714	0.24384			0.0714	0.15766
		0.07145	0.40086			0.07145	0.244			0.07145	0.15777
		0.0715	0.40111			0.0715	0.24416			0.0715	0.15787
		0.07155	0.40136			0.07155	0.24432			0.07155	0.15798
		0.0716	0.40161			0.0716	0.24448			0.0716	0.15809
		0.07165	0.40186			0.07165	0.24464			0.07165	0.15819
		0.0717	0.40211			0.0717	0.2448			0.0717	0.1583
		0.07175	0.40236			0.07175	0.24496			0.07175	0.15841
		0.0718	0.40261			0.0718	0.24512			0.0718	0.15851
		0.07185	0.40286			0.07185	0.24528			0.07185	0.15862
		0.0719	0.40311			0.0719	0.24544			0.0719	0.15873
		0.07195	0.40336			0.07195	0.2456			0.07195	0.15883
		0.072	0.40361			0.072	0.24576			0.072	0.15894
		0.07205	0.40386			0.07205	0.24592			0.07205	0.15905
		0.0721	0.40411			0.0721	0.24608			0.0721	0.15915
		0.07215	0.40436			0.07215	0.24624			0.07215	0.15926
		0.0722	0.40461			0.0722	0.24639			0.0722	0.15937
		0.07225	0.40486			0.07225	0.24655			0.07225	0.15947
		0.0723	0.40511			0.0723	0.24671			0.0723	0.15958
		0.07235	0.40536			0.07235	0.24687			0.07235	0.15969
		0.0724	0.40561			0.0724	0.24703			0.0724	0.15979
		0.07245	0.40585			0.07245	0.24719			0.07245	0.1599
		0.0725	0.4061			0.0725	0.24735			0.0725	0.16001
		0.07255	0.40635			0.07255	0.24751			0.07255	0.16011
		0.0726	0.4066			0.0726	0.24767			0.0726	0.16022
		0.07265	0.40685			0.07265	0.24783			0.07265	0.16033
		0.0727	0.4071			0.0727	0.24799			0.0727	0.16043
		0.07275	0.40735			0.07275	0.24815			0.07275	0.16054
		0.0728	0.4076			0.0728	0.24831			0.0728	0.16065
		0.07285	0.40785			0.07285	0.24847			0.07285	0.16075
		0.0729	0.4081			0.0729	0.24863			0.0729	0.16086
		0.07295	0.40835			0.07295	0.24879			0.07295	0.16097
		0.073	0.4086			0.073	0.24895			0.073	0.16107
		0.07305	0.40885			0.07305	0.24911			0.07305	0.16118
		0.0731	0.4091			0.0731	0.24927			0.0731	0.16129
		0.07315	0.40935			0.07315	0.24943			0.07315	0.16139
		0.0732	0.4096			0.0732	0.24959			0.0732	0.1615
		0.07325	0.40984			0.07325	0.24975			0.07325	0.16161
		0.0733	0.41009			0.0733	0.24991			0.0733	0.16171
		0.07335	0.41034			0.07335	0.25007			0.07335	0.16182
		0.0734	0.41059			0.0734	0.25023			0.0734	0.16193
		0.07345	0.41084			0.07345	0.25039			0.07345	0.16203
		0.0735	0.41109			0.0735	0.25055			0.0735	0.16214
		0.07355	0.41134			0.07355	0.25071			0.07355	0.16225
		0.0736	0.41159			0.0736	0.25087			0.0736	0.16235
		0.07365	0.41184			0.07365	0.25103			0.07365	0.16246
		0.0737	0.41209			0.0737	0.25118			0.0737	0.16257
		0.07375	0.41233			0.07375	0.25134			0.07375	0.16267
		0.0738	0.41258			0.0738	0.2515			0.0738	0.16278
		0.07385	0.41283			0.07385	0.25166			0.07385	0.16289
		0.0739	0.41308			0.0739	0.25182			0.0739	0.16299
		0.07395	0.41333			0.07395	0.25198			0.07395	0.1631
		0.074	0.41358			0.074	0.25214			0.074	0.16321
		0.07405	0.41383			0.07405	0.2523			0.07405	0.16331
		0.0741	0.41408			0.0741	0.25246			0.0741	0.16342
		0.07415	0.41432			0.07415	0.25262			0.07415	0.16353
		0.0742	0.41457			0.0742	0.25278			0.0742	0.16363
		0.07425	0.41482			0.07425	0.25294			0.07425	0.16374
		0.0743	0.41507			0.0743	0.2531			0.0743	0.16385
		0.07435	0.41532			0.07435	0.25326			0.07435	0.16395
		0.0744	0.41557			0.0744	0.25342			0.0744	0.16406
		0.07445	0.41581			0.07445	0.25358			0.07445	0.16416
		0.0745	0.41606			0.0745	0.25373			0.0745	0.16427
		0.07455	0.41631			0.07455	0.25389			0.07455	0.16438
		0.0746	0.41656			0.0746	0.25405			0.0746	0.16448
		0.07465	0.41681			0.07465	0.25421			0.07465	0.16459
		0.0747	0.41706			0.0747	0.25437			0.0747	0.1647
		0.07475	0.4173			0.07475	0.25453			0.07475	0.1648
		0.0748	0.41755			0.0748	0.25469			0.0748	0.16491
		0.07485	0.4178			0.07485	0.25485			0.07485	0.16502
		0.0749	0.41805			0.0749	0.25501			0.0749	0.16512
		0.07495	0.4183			0.07495	0.25517			0.07495	0.16523
		0.075	0.41854			0.075	0.25533			0.075	0.16534
		0.07505	0.41879			0.07505	0.25549			0.07505	0.16544
		0.0751	0.41904			0.0751	0.25564			0.0751	0.16555
		0.07515	0.41929			0.07515	0.2558			0.07515	0.16566
		0.0752	0.41954			0.0752	0.25596			0.0752	0.16576
		0.07525	0.41978			0.07525	0.25612			0.07525	0.16587
		0.0753	0.42003			0.0753	0.25628			0.0753	0.16597
		0.07535	0.42028			0.07535	0.25644			0.07535	0.16608
		0.0754	0.42053			0.0754	0.2566			0.0754	0.16619
		0.07545	0.42078			0.07545	0.25676			0.07545	0.16629
		0.0755	0.42102			0.0755	0.25692			0.0755	0.1664
		0.07555	0.42127			0.07555	0.25708			0.07555	0.16651
		0.0756	0.42152			0.0756	0.25724			0.0756	0.16661
		0.07565	0.42177			0.07565	0.25739			0.07565	0.16672
		0.0757	0.42201			0.0757	0.25755			0.0757	0.16683
		0.07575	0.42226			0.07575	0.25771			0.07575	0.16693
		0.0758	0.42251			0.0758	0.25787			0.0758	0.16704
		0.07585	0.42276			0.07585	0.25803			0.07585	0.16714
		0.0759	0.423			0.0759	0.25819			0.0759	0.16725
		0.07595	0.42325			0.07595	0.25835			0.07595	0.16736
		0.076	0.4235			0.076	0.25851			0.076	0.16746
		0.07605	0.42375			0.07605	0.25867			0.07605	0.16757
		0.0761	0.42399			0.0761	0.25882			0.0761	0.16768
		0.07615	0.42424			0.07615	0.25898			0.07615	0.16778
		0.0762	0.42449			0.0762	0.25914			0.0762	0.16789
		0.07625	0.42474			0.07625	0.2593			0.07625	0.168
		0.0763	0.42498			0.0763	0.25946			0.0763	0.1681
		0.07635	0.42523			0.07635	0.25962			0.07635	0.16821
		0.0764	0.42548			0.0764	0.25978			0.0764	0.16831
		0.07645	0.42572			0.07645	0.25994			0.07645	0.16842
		0.0765	0.42597			0.0765	0.26009			0.0765	0.16853
		0.07655	0.42622			0.07655	0.26025			0.07655	0.16863
		0.0766	0.42647			0.0766	0.26041			0.0766	0.16874
		0.07665	0.42671			0.07665	0.26057			0.07665	0.16885
		0.0767	0.42696			0.0767	0.26073			0.0767	0.16895
		0.07675	0.42721			0.07675	0.26089			0.07675	0.16906
		0.0768	0.42745			0.0768	0.26105			0.0768	0.16916
		0.07685	0.4277			0.07685	0.26121			0.07685	0.16927
		0.0769	0.42795			0.0769	0.26136			0.0769	0.16938
		0.07695	0.42819			0.07695	0.26152			0.07695	0.16948
		0.077	0.42844			0.077	0.26168			0.077	0.16959
		0.07705	0.42869			0.07705	0.26184			0.07705	0.1697
		0.0771	0.42893			0.0771	0.262			0.0771	0.1698
		0.07715	0.42918			0.07715	0.26216			0.07715	0.16991
		0.0772	0.42943			0.0772	0.26232			0.0772	0.17002
		0.07725	0.42967			0.07725	0.26247			0.07725	0.17012
		0.0773	0.42992			0.0773	0.26263			0.0773	0.17023
		0.07735	0.43017			0.07735	0.26279			0.07735	0.17033
		0.0774	0.43041			0.0774	0.26295			0.0774	0.17044
		0.07745	0.43066			0.07745	0.26311			0.07745	0.17055
		0.0775	0.43091			0.0775	0.26327			0.0775	0.17065
		0.07755	0.43115			0.07755	0.26343			0.07755	0.17076
		0.0776	0.4314			0.0776	0.26358			0.0776	0.17086
		0.07765	0.43165			0.07765	0.26374			0.07765	0.17097
		0.0777	0.43189			0.0777	0.2639			0.0777	0.17108
		0.07775	0.43214			0.07775	0.26406			0.07775	0.17118
		0.0778	0.43239			0.0778	0.26422			0.0778	0.17129
		0.07785	0.43263			0.07785	0.26438			0.07785	0.1714
		0.0779	0.43288			0.0779	0.26453			0.0779	0.1715
		0.07795	0.43312			0.07795	0.26469			0.07795	0.17161
		0.078	0.43337			0.078	0.26485			0.078	0.17171
		0.07805	0.43362			0.07805	0.26501			0.07805	0.17182
		0.0781	0.43386			0.0781	0.26517			0.0781	0.17193
		0.07815	0.43411			0.07815	0.26533			0.07815	0.17203
		0.0782	0.43435			0.0782	0.26549			0.0782	0.17214
		0.07825	0.4346			0.07825	0.26564			0.07825	0.17225
		0.0783	0.43485			0.0783	0.2658			0.0783	0.17235
		0.07835	0.43509			0.07835	0.26596			0.07835	0.17246
		0.0784	0.43534			0.0784	0.26612			0.0784	0.17256
		0.07845	0.43558			0.07845	0.26628			0.07845	0.17267
		0.0785	0.43583			0.0785	0.26643			0.0785	0.17278
		0.07855	0.43608			0.07855	0.26659			0.07855	0.17288
		0.0786	0.43632			0.0786	0.26675			0.0786	0.17299
		0.07865	0.43657			0.07865	0.26691			0.07865	0.17309
		0.0787	0.43681			0.0787	0.26707			0.0787	0.1732
		0.07875	0.43706			0.07875	0.26723			0.07875	0.17331
		0.0788	0.43731			0.0788	0.26738			0.0788	0.17341
		0.07885	0.43755			0.07885	0.26754			0.07885	0.17352
		0.0789	0.4378			0.0789	0.2677			0.0789	0.17362
		0.07895	0.43804			0.07895	0.26786			0.07895	0.17373
		0.079	0.43829			0.079	0.26802			0.079	0.17384
		0.07905	0.43853			0.07905	0.26818			0.07905	0.17394
		0.0791	0.43878			0.0791	0.26833			0.0791	0.17405
		0.07915	0.43902			0.07915	0.26849			0.07915	0.17416
		0.0792	0.43927			0.0792	0.26865			0.0792	0.17426
		0.07925	0.43952			0.07925	0.26881			0.07925	0.17437
		0.0793	0.43976			0.0793	0.26897			0.0793	0.17447
		0.07935	0.44001			0.07935	0.26912			0.07935	0.17458
		0.0794	0.44025			0.0794	0.26928			0.0794	0.17469
		0.07945	0.4405			0.07945	0.26944			0.07945	0.17479
		0.0795	0.44074			0.0795	0.2696			0.0795	0.1749
		0.07955	0.44099			0.07955	0.26976			0.07955	0.175
		0.0796	0.44123			0.0796	0.26991			0.0796	0.17511
		0.07965	0.44148			0.07965	0.27007			0.07965	0.17522
		0.0797	0.44172			0.0797	0.27023			0.0797	0.17532
		0.07975	0.44197			0.07975	0.27039			0.07975	0.17543
		0.0798	0.44221			0.0798	0.27055			0.0798	0.17553
		0.07985	0.44246			0.07985	0.2707			0.07985	0.17564
		0.0799	0.4427			0.0799	0.27086			0.0799	0.17575
		0.07995	0.44295			0.07995	0.27102			0.07995	0.17585
		0.08	0.44319			0.08	0.27118			0.08	0.17596
		0.08005	0.44344			0.08005	0.27134			0.08005	0.17606
		0.0801	0.44368			0.0801	0.27149			0.0801	0.17617
		0.08015	0.44393			0.08015	0.27165			0.08015	0.17628
		0.0802	0.44417			0.0802	0.27181			0.0802	0.17638
		0.08025	0.44442			0.08025	0.27197			0.08025	0.17649
		0.0803	0.44466			0.0803	0.27212			0.0803	0.17659
		0.08035	0.44491			0.08035	0.27228			0.08035	0.1767
		0.0804	0.44515			0.0804	0.27244			0.0804	0.17681
		0.08045	0.4454			0.08045	0.2726			0.08045	0.17691
		0.0805	0.44564			0.0805	0.27276			0.0805	0.17702
		0.08055	0.44589			0.08055	0.27291			0.08055	0.17712
		0.0806	0.44613			0.0806	0.27307			0.0806	0.17723
		0.08065	0.44638			0.08065	0.27323			0.08065	0.17733
		0.0807	0.44662			0.0807	0.27339			0.0807	0.17744
		0.08075	0.44686			0.08075	0.27354			0.08075	0.17755
		0.0808	0.44711			0.0808	0.2737			0.0808	0.17765
		0.08085	0.44735			0.08085	0.27386			0.08085	0.17776
		0.0809	0.4476			0.0809	0.27402			0.0809	0.17786
		0.08095	0.44784			0.08095	0.27417			0.08095	0.17797
		0.081	0.44809			0.081	0.27433			0.081	0.17808
		0.08105	0.44833			0.08105	0.27449			0.08105	0.17818
		0.0811	0.44858			0.0811	0.27465			0.0811	0.17829
		0.08115	0.44882			0.08115	0.27481			0.08115	0.17839
		0.0812	0.44906			0.0812	0.27496			0.0812	0.1785
		0.08125	0.44931			0.08125	0.27512			0.08125	0.17861
		0.0813	0.44955			0.0813	0.27528			0.0813	0.17871
		0.08135	0.4498			0.08135	0.27544			0.08135	0.17882
		0.0814	0.45004			0.0814	0.27559			0.0814	0.17892
		0.08145	0.45028			0.08145	0.27575			0.08145	0.17903
		0.0815	0.45053			0.0815	0.27591			0.0815	0.17914
		0.08155	0.45077			0.08155	0.27607			0.08155	0.17924
		0.0816	0.45102			0.0816	0.27622			0.0816	0.17935
		0.08165	0.45126			0.08165	0.27638			0.08165	0.17945
		0.0817	0.45151			0.0817	0.27654			0.0817	0.17956
		0.08175	0.45175			0.08175	0.2767			0.08175	0.17966
		0.0818	0.45199			0.0818	0.27685			0.0818	0.17977
		0.08185	0.45224			0.08185	0.27701			0.08185	0.17988
		0.0819	0.45248			0.0819	0.27717			0.0819	0.17998
		0.08195	0.45272			0.08195	0.27733			0.08195	0.18009
		0.082	0.45297			0.082	0.27748			0.082	0.18019
		0.08205	0.45321			0.08205	0.27764			0.08205	0.1803
		0.0821	0.45346			0.0821	0.2778			0.0821	0.18041
		0.08215	0.4537			0.08215	0.27796			0.08215	0.18051
		0.0822	0.45394			0.0822	0.27811			0.0822	0.18062
		0.08225	0.45419			0.08225	0.27827			0.08225	0.18072
		0.0823	0.45443			0.0823	0.27843			0.0823	0.18083
		0.08235	0.45467			0.08235	0.27858			0.08235	0.18093
		0.0824	0.45492			0.0824	0.27874			0.0824	0.18104
		0.08245	0.45516			0.08245	0.2789			0.08245	0.18115
		0.0825	0.4554			0.0825	0.27906			0.0825	0.18125
		0.08255	0.45565			0.08255	0.27921			0.08255	0.18136
		0.0826	0.45589			0.0826	0.27937			0.0826	0.18146
		0.08265	0.45614			0.08265	0.27953			0.08265	0.18157
		0.0827	0.45638			0.0827	0.27969			0.0827	0.18167
		0.08275	0.45662			0.08275	0.27984			0.08275	0.18178
		0.0828	0.45687			0.0828	0.28			0.0828	0.18189
		0.08285	0.45711			0.08285	0.28016			0.08285	0.18199
		0.0829	0.45735			0.0829	0.28031			0.0829	0.1821
		0.08295	0.4576			0.08295	0.28047			0.08295	0.1822
		0.083	0.45784			0.083	0.28063			0.083	0.18231
		0.08305	0.45808			0.08305	0.28079			0.08305	0.18241
		0.0831	0.45832			0.0831	0.28094			0.0831	0.18252
		0.08315	0.45857			0.08315	0.2811			0.08315	0.18263
		0.0832	0.45881			0.0832	0.28126			0.0832	0.18273
		0.08325	0.45905			0.08325	0.28141			0.08325	0.18284
		0.0833	0.4593			0.0833	0.28157			0.0833	0.18294
		0.08335	0.45954			0.08335	0.28173			0.08335	0.18305
		0.0834	0.45978			0.0834	0.28189			0.0834	0.18315
		0.08345	0.46003			0.08345	0.28204			0.08345	0.18326
		0.0835	0.46027			0.0835	0.2822			0.0835	0.18337
		0.08355	0.46051			0.08355	0.28236			0.08355	0.18347
		0.0836	0.46076			0.0836	0.28251			0.0836	0.18358
		0.08365	0.461			0.08365	0.28267			0.08365	0.18368
		0.0837	0.46124			0.0837	0.28283			0.0837	0.18379
		0.08375	0.46148			0.08375	0.28298			0.08375	0.18389
		0.0838	0.46173			0.0838	0.28314			0.0838	0.184
		0.08385	0.46197			0.08385	0.2833			0.08385	0.18411
		0.0839	0.46221			0.0839	0.28346			0.0839	0.18421
		0.08395	0.46245			0.08395	0.28361			0.08395	0.18432
		0.084	0.4627			0.084	0.28377			0.084	0.18442
		0.08405	0.46294			0.08405	0.28393			0.08405	0.18453
		0.0841	0.46318			0.0841	0.28408			0.0841	0.18463
		0.08415	0.46342			0.08415	0.28424			0.08415	0.18474
		0.0842	0.46367			0.0842	0.2844			0.0842	0.18484
		0.08425	0.46391			0.08425	0.28455			0.08425	0.18495
		0.0843	0.46415			0.0843	0.28471			0.0843	0.18506
		0.08435	0.46439			0.08435	0.28487			0.08435	0.18516
		0.0844	0.46464			0.0844	0.28502			0.0844	0.18527
		0.08445	0.46488			0.08445	0.28518			0.08445	0.18537
		0.0845	0.46512			0.0845	0.28534			0.0845	0.18548
		0.08455	0.46536			0.08455	0.28549			0.08455	0.18558
		0.0846	0.46561			0.0846	0.28565			0.0846	0.18569
		0.08465	0.46585			0.08465	0.28581			0.08465	0.18579
		0.0847	0.46609			0.0847	0.28597			0.0847	0.1859
		0.08475	0.46633			0.08475	0.28612			0.08475	0.18601
		0.0848	0.46658			0.0848	0.28628			0.0848	0.18611
		0.08485	0.46682			0.08485	0.28644			0.08485	0.18622
		0.0849	0.46706			0.0849	0.28659			0.0849	0.18632
		0.08495	0.4673			0.08495	0.28675			0.08495	0.18643
		0.085	0.46754			0.085	0.28691			0.085	0.18653
		0.08505	0.46779			0.08505	0.28706			0.08505	0.18664
		0.0851	0.46803			0.0851	0.28722			0.0851	0.18674
		0.08515	0.46827			0.08515	0.28738			0.08515	0.18685
		0.0852	0.46851			0.0852	0.28753			0.0852	0.18696
		0.08525	0.46875			0.08525	0.28769			0.08525	0.18706
		0.0853	0.469			0.0853	0.28785			0.0853	0.18717
		0.08535	0.46924			0.08535	0.288			0.08535	0.18727
		0.0854	0.46948			0.0854	0.28816			0.0854	0.18738
		0.08545	0.46972			0.08545	0.28832			0.08545	0.18748
		0.0855	0.46996			0.0855	0.28847			0.0855	0.18759
		0.08555	0.47021			0.08555	0.28863			0.08555	0.18769
		0.0856	0.47045			0.0856	0.28878			0.0856	0.1878
		0.08565	0.47069			0.08565	0.28894			0.08565	0.18791
		0.0857	0.47093			0.0857	0.2891			0.0857	0.18801
		0.08575	0.47117			0.08575	0.28925			0.08575	0.18812
		0.0858	0.47141			0.0858	0.28941			0.0858	0.18822
		0.08585	0.47166			0.08585	0.28957			0.08585	0.18833
		0.0859	0.4719			0.0859	0.28972			0.0859	0.18843
		0.08595	0.47214			0.08595	0.28988			0.08595	0.18854
		0.086	0.47238			0.086	0.29004			0.086	0.18864
		0.08605	0.47262			0.08605	0.29019			0.08605	0.18875
		0.0861	0.47286			0.0861	0.29035			0.0861	0.18885
		0.08615	0.4731			0.08615	0.29051			0.08615	0.18896
		0.0862	0.47335			0.0862	0.29066			0.0862	0.18907
		0.08625	0.47359			0.08625	0.29082			0.08625	0.18917
		0.0863	0.47383			0.0863	0.29098			0.0863	0.18928
		0.08635	0.47407			0.08635	0.29113			0.08635	0.18938
		0.0864	0.47431			0.0864	0.29129			0.0864	0.18949
		0.08645	0.47455			0.08645	0.29144			0.08645	0.18959
		0.0865	0.47479			0.0865	0.2916			0.0865	0.1897
		0.08655	0.47503			0.08655	0.29176			0.08655	0.1898
		0.0866	0.47528			0.0866	0.29191			0.0866	0.18991
		0.08665	0.47552			0.08665	0.29207			0.08665	0.19001
		0.0867	0.47576			0.0867	0.29223			0.0867	0.19012
		0.08675	0.476			0.08675	0.29238			0.08675	0.19022
		0.0868	0.47624			0.0868	0.29254			0.0868	0.19033
		0.08685	0.47648			0.08685	0.29269			0.08685	0.19044
		0.0869	0.47672			0.0869	0.29285			0.0869	0.19054
		0.08695	0.47696			0.08695	0.29301			0.08695	0.19065
		0.087	0.4772			0.087	0.29316			0.087	0.19075
		0.08705	0.47745			0.08705	0.29332			0.08705	0.19086
		0.0871	0.47769			0.0871	0.29348			0.0871	0.19096
		0.08715	0.47793			0.08715	0.29363			0.08715	0.19107
		0.0872	0.47817			0.0872	0.29379			0.0872	0.19117
		0.08725	0.47841			0.08725	0.29394			0.08725	0.19128
		0.0873	0.47865			0.0873	0.2941			0.0873	0.19138
		0.08735	0.47889			0.08735	0.29426			0.08735	0.19149
		0.0874	0.47913			0.0874	0.29441			0.0874	0.19159
		0.08745	0.47937			0.08745	0.29457			0.08745	0.1917
		0.0875	0.47961			0.0875	0.29472			0.0875	0.19181
		0.08755	0.47985			0.08755	0.29488			0.08755	0.19191
		0.0876	0.48009			0.0876	0.29504			0.0876	0.19202
		0.08765	0.48033			0.08765	0.29519			0.08765	0.19212
		0.0877	0.48058			0.0877	0.29535			0.0877	0.19223
		0.08775	0.48082			0.08775	0.29551			0.08775	0.19233
		0.0878	0.48106			0.0878	0.29566			0.0878	0.19244
		0.08785	0.4813			0.08785	0.29582			0.08785	0.19254
		0.0879	0.48154			0.0879	0.29597			0.0879	0.19265
		0.08795	0.48178			0.08795	0.29613			0.08795	0.19275
		0.088	0.48202			0.088	0.29629			0.088	0.19286
		0.08805	0.48226			0.08805	0.29644			0.08805	0.19296
		0.0881	0.4825			0.0881	0.2966			0.0881	0.19307
		0.08815	0.48274			0.08815	0.29675			0.08815	0.19317
		0.0882	0.48298			0.0882	0.29691			0.0882	0.19328
		0.08825	0.48322			0.08825	0.29706			0.08825	0.19338
		0.0883	0.48346			0.0883	0.29722			0.0883	0.19349
		0.08835	0.4837			0.08835	0.29738			0.08835	0.19359
		0.0884	0.48394			0.0884	0.29753			0.0884	0.1937
		0.08845	0.48418			0.08845	0.29769			0.08845	0.19381
		0.0885	0.48442			0.0885	0.29784			0.0885	0.19391
		0.08855	0.48466			0.08855	0.298			0.08855	0.19402
		0.0886	0.4849			0.0886	0.29816			0.0886	0.19412
		0.08865	0.48514			0.08865	0.29831			0.08865	0.19423
		0.0887	0.48538			0.0887	0.29847			0.0887	0.19433
		0.08875	0.48562			0.08875	0.29862			0.08875	0.19444
		0.0888	0.48586			0.0888	0.29878			0.0888	0.19454
		0.08885	0.4861			0.08885	0.29893			0.08885	0.19465
		0.0889	0.48634			0.0889	0.29909			0.0889	0.19475
		0.08895	0.48658			0.08895	0.29925			0.08895	0.19486
		0.089	0.48682			0.089	0.2994			0.089	0.19496
		0.08905	0.48706			0.08905	0.29956			0.08905	0.19507
		0.0891	0.4873			0.0891	0.29971			0.0891	0.19517
		0.08915	0.48754			0.08915	0.29987			0.08915	0.19528
		0.0892	0.48778			0.0892	0.30003			0.0892	0.19538
		0.08925	0.48802			0.08925	0.30018			0.08925	0.19549
		0.0893	0.48826			0.0893	0.30034			0.0893	0.19559
		0.08935	0.4885			0.08935	0.30049			0.08935	0.1957
		0.0894	0.48874			0.0894	0.30065			0.0894	0.1958
		0.08945	0.48898			0.08945	0.3008			0.08945	0.19591
		0.0895	0.48922			0.0895	0.30096			0.0895	0.19601
		0.08955	0.48946			0.08955	0.30111			0.08955	0.19612
		0.0896	0.4897			0.0896	0.30127			0.0896	0.19622
		0.08965	0.48994			0.08965	0.30143			0.08965	0.19633
		0.0897	0.49018			0.0897	0.30158			0.0897	0.19643
		0.08975	0.49042			0.08975	0.30174			0.08975	0.19654
		0.0898	0.49065			0.0898	0.30189			0.0898	0.19664
		0.08985	0.49089			0.08985	0.30205			0.08985	0.19675
		0.0899	0.49113			0.0899	0.3022			0.0899	0.19686
		0.08995	0.49137			0.08995	0.30236			0.08995	0.19696
		0.09	0.49161			0.09	0.30251			0.09	0.19707
		0.09005	0.49185			0.09005	0.30267			0.09005	0.19717
		0.0901	0.49209			0.0901	0.30283			0.0901	0.19728
		0.09015	0.49233			0.09015	0.30298			0.09015	0.19738
		0.0902	0.49257			0.0902	0.30314			0.0902	0.19749
		0.09025	0.49281			0.09025	0.30329			0.09025	0.19759
		0.0903	0.49305			0.0903	0.30345			0.0903	0.1977
		0.09035	0.49329			0.09035	0.3036			0.09035	0.1978
		0.0904	0.49353			0.0904	0.30376			0.0904	0.19791
		0.09045	0.49376			0.09045	0.30391			0.09045	0.19801
		0.0905	0.494			0.0905	0.30407			0.0905	0.19812
		0.09055	0.49424			0.09055	0.30422			0.09055	0.19822
		0.0906	0.49448			0.0906	0.30438			0.0906	0.19833
		0.09065	0.49472			0.09065	0.30454			0.09065	0.19843
		0.0907	0.49496			0.0907	0.30469			0.0907	0.19854
		0.09075	0.4952			0.09075	0.30485			0.09075	0.19864
		0.0908	0.49544			0.0908	0.305			0.0908	0.19875
		0.09085	0.49568			0.09085	0.30516			0.09085	0.19885
		0.0909	0.49591			0.0909	0.30531			0.0909	0.19896
		0.09095	0.49615			0.09095	0.30547			0.09095	0.19906
		0.091	0.49639			0.091	0.30562			0.091	0.19917
		0.09105	0.49663			0.09105	0.30578			0.09105	0.19927
		0.0911	0.49687			0.0911	0.30593			0.0911	0.19938
		0.09115	0.49711			0.09115	0.30609			0.09115	0.19948
		0.0912	0.49735			0.0912	0.30624			0.0912	0.19959
		0.09125	0.49759			0.09125	0.3064			0.09125	0.19969
		0.0913	0.49782			0.0913	0.30655			0.0913	0.1998
		0.09135	0.49806			0.09135	0.30671			0.09135	0.1999
		0.0914	0.4983			0.0914	0.30686			0.0914	0.20001
		0.09145	0.49854			0.09145	0.30702			0.09145	0.20011
		0.0915	0.49878			0.0915	0.30717			0.0915	0.20022
		0.09155	0.49902			0.09155	0.30733			0.09155	0.20032
		0.0916	0.49926			0.0916	0.30749			0.0916	0.20043
		0.09165	0.49949			0.09165	0.30764			0.09165	0.20053
		0.0917	0.49973			0.0917	0.3078			0.0917	0.20064
		0.09175	0.49997			0.09175	0.30795			0.09175	0.20074
		0.0918	0.50021			0.0918	0.30811			0.0918	0.20085
		0.09185	0.50045			0.09185	0.30826			0.09185	0.20095
		0.0919	0.50069			0.0919	0.30842			0.0919	0.20106
		0.09195	0.50092			0.09195	0.30857			0.09195	0.20116
		0.092	0.50116			0.092	0.30873			0.092	0.20127
		0.09205	0.5014			0.09205	0.30888			0.09205	0.20137
		0.0921	0.50164			0.0921	0.30904			0.0921	0.20148
		0.09215	0.50188			0.09215	0.30919			0.09215	0.20158
		0.0922	0.50212			0.0922	0.30935			0.0922	0.20169
		0.09225	0.50235			0.09225	0.3095			0.09225	0.20179
		0.0923	0.50259			0.0923	0.30966			0.0923	0.20189
		0.09235	0.50283			0.09235	0.30981			0.09235	0.202
		0.0924	0.50307			0.0924	0.30997			0.0924	0.2021
		0.09245	0.50331			0.09245	0.31012			0.09245	0.20221
		0.0925	0.50354			0.0925	0.31028			0.0925	0.20231
		0.09255	0.50378			0.09255	0.31043			0.09255	0.20242
		0.0926	0.50402			0.0926	0.31059			0.0926	0.20252
		0.09265	0.50426			0.09265	0.31074			0.09265	0.20263
		0.0927	0.5045			0.0927	0.3109			0.0927	0.20273
		0.09275	0.50473			0.09275	0.31105			0.09275	0.20284
		0.0928	0.50497			0.0928	0.31121			0.0928	0.20294
		0.09285	0.50521			0.09285	0.31136			0.09285	0.20305
		0.0929	0.50545			0.0929	0.31151			0.0929	0.20315
		0.09295	0.50568			0.09295	0.31167			0.09295	0.20326
		0.093	0.50592			0.093	0.31182			0.093	0.20336
		0.09305	0.50616			0.09305	0.31198			0.09305	0.20347
		0.0931	0.5064			0.0931	0.31213			0.0931	0.20357
		0.09315	0.50663			0.09315	0.31229			0.09315	0.20368
		0.0932	0.50687			0.0932	0.31244			0.0932	0.20378
		0.09325	0.50711			0.09325	0.3126			0.09325	0.20389
		0.0933	0.50735			0.0933	0.31275			0.0933	0.20399
		0.09335	0.50758			0.09335	0.31291			0.09335	0.2041
		0.0934	0.50782			0.0934	0.31306			0.0934	0.2042
		0.09345	0.50806			0.09345	0.31322			0.09345	0.20431
		0.0935	0.5083			0.0935	0.31337			0.0935	0.20441
		0.09355	0.50853			0.09355	0.31353			0.09355	0.20452
		0.0936	0.50877			0.0936	0.31368			0.0936	0.20462
		0.09365	0.50901			0.09365	0.31384			0.09365	0.20473
		0.0937	0.50925			0.0937	0.31399			0.0937	0.20483
		0.09375	0.50948			0.09375	0.31415			0.09375	0.20494
		0.0938	0.50972			0.0938	0.3143			0.0938	0.20504
		0.09385	0.50996			0.09385	0.31445			0.09385	0.20514
		0.0939	0.5102			0.0939	0.31461			0.0939	0.20525
		0.09395	0.51043			0.09395	0.31476			0.09395	0.20535
		0.094	0.51067			0.094	0.31492			0.094	0.20546
		0.09405	0.51091			0.09405	0.31507			0.09405	0.20556
		0.0941	0.51114			0.0941	0.31523			0.0941	0.20567
		0.09415	0.51138			0.09415	0.31538			0.09415	0.20577
		0.0942	0.51162			0.0942	0.31554			0.0942	0.20588
		0.09425	0.51186			0.09425	0.31569			0.09425	0.20598
		0.0943	0.51209			0.0943	0.31585			0.0943	0.20609
		0.09435	0.51233			0.09435	0.316			0.09435	0.20619
		0.0944	0.51257			0.0944	0.31615			0.0944	0.2063
		0.09445	0.5128			0.09445	0.31631			0.09445	0.2064
		0.0945	0.51304			0.0945	0.31646			0.0945	0.20651
		0.09455	0.51328			0.09455	0.31662			0.09455	0.20661
		0.0946	0.51351			0.0946	0.31677			0.0946	0.20672
		0.09465	0.51375			0.09465	0.31693			0.09465	0.20682
		0.0947	0.51399			0.0947	0.31708			0.0947	0.20692
		0.09475	0.51423			0.09475	0.31724			0.09475	0.20703
		0.0948	0.51446			0.0948	0.31739			0.0948	0.20713
		0.09485	0.5147			0.09485	0.31754			0.09485	0.20724
		0.0949	0.51494			0.0949	0.3177			0.0949	0.20734
		0.09495	0.51517			0.09495	0.31785			0.09495	0.20745
		0.095	0.51541			0.095	0.31801			0.095	0.20755
		0.09505	0.51565			0.09505	0.31816			0.09505	0.20766
		0.0951	0.51588			0.0951	0.31832			0.0951	0.20776
		0.09515	0.51612			0.09515	0.31847			0.09515	0.20787
		0.0952	0.51636			0.0952	0.31863			0.0952	0.20797
		0.09525	0.51659			0.09525	0.31878			0.09525	0.20808
		0.0953	0.51683			0.0953	0.31893			0.0953	0.20818
		0.09535	0.51706			0.09535	0.31909			0.09535	0.20829
		0.0954	0.5173			0.0954	0.31924			0.0954	0.20839
		0.09545	0.51754			0.09545	0.3194			0.09545	0.20849
		0.0955	0.51777			0.0955	0.31955			0.0955	0.2086
		0.09555	0.51801			0.09555	0.31971			0.09555	0.2087
		0.0956	0.51825			0.0956	0.31986			0.0956	0.20881
		0.09565	0.51848			0.09565	0.32001			0.09565	0.20891
		0.0957	0.51872			0.0957	0.32017			0.0957	0.20902
		0.09575	0.51896			0.09575	0.32032			0.09575	0.20912
		0.0958	0.51919			0.0958	0.32048			0.0958	0.20923
		0.09585	0.51943			0.09585	0.32063			0.09585	0.20933
		0.0959	0.51966			0.0959	0.32078			0.0959	0.20944
		0.09595	0.5199			0.09595	0.32094			0.09595	0.20954
		0.096	0.52014			0.096	0.32109			0.096	0.20965
		0.09605	0.52037			0.09605	0.32125			0.09605	0.20975
		0.0961	0.52061			0.0961	0.3214			0.0961	0.20985
		0.09615	0.52085			0.09615	0.32156			0.09615	0.20996
		0.0962	0.52108			0.0962	0.32171			0.0962	0.21006
		0.09625	0.52132			0.09625	0.32186			0.09625	0.21017
		0.0963	0.52155			0.0963	0.32202			0.0963	0.21027
		0.09635	0.52179			0.09635	0.32217			0.09635	0.21038
		0.0964	0.52203			0.0964	0.32233			0.0964	0.21048
		0.09645	0.52226			0.09645	0.32248			0.09645	0.21059
		0.0965	0.5225			0.0965	0.32263			0.0965	0.21069
		0.09655	0.52273			0.09655	0.32279			0.09655	0.2108
		0.0966	0.52297			0.0966	0.32294			0.0966	0.2109
		0.09665	0.5232			0.09665	0.3231			0.09665	0.211
		0.0967	0.52344			0.0967	0.32325			0.0967	0.21111
		0.09675	0.52368			0.09675	0.3234			0.09675	0.21121
		0.0968	0.52391			0.0968	0.32356			0.0968	0.21132
		0.09685	0.52415			0.09685	0.32371			0.09685	0.21142
		0.0969	0.52438			0.0969	0.32387			0.0969	0.21153
		0.09695	0.52462			0.09695	0.32402			0.09695	0.21163
		0.097	0.52485			0.097	0.32417			0.097	0.21174
		0.09705	0.52509			0.09705	0.32433			0.09705	0.21184
		0.0971	0.52533			0.0971	0.32448			0.0971	0.21194
		0.09715	0.52556			0.09715	0.32464			0.09715	0.21205
		0.0972	0.5258			0.0972	0.32479			0.0972	0.21215
		0.09725	0.52603			0.09725	0.32494			0.09725	0.21226
		0.0973	0.52627			0.0973	0.3251			0.0973	0.21236
		0.09735	0.5265			0.09735	0.32525			0.09735	0.21247
		0.0974	0.52674			0.0974	0.3254			0.0974	0.21257
		0.09745	0.52697			0.09745	0.32556			0.09745	0.21268
		0.0975	0.52721			0.0975	0.32571			0.0975	0.21278
		0.09755	0.52744			0.09755	0.32587			0.09755	0.21288
		0.0976	0.52768			0.0976	0.32602			0.0976	0.21299
		0.09765	0.52792			0.09765	0.32617			0.09765	0.21309
		0.0977	0.52815			0.0977	0.32633			0.0977	0.2132
		0.09775	0.52839			0.09775	0.32648			0.09775	0.2133
		0.0978	0.52862			0.0978	0.32663			0.0978	0.21341
		0.09785	0.52886			0.09785	0.32679			0.09785	0.21351
		0.0979	0.52909			0.0979	0.32694			0.0979	0.21362
		0.09795	0.52933			0.09795	0.3271			0.09795	0.21372
		0.098	0.52956			0.098	0.32725			0.098	0.21382
		0.09805	0.5298			0.09805	0.3274			0.09805	0.21393
		0.0981	0.53003			0.0981	0.32756			0.0981	0.21403
		0.09815	0.53027			0.09815	0.32771			0.09815	0.21414
		0.0982	0.5305			0.0982	0.32786			0.0982	0.21424
		0.09825	0.53074			0.09825	0.32802			0.09825	0.21435
		0.0983	0.53097			0.0983	0.32817			0.0983	0.21445
		0.09835	0.53121			0.09835	0.32833			0.09835	0.21456
		0.0984	0.53144			0.0984	0.32848			0.0984	0.21466
		0.09845	0.53168			0.09845	0.32863			0.09845	0.21476
		0.0985	0.53191			0.0985	0.32879			0.0985	0.21487
		0.09855	0.53215			0.09855	0.32894			0.09855	0.21497
		0.0986	0.53238			0.0986	0.32909			0.0986	0.21508
		0.09865	0.53262			0.09865	0.32925			0.09865	0.21518
		0.0987	0.53285			0.0987	0.3294			0.0987	0.21529
		0.09875	0.53309			0.09875	0.32955			0.09875	0.21539
		0.0988	0.53332			0.0988	0.32971			0.0988	0.21549
		0.09885	0.53356			0.09885	0.32986			0.09885	0.2156
		0.0989	0.53379			0.0989	0.33001			0.0989	0.2157
		0.09895	0.53402			0.09895	0.33017			0.09895	0.21581
		0.099	0.53426			0.099	0.33032			0.099	0.21591
		0.09905	0.53449			0.09905	0.33047			0.09905	0.21602
		0.0991	0.53473			0.0991	0.33063			0.0991	0.21612
		0.09915	0.53496			0.09915	0.33078			0.09915	0.21622
		0.0992	0.5352			0.0992	0.33094			0.0992	0.21633
		0.09925	0.53543			0.09925	0.33109			0.09925	0.21643
		0.0993	0.53567			0.0993	0.33124			0.0993	0.21654
		0.09935	0.5359			0.09935	0.3314			0.09935	0.21664
		0.0994	0.53614			0.0994	0.33155			0.0994	0.21675
		0.09945	0.53637			0.09945	0.3317			0.09945	0.21685
		0.0995	0.5366			0.0995	0.33186			0.0995	0.21695
		0.09955	0.53684			0.09955	0.33201			0.09955	0.21706
		0.0996	0.53707			0.0996	0.33216			0.0996	0.21716
		0.09965	0.53731			0.09965	0.33232			0.09965	0.21727
		0.0997	0.53754			0.0997	0.33247			0.0997	0.21737
		0.09975	0.53778			0.09975	0.33262			0.09975	0.21748
		0.0998	0.53801			0.0998	0.33278			0.0998	0.21758
		0.09985	0.53824			0.09985	0.33293			0.09985	0.21768
[truncated: 18,197 more rows]

## Sheet: Sc-TBAPy
Pressure	Adsorbed amount	Pressure	Adsorbed amount	Pressure	Adsorbed amount	Pressure	Adsorbed amount	Pressure	Adsorbed amount	Pressure	Adsorbed amount
Bar	mmol/g	Bar	mmol/g	Bar	mmol/g	Bar	mmol/g	Bar	mmol/g	Bar	mmol/g
Experimental		Model		Experimental		Model		Experimental		Model
0.00672	0.02143	5e-05	0.000151381	0.0062	0.0147	5e-05	0.00011637	0.00623	0.00976	5e-05	7.74286e-05
0.01217	0.03807	0.0001	0.000302751	0.0121	0.0282	0.0001	0.000232733	0.01221	0.01897	0.0001	0.000154855
0.02483	0.07732	0.00015	0.000454111	0.02458	0.05665	0.00015	0.000349091	0.0247	0.03774	0.00015	0.000232278
0.04954	0.14884	0.0002	0.000605461	0.04912	0.11173	0.0002	0.000465443	0.04936	0.07501	0.0002	0.000309699
0.07471	0.219	0.00025	0.000756801	0.07463	0.16735	0.00025	0.000581788	0.07475	0.11299	0.00025	0.000387117
0.09976	0.28672	0.0003	0.00090813	0.09969	0.22084	0.0003	0.000698128	0.0997	0.14947	0.0003	0.000464533
0.14933	0.41452	0.00035	0.00106	0.1481	0.32062	0.00035	0.000814461	0.14835	0.21873	0.00035	0.000541946
0.17448	0.47707	0.0004	0.00121	0.17429	0.37292	0.0004	0.000930788	0.1744	0.25524	0.0004	0.000619356
0.19946	0.53862	0.00045	0.00136	0.19924	0.42244	0.00045	0.00105	0.19917	0.28968	0.00045	0.000696764
0.23699	0.62804	0.0005	0.00151	0.23585	0.49253	0.0005	0.00116	0.23638	0.33989	0.0005	0.00077417
0.27454	0.71572	0.00055	0.00166	0.27393	0.56447	0.00055	0.00128	0.27392	0.39046	0.00055	0.000851572
0.34878	0.882	0.0006	0.00182	0.34671	0.69762	0.0006	0.0014	0.34711	0.48587	0.0006	0.000928973
0.42474	1.04543	0.00065	0.00197	0.4237	0.83266	0.00065	0.00151	0.42373	0.58228	0.00065	0.00101
0.50013	1.20094	0.0007	0.00212	0.49934	0.96026	0.0007	0.00163	0.49917	0.67425	0.0007	0.00108
0.54928	1.29926	0.00075	0.00227	0.54931	1.04191	0.00075	0.00174	0.54895	0.73396	0.00075	0.00116
0.59925	1.39875	0.0008	0.00242	0.59837	1.12035	0.0008	0.00186	0.59853	0.79171	0.0008	0.00124
0.69806	1.58509	0.00085	0.00257	0.69631	1.27142	0.00085	0.00198	0.69684	0.90376	0.00085	0.00132
0.84953	1.85727	0.0009	0.00272	0.84643	1.49189	0.0009	0.00209	0.8474	1.06768	0.0009	0.00139
0.99887	2.10796	0.00095	0.00287	0.99844	1.70467	0.00095	0.00221	0.99879	1.22729	0.00095	0.00147
1.099	2.26865	0.001	0.00303	1.09646	1.83795	0.001	0.00233	1.09592	1.32794	0.001	0.00155
1.19227	2.41324	0.00105	0.00318	1.19847	1.97201	0.00105	0.00244	1.19874	1.43122	0.00105	0.00163
		0.0011	0.00333			0.0011	0.00256			0.0011	0.0017
		0.00115	0.00348			0.00115	0.00267			0.00115	0.00178
		0.0012	0.00363			0.0012	0.00279			0.0012	0.00186
		0.00125	0.00378			0.00125	0.00291			0.00125	0.00193
		0.0013	0.00393			0.0013	0.00302			0.0013	0.00201
		0.00135	0.00408			0.00135	0.00314			0.00135	0.00209
		0.0014	0.00423			0.0014	0.00326			0.0014	0.00217
		0.00145	0.00439			0.00145	0.00337			0.00145	0.00224
		0.0015	0.00454			0.0015	0.00349			0.0015	0.00232
		0.00155	0.00469			0.00155	0.0036			0.00155	0.0024
		0.0016	0.00484			0.0016	0.00372			0.0016	0.00248
		0.00165	0.00499			0.00165	0.00384			0.00165	0.00255
		0.0017	0.00514			0.0017	0.00395			0.0017	0.00263
--		0.00175	0.00529			0.00175	0.00407			0.00175	0.00271
--		0.0018	0.00544	--		0.0018	0.00419			0.0018	0.00279
--		0.00185	0.00559	--		0.00185	0.0043			0.00185	0.00286
--		0.0019	0.00575	--		0.0019	0.00442			0.0019	0.00294
--		0.00195	0.0059	--		0.00195	0.00453			0.00195	0.00302
--		0.002	0.00605	--		0.002	0.00465			0.002	0.0031
--		0.00205	0.0062	--		0.00205	0.00477			0.00205	0.00317
--		0.0021	0.00635	--		0.0021	0.00488			0.0021	0.00325
--		0.00215	0.0065	--		0.00215	0.005			0.00215	0.00333
--		0.0022	0.00665	--		0.0022	0.00511			0.0022	0.0034
--		0.00225	0.0068	--		0.00225	0.00523			0.00225	0.00348
--		0.0023	0.00695	--		0.0023	0.00535			0.0023	0.00356
--		0.00235	0.0071	--		0.00235	0.00546			0.00235	0.00364
--		0.0024	0.00725	--		0.0024	0.00558			0.0024	0.00371
--		0.00245	0.00741	--		0.00245	0.00569			0.00245	0.00379
--		0.0025	0.00756	--		0.0025	0.00581			0.0025	0.00387
--		0.00255	0.00771	--		0.00255	0.00593			0.00255	0.00395
--		0.0026	0.00786	--		0.0026	0.00604			0.0026	0.00402
--		0.00265	0.00801	--		0.00265	0.00616			0.00265	0.0041
--		0.0027	0.00816	--		0.0027	0.00628			0.0027	0.00418
--		0.00275	0.00831	--		0.00275	0.00639			0.00275	0.00425
		0.0028	0.00846			0.0028	0.00651			0.0028	0.00433
		0.00285	0.00861			0.00285	0.00662			0.00285	0.00441
		0.0029	0.00876			0.0029	0.00674			0.0029	0.00449
		0.00295	0.00891			0.00295	0.00686			0.00295	0.00456
		0.003	0.00906			0.003	0.00697			0.003	0.00464
		0.00305	0.00922			0.00305	0.00709			0.00305	0.00472
		0.0031	0.00937			0.0031	0.0072			0.0031	0.0048
		0.00315	0.00952			0.00315	0.00732			0.00315	0.00487
		0.0032	0.00967			0.0032	0.00744			0.0032	0.00495
		0.00325	0.00982			0.00325	0.00755			0.00325	0.00503
		0.0033	0.00997			0.0033	0.00767			0.0033	0.0051
		0.00335	0.01012			0.00335	0.00778			0.00335	0.00518
		0.0034	0.01027			0.0034	0.0079			0.0034	0.00526
		0.00345	0.01042			0.00345	0.00802			0.00345	0.00534
		0.0035	0.01057			0.0035	0.00813			0.0035	0.00541
		0.00355	0.01072			0.00355	0.00825			0.00355	0.00549
		0.0036	0.01087			0.0036	0.00836			0.0036	0.00557
		0.00365	0.01102			0.00365	0.00848			0.00365	0.00565
		0.0037	0.01117			0.0037	0.0086			0.0037	0.00572
		0.00375	0.01133			0.00375	0.00871			0.00375	0.0058
		0.0038	0.01148			0.0038	0.00883			0.0038	0.00588
		0.00385	0.01163			0.00385	0.00894			0.00385	0.00595
		0.0039	0.01178			0.0039	0.00906			0.0039	0.00603
		0.00395	0.01193			0.00395	0.00917			0.00395	0.00611
		0.004	0.01208			0.004	0.00929			0.004	0.00619
		0.00405	0.01223			0.00405	0.00941			0.00405	0.00626
		0.0041	0.01238			0.0041	0.00952			0.0041	0.00634
		0.00415	0.01253			0.00415	0.00964			0.00415	0.00642
		0.0042	0.01268			0.0042	0.00975			0.0042	0.0065
		0.00425	0.01283			0.00425	0.00987			0.00425	0.00657
		0.0043	0.01298			0.0043	0.00999			0.0043	0.00665
		0.00435	0.01313			0.00435	0.0101			0.00435	0.00673
		0.0044	0.01328			0.0044	0.01022			0.0044	0.0068
		0.00445	0.01343			0.00445	0.01033			0.00445	0.00688
		0.0045	0.01358			0.0045	0.01045			0.0045	0.00696
		0.00455	0.01373			0.00455	0.01056			0.00455	0.00704
		0.0046	0.01388			0.0046	0.01068			0.0046	0.00711
		0.00465	0.01404			0.00465	0.0108			0.00465	0.00719
		0.0047	0.01419			0.0047	0.01091			0.0047	0.00727
		0.00475	0.01434			0.00475	0.01103			0.00475	0.00734
		0.0048	0.01449			0.0048	0.01114			0.0048	0.00742
		0.00485	0.01464			0.00485	0.01126			0.00485	0.0075
		0.0049	0.01479			0.0049	0.01138			0.0049	0.00758
		0.00495	0.01494			0.00495	0.01149			0.00495	0.00765
		0.005	0.01509			0.005	0.01161			0.005	0.00773
		0.00505	0.01524			0.00505	0.01172			0.00505	0.00781
		0.0051	0.01539			0.0051	0.01184			0.0051	0.00788
		0.00515	0.01554			0.00515	0.01195			0.00515	0.00796
		0.0052	0.01569			0.0052	0.01207			0.0052	0.00804
		0.00525	0.01584			0.00525	0.01219			0.00525	0.00812
		0.0053	0.01599			0.0053	0.0123			0.0053	0.00819
		0.00535	0.01614			0.00535	0.01242			0.00535	0.00827
		0.0054	0.01629			0.0054	0.01253			0.0054	0.00835
		0.00545	0.01644			0.00545	0.01265			0.00545	0.00842
		0.0055	0.01659			0.0055	0.01276			0.0055	0.0085
		0.00555	0.01674			0.00555	0.01288			0.00555	0.00858
		0.0056	0.01689			0.0056	0.013			0.0056	0.00866
		0.00565	0.01704			0.00565	0.01311			0.00565	0.00873
		0.0057	0.01719			0.0057	0.01323			0.0057	0.00881
		0.00575	0.01734			0.00575	0.01334			0.00575	0.00889
		0.0058	0.01749			0.0058	0.01346			0.0058	0.00896
		0.00585	0.01764			0.00585	0.01357			0.00585	0.00904
		0.0059	0.01779			0.0059	0.01369			0.0059	0.00912
		0.00595	0.01794			0.00595	0.01381			0.00595	0.0092
		0.006	0.01809			0.006	0.01392			0.006	0.00927
		0.00605	0.01824			0.00605	0.01404			0.00605	0.00935
		0.0061	0.01839			0.0061	0.01415			0.0061	0.00943
		0.00615	0.01854			0.00615	0.01427			0.00615	0.0095
		0.0062	0.01869			0.0062	0.01438			0.0062	0.00958
		0.00625	0.01884			0.00625	0.0145			0.00625	0.00966
		0.0063	0.01899			0.0063	0.01462			0.0063	0.00974
		0.00635	0.01914			0.00635	0.01473			0.00635	0.00981
		0.0064	0.01929			0.0064	0.01485			0.0064	0.00989
		0.00645	0.01944			0.00645	0.01496			0.00645	0.00997
		0.0065	0.01959			0.0065	0.01508			0.0065	0.01004
		0.00655	0.01974			0.00655	0.01519			0.00655	0.01012
		0.0066	0.01989			0.0066	0.01531			0.0066	0.0102
		0.00665	0.02004			0.00665	0.01542			0.00665	0.01028
		0.0067	0.02019			0.0067	0.01554			0.0067	0.01035
		0.00675	0.02034			0.00675	0.01566			0.00675	0.01043
		0.0068	0.0205			0.0068	0.01577			0.0068	0.01051
		0.00685	0.02065			0.00685	0.01589			0.00685	0.01058
		0.0069	0.0208			0.0069	0.016			0.0069	0.01066
		0.00695	0.02095			0.00695	0.01612			0.00695	0.01074
		0.007	0.02109			0.007	0.01623			0.007	0.01081
		0.00705	0.02124			0.00705	0.01635			0.00705	0.01089
		0.0071	0.02139			0.0071	0.01646			0.0071	0.01097
		0.00715	0.02154			0.00715	0.01658			0.00715	0.01105
		0.0072	0.02169			0.0072	0.0167			0.0072	0.01112
		0.00725	0.02184			0.00725	0.01681			0.00725	0.0112
		0.0073	0.02199			0.0073	0.01693			0.0073	0.01128
		0.00735	0.02214			0.00735	0.01704			0.00735	0.01135
		0.0074	0.02229			0.0074	0.01716			0.0074	0.01143
		0.00745	0.02244			0.00745	0.01727			0.00745	0.01151
		0.0075	0.02259			0.0075	0.01739			0.0075	0.01159
		0.00755	0.02274			0.00755	0.0175			0.00755	0.01166
		0.0076	0.02289			0.0076	0.01762			0.0076	0.01174
		0.00765	0.02304			0.00765	0.01773			0.00765	0.01182
		0.0077	0.02319			0.0077	0.01785			0.0077	0.01189
		0.00775	0.02334			0.00775	0.01797			0.00775	0.01197
		0.0078	0.02349			0.0078	0.01808			0.0078	0.01205
		0.00785	0.02364			0.00785	0.0182			0.00785	0.01212
		0.0079	0.02379			0.0079	0.01831			0.0079	0.0122
		0.00795	0.02394			0.00795	0.01843			0.00795	0.01228
		0.008	0.02409			0.008	0.01854			0.008	0.01236
		0.00805	0.02424			0.00805	0.01866			0.00805	0.01243
		0.0081	0.02439			0.0081	0.01877			0.0081	0.01251
		0.00815	0.02454			0.00815	0.01889			0.00815	0.01259
		0.0082	0.02469			0.0082	0.019			0.0082	0.01266
		0.00825	0.02484			0.00825	0.01912			0.00825	0.01274
		0.0083	0.02499			0.0083	0.01923			0.0083	0.01282
		0.00835	0.02514			0.00835	0.01935			0.00835	0.01289
		0.0084	0.02529			0.0084	0.01947			0.0084	0.01297
		0.00845	0.02544			0.00845	0.01958			0.00845	0.01305
		0.0085	0.02559			0.0085	0.0197			0.0085	0.01313
		0.00855	0.02574			0.00855	0.01981			0.00855	0.0132
		0.0086	0.02589			0.0086	0.01993			0.0086	0.01328
		0.00865	0.02604			0.00865	0.02004			0.00865	0.01336
		0.0087	0.02619			0.0087	0.02016			0.0087	0.01343
		0.00875	0.02634			0.00875	0.02027			0.00875	0.01351
		0.0088	0.02649			0.0088	0.02039			0.0088	0.01359
		0.00885	0.02664			0.00885	0.0205			0.00885	0.01366
		0.0089	0.02679			0.0089	0.02062			0.0089	0.01374
		0.00895	0.02694			0.00895	0.02073			0.00895	0.01382
		0.009	0.02709			0.009	0.02085			0.009	0.0139
		0.00905	0.02724			0.00905	0.02096			0.00905	0.01397
		0.0091	0.02739			0.0091	0.02108			0.0091	0.01405
		0.00915	0.02753			0.00915	0.0212			0.00915	0.01413
		0.0092	0.02768			0.0092	0.02131			0.0092	0.0142
		0.00925	0.02783			0.00925	0.02143			0.00925	0.01428
		0.0093	0.02798			0.0093	0.02154			0.0093	0.01436
		0.00935	0.02813			0.00935	0.02166			0.00935	0.01443
		0.0094	0.02828			0.0094	0.02177			0.0094	0.01451
		0.00945	0.02843			0.00945	0.02189			0.00945	0.01459
		0.0095	0.02858			0.0095	0.022			0.0095	0.01467
		0.00955	0.02873			0.00955	0.02212			0.00955	0.01474
		0.0096	0.02888			0.0096	0.02223			0.0096	0.01482
		0.00965	0.02903			0.00965	0.02235			0.00965	0.0149
		0.0097	0.02918			0.0097	0.02246			0.0097	0.01497
		0.00975	0.02933			0.00975	0.02258			0.00975	0.01505
		0.0098	0.02948			0.0098	0.02269			0.0098	0.01513
		0.00985	0.02963			0.00985	0.02281			0.00985	0.0152
		0.0099	0.02978			0.0099	0.02292			0.0099	0.01528
		0.00995	0.02993			0.00995	0.02304			0.00995	0.01536
		0.01	0.03008			0.01	0.02315			0.01	0.01543
		0.01005	0.03023			0.01005	0.02327			0.01005	0.01551
		0.0101	0.03037			0.0101	0.02338			0.0101	0.01559
		0.01015	0.03052			0.01015	0.0235			0.01015	0.01567
		0.0102	0.03067			0.0102	0.02362			0.0102	0.01574
		0.01025	0.03082			0.01025	0.02373			0.01025	0.01582
		0.0103	0.03097			0.0103	0.02385			0.0103	0.0159
		0.01035	0.03112			0.01035	0.02396			0.01035	0.01597
		0.0104	0.03127			0.0104	0.02408			0.0104	0.01605
		0.01045	0.03142			0.01045	0.02419			0.01045	0.01613
		0.0105	0.03157			0.0105	0.02431			0.0105	0.0162
		0.01055	0.03172			0.01055	0.02442			0.01055	0.01628
		0.0106	0.03187			0.0106	0.02454			0.0106	0.01636
		0.01065	0.03202			0.01065	0.02465			0.01065	0.01643
		0.0107	0.03217			0.0107	0.02477			0.0107	0.01651
		0.01075	0.03232			0.01075	0.02488			0.01075	0.01659
		0.0108	0.03246			0.0108	0.025			0.0108	0.01666
		0.01085	0.03261			0.01085	0.02511			0.01085	0.01674
		0.0109	0.03276			0.0109	0.02523			0.0109	0.01682
		0.01095	0.03291			0.01095	0.02534			0.01095	0.0169
		0.011	0.03306			0.011	0.02546			0.011	0.01697
		0.01105	0.03321			0.01105	0.02557			0.01105	0.01705
		0.0111	0.03336			0.0111	0.02569			0.0111	0.01713
		0.01115	0.03351			0.01115	0.0258			0.01115	0.0172
		0.0112	0.03366			0.0112	0.02592			0.0112	0.01728
		0.01125	0.03381			0.01125	0.02603			0.01125	0.01736
		0.0113	0.03396			0.0113	0.02615			0.0113	0.01743
		0.01135	0.03411			0.01135	0.02626			0.01135	0.01751
		0.0114	0.03425			0.0114	0.02638			0.0114	0.01759
		0.01145	0.0344			0.01145	0.02649			0.01145	0.01766
		0.0115	0.03455			0.0115	0.02661			0.0115	0.01774
		0.01155	0.0347			0.01155	0.02672			0.01155	0.01782
		0.0116	0.03485			0.0116	0.02684			0.0116	0.01789
		0.01165	0.035			0.01165	0.02695			0.01165	0.01797
		0.0117	0.03515			0.0117	0.02707			0.0117	0.01805
		0.01175	0.0353			0.01175	0.02718			0.01175	0.01813
		0.0118	0.03545			0.0118	0.0273			0.0118	0.0182
		0.01185	0.0356			0.01185	0.02741			0.01185	0.01828
		0.0119	0.03575			0.0119	0.02753			0.0119	0.01836
		0.01195	0.03589			0.01195	0.02764			0.01195	0.01843
		0.012	0.03604			0.012	0.02776			0.012	0.01851
		0.01205	0.03619			0.01205	0.02787			0.01205	0.01859
		0.0121	0.03634			0.0121	0.02799			0.0121	0.01866
		0.01215	0.03649			0.01215	0.0281			0.01215	0.01874
		0.0122	0.03664			0.0122	0.02822			0.0122	0.01882
		0.01225	0.03679			0.01225	0.02833			0.01225	0.01889
		0.0123	0.03694			0.0123	0.02845			0.0123	0.01897
		0.01235	0.03709			0.01235	0.02856			0.01235	0.01905
		0.0124	0.03724			0.0124	0.02868			0.0124	0.01912
		0.01245	0.03738			0.01245	0.02879			0.01245	0.0192
		0.0125	0.03753			0.0125	0.02891			0.0125	0.01928
		0.01255	0.03768			0.01255	0.02902			0.01255	0.01935
		0.0126	0.03783			0.0126	0.02914			0.0126	0.01943
		0.01265	0.03798			0.01265	0.02925			0.01265	0.01951
		0.0127	0.03813			0.0127	0.02937			0.0127	0.01958
		0.01275	0.03828			0.01275	0.02948			0.01275	0.01966
		0.0128	0.03843			0.0128	0.0296			0.0128	0.01974
		0.01285	0.03858			0.01285	0.02971			0.01285	0.01981
		0.0129	0.03872			0.0129	0.02982			0.0129	0.01989
		0.01295	0.03887			0.01295	0.02994			0.01295	0.01997
		0.013	0.03902			0.013	0.03005			0.013	0.02005
		0.01305	0.03917			0.01305	0.03017			0.01305	0.02012
		0.0131	0.03932			0.0131	0.03028			0.0131	0.0202
		0.01315	0.03947			0.01315	0.0304			0.01315	0.02028
		0.0132	0.03962			0.0132	0.03051			0.0132	0.02035
		0.01325	0.03977			0.01325	0.03063			0.01325	0.02043
		0.0133	0.03991			0.0133	0.03074			0.0133	0.02051
		0.01335	0.04006			0.01335	0.03086			0.01335	0.02058
		0.0134	0.04021			0.0134	0.03097			0.0134	0.02066
		0.01345	0.04036			0.01345	0.03109			0.01345	0.02074
		0.0135	0.04051			0.0135	0.0312			0.0135	0.02081
		0.01355	0.04066			0.01355	0.03132			0.01355	0.02089
		0.0136	0.04081			0.0136	0.03143			0.0136	0.02097
		0.01365	0.04096			0.01365	0.03155			0.01365	0.02104
		0.0137	0.0411			0.0137	0.03166			0.0137	0.02112
		0.01375	0.04125			0.01375	0.03178			0.01375	0.0212
		0.0138	0.0414			0.0138	0.03189			0.0138	0.02127
		0.01385	0.04155			0.01385	0.03201			0.01385	0.02135
		0.0139	0.0417			0.0139	0.03212			0.0139	0.02143
		0.01395	0.04185			0.01395	0.03224			0.01395	0.0215
		0.014	0.042			0.014	0.03235			0.014	0.02158
		0.01405	0.04214			0.01405	0.03246			0.01405	0.02166
		0.0141	0.04229			0.0141	0.03258			0.0141	0.02173
		0.01415	0.04244			0.01415	0.03269			0.01415	0.02181
		0.0142	0.04259			0.0142	0.03281			0.0142	0.02189
		0.01425	0.04274			0.01425	0.03292			0.01425	0.02196
		0.0143	0.04289			0.0143	0.03304			0.0143	0.02204
		0.01435	0.04304			0.01435	0.03315			0.01435	0.02212
		0.0144	0.04318			0.0144	0.03327			0.0144	0.02219
		0.01445	0.04333			0.01445	0.03338			0.01445	0.02227
		0.0145	0.04348			0.0145	0.0335			0.0145	0.02235
		0.01455	0.04363			0.01455	0.03361			0.01455	0.02242
		0.0146	0.04378			0.0146	0.03373			0.0146	0.0225
		0.01465	0.04393			0.01465	0.03384			0.01465	0.02258
		0.0147	0.04408			0.0147	0.03396			0.0147	0.02265
		0.01475	0.04422			0.01475	0.03407			0.01475	0.02273
		0.0148	0.04437			0.0148	0.03418			0.0148	0.02281
		0.01485	0.04452			0.01485	0.0343			0.01485	0.02288
		0.0149	0.04467			0.0149	0.03441			0.0149	0.02296
		0.01495	0.04482			0.01495	0.03453			0.01495	0.02304
		0.015	0.04497			0.015	0.03464			0.015	0.02311
		0.01505	0.04511			0.01505	0.03476			0.01505	0.02319
		0.0151	0.04526			0.0151	0.03487			0.0151	0.02327
		0.01515	0.04541			0.01515	0.03499			0.01515	0.02334
		0.0152	0.04556			0.0152	0.0351			0.0152	0.02342
		0.01525	0.04571			0.01525	0.03522			0.01525	0.0235
		0.0153	0.04586			0.0153	0.03533			0.0153	0.02357
		0.01535	0.046			0.01535	0.03544			0.01535	0.02365
		0.0154	0.04615			0.0154	0.03556			0.0154	0.02373
		0.01545	0.0463			0.01545	0.03567			0.01545	0.0238
		0.0155	0.04645			0.0155	0.03579			0.0155	0.02388
		0.01555	0.0466			0.01555	0.0359			0.01555	0.02396
		0.0156	0.04675			0.0156	0.03602			0.0156	0.02403
		0.01565	0.04689			0.01565	0.03613			0.01565	0.02411
		0.0157	0.04704			0.0157	0.03625			0.0157	0.02419
		0.01575	0.04719			0.01575	0.03636			0.01575	0.02426
		0.0158	0.04734			0.0158	0.03648			0.0158	0.02434
		0.01585	0.04749			0.01585	0.03659			0.01585	0.02442
		0.0159	0.04764			0.0159	0.0367			0.0159	0.02449
		0.01595	0.04778			0.01595	0.03682			0.01595	0.02457
		0.016	0.04793			0.016	0.03693			0.016	0.02465
		0.01605	0.04808			0.01605	0.03705			0.01605	0.02472
		0.0161	0.04823			0.0161	0.03716			0.0161	0.0248
		0.01615	0.04838			0.01615	0.03728			0.01615	0.02488
		0.0162	0.04853			0.0162	0.03739			0.0162	0.02495
		0.01625	0.04867			0.01625	0.03751			0.01625	0.02503
		0.0163	0.04882			0.0163	0.03762			0.0163	0.02511
		0.01635	0.04897			0.01635	0.03773			0.01635	0.02518
		0.0164	0.04912			0.0164	0.03785			0.0164	0.02526
		0.01645	0.04927			0.01645	0.03796			0.01645	0.02534
		0.0165	0.04941			0.0165	0.03808			0.0165	0.02541
		0.01655	0.04956			0.01655	0.03819			0.01655	0.02549
		0.0166	0.04971			0.0166	0.03831			0.0166	0.02557
		0.01665	0.04986			0.01665	0.03842			0.01665	0.02564
		0.0167	0.05001			0.0167	0.03854			0.0167	0.02572
		0.01675	0.05015			0.01675	0.03865			0.01675	0.0258
		0.0168	0.0503			0.0168	0.03876			0.0168	0.02587
		0.01685	0.05045			0.01685	0.03888			0.01685	0.02595
		0.0169	0.0506			0.0169	0.03899			0.0169	0.02603
		0.01695	0.05075			0.01695	0.03911			0.01695	0.0261
		0.017	0.0509			0.017	0.03922			0.017	0.02618
		0.01705	0.05104			0.01705	0.03934			0.01705	0.02625
		0.0171	0.05119			0.0171	0.03945			0.0171	0.02633
		0.01715	0.05134			0.01715	0.03957			0.01715	0.02641
		0.0172	0.05149			0.0172	0.03968			0.0172	0.02648
		0.01725	0.05164			0.01725	0.03979			0.01725	0.02656
		0.0173	0.05178			0.0173	0.03991			0.0173	0.02664
		0.01735	0.05193			0.01735	0.04002			0.01735	0.02671
		0.0174	0.05208			0.0174	0.04014			0.0174	0.02679
		0.01745	0.05223			0.01745	0.04025			0.01745	0.02687
		0.0175	0.05237			0.0175	0.04037			0.0175	0.02694
		0.01755	0.05252			0.01755	0.04048			0.01755	0.02702
		0.0176	0.05267			0.0176	0.04059			0.0176	0.0271
		0.01765	0.05282			0.01765	0.04071			0.01765	0.02717
		0.0177	0.05297			0.0177	0.04082			0.0177	0.02725
		0.01775	0.05311			0.01775	0.04094			0.01775	0.02733
		0.0178	0.05326			0.0178	0.04105			0.0178	0.0274
		0.01785	0.05341			0.01785	0.04117			0.01785	0.02748
		0.0179	0.05356			0.0179	0.04128			0.0179	0.02756
		0.01795	0.05371			0.01795	0.04139			0.01795	0.02763
		0.018	0.05385			0.018	0.04151			0.018	0.02771
		0.01805	0.054			0.01805	0.04162			0.01805	0.02779
		0.0181	0.05415			0.0181	0.04174			0.0181	0.02786
		0.01815	0.0543			0.01815	0.04185			0.01815	0.02794
		0.0182	0.05445			0.0182	0.04196			0.0182	0.02802
		0.01825	0.05459			0.01825	0.04208			0.01825	0.02809
		0.0183	0.05474			0.0183	0.04219			0.0183	0.02817
		0.01835	0.05489			0.01835	0.04231			0.01835	0.02824
		0.0184	0.05504			0.0184	0.04242			0.0184	0.02832
		0.01845	0.05518			0.01845	0.04254			0.01845	0.0284
		0.0185	0.05533			0.0185	0.04265			0.0185	0.02847
		0.01855	0.05548			0.01855	0.04276			0.01855	0.02855
		0.0186	0.05563			0.0186	0.04288			0.0186	0.02863
		0.01865	0.05578			0.01865	0.04299			0.01865	0.0287
		0.0187	0.05592			0.0187	0.04311			0.0187	0.02878
		0.01875	0.05607			0.01875	0.04322			0.01875	0.02886
		0.0188	0.05622			0.0188	0.04334			0.0188	0.02893
		0.01885	0.05637			0.01885	0.04345			0.01885	0.02901
		0.0189	0.05651			0.0189	0.04356			0.0189	0.02909
		0.01895	0.05666			0.01895	0.04368			0.01895	0.02916
		0.019	0.05681			0.019	0.04379			0.019	0.02924
		0.01905	0.05696			0.01905	0.04391			0.01905	0.02932
		0.0191	0.0571			0.0191	0.04402			0.0191	0.02939
		0.01915	0.05725			0.01915	0.04413			0.01915	0.02947
		0.0192	0.0574			0.0192	0.04425			0.0192	0.02954
		0.01925	0.05755			0.01925	0.04436			0.01925	0.02962
		0.0193	0.05769			0.0193	0.04448			0.0193	0.0297
		0.01935	0.05784			0.01935	0.04459			0.01935	0.02977
		0.0194	0.05799			0.0194	0.0447			0.0194	0.02985
		0.01945	0.05814			0.01945	0.04482			0.01945	0.02993
		0.0195	0.05828			0.0195	0.04493			0.0195	0.03
		0.01955	0.05843			0.01955	0.04505			0.01955	0.03008
		0.0196	0.05858			0.0196	0.04516			0.0196	0.03016
		0.01965	0.05873			0.01965	0.04528			0.01965	0.03023
		0.0197	0.05888			0.0197	0.04539			0.0197	0.03031
		0.01975	0.05902			0.01975	0.0455			0.01975	0.03039
		0.0198	0.05917			0.0198	0.04562			0.0198	0.03046
		0.01985	0.05932			0.01985	0.04573			0.01985	0.03054
		0.0199	0.05947			0.0199	0.04585			0.0199	0.03062
		0.01995	0.05961			0.01995	0.04596			0.01995	0.03069
		0.02	0.05976			0.02	0.04607			0.02	0.03077
		0.02005	0.05991			0.02005	0.04619			0.02005	0.03084
		0.0201	0.06006			0.0201	0.0463			0.0201	0.03092
		0.02015	0.0602			0.02015	0.04642			0.02015	0.031
		0.0202	0.06035			0.0202	0.04653			0.0202	0.03107
		0.02025	0.0605			0.02025	0.04664			0.02025	0.03115
		0.0203	0.06064			0.0203	0.04676			0.0203	0.03123
		0.02035	0.06079			0.02035	0.04687			0.02035	0.0313
		0.0204	0.06094			0.0204	0.04699			0.0204	0.03138
		0.02045	0.06109			0.02045	0.0471			0.02045	0.03146
		0.0205	0.06123			0.0205	0.04721			0.0205	0.03153
		0.02055	0.06138			0.02055	0.04733			0.02055	0.03161
		0.0206	0.06153			0.0206	0.04744			0.0206	0.03168
		0.02065	0.06168			0.02065	0.04756			0.02065	0.03176
		0.0207	0.06182			0.0207	0.04767			0.0207	0.03184
		0.02075	0.06197			0.02075	0.04778			0.02075	0.03191
		0.0208	0.06212			0.0208	0.0479			0.0208	0.03199
		0.02085	0.06227			0.02085	0.04801			0.02085	0.03207
		0.0209	0.06241			0.0209	0.04812			0.0209	0.03214
		0.02095	0.06256			0.02095	0.04824			0.02095	0.03222
		0.021	0.06271			0.021	0.04835			0.021	0.0323
		0.02105	0.06285			0.02105	0.04847			0.02105	0.03237
		0.0211	0.063			0.0211	0.04858			0.0211	0.03245
		0.02115	0.06315			0.02115	0.04869			0.02115	0.03252
		0.0212	0.0633			0.0212	0.04881			0.0212	0.0326
		0.02125	0.06344			0.02125	0.04892			0.02125	0.03268
		0.0213	0.06359			0.0213	0.04904			0.0213	0.03275
		0.02135	0.06374			0.02135	0.04915			0.02135	0.03283
		0.0214	0.06389			0.0214	0.04926			0.0214	0.03291
		0.02145	0.06403			0.02145	0.04938			0.02145	0.03298
		0.0215	0.06418			0.0215	0.04949			0.0215	0.03306
		0.02155	0.06433			0.02155	0.04961			0.02155	0.03314
		0.0216	0.06447			0.0216	0.04972			0.0216	0.03321
		0.02165	0.06462			0.02165	0.04983			0.02165	0.03329
		0.0217	0.06477			0.0217	0.04995			0.0217	0.03336
		0.02175	0.06492			0.02175	0.05006			0.02175	0.03344
		0.0218	0.06506			0.0218	0.05017			0.0218	0.03352
		0.02185	0.06521			0.02185	0.05029			0.02185	0.03359
		0.0219	0.06536			0.0219	0.0504			0.0219	0.03367
		0.02195	0.0655			0.02195	0.05052			0.02195	0.03375
		0.022	0.06565			0.022	0.05063			0.022	0.03382
		0.02205	0.0658			0.02205	0.05074			0.02205	0.0339
		0.0221	0.06595			0.0221	0.05086			0.0221	0.03398
		0.02215	0.06609			0.02215	0.05097			0.02215	0.03405
		0.0222	0.06624			0.0222	0.05108			0.0222	0.03413
		0.02225	0.06639			0.02225	0.0512			0.02225	0.0342
		0.0223	0.06653			0.0223	0.05131			0.0223	0.03428
		0.02235	0.06668			0.02235	0.05143			0.02235	0.03436
		0.0224	0.06683			0.0224	0.05154			0.0224	0.03443
		0.02245	0.06697			0.02245	0.05165			0.02245	0.03451
		0.0225	0.06712			0.0225	0.05177			0.0225	0.03459
		0.02255	0.06727			0.02255	0.05188			0.02255	0.03466
		0.0226	0.06742			0.0226	0.05199			0.0226	0.03474
		0.02265	0.06756			0.02265	0.05211			0.02265	0.03481
		0.0227	0.06771			0.0227	0.05222			0.0227	0.03489
		0.02275	0.06786			0.02275	0.05234			0.02275	0.03497
		0.0228	0.068			0.0228	0.05245			0.0228	0.03504
		0.02285	0.06815			0.02285	0.05256			0.02285	0.03512
		0.0229	0.0683			0.0229	0.05268			0.0229	0.0352
		0.02295	0.06844			0.02295	0.05279			0.02295	0.03527
		0.023	0.06859			0.023	0.0529			0.023	0.03535
		0.02305	0.06874			0.02305	0.05302			0.02305	0.03542
		0.0231	0.06889			0.0231	0.05313			0.0231	0.0355
		0.02315	0.06903			0.02315	0.05325			0.02315	0.03558
		0.0232	0.06918			0.0232	0.05336			0.0232	0.03565
		0.02325	0.06933			0.02325	0.05347			0.02325	0.03573
		0.0233	0.06947			0.0233	0.05359			0.0233	0.03581
		0.02335	0.06962			0.02335	0.0537			0.02335	0.03588
		0.0234	0.06977			0.0234	0.05381			0.0234	0.03596
		0.02345	0.06991			0.02345	0.05393			0.02345	0.03603
		0.0235	0.07006			0.0235	0.05404			0.0235	0.03611
		0.02355	0.07021			0.02355	0.05415			0.02355	0.03619
		0.0236	0.07035			0.0236	0.05427			0.0236	0.03626
		0.02365	0.0705			0.02365	0.05438			0.02365	0.03634
		0.0237	0.07065			0.0237	0.0545			0.0237	0.03642
		0.02375	0.07079			0.02375	0.05461			0.02375	0.03649
		0.0238	0.07094			0.0238	0.05472			0.0238	0.03657
		0.02385	0.07109			0.02385	0.05484			0.02385	0.03664
		0.0239	0.07123			0.0239	0.05495			0.0239	0.03672
		0.02395	0.07138			0.02395	0.05506			0.02395	0.0368
		0.024	0.07153			0.024	0.05518			0.024	0.03687
		0.02405	0.07167			0.02405	0.05529			0.02405	0.03695
		0.0241	0.07182			0.0241	0.0554			0.0241	0.03703
		0.02415	0.07197			0.02415	0.05552			0.02415	0.0371
		0.0242	0.07211			0.0242	0.05563			0.0242	0.03718
		0.02425	0.07226			0.02425	0.05574			0.02425	0.03725
		0.0243	0.07241			0.0243	0.05586			0.0243	0.03733
		0.02435	0.07255			0.02435	0.05597			0.02435	0.03741
		0.0244	0.0727			0.0244	0.05609			0.0244	0.03748
		0.02445	0.07285			0.02445	0.0562			0.02445	0.03756
		0.0245	0.07299			0.0245	0.05631			0.0245	0.03764
		0.02455	0.07314			0.02455	0.05643			0.02455	0.03771
		0.0246	0.07329			0.0246	0.05654			0.0246	0.03779
		0.02465	0.07343			0.02465	0.05665			0.02465	0.03786
		0.0247	0.07358			0.0247	0.05677			0.0247	0.03794
		0.02475	0.07373			0.02475	0.05688			0.02475	0.03802
		0.0248	0.07387			0.0248	0.05699			0.0248	0.03809
		0.02485	0.07402			0.02485	0.05711			0.02485	0.03817
		0.0249	0.07417			0.0249	0.05722			0.0249	0.03824
		0.02495	0.07431			0.02495	0.05733			0.02495	0.03832
		0.025	0.07446			0.025	0.05745			0.025	0.0384
		0.02505	0.07461			0.02505	0.05756			0.02505	0.03847
		0.0251	0.07475			0.0251	0.05767			0.0251	0.03855
		0.02515	0.0749			0.02515	0.05779			0.02515	0.03863
		0.0252	0.07505			0.0252	0.0579			0.0252	0.0387
		0.02525	0.07519			0.02525	0.05801			0.02525	0.03878
		0.0253	0.07534			0.0253	0.05813			0.0253	0.03885
		0.02535	0.07549			0.02535	0.05824			0.02535	0.03893
		0.0254	0.07563			0.0254	0.05835			0.0254	0.03901
		0.02545	0.07578			0.02545	0.05847			0.02545	0.03908
		0.0255	0.07593			0.0255	0.05858			0.0255	0.03916
		0.02555	0.07607			0.02555	0.05869			0.02555	0.03923
		0.0256	0.07622			0.0256	0.05881			0.0256	0.03931
		0.02565	0.07636			0.02565	0.05892			0.02565	0.03939
		0.0257	0.07651			0.0257	0.05903			0.0257	0.03946
		0.02575	0.07666			0.02575	0.05915			0.02575	0.03954
		0.0258	0.0768			0.0258	0.05926			0.0258	0.03962
		0.02585	0.07695			0.02585	0.05937			0.02585	0.03969
		0.0259	0.0771			0.0259	0.05949			0.0259	0.03977
		0.02595	0.07724			0.02595	0.0596			0.02595	0.03984
		0.026	0.07739			0.026	0.05971			0.026	0.03992
		0.02605	0.07754			0.02605	0.05983			0.02605	0.04
		0.0261	0.07768			0.0261	0.05994			0.0261	0.04007
		0.02615	0.07783			0.02615	0.06005			0.02615	0.04015
		0.0262	0.07797			0.0262	0.06017			0.0262	0.04022
		0.02625	0.07812			0.02625	0.06028			0.02625	0.0403
		0.0263	0.07827			0.0263	0.06039			0.0263	0.04038
		0.02635	0.07841			0.02635	0.06051			0.02635	0.04045
		0.0264	0.07856			0.0264	0.06062			0.0264	0.04053
		0.02645	0.07871			0.02645	0.06073			0.02645	0.0406
		0.0265	0.07885			0.0265	0.06085			0.0265	0.04068
		0.02655	0.079			0.02655	0.06096			0.02655	0.04076
		0.0266	0.07914			0.0266	0.06107			0.0266	0.04083
		0.02665	0.07929			0.02665	0.06119			0.02665	0.04091
		0.0267	0.07944			0.0267	0.0613			0.0267	0.04099
		0.02675	0.07958			0.02675	0.06141			0.02675	0.04106
		0.0268	0.07973			0.0268	0.06153			0.0268	0.04114
		0.02685	0.07988			0.02685	0.06164			0.02685	0.04121
		0.0269	0.08002			0.0269	0.06175			0.0269	0.04129
		0.02695	0.08017			0.02695	0.06187			0.02695	0.04137
		0.027	0.08031			0.027	0.06198			0.027	0.04144
		0.02705	0.08046			0.02705	0.06209			0.02705	0.04152
		0.0271	0.08061			0.0271	0.06221			0.0271	0.04159
		0.02715	0.08075			0.02715	0.06232			0.02715	0.04167
		0.0272	0.0809			0.0272	0.06243			0.0272	0.04175
		0.02725	0.08105			0.02725	0.06255			0.02725	0.04182
		0.0273	0.08119			0.0273	0.06266			0.0273	0.0419
		0.02735	0.08134			0.02735	0.06277			0.02735	0.04197
		0.0274	0.08148			0.0274	0.06289			0.0274	0.04205
		0.02745	0.08163			0.02745	0.063			0.02745	0.04213
		0.0275	0.08178			0.0275	0.06311			0.0275	0.0422
		0.02755	0.08192			0.02755	0.06323			0.02755	0.04228
		0.0276	0.08207			0.0276	0.06334			0.0276	0.04235
		0.02765	0.08221			0.02765	0.06345			0.02765	0.04243
		0.0277	0.08236			0.0277	0.06357			0.0277	0.04251
		0.02775	0.08251			0.02775	0.06368			0.02775	0.04258
		0.0278	0.08265			0.0278	0.06379			0.0278	0.04266
		0.02785	0.0828			0.02785	0.0639			0.02785	0.04273
		0.0279	0.08294			0.0279	0.06402			0.0279	0.04281
		0.02795	0.08309			0.02795	0.06413			0.02795	0.04289
		0.028	0.08324			0.028	0.06424			0.028	0.04296
		0.02805	0.08338			0.02805	0.06436			0.02805	0.04304
		0.0281	0.08353			0.0281	0.06447			0.0281	0.04311
		0.02815	0.08367			0.02815	0.06458			0.02815	0.04319
		0.0282	0.08382			0.0282	0.0647			0.0282	0.04327
		0.02825	0.08397			0.02825	0.06481			0.02825	0.04334
		0.0283	0.08411			0.0283	0.06492			0.0283	0.04342
		0.02835	0.08426			0.02835	0.06504			0.02835	0.04349
		0.0284	0.0844			0.0284	0.06515			0.0284	0.04357
		0.02845	0.08455			0.02845	0.06526			0.02845	0.04365
		0.0285	0.0847			0.0285	0.06537			0.0285	0.04372
		0.02855	0.08484			0.02855	0.06549			0.02855	0.0438
		0.0286	0.08499			0.0286	0.0656			0.0286	0.04387
		0.02865	0.08513			0.02865	0.06571			0.02865	0.04395
		0.0287	0.08528			0.0287	0.06583			0.0287	0.04403
		0.02875	0.08542			0.02875	0.06594			0.02875	0.0441
		0.0288	0.08557			0.0288	0.06605			0.0288	0.04418
		0.02885	0.08572			0.02885	0.06617			0.02885	0.04425
		0.0289	0.08586			0.0289	0.06628			0.0289	0.04433
		0.02895	0.08601			0.02895	0.06639			0.02895	0.04441
		0.029	0.08615			0.029	0.06651			0.029	0.04448
		0.02905	0.0863			0.02905	0.06662			0.02905	0.04456
		0.0291	0.08645			0.0291	0.06673			0.0291	0.04463
		0.02915	0.08659			0.02915	0.06684			0.02915	0.04471
		0.0292	0.08674			0.0292	0.06696			0.0292	0.04479
		0.02925	0.08688			0.02925	0.06707			0.02925	0.04486
		0.0293	0.08703			0.0293	0.06718			0.0293	0.04494
		0.02935	0.08717			0.02935	0.0673			0.02935	0.04501
		0.0294	0.08732			0.0294	0.06741			0.0294	0.04509
		0.02945	0.08747			0.02945	0.06752			0.02945	0.04517
		0.0295	0.08761			0.0295	0.06763			0.0295	0.04524
		0.02955	0.08776			0.02955	0.06775			0.02955	0.04532
		0.0296	0.0879			0.0296	0.06786			0.0296	0.04539
		0.02965	0.08805			0.02965	0.06797			0.02965	0.04547
		0.0297	0.08819			0.0297	0.06809			0.0297	0.04555
		0.02975	0.08834			0.02975	0.0682			0.02975	0.04562
		0.0298	0.08849			0.0298	0.06831			0.0298	0.0457
		0.02985	0.08863			0.02985	0.06843			0.02985	0.04577
		0.0299	0.08878			0.0299	0.06854			0.0299	0.04585
		0.02995	0.08892			0.02995	0.06865			0.02995	0.04593
		0.03	0.08907			0.03	0.06876			0.03	0.046
		0.03005	0.08921			0.03005	0.06888			0.03005	0.04608
		0.0301	0.08936			0.0301	0.06899			0.0301	0.04615
		0.03015	0.0895			0.03015	0.0691			0.03015	0.04623
		0.0302	0.08965			0.0302	0.06922			0.0302	0.04631
		0.03025	0.0898			0.03025	0.06933			0.03025	0.04638
		0.0303	0.08994			0.0303	0.06944			0.0303	0.04646
		0.03035	0.09009			0.03035	0.06955			0.03035	0.04653
		0.0304	0.09023			0.0304	0.06967			0.0304	0.04661
		0.03045	0.09038			0.03045	0.06978			0.03045	0.04668
		0.0305	0.09052			0.0305	0.06989			0.0305	0.04676
		0.03055	0.09067			0.03055	0.07001			0.03055	0.04684
		0.0306	0.09081			0.0306	0.07012			0.0306	0.04691
		0.03065	0.09096			0.03065	0.07023			0.03065	0.04699
		0.0307	0.09111			0.0307	0.07034			0.0307	0.04706
		0.03075	0.09125			0.03075	0.07046			0.03075	0.04714
		0.0308	0.0914			0.0308	0.07057			0.0308	0.04722
		0.03085	0.09154			0.03085	0.07068			0.03085	0.04729
		0.0309	0.09169			0.0309	0.0708			0.0309	0.04737
		0.03095	0.09183			0.03095	0.07091			0.03095	0.04744
		0.031	0.09198			0.031	0.07102			0.031	0.04752
		0.03105	0.09212			0.03105	0.07113			0.03105	0.0476
		0.0311	0.09227			0.0311	0.07125			0.0311	0.04767
		0.03115	0.09241			0.03115	0.07136			0.03115	0.04775
		0.0312	0.09256			0.0312	0.07147			0.0312	0.04782
		0.03125	0.09271			0.03125	0.07158			0.03125	0.0479
		0.0313	0.09285			0.0313	0.0717			0.0313	0.04797
		0.03135	0.093			0.03135	0.07181			0.03135	0.04805
		0.0314	0.09314			0.0314	0.07192			0.0314	0.04813
		0.03145	0.09329			0.03145	0.07204			0.03145	0.0482
		0.0315	0.09343			0.0315	0.07215			0.0315	0.04828
		0.03155	0.09358			0.03155	0.07226			0.03155	0.04835
		0.0316	0.09372			0.0316	0.07237			0.0316	0.04843
		0.03165	0.09387			0.03165	0.07249			0.03165	0.04851
		0.0317	0.09401			0.0317	0.0726			0.0317	0.04858
		0.03175	0.09416			0.03175	0.07271			0.03175	0.04866
		0.0318	0.0943			0.0318	0.07282			0.0318	0.04873
		0.03185	0.09445			0.03185	0.07294			0.03185	0.04881
		0.0319	0.0946			0.0319	0.07305			0.0319	0.04889
		0.03195	0.09474			0.03195	0.07316			0.03195	0.04896
		0.032	0.09489			0.032	0.07328			0.032	0.04904
		0.03205	0.09503			0.03205	0.07339			0.03205	0.04911
		0.0321	0.09518			0.0321	0.0735			0.0321	0.04919
		0.03215	0.09532			0.03215	0.07361			0.03215	0.04926
		0.0322	0.09547			0.0322	0.07373			0.0322	0.04934
		0.03225	0.09561			0.03225	0.07384			0.03225	0.04942
		0.0323	0.09576			0.0323	0.07395			0.0323	0.04949
		0.03235	0.0959			0.03235	0.07406			0.03235	0.04957
		0.0324	0.09605			0.0324	0.07418			0.0324	0.04964
		0.03245	0.09619			0.03245	0.07429			0.03245	0.04972
		0.0325	0.09634			0.0325	0.0744			0.0325	0.04979
		0.03255	0.09648			0.03255	0.07451			0.03255	0.04987
		0.0326	0.09663			0.0326	0.07463			0.0326	0.04995
		0.03265	0.09677			0.03265	0.07474			0.03265	0.05002
		0.0327	0.09692			0.0327	0.07485			0.0327	0.0501
		0.03275	0.09706			0.03275	0.07497			0.03275	0.05017
		0.0328	0.09721			0.0328	0.07508			0.0328	0.05025
		0.03285	0.09735			0.03285	0.07519			0.03285	0.05033
		0.0329	0.0975			0.0329	0.0753			0.0329	0.0504
		0.03295	0.09764			0.03295	0.07542			0.03295	0.05048
		0.033	0.09779			0.033	0.07553			0.033	0.05055
		0.03305	0.09793			0.03305	0.07564			0.03305	0.05063
		0.0331	0.09808			0.0331	0.07575			0.0331	0.0507
		0.03315	0.09822			0.03315	0.07587			0.03315	0.05078
		0.0332	0.09837			0.0332	0.07598			0.0332	0.05086
		0.03325	0.09851			0.03325	0.07609			0.03325	0.05093
		0.0333	0.09866			0.0333	0.0762			0.0333	0.05101
		0.03335	0.0988			0.03335	0.07632			0.03335	0.05108
		0.0334	0.09895			0.0334	0.07643			0.0334	0.05116
		0.03345	0.09909			0.03345	0.07654			0.03345	0.05123
		0.0335	0.09924			0.0335	0.07665			0.0335	0.05131
		0.03355	0.09938			0.03355	0.07677			0.03355	0.05139
		0.0336	0.09953			0.0336	0.07688			0.0336	0.05146
		0.03365	0.09967			0.03365	0.07699			0.03365	0.05154
		0.0337	0.09982			0.0337	0.0771			0.0337	0.05161
		0.03375	0.09996			0.03375	0.07722			0.03375	0.05169
		0.0338	0.10011			0.0338	0.07733			0.0338	0.05177
		0.03385	0.10025			0.03385	0.07744			0.03385	0.05184
		0.0339	0.1004			0.0339	0.07755			0.0339	0.05192
		0.03395	0.10054			0.03395	0.07767			0.03395	0.05199
		0.034	0.10069			0.034	0.07778			0.034	0.05207
		0.03405	0.10083			0.03405	0.07789			0.03405	0.05214
		0.0341	0.10098			0.0341	0.078			0.0341	0.05222
		0.03415	0.10112			0.03415	0.07812			0.03415	0.0523
		0.0342	0.10127			0.0342	0.07823			0.0342	0.05237
		0.03425	0.10141			0.03425	0.07834			0.03425	0.05245
		0.0343	0.10156			0.0343	0.07845			0.0343	0.05252
		0.03435	0.1017			0.03435	0.07857			0.03435	0.0526
		0.0344	0.10185			0.0344	0.07868			0.0344	0.05267
		0.03445	0.10199			0.03445	0.07879			0.03445	0.05275
		0.0345	0.10214			0.0345	0.0789			0.0345	0.05283
		0.03455	0.10228			0.03455	0.07901			0.03455	0.0529
		0.0346	0.10243			0.0346	0.07913			0.0346	0.05298
		0.03465	0.10257			0.03465	0.07924			0.03465	0.05305
		0.0347	0.10272			0.0347	0.07935			0.0347	0.05313
		0.03475	0.10286			0.03475	0.07946			0.03475	0.0532
		0.0348	0.10301			0.0348	0.07958			0.0348	0.05328
		0.03485	0.10315			0.03485	0.07969			0.03485	0.05336
		0.0349	0.1033			0.0349	0.0798			0.0349	0.05343
		0.03495	0.10344			0.03495	0.07991			0.03495	0.05351
		0.035	0.10359			0.035	0.08003			0.035	0.05358
		0.03505	0.10373			0.03505	0.08014			0.03505	0.05366
		0.0351	0.10387			0.0351	0.08025			0.0351	0.05373
		0.03515	0.10402			0.03515	0.08036			0.03515	0.05381
		0.0352	0.10416			0.0352	0.08048			0.0352	0.05388
		0.03525	0.10431			0.03525	0.08059			0.03525	0.05396
		0.0353	0.10445			0.0353	0.0807			0.0353	0.05404
		0.03535	0.1046			0.03535	0.08081			0.03535	0.05411
		0.0354	0.10474			0.0354	0.08092			0.0354	0.05419
		0.03545	0.10489			0.03545	0.08104			0.03545	0.05426
		0.0355	0.10503			0.0355	0.08115			0.0355	0.05434
		0.03555	0.10518			0.03555	0.08126			0.03555	0.05441
		0.0356	0.10532			0.0356	0.08137			0.0356	0.05449
		0.03565	0.10547			0.03565	0.08149			0.03565	0.05457
		0.0357	0.10561			0.0357	0.0816			0.0357	0.05464
		0.03575	0.10576			0.03575	0.08171			0.03575	0.05472
		0.0358	0.1059			0.0358	0.08182			0.0358	0.05479
		0.03585	0.10604			0.03585	0.08194			0.03585	0.05487
		0.0359	0.10619			0.0359	0.08205			0.0359	0.05494
		0.03595	0.10633			0.03595	0.08216			0.03595	0.05502
		0.036	0.10648			0.036	0.08227			0.036	0.0551
		0.03605	0.10662			0.03605	0.08238			0.03605	0.05517
		0.0361	0.10677			0.0361	0.0825			0.0361	0.05525
		0.03615	0.10691			0.03615	0.08261			0.03615	0.05532
		0.0362	0.10706			0.0362	0.08272			0.0362	0.0554
		0.03625	0.1072			0.03625	0.08283			0.03625	0.05547
		0.0363	0.10735			0.0363	0.08295			0.0363	0.05555
		0.03635	0.10749			0.03635	0.08306			0.03635	0.05562
		0.0364	0.10763			0.0364	0.08317			0.0364	0.0557
		0.03645	0.10778			0.03645	0.08328			0.03645	0.05578
		0.0365	0.10792			0.0365	0.08339			0.0365	0.05585
		0.03655	0.10807			0.03655	0.08351			0.03655	0.05593
		0.0366	0.10821			0.0366	0.08362			0.0366	0.056
		0.03665	0.10836			0.03665	0.08373			0.03665	0.05608
		0.0367	0.1085			0.0367	0.08384			0.0367	0.05615
		0.03675	0.10865			0.03675	0.08395			0.03675	0.05623
		0.0368	0.10879			0.0368	0.08407			0.0368	0.05631
		0.03685	0.10893			0.03685	0.08418			0.03685	0.05638
		0.0369	0.10908			0.0369	0.08429			0.0369	0.05646
		0.03695	0.10922			0.03695	0.0844			0.03695	0.05653
		0.037	0.10937			0.037	0.08452			0.037	0.05661
		0.03705	0.10951			0.03705	0.08463			0.03705	0.05668
		0.0371	0.10966			0.0371	0.08474			0.0371	0.05676
		0.03715	0.1098			0.03715	0.08485			0.03715	0.05683
		0.0372	0.10994			0.0372	0.08496			0.0372	0.05691
		0.03725	0.11009			0.03725	0.08508			0.03725	0.05699
		0.0373	0.11023			0.0373	0.08519			0.0373	0.05706
		0.03735	0.11038			0.03735	0.0853			0.03735	0.05714
		0.0374	0.11052			0.0374	0.08541			0.0374	0.05721
		0.03745	0.11067			0.03745	0.08552			0.03745	0.05729
		0.0375	0.11081			0.0375	0.08564			0.0375	0.05736
		0.03755	0.11095			0.03755	0.08575			0.03755	0.05744
		0.0376	0.1111			0.0376	0.08586			0.0376	0.05751
		0.03765	0.11124			0.03765	0.08597			0.03765	0.05759
		0.0377	0.11139			0.0377	0.08608			0.0377	0.05767
		0.03775	0.11153			0.03775	0.0862			0.03775	0.05774
		0.0378	0.11168			0.0378	0.08631			0.0378	0.05782
		0.03785	0.11182			0.03785	0.08642			0.03785	0.05789
		0.0379	0.11196			0.0379	0.08653			0.0379	0.05797
		0.03795	0.11211			0.03795	0.08665			0.03795	0.05804
		0.038	0.11225			0.038	0.08676			0.038	0.05812
		0.03805	0.1124			0.03805	0.08687			0.03805	0.05819
		0.0381	0.11254			0.0381	0.08698			0.0381	0.05827
		0.03815	0.11269			0.03815	0.08709			0.03815	0.05835
		0.0382	0.11283			0.0382	0.08721			0.0382	0.05842
		0.03825	0.11297			0.03825	0.08732			0.03825	0.0585
		0.0383	0.11312			0.0383	0.08743			0.0383	0.05857
		0.03835	0.11326			0.03835	0.08754			0.03835	0.05865
		0.0384	0.11341			0.0384	0.08765			0.0384	0.05872
		0.03845	0.11355			0.03845	0.08777			0.03845	0.0588
		0.0385	0.11369			0.0385	0.08788			0.0385	0.05887
		0.03855	0.11384			0.03855	0.08799			0.03855	0.05895
		0.0386	0.11398			0.0386	0.0881			0.0386	0.05902
		0.03865	0.11413			0.03865	0.08821			0.03865	0.0591
		0.0387	0.11427			0.0387	0.08832			0.0387	0.05918
		0.03875	0.11442			0.03875	0.08844			0.03875	0.05925
		0.0388	0.11456			0.0388	0.08855			0.0388	0.05933
		0.03885	0.1147			0.03885	0.08866			0.03885	0.0594
		0.0389	0.11485			0.0389	0.08877			0.0389	0.05948
		0.03895	0.11499			0.03895	0.08888			0.03895	0.05955
		0.039	0.11514			0.039	0.089			0.039	0.05963
		0.03905	0.11528			0.03905	0.08911			0.03905	0.0597
		0.0391	0.11542			0.0391	0.08922			0.0391	0.05978
		0.03915	0.11557			0.03915	0.08933			0.03915	0.05986
		0.0392	0.11571			0.0392	0.08944			0.0392	0.05993
		0.03925	0.11586			0.03925	0.08956			0.03925	0.06001
		0.0393	0.116			0.0393	0.08967			0.0393	0.06008
		0.03935	0.11614			0.03935	0.08978			0.03935	0.06016
		0.0394	0.11629			0.0394	0.08989			0.0394	0.06023
		0.03945	0.11643			0.03945	0.09			0.03945	0.06031
		0.0395	0.11658			0.0395	0.09012			0.0395	0.06038
		0.03955	0.11672			0.03955	0.09023			0.03955	0.06046
		0.0396	0.11686			0.0396	0.09034			0.0396	0.06053
		0.03965	0.11701			0.03965	0.09045			0.03965	0.06061
		0.0397	0.11715			0.0397	0.09056			0.0397	0.06069
		0.03975	0.11729			0.03975	0.09067			0.03975	0.06076
		0.0398	0.11744			0.0398	0.09079			0.0398	0.06084
		0.03985	0.11758			0.03985	0.0909			0.03985	0.06091
		0.0399	0.11773			0.0399	0.09101			0.0399	0.06099
		0.03995	0.11787			0.03995	0.09112			0.03995	0.06106
		0.04	0.11801			0.04	0.09123			0.04	0.06114
		0.04005	0.11816			0.04005	0.09135			0.04005	0.06121
		0.0401	0.1183			0.0401	0.09146			0.0401	0.06129
		0.04015	0.11845			0.04015	0.09157			0.04015	0.06136
		0.0402	0.11859			0.0402	0.09168			0.0402	0.06144
		0.04025	0.11873			0.04025	0.09179			0.04025	0.06152
		0.0403	0.11888			0.0403	0.0919			0.0403	0.06159
		0.04035	0.11902			0.04035	0.09202			0.04035	0.06167
		0.0404	0.11916			0.0404	0.09213			0.0404	0.06174
		0.04045	0.11931			0.04045	0.09224			0.04045	0.06182
		0.0405	0.11945			0.0405	0.09235			0.0405	0.06189
		0.04055	0.1196			0.04055	0.09246			0.04055	0.06197
		0.0406	0.11974			0.0406	0.09257			0.0406	0.06204
		0.04065	0.11988			0.04065	0.09269			0.04065	0.06212
		0.0407	0.12003			0.0407	0.0928			0.0407	0.06219
		0.04075	0.12017			0.04075	0.09291			0.04075	0.06227
		0.0408	0.12031			0.0408	0.09302			0.0408	0.06235
		0.04085	0.12046			0.04085	0.09313			0.04085	0.06242
		0.0409	0.1206			0.0409	0.09325			0.0409	0.0625
		0.04095	0.12075			0.04095	0.09336			0.04095	0.06257
		0.041	0.12089			0.041	0.09347			0.041	0.06265
		0.04105	0.12103			0.04105	0.09358			0.04105	0.06272
		0.0411	0.12118			0.0411	0.09369			0.0411	0.0628
		0.04115	0.12132			0.04115	0.0938			0.04115	0.06287
		0.0412	0.12146			0.0412	0.09392			0.0412	0.06295
		0.04125	0.12161			0.04125	0.09403			0.04125	0.06302
		0.0413	0.12175			0.0413	0.09414			0.0413	0.0631
		0.04135	0.12189			0.04135	0.09425			0.04135	0.06317
		0.0414	0.12204			0.0414	0.09436			0.0414	0.06325
		0.04145	0.12218			0.04145	0.09447			0.04145	0.06333
		0.0415	0.12233			0.0415	0.09459			0.0415	0.0634
		0.04155	0.12247			0.04155	0.0947			0.04155	0.06348
		0.0416	0.12261			0.0416	0.09481			0.0416	0.06355
		0.04165	0.12276			0.04165	0.09492			0.04165	0.06363
		0.0417	0.1229			0.0417	0.09503			0.0417	0.0637
		0.04175	0.12304			0.04175	0.09514			0.04175	0.06378
		0.0418	0.12319			0.0418	0.09526			0.0418	0.06385
		0.04185	0.12333			0.04185	0.09537			0.04185	0.06393
		0.0419	0.12347			0.0419	0.09548			0.0419	0.064
		0.04195	0.12362			0.04195	0.09559			0.04195	0.06408
		0.042	0.12376			0.042	0.0957			0.042	0.06415
		0.04205	0.1239			0.04205	0.09581			0.04205	0.06423
		0.0421	0.12405			0.0421	0.09592			0.0421	0.0643
		0.04215	0.12419			0.04215	0.09604			0.04215	0.06438
		0.0422	0.12433			0.0422	0.09615			0.0422	0.06446
		0.04225	0.12448			0.04225	0.09626			0.04225	0.06453
		0.0423	0.12462			0.0423	0.09637			0.0423	0.06461
		0.04235	0.12477			0.04235	0.09648			0.04235	0.06468
		0.0424	0.12491			0.0424	0.09659			0.0424	0.06476
		0.04245	0.12505			0.04245	0.09671			0.04245	0.06483
		0.0425	0.1252			0.0425	0.09682			0.0425	0.06491
		0.04255	0.12534			0.04255	0.09693			0.04255	0.06498
		0.0426	0.12548			0.0426	0.09704			0.0426	0.06506
		0.04265	0.12563			0.04265	0.09715			0.04265	0.06513
		0.0427	0.12577			0.0427	0.09726			0.0427	0.06521
		0.04275	0.12591			0.04275	0.09737			0.04275	0.06528
		0.0428	0.12606			0.0428	0.09749			0.0428	0.06536
		0.04285	0.1262			0.04285	0.0976			0.04285	0.06543
		0.0429	0.12634			0.0429	0.09771			0.0429	0.06551
		0.04295	0.12649			0.04295	0.09782			0.04295	0.06559
		0.043	0.12663			0.043	0.09793			0.043	0.06566
		0.04305	0.12677			0.04305	0.09804			0.04305	0.06574
		0.0431	0.12692			0.0431	0.09816			0.0431	0.06581
		0.04315	0.12706			0.04315	0.09827			0.04315	0.06589
		0.0432	0.1272			0.0432	0.09838			0.0432	0.06596
		0.04325	0.12735			0.04325	0.09849			0.04325	0.06604
		0.0433	0.12749			0.0433	0.0986			0.0433	0.06611
		0.04335	0.12763			0.04335	0.09871			0.04335	0.06619
		0.0434	0.12778			0.0434	0.09882			0.0434	0.06626
		0.04345	0.12792			0.04345	0.09894			0.04345	0.06634
		0.0435	0.12806			0.0435	0.09905			0.0435	0.06641
		0.04355	0.12821			0.04355	0.09916			0.04355	0.06649
		0.0436	0.12835			0.0436	0.09927			0.0436	0.06656
		0.04365	0.12849			0.04365	0.09938			0.04365	0.06664
		0.0437	0.12863			0.0437	0.09949			0.0437	0.06671
		0.04375	0.12878			0.04375	0.0996			0.04375	0.06679
		0.0438	0.12892			0.0438	0.09972			0.0438	0.06687
		0.04385	0.12906			0.04385	0.09983			0.04385	0.06694
		0.0439	0.12921			0.0439	0.09994			0.0439	0.06702
		0.04395	0.12935			0.04395	0.10005			0.04395	0.06709
		0.044	0.12949			0.044	0.10016			0.044	0.06717
		0.04405	0.12964			0.04405	0.10027			0.04405	0.06724
		0.0441	0.12978			0.0441	0.10038			0.0441	0.06732
		0.04415	0.12992			0.04415	0.1005			0.04415	0.06739
		0.0442	0.13007			0.0442	0.10061			0.0442	0.06747
		0.04425	0.13021			0.04425	0.10072			0.04425	0.06754
		0.0443	0.13035			0.0443	0.10083			0.0443	0.06762
		0.04435	0.1305			0.04435	0.10094			0.04435	0.06769
		0.0444	0.13064			0.0444	0.10105			0.0444	0.06777
		0.04445	0.13078			0.04445	0.10116			0.04445	0.06784
		0.0445	0.13093			0.0445	0.10127			0.0445	0.06792
		0.04455	0.13107			0.04455	0.10139			0.04455	0.06799
		0.0446	0.13121			0.0446	0.1015			0.0446	0.06807
		0.04465	0.13135			0.04465	0.10161			0.04465	0.06814
		0.0447	0.1315			0.0447	0.10172			0.0447	0.06822
		0.04475	0.13164			0.04475	0.10183			0.04475	0.06829
		0.0448	0.13178			0.0448	0.10194			0.0448	0.06837
		0.04485	0.13193			0.04485	0.10205			0.04485	0.06845
		0.0449	0.13207			0.0449	0.10216			0.0449	0.06852
		0.04495	0.13221			0.04495	0.10228			0.04495	0.0686
		0.045	0.13236			0.045	0.10239			0.045	0.06867
		0.04505	0.1325			0.04505	0.1025			0.04505	0.06875
		0.0451	0.13264			0.0451	0.10261			0.0451	0.06882
		0.04515	0.13278			0.04515	0.10272			0.04515	0.0689
		0.0452	0.13293			0.0452	0.10283			0.0452	0.06897
		0.04525	0.13307			0.04525	0.10294			0.04525	0.06905
		0.0453	0.13321			0.0453	0.10306			0.0453	0.06912
		0.04535	0.13336			0.04535	0.10317			0.04535	0.0692
		0.0454	0.1335			0.0454	0.10328			0.0454	0.06927
		0.04545	0.13364			0.04545	0.10339			0.04545	0.06935
		0.0455	0.13378			0.0455	0.1035			0.0455	0.06942
		0.04555	0.13393			0.04555	0.10361			0.04555	0.0695
		0.0456	0.13407			0.0456	0.10372			0.0456	0.06957
		0.04565	0.13421			0.04565	0.10383			0.04565	0.06965
		0.0457	0.13436			0.0457	0.10394			0.0457	0.06972
		0.04575	0.1345			0.04575	0.10406			0.04575	0.0698
		0.0458	0.13464			0.0458	0.10417			0.0458	0.06987
		0.04585	0.13479			0.04585	0.10428			0.04585	0.06995
		0.0459	0.13493			0.0459	0.10439			0.0459	0.07002
		0.04595	0.13507			0.04595	0.1045			0.04595	0.0701
		0.046	0.13521			0.046	0.10461			0.046	0.07017
		0.04605	0.13536			0.04605	0.10472			0.04605	0.07025
		0.0461	0.1355			0.0461	0.10483			0.0461	0.07032
		0.04615	0.13564			0.04615	0.10495			0.04615	0.0704
		0.0462	0.13578			0.0462	0.10506			0.0462	0.07047
		0.04625	0.13593			0.04625	0.10517			0.04625	0.07055
		0.0463	0.13607			0.0463	0.10528			0.0463	0.07063
		0.04635	0.13621			0.04635	0.10539			0.04635	0.0707
		0.0464	0.13636			0.0464	0.1055			0.0464	0.07078
		0.04645	0.1365			0.04645	0.10561			0.04645	0.07085
		0.0465	0.13664			0.0465	0.10572			0.0465	0.07093
		0.04655	0.13678			0.04655	0.10583			0.04655	0.071
		0.0466	0.13693			0.0466	0.10595			0.0466	0.07108
		0.04665	0.13707			0.04665	0.10606			0.04665	0.07115
		0.0467	0.13721			0.0467	0.10617			0.0467	0.07123
		0.04675	0.13735			0.04675	0.10628			0.04675	0.0713
		0.0468	0.1375			0.0468	0.10639			0.0468	0.07138
		0.04685	0.13764			0.04685	0.1065			0.04685	0.07145
		0.0469	0.13778			0.0469	0.10661			0.0469	0.07153
		0.04695	0.13793			0.04695	0.10672			0.04695	0.0716
		0.047	0.13807			0.047	0.10683			0.047	0.07168
		0.04705	0.13821			0.04705	0.10695			0.04705	0.07175
		0.0471	0.13835			0.0471	0.10706			0.0471	0.07183
		0.04715	0.1385			0.04715	0.10717			0.04715	0.0719
		0.0472	0.13864			0.0472	0.10728			0.0472	0.07198
		0.04725	0.13878			0.04725	0.10739			0.04725	0.07205
		0.0473	0.13892			0.0473	0.1075			0.0473	0.07213
		0.04735	0.13907			0.04735	0.10761			0.04735	0.0722
		0.0474	0.13921			0.0474	0.10772			0.0474	0.07228
		0.04745	0.13935			0.04745	0.10783			0.04745	0.07235
		0.0475	0.13949			0.0475	0.10794			0.0475	0.07243
		0.04755	0.13964			0.04755	0.10806			0.04755	0.0725
		0.0476	0.13978			0.0476	0.10817			0.0476	0.07258
		0.04765	0.13992			0.04765	0.10828			0.04765	0.07265
		0.0477	0.14006			0.0477	0.10839			0.0477	0.07273
		0.04775	0.14021			0.04775	0.1085			0.04775	0.0728
		0.0478	0.14035			0.0478	0.10861			0.0478	0.07288
		0.04785	0.14049			0.04785	0.10872			0.04785	0.07295
		0.0479	0.14063			0.0479	0.10883			0.0479	0.07303
		0.04795	0.14078			0.04795	0.10894			0.04795	0.0731
		0.048	0.14092			0.048	0.10905			0.048	0.07318
		0.04805	0.14106			0.04805	0.10917			0.04805	0.07325
		0.0481	0.1412			0.0481	0.10928			0.0481	0.07333
		0.04815	0.14135			0.04815	0.10939			0.04815	0.0734
		0.0482	0.14149			0.0482	0.1095			0.0482	0.07348
		0.04825	0.14163			0.04825	0.10961			0.04825	0.07355
		0.0483	0.14177			0.0483	0.10972			0.0483	0.07363
		0.04835	0.14192			0.04835	0.10983			0.04835	0.0737
		0.0484	0.14206			0.0484	0.10994			0.0484	0.07378
		0.04845	0.1422			0.04845	0.11005			0.04845	0.07385
		0.0485	0.14234			0.0485	0.11016			0.0485	0.07393
		0.04855	0.14249			0.04855	0.11027			0.04855	0.074
		0.0486	0.14263			0.0486	0.11039			0.0486	0.07408
		0.04865	0.14277			0.04865	0.1105			0.04865	0.07415
		0.0487	0.14291			0.0487	0.11061			0.0487	0.07423
		0.04875	0.14306			0.04875	0.11072			0.04875	0.0743
		0.0488	0.1432			0.0488	0.11083			0.0488	0.07438
		0.04885	0.14334			0.04885	0.11094			0.04885	0.07445
		0.0489	0.14348			0.0489	0.11105			0.0489	0.07453
		0.04895	0.14362			0.04895	0.11116			0.04895	0.0746
		0.049	0.14377			0.049	0.11127			0.049	0.07468
		0.04905	0.14391			0.04905	0.11138			0.04905	0.07475
		0.0491	0.14405			0.0491	0.11149			0.0491	0.07483
		0.04915	0.14419			0.04915	0.1116			0.04915	0.0749
		0.0492	0.14434			0.0492	0.11172			0.0492	0.07498
		0.04925	0.14448			0.04925	0.11183			0.04925	0.07505
		0.0493	0.14462			0.0493	0.11194			0.0493	0.07513
		0.04935	0.14476			0.04935	0.11205			0.04935	0.0752
		0.0494	0.14491			0.0494	0.11216			0.0494	0.07528
		0.04945	0.14505			0.04945	0.11227			0.04945	0.07535
		0.0495	0.14519			0.0495	0.11238			0.0495	0.07543
		0.04955	0.14533			0.04955	0.11249			0.04955	0.0755
		0.0496	0.14547			0.0496	0.1126			0.0496	0.07558
		0.04965	0.14562			0.04965	0.11271			0.04965	0.07565
		0.0497	0.14576			0.0497	0.11282			0.0497	0.07573
		0.04975	0.1459			0.04975	0.11293			0.04975	0.0758
		0.0498	0.14604			0.0498	0.11305			0.0498	0.07588
		0.04985	0.14619			0.04985	0.11316			0.04985	0.07595
		0.0499	0.14633			0.0499	0.11327			0.0499	0.07603
		0.04995	0.14647			0.04995	0.11338			0.04995	0.0761
		0.05	0.14661			0.05	0.11349			0.05	0.07618
		0.05005	0.14675			0.05005	0.1136			0.05005	0.07625
		0.0501	0.1469			0.0501	0.11371			0.0501	0.07633
		0.05015	0.14704			0.05015	0.11382			0.05015	0.0764
		0.0502	0.14718			0.0502	0.11393			0.0502	0.07648
		0.05025	0.14732			0.05025	0.11404			0.05025	0.07655
		0.0503	0.14746			0.0503	0.11415			0.0503	0.07663
		0.05035	0.14761			0.05035	0.11426			0.05035	0.0767
		0.0504	0.14775			0.0504	0.11437			0.0504	0.07678
		0.05045	0.14789			0.05045	0.11448			0.05045	0.07685
		0.0505	0.14803			0.0505	0.1146			0.0505	0.07693
		0.05055	0.14817			0.05055	0.11471			0.05055	0.077
		0.0506	0.14832			0.0506	0.11482			0.0506	0.07708
		0.05065	0.14846			0.05065	0.11493			0.05065	0.07715
		0.0507	0.1486			0.0507	0.11504			0.0507	0.07723
		0.05075	0.14874			0.05075	0.11515			0.05075	0.0773
		0.0508	0.14888			0.0508	0.11526			0.0508	0.07738
		0.05085	0.14903			0.05085	0.11537			0.05085	0.07745
		0.0509	0.14917			0.0509	0.11548			0.0509	0.07753
		0.05095	0.14931			0.05095	0.11559			0.05095	0.0776
		0.051	0.14945			0.051	0.1157			0.051	0.07768
		0.05105	0.14959			0.05105	0.11581			0.05105	0.07775
		0.0511	0.14974			0.0511	0.11592			0.0511	0.07783
		0.05115	0.14988			0.05115	0.11603			0.05115	0.0779
		0.0512	0.15002			0.0512	0.11614			0.0512	0.07798
		0.05125	0.15016			0.05125	0.11626			0.05125	0.07805
		0.0513	0.1503			0.0513	0.11637			0.0513	0.07813
		0.05135	0.15045			0.05135	0.11648			0.05135	0.0782
		0.0514	0.15059			0.0514	0.11659			0.0514	0.07828
		0.05145	0.15073			0.05145	0.1167			0.05145	0.07835
		0.0515	0.15087			0.0515	0.11681			0.0515	0.07843
		0.05155	0.15101			0.05155	0.11692			0.05155	0.0785
		0.0516	0.15116			0.0516	0.11703			0.0516	0.07858
		0.05165	0.1513			0.05165	0.11714			0.05165	0.07865
		0.0517	0.15144			0.0517	0.11725			0.0517	0.07873
		0.05175	0.15158			0.05175	0.11736			0.05175	0.0788
		0.0518	0.15172			0.0518	0.11747			0.0518	0.07888
		0.05185	0.15187			0.05185	0.11758			0.05185	0.07895
		0.0519	0.15201			0.0519	0.11769			0.0519	0.07903
		0.05195	0.15215			0.05195	0.1178			0.05195	0.0791
		0.052	0.15229			0.052	0.11791			0.052	0.07918
		0.05205	0.15243			0.05205	0.11802			0.05205	0.07925
		0.0521	0.15257			0.0521	0.11814			0.0521	0.07933
		0.05215	0.15272			0.05215	0.11825			0.05215	0.0794
		0.0522	0.15286			0.0522	0.11836			0.0522	0.07948
		0.05225	0.153			0.05225	0.11847			0.05225	0.07955
		0.0523	0.15314			0.0523	0.11858			0.0523	0.07963
		0.05235	0.15328			0.05235	0.11869			0.05235	0.0797
		0.0524	0.15342			0.0524	0.1188			0.0524	0.07978
		0.05245	0.15357			0.05245	0.11891			0.05245	0.07985
		0.0525	0.15371			0.0525	0.11902			0.0525	0.07993
		0.05255	0.15385			0.05255	0.11913			0.05255	0.08
		0.0526	0.15399			0.0526	0.11924			0.0526	0.08007
		0.05265	0.15413			0.05265	0.11935			0.05265	0.08015
		0.0527	0.15428			0.0527	0.11946			0.0527	0.08022
		0.05275	0.15442			0.05275	0.11957			0.05275	0.0803
		0.0528	0.15456			0.0528	0.11968			0.0528	0.08037
		0.05285	0.1547			0.05285	0.11979			0.05285	0.08045
		0.0529	0.15484			0.0529	0.1199			0.0529	0.08052
		0.05295	0.15498			0.05295	0.12001			0.05295	0.0806
		0.053	0.15513			0.053	0.12012			0.053	0.08067
		0.05305	0.15527			0.05305	0.12023			0.05305	0.08075
		0.0531	0.15541			0.0531	0.12034			0.0531	0.08082
		0.05315	0.15555			0.05315	0.12046			0.05315	0.0809
		0.0532	0.15569			0.0532	0.12057			0.0532	0.08097
		0.05325	0.15583			0.05325	0.12068			0.05325	0.08105
		0.0533	0.15597			0.0533	0.12079			0.0533	0.08112
		0.05335	0.15612			0.05335	0.1209			0.05335	0.0812
		0.0534	0.15626			0.0534	0.12101			0.0534	0.08127
		0.05345	0.1564			0.05345	0.12112			0.05345	0.08135
		0.0535	0.15654			0.0535	0.12123			0.0535	0.08142
		0.05355	0.15668			0.05355	0.12134			0.05355	0.0815
		0.0536	0.15682			0.0536	0.12145			0.0536	0.08157
		0.05365	0.15697			0.05365	0.12156			0.05365	0.08165
		0.0537	0.15711			0.0537	0.12167			0.0537	0.08172
		0.05375	0.15725			0.05375	0.12178			0.05375	0.0818
		0.0538	0.15739			0.0538	0.12189			0.0538	0.08187
		0.05385	0.15753			0.05385	0.122			0.05385	0.08195
		0.0539	0.15767			0.0539	0.12211			0.0539	0.08202
		0.05395	0.15781			0.05395	0.12222			0.05395	0.08209
		0.054	0.15796			0.054	0.12233			0.054	0.08217
		0.05405	0.1581			0.05405	0.12244			0.05405	0.08224
		0.0541	0.15824			0.0541	0.12255			0.0541	0.08232
		0.05415	0.15838			0.05415	0.12266			0.05415	0.08239
		0.0542	0.15852			0.0542	0.12277			0.0542	0.08247
		0.05425	0.15866			0.05425	0.12288			0.05425	0.08254
		0.0543	0.1588			0.0543	0.12299			0.0543	0.08262
		0.05435	0.15895			0.05435	0.1231			0.05435	0.08269
		0.0544	0.15909			0.0544	0.12321			0.0544	0.08277
		0.05445	0.15923			0.05445	0.12332			0.05445	0.08284
		0.0545	0.15937			0.0545	0.12343			0.0545	0.08292
		0.05455	0.15951			0.05455	0.12354			0.05455	0.08299
		0.0546	0.15965			0.0546	0.12366			0.0546	0.08307
		0.05465	0.15979			0.05465	0.12377			0.05465	0.08314
		0.0547	0.15994			0.0547	0.12388			0.0547	0.08322
		0.05475	0.16008			0.05475	0.12399			0.05475	0.08329
		0.0548	0.16022			0.0548	0.1241			0.0548	0.08337
		0.05485	0.16036			0.05485	0.12421			0.05485	0.08344
		0.0549	0.1605			0.0549	0.12432			0.0549	0.08352
		0.05495	0.16064			0.05495	0.12443			0.05495	0.08359
		0.055	0.16078			0.055	0.12454			0.055	0.08366
		0.05505	0.16093			0.05505	0.12465			0.05505	0.08374
		0.0551	0.16107			0.0551	0.12476			0.0551	0.08381
		0.05515	0.16121			0.05515	0.12487			0.05515	0.08389
		0.0552	0.16135			0.0552	0.12498			0.0552	0.08396
		0.05525	0.16149			0.05525	0.12509			0.05525	0.08404
		0.0553	0.16163			0.0553	0.1252			0.0553	0.08411
		0.05535	0.16177			0.05535	0.12531			0.05535	0.08419
		0.0554	0.16191			0.0554	0.12542			0.0554	0.08426
		0.05545	0.16206			0.05545	0.12553			0.05545	0.08434
		0.0555	0.1622			0.0555	0.12564			0.0555	0.08441
		0.05555	0.16234			0.05555	0.12575			0.05555	0.08449
		0.0556	0.16248			0.0556	0.12586			0.0556	0.08456
		0.05565	0.16262			0.05565	0.12597			0.05565	0.08464
		0.0557	0.16276			0.0557	0.12608			0.0557	0.08471
		0.05575	0.1629			0.05575	0.12619			0.05575	0.08479
		0.0558	0.16304			0.0558	0.1263			0.0558	0.08486
		0.05585	0.16319			0.05585	0.12641			0.05585	0.08493
		0.0559	0.16333			0.0559	0.12652			0.0559	0.08501
		0.05595	0.16347			0.05595	0.12663			0.05595	0.08508
		0.056	0.16361			0.056	0.12674			0.056	0.08516
		0.05605	0.16375			0.05605	0.12685			0.05605	0.08523
		0.0561	0.16389			0.0561	0.12696			0.0561	0.08531
		0.05615	0.16403			0.05615	0.12707			0.05615	0.08538
		0.0562	0.16417			0.0562	0.12718			0.0562	0.08546
		0.05625	0.16431			0.05625	0.12729			0.05625	0.08553
		0.0563	0.16446			0.0563	0.1274			0.0563	0.08561
		0.05635	0.1646			0.05635	0.12751			0.05635	0.08568
		0.0564	0.16474			0.0564	0.12762			0.0564	0.08576
		0.05645	0.16488			0.05645	0.12773			0.05645	0.08583
		0.0565	0.16502			0.0565	0.12784			0.0565	0.08591
		0.05655	0.16516			0.05655	0.12795			0.05655	0.08598
		0.0566	0.1653			0.0566	0.12806			0.0566	0.08606
		0.05665	0.16544			0.05665	0.12817			0.05665	0.08613
		0.0567	0.16558			0.0567	0.12828			0.0567	0.0862
		0.05675	0.16572			0.05675	0.12839			0.05675	0.08628
		0.0568	0.16587			0.0568	0.1285			0.0568	0.08635
		0.05685	0.16601			0.05685	0.12861			0.05685	0.08643
		0.0569	0.16615			0.0569	0.12872			0.0569	0.0865
		0.05695	0.16629			0.05695	0.12883			0.05695	0.08658
		0.057	0.16643			0.057	0.12894			0.057	0.08665
		0.05705	0.16657			0.05705	0.12905			0.05705	0.08673
		0.0571	0.16671			0.0571	0.12916			0.0571	0.0868
		0.05715	0.16685			0.05715	0.12927			0.05715	0.08688
		0.0572	0.16699			0.0572	0.12938			0.0572	0.08695
		0.05725	0.16713			0.05725	0.12949			0.05725	0.08703
		0.0573	0.16728			0.0573	0.1296			0.0573	0.0871
		0.05735	0.16742			0.05735	0.12971			0.05735	0.08717
		0.0574	0.16756			0.0574	0.12982			0.0574	0.08725
		0.05745	0.1677			0.05745	0.12993			0.05745	0.08732
		0.0575	0.16784			0.0575	0.13004			0.0575	0.0874
		0.05755	0.16798			0.05755	0.13015			0.05755	0.08747
		0.0576	0.16812			0.0576	0.13026			0.0576	0.08755
		0.05765	0.16826			0.05765	0.13037			0.05765	0.08762
		0.0577	0.1684			0.0577	0.13048			0.0577	0.0877
		0.05775	0.16854			0.05775	0.13059			0.05775	0.08777
		0.0578	0.16868			0.0578	0.1307			0.0578	0.08785
		0.05785	0.16883			0.05785	0.13081			0.05785	0.08792
		0.0579	0.16897			0.0579	0.13092			0.0579	0.088
		0.05795	0.16911			0.05795	0.13103			0.05795	0.08807
		0.058	0.16925			0.058	0.13114			0.058	0.08814
		0.05805	0.16939			0.05805	0.13125			0.05805	0.08822
		0.0581	0.16953			0.0581	0.13136			0.0581	0.08829
		0.05815	0.16967			0.05815	0.13147			0.05815	0.08837
		0.0582	0.16981			0.0582	0.13158			0.0582	0.08844
		0.05825	0.16995			0.05825	0.13169			0.05825	0.08852
		0.0583	0.17009			0.0583	0.1318			0.0583	0.08859
		0.05835	0.17023			0.05835	0.13191			0.05835	0.08867
		0.0584	0.17037			0.0584	0.13202			0.0584	0.08874
		0.05845	0.17051			0.05845	0.13213			0.05845	0.08882
		0.0585	0.17066			0.0585	0.13224			0.0585	0.08889
		0.05855	0.1708			0.05855	0.13235			0.05855	0.08897
		0.0586	0.17094			0.0586	0.13246			0.0586	0.08904
		0.05865	0.17108			0.05865	0.13257			0.05865	0.08911
		0.0587	0.17122			0.0587	0.13268			0.0587	0.08919
		0.05875	0.17136			0.05875	0.13279			0.05875	0.08926
		0.0588	0.1715			0.0588	0.1329			0.0588	0.08934
		0.05885	0.17164			0.05885	0.13301			0.05885	0.08941
		0.0589	0.17178			0.0589	0.13312			0.0589	0.08949
		0.05895	0.17192			0.05895	0.13323			0.05895	0.08956
		0.059	0.17206			0.059	0.13334			0.059	0.08964
		0.05905	0.1722			0.05905	0.13345			0.05905	0.08971
		0.0591	0.17234			0.0591	0.13356			0.0591	0.08979
		0.05915	0.17248			0.05915	0.13367			0.05915	0.08986
		0.0592	0.17263			0.0592	0.13378			0.0592	0.08993
		0.05925	0.17277			0.05925	0.13389			0.05925	0.09001
		0.0593	0.17291			0.0593	0.134			0.0593	0.09008
		0.05935	0.17305			0.05935	0.13411			0.05935	0.09016
		0.0594	0.17319			0.0594	0.13422			0.0594	0.09023
		0.05945	0.17333			0.05945	0.13433			0.05945	0.09031
		0.0595	0.17347			0.0595	0.13444			0.0595	0.09038
		0.05955	0.17361			0.05955	0.13455			0.05955	0.09046
		0.0596	0.17375			0.0596	0.13466			0.0596	0.09053
		0.05965	0.17389			0.05965	0.13477			0.05965	0.09061
		0.0597	0.17403			0.0597	0.13488			0.0597	0.09068
		0.05975	0.17417			0.05975	0.13499			0.05975	0.09075
		0.0598	0.17431			0.0598	0.1351			0.0598	0.09083
		0.05985	0.17445			0.05985	0.13521			0.05985	0.0909
		0.0599	0.17459			0.0599	0.13532			0.0599	0.09098
		0.05995	0.17473			0.05995	0.13543			0.05995	0.09105
		0.06	0.17487			0.06	0.13553			0.06	0.09113
		0.06005	0.17501			0.06005	0.13564			0.06005	0.0912
		0.0601	0.17516			0.0601	0.13575			0.0601	0.09128
		0.06015	0.1753			0.06015	0.13586			0.06015	0.09135
		0.0602	0.17544			0.0602	0.13597			0.0602	0.09142
		0.06025	0.17558			0.06025	0.13608			0.06025	0.0915
		0.0603	0.17572			0.0603	0.13619			0.0603	0.09157
		0.06035	0.17586			0.06035	0.1363			0.06035	0.09165
		0.0604	0.176			0.0604	0.13641			0.0604	0.09172
		0.06045	0.17614			0.06045	0.13652			0.06045	0.0918
		0.0605	0.17628			0.0605	0.13663			0.0605	0.09187
		0.06055	0.17642			0.06055	0.13674			0.06055	0.09195
		0.0606	0.17656			0.0606	0.13685			0.0606	0.09202
		0.06065	0.1767			0.06065	0.13696			0.06065	0.0921
		0.0607	0.17684			0.0607	0.13707			0.0607	0.09217
		0.06075	0.17698			0.06075	0.13718			0.06075	0.09224
		0.0608	0.17712			0.0608	0.13729			0.0608	0.09232
		0.06085	0.17726			0.06085	0.1374			0.06085	0.09239
		0.0609	0.1774			0.0609	0.13751			0.0609	0.09247
		0.06095	0.17754			0.06095	0.13762			0.06095	0.09254
		0.061	0.17768			0.061	0.13773			0.061	0.09262
		0.06105	0.17782			0.06105	0.13784			0.06105	0.09269
		0.0611	0.17796			0.0611	0.13795			0.0611	0.09277
		0.06115	0.1781			0.06115	0.13806			0.06115	0.09284
		0.0612	0.17824			0.0612	0.13817			0.0612	0.09291
		0.06125	0.17838			0.06125	0.13828			0.06125	0.09299
		0.0613	0.17852			0.0613	0.13839			0.0613	0.09306
		0.06135	0.17866			0.06135	0.1385			0.06135	0.09314
		0.0614	0.1788			0.0614	0.1386			0.0614	0.09321
		0.06145	0.17895			0.06145	0.13871			0.06145	0.09329
		0.0615	0.17909			0.0615	0.13882			0.0615	0.09336
		0.06155	0.17923			0.06155	0.13893			0.06155	0.09344
		0.0616	0.17937			0.0616	0.13904			0.0616	0.09351
		0.06165	0.17951			0.06165	0.13915			0.06165	0.09358
		0.0617	0.17965			0.0617	0.13926			0.0617	0.09366
		0.06175	0.17979			0.06175	0.13937			0.06175	0.09373
		0.0618	0.17993			0.0618	0.13948			0.0618	0.09381
		0.06185	0.18007			0.06185	0.13959			0.06185	0.09388
		0.0619	0.18021			0.0619	0.1397			0.0619	0.09396
		0.06195	0.18035			0.06195	0.13981			0.06195	0.09403
		0.062	0.18049			0.062	0.13992			0.062	0.09411
		0.06205	0.18063			0.06205	0.14003			0.06205	0.09418
		0.0621	0.18077			0.0621	0.14014			0.0621	0.09425
		0.06215	0.18091			0.06215	0.14025			0.06215	0.09433
		0.0622	0.18105			0.0622	0.14036			0.0622	0.0944
		0.06225	0.18119			0.06225	0.14047			0.06225	0.09448
		0.0623	0.18133			0.0623	0.14058			0.0623	0.09455
		0.06235	0.18147			0.06235	0.14069			0.06235	0.09463
		0.0624	0.18161			0.0624	0.1408			0.0624	0.0947
		0.06245	0.18175			0.06245	0.14091			0.06245	0.09477
		0.0625	0.18189			0.0625	0.14101			0.0625	0.09485
		0.06255	0.18203			0.06255	0.14112			0.06255	0.09492
		0.0626	0.18217			0.0626	0.14123			0.0626	0.095
		0.06265	0.18231			0.06265	0.14134			0.06265	0.09507
		0.0627	0.18245			0.0627	0.14145			0.0627	0.09515
		0.06275	0.18259			0.06275	0.14156			0.06275	0.09522
		0.0628	0.18273			0.0628	0.14167			0.0628	0.0953
		0.06285	0.18287			0.06285	0.14178			0.06285	0.09537
		0.0629	0.18301			0.0629	0.14189			0.0629	0.09544
		0.06295	0.18315			0.06295	0.142			0.06295	0.09552
		0.063	0.18329			0.063	0.14211			0.063	0.09559
		0.06305	0.18343			0.06305	0.14222			0.06305	0.09567
		0.0631	0.18357			0.0631	0.14233			0.0631	0.09574
		0.06315	0.18371			0.06315	0.14244			0.06315	0.09582
		0.0632	0.18385			0.0632	0.14255			0.0632	0.09589
		0.06325	0.18399			0.06325	0.14266			0.06325	0.09597
		0.0633	0.18413			0.0633	0.14277			0.0633	0.09604
		0.06335	0.18427			0.06335	0.14287			0.06335	0.09611
		0.0634	0.18441			0.0634	0.14298			0.0634	0.09619
		0.06345	0.18455			0.06345	0.14309			0.06345	0.09626
		0.0635	0.18469			0.0635	0.1432			0.0635	0.09634
		0.06355	0.18483			0.06355	0.14331			0.06355	0.09641
		0.0636	0.18497			0.0636	0.14342			0.0636	0.09649
		0.06365	0.18511			0.06365	0.14353			0.06365	0.09656
		0.0637	0.18525			0.0637	0.14364			0.0637	0.09663
		0.06375	0.18539			0.06375	0.14375			0.06375	0.09671
		0.0638	0.18553			0.0638	0.14386			0.0638	0.09678
		0.06385	0.18567			0.06385	0.14397			0.06385	0.09686
		0.0639	0.18581			0.0639	0.14408			0.0639	0.09693
		0.06395	0.18595			0.06395	0.14419			0.06395	0.09701
		0.064	0.18609			0.064	0.1443			0.064	0.09708
		0.06405	0.18623			0.06405	0.14441			0.06405	0.09715
		0.0641	0.18637			0.0641	0.14451			0.0641	0.09723
		0.06415	0.18651			0.06415	0.14462			0.06415	0.0973
		0.0642	0.18665			0.0642	0.14473			0.0642	0.09738
		0.06425	0.18679			0.06425	0.14484			0.06425	0.09745
		0.0643	0.18693			0.0643	0.14495			0.0643	0.09753
		0.06435	0.18707			0.06435	0.14506			0.06435	0.0976
		0.0644	0.18721			0.0644	0.14517			0.0644	0.09767
		0.06445	0.18735			0.06445	0.14528			0.06445	0.09775
		0.0645	0.18749			0.0645	0.14539			0.0645	0.09782
		0.06455	0.18763			0.06455	0.1455			0.06455	0.0979
		0.0646	0.18777			0.0646	0.14561			0.0646	0.09797
		0.06465	0.18791			0.06465	0.14572			0.06465	0.09805
		0.0647	0.18805			0.0647	0.14583			0.0647	0.09812
		0.06475	0.18818			0.06475	0.14594			0.06475	0.09819
		0.0648	0.18832			0.0648	0.14604			0.0648	0.09827
		0.06485	0.18846			0.06485	0.14615			0.06485	0.09834
		0.0649	0.1886			0.0649	0.14626			0.0649	0.09842
		0.06495	0.18874			0.06495	0.14637			0.06495	0.09849
		0.065	0.18888			0.065	0.14648			0.065	0.09857
		0.06505	0.18902			0.06505	0.14659			0.06505	0.09864
		0.0651	0.18916			0.0651	0.1467			0.0651	0.09871
		0.06515	0.1893			0.06515	0.14681			0.06515	0.09879
		0.0652	0.18944			0.0652	0.14692			0.0652	0.09886
		0.06525	0.18958			0.06525	0.14703			0.06525	0.09894
		0.0653	0.18972			0.0653	0.14714			0.0653	0.09901
		0.06535	0.18986			0.06535	0.14725			0.06535	0.09909
		0.0654	0.19			0.0654	0.14736			0.0654	0.09916
		0.06545	0.19014			0.06545	0.14746			0.06545	0.09923
		0.0655	0.19028			0.0655	0.14757			0.0655	0.09931
		0.06555	0.19042			0.06555	0.14768			0.06555	0.09938
		0.0656	0.19056			0.0656	0.14779			0.0656	0.09946
		0.06565	0.1907			0.06565	0.1479			0.06565	0.09953
		0.0657	0.19084			0.0657	0.14801			0.0657	0.09961
		0.06575	0.19098			0.06575	0.14812			0.06575	0.09968
		0.0658	0.19112			0.0658	0.14823			0.0658	0.09975
		0.06585	0.19126			0.06585	0.14834			0.06585	0.09983
		0.0659	0.1914			0.0659	0.14845			0.0659	0.0999
		0.06595	0.19154			0.06595	0.14856			0.06595	0.09998
		0.066	0.19168			0.066	0.14867			0.066	0.10005
		0.06605	0.19182			0.06605	0.14877			0.06605	0.10013
		0.0661	0.19195			0.0661	0.14888			0.0661	0.1002
		0.06615	0.19209			0.06615	0.14899			0.06615	0.10027
		0.0662	0.19223			0.0662	0.1491			0.0662	0.10035
		0.06625	0.19237			0.06625	0.14921			0.06625	0.10042
		0.0663	0.19251			0.0663	0.14932			0.0663	0.1005
		0.06635	0.19265			0.06635	0.14943			0.06635	0.10057
		0.0664	0.19279			0.0664	0.14954			0.0664	0.10065
		0.06645	0.19293			0.06645	0.14965			0.06645	0.10072
		0.0665	0.19307			0.0665	0.14976			0.0665	0.10079
		0.06655	0.19321			0.06655	0.14987			0.06655	0.10087
		0.0666	0.19335			0.0666	0.14997			0.0666	0.10094
		0.06665	0.19349			0.06665	0.15008			0.06665	0.10102
		0.0667	0.19363			0.0667	0.15019			0.0667	0.10109
		0.06675	0.19377			0.06675	0.1503			0.06675	0.10116
		0.0668	0.19391			0.0668	0.15041			0.0668	0.10124
		0.06685	0.19405			0.06685	0.15052			0.06685	0.10131
		0.0669	0.19419			0.0669	0.15063			0.0669	0.10139
		0.06695	0.19433			0.06695	0.15074			0.06695	0.10146
		0.067	0.19446			0.067	0.15085			0.067	0.10154
		0.06705	0.1946			0.06705	0.15096			0.06705	0.10161
		0.0671	0.19474			0.0671	0.15106			0.0671	0.10168
		0.06715	0.19488			0.06715	0.15117			0.06715	0.10176
		0.0672	0.19502			0.0672	0.15128			0.0672	0.10183
		0.06725	0.19516			0.06725	0.15139			0.06725	0.10191
		0.0673	0.1953			0.0673	0.1515			0.0673	0.10198
		0.06735	0.19544			0.06735	0.15161			0.06735	0.10205
		0.0674	0.19558			0.0674	0.15172			0.0674	0.10213
		0.06745	0.19572			0.06745	0.15183			0.06745	0.1022
		0.0675	0.19586			0.0675	0.15194			0.0675	0.10228
		0.06755	0.196			0.06755	0.15205			0.06755	0.10235
		0.0676	0.19614			0.0676	0.15215			0.0676	0.10243
		0.06765	0.19628			0.06765	0.15226			0.06765	0.1025
		0.0677	0.19642			0.0677	0.15237			0.0677	0.10257
		0.06775	0.19655			0.06775	0.15248			0.06775	0.10265
		0.0678	0.19669			0.0678	0.15259			0.0678	0.10272
		0.06785	0.19683			0.06785	0.1527			0.06785	0.1028
		0.0679	0.19697			0.0679	0.15281			0.0679	0.10287
		0.06795	0.19711			0.06795	0.15292			0.06795	0.10294
		0.068	0.19725			0.068	0.15303			0.068	0.10302
		0.06805	0.19739			0.06805	0.15313			0.06805	0.10309
		0.0681	0.19753			0.0681	0.15324			0.0681	0.10317
		0.06815	0.19767			0.06815	0.15335			0.06815	0.10324
		0.0682	0.19781			0.0682	0.15346			0.0682	0.10332
		0.06825	0.19795			0.06825	0.15357			0.06825	0.10339
		0.0683	0.19809			0.0683	0.15368			0.0683	0.10346
		0.06835	0.19823			0.06835	0.15379			0.06835	0.10354
		0.0684	0.19836			0.0684	0.1539			0.0684	0.10361
		0.06845	0.1985			0.06845	0.15401			0.06845	0.10369
		0.0685	0.19864			0.0685	0.15411			0.0685	0.10376
		0.06855	0.19878			0.06855	0.15422			0.06855	0.10383
		0.0686	0.19892			0.0686	0.15433			0.0686	0.10391
		0.06865	0.19906			0.06865	0.15444			0.06865	0.10398
		0.0687	0.1992			0.0687	0.15455			0.0687	0.10406
		0.06875	0.19934			0.06875	0.15466			0.06875	0.10413
		0.0688	0.19948			0.0688	0.15477			0.0688	0.1042
		0.06885	0.19962			0.06885	0.15488			0.06885	0.10428
		0.0689	0.19976			0.0689	0.15499			0.0689	0.10435
		0.06895	0.19989			0.06895	0.15509			0.06895	0.10443
		0.069	0.20003			0.069	0.1552			0.069	0.1045
		0.06905	0.20017			0.06905	0.15531			0.06905	0.10458
		0.0691	0.20031			0.0691	0.15542			0.0691	0.10465
		0.06915	0.20045			0.06915	0.15553			0.06915	0.10472
		0.0692	0.20059			0.0692	0.15564			0.0692	0.1048
		0.06925	0.20073			0.06925	0.15575			0.06925	0.10487
		0.0693	0.20087			0.0693	0.15586			0.0693	0.10495
		0.06935	0.20101			0.06935	0.15596			0.06935	0.10502
		0.0694	0.20115			0.0694	0.15607			0.0694	0.10509
		0.06945	0.20128			0.06945	0.15618			0.06945	0.10517
		0.0695	0.20142			0.0695	0.15629			0.0695	0.10524
		0.06955	0.20156			0.06955	0.1564			0.06955	0.10532
		0.0696	0.2017			0.0696	0.15651			0.0696	0.10539
		0.06965	0.20184			0.06965	0.15662			0.06965	0.10546
		0.0697	0.20198			0.0697	0.15673			0.0697	0.10554
		0.06975	0.20212			0.06975	0.15684			0.06975	0.10561
		0.0698	0.20226			0.0698	0.15694			0.0698	0.10569
		0.06985	0.2024			0.06985	0.15705			0.06985	0.10576
		0.0699	0.20254			0.0699	0.15716			0.0699	0.10583
		0.06995	0.20267			0.06995	0.15727			0.06995	0.10591
		0.07	0.20281			0.07	0.15738			0.07	0.10598
		0.07005	0.20295			0.07005	0.15749			0.07005	0.10606
		0.0701	0.20309			0.0701	0.1576			0.0701	0.10613
		0.07015	0.20323			0.07015	0.1577			0.07015	0.1062
		0.0702	0.20337			0.0702	0.15781			0.0702	0.10628
		0.07025	0.20351			0.07025	0.15792			0.07025	0.10635
		0.0703	0.20365			0.0703	0.15803			0.0703	0.10643
		0.07035	0.20379			0.07035	0.15814			0.07035	0.1065
		0.0704	0.20392			0.0704	0.15825			0.0704	0.10657
		0.07045	0.20406			0.07045	0.15836			0.07045	0.10665
		0.0705	0.2042			0.0705	0.15847			0.0705	0.10672
		0.07055	0.20434			0.07055	0.15857			0.07055	0.1068
		0.0706	0.20448			0.0706	0.15868			0.0706	0.10687
		0.07065	0.20462			0.07065	0.15879			0.07065	0.10695
		0.0707	0.20476			0.0707	0.1589			0.0707	0.10702
		0.07075	0.2049			0.07075	0.15901			0.07075	0.10709
		0.0708	0.20503			0.0708	0.15912			0.0708	0.10717
		0.07085	0.20517			0.07085	0.15923			0.07085	0.10724
		0.0709	0.20531			0.0709	0.15933			0.0709	0.10732
		0.07095	0.20545			0.07095	0.15944			0.07095	0.10739
		0.071	0.20559			0.071	0.15955			0.071	0.10746
		0.07105	0.20573			0.07105	0.15966			0.07105	0.10754
		0.0711	0.20587			0.0711	0.15977			0.0711	0.10761
		0.07115	0.20601			0.07115	0.15988			0.07115	0.10769
		0.0712	0.20614			0.0712	0.15999			0.0712	0.10776
		0.07125	0.20628			0.07125	0.1601			0.07125	0.10783
		0.0713	0.20642			0.0713	0.1602			0.0713	0.10791
		0.07135	0.20656			0.07135	0.16031			0.07135	0.10798
		0.0714	0.2067			0.0714	0.16042			0.0714	0.10806
		0.07145	0.20684			0.07145	0.16053			0.07145	0.10813
		0.0715	0.20698			0.0715	0.16064			0.0715	0.1082
		0.07155	0.20712			0.07155	0.16075			0.07155	0.10828
		0.0716	0.20725			0.0716	0.16086			0.0716	0.10835
		0.07165	0.20739			0.07165	0.16096			0.07165	0.10843
		0.0717	0.20753			0.0717	0.16107			0.0717	0.1085
		0.07175	0.20767			0.07175	0.16118			0.07175	0.10857
		0.0718	0.20781			0.0718	0.16129			0.0718	0.10865
		0.07185	0.20795			0.07185	0.1614			0.07185	0.10872
		0.0719	0.20809			0.0719	0.16151			0.0719	0.10879
		0.07195	0.20822			0.07195	0.16162			0.07195	0.10887
		0.072	0.20836			0.072	0.16172			0.072	0.10894
		0.07205	0.2085			0.07205	0.16183			0.07205	0.10902
		0.0721	0.20864			0.0721	0.16194			0.0721	0.10909
		0.07215	0.20878			0.07215	0.16205			0.07215	0.10916
		0.0722	0.20892			0.0722	0.16216			0.0722	0.10924
		0.07225	0.20906			0.07225	0.16227			0.07225	0.10931
		0.0723	0.20919			0.0723	0.16237			0.0723	0.10939
		0.07235	0.20933			0.07235	0.16248			0.07235	0.10946
		0.0724	0.20947			0.0724	0.16259			0.0724	0.10953
		0.07245	0.20961			0.07245	0.1627			0.07245	0.10961
		0.0725	0.20975			0.0725	0.16281			0.0725	0.10968
		0.07255	0.20989			0.07255	0.16292			0.07255	0.10976
		0.0726	0.21003			0.0726	0.16303			0.0726	0.10983
		0.07265	0.21016			0.07265	0.16313			0.07265	0.1099
		0.0727	0.2103			0.0727	0.16324			0.0727	0.10998
		0.07275	0.21044			0.07275	0.16335			0.07275	0.11005
		0.0728	0.21058			0.0728	0.16346			0.0728	0.11013
		0.07285	0.21072			0.07285	0.16357			0.07285	0.1102
		0.0729	0.21086			0.0729	0.16368			0.0729	0.11027
		0.07295	0.211			0.07295	0.16378			0.07295	0.11035
		0.073	0.21113			0.073	0.16389			0.073	0.11042
		0.07305	0.21127			0.07305	0.164			0.07305	0.1105
		0.0731	0.21141			0.0731	0.16411			0.0731	0.11057
		0.07315	0.21155			0.07315	0.16422			0.07315	0.11064
		0.0732	0.21169			0.0732	0.16433			0.0732	0.11072
		0.07325	0.21183			0.07325	0.16444			0.07325	0.11079
		0.0733	0.21196			0.0733	0.16454			0.0733	0.11087
		0.07335	0.2121			0.07335	0.16465			0.07335	0.11094
		0.0734	0.21224			0.0734	0.16476			0.0734	0.11101
		0.07345	0.21238			0.07345	0.16487			0.07345	0.11109
		0.0735	0.21252			0.0735	0.16498			0.0735	0.11116
		0.07355	0.21266			0.07355	0.16509			0.07355	0.11123
		0.0736	0.21279			0.0736	0.16519			0.0736	0.11131
		0.07365	0.21293			0.07365	0.1653			0.07365	0.11138
		0.0737	0.21307			0.0737	0.16541			0.0737	0.11146
		0.07375	0.21321			0.07375	0.16552			0.07375	0.11153
		0.0738	0.21335			0.0738	0.16563			0.0738	0.1116
		0.07385	0.21349			0.07385	0.16574			0.07385	0.11168
		0.0739	0.21362			0.0739	0.16584			0.0739	0.11175
		0.07395	0.21376			0.07395	0.16595			0.07395	0.11183
		0.074	0.2139			0.074	0.16606			0.074	0.1119
		0.07405	0.21404			0.07405	0.16617			0.07405	0.11197
		0.0741	0.21418			0.0741	0.16628			0.0741	0.11205
		0.07415	0.21432			0.07415	0.16639			0.07415	0.11212
		0.0742	0.21445			0.0742	0.16649			0.0742	0.1122
		0.07425	0.21459			0.07425	0.1666			0.07425	0.11227
		0.0743	0.21473			0.0743	0.16671			0.0743	0.11234
		0.07435	0.21487			0.07435	0.16682			0.07435	0.11242
		0.0744	0.21501			0.0744	0.16693			0.0744	0.11249
		0.07445	0.21515			0.07445	0.16704			0.07445	0.11256
		0.0745	0.21528			0.0745	0.16714			0.0745	0.11264
		0.07455	0.21542			0.07455	0.16725			0.07455	0.11271
		0.0746	0.21556			0.0746	0.16736			0.0746	0.11279
		0.07465	0.2157			0.07465	0.16747			0.07465	0.11286
		0.0747	0.21584			0.0747	0.16758			0.0747	0.11293
		0.07475	0.21597			0.07475	0.16769			0.07475	0.11301
		0.0748	0.21611			0.0748	0.16779			0.0748	0.11308
		0.07485	0.21625			0.07485	0.1679			0.07485	0.11316
		0.0749	0.21639			0.0749	0.16801			0.0749	0.11323
		0.07495	0.21653			0.07495	0.16812			0.07495	0.1133
		0.075	0.21667			0.075	0.16823			0.075	0.11338
		0.07505	0.2168			0.07505	0.16833			0.07505	0.11345
		0.0751	0.21694			0.0751	0.16844			0.0751	0.11352
		0.07515	0.21708			0.07515	0.16855			0.07515	0.1136
		0.0752	0.21722			0.0752	0.16866			0.0752	0.11367
		0.07525	0.21736			0.07525	0.16877			0.07525	0.11375
		0.0753	0.21749			0.0753	0.16888			0.0753	0.11382
		0.07535	0.21763			0.07535	0.16898			0.07535	0.11389
		0.0754	0.21777			0.0754	0.16909			0.0754	0.11397
		0.07545	0.21791			0.07545	0.1692			0.07545	0.11404
		0.0755	0.21805			0.0755	0.16931			0.0755	0.11411
		0.07555	0.21818			0.07555	0.16942			0.07555	0.11419
		0.0756	0.21832			0.0756	0.16953			0.0756	0.11426
		0.07565	0.21846			0.07565	0.16963			0.07565	0.11434
		0.0757	0.2186			0.0757	0.16974			0.0757	0.11441
		0.07575	0.21874			0.07575	0.16985			0.07575	0.11448
		0.0758	0.21887			0.0758	0.16996			0.0758	0.11456
		0.07585	0.21901			0.07585	0.17007			0.07585	0.11463
		0.0759	0.21915			0.0759	0.17017			0.0759	0.11471
		0.07595	0.21929			0.07595	0.17028			0.07595	0.11478
		0.076	0.21943			0.076	0.17039			0.076	0.11485
		0.07605	0.21956			0.07605	0.1705			0.07605	0.11493
		0.0761	0.2197			0.0761	0.17061			0.0761	0.115
		0.07615	0.21984			0.07615	0.17071			0.07615	0.11507
		0.0762	0.21998			0.0762	0.17082			0.0762	0.11515
		0.07625	0.22012			0.07625	0.17093			0.07625	0.11522
		0.0763	0.22025			0.0763	0.17104			0.0763	0.1153
		0.07635	0.22039			0.07635	0.17115			0.07635	0.11537
		0.0764	0.22053			0.0764	0.17126			0.0764	0.11544
		0.07645	0.22067			0.07645	0.17136			0.07645	0.11552
		0.0765	0.22081			0.0765	0.17147			0.0765	0.11559
		0.07655	0.22094			0.07655	0.17158			0.07655	0.11566
		0.0766	0.22108			0.0766	0.17169			0.0766	0.11574
		0.07665	0.22122			0.07665	0.1718			0.07665	0.11581
		0.0767	0.22136			0.0767	0.1719			0.0767	0.11589
		0.07675	0.2215			0.07675	0.17201			0.07675	0.11596
		0.0768	0.22163			0.0768	0.17212			0.0768	0.11603
		0.07685	0.22177			0.07685	0.17223			0.07685	0.11611
		0.0769	0.22191			0.0769	0.17234			0.0769	0.11618
		0.07695	0.22205			0.07695	0.17244			0.07695	0.11625
		0.077	0.22218			0.077	0.17255			0.077	0.11633
		0.07705	0.22232			0.07705	0.17266			0.07705	0.1164
		0.0771	0.22246			0.0771	0.17277			0.0771	0.11648
		0.07715	0.2226			0.07715	0.17288			0.07715	0.11655
		0.0772	0.22274			0.0772	0.17298			0.0772	0.11662
		0.07725	0.22287			0.07725	0.17309			0.07725	0.1167
		0.0773	0.22301			0.0773	0.1732			0.0773	0.11677
		0.07735	0.22315			0.07735	0.17331			0.07735	0.11684
		0.0774	0.22329			0.0774	0.17342			0.0774	0.11692
		0.07745	0.22342			0.07745	0.17352			0.07745	0.11699
		0.0775	0.22356			0.0775	0.17363			0.0775	0.11707
		0.07755	0.2237			0.07755	0.17374			0.07755	0.11714
		0.0776	0.22384			0.0776	0.17385			0.0776	0.11721
		0.07765	0.22398			0.07765	0.17396			0.07765	0.11729
		0.0777	0.22411			0.0777	0.17406			0.0777	0.11736
		0.07775	0.22425			0.07775	0.17417			0.07775	0.11743
		0.0778	0.22439			0.0778	0.17428			0.0778	0.11751
		0.07785	0.22453			0.07785	0.17439			0.07785	0.11758
		0.0779	0.22466			0.0779	0.1745			0.0779	0.11765
		0.07795	0.2248			0.07795	0.1746			0.07795	0.11773
		0.078	0.22494			0.078	0.17471			0.078	0.1178
		0.07805	0.22508			0.07805	0.17482			0.07805	0.11788
		0.0781	0.22522			0.0781	0.17493			0.0781	0.11795
		0.07815	0.22535			0.07815	0.17504			0.07815	0.11802
		0.0782	0.22549			0.0782	0.17514			0.0782	0.1181
		0.07825	0.22563			0.07825	0.17525			0.07825	0.11817
		0.0783	0.22577			0.0783	0.17536			0.0783	0.11824
		0.07835	0.2259			0.07835	0.17547			0.07835	0.11832
		0.0784	0.22604			0.0784	0.17558			0.0784	0.11839
		0.07845	0.22618			0.07845	0.17568			0.07845	0.11847
		0.0785	0.22632			0.0785	0.17579			0.0785	0.11854
		0.07855	0.22645			0.07855	0.1759			0.07855	0.11861
		0.0786	0.22659			0.0786	0.17601			0.0786	0.11869
		0.07865	0.22673			0.07865	0.17611			0.07865	0.11876
		0.0787	0.22687			0.0787	0.17622			0.0787	0.11883
		0.07875	0.227			0.07875	0.17633			0.07875	0.11891
		0.0788	0.22714			0.0788	0.17644			0.0788	0.11898
		0.07885	0.22728			0.07885	0.17655			0.07885	0.11905
		0.0789	0.22742			0.0789	0.17665			0.0789	0.11913
		0.07895	0.22755			0.07895	0.17676			0.07895	0.1192
		0.079	0.22769			0.079	0.17687			0.079	0.11928
		0.07905	0.22783			0.07905	0.17698			0.07905	0.11935
		0.0791	0.22797			0.0791	0.17709			0.0791	0.11942
		0.07915	0.2281			0.07915	0.17719			0.07915	0.1195
		0.0792	0.22824			0.0792	0.1773			0.0792	0.11957
		0.07925	0.22838			0.07925	0.17741			0.07925	0.11964
		0.0793	0.22852			0.0793	0.17752			0.0793	0.11972
		0.07935	0.22865			0.07935	0.17762			0.07935	0.11979
		0.0794	0.22879			0.0794	0.17773			0.0794	0.11986
		0.07945	0.22893			0.07945	0.17784			0.07945	0.11994
		0.0795	0.22907			0.0795	0.17795			0.0795	0.12001
		0.07955	0.2292			0.07955	0.17806			0.07955	0.12009
		0.0796	0.22934			0.0796	0.17816			0.0796	0.12016
		0.07965	0.22948			0.07965	0.17827			0.07965	0.12023
		0.0797	0.22962			0.0797	0.17838			0.0797	0.12031
		0.07975	0.22975			0.07975	0.17849			0.07975	0.12038
		0.0798	0.22989			0.0798	0.1786			0.0798	0.12045
		0.07985	0.23003			0.07985	0.1787			0.07985	0.12053
		0.0799	0.23017			0.0799	0.17881			0.0799	0.1206
		0.07995	0.2303			0.07995	0.17892			0.07995	0.12067
		0.08	0.23044			0.08	0.17903			0.08	0.12075
		0.08005	0.23058			0.08005	0.17913			0.08005	0.12082
		0.0801	0.23072			0.0801	0.17924			0.0801	0.1209
		0.08015	0.23085			0.08015	0.17935			0.08015	0.12097
		0.0802	0.23099			0.0802	0.17946			0.0802	0.12104
		0.08025	0.23113			0.08025	0.17956			0.08025	0.12112
		0.0803	0.23127			0.0803	0.17967			0.0803	0.12119
		0.08035	0.2314			0.08035	0.17978			0.08035	0.12126
		0.0804	0.23154			0.0804	0.17989			0.0804	0.12134
		0.08045	0.23168			0.08045	0.18			0.08045	0.12141
		0.0805	0.23181			0.0805	0.1801			0.0805	0.12148
		0.08055	0.23195			0.08055	0.18021			0.08055	0.12156
		0.0806	0.23209			0.0806	0.18032			0.0806	0.12163
		0.08065	0.23223			0.08065	0.18043			0.08065	0.12171
		0.0807	0.23236			0.0807	0.18053			0.0807	0.12178
		0.08075	0.2325			0.08075	0.18064			0.08075	0.12185
		0.0808	0.23264			0.0808	0.18075			0.0808	0.12193
		0.08085	0.23278			0.08085	0.18086			0.08085	0.122
		0.0809	0.23291			0.0809	0.18096			0.0809	0.12207
		0.08095	0.23305			0.08095	0.18107			0.08095	0.12215
		0.081	0.23319			0.081	0.18118			0.081	0.12222
		0.08105	0.23332			0.08105	0.18129			0.08105	0.12229
		0.0811	0.23346			0.0811	0.1814			0.0811	0.12237
		0.08115	0.2336			0.08115	0.1815			0.08115	0.12244
		0.0812	0.23374			0.0812	0.18161			0.0812	0.12251
		0.08125	0.23387			0.08125	0.18172			0.08125	0.12259
		0.0813	0.23401			0.0813	0.18183			0.0813	0.12266
		0.08135	0.23415			0.08135	0.18193			0.08135	0.12273
		0.0814	0.23428			0.0814	0.18204			0.0814	0.12281
		0.08145	0.23442			0.08145	0.18215			0.08145	0.12288
		0.0815	0.23456			0.0815	0.18226			0.0815	0.12296
		0.08155	0.2347			0.08155	0.18236			0.08155	0.12303
		0.0816	0.23483			0.0816	0.18247			0.0816	0.1231
		0.08165	0.23497			0.08165	0.18258			0.08165	0.12318
		0.0817	0.23511			0.0817	0.18269			0.0817	0.12325
		0.08175	0.23524			0.08175	0.18279			0.08175	0.12332
		0.0818	0.23538			0.0818	0.1829			0.0818	0.1234
		0.08185	0.23552			0.08185	0.18301			0.08185	0.12347
		0.0819	0.23566			0.0819	0.18312			0.0819	0.12354
		0.08195	0.23579			0.08195	0.18322			0.08195	0.12362
		0.082	0.23593			0.082	0.18333			0.082	0.12369
		0.08205	0.23607			0.08205	0.18344			0.08205	0.12376
		0.0821	0.2362			0.0821	0.18355			0.0821	0.12384
		0.08215	0.23634			0.08215	0.18366			0.08215	0.12391
		0.0822	0.23648			0.0822	0.18376			0.0822	0.12398
		0.08225	0.23662			0.08225	0.18387			0.08225	0.12406
		0.0823	0.23675			0.0823	0.18398			0.0823	0.12413
		0.08235	0.23689			0.08235	0.18409			0.08235	0.12421
		0.0824	0.23703			0.0824	0.18419			0.0824	0.12428
		0.08245	0.23716			0.08245	0.1843			0.08245	0.12435
		0.0825	0.2373			0.0825	0.18441			0.0825	0.12443
		0.08255	0.23744			0.08255	0.18452			0.08255	0.1245
		0.0826	0.23757			0.0826	0.18462			0.0826	0.12457
		0.08265	0.23771			0.08265	0.18473			0.08265	0.12465
		0.0827	0.23785			0.0827	0.18484			0.0827	0.12472
		0.08275	0.23799			0.08275	0.18495			0.08275	0.12479
		0.0828	0.23812			0.0828	0.18505			0.0828	0.12487
		0.08285	0.23826			0.08285	0.18516			0.08285	0.12494
		0.0829	0.2384			0.0829	0.18527			0.0829	0.12501
		0.08295	0.23853			0.08295	0.18538			0.08295	0.12509
		0.083	0.23867			0.083	0.18548			0.083	0.12516
		0.08305	0.23881			0.08305	0.18559			0.08305	0.12523
		0.0831	0.23894			0.0831	0.1857			0.0831	0.12531
		0.08315	0.23908			0.08315	0.18581			0.08315	0.12538
		0.0832	0.23922			0.0832	0.18591			0.0832	0.12545
		0.08325	0.23935			0.08325	0.18602			0.08325	0.12553
		0.0833	0.23949			0.0833	0.18613			0.0833	0.1256
		0.08335	0.23963			0.08335	0.18623			0.08335	0.12567
		0.0834	0.23977			0.0834	0.18634			0.0834	0.12575
		0.08345	0.2399			0.08345	0.18645			0.08345	0.12582
		0.0835	0.24004			0.0835	0.18656			0.0835	0.1259
		0.08355	0.24018			0.08355	0.18666			0.08355	0.12597
		0.0836	0.24031			0.0836	0.18677			0.0836	0.12604
		0.08365	0.24045			0.08365	0.18688			0.08365	0.12612
		0.0837	0.24059			0.0837	0.18699			0.0837	0.12619
		0.08375	0.24072			0.08375	0.18709			0.08375	0.12626
		0.0838	0.24086			0.0838	0.1872			0.0838	0.12634
		0.08385	0.241			0.08385	0.18731			0.08385	0.12641
		0.0839	0.24113			0.0839	0.18742			0.0839	0.12648
		0.08395	0.24127			0.08395	0.18752			0.08395	0.12656
		0.084	0.24141			0.084	0.18763			0.084	0.12663
		0.08405	0.24154			0.08405	0.18774			0.08405	0.1267
		0.0841	0.24168			0.0841	0.18785			0.0841	0.12678
		0.08415	0.24182			0.08415	0.18795			0.08415	0.12685
		0.0842	0.24195			0.0842	0.18806			0.0842	0.12692
		0.08425	0.24209			0.08425	0.18817			0.08425	0.127
		0.0843	0.24223			0.0843	0.18828			0.0843	0.12707
		0.08435	0.24236			0.08435	0.18838			0.08435	0.12714
		0.0844	0.2425			0.0844	0.18849			0.0844	0.12722
		0.08445	0.24264			0.08445	0.1886			0.08445	0.12729
		0.0845	0.24277			0.0845	0.1887			0.0845	0.12736
		0.08455	0.24291			0.08455	0.18881			0.08455	0.12744
		0.0846	0.24305			0.0846	0.18892			0.0846	0.12751
		0.08465	0.24318			0.08465	0.18903			0.08465	0.12758
		0.0847	0.24332			0.0847	0.18913			0.0847	0.12766
		0.08475	0.24346			0.08475	0.18924			0.08475	0.12773
		0.0848	0.24359			0.0848	0.18935			0.0848	0.1278
		0.08485	0.24373			0.08485	0.18946			0.08485	0.12788
		0.0849	0.24387			0.0849	0.18956			0.0849	0.12795
		0.08495	0.244			0.08495	0.18967			0.08495	0.12802
		0.085	0.24414			0.085	0.18978			0.085	0.1281
		0.08505	0.24428			0.08505	0.18989			0.08505	0.12817
		0.0851	0.24441			0.0851	0.18999			0.0851	0.12824
		0.08515	0.24455			0.08515	0.1901			0.08515	0.12832
		0.0852	0.24469			0.0852	0.19021			0.0852	0.12839
		0.08525	0.24482			0.08525	0.19031			0.08525	0.12846
		0.0853	0.24496			0.0853	0.19042			0.0853	0.12854
		0.08535	0.2451			0.08535	0.19053			0.08535	0.12861
		0.0854	0.24523			0.0854	0.19064			0.0854	0.12868
		0.08545	0.24537			0.08545	0.19074			0.08545	0.12876
		0.0855	0.24551			0.0855	0.19085			0.0855	0.12883
		0.08555	0.24564			0.08555	0.19096			0.08555	0.12891
		0.0856	0.24578			0.0856	0.19106			0.0856	0.12898
		0.08565	0.24592			0.08565	0.19117			0.08565	0.12905
		0.0857	0.24605			0.0857	0.19128			0.0857	0.12913
		0.08575	0.24619			0.08575	0.19139			0.08575	0.1292
		0.0858	0.24633			0.0858	0.19149			0.0858	0.12927
		0.08585	0.24646			0.08585	0.1916			0.08585	0.12935
		0.0859	0.2466			0.0859	0.19171			0.0859	0.12942
		0.08595	0.24674			0.08595	0.19182			0.08595	0.12949
		0.086	0.24687			0.086	0.19192			0.086	0.12957
		0.08605	0.24701			0.08605	0.19203			0.08605	0.12964
		0.0861	0.24715			0.0861	0.19214			0.0861	0.12971
		0.08615	0.24728			0.08615	0.19224			0.08615	0.12979
		0.0862	0.24742			0.0862	0.19235			0.0862	0.12986
		0.08625	0.24756			0.08625	0.19246			0.08625	0.12993
		0.0863	0.24769			0.0863	0.19257			0.0863	0.13001
		0.08635	0.24783			0.08635	0.19267			0.08635	0.13008
		0.0864	0.24796			0.0864	0.19278			0.0864	0.13015
		0.08645	0.2481			0.08645	0.19289			0.08645	0.13023
		0.0865	0.24824			0.0865	0.19299			0.0865	0.1303
		0.08655	0.24837			0.08655	0.1931			0.08655	0.13037
		0.0866	0.24851			0.0866	0.19321			0.0866	0.13045
		0.08665	0.24865			0.08665	0.19332			0.08665	0.13052
		0.0867	0.24878			0.0867	0.19342			0.0867	0.13059
		0.08675	0.24892			0.08675	0.19353			0.08675	0.13067
		0.0868	0.24906			0.0868	0.19364			0.0868	0.13074
		0.08685	0.24919			0.08685	0.19374			0.08685	0.13081
		0.0869	0.24933			0.0869	0.19385			0.0869	0.13089
		0.08695	0.24946			0.08695	0.19396			0.08695	0.13096
		0.087	0.2496			0.087	0.19407			0.087	0.13103
		0.08705	0.24974			0.08705	0.19417			0.08705	0.1311
		0.0871	0.24987			0.0871	0.19428			0.0871	0.13118
		0.08715	0.25001			0.08715	0.19439			0.08715	0.13125
		0.0872	0.25015			0.0872	0.19449			0.0872	0.13132
		0.08725	0.25028			0.08725	0.1946			0.08725	0.1314
		0.0873	0.25042			0.0873	0.19471			0.0873	0.13147
		0.08735	0.25056			0.08735	0.19481			0.08735	0.13154
		0.0874	0.25069			0.0874	0.19492			0.0874	0.13162
		0.08745	0.25083			0.08745	0.19503			0.08745	0.13169
		0.0875	0.25096			0.0875	0.19514			0.0875	0.13176
		0.08755	0.2511			0.08755	0.19524			0.08755	0.13184
		0.0876	0.25124			0.0876	0.19535			0.0876	0.13191
		0.08765	0.25137			0.08765	0.19546			0.08765	0.13198
		0.0877	0.25151			0.0877	0.19556			0.0877	0.13206
		0.08775	0.25165			0.08775	0.19567			0.08775	0.13213
		0.0878	0.25178			0.0878	0.19578			0.0878	0.1322
		0.08785	0.25192			0.08785	0.19589			0.08785	0.13228
		0.0879	0.25205			0.0879	0.19599			0.0879	0.13235
		0.08795	0.25219			0.08795	0.1961			0.08795	0.13242
		0.088	0.25233			0.088	0.19621			0.088	0.1325
		0.08805	0.25246			0.08805	0.19631			0.08805	0.13257
		0.0881	0.2526			0.0881	0.19642			0.0881	0.13264
		0.08815	0.25273			0.08815	0.19653			0.08815	0.13272
		0.0882	0.25287			0.0882	0.19663			0.0882	0.13279
		0.08825	0.25301			0.08825	0.19674			0.08825	0.13286
		0.0883	0.25314			0.0883	0.19685			0.0883	0.13294
		0.08835	0.25328			0.08835	0.19696			0.08835	0.13301
		0.0884	0.25342			0.0884	0.19706			0.0884	0.13308
		0.08845	0.25355			0.08845	0.19717			0.08845	0.13316
		0.0885	0.25369			0.0885	0.19728			0.0885	0.13323
		0.08855	0.25382			0.08855	0.19738			0.08855	0.1333
		0.0886	0.25396			0.0886	0.19749			0.0886	0.13338
		0.08865	0.2541			0.08865	0.1976			0.08865	0.13345
		0.0887	0.25423			0.0887	0.1977			0.0887	0.13352
		0.08875	0.25437			0.08875	0.19781			0.08875	0.1336
		0.0888	0.2545			0.0888	0.19792			0.0888	0.13367
		0.08885	0.25464			0.08885	0.19802			0.08885	0.13374
		0.0889	0.25478			0.0889	0.19813			0.0889	0.13382
		0.08895	0.25491			0.08895	0.19824			0.08895	0.13389
		0.089	0.25505			0.089	0.19835			0.089	0.13396
		0.08905	0.25518			0.08905	0.19845			0.08905	0.13404
		0.0891	0.25532			0.0891	0.19856			0.0891	0.13411
		0.08915	0.25546			0.08915	0.19867			0.08915	0.13418
		0.0892	0.25559			0.0892	0.19877			0.0892	0.13425
		0.08925	0.25573			0.08925	0.19888			0.08925	0.13433
		0.0893	0.25586			0.0893	0.19899			0.0893	0.1344
		0.08935	0.256			0.08935	0.19909			0.08935	0.13447
		0.0894	0.25614			0.0894	0.1992			0.0894	0.13455
		0.08945	0.25627			0.08945	0.19931			0.08945	0.13462
		0.0895	0.25641			0.0895	0.19941			0.0895	0.13469
		0.08955	0.25654			0.08955	0.19952			0.08955	0.13477
		0.0896	0.25668			0.0896	0.19963			0.0896	0.13484
		0.08965	0.25682			0.08965	0.19973			0.08965	0.13491
		0.0897	0.25695			0.0897	0.19984			0.0897	0.13499
		0.08975	0.25709			0.08975	0.19995			0.08975	0.13506
		0.0898	0.25722			0.0898	0.20006			0.0898	0.13513
		0.08985	0.25736			0.08985	0.20016			0.08985	0.13521
		0.0899	0.2575			0.0899	0.20027			0.0899	0.13528
		0.08995	0.25763			0.08995	0.20038			0.08995	0.13535
		0.09	0.25777			0.09	0.20048			0.09	0.13543
		0.09005	0.2579			0.09005	0.20059			0.09005	0.1355
		0.0901	0.25804			0.0901	0.2007			0.0901	0.13557
		0.09015	0.25818			0.09015	0.2008			0.09015	0.13565
		0.0902	0.25831			0.0902	0.20091			0.0902	0.13572
		0.09025	0.25845			0.09025	0.20102			0.09025	0.13579
		0.0903	0.25858			0.0903	0.20112			0.0903	0.13586
		0.09035	0.25872			0.09035	0.20123			0.09035	0.13594
		0.0904	0.25886			0.0904	0.20134			0.0904	0.13601
		0.09045	0.25899			0.09045	0.20144			0.09045	0.13608
		0.0905	0.25913			0.0905	0.20155			0.0905	0.13616
		0.09055	0.25926			0.09055	0.20166			0.09055	0.13623
		0.0906	0.2594			0.0906	0.20176			0.0906	0.1363
		0.09065	0.25953			0.09065	0.20187			0.09065	0.13638
		0.0907	0.25967			0.0907	0.20198			0.0907	0.13645
		0.09075	0.25981			0.09075	0.20208			0.09075	0.13652
		0.0908	0.25994			0.0908	0.20219			0.0908	0.1366
		0.09085	0.26008			0.09085	0.2023			0.09085	0.13667
		0.0909	0.26021			0.0909	0.2024			0.0909	0.13674
		0.09095	0.26035			0.09095	0.20251			0.09095	0.13682
		0.091	0.26048			0.091	0.20262			0.091	0.13689
		0.09105	0.26062			0.09105	0.20272			0.09105	0.13696
		0.0911	0.26076			0.0911	0.20283			0.0911	0.13703
		0.09115	0.26089			0.09115	0.20294			0.09115	0.13711
		0.0912	0.26103			0.0912	0.20304			0.0912	0.13718
		0.09125	0.26116			0.09125	0.20315			0.09125	0.13725
		0.0913	0.2613			0.0913	0.20326			0.0913	0.13733
		0.09135	0.26143			0.09135	0.20336			0.09135	0.1374
		0.0914	0.26157			0.0914	0.20347			0.0914	0.13747
		0.09145	0.26171			0.09145	0.20358			0.09145	0.13755
		0.0915	0.26184			0.0915	0.20368			0.0915	0.13762
		0.09155	0.26198			0.09155	0.20379			0.09155	0.13769
		0.0916	0.26211			0.0916	0.2039			0.0916	0.13777
		0.09165	0.26225			0.09165	0.204			0.09165	0.13784
		0.0917	0.26238			0.0917	0.20411			0.0917	0.13791
		0.09175	0.26252			0.09175	0.20422			0.09175	0.13799
		0.0918	0.26266			0.0918	0.20432			0.0918	0.13806
		0.09185	0.26279			0.09185	0.20443			0.09185	0.13813
		0.0919	0.26293			0.0919	0.20454			0.0919	0.1382
		0.09195	0.26306			0.09195	0.20464			0.09195	0.13828
		0.092	0.2632			0.092	0.20475			0.092	0.13835
		0.09205	0.26333			0.09205	0.20486			0.09205	0.13842
		0.0921	0.26347			0.0921	0.20496			0.0921	0.1385
		0.09215	0.26361			0.09215	0.20507			0.09215	0.13857
		0.0922	0.26374			0.0922	0.20518			0.0922	0.13864
		0.09225	0.26388			0.09225	0.20528			0.09225	0.13872
		0.0923	0.26401			0.0923	0.20539			0.0923	0.13879
		0.09235	0.26415			0.09235	0.2055			0.09235	0.13886
		0.0924	0.26428			0.0924	0.2056			0.0924	0.13894
		0.09245	0.26442			0.09245	0.20571			0.09245	0.13901
		0.0925	0.26455			0.0925	0.20582			0.0925	0.13908
		0.09255	0.26469			0.09255	0.20592			0.09255	0.13915
		0.0926	0.26483			0.0926	0.20603			0.0926	0.13923
		0.09265	0.26496			0.09265	0.20614			0.09265	0.1393
		0.0927	0.2651			0.0927	0.20624			0.0927	0.13937
		0.09275	0.26523			0.09275	0.20635			0.09275	0.13945
		0.0928	0.26537			0.0928	0.20646			0.0928	0.13952
		0.09285	0.2655			0.09285	0.20656			0.09285	0.13959
		0.0929	0.26564			0.0929	0.20667			0.0929	0.13967
		0.09295	0.26577			0.09295	0.20678			0.09295	0.13974
		0.093	0.26591			0.093	0.20688			0.093	0.13981
		0.09305	0.26604			0.09305	0.20699			0.09305	0.13988
		0.0931	0.26618			0.0931	0.2071			0.0931	0.13996
		0.09315	0.26632			0.09315	0.2072			0.09315	0.14003
		0.0932	0.26645			0.0932	0.20731			0.0932	0.1401
		0.09325	0.26659			0.09325	0.20742			0.09325	0.14018
		0.0933	0.26672			0.0933	0.20752			0.0933	0.14025
		0.09335	0.26686			0.09335	0.20763			0.09335	0.14032
		0.0934	0.26699			0.0934	0.20773			0.0934	0.1404
		0.09345	0.26713			0.09345	0.20784			0.09345	0.14047
		0.0935	0.26726			0.0935	0.20795			0.0935	0.14054
		0.09355	0.2674			0.09355	0.20805			0.09355	0.14062
		0.0936	0.26753			0.0936	0.20816			0.0936	0.14069
		0.09365	0.26767			0.09365	0.20827			0.09365	0.14076
		0.0937	0.26781			0.0937	0.20837			0.0937	0.14083
		0.09375	0.26794			0.09375	0.20848			0.09375	0.14091
		0.0938	0.26808			0.0938	0.20859			0.0938	0.14098
		0.09385	0.26821			0.09385	0.20869			0.09385	0.14105
		0.0939	0.26835			0.0939	0.2088			0.0939	0.14113
		0.09395	0.26848			0.09395	0.20891			0.09395	0.1412
		0.094	0.26862			0.094	0.20901			0.094	0.14127
		0.09405	0.26875			0.09405	0.20912			0.09405	0.14135
		0.0941	0.26889			0.0941	0.20923			0.0941	0.14142
		0.09415	0.26902			0.09415	0.20933			0.09415	0.14149
		0.0942	0.26916			0.0942	0.20944			0.0942	0.14156
		0.09425	0.26929			0.09425	0.20954			0.09425	0.14164
		0.0943	0.26943			0.0943	0.20965			0.0943	0.14171
		0.09435	0.26956			0.09435	0.20976			0.09435	0.14178
		0.0944	0.2697			0.0944	0.20986			0.0944	0.14186
		0.09445	0.26983			0.09445	0.20997			0.09445	0.14193
		0.0945	0.26997			0.0945	0.21008			0.0945	0.142
		0.09455	0.27011			0.09455	0.21018			0.09455	0.14208
		0.0946	0.27024			0.0946	0.21029			0.0946	0.14215
		0.09465	0.27038			0.09465	0.2104			0.09465	0.14222
		0.0947	0.27051			0.0947	0.2105			0.0947	0.14229
		0.09475	0.27065			0.09475	0.21061			0.09475	0.14237
		0.0948	0.27078			0.0948	0.21072			0.0948	0.14244
		0.09485	0.27092			0.09485	0.21082			0.09485	0.14251
		0.0949	0.27105			0.0949	0.21093			0.0949	0.14259
		0.09495	0.27119			0.09495	0.21103			0.09495	0.14266
		0.095	0.27132			0.095	0.21114			0.095	0.14273
		0.09505	0.27146			0.09505	0.21125			0.09505	0.1428
		0.0951	0.27159			0.0951	0.21135			0.0951	0.14288
		0.09515	0.27173			0.09515	0.21146			0.09515	0.14295
		0.0952	0.27186			0.0952	0.21157			0.0952	0.14302
		0.09525	0.272			0.09525	0.21167			0.09525	0.1431
		0.0953	0.27213			0.0953	0.21178			0.0953	0.14317
		0.09535	0.27227			0.09535	0.21188			0.09535	0.14324
		0.0954	0.2724			0.0954	0.21199			0.0954	0.14332
		0.09545	0.27254			0.09545	0.2121			0.09545	0.14339
		0.0955	0.27267			0.0955	0.2122			0.0955	0.14346
		0.09555	0.27281			0.09555	0.21231			0.09555	0.14353
		0.0956	0.27294			0.0956	0.21242			0.0956	0.14361
		0.09565	0.27308			0.09565	0.21252			0.09565	0.14368
		0.0957	0.27321			0.0957	0.21263			0.0957	0.14375
		0.09575	0.27335			0.09575	0.21274			0.09575	0.14383
		0.0958	0.27348			0.0958	0.21284			0.0958	0.1439
		0.09585	0.27362			0.09585	0.21295			0.09585	0.14397
		0.0959	0.27375			0.0959	0.21305			0.0959	0.14404
		0.09595	0.27389			0.09595	0.21316			0.09595	0.14412
		0.096	0.27402			0.096	0.21327			0.096	0.14419
		0.09605	0.27416			0.09605	0.21337			0.09605	0.14426
		0.0961	0.27429			0.0961	0.21348			0.0961	0.14434
		0.09615	0.27443			0.09615	0.21359			0.09615	0.14441
		0.0962	0.27456			0.0962	0.21369			0.0962	0.14448
		0.09625	0.2747			0.09625	0.2138			0.09625	0.14455
		0.0963	0.27483			0.0963	0.2139			0.0963	0.14463
		0.09635	0.27497			0.09635	0.21401			0.09635	0.1447
		0.0964	0.2751			0.0964	0.21412			0.0964	0.14477
		0.09645	0.27524			0.09645	0.21422			0.09645	0.14485
		0.0965	0.27537			0.0965	0.21433			0.0965	0.14492
		0.09655	0.27551			0.09655	0.21444			0.09655	0.14499
		0.0966	0.27564			0.0966	0.21454			0.0966	0.14507
		0.09665	0.27578			0.09665	0.21465			0.09665	0.14514
		0.0967	0.27591			0.0967	0.21475			0.0967	0.14521
		0.09675	0.27605			0.09675	0.21486			0.09675	0.14528
		0.0968	0.27618			0.0968	0.21497			0.0968	0.14536
		0.09685	0.27632			0.09685	0.21507			0.09685	0.14543
		0.0969	0.27645			0.0969	0.21518			0.0969	0.1455
		0.09695	0.27659			0.09695	0.21528			0.09695	0.14558
		0.097	0.27672			0.097	0.21539			0.097	0.14565
		0.09705	0.27686			0.09705	0.2155			0.09705	0.14572
		0.0971	0.27699			0.0971	0.2156			0.0971	0.14579
		0.09715	0.27713			0.09715	0.21571			0.09715	0.14587
		0.0972	0.27726			0.0972	0.21582			0.0972	0.14594
		0.09725	0.2774			0.09725	0.21592			0.09725	0.14601
		0.0973	0.27753			0.0973	0.21603			0.0973	0.14609
		0.09735	0.27767			0.09735	0.21613			0.09735	0.14616
		0.0974	0.2778			0.0974	0.21624			0.0974	0.14623
		0.09745	0.27794			0.09745	0.21635			0.09745	0.1463
		0.0975	0.27807			0.0975	0.21645			0.0975	0.14638
		0.09755	0.27821			0.09755	0.21656			0.09755	0.14645
		0.0976	0.27834			0.0976	0.21666			0.0976	0.14652
		0.09765	0.27848			0.09765	0.21677			0.09765	0.1466
		0.0977	0.27861			0.0977	0.21688			0.0977	0.14667
		0.09775	0.27875			0.09775	0.21698			0.09775	0.14674
		0.0978	0.27888			0.0978	0.21709			0.0978	0.14681
		0.09785	0.27902			0.09785	0.2172			0.09785	0.14689
		0.0979	0.27915			0.0979	0.2173			0.0979	0.14696
		0.09795	0.27929			0.09795	0.21741			0.09795	0.14703
		0.098	0.27942			0.098	0.21751			0.098	0.14711
		0.09805	0.27956			0.09805	0.21762			0.09805	0.14718
		0.0981	0.27969			0.0981	0.21773			0.0981	0.14725
		0.09815	0.27982			0.09815	0.21783			0.09815	0.14732
		0.0982	0.27996			0.0982	0.21794			0.0982	0.1474
		0.09825	0.28009			0.09825	0.21804			0.09825	0.14747
		0.0983	0.28023			0.0983	0.21815			0.0983	0.14754
		0.09835	0.28036			0.09835	0.21826			0.09835	0.14761
		0.0984	0.2805			0.0984	0.21836			0.0984	0.14769
		0.09845	0.28063			0.09845	0.21847			0.09845	0.14776
		0.0985	0.28077			0.0985	0.21857			0.0985	0.14783
		0.09855	0.2809			0.09855	0.21868			0.09855	0.14791
		0.0986	0.28104			0.0986	0.21879			0.0986	0.14798
		0.09865	0.28117			0.09865	0.21889			0.09865	0.14805
		0.0987	0.28131			0.0987	0.219			0.0987	0.14812
		0.09875	0.28144			0.09875	0.2191			0.09875	0.1482
		0.0988	0.28158			0.0988	0.21921			0.0988	0.14827
		0.09885	0.28171			0.09885	0.21932			0.09885	0.14834
		0.0989	0.28184			0.0989	0.21942			0.0989	0.14842
		0.09895	0.28198			0.09895	0.21953			0.09895	0.14849
		0.099	0.28211			0.099	0.21963			0.099	0.14856
		0.09905	0.28225			0.09905	0.21974			0.09905	0.14863
		0.0991	0.28238			0.0991	0.21985			0.0991	0.14871
		0.09915	0.28252			0.09915	0.21995			0.09915	0.14878
		0.0992	0.28265			0.0992	0.22006			0.0992	0.14885
		0.09925	0.28279			0.09925	0.22016			0.09925	0.14892
		0.0993	0.28292			0.0993	0.22027			0.0993	0.149
		0.09935	0.28306			0.09935	0.22038			0.09935	0.14907
		0.0994	0.28319			0.0994	0.22048			0.0994	0.14914
		0.09945	0.28333			0.09945	0.22059			0.09945	0.14922
		0.0995	0.28346			0.0995	0.22069			0.0995	0.14929
		0.09955	0.28359			0.09955	0.2208			0.09955	0.14936
		0.0996	0.28373			0.0996	0.22091			0.0996	0.14943
		0.09965	0.28386			0.09965	0.22101			0.09965	0.14951
		0.0997	0.284			0.0997	0.22112			0.0997	0.14958
		0.09975	0.28413			0.09975	0.22122			0.09975	0.14965
		0.0998	0.28427			0.0998	0.22133			0.0998	0.14973
		0.09985	0.2844			0.09985	0.22144			0.09985	0.1498
[truncated: 18,197 more rows]

## Sheet: In-TBAPy
Pressure	Adsorbed amount	Pressure	Adsorbed amount	Pressure	Adsorbed amount	Pressure	Adsorbed amount	Pressure	Adsorbed amount	Pressure	Adsorbed amount
Bar	mmol/g	Bar	mmol/g	Bar	mmol/g	Bar	mmol/g	Bar	mmol/g	Bar	mmol/g
Experimental		Model		Experimental		Model		Experimental		Model
0.0066	0.02085	5e-05	0.000155864	0.00599	0.01261	5e-05	0.0001142	0.00607	0.00852	5e-05	7.47356e-05
0.0121	0.0373	0.0001	0.00031171	0.01223	0.02597	0.0001	0.000228391	0.01233	0.01726	0.0001	0.000149468
0.02486	0.07456	0.00015	0.000467539	0.02473	0.05337	0.00015	0.000342573	0.02478	0.03585	0.00015	0.000224196
0.04958	0.14513	0.0002	0.00062335	0.04946	0.107	0.0002	0.000456748	0.04957	0.07207	0.0002	0.000298922
0.07463	0.21409	0.00025	0.000779144	0.0748	0.16033	0.00025	0.000570914	0.07483	0.10792	0.00025	0.000373644
0.09963	0.27973	0.0003	0.00093492	0.09981	0.21153	0.0003	0.000685071	0.09973	0.14204	0.0003	0.000448362
0.14872	0.39979	0.00035	0.00109	0.14866	0.30629	0.00035	0.00079922	0.14904	0.2084	0.00035	0.000523077
0.17419	0.45871	0.0004	0.00125	0.17456	0.35469	0.0004	0.000913361	0.17448	0.24172	0.0004	0.000597789
0.19928	0.51479	0.00045	0.0014	0.1996	0.39979	0.00045	0.00103	0.19937	0.27372	0.00045	0.000672497
0.2371	0.59511	0.0005	0.00156	0.23665	0.46455	0.0005	0.00114	0.23651	0.32006	0.0005	0.000747201
0.2746	0.67031	0.00055	0.00171	0.27392	0.52787	0.00055	0.00126	0.27435	0.36589	0.00055	0.000821902
0.3492	0.80992	0.0006	0.00187	0.34855	0.64732	0.0006	0.00137	0.34851	0.45282	0.0006	0.0008966
0.42335	0.93808	0.00065	0.00202	0.4239	0.75872	0.00065	0.00148	0.42417	0.53591	0.00065	0.000971295
0.49876	1.05936	0.0007	0.00218	0.49939	0.86497	0.0007	0.0016	0.49937	0.61679	0.0007	0.00105
0.54825	1.13643	0.00075	0.00234	0.54955	0.93278	0.00075	0.00171	0.54942	0.66802	0.00075	0.00112
0.59833	1.21065	0.0008	0.00249	0.59956	0.99784	0.0008	0.00183	0.59935	0.71753	0.0008	0.0012
0.69835	1.34922	0.00085	0.00265	0.6987	1.12063	0.00085	0.00194	0.69871	0.81316	0.00085	0.00127
0.84916	1.54413	0.0009	0.0028	0.84787	1.29391	0.0009	0.00205	0.84835	0.94922	0.0009	0.00134
0.99823	1.72367	0.00095	0.00296	0.99892	1.45789	0.00095	0.00217	1.00094	1.07999	0.00095	0.00142
1.09855	1.83936	0.001	0.00311	1.09882	1.56024	0.001	0.00228	1.09911	1.16156	0.001	0.00149
1.19896	1.95357	0.00105	0.00327	1.19266	1.65615	0.00105	0.0024	1.1939	1.23851	0.00105	0.00157
		0.0011	0.00342			0.0011	0.00251			0.0011	0.00164
		0.00115	0.00358			0.00115	0.00262			0.00115	0.00172
		0.0012	0.00374			0.0012	0.00274			0.0012	0.00179
		0.00125	0.00389			0.00125	0.00285			0.00125	0.00187
		0.0013	0.00405			0.0013	0.00297			0.0013	0.00194
		0.00135	0.0042			0.00135	0.00308			0.00135	0.00202
		0.0014	0.00436			0.0014	0.00319			0.0014	0.00209
		0.00145	0.00451			0.00145	0.00331			0.00145	0.00217
		0.0015	0.00467			0.0015	0.00342			0.0015	0.00224
		0.00155	0.00482			0.00155	0.00354			0.00155	0.00232
		0.0016	0.00498			0.0016	0.00365			0.0016	0.00239
		0.00165	0.00513			0.00165	0.00376			0.00165	0.00246
		0.0017	0.00529			0.0017	0.00388			0.0017	0.00254
--		0.00175	0.00544			0.00175	0.00399			0.00175	0.00261
--		0.0018	0.0056			0.0018	0.00411			0.0018	0.00269
--		0.00185	0.00576			0.00185	0.00422			0.00185	0.00276
--		0.0019	0.00591			0.0019	0.00433			0.0019	0.00284
--		0.00195	0.00607			0.00195	0.00445			0.00195	0.00291
--		0.002	0.00622			0.002	0.00456			0.002	0.00299
--		0.00205	0.00638			0.00205	0.00468			0.00205	0.00306
--		0.0021	0.00653			0.0021	0.00479			0.0021	0.00314
--		0.00215	0.00669			0.00215	0.0049			0.00215	0.00321
--		0.0022	0.00684			0.0022	0.00502			0.0022	0.00329
--		0.00225	0.007			0.00225	0.00513			0.00225	0.00336
--		0.0023	0.00715			0.0023	0.00524			0.0023	0.00343
--		0.00235	0.00731			0.00235	0.00536			0.00235	0.00351
--		0.0024	0.00746			0.0024	0.00547			0.0024	0.00358
--		0.00245	0.00762			0.00245	0.00559			0.00245	0.00366
--		0.0025	0.00777			0.0025	0.0057			0.0025	0.00373
--		0.00255	0.00793			0.00255	0.00581			0.00255	0.00381
--		0.0026	0.00808			0.0026	0.00593			0.0026	0.00388
--		0.00265	0.00824			0.00265	0.00604			0.00265	0.00396
--		0.0027	0.00839			0.0027	0.00615			0.0027	0.00403
--		0.00275	0.00855			0.00275	0.00627			0.00275	0.00411
		0.0028	0.0087			0.0028	0.00638			0.0028	0.00418
		0.00285	0.00886			0.00285	0.0065			0.00285	0.00425
		0.0029	0.00901			0.0029	0.00661			0.0029	0.00433
		0.00295	0.00917			0.00295	0.00672			0.00295	0.0044
		0.003	0.00932			0.003	0.00684			0.003	0.00448
		0.00305	0.00948			0.00305	0.00695			0.00305	0.00455
		0.0031	0.00963			0.0031	0.00706			0.0031	0.00463
		0.00315	0.00979			0.00315	0.00718			0.00315	0.0047
		0.0032	0.00994			0.0032	0.00729			0.0032	0.00478
		0.00325	0.01009			0.00325	0.00741			0.00325	0.00485
		0.0033	0.01025			0.0033	0.00752			0.0033	0.00493
		0.00335	0.0104			0.00335	0.00763			0.00335	0.005
		0.0034	0.01056			0.0034	0.00775			0.0034	0.00507
		0.00345	0.01071			0.00345	0.00786			0.00345	0.00515
		0.0035	0.01087			0.0035	0.00797			0.0035	0.00522
		0.00355	0.01102			0.00355	0.00809			0.00355	0.0053
		0.0036	0.01118			0.0036	0.0082			0.0036	0.00537
		0.00365	0.01133			0.00365	0.00831			0.00365	0.00545
		0.0037	0.01149			0.0037	0.00843			0.0037	0.00552
		0.00375	0.01164			0.00375	0.00854			0.00375	0.0056
		0.0038	0.0118			0.0038	0.00866			0.0038	0.00567
		0.00385	0.01195			0.00385	0.00877			0.00385	0.00574
		0.0039	0.01211			0.0039	0.00888			0.0039	0.00582
		0.00395	0.01226			0.00395	0.009			0.00395	0.00589
		0.004	0.01241			0.004	0.00911			0.004	0.00597
		0.00405	0.01257			0.00405	0.00922			0.00405	0.00604
		0.0041	0.01272			0.0041	0.00934			0.0041	0.00612
		0.00415	0.01288			0.00415	0.00945			0.00415	0.00619
		0.0042	0.01303			0.0042	0.00956			0.0042	0.00627
		0.00425	0.01319			0.00425	0.00968			0.00425	0.00634
		0.0043	0.01334			0.0043	0.00979			0.0043	0.00641
		0.00435	0.0135			0.00435	0.0099			0.00435	0.00649
		0.0044	0.01365			0.0044	0.01002			0.0044	0.00656
		0.00445	0.0138			0.00445	0.01013			0.00445	0.00664
		0.0045	0.01396			0.0045	0.01024			0.0045	0.00671
		0.00455	0.01411			0.00455	0.01036			0.00455	0.00679
		0.0046	0.01427			0.0046	0.01047			0.0046	0.00686
		0.00465	0.01442			0.00465	0.01058			0.00465	0.00694
		0.0047	0.01458			0.0047	0.0107			0.0047	0.00701
		0.00475	0.01473			0.00475	0.01081			0.00475	0.00708
		0.0048	0.01488			0.0048	0.01093			0.0048	0.00716
		0.00485	0.01504			0.00485	0.01104			0.00485	0.00723
		0.0049	0.01519			0.0049	0.01115			0.0049	0.00731
		0.00495	0.01535			0.00495	0.01127			0.00495	0.00738
		0.005	0.0155			0.005	0.01138			0.005	0.00746
		0.00505	0.01565			0.00505	0.01149			0.00505	0.00753
		0.0051	0.01581			0.0051	0.01161			0.0051	0.00761
		0.00515	0.01596			0.00515	0.01172			0.00515	0.00768
		0.0052	0.01612			0.0052	0.01183			0.0052	0.00775
		0.00525	0.01627			0.00525	0.01195			0.00525	0.00783
		0.0053	0.01642			0.0053	0.01206			0.0053	0.0079
		0.00535	0.01658			0.00535	0.01217			0.00535	0.00798
		0.0054	0.01673			0.0054	0.01229			0.0054	0.00805
		0.00545	0.01689			0.00545	0.0124			0.00545	0.00813
		0.0055	0.01704			0.0055	0.01251			0.0055	0.0082
		0.00555	0.01719			0.00555	0.01263			0.00555	0.00827
		0.0056	0.01735			0.0056	0.01274			0.0056	0.00835
		0.00565	0.0175			0.00565	0.01285			0.00565	0.00842
		0.0057	0.01766			0.0057	0.01296			0.0057	0.0085
		0.00575	0.01781			0.00575	0.01308			0.00575	0.00857
		0.0058	0.01796			0.0058	0.01319			0.0058	0.00865
		0.00585	0.01812			0.00585	0.0133			0.00585	0.00872
		0.0059	0.01827			0.0059	0.01342			0.0059	0.0088
		0.00595	0.01843			0.00595	0.01353			0.00595	0.00887
		0.006	0.01858			0.006	0.01364			0.006	0.00894
		0.00605	0.01873			0.00605	0.01376			0.00605	0.00902
		0.0061	0.01889			0.0061	0.01387			0.0061	0.00909
		0.00615	0.01904			0.00615	0.01398			0.00615	0.00917
		0.0062	0.01919			0.0062	0.0141			0.0062	0.00924
		0.00625	0.01935			0.00625	0.01421			0.00625	0.00932
		0.0063	0.0195			0.0063	0.01432			0.0063	0.00939
		0.00635	0.01966			0.00635	0.01444			0.00635	0.00946
		0.0064	0.01981			0.0064	0.01455			0.0064	0.00954
		0.00645	0.01996			0.00645	0.01466			0.00645	0.00961
		0.0065	0.02012			0.0065	0.01478			0.0065	0.00969
		0.00655	0.02027			0.00655	0.01489			0.00655	0.00976
		0.0066	0.02042			0.0066	0.015			0.0066	0.00984
		0.00665	0.02058			0.00665	0.01512			0.00665	0.00991
		0.0067	0.02073			0.0067	0.01523			0.0067	0.00998
		0.00675	0.02088			0.00675	0.01534			0.00675	0.01006
		0.0068	0.02104			0.0068	0.01545			0.0068	0.01013
		0.00685	0.02119			0.00685	0.01557			0.00685	0.01021
		0.0069	0.02135			0.0069	0.01568			0.0069	0.01028
		0.00695	0.0215			0.00695	0.01579			0.00695	0.01036
		0.007	0.02165			0.007	0.01591			0.007	0.01043
		0.00705	0.02181			0.00705	0.01602			0.00705	0.0105
		0.0071	0.02196			0.0071	0.01613			0.0071	0.01058
		0.00715	0.02211			0.00715	0.01625			0.00715	0.01065
		0.0072	0.02227			0.0072	0.01636			0.0072	0.01073
		0.00725	0.02242			0.00725	0.01647			0.00725	0.0108
		0.0073	0.02257			0.0073	0.01658			0.0073	0.01088
		0.00735	0.02273			0.00735	0.0167			0.00735	0.01095
		0.0074	0.02288			0.0074	0.01681			0.0074	0.01102
		0.00745	0.02303			0.00745	0.01692			0.00745	0.0111
		0.0075	0.02319			0.0075	0.01704			0.0075	0.01117
		0.00755	0.02334			0.00755	0.01715			0.00755	0.01125
		0.0076	0.02349			0.0076	0.01726			0.0076	0.01132
		0.00765	0.02365			0.00765	0.01738			0.00765	0.01139
		0.0077	0.0238			0.0077	0.01749			0.0077	0.01147
		0.00775	0.02395			0.00775	0.0176			0.00775	0.01154
		0.0078	0.02411			0.0078	0.01771			0.0078	0.01162
		0.00785	0.02426			0.00785	0.01783			0.00785	0.01169
		0.0079	0.02441			0.0079	0.01794			0.0079	0.01177
		0.00795	0.02456			0.00795	0.01805			0.00795	0.01184
		0.008	0.02472			0.008	0.01817			0.008	0.01191
		0.00805	0.02487			0.00805	0.01828			0.00805	0.01199
		0.0081	0.02502			0.0081	0.01839			0.0081	0.01206
		0.00815	0.02518			0.00815	0.0185			0.00815	0.01214
		0.0082	0.02533			0.0082	0.01862			0.0082	0.01221
		0.00825	0.02548			0.00825	0.01873			0.00825	0.01229
		0.0083	0.02564			0.0083	0.01884			0.0083	0.01236
		0.00835	0.02579			0.00835	0.01896			0.00835	0.01243
		0.0084	0.02594			0.0084	0.01907			0.0084	0.01251
		0.00845	0.0261			0.00845	0.01918			0.00845	0.01258
		0.0085	0.02625			0.0085	0.01929			0.0085	0.01266
		0.00855	0.0264			0.00855	0.01941			0.00855	0.01273
		0.0086	0.02655			0.0086	0.01952			0.0086	0.0128
		0.00865	0.02671			0.00865	0.01963			0.00865	0.01288
		0.0087	0.02686			0.0087	0.01975			0.0087	0.01295
		0.00875	0.02701			0.00875	0.01986			0.00875	0.01303
		0.0088	0.02717			0.0088	0.01997			0.0088	0.0131
		0.00885	0.02732			0.00885	0.02008			0.00885	0.01317
		0.0089	0.02747			0.0089	0.0202			0.0089	0.01325
		0.00895	0.02762			0.00895	0.02031			0.00895	0.01332
		0.009	0.02778			0.009	0.02042			0.009	0.0134
		0.00905	0.02793			0.00905	0.02053			0.00905	0.01347
		0.0091	0.02808			0.0091	0.02065			0.0091	0.01355
		0.00915	0.02824			0.00915	0.02076			0.00915	0.01362
		0.0092	0.02839			0.0092	0.02087			0.0092	0.01369
		0.00925	0.02854			0.00925	0.02099			0.00925	0.01377
		0.0093	0.02869			0.0093	0.0211			0.0093	0.01384
		0.00935	0.02885			0.00935	0.02121			0.00935	0.01392
		0.0094	0.029			0.0094	0.02132			0.0094	0.01399
		0.00945	0.02915			0.00945	0.02144			0.00945	0.01406
		0.0095	0.0293			0.0095	0.02155			0.0095	0.01414
		0.00955	0.02946			0.00955	0.02166			0.00955	0.01421
		0.0096	0.02961			0.0096	0.02177			0.0096	0.01429
		0.00965	0.02976			0.00965	0.02189			0.00965	0.01436
		0.0097	0.02991			0.0097	0.022			0.0097	0.01443
		0.00975	0.03007			0.00975	0.02211			0.00975	0.01451
		0.0098	0.03022			0.0098	0.02222			0.0098	0.01458
		0.00985	0.03037			0.00985	0.02234			0.00985	0.01466
		0.0099	0.03052			0.0099	0.02245			0.0099	0.01473
		0.00995	0.03068			0.00995	0.02256			0.00995	0.01481
		0.01	0.03083			0.01	0.02267			0.01	0.01488
		0.01005	0.03098			0.01005	0.02279			0.01005	0.01495
		0.0101	0.03113			0.0101	0.0229			0.0101	0.01503
		0.01015	0.03129			0.01015	0.02301			0.01015	0.0151
		0.0102	0.03144			0.0102	0.02312			0.0102	0.01518
		0.01025	0.03159			0.01025	0.02324			0.01025	0.01525
		0.0103	0.03174			0.0103	0.02335			0.0103	0.01532
		0.01035	0.0319			0.01035	0.02346			0.01035	0.0154
		0.0104	0.03205			0.0104	0.02357			0.0104	0.01547
		0.01045	0.0322			0.01045	0.02369			0.01045	0.01555
		0.0105	0.03235			0.0105	0.0238			0.0105	0.01562
		0.01055	0.03251			0.01055	0.02391			0.01055	0.01569
		0.0106	0.03266			0.0106	0.02402			0.0106	0.01577
		0.01065	0.03281			0.01065	0.02414			0.01065	0.01584
		0.0107	0.03296			0.0107	0.02425			0.0107	0.01592
		0.01075	0.03311			0.01075	0.02436			0.01075	0.01599
		0.0108	0.03327			0.0108	0.02447			0.0108	0.01606
		0.01085	0.03342			0.01085	0.02459			0.01085	0.01614
		0.0109	0.03357			0.0109	0.0247			0.0109	0.01621
		0.01095	0.03372			0.01095	0.02481			0.01095	0.01629
		0.011	0.03387			0.011	0.02492			0.011	0.01636
		0.01105	0.03403			0.01105	0.02504			0.01105	0.01643
		0.0111	0.03418			0.0111	0.02515			0.0111	0.01651
		0.01115	0.03433			0.01115	0.02526			0.01115	0.01658
		0.0112	0.03448			0.0112	0.02537			0.0112	0.01666
		0.01125	0.03464			0.01125	0.02549			0.01125	0.01673
		0.0113	0.03479			0.0113	0.0256			0.0113	0.0168
		0.01135	0.03494			0.01135	0.02571			0.01135	0.01688
		0.0114	0.03509			0.0114	0.02582			0.0114	0.01695
		0.01145	0.03524			0.01145	0.02593			0.01145	0.01703
		0.0115	0.0354			0.0115	0.02605			0.0115	0.0171
		0.01155	0.03555			0.01155	0.02616			0.01155	0.01717
		0.0116	0.0357			0.0116	0.02627			0.0116	0.01725
		0.01165	0.03585			0.01165	0.02638			0.01165	0.01732
		0.0117	0.036			0.0117	0.0265			0.0117	0.0174
		0.01175	0.03615			0.01175	0.02661			0.01175	0.01747
		0.0118	0.03631			0.0118	0.02672			0.0118	0.01754
		0.01185	0.03646			0.01185	0.02683			0.01185	0.01762
		0.0119	0.03661			0.0119	0.02695			0.0119	0.01769
		0.01195	0.03676			0.01195	0.02706			0.01195	0.01776
		0.012	0.03691			0.012	0.02717			0.012	0.01784
		0.01205	0.03707			0.01205	0.02728			0.01205	0.01791
		0.0121	0.03722			0.0121	0.02739			0.0121	0.01799
		0.01215	0.03737			0.01215	0.02751			0.01215	0.01806
		0.0122	0.03752			0.0122	0.02762			0.0122	0.01813
		0.01225	0.03767			0.01225	0.02773			0.01225	0.01821
		0.0123	0.03782			0.0123	0.02784			0.0123	0.01828
		0.01235	0.03798			0.01235	0.02796			0.01235	0.01836
		0.0124	0.03813			0.0124	0.02807			0.0124	0.01843
		0.01245	0.03828			0.01245	0.02818			0.01245	0.0185
		0.0125	0.03843			0.0125	0.02829			0.0125	0.01858
		0.01255	0.03858			0.01255	0.0284			0.01255	0.01865
		0.0126	0.03873			0.0126	0.02852			0.0126	0.01873
		0.01265	0.03889			0.01265	0.02863			0.01265	0.0188
		0.0127	0.03904			0.0127	0.02874			0.0127	0.01887
		0.01275	0.03919			0.01275	0.02885			0.01275	0.01895
		0.0128	0.03934			0.0128	0.02896			0.0128	0.01902
		0.01285	0.03949			0.01285	0.02908			0.01285	0.01909
		0.0129	0.03964			0.0129	0.02919			0.0129	0.01917
		0.01295	0.03979			0.01295	0.0293			0.01295	0.01924
		0.013	0.03995			0.013	0.02941			0.013	0.01932
		0.01305	0.0401			0.01305	0.02952			0.01305	0.01939
		0.0131	0.04025			0.0131	0.02964			0.0131	0.01946
		0.01315	0.0404			0.01315	0.02975			0.01315	0.01954
		0.0132	0.04055			0.0132	0.02986			0.0132	0.01961
		0.01325	0.0407			0.01325	0.02997			0.01325	0.01969
		0.0133	0.04085			0.0133	0.03009			0.0133	0.01976
		0.01335	0.04101			0.01335	0.0302			0.01335	0.01983
		0.0134	0.04116			0.0134	0.03031			0.0134	0.01991
		0.01345	0.04131			0.01345	0.03042			0.01345	0.01998
		0.0135	0.04146			0.0135	0.03053			0.0135	0.02005
		0.01355	0.04161			0.01355	0.03065			0.01355	0.02013
		0.0136	0.04176			0.0136	0.03076			0.0136	0.0202
		0.01365	0.04191			0.01365	0.03087			0.01365	0.02028
		0.0137	0.04206			0.0137	0.03098			0.0137	0.02035
		0.01375	0.04222			0.01375	0.03109			0.01375	0.02042
		0.0138	0.04237			0.0138	0.0312			0.0138	0.0205
		0.01385	0.04252			0.01385	0.03132			0.01385	0.02057
		0.0139	0.04267			0.0139	0.03143			0.0139	0.02065
		0.01395	0.04282			0.01395	0.03154			0.01395	0.02072
		0.014	0.04297			0.014	0.03165			0.014	0.02079
		0.01405	0.04312			0.01405	0.03176			0.01405	0.02087
		0.0141	0.04327			0.0141	0.03188			0.0141	0.02094
		0.01415	0.04343			0.01415	0.03199			0.01415	0.02101
		0.0142	0.04358			0.0142	0.0321			0.0142	0.02109
		0.01425	0.04373			0.01425	0.03221			0.01425	0.02116
		0.0143	0.04388			0.0143	0.03232			0.0143	0.02124
		0.01435	0.04403			0.01435	0.03244			0.01435	0.02131
		0.0144	0.04418			0.0144	0.03255			0.0144	0.02138
		0.01445	0.04433			0.01445	0.03266			0.01445	0.02146
		0.0145	0.04448			0.0145	0.03277			0.0145	0.02153
		0.01455	0.04463			0.01455	0.03288			0.01455	0.0216
		0.0146	0.04478			0.0146	0.03299			0.0146	0.02168
		0.01465	0.04494			0.01465	0.03311			0.01465	0.02175
		0.0147	0.04509			0.0147	0.03322			0.0147	0.02183
		0.01475	0.04524			0.01475	0.03333			0.01475	0.0219
		0.0148	0.04539			0.0148	0.03344			0.0148	0.02197
		0.01485	0.04554			0.01485	0.03355			0.01485	0.02205
		0.0149	0.04569			0.0149	0.03367			0.0149	0.02212
		0.01495	0.04584			0.01495	0.03378			0.01495	0.02219
		0.015	0.04599			0.015	0.03389			0.015	0.02227
		0.01505	0.04614			0.01505	0.034			0.01505	0.02234
		0.0151	0.04629			0.0151	0.03411			0.0151	0.02242
		0.01515	0.04644			0.01515	0.03422			0.01515	0.02249
		0.0152	0.04659			0.0152	0.03434			0.0152	0.02256
		0.01525	0.04674			0.01525	0.03445			0.01525	0.02264
		0.0153	0.0469			0.0153	0.03456			0.0153	0.02271
		0.01535	0.04705			0.01535	0.03467			0.01535	0.02278
		0.0154	0.0472			0.0154	0.03478			0.0154	0.02286
		0.01545	0.04735			0.01545	0.03489			0.01545	0.02293
		0.0155	0.0475			0.0155	0.03501			0.0155	0.02301
		0.01555	0.04765			0.01555	0.03512			0.01555	0.02308
		0.0156	0.0478			0.0156	0.03523			0.0156	0.02315
		0.01565	0.04795			0.01565	0.03534			0.01565	0.02323
		0.0157	0.0481			0.0157	0.03545			0.0157	0.0233
		0.01575	0.04825			0.01575	0.03556			0.01575	0.02337
		0.0158	0.0484			0.0158	0.03568			0.0158	0.02345
		0.01585	0.04855			0.01585	0.03579			0.01585	0.02352
		0.0159	0.0487			0.0159	0.0359			0.0159	0.02359
		0.01595	0.04885			0.01595	0.03601			0.01595	0.02367
		0.016	0.049			0.016	0.03612			0.016	0.02374
		0.01605	0.04915			0.01605	0.03623			0.01605	0.02382
		0.0161	0.0493			0.0161	0.03635			0.0161	0.02389
		0.01615	0.04945			0.01615	0.03646			0.01615	0.02396
		0.0162	0.04961			0.0162	0.03657			0.0162	0.02404
		0.01625	0.04976			0.01625	0.03668			0.01625	0.02411
		0.0163	0.04991			0.0163	0.03679			0.0163	0.02418
		0.01635	0.05006			0.01635	0.0369			0.01635	0.02426
		0.0164	0.05021			0.0164	0.03701			0.0164	0.02433
		0.01645	0.05036			0.01645	0.03713			0.01645	0.0244
		0.0165	0.05051			0.0165	0.03724			0.0165	0.02448
		0.01655	0.05066			0.01655	0.03735			0.01655	0.02455
		0.0166	0.05081			0.0166	0.03746			0.0166	0.02463
		0.01665	0.05096			0.01665	0.03757			0.01665	0.0247
		0.0167	0.05111			0.0167	0.03768			0.0167	0.02477
		0.01675	0.05126			0.01675	0.0378			0.01675	0.02485
		0.0168	0.05141			0.0168	0.03791			0.0168	0.02492
		0.01685	0.05156			0.01685	0.03802			0.01685	0.02499
		0.0169	0.05171			0.0169	0.03813			0.0169	0.02507
		0.01695	0.05186			0.01695	0.03824			0.01695	0.02514
		0.017	0.05201			0.017	0.03835			0.017	0.02521
		0.01705	0.05216			0.01705	0.03846			0.01705	0.02529
		0.0171	0.05231			0.0171	0.03858			0.0171	0.02536
		0.01715	0.05246			0.01715	0.03869			0.01715	0.02543
		0.0172	0.05261			0.0172	0.0388			0.0172	0.02551
		0.01725	0.05276			0.01725	0.03891			0.01725	0.02558
		0.0173	0.05291			0.0173	0.03902			0.0173	0.02566
		0.01735	0.05306			0.01735	0.03913			0.01735	0.02573
		0.0174	0.05321			0.0174	0.03924			0.0174	0.0258
		0.01745	0.05336			0.01745	0.03935			0.01745	0.02588
		0.0175	0.05351			0.0175	0.03947			0.0175	0.02595
		0.01755	0.05366			0.01755	0.03958			0.01755	0.02602
		0.0176	0.05381			0.0176	0.03969			0.0176	0.0261
		0.01765	0.05396			0.01765	0.0398			0.01765	0.02617
		0.0177	0.05411			0.0177	0.03991			0.0177	0.02624
		0.01775	0.05426			0.01775	0.04002			0.01775	0.02632
		0.0178	0.05441			0.0178	0.04013			0.0178	0.02639
		0.01785	0.05456			0.01785	0.04025			0.01785	0.02646
		0.0179	0.05471			0.0179	0.04036			0.0179	0.02654
		0.01795	0.05486			0.01795	0.04047			0.01795	0.02661
		0.018	0.05501			0.018	0.04058			0.018	0.02669
		0.01805	0.05516			0.01805	0.04069			0.01805	0.02676
		0.0181	0.05531			0.0181	0.0408			0.0181	0.02683
		0.01815	0.05546			0.01815	0.04091			0.01815	0.02691
		0.0182	0.05561			0.0182	0.04102			0.0182	0.02698
		0.01825	0.05576			0.01825	0.04114			0.01825	0.02705
		0.0183	0.05591			0.0183	0.04125			0.0183	0.02713
		0.01835	0.05606			0.01835	0.04136			0.01835	0.0272
		0.0184	0.05621			0.0184	0.04147			0.0184	0.02727
		0.01845	0.05636			0.01845	0.04158			0.01845	0.02735
		0.0185	0.05651			0.0185	0.04169			0.0185	0.02742
		0.01855	0.05666			0.01855	0.0418			0.01855	0.02749
		0.0186	0.05681			0.0186	0.04191			0.0186	0.02757
		0.01865	0.05696			0.01865	0.04202			0.01865	0.02764
		0.0187	0.05711			0.0187	0.04214			0.0187	0.02771
		0.01875	0.05725			0.01875	0.04225			0.01875	0.02779
		0.0188	0.0574			0.0188	0.04236			0.0188	0.02786
		0.01885	0.05755			0.01885	0.04247			0.01885	0.02793
		0.0189	0.0577			0.0189	0.04258			0.0189	0.02801
		0.01895	0.05785			0.01895	0.04269			0.01895	0.02808
		0.019	0.058			0.019	0.0428			0.019	0.02815
		0.01905	0.05815			0.01905	0.04291			0.01905	0.02823
		0.0191	0.0583			0.0191	0.04303			0.0191	0.0283
		0.01915	0.05845			0.01915	0.04314			0.01915	0.02838
		0.0192	0.0586			0.0192	0.04325			0.0192	0.02845
		0.01925	0.05875			0.01925	0.04336			0.01925	0.02852
		0.0193	0.0589			0.0193	0.04347			0.0193	0.0286
		0.01935	0.05905			0.01935	0.04358			0.01935	0.02867
		0.0194	0.0592			0.0194	0.04369			0.0194	0.02874
		0.01945	0.05935			0.01945	0.0438			0.01945	0.02882
		0.0195	0.0595			0.0195	0.04391			0.0195	0.02889
		0.01955	0.05965			0.01955	0.04402			0.01955	0.02896
		0.0196	0.0598			0.0196	0.04414			0.0196	0.02904
		0.01965	0.05994			0.01965	0.04425			0.01965	0.02911
		0.0197	0.06009			0.0197	0.04436			0.0197	0.02918
		0.01975	0.06024			0.01975	0.04447			0.01975	0.02926
		0.0198	0.06039			0.0198	0.04458			0.0198	0.02933
		0.01985	0.06054			0.01985	0.04469			0.01985	0.0294
		0.0199	0.06069			0.0199	0.0448			0.0199	0.02948
		0.01995	0.06084			0.01995	0.04491			0.01995	0.02955
		0.02	0.06099			0.02	0.04502			0.02	0.02962
		0.02005	0.06114			0.02005	0.04513			0.02005	0.0297
		0.0201	0.06129			0.0201	0.04525			0.0201	0.02977
		0.02015	0.06144			0.02015	0.04536			0.02015	0.02984
		0.0202	0.06159			0.0202	0.04547			0.0202	0.02992
		0.02025	0.06173			0.02025	0.04558			0.02025	0.02999
		0.0203	0.06188			0.0203	0.04569			0.0203	0.03006
		0.02035	0.06203			0.02035	0.0458			0.02035	0.03014
		0.0204	0.06218			0.0204	0.04591			0.0204	0.03021
		0.02045	0.06233			0.02045	0.04602			0.02045	0.03028
		0.0205	0.06248			0.0205	0.04613			0.0205	0.03036
		0.02055	0.06263			0.02055	0.04624			0.02055	0.03043
		0.0206	0.06278			0.0206	0.04635			0.0206	0.0305
		0.02065	0.06293			0.02065	0.04646			0.02065	0.03058
		0.0207	0.06308			0.0207	0.04658			0.0207	0.03065
		0.02075	0.06323			0.02075	0.04669			0.02075	0.03072
		0.0208	0.06337			0.0208	0.0468			0.0208	0.0308
		0.02085	0.06352			0.02085	0.04691			0.02085	0.03087
		0.0209	0.06367			0.0209	0.04702			0.0209	0.03094
		0.02095	0.06382			0.02095	0.04713			0.02095	0.03102
		0.021	0.06397			0.021	0.04724			0.021	0.03109
		0.02105	0.06412			0.02105	0.04735			0.02105	0.03116
		0.0211	0.06427			0.0211	0.04746			0.0211	0.03124
		0.02115	0.06442			0.02115	0.04757			0.02115	0.03131
		0.0212	0.06456			0.0212	0.04768			0.0212	0.03138
		0.02125	0.06471			0.02125	0.04779			0.02125	0.03146
		0.0213	0.06486			0.0213	0.04791			0.0213	0.03153
		0.02135	0.06501			0.02135	0.04802			0.02135	0.0316
		0.0214	0.06516			0.0214	0.04813			0.0214	0.03168
		0.02145	0.06531			0.02145	0.04824			0.02145	0.03175
		0.0215	0.06546			0.0215	0.04835			0.0215	0.03182
		0.02155	0.06561			0.02155	0.04846			0.02155	0.0319
		0.0216	0.06575			0.0216	0.04857			0.0216	0.03197
		0.02165	0.0659			0.02165	0.04868			0.02165	0.03204
		0.0217	0.06605			0.0217	0.04879			0.0217	0.03212
		0.02175	0.0662			0.02175	0.0489			0.02175	0.03219
		0.0218	0.06635			0.0218	0.04901			0.0218	0.03226
		0.02185	0.0665			0.02185	0.04912			0.02185	0.03234
		0.0219	0.06665			0.0219	0.04923			0.0219	0.03241
		0.02195	0.06679			0.02195	0.04934			0.02195	0.03248
		0.022	0.06694			0.022	0.04945			0.022	0.03256
		0.02205	0.06709			0.02205	0.04957			0.02205	0.03263
		0.0221	0.06724			0.0221	0.04968			0.0221	0.0327
		0.02215	0.06739			0.02215	0.04979			0.02215	0.03278
		0.0222	0.06754			0.0222	0.0499			0.0222	0.03285
		0.02225	0.06769			0.02225	0.05001			0.02225	0.03292
		0.0223	0.06783			0.0223	0.05012			0.0223	0.033
		0.02235	0.06798			0.02235	0.05023			0.02235	0.03307
		0.0224	0.06813			0.0224	0.05034			0.0224	0.03314
		0.02245	0.06828			0.02245	0.05045			0.02245	0.03322
		0.0225	0.06843			0.0225	0.05056			0.0225	0.03329
		0.02255	0.06858			0.02255	0.05067			0.02255	0.03336
		0.0226	0.06872			0.0226	0.05078			0.0226	0.03344
		0.02265	0.06887			0.02265	0.05089			0.02265	0.03351
		0.0227	0.06902			0.0227	0.051			0.0227	0.03358
		0.02275	0.06917			0.02275	0.05111			0.02275	0.03365
		0.0228	0.06932			0.0228	0.05122			0.0228	0.03373
		0.02285	0.06947			0.02285	0.05133			0.02285	0.0338
		0.0229	0.06961			0.0229	0.05145			0.0229	0.03387
		0.02295	0.06976			0.02295	0.05156			0.02295	0.03395
		0.023	0.06991			0.023	0.05167			0.023	0.03402
		0.02305	0.07006			0.02305	0.05178			0.02305	0.03409
		0.0231	0.07021			0.0231	0.05189			0.0231	0.03417
		0.02315	0.07036			0.02315	0.052			0.02315	0.03424
		0.0232	0.0705			0.0232	0.05211			0.0232	0.03431
		0.02325	0.07065			0.02325	0.05222			0.02325	0.03439
		0.0233	0.0708			0.0233	0.05233			0.0233	0.03446
		0.02335	0.07095			0.02335	0.05244			0.02335	0.03453
		0.0234	0.0711			0.0234	0.05255			0.0234	0.03461
		0.02345	0.07124			0.02345	0.05266			0.02345	0.03468
		0.0235	0.07139			0.0235	0.05277			0.0235	0.03475
		0.02355	0.07154			0.02355	0.05288			0.02355	0.03483
		0.0236	0.07169			0.0236	0.05299			0.0236	0.0349
		0.02365	0.07184			0.02365	0.0531			0.02365	0.03497
		0.0237	0.07198			0.0237	0.05321			0.0237	0.03505
		0.02375	0.07213			0.02375	0.05332			0.02375	0.03512
		0.0238	0.07228			0.0238	0.05343			0.0238	0.03519
		0.02385	0.07243			0.02385	0.05354			0.02385	0.03526
		0.0239	0.07258			0.0239	0.05365			0.0239	0.03534
		0.02395	0.07272			0.02395	0.05376			0.02395	0.03541
		0.024	0.07287			0.024	0.05387			0.024	0.03548
		0.02405	0.07302			0.02405	0.05398			0.02405	0.03556
		0.0241	0.07317			0.0241	0.05409			0.0241	0.03563
		0.02415	0.07332			0.02415	0.0542			0.02415	0.0357
		0.0242	0.07346			0.0242	0.05432			0.0242	0.03578
		0.02425	0.07361			0.02425	0.05443			0.02425	0.03585
		0.0243	0.07376			0.0243	0.05454			0.0243	0.03592
		0.02435	0.07391			0.02435	0.05465			0.02435	0.036
		0.0244	0.07406			0.0244	0.05476			0.0244	0.03607
		0.02445	0.0742			0.02445	0.05487			0.02445	0.03614
		0.0245	0.07435			0.0245	0.05498			0.0245	0.03622
		0.02455	0.0745			0.02455	0.05509			0.02455	0.03629
		0.0246	0.07465			0.0246	0.0552			0.0246	0.03636
		0.02465	0.07479			0.02465	0.05531			0.02465	0.03643
		0.0247	0.07494			0.0247	0.05542			0.0247	0.03651
		0.02475	0.07509			0.02475	0.05553			0.02475	0.03658
		0.0248	0.07524			0.0248	0.05564			0.0248	0.03665
		0.02485	0.07538			0.02485	0.05575			0.02485	0.03673
		0.0249	0.07553			0.0249	0.05586			0.0249	0.0368
		0.02495	0.07568			0.02495	0.05597			0.02495	0.03687
		0.025	0.07583			0.025	0.05608			0.025	0.03695
		0.02505	0.07598			0.02505	0.05619			0.02505	0.03702
		0.0251	0.07612			0.0251	0.0563			0.0251	0.03709
		0.02515	0.07627			0.02515	0.05641			0.02515	0.03717
		0.0252	0.07642			0.0252	0.05652			0.0252	0.03724
		0.02525	0.07657			0.02525	0.05663			0.02525	0.03731
		0.0253	0.07671			0.0253	0.05674			0.0253	0.03738
		0.02535	0.07686			0.02535	0.05685			0.02535	0.03746
		0.0254	0.07701			0.0254	0.05696			0.0254	0.03753
		0.02545	0.07716			0.02545	0.05707			0.02545	0.0376
		0.0255	0.0773			0.0255	0.05718			0.0255	0.03768
		0.02555	0.07745			0.02555	0.05729			0.02555	0.03775
		0.0256	0.0776			0.0256	0.0574			0.0256	0.03782
		0.02565	0.07774			0.02565	0.05751			0.02565	0.0379
		0.0257	0.07789			0.0257	0.05762			0.0257	0.03797
		0.02575	0.07804			0.02575	0.05773			0.02575	0.03804
		0.0258	0.07819			0.0258	0.05784			0.0258	0.03811
		0.02585	0.07833			0.02585	0.05795			0.02585	0.03819
		0.0259	0.07848			0.0259	0.05806			0.0259	0.03826
		0.02595	0.07863			0.02595	0.05817			0.02595	0.03833
		0.026	0.07878			0.026	0.05828			0.026	0.03841
		0.02605	0.07892			0.02605	0.05839			0.02605	0.03848
		0.0261	0.07907			0.0261	0.0585			0.0261	0.03855
		0.02615	0.07922			0.02615	0.05861			0.02615	0.03863
		0.0262	0.07937			0.0262	0.05872			0.0262	0.0387
		0.02625	0.07951			0.02625	0.05883			0.02625	0.03877
		0.0263	0.07966			0.0263	0.05894			0.0263	0.03884
		0.02635	0.07981			0.02635	0.05905			0.02635	0.03892
		0.0264	0.07995			0.0264	0.05916			0.0264	0.03899
		0.02645	0.0801			0.02645	0.05927			0.02645	0.03906
		0.0265	0.08025			0.0265	0.05938			0.0265	0.03914
		0.02655	0.0804			0.02655	0.05949			0.02655	0.03921
		0.0266	0.08054			0.0266	0.0596			0.0266	0.03928
		0.02665	0.08069			0.02665	0.05971			0.02665	0.03936
		0.0267	0.08084			0.0267	0.05982			0.0267	0.03943
		0.02675	0.08098			0.02675	0.05993			0.02675	0.0395
		0.0268	0.08113			0.0268	0.06004			0.0268	0.03957
		0.02685	0.08128			0.02685	0.06015			0.02685	0.03965
		0.0269	0.08142			0.0269	0.06026			0.0269	0.03972
		0.02695	0.08157			0.02695	0.06037			0.02695	0.03979
		0.027	0.08172			0.027	0.06048			0.027	0.03987
		0.02705	0.08187			0.02705	0.06059			0.02705	0.03994
		0.0271	0.08201			0.0271	0.0607			0.0271	0.04001
		0.02715	0.08216			0.02715	0.06081			0.02715	0.04008
		0.0272	0.08231			0.0272	0.06092			0.0272	0.04016
		0.02725	0.08245			0.02725	0.06103			0.02725	0.04023
		0.0273	0.0826			0.0273	0.06114			0.0273	0.0403
		0.02735	0.08275			0.02735	0.06125			0.02735	0.04038
		0.0274	0.08289			0.0274	0.06136			0.0274	0.04045
		0.02745	0.08304			0.02745	0.06147			0.02745	0.04052
		0.0275	0.08319			0.0275	0.06158			0.0275	0.04059
		0.02755	0.08333			0.02755	0.06169			0.02755	0.04067
		0.0276	0.08348			0.0276	0.0618			0.0276	0.04074
		0.02765	0.08363			0.02765	0.06191			0.02765	0.04081
		0.0277	0.08377			0.0277	0.06202			0.0277	0.04089
		0.02775	0.08392			0.02775	0.06213			0.02775	0.04096
		0.0278	0.08407			0.0278	0.06224			0.0278	0.04103
		0.02785	0.08422			0.02785	0.06235			0.02785	0.04111
		0.0279	0.08436			0.0279	0.06246			0.0279	0.04118
		0.02795	0.08451			0.02795	0.06257			0.02795	0.04125
		0.028	0.08466			0.028	0.06267			0.028	0.04132
		0.02805	0.0848			0.02805	0.06278			0.02805	0.0414
		0.0281	0.08495			0.0281	0.06289			0.0281	0.04147
		0.02815	0.0851			0.02815	0.063			0.02815	0.04154
		0.0282	0.08524			0.0282	0.06311			0.0282	0.04162
		0.02825	0.08539			0.02825	0.06322			0.02825	0.04169
		0.0283	0.08553			0.0283	0.06333			0.0283	0.04176
		0.02835	0.08568			0.02835	0.06344			0.02835	0.04183
		0.0284	0.08583			0.0284	0.06355			0.0284	0.04191
		0.02845	0.08597			0.02845	0.06366			0.02845	0.04198
		0.0285	0.08612			0.0285	0.06377			0.0285	0.04205
		0.02855	0.08627			0.02855	0.06388			0.02855	0.04212
		0.0286	0.08641			0.0286	0.06399			0.0286	0.0422
		0.02865	0.08656			0.02865	0.0641			0.02865	0.04227
		0.0287	0.08671			0.0287	0.06421			0.0287	0.04234
		0.02875	0.08685			0.02875	0.06432			0.02875	0.04242
		0.0288	0.087			0.0288	0.06443			0.0288	0.04249
		0.02885	0.08715			0.02885	0.06454			0.02885	0.04256
		0.0289	0.08729			0.0289	0.06465			0.0289	0.04263
		0.02895	0.08744			0.02895	0.06476			0.02895	0.04271
		0.029	0.08759			0.029	0.06487			0.029	0.04278
		0.02905	0.08773			0.02905	0.06498			0.02905	0.04285
		0.0291	0.08788			0.0291	0.06509			0.0291	0.04293
		0.02915	0.08802			0.02915	0.0652			0.02915	0.043
		0.0292	0.08817			0.0292	0.06531			0.0292	0.04307
		0.02925	0.08832			0.02925	0.06541			0.02925	0.04314
		0.0293	0.08846			0.0293	0.06552			0.0293	0.04322
		0.02935	0.08861			0.02935	0.06563			0.02935	0.04329
		0.0294	0.08876			0.0294	0.06574			0.0294	0.04336
		0.02945	0.0889			0.02945	0.06585			0.02945	0.04344
		0.0295	0.08905			0.0295	0.06596			0.0295	0.04351
		0.02955	0.08919			0.02955	0.06607			0.02955	0.04358
		0.0296	0.08934			0.0296	0.06618			0.0296	0.04365
		0.02965	0.08949			0.02965	0.06629			0.02965	0.04373
		0.0297	0.08963			0.0297	0.0664			0.0297	0.0438
		0.02975	0.08978			0.02975	0.06651			0.02975	0.04387
		0.0298	0.08993			0.0298	0.06662			0.0298	0.04394
		0.02985	0.09007			0.02985	0.06673			0.02985	0.04402
		0.0299	0.09022			0.0299	0.06684			0.0299	0.04409
		0.02995	0.09036			0.02995	0.06695			0.02995	0.04416
		0.03	0.09051			0.03	0.06706			0.03	0.04424
		0.03005	0.09066			0.03005	0.06717			0.03005	0.04431
		0.0301	0.0908			0.0301	0.06728			0.0301	0.04438
		0.03015	0.09095			0.03015	0.06738			0.03015	0.04445
		0.0302	0.09109			0.0302	0.06749			0.0302	0.04453
		0.03025	0.09124			0.03025	0.0676			0.03025	0.0446
		0.0303	0.09139			0.0303	0.06771			0.0303	0.04467
		0.03035	0.09153			0.03035	0.06782			0.03035	0.04474
		0.0304	0.09168			0.0304	0.06793			0.0304	0.04482
		0.03045	0.09182			0.03045	0.06804			0.03045	0.04489
		0.0305	0.09197			0.0305	0.06815			0.0305	0.04496
		0.03055	0.09212			0.03055	0.06826			0.03055	0.04504
		0.0306	0.09226			0.0306	0.06837			0.0306	0.04511
		0.03065	0.09241			0.03065	0.06848			0.03065	0.04518
		0.0307	0.09255			0.0307	0.06859			0.0307	0.04525
		0.03075	0.0927			0.03075	0.0687			0.03075	0.04533
		0.0308	0.09284			0.0308	0.06881			0.0308	0.0454
		0.03085	0.09299			0.03085	0.06892			0.03085	0.04547
		0.0309	0.09314			0.0309	0.06902			0.0309	0.04554
		0.03095	0.09328			0.03095	0.06913			0.03095	0.04562
		0.031	0.09343			0.031	0.06924			0.031	0.04569
		0.03105	0.09357			0.03105	0.06935			0.03105	0.04576
		0.0311	0.09372			0.0311	0.06946			0.0311	0.04583
		0.03115	0.09386			0.03115	0.06957			0.03115	0.04591
		0.0312	0.09401			0.0312	0.06968			0.0312	0.04598
		0.03125	0.09416			0.03125	0.06979			0.03125	0.04605
		0.0313	0.0943			0.0313	0.0699			0.0313	0.04613
		0.03135	0.09445			0.03135	0.07001			0.03135	0.0462
		0.0314	0.09459			0.0314	0.07012			0.0314	0.04627
		0.03145	0.09474			0.03145	0.07023			0.03145	0.04634
		0.0315	0.09488			0.0315	0.07034			0.0315	0.04642
		0.03155	0.09503			0.03155	0.07044			0.03155	0.04649
		0.0316	0.09518			0.0316	0.07055			0.0316	0.04656
		0.03165	0.09532			0.03165	0.07066			0.03165	0.04663
		0.0317	0.09547			0.0317	0.07077			0.0317	0.04671
		0.03175	0.09561			0.03175	0.07088			0.03175	0.04678
		0.0318	0.09576			0.0318	0.07099			0.0318	0.04685
		0.03185	0.0959			0.03185	0.0711			0.03185	0.04692
		0.0319	0.09605			0.0319	0.07121			0.0319	0.047
		0.03195	0.09619			0.03195	0.07132			0.03195	0.04707
		0.032	0.09634			0.032	0.07143			0.032	0.04714
		0.03205	0.09648			0.03205	0.07154			0.03205	0.04722
		0.0321	0.09663			0.0321	0.07164			0.0321	0.04729
		0.03215	0.09678			0.03215	0.07175			0.03215	0.04736
		0.0322	0.09692			0.0322	0.07186			0.0322	0.04743
		0.03225	0.09707			0.03225	0.07197			0.03225	0.04751
		0.0323	0.09721			0.0323	0.07208			0.0323	0.04758
		0.03235	0.09736			0.03235	0.07219			0.03235	0.04765
		0.0324	0.0975			0.0324	0.0723			0.0324	0.04772
		0.03245	0.09765			0.03245	0.07241			0.03245	0.0478
		0.0325	0.09779			0.0325	0.07252			0.0325	0.04787
		0.03255	0.09794			0.03255	0.07263			0.03255	0.04794
		0.0326	0.09808			0.0326	0.07273			0.0326	0.04801
		0.03265	0.09823			0.03265	0.07284			0.03265	0.04809
		0.0327	0.09837			0.0327	0.07295			0.0327	0.04816
		0.03275	0.09852			0.03275	0.07306			0.03275	0.04823
		0.0328	0.09866			0.0328	0.07317			0.0328	0.0483
		0.03285	0.09881			0.03285	0.07328			0.03285	0.04838
		0.0329	0.09895			0.0329	0.07339			0.0329	0.04845
		0.03295	0.0991			0.03295	0.0735			0.03295	0.04852
		0.033	0.09925			0.033	0.07361			0.033	0.04859
		0.03305	0.09939			0.03305	0.07372			0.03305	0.04867
		0.0331	0.09954			0.0331	0.07382			0.0331	0.04874
		0.03315	0.09968			0.03315	0.07393			0.03315	0.04881
		0.0332	0.09983			0.0332	0.07404			0.0332	0.04888
		0.03325	0.09997			0.03325	0.07415			0.03325	0.04896
		0.0333	0.10012			0.0333	0.07426			0.0333	0.04903
		0.03335	0.10026			0.03335	0.07437			0.03335	0.0491
		0.0334	0.10041			0.0334	0.07448			0.0334	0.04917
		0.03345	0.10055			0.03345	0.07459			0.03345	0.04925
		0.0335	0.1007			0.0335	0.0747			0.0335	0.04932
		0.03355	0.10084			0.03355	0.0748			0.03355	0.04939
		0.0336	0.10099			0.0336	0.07491			0.0336	0.04946
		0.03365	0.10113			0.03365	0.07502			0.03365	0.04954
		0.0337	0.10128			0.0337	0.07513			0.0337	0.04961
		0.03375	0.10142			0.03375	0.07524			0.03375	0.04968
		0.0338	0.10157			0.0338	0.07535			0.0338	0.04975
		0.03385	0.10171			0.03385	0.07546			0.03385	0.04983
		0.0339	0.10186			0.0339	0.07557			0.0339	0.0499
		0.03395	0.102			0.03395	0.07568			0.03395	0.04997
		0.034	0.10214			0.034	0.07578			0.034	0.05004
		0.03405	0.10229			0.03405	0.07589			0.03405	0.05012
		0.0341	0.10243			0.0341	0.076			0.0341	0.05019
		0.03415	0.10258			0.03415	0.07611			0.03415	0.05026
		0.0342	0.10272			0.0342	0.07622			0.0342	0.05033
		0.03425	0.10287			0.03425	0.07633			0.03425	0.05041
		0.0343	0.10301			0.0343	0.07644			0.0343	0.05048
		0.03435	0.10316			0.03435	0.07655			0.03435	0.05055
		0.0344	0.1033			0.0344	0.07665			0.0344	0.05062
		0.03445	0.10345			0.03445	0.07676			0.03445	0.0507
		0.0345	0.10359			0.0345	0.07687			0.0345	0.05077
		0.03455	0.10374			0.03455	0.07698			0.03455	0.05084
		0.0346	0.10388			0.0346	0.07709			0.0346	0.05091
		0.03465	0.10403			0.03465	0.0772			0.03465	0.05099
		0.0347	0.10417			0.0347	0.07731			0.0347	0.05106
		0.03475	0.10432			0.03475	0.07741			0.03475	0.05113
		0.0348	0.10446			0.0348	0.07752			0.0348	0.0512
		0.03485	0.1046			0.03485	0.07763			0.03485	0.05128
		0.0349	0.10475			0.0349	0.07774			0.0349	0.05135
		0.03495	0.10489			0.03495	0.07785			0.03495	0.05142
		0.035	0.10504			0.035	0.07796			0.035	0.05149
		0.03505	0.10518			0.03505	0.07807			0.03505	0.05157
		0.0351	0.10533			0.0351	0.07818			0.0351	0.05164
		0.03515	0.10547			0.03515	0.07828			0.03515	0.05171
		0.0352	0.10562			0.0352	0.07839			0.0352	0.05178
		0.03525	0.10576			0.03525	0.0785			0.03525	0.05185
		0.0353	0.10591			0.0353	0.07861			0.0353	0.05193
		0.03535	0.10605			0.03535	0.07872			0.03535	0.052
		0.0354	0.10619			0.0354	0.07883			0.0354	0.05207
		0.03545	0.10634			0.03545	0.07894			0.03545	0.05214
		0.0355	0.10648			0.0355	0.07904			0.0355	0.05222
		0.03555	0.10663			0.03555	0.07915			0.03555	0.05229
		0.0356	0.10677			0.0356	0.07926			0.0356	0.05236
		0.03565	0.10692			0.03565	0.07937			0.03565	0.05243
		0.0357	0.10706			0.0357	0.07948			0.0357	0.05251
		0.03575	0.1072			0.03575	0.07959			0.03575	0.05258
		0.0358	0.10735			0.0358	0.0797			0.0358	0.05265
		0.03585	0.10749			0.03585	0.0798			0.03585	0.05272
		0.0359	0.10764			0.0359	0.07991			0.0359	0.0528
		0.03595	0.10778			0.03595	0.08002			0.03595	0.05287
		0.036	0.10793			0.036	0.08013			0.036	0.05294
		0.03605	0.10807			0.03605	0.08024			0.03605	0.05301
		0.0361	0.10821			0.0361	0.08035			0.0361	0.05309
		0.03615	0.10836			0.03615	0.08045			0.03615	0.05316
		0.0362	0.1085			0.0362	0.08056			0.0362	0.05323
		0.03625	0.10865			0.03625	0.08067			0.03625	0.0533
		0.0363	0.10879			0.0363	0.08078			0.0363	0.05337
		0.03635	0.10894			0.03635	0.08089			0.03635	0.05345
		0.0364	0.10908			0.0364	0.081			0.0364	0.05352
		0.03645	0.10922			0.03645	0.08111			0.03645	0.05359
		0.0365	0.10937			0.0365	0.08121			0.0365	0.05366
		0.03655	0.10951			0.03655	0.08132			0.03655	0.05374
		0.0366	0.10966			0.0366	0.08143			0.0366	0.05381
		0.03665	0.1098			0.03665	0.08154			0.03665	0.05388
		0.0367	0.10994			0.0367	0.08165			0.0367	0.05395
		0.03675	0.11009			0.03675	0.08176			0.03675	0.05403
		0.0368	0.11023			0.0368	0.08186			0.0368	0.0541
		0.03685	0.11038			0.03685	0.08197			0.03685	0.05417
		0.0369	0.11052			0.0369	0.08208			0.0369	0.05424
		0.03695	0.11066			0.03695	0.08219			0.03695	0.05431
		0.037	0.11081			0.037	0.0823			0.037	0.05439
		0.03705	0.11095			0.03705	0.08241			0.03705	0.05446
		0.0371	0.1111			0.0371	0.08251			0.0371	0.05453
		0.03715	0.11124			0.03715	0.08262			0.03715	0.0546
		0.0372	0.11138			0.0372	0.08273			0.0372	0.05468
		0.03725	0.11153			0.03725	0.08284			0.03725	0.05475
		0.0373	0.11167			0.0373	0.08295			0.0373	0.05482
		0.03735	0.11182			0.03735	0.08306			0.03735	0.05489
		0.0374	0.11196			0.0374	0.08316			0.0374	0.05497
		0.03745	0.1121			0.03745	0.08327			0.03745	0.05504
		0.0375	0.11225			0.0375	0.08338			0.0375	0.05511
		0.03755	0.11239			0.03755	0.08349			0.03755	0.05518
		0.0376	0.11253			0.0376	0.0836			0.0376	0.05525
		0.03765	0.11268			0.03765	0.08371			0.03765	0.05533
		0.0377	0.11282			0.0377	0.08381			0.0377	0.0554
		0.03775	0.11297			0.03775	0.08392			0.03775	0.05547
		0.0378	0.11311			0.0378	0.08403			0.0378	0.05554
		0.03785	0.11325			0.03785	0.08414			0.03785	0.05562
		0.0379	0.1134			0.0379	0.08425			0.0379	0.05569
		0.03795	0.11354			0.03795	0.08435			0.03795	0.05576
		0.038	0.11368			0.038	0.08446			0.038	0.05583
		0.03805	0.11383			0.03805	0.08457			0.03805	0.0559
		0.0381	0.11397			0.0381	0.08468			0.0381	0.05598
		0.03815	0.11411			0.03815	0.08479			0.03815	0.05605
		0.0382	0.11426			0.0382	0.0849			0.0382	0.05612
		0.03825	0.1144			0.03825	0.085			0.03825	0.05619
		0.0383	0.11455			0.0383	0.08511			0.0383	0.05627
		0.03835	0.11469			0.03835	0.08522			0.03835	0.05634
		0.0384	0.11483			0.0384	0.08533			0.0384	0.05641
		0.03845	0.11498			0.03845	0.08544			0.03845	0.05648
		0.0385	0.11512			0.0385	0.08554			0.0385	0.05655
		0.03855	0.11526			0.03855	0.08565			0.03855	0.05663
		0.0386	0.11541			0.0386	0.08576			0.0386	0.0567
		0.03865	0.11555			0.03865	0.08587			0.03865	0.05677
		0.0387	0.11569			0.0387	0.08598			0.0387	0.05684
		0.03875	0.11584			0.03875	0.08608			0.03875	0.05691
		0.0388	0.11598			0.0388	0.08619			0.0388	0.05699
		0.03885	0.11612			0.03885	0.0863			0.03885	0.05706
		0.0389	0.11627			0.0389	0.08641			0.0389	0.05713
		0.03895	0.11641			0.03895	0.08652			0.03895	0.0572
		0.039	0.11655			0.039	0.08662			0.039	0.05728
		0.03905	0.1167			0.03905	0.08673			0.03905	0.05735
		0.0391	0.11684			0.0391	0.08684			0.0391	0.05742
		0.03915	0.11698			0.03915	0.08695			0.03915	0.05749
		0.0392	0.11713			0.0392	0.08706			0.0392	0.05756
		0.03925	0.11727			0.03925	0.08717			0.03925	0.05764
		0.0393	0.11741			0.0393	0.08727			0.0393	0.05771
		0.03935	0.11756			0.03935	0.08738			0.03935	0.05778
		0.0394	0.1177			0.0394	0.08749			0.0394	0.05785
		0.03945	0.11784			0.03945	0.0876			0.03945	0.05793
		0.0395	0.11799			0.0395	0.0877			0.0395	0.058
		0.03955	0.11813			0.03955	0.08781			0.03955	0.05807
		0.0396	0.11827			0.0396	0.08792			0.0396	0.05814
		0.03965	0.11842			0.03965	0.08803			0.03965	0.05821
		0.0397	0.11856			0.0397	0.08814			0.0397	0.05829
		0.03975	0.1187			0.03975	0.08824			0.03975	0.05836
		0.0398	0.11885			0.0398	0.08835			0.0398	0.05843
		0.03985	0.11899			0.03985	0.08846			0.03985	0.0585
		0.0399	0.11913			0.0399	0.08857			0.0399	0.05857
		0.03995	0.11928			0.03995	0.08868			0.03995	0.05865
		0.04	0.11942			0.04	0.08878			0.04	0.05872
		0.04005	0.11956			0.04005	0.08889			0.04005	0.05879
		0.0401	0.1197			0.0401	0.089			0.0401	0.05886
		0.04015	0.11985			0.04015	0.08911			0.04015	0.05893
		0.0402	0.11999			0.0402	0.08922			0.0402	0.05901
		0.04025	0.12013			0.04025	0.08932			0.04025	0.05908
		0.0403	0.12028			0.0403	0.08943			0.0403	0.05915
		0.04035	0.12042			0.04035	0.08954			0.04035	0.05922
		0.0404	0.12056			0.0404	0.08965			0.0404	0.05929
		0.04045	0.12071			0.04045	0.08975			0.04045	0.05937
		0.0405	0.12085			0.0405	0.08986			0.0405	0.05944
		0.04055	0.12099			0.04055	0.08997			0.04055	0.05951
		0.0406	0.12113			0.0406	0.09008			0.0406	0.05958
		0.04065	0.12128			0.04065	0.09019			0.04065	0.05966
		0.0407	0.12142			0.0407	0.09029			0.0407	0.05973
		0.04075	0.12156			0.04075	0.0904			0.04075	0.0598
		0.0408	0.12171			0.0408	0.09051			0.0408	0.05987
		0.04085	0.12185			0.04085	0.09062			0.04085	0.05994
		0.0409	0.12199			0.0409	0.09073			0.0409	0.06002
		0.04095	0.12213			0.04095	0.09083			0.04095	0.06009
		0.041	0.12228			0.041	0.09094			0.041	0.06016
		0.04105	0.12242			0.04105	0.09105			0.04105	0.06023
		0.0411	0.12256			0.0411	0.09116			0.0411	0.0603
		0.04115	0.1227			0.04115	0.09126			0.04115	0.06038
		0.0412	0.12285			0.0412	0.09137			0.0412	0.06045
		0.04125	0.12299			0.04125	0.09148			0.04125	0.06052
		0.0413	0.12313			0.0413	0.09159			0.0413	0.06059
		0.04135	0.12328			0.04135	0.09169			0.04135	0.06066
		0.0414	0.12342			0.0414	0.0918			0.0414	0.06074
		0.04145	0.12356			0.04145	0.09191			0.04145	0.06081
		0.0415	0.1237			0.0415	0.09202			0.0415	0.06088
		0.04155	0.12385			0.04155	0.09213			0.04155	0.06095
		0.0416	0.12399			0.0416	0.09223			0.0416	0.06102
		0.04165	0.12413			0.04165	0.09234			0.04165	0.0611
		0.0417	0.12427			0.0417	0.09245			0.0417	0.06117
		0.04175	0.12442			0.04175	0.09256			0.04175	0.06124
		0.0418	0.12456			0.0418	0.09266			0.0418	0.06131
		0.04185	0.1247			0.04185	0.09277			0.04185	0.06138
		0.0419	0.12484			0.0419	0.09288			0.0419	0.06146
		0.04195	0.12499			0.04195	0.09299			0.04195	0.06153
		0.042	0.12513			0.042	0.09309			0.042	0.0616
		0.04205	0.12527			0.04205	0.0932			0.04205	0.06167
		0.0421	0.12541			0.0421	0.09331			0.0421	0.06174
		0.04215	0.12556			0.04215	0.09342			0.04215	0.06182
		0.0422	0.1257			0.0422	0.09352			0.0422	0.06189
		0.04225	0.12584			0.04225	0.09363			0.04225	0.06196
		0.0423	0.12598			0.0423	0.09374			0.0423	0.06203
		0.04235	0.12613			0.04235	0.09385			0.04235	0.0621
		0.0424	0.12627			0.0424	0.09395			0.0424	0.06218
		0.04245	0.12641			0.04245	0.09406			0.04245	0.06225
		0.0425	0.12655			0.0425	0.09417			0.0425	0.06232
		0.04255	0.1267			0.04255	0.09428			0.04255	0.06239
		0.0426	0.12684			0.0426	0.09438			0.0426	0.06246
		0.04265	0.12698			0.04265	0.09449			0.04265	0.06253
		0.0427	0.12712			0.0427	0.0946			0.0427	0.06261
		0.04275	0.12726			0.04275	0.09471			0.04275	0.06268
		0.0428	0.12741			0.0428	0.09481			0.0428	0.06275
		0.04285	0.12755			0.04285	0.09492			0.04285	0.06282
		0.0429	0.12769			0.0429	0.09503			0.0429	0.06289
		0.04295	0.12783			0.04295	0.09514			0.04295	0.06297
		0.043	0.12798			0.043	0.09524			0.043	0.06304
		0.04305	0.12812			0.04305	0.09535			0.04305	0.06311
		0.0431	0.12826			0.0431	0.09546			0.0431	0.06318
		0.04315	0.1284			0.04315	0.09557			0.04315	0.06325
		0.0432	0.12854			0.0432	0.09567			0.0432	0.06333
		0.04325	0.12869			0.04325	0.09578			0.04325	0.0634
		0.0433	0.12883			0.0433	0.09589			0.0433	0.06347
		0.04335	0.12897			0.04335	0.096			0.04335	0.06354
		0.0434	0.12911			0.0434	0.0961			0.0434	0.06361
		0.04345	0.12925			0.04345	0.09621			0.04345	0.06369
		0.0435	0.1294			0.0435	0.09632			0.0435	0.06376
		0.04355	0.12954			0.04355	0.09643			0.04355	0.06383
		0.0436	0.12968			0.0436	0.09653			0.0436	0.0639
		0.04365	0.12982			0.04365	0.09664			0.04365	0.06397
		0.0437	0.12996			0.0437	0.09675			0.0437	0.06404
		0.04375	0.13011			0.04375	0.09686			0.04375	0.06412
		0.0438	0.13025			0.0438	0.09696			0.0438	0.06419
		0.04385	0.13039			0.04385	0.09707			0.04385	0.06426
		0.0439	0.13053			0.0439	0.09718			0.0439	0.06433
		0.04395	0.13067			0.04395	0.09728			0.04395	0.0644
		0.044	0.13082			0.044	0.09739			0.044	0.06448
		0.04405	0.13096			0.04405	0.0975			0.04405	0.06455
		0.0441	0.1311			0.0441	0.09761			0.0441	0.06462
		0.04415	0.13124			0.04415	0.09771			0.04415	0.06469
		0.0442	0.13138			0.0442	0.09782			0.0442	0.06476
		0.04425	0.13153			0.04425	0.09793			0.04425	0.06483
		0.0443	0.13167			0.0443	0.09804			0.0443	0.06491
		0.04435	0.13181			0.04435	0.09814			0.04435	0.06498
		0.0444	0.13195			0.0444	0.09825			0.0444	0.06505
		0.04445	0.13209			0.04445	0.09836			0.04445	0.06512
		0.0445	0.13223			0.0445	0.09846			0.0445	0.06519
		0.04455	0.13238			0.04455	0.09857			0.04455	0.06527
		0.0446	0.13252			0.0446	0.09868			0.0446	0.06534
		0.04465	0.13266			0.04465	0.09879			0.04465	0.06541
		0.0447	0.1328			0.0447	0.09889			0.0447	0.06548
		0.04475	0.13294			0.04475	0.099			0.04475	0.06555
		0.0448	0.13308			0.0448	0.09911			0.0448	0.06562
		0.04485	0.13323			0.04485	0.09921			0.04485	0.0657
		0.0449	0.13337			0.0449	0.09932			0.0449	0.06577
		0.04495	0.13351			0.04495	0.09943			0.04495	0.06584
		0.045	0.13365			0.045	0.09954			0.045	0.06591
		0.04505	0.13379			0.04505	0.09964			0.04505	0.06598
		0.0451	0.13393			0.0451	0.09975			0.0451	0.06606
		0.04515	0.13408			0.04515	0.09986			0.04515	0.06613
		0.0452	0.13422			0.0452	0.09996			0.0452	0.0662
		0.04525	0.13436			0.04525	0.10007			0.04525	0.06627
		0.0453	0.1345			0.0453	0.10018			0.0453	0.06634
		0.04535	0.13464			0.04535	0.10029			0.04535	0.06641
		0.0454	0.13478			0.0454	0.10039			0.0454	0.06649
		0.04545	0.13493			0.04545	0.1005			0.04545	0.06656
		0.0455	0.13507			0.0455	0.10061			0.0455	0.06663
		0.04555	0.13521			0.04555	0.10071			0.04555	0.0667
		0.0456	0.13535			0.0456	0.10082			0.0456	0.06677
		0.04565	0.13549			0.04565	0.10093			0.04565	0.06684
		0.0457	0.13563			0.0457	0.10104			0.0457	0.06692
		0.04575	0.13577			0.04575	0.10114			0.04575	0.06699
		0.0458	0.13592			0.0458	0.10125			0.0458	0.06706
		0.04585	0.13606			0.04585	0.10136			0.04585	0.06713
		0.0459	0.1362			0.0459	0.10146			0.0459	0.0672
		0.04595	0.13634			0.04595	0.10157			0.04595	0.06728
		0.046	0.13648			0.046	0.10168			0.046	0.06735
		0.04605	0.13662			0.04605	0.10178			0.04605	0.06742
		0.0461	0.13676			0.0461	0.10189			0.0461	0.06749
		0.04615	0.1369			0.04615	0.102			0.04615	0.06756
		0.0462	0.13705			0.0462	0.10211			0.0462	0.06763
		0.04625	0.13719			0.04625	0.10221			0.04625	0.06771
		0.0463	0.13733			0.0463	0.10232			0.0463	0.06778
		0.04635	0.13747			0.04635	0.10243			0.04635	0.06785
		0.0464	0.13761			0.0464	0.10253			0.0464	0.06792
		0.04645	0.13775			0.04645	0.10264			0.04645	0.06799
		0.0465	0.13789			0.0465	0.10275			0.0465	0.06806
		0.04655	0.13803			0.04655	0.10285			0.04655	0.06814
		0.0466	0.13818			0.0466	0.10296			0.0466	0.06821
		0.04665	0.13832			0.04665	0.10307			0.04665	0.06828
		0.0467	0.13846			0.0467	0.10318			0.0467	0.06835
		0.04675	0.1386			0.04675	0.10328			0.04675	0.06842
		0.0468	0.13874			0.0468	0.10339			0.0468	0.06849
		0.04685	0.13888			0.04685	0.1035			0.04685	0.06857
		0.0469	0.13902			0.0469	0.1036			0.0469	0.06864
		0.04695	0.13916			0.04695	0.10371			0.04695	0.06871
		0.047	0.1393			0.047	0.10382			0.047	0.06878
		0.04705	0.13945			0.04705	0.10392			0.04705	0.06885
		0.0471	0.13959			0.0471	0.10403			0.0471	0.06892
		0.04715	0.13973			0.04715	0.10414			0.04715	0.069
		0.0472	0.13987			0.0472	0.10424			0.0472	0.06907
		0.04725	0.14001			0.04725	0.10435			0.04725	0.06914
		0.0473	0.14015			0.0473	0.10446			0.0473	0.06921
		0.04735	0.14029			0.04735	0.10456			0.04735	0.06928
		0.0474	0.14043			0.0474	0.10467			0.0474	0.06935
		0.04745	0.14057			0.04745	0.10478			0.04745	0.06943
		0.0475	0.14071			0.0475	0.10488			0.0475	0.0695
		0.04755	0.14086			0.04755	0.10499			0.04755	0.06957
		0.0476	0.141			0.0476	0.1051			0.0476	0.06964
		0.04765	0.14114			0.04765	0.10521			0.04765	0.06971
		0.0477	0.14128			0.0477	0.10531			0.0477	0.06978
		0.04775	0.14142			0.04775	0.10542			0.04775	0.06985
		0.0478	0.14156			0.0478	0.10553			0.0478	0.06993
		0.04785	0.1417			0.04785	0.10563			0.04785	0.07
		0.0479	0.14184			0.0479	0.10574			0.0479	0.07007
		0.04795	0.14198			0.04795	0.10585			0.04795	0.07014
		0.048	0.14212			0.048	0.10595			0.048	0.07021
		0.04805	0.14226			0.04805	0.10606			0.04805	0.07028
		0.0481	0.1424			0.0481	0.10617			0.0481	0.07036
		0.04815	0.14254			0.04815	0.10627			0.04815	0.07043
		0.0482	0.14269			0.0482	0.10638			0.0482	0.0705
		0.04825	0.14283			0.04825	0.10649			0.04825	0.07057
		0.0483	0.14297			0.0483	0.10659			0.0483	0.07064
		0.04835	0.14311			0.04835	0.1067			0.04835	0.07071
		0.0484	0.14325			0.0484	0.10681			0.0484	0.07079
		0.04845	0.14339			0.04845	0.10691			0.04845	0.07086
		0.0485	0.14353			0.0485	0.10702			0.0485	0.07093
		0.04855	0.14367			0.04855	0.10713			0.04855	0.071
		0.0486	0.14381			0.0486	0.10723			0.0486	0.07107
		0.04865	0.14395			0.04865	0.10734			0.04865	0.07114
		0.0487	0.14409			0.0487	0.10745			0.0487	0.07121
		0.04875	0.14423			0.04875	0.10755			0.04875	0.07129
		0.0488	0.14437			0.0488	0.10766			0.0488	0.07136
		0.04885	0.14451			0.04885	0.10777			0.04885	0.07143
		0.0489	0.14465			0.0489	0.10787			0.0489	0.0715
		0.04895	0.14479			0.04895	0.10798			0.04895	0.07157
		0.049	0.14494			0.049	0.10809			0.049	0.07164
		0.04905	0.14508			0.04905	0.10819			0.04905	0.07172
		0.0491	0.14522			0.0491	0.1083			0.0491	0.07179
		0.04915	0.14536			0.04915	0.1084			0.04915	0.07186
		0.0492	0.1455			0.0492	0.10851			0.0492	0.07193
		0.04925	0.14564			0.04925	0.10862			0.04925	0.072
		0.0493	0.14578			0.0493	0.10872			0.0493	0.07207
		0.04935	0.14592			0.04935	0.10883			0.04935	0.07214
		0.0494	0.14606			0.0494	0.10894			0.0494	0.07222
		0.04945	0.1462			0.04945	0.10904			0.04945	0.07229
		0.0495	0.14634			0.0495	0.10915			0.0495	0.07236
		0.04955	0.14648			0.04955	0.10926			0.04955	0.07243
		0.0496	0.14662			0.0496	0.10936			0.0496	0.0725
		0.04965	0.14676			0.04965	0.10947			0.04965	0.07257
		0.0497	0.1469			0.0497	0.10958			0.0497	0.07265
		0.04975	0.14704			0.04975	0.10968			0.04975	0.07272
		0.0498	0.14718			0.0498	0.10979			0.0498	0.07279
		0.04985	0.14732			0.04985	0.1099			0.04985	0.07286
		0.0499	0.14746			0.0499	0.11			0.0499	0.07293
		0.04995	0.1476			0.04995	0.11011			0.04995	0.073
		0.05	0.14774			0.05	0.11022			0.05	0.07307
		0.05005	0.14788			0.05005	0.11032			0.05005	0.07315
		0.0501	0.14802			0.0501	0.11043			0.0501	0.07322
		0.05015	0.14816			0.05015	0.11053			0.05015	0.07329
		0.0502	0.1483			0.0502	0.11064			0.0502	0.07336
		0.05025	0.14844			0.05025	0.11075			0.05025	0.07343
		0.0503	0.14858			0.0503	0.11085			0.0503	0.0735
		0.05035	0.14872			0.05035	0.11096			0.05035	0.07357
		0.0504	0.14886			0.0504	0.11107			0.0504	0.07365
		0.05045	0.149			0.05045	0.11117			0.05045	0.07372
		0.0505	0.14914			0.0505	0.11128			0.0505	0.07379
		0.05055	0.14928			0.05055	0.11139			0.05055	0.07386
		0.0506	0.14942			0.0506	0.11149			0.0506	0.07393
		0.05065	0.14956			0.05065	0.1116			0.05065	0.074
		0.0507	0.1497			0.0507	0.1117			0.0507	0.07407
		0.05075	0.14984			0.05075	0.11181			0.05075	0.07415
		0.0508	0.14998			0.0508	0.11192			0.0508	0.07422
		0.05085	0.15012			0.05085	0.11202			0.05085	0.07429
		0.0509	0.15026			0.0509	0.11213			0.0509	0.07436
		0.05095	0.1504			0.05095	0.11224			0.05095	0.07443
		0.051	0.15054			0.051	0.11234			0.051	0.0745
		0.05105	0.15068			0.05105	0.11245			0.05105	0.07457
		0.0511	0.15082			0.0511	0.11255			0.0511	0.07465
		0.05115	0.15096			0.05115	0.11266			0.05115	0.07472
		0.0512	0.1511			0.0512	0.11277			0.0512	0.07479
		0.05125	0.15124			0.05125	0.11287			0.05125	0.07486
		0.0513	0.15138			0.0513	0.11298			0.0513	0.07493
		0.05135	0.15152			0.05135	0.11309			0.05135	0.075
		0.0514	0.15166			0.0514	0.11319			0.0514	0.07507
		0.05145	0.1518			0.05145	0.1133			0.05145	0.07515
		0.0515	0.15194			0.0515	0.1134			0.0515	0.07522
		0.05155	0.15208			0.05155	0.11351			0.05155	0.07529
		0.0516	0.15222			0.0516	0.11362			0.0516	0.07536
		0.05165	0.15236			0.05165	0.11372			0.05165	0.07543
		0.0517	0.1525			0.0517	0.11383			0.0517	0.0755
		0.05175	0.15264			0.05175	0.11394			0.05175	0.07557
		0.0518	0.15278			0.0518	0.11404			0.0518	0.07564
		0.05185	0.15292			0.05185	0.11415			0.05185	0.07572
		0.0519	0.15306			0.0519	0.11425			0.0519	0.07579
		0.05195	0.1532			0.05195	0.11436			0.05195	0.07586
		0.052	0.15334			0.052	0.11447			0.052	0.07593
		0.05205	0.15348			0.05205	0.11457			0.05205	0.076
		0.0521	0.15362			0.0521	0.11468			0.0521	0.07607
		0.05215	0.15376			0.05215	0.11479			0.05215	0.07614
		0.0522	0.1539			0.0522	0.11489			0.0522	0.07622
		0.05225	0.15404			0.05225	0.115			0.05225	0.07629
		0.0523	0.15418			0.0523	0.1151			0.0523	0.07636
		0.05235	0.15432			0.05235	0.11521			0.05235	0.07643
		0.0524	0.15446			0.0524	0.11532			0.0524	0.0765
		0.05245	0.15459			0.05245	0.11542			0.05245	0.07657
		0.0525	0.15473			0.0525	0.11553			0.0525	0.07664
		0.05255	0.15487			0.05255	0.11563			0.05255	0.07671
		0.0526	0.15501			0.0526	0.11574			0.0526	0.07679
		0.05265	0.15515			0.05265	0.11585			0.05265	0.07686
		0.0527	0.15529			0.0527	0.11595			0.0527	0.07693
		0.05275	0.15543			0.05275	0.11606			0.05275	0.077
		0.0528	0.15557			0.0528	0.11616			0.0528	0.07707
		0.05285	0.15571			0.05285	0.11627			0.05285	0.07714
		0.0529	0.15585			0.0529	0.11638			0.0529	0.07721
		0.05295	0.15599			0.05295	0.11648			0.05295	0.07728
		0.053	0.15613			0.053	0.11659			0.053	0.07736
		0.05305	0.15627			0.05305	0.11669			0.05305	0.07743
		0.0531	0.15641			0.0531	0.1168			0.0531	0.0775
		0.05315	0.15655			0.05315	0.11691			0.05315	0.07757
		0.0532	0.15669			0.0532	0.11701			0.0532	0.07764
		0.05325	0.15683			0.05325	0.11712			0.05325	0.07771
		0.0533	0.15696			0.0533	0.11722			0.0533	0.07778
		0.05335	0.1571			0.05335	0.11733			0.05335	0.07786
		0.0534	0.15724			0.0534	0.11744			0.0534	0.07793
		0.05345	0.15738			0.05345	0.11754			0.05345	0.078
		0.0535	0.15752			0.0535	0.11765			0.0535	0.07807
		0.05355	0.15766			0.05355	0.11775			0.05355	0.07814
		0.0536	0.1578			0.0536	0.11786			0.0536	0.07821
		0.05365	0.15794			0.05365	0.11797			0.05365	0.07828
		0.0537	0.15808			0.0537	0.11807			0.0537	0.07835
		0.05375	0.15822			0.05375	0.11818			0.05375	0.07843
		0.0538	0.15836			0.0538	0.11828			0.0538	0.0785
		0.05385	0.1585			0.05385	0.11839			0.05385	0.07857
		0.0539	0.15863			0.0539	0.11849			0.0539	0.07864
		0.05395	0.15877			0.05395	0.1186			0.05395	0.07871
		0.054	0.15891			0.054	0.11871			0.054	0.07878
		0.05405	0.15905			0.05405	0.11881			0.05405	0.07885
		0.0541	0.15919			0.0541	0.11892			0.0541	0.07892
		0.05415	0.15933			0.05415	0.11902			0.05415	0.07899
		0.0542	0.15947			0.0542	0.11913			0.0542	0.07907
		0.05425	0.15961			0.05425	0.11924			0.05425	0.07914
		0.0543	0.15975			0.0543	0.11934			0.0543	0.07921
		0.05435	0.15989			0.05435	0.11945			0.05435	0.07928
		0.0544	0.16003			0.0544	0.11955			0.0544	0.07935
		0.05445	0.16016			0.05445	0.11966			0.05445	0.07942
		0.0545	0.1603			0.0545	0.11976			0.0545	0.07949
		0.05455	0.16044			0.05455	0.11987			0.05455	0.07956
		0.0546	0.16058			0.0546	0.11998			0.0546	0.07964
		0.05465	0.16072			0.05465	0.12008			0.05465	0.07971
		0.0547	0.16086			0.0547	0.12019			0.0547	0.07978
		0.05475	0.161			0.05475	0.12029			0.05475	0.07985
		0.0548	0.16114			0.0548	0.1204			0.0548	0.07992
		0.05485	0.16128			0.05485	0.12051			0.05485	0.07999
		0.0549	0.16141			0.0549	0.12061			0.0549	0.08006
		0.05495	0.16155			0.05495	0.12072			0.05495	0.08013
		0.055	0.16169			0.055	0.12082			0.055	0.0802
		0.05505	0.16183			0.05505	0.12093			0.05505	0.08028
		0.0551	0.16197			0.0551	0.12103			0.0551	0.08035
		0.05515	0.16211			0.05515	0.12114			0.05515	0.08042
		0.0552	0.16225			0.0552	0.12125			0.0552	0.08049
		0.05525	0.16239			0.05525	0.12135			0.05525	0.08056
		0.0553	0.16252			0.0553	0.12146			0.0553	0.08063
		0.05535	0.16266			0.05535	0.12156			0.05535	0.0807
		0.0554	0.1628			0.0554	0.12167			0.0554	0.08077
		0.05545	0.16294			0.05545	0.12177			0.05545	0.08085
		0.0555	0.16308			0.0555	0.12188			0.0555	0.08092
		0.05555	0.16322			0.05555	0.12198			0.05555	0.08099
		0.0556	0.16336			0.0556	0.12209			0.0556	0.08106
		0.05565	0.1635			0.05565	0.1222			0.05565	0.08113
		0.0557	0.16363			0.0557	0.1223			0.0557	0.0812
		0.05575	0.16377			0.05575	0.12241			0.05575	0.08127
		0.0558	0.16391			0.0558	0.12251			0.0558	0.08134
		0.05585	0.16405			0.05585	0.12262			0.05585	0.08141
		0.0559	0.16419			0.0559	0.12272			0.0559	0.08149
		0.05595	0.16433			0.05595	0.12283			0.05595	0.08156
		0.056	0.16447			0.056	0.12294			0.056	0.08163
		0.05605	0.1646			0.05605	0.12304			0.05605	0.0817
		0.0561	0.16474			0.0561	0.12315			0.0561	0.08177
		0.05615	0.16488			0.05615	0.12325			0.05615	0.08184
		0.0562	0.16502			0.0562	0.12336			0.0562	0.08191
		0.05625	0.16516			0.05625	0.12346			0.05625	0.08198
		0.0563	0.1653			0.0563	0.12357			0.0563	0.08205
		0.05635	0.16543			0.05635	0.12367			0.05635	0.08213
		0.0564	0.16557			0.0564	0.12378			0.0564	0.0822
		0.05645	0.16571			0.05645	0.12389			0.05645	0.08227
		0.0565	0.16585			0.0565	0.12399			0.0565	0.08234
		0.05655	0.16599			0.05655	0.1241			0.05655	0.08241
		0.0566	0.16613			0.0566	0.1242			0.0566	0.08248
		0.05665	0.16627			0.05665	0.12431			0.05665	0.08255
		0.0567	0.1664			0.0567	0.12441			0.0567	0.08262
		0.05675	0.16654			0.05675	0.12452			0.05675	0.08269
		0.0568	0.16668			0.0568	0.12462			0.0568	0.08276
		0.05685	0.16682			0.05685	0.12473			0.05685	0.08284
		0.0569	0.16696			0.0569	0.12483			0.0569	0.08291
		0.05695	0.1671			0.05695	0.12494			0.05695	0.08298
		0.057	0.16723			0.057	0.12505			0.057	0.08305
		0.05705	0.16737			0.05705	0.12515			0.05705	0.08312
		0.0571	0.16751			0.0571	0.12526			0.0571	0.08319
		0.05715	0.16765			0.05715	0.12536			0.05715	0.08326
		0.0572	0.16779			0.0572	0.12547			0.0572	0.08333
		0.05725	0.16792			0.05725	0.12557			0.05725	0.0834
		0.0573	0.16806			0.0573	0.12568			0.0573	0.08347
		0.05735	0.1682			0.05735	0.12578			0.05735	0.08355
		0.0574	0.16834			0.0574	0.12589			0.0574	0.08362
		0.05745	0.16848			0.05745	0.12599			0.05745	0.08369
		0.0575	0.16862			0.0575	0.1261			0.0575	0.08376
		0.05755	0.16875			0.05755	0.1262			0.05755	0.08383
		0.0576	0.16889			0.0576	0.12631			0.0576	0.0839
		0.05765	0.16903			0.05765	0.12642			0.05765	0.08397
		0.0577	0.16917			0.0577	0.12652			0.0577	0.08404
		0.05775	0.16931			0.05775	0.12663			0.05775	0.08411
		0.0578	0.16944			0.0578	0.12673			0.0578	0.08418
		0.05785	0.16958			0.05785	0.12684			0.05785	0.08426
		0.0579	0.16972			0.0579	0.12694			0.0579	0.08433
		0.05795	0.16986			0.05795	0.12705			0.05795	0.0844
		0.058	0.17			0.058	0.12715			0.058	0.08447
		0.05805	0.17013			0.05805	0.12726			0.05805	0.08454
		0.0581	0.17027			0.0581	0.12736			0.0581	0.08461
		0.05815	0.17041			0.05815	0.12747			0.05815	0.08468
		0.0582	0.17055			0.0582	0.12757			0.0582	0.08475
		0.05825	0.17069			0.05825	0.12768			0.05825	0.08482
		0.0583	0.17082			0.0583	0.12778			0.0583	0.08489
		0.05835	0.17096			0.05835	0.12789			0.05835	0.08497
		0.0584	0.1711			0.0584	0.12799			0.0584	0.08504
		0.05845	0.17124			0.05845	0.1281			0.05845	0.08511
		0.0585	0.17138			0.0585	0.12821			0.0585	0.08518
		0.05855	0.17151			0.05855	0.12831			0.05855	0.08525
		0.0586	0.17165			0.0586	0.12842			0.0586	0.08532
		0.05865	0.17179			0.05865	0.12852			0.05865	0.08539
		0.0587	0.17193			0.0587	0.12863			0.0587	0.08546
		0.05875	0.17206			0.05875	0.12873			0.05875	0.08553
		0.0588	0.1722			0.0588	0.12884			0.0588	0.0856
		0.05885	0.17234			0.05885	0.12894			0.05885	0.08567
		0.0589	0.17248			0.0589	0.12905			0.0589	0.08575
		0.05895	0.17262			0.05895	0.12915			0.05895	0.08582
		0.059	0.17275			0.059	0.12926			0.059	0.08589
		0.05905	0.17289			0.05905	0.12936			0.05905	0.08596
		0.0591	0.17303			0.0591	0.12947			0.0591	0.08603
		0.05915	0.17317			0.05915	0.12957			0.05915	0.0861
		0.0592	0.1733			0.0592	0.12968			0.0592	0.08617
		0.05925	0.17344			0.05925	0.12978			0.05925	0.08624
		0.0593	0.17358			0.0593	0.12989			0.0593	0.08631
		0.05935	0.17372			0.05935	0.12999			0.05935	0.08638
		0.0594	0.17385			0.0594	0.1301			0.0594	0.08645
		0.05945	0.17399			0.05945	0.1302			0.05945	0.08653
		0.0595	0.17413			0.0595	0.13031			0.0595	0.0866
		0.05955	0.17427			0.05955	0.13041			0.05955	0.08667
		0.0596	0.17441			0.0596	0.13052			0.0596	0.08674
		0.05965	0.17454			0.05965	0.13062			0.05965	0.08681
		0.0597	0.17468			0.0597	0.13073			0.0597	0.08688
		0.05975	0.17482			0.05975	0.13083			0.05975	0.08695
		0.0598	0.17496			0.0598	0.13094			0.0598	0.08702
		0.05985	0.17509			0.05985	0.13104			0.05985	0.08709
		0.0599	0.17523			0.0599	0.13115			0.0599	0.08716
		0.05995	0.17537			0.05995	0.13125			0.05995	0.08723
		0.06	0.17551			0.06	0.13136			0.06	0.08731
		0.06005	0.17564			0.06005	0.13146			0.06005	0.08738
		0.0601	0.17578			0.0601	0.13157			0.0601	0.08745
		0.06015	0.17592			0.06015	0.13167			0.06015	0.08752
		0.0602	0.17605			0.0602	0.13178			0.0602	0.08759
		0.06025	0.17619			0.06025	0.13188			0.06025	0.08766
		0.0603	0.17633			0.0603	0.13199			0.0603	0.08773
		0.06035	0.17647			0.06035	0.13209			0.06035	0.0878
		0.0604	0.1766			0.0604	0.1322			0.0604	0.08787
		0.06045	0.17674			0.06045	0.1323			0.06045	0.08794
		0.0605	0.17688			0.0605	0.13241			0.0605	0.08801
		0.06055	0.17702			0.06055	0.13251			0.06055	0.08808
		0.0606	0.17715			0.0606	0.13262			0.0606	0.08816
		0.06065	0.17729			0.06065	0.13272			0.06065	0.08823
		0.0607	0.17743			0.0607	0.13283			0.0607	0.0883
		0.06075	0.17757			0.06075	0.13293			0.06075	0.08837
		0.0608	0.1777			0.0608	0.13304			0.0608	0.08844
		0.06085	0.17784			0.06085	0.13314			0.06085	0.08851
		0.0609	0.17798			0.0609	0.13325			0.0609	0.08858
		0.06095	0.17811			0.06095	0.13335			0.06095	0.08865
		0.061	0.17825			0.061	0.13346			0.061	0.08872
		0.06105	0.17839			0.06105	0.13356			0.06105	0.08879
		0.0611	0.17853			0.0611	0.13367			0.0611	0.08886
		0.06115	0.17866			0.06115	0.13377			0.06115	0.08893
		0.0612	0.1788			0.0612	0.13388			0.0612	0.089
		0.06125	0.17894			0.06125	0.13398			0.06125	0.08908
		0.0613	0.17907			0.0613	0.13409			0.0613	0.08915
		0.06135	0.17921			0.06135	0.13419			0.06135	0.08922
		0.0614	0.17935			0.0614	0.1343			0.0614	0.08929
		0.06145	0.17949			0.06145	0.1344			0.06145	0.08936
		0.0615	0.17962			0.0615	0.13451			0.0615	0.08943
		0.06155	0.17976			0.06155	0.13461			0.06155	0.0895
		0.0616	0.1799			0.0616	0.13472			0.0616	0.08957
		0.06165	0.18003			0.06165	0.13482			0.06165	0.08964
		0.0617	0.18017			0.0617	0.13492			0.0617	0.08971
		0.06175	0.18031			0.06175	0.13503			0.06175	0.08978
		0.0618	0.18044			0.0618	0.13513			0.0618	0.08985
		0.06185	0.18058			0.06185	0.13524			0.06185	0.08992
		0.0619	0.18072			0.0619	0.13534			0.0619	0.09
		0.06195	0.18086			0.06195	0.13545			0.06195	0.09007
		0.062	0.18099			0.062	0.13555			0.062	0.09014
		0.06205	0.18113			0.06205	0.13566			0.06205	0.09021
		0.0621	0.18127			0.0621	0.13576			0.0621	0.09028
		0.06215	0.1814			0.06215	0.13587			0.06215	0.09035
		0.0622	0.18154			0.0622	0.13597			0.0622	0.09042
		0.06225	0.18168			0.06225	0.13608			0.06225	0.09049
		0.0623	0.18181			0.0623	0.13618			0.0623	0.09056
		0.06235	0.18195			0.06235	0.13629			0.06235	0.09063
		0.0624	0.18209			0.0624	0.13639			0.0624	0.0907
		0.06245	0.18222			0.06245	0.1365			0.06245	0.09077
		0.0625	0.18236			0.0625	0.1366			0.0625	0.09084
		0.06255	0.1825			0.06255	0.13671			0.06255	0.09091
		0.0626	0.18263			0.0626	0.13681			0.0626	0.09099
		0.06265	0.18277			0.06265	0.13691			0.06265	0.09106
		0.0627	0.18291			0.0627	0.13702			0.0627	0.09113
		0.06275	0.18305			0.06275	0.13712			0.06275	0.0912
		0.0628	0.18318			0.0628	0.13723			0.0628	0.09127
		0.06285	0.18332			0.06285	0.13733			0.06285	0.09134
		0.0629	0.18346			0.0629	0.13744			0.0629	0.09141
		0.06295	0.18359			0.06295	0.13754			0.06295	0.09148
		0.063	0.18373			0.063	0.13765			0.063	0.09155
		0.06305	0.18387			0.06305	0.13775			0.06305	0.09162
		0.0631	0.184			0.0631	0.13786			0.0631	0.09169
		0.06315	0.18414			0.06315	0.13796			0.06315	0.09176
		0.0632	0.18428			0.0632	0.13807			0.0632	0.09183
		0.06325	0.18441			0.06325	0.13817			0.06325	0.0919
		0.0633	0.18455			0.0633	0.13827			0.0633	0.09197
		0.06335	0.18468			0.06335	0.13838			0.06335	0.09205
		0.0634	0.18482			0.0634	0.13848			0.0634	0.09212
		0.06345	0.18496			0.06345	0.13859			0.06345	0.09219
		0.0635	0.18509			0.0635	0.13869			0.0635	0.09226
		0.06355	0.18523			0.06355	0.1388			0.06355	0.09233
		0.0636	0.18537			0.0636	0.1389			0.0636	0.0924
		0.06365	0.1855			0.06365	0.13901			0.06365	0.09247
		0.0637	0.18564			0.0637	0.13911			0.0637	0.09254
		0.06375	0.18578			0.06375	0.13921			0.06375	0.09261
		0.0638	0.18591			0.0638	0.13932			0.0638	0.09268
		0.06385	0.18605			0.06385	0.13942			0.06385	0.09275
		0.0639	0.18619			0.0639	0.13953			0.0639	0.09282
		0.06395	0.18632			0.06395	0.13963			0.06395	0.09289
		0.064	0.18646			0.064	0.13974			0.064	0.09296
		0.06405	0.1866			0.06405	0.13984			0.06405	0.09303
		0.0641	0.18673			0.0641	0.13995			0.0641	0.0931
		0.06415	0.18687			0.06415	0.14005			0.06415	0.09318
		0.0642	0.187			0.0642	0.14016			0.0642	0.09325
		0.06425	0.18714			0.06425	0.14026			0.06425	0.09332
		0.0643	0.18728			0.0643	0.14036			0.0643	0.09339
		0.06435	0.18741			0.06435	0.14047			0.06435	0.09346
		0.0644	0.18755			0.0644	0.14057			0.0644	0.09353
		0.06445	0.18769			0.06445	0.14068			0.06445	0.0936
		0.0645	0.18782			0.0645	0.14078			0.0645	0.09367
		0.06455	0.18796			0.06455	0.14089			0.06455	0.09374
		0.0646	0.18809			0.0646	0.14099			0.0646	0.09381
		0.06465	0.18823			0.06465	0.14109			0.06465	0.09388
		0.0647	0.18837			0.0647	0.1412			0.0647	0.09395
		0.06475	0.1885			0.06475	0.1413			0.06475	0.09402
		0.0648	0.18864			0.0648	0.14141			0.0648	0.09409
		0.06485	0.18878			0.06485	0.14151			0.06485	0.09416
		0.0649	0.18891			0.0649	0.14162			0.0649	0.09423
		0.06495	0.18905			0.06495	0.14172			0.06495	0.0943
		0.065	0.18918			0.065	0.14183			0.065	0.09437
		0.06505	0.18932			0.06505	0.14193			0.06505	0.09445
		0.0651	0.18946			0.0651	0.14203			0.0651	0.09452
		0.06515	0.18959			0.06515	0.14214			0.06515	0.09459
		0.0652	0.18973			0.0652	0.14224			0.0652	0.09466
		0.06525	0.18986			0.06525	0.14235			0.06525	0.09473
		0.0653	0.19			0.0653	0.14245			0.0653	0.0948
		0.06535	0.19014			0.06535	0.14256			0.06535	0.09487
		0.0654	0.19027			0.0654	0.14266			0.0654	0.09494
		0.06545	0.19041			0.06545	0.14276			0.06545	0.09501
		0.0655	0.19054			0.0655	0.14287			0.0655	0.09508
		0.06555	0.19068			0.06555	0.14297			0.06555	0.09515
		0.0656	0.19082			0.0656	0.14308			0.0656	0.09522
		0.06565	0.19095			0.06565	0.14318			0.06565	0.09529
		0.0657	0.19109			0.0657	0.14328			0.0657	0.09536
		0.06575	0.19122			0.06575	0.14339			0.06575	0.09543
		0.0658	0.19136			0.0658	0.14349			0.0658	0.0955
		0.06585	0.1915			0.06585	0.1436			0.06585	0.09557
		0.0659	0.19163			0.0659	0.1437			0.0659	0.09564
		0.06595	0.19177			0.06595	0.14381			0.06595	0.09571
		0.066	0.1919			0.066	0.14391			0.066	0.09579
		0.06605	0.19204			0.06605	0.14401			0.06605	0.09586
		0.0661	0.19218			0.0661	0.14412			0.0661	0.09593
		0.06615	0.19231			0.06615	0.14422			0.06615	0.096
		0.0662	0.19245			0.0662	0.14433			0.0662	0.09607
		0.06625	0.19258			0.06625	0.14443			0.06625	0.09614
		0.0663	0.19272			0.0663	0.14454			0.0663	0.09621
		0.06635	0.19285			0.06635	0.14464			0.06635	0.09628
		0.0664	0.19299			0.0664	0.14474			0.0664	0.09635
		0.06645	0.19313			0.06645	0.14485			0.06645	0.09642
		0.0665	0.19326			0.0665	0.14495			0.0665	0.09649
		0.06655	0.1934			0.06655	0.14506			0.06655	0.09656
		0.0666	0.19353			0.0666	0.14516			0.0666	0.09663
		0.06665	0.19367			0.06665	0.14526			0.06665	0.0967
		0.0667	0.19381			0.0667	0.14537			0.0667	0.09677
		0.06675	0.19394			0.06675	0.14547			0.06675	0.09684
		0.0668	0.19408			0.0668	0.14558			0.0668	0.09691
		0.06685	0.19421			0.06685	0.14568			0.06685	0.09698
		0.0669	0.19435			0.0669	0.14578			0.0669	0.09705
		0.06695	0.19448			0.06695	0.14589			0.06695	0.09712
		0.067	0.19462			0.067	0.14599			0.067	0.09719
		0.06705	0.19475			0.06705	0.1461			0.06705	0.09726
		0.0671	0.19489			0.0671	0.1462			0.0671	0.09734
		0.06715	0.19503			0.06715	0.1463			0.06715	0.09741
		0.0672	0.19516			0.0672	0.14641			0.0672	0.09748
		0.06725	0.1953			0.06725	0.14651			0.06725	0.09755
		0.0673	0.19543			0.0673	0.14662			0.0673	0.09762
		0.06735	0.19557			0.06735	0.14672			0.06735	0.09769
		0.0674	0.1957			0.0674	0.14682			0.0674	0.09776
		0.06745	0.19584			0.06745	0.14693			0.06745	0.09783
		0.0675	0.19597			0.0675	0.14703			0.0675	0.0979
		0.06755	0.19611			0.06755	0.14714			0.06755	0.09797
		0.0676	0.19625			0.0676	0.14724			0.0676	0.09804
		0.06765	0.19638			0.06765	0.14734			0.06765	0.09811
		0.0677	0.19652			0.0677	0.14745			0.0677	0.09818
		0.06775	0.19665			0.06775	0.14755			0.06775	0.09825
		0.0678	0.19679			0.0678	0.14766			0.0678	0.09832
		0.06785	0.19692			0.06785	0.14776			0.06785	0.09839
		0.0679	0.19706			0.0679	0.14786			0.0679	0.09846
		0.06795	0.19719			0.06795	0.14797			0.06795	0.09853
		0.068	0.19733			0.068	0.14807			0.068	0.0986
		0.06805	0.19746			0.06805	0.14818			0.06805	0.09867
		0.0681	0.1976			0.0681	0.14828			0.0681	0.09874
		0.06815	0.19773			0.06815	0.14838			0.06815	0.09881
		0.0682	0.19787			0.0682	0.14849			0.0682	0.09888
		0.06825	0.198			0.06825	0.14859			0.06825	0.09895
		0.0683	0.19814			0.0683	0.1487			0.0683	0.09902
		0.06835	0.19828			0.06835	0.1488			0.06835	0.09909
		0.0684	0.19841			0.0684	0.1489			0.0684	0.09916
		0.06845	0.19855			0.06845	0.14901			0.06845	0.09924
		0.0685	0.19868			0.0685	0.14911			0.0685	0.09931
		0.06855	0.19882			0.06855	0.14921			0.06855	0.09938
		0.0686	0.19895			0.0686	0.14932			0.0686	0.09945
		0.06865	0.19909			0.06865	0.14942			0.06865	0.09952
		0.0687	0.19922			0.0687	0.14953			0.0687	0.09959
		0.06875	0.19936			0.06875	0.14963			0.06875	0.09966
		0.0688	0.19949			0.0688	0.14973			0.0688	0.09973
		0.06885	0.19963			0.06885	0.14984			0.06885	0.0998
		0.0689	0.19976			0.0689	0.14994			0.0689	0.09987
		0.06895	0.1999			0.06895	0.15004			0.06895	0.09994
		0.069	0.20003			0.069	0.15015			0.069	0.10001
		0.06905	0.20017			0.06905	0.15025			0.06905	0.10008
		0.0691	0.2003			0.0691	0.15036			0.0691	0.10015
		0.06915	0.20044			0.06915	0.15046			0.06915	0.10022
		0.0692	0.20057			0.0692	0.15056			0.0692	0.10029
		0.06925	0.20071			0.06925	0.15067			0.06925	0.10036
		0.0693	0.20084			0.0693	0.15077			0.0693	0.10043
		0.06935	0.20098			0.06935	0.15087			0.06935	0.1005
		0.0694	0.20111			0.0694	0.15098			0.0694	0.10057
		0.06945	0.20125			0.06945	0.15108			0.06945	0.10064
		0.0695	0.20138			0.0695	0.15119			0.0695	0.10071
		0.06955	0.20152			0.06955	0.15129			0.06955	0.10078
		0.0696	0.20165			0.0696	0.15139			0.0696	0.10085
		0.06965	0.20179			0.06965	0.1515			0.06965	0.10092
		0.0697	0.20192			0.0697	0.1516			0.0697	0.10099
		0.06975	0.20206			0.06975	0.1517			0.06975	0.10106
		0.0698	0.20219			0.0698	0.15181			0.0698	0.10113
		0.06985	0.20233			0.06985	0.15191			0.06985	0.1012
		0.0699	0.20246			0.0699	0.15202			0.0699	0.10127
		0.06995	0.2026			0.06995	0.15212			0.06995	0.10134
		0.07	0.20273			0.07	0.15222			0.07	0.10141
		0.07005	0.20287			0.07005	0.15233			0.07005	0.10148
		0.0701	0.203			0.0701	0.15243			0.0701	0.10155
		0.07015	0.20314			0.07015	0.15253			0.07015	0.10163
		0.0702	0.20327			0.0702	0.15264			0.0702	0.1017
		0.07025	0.20341			0.07025	0.15274			0.07025	0.10177
		0.0703	0.20354			0.0703	0.15284			0.0703	0.10184
		0.07035	0.20368			0.07035	0.15295			0.07035	0.10191
		0.0704	0.20381			0.0704	0.15305			0.0704	0.10198
		0.07045	0.20394			0.07045	0.15316			0.07045	0.10205
		0.0705	0.20408			0.0705	0.15326			0.0705	0.10212
		0.07055	0.20421			0.07055	0.15336			0.07055	0.10219
		0.0706	0.20435			0.0706	0.15347			0.0706	0.10226
		0.07065	0.20448			0.07065	0.15357			0.07065	0.10233
		0.0707	0.20462			0.0707	0.15367			0.0707	0.1024
		0.07075	0.20475			0.07075	0.15378			0.07075	0.10247
		0.0708	0.20489			0.0708	0.15388			0.0708	0.10254
		0.07085	0.20502			0.07085	0.15398			0.07085	0.10261
		0.0709	0.20516			0.0709	0.15409			0.0709	0.10268
		0.07095	0.20529			0.07095	0.15419			0.07095	0.10275
		0.071	0.20543			0.071	0.15429			0.071	0.10282
		0.07105	0.20556			0.07105	0.1544			0.07105	0.10289
		0.0711	0.2057			0.0711	0.1545			0.0711	0.10296
		0.07115	0.20583			0.07115	0.1546			0.07115	0.10303
		0.0712	0.20596			0.0712	0.15471			0.0712	0.1031
		0.07125	0.2061			0.07125	0.15481			0.07125	0.10317
		0.0713	0.20623			0.0713	0.15492			0.0713	0.10324
		0.07135	0.20637			0.07135	0.15502			0.07135	0.10331
		0.0714	0.2065			0.0714	0.15512			0.0714	0.10338
		0.07145	0.20664			0.07145	0.15523			0.07145	0.10345
		0.0715	0.20677			0.0715	0.15533			0.0715	0.10352
		0.07155	0.20691			0.07155	0.15543			0.07155	0.10359
		0.0716	0.20704			0.0716	0.15554			0.0716	0.10366
		0.07165	0.20717			0.07165	0.15564			0.07165	0.10373
		0.0717	0.20731			0.0717	0.15574			0.0717	0.1038
		0.07175	0.20744			0.07175	0.15585			0.07175	0.10387
		0.0718	0.20758			0.0718	0.15595			0.0718	0.10394
		0.07185	0.20771			0.07185	0.15605			0.07185	0.10401
		0.0719	0.20785			0.0719	0.15616			0.0719	0.10408
		0.07195	0.20798			0.07195	0.15626			0.07195	0.10415
		0.072	0.20811			0.072	0.15636			0.072	0.10422
		0.07205	0.20825			0.07205	0.15647			0.07205	0.10429
		0.0721	0.20838			0.0721	0.15657			0.0721	0.10436
		0.07215	0.20852			0.07215	0.15667			0.07215	0.10443
		0.0722	0.20865			0.0722	0.15678			0.0722	0.1045
		0.07225	0.20879			0.07225	0.15688			0.07225	0.10457
		0.0723	0.20892			0.0723	0.15698			0.0723	0.10464
		0.07235	0.20905			0.07235	0.15709			0.07235	0.10471
		0.0724	0.20919			0.0724	0.15719			0.0724	0.10478
		0.07245	0.20932			0.07245	0.15729			0.07245	0.10485
		0.0725	0.20946			0.0725	0.1574			0.0725	0.10492
		0.07255	0.20959			0.07255	0.1575			0.07255	0.10499
		0.0726	0.20973			0.0726	0.1576			0.0726	0.10506
		0.07265	0.20986			0.07265	0.15771			0.07265	0.10513
		0.0727	0.20999			0.0727	0.15781			0.0727	0.1052
		0.07275	0.21013			0.07275	0.15791			0.07275	0.10527
		0.0728	0.21026			0.0728	0.15802			0.0728	0.10534
		0.07285	0.2104			0.07285	0.15812			0.07285	0.10541
		0.0729	0.21053			0.0729	0.15822			0.0729	0.10548
		0.07295	0.21066			0.07295	0.15833			0.07295	0.10555
		0.073	0.2108			0.073	0.15843			0.073	0.10562
		0.07305	0.21093			0.07305	0.15853			0.07305	0.10569
		0.0731	0.21107			0.0731	0.15864			0.0731	0.10576
		0.07315	0.2112			0.07315	0.15874			0.07315	0.10583
		0.0732	0.21133			0.0732	0.15884			0.0732	0.1059
		0.07325	0.21147			0.07325	0.15894			0.07325	0.10597
		0.0733	0.2116			0.0733	0.15905			0.0733	0.10604
		0.07335	0.21174			0.07335	0.15915			0.07335	0.10611
		0.0734	0.21187			0.0734	0.15925			0.0734	0.10618
		0.07345	0.212			0.07345	0.15936			0.07345	0.10625
		0.0735	0.21214			0.0735	0.15946			0.0735	0.10632
		0.07355	0.21227			0.07355	0.15956			0.07355	0.10639
		0.0736	0.21241			0.0736	0.15967			0.0736	0.10646
		0.07365	0.21254			0.07365	0.15977			0.07365	0.10653
		0.0737	0.21267			0.0737	0.15987			0.0737	0.1066
		0.07375	0.21281			0.07375	0.15998			0.07375	0.10667
		0.0738	0.21294			0.0738	0.16008			0.0738	0.10674
		0.07385	0.21308			0.07385	0.16018			0.07385	0.10681
		0.0739	0.21321			0.0739	0.16029			0.0739	0.10688
		0.07395	0.21334			0.07395	0.16039			0.07395	0.10695
		0.074	0.21348			0.074	0.16049			0.074	0.10702
		0.07405	0.21361			0.07405	0.1606			0.07405	0.10709
		0.0741	0.21374			0.0741	0.1607			0.0741	0.10716
		0.07415	0.21388			0.07415	0.1608			0.07415	0.10723
		0.0742	0.21401			0.0742	0.1609			0.0742	0.1073
		0.07425	0.21415			0.07425	0.16101			0.07425	0.10737
		0.0743	0.21428			0.0743	0.16111			0.0743	0.10744
		0.07435	0.21441			0.07435	0.16121			0.07435	0.10751
		0.0744	0.21455			0.0744	0.16132			0.0744	0.10758
		0.07445	0.21468			0.07445	0.16142			0.07445	0.10765
		0.0745	0.21481			0.0745	0.16152			0.0745	0.10772
		0.07455	0.21495			0.07455	0.16163			0.07455	0.10779
		0.0746	0.21508			0.0746	0.16173			0.0746	0.10786
		0.07465	0.21522			0.07465	0.16183			0.07465	0.10793
		0.0747	0.21535			0.0747	0.16193			0.0747	0.108
		0.07475	0.21548			0.07475	0.16204			0.07475	0.10807
		0.0748	0.21562			0.0748	0.16214			0.0748	0.10814
		0.07485	0.21575			0.07485	0.16224			0.07485	0.10821
		0.0749	0.21588			0.0749	0.16235			0.0749	0.10828
		0.07495	0.21602			0.07495	0.16245			0.07495	0.10835
		0.075	0.21615			0.075	0.16255			0.075	0.10842
		0.07505	0.21628			0.07505	0.16266			0.07505	0.10849
		0.0751	0.21642			0.0751	0.16276			0.0751	0.10856
		0.07515	0.21655			0.07515	0.16286			0.07515	0.10863
		0.0752	0.21669			0.0752	0.16296			0.0752	0.1087
		0.07525	0.21682			0.07525	0.16307			0.07525	0.10877
		0.0753	0.21695			0.0753	0.16317			0.0753	0.10884
		0.07535	0.21709			0.07535	0.16327			0.07535	0.10891
		0.0754	0.21722			0.0754	0.16338			0.0754	0.10898
		0.07545	0.21735			0.07545	0.16348			0.07545	0.10905
		0.0755	0.21749			0.0755	0.16358			0.0755	0.10912
		0.07555	0.21762			0.07555	0.16368			0.07555	0.10919
		0.0756	0.21775			0.0756	0.16379			0.0756	0.10926
		0.07565	0.21789			0.07565	0.16389			0.07565	0.10933
		0.0757	0.21802			0.0757	0.16399			0.0757	0.1094
		0.07575	0.21815			0.07575	0.1641			0.07575	0.10947
		0.0758	0.21829			0.0758	0.1642			0.0758	0.10954
		0.07585	0.21842			0.07585	0.1643			0.07585	0.10961
		0.0759	0.21855			0.0759	0.16441			0.0759	0.10968
		0.07595	0.21869			0.07595	0.16451			0.07595	0.10975
		0.076	0.21882			0.076	0.16461			0.076	0.10982
		0.07605	0.21895			0.07605	0.16471			0.07605	0.10989
		0.0761	0.21909			0.0761	0.16482			0.0761	0.10996
		0.07615	0.21922			0.07615	0.16492			0.07615	0.11003
		0.0762	0.21935			0.0762	0.16502			0.0762	0.1101
		0.07625	0.21949			0.07625	0.16512			0.07625	0.11017
		0.0763	0.21962			0.0763	0.16523			0.0763	0.11024
		0.07635	0.21975			0.07635	0.16533			0.07635	0.11031
		0.0764	0.21989			0.0764	0.16543			0.0764	0.11038
		0.07645	0.22002			0.07645	0.16554			0.07645	0.11045
		0.0765	0.22015			0.0765	0.16564			0.0765	0.11052
		0.07655	0.22029			0.07655	0.16574			0.07655	0.11059
		0.0766	0.22042			0.0766	0.16584			0.0766	0.11066
		0.07665	0.22055			0.07665	0.16595			0.07665	0.11073
		0.0767	0.22068			0.0767	0.16605			0.0767	0.1108
		0.07675	0.22082			0.07675	0.16615			0.07675	0.11087
		0.0768	0.22095			0.0768	0.16626			0.0768	0.11094
		0.07685	0.22108			0.07685	0.16636			0.07685	0.11101
		0.0769	0.22122			0.0769	0.16646			0.0769	0.11108
		0.07695	0.22135			0.07695	0.16656			0.07695	0.11115
		0.077	0.22148			0.077	0.16667			0.077	0.11122
		0.07705	0.22162			0.07705	0.16677			0.07705	0.11129
		0.0771	0.22175			0.0771	0.16687			0.0771	0.11136
		0.07715	0.22188			0.07715	0.16697			0.07715	0.11143
		0.0772	0.22202			0.0772	0.16708			0.0772	0.1115
		0.07725	0.22215			0.07725	0.16718			0.07725	0.11157
		0.0773	0.22228			0.0773	0.16728			0.0773	0.11164
		0.07735	0.22241			0.07735	0.16738			0.07735	0.11171
		0.0774	0.22255			0.0774	0.16749			0.0774	0.11178
		0.07745	0.22268			0.07745	0.16759			0.07745	0.11185
		0.0775	0.22281			0.0775	0.16769			0.0775	0.11192
		0.07755	0.22295			0.07755	0.1678			0.07755	0.11199
		0.0776	0.22308			0.0776	0.1679			0.0776	0.11206
		0.07765	0.22321			0.07765	0.168			0.07765	0.11213
		0.0777	0.22334			0.0777	0.1681			0.0777	0.1122
		0.07775	0.22348			0.07775	0.16821			0.07775	0.11227
		0.0778	0.22361			0.0778	0.16831			0.0778	0.11234
		0.07785	0.22374			0.07785	0.16841			0.07785	0.11241
		0.0779	0.22388			0.0779	0.16851			0.0779	0.11248
		0.07795	0.22401			0.07795	0.16862			0.07795	0.11255
		0.078	0.22414			0.078	0.16872			0.078	0.11262
		0.07805	0.22427			0.07805	0.16882			0.07805	0.11269
		0.0781	0.22441			0.0781	0.16892			0.0781	0.11275
		0.07815	0.22454			0.07815	0.16903			0.07815	0.11282
		0.0782	0.22467			0.0782	0.16913			0.0782	0.11289
		0.07825	0.22481			0.07825	0.16923			0.07825	0.11296
		0.0783	0.22494			0.0783	0.16933			0.0783	0.11303
		0.07835	0.22507			0.07835	0.16944			0.07835	0.1131
		0.0784	0.2252			0.0784	0.16954			0.0784	0.11317
		0.07845	0.22534			0.07845	0.16964			0.07845	0.11324
		0.0785	0.22547			0.0785	0.16974			0.0785	0.11331
		0.07855	0.2256			0.07855	0.16985			0.07855	0.11338
		0.0786	0.22573			0.0786	0.16995			0.0786	0.11345
		0.07865	0.22587			0.07865	0.17005			0.07865	0.11352
		0.0787	0.226			0.0787	0.17015			0.0787	0.11359
		0.07875	0.22613			0.07875	0.17026			0.07875	0.11366
		0.0788	0.22627			0.0788	0.17036			0.0788	0.11373
		0.07885	0.2264			0.07885	0.17046			0.07885	0.1138
		0.0789	0.22653			0.0789	0.17056			0.0789	0.11387
		0.07895	0.22666			0.07895	0.17067			0.07895	0.11394
		0.079	0.2268			0.079	0.17077			0.079	0.11401
		0.07905	0.22693			0.07905	0.17087			0.07905	0.11408
		0.0791	0.22706			0.0791	0.17097			0.0791	0.11415
		0.07915	0.22719			0.07915	0.17108			0.07915	0.11422
		0.0792	0.22733			0.0792	0.17118			0.0792	0.11429
		0.07925	0.22746			0.07925	0.17128			0.07925	0.11436
		0.0793	0.22759			0.0793	0.17138			0.0793	0.11443
		0.07935	0.22772			0.07935	0.17149			0.07935	0.1145
		0.0794	0.22786			0.0794	0.17159			0.0794	0.11457
		0.07945	0.22799			0.07945	0.17169			0.07945	0.11464
		0.0795	0.22812			0.0795	0.17179			0.0795	0.11471
		0.07955	0.22825			0.07955	0.1719			0.07955	0.11478
		0.0796	0.22839			0.0796	0.172			0.0796	0.11485
		0.07965	0.22852			0.07965	0.1721			0.07965	0.11492
		0.0797	0.22865			0.0797	0.1722			0.0797	0.11499
		0.07975	0.22878			0.07975	0.1723			0.07975	0.11506
		0.0798	0.22891			0.0798	0.17241			0.0798	0.11513
		0.07985	0.22905			0.07985	0.17251			0.07985	0.11519
		0.0799	0.22918			0.0799	0.17261			0.0799	0.11526
		0.07995	0.22931			0.07995	0.17271			0.07995	0.11533
		0.08	0.22944			0.08	0.17282			0.08	0.1154
		0.08005	0.22958			0.08005	0.17292			0.08005	0.11547
		0.0801	0.22971			0.0801	0.17302			0.0801	0.11554
		0.08015	0.22984			0.08015	0.17312			0.08015	0.11561
		0.0802	0.22997			0.0802	0.17323			0.0802	0.11568
		0.08025	0.23011			0.08025	0.17333			0.08025	0.11575
		0.0803	0.23024			0.0803	0.17343			0.0803	0.11582
		0.08035	0.23037			0.08035	0.17353			0.08035	0.11589
		0.0804	0.2305			0.0804	0.17363			0.0804	0.11596
		0.08045	0.23063			0.08045	0.17374			0.08045	0.11603
		0.0805	0.23077			0.0805	0.17384			0.0805	0.1161
		0.08055	0.2309			0.08055	0.17394			0.08055	0.11617
		0.0806	0.23103			0.0806	0.17404			0.0806	0.11624
		0.08065	0.23116			0.08065	0.17415			0.08065	0.11631
		0.0807	0.2313			0.0807	0.17425			0.0807	0.11638
		0.08075	0.23143			0.08075	0.17435			0.08075	0.11645
		0.0808	0.23156			0.0808	0.17445			0.0808	0.11652
		0.08085	0.23169			0.08085	0.17455			0.08085	0.11659
		0.0809	0.23182			0.0809	0.17466			0.0809	0.11666
		0.08095	0.23196			0.08095	0.17476			0.08095	0.11673
		0.081	0.23209			0.081	0.17486			0.081	0.1168
		0.08105	0.23222			0.08105	0.17496			0.08105	0.11687
		0.0811	0.23235			0.0811	0.17507			0.0811	0.11694
		0.08115	0.23248			0.08115	0.17517			0.08115	0.117
		0.0812	0.23262			0.0812	0.17527			0.0812	0.11707
		0.08125	0.23275			0.08125	0.17537			0.08125	0.11714
		0.0813	0.23288			0.0813	0.17547			0.0813	0.11721
		0.08135	0.23301			0.08135	0.17558			0.08135	0.11728
		0.0814	0.23314			0.0814	0.17568			0.0814	0.11735
		0.08145	0.23328			0.08145	0.17578			0.08145	0.11742
		0.0815	0.23341			0.0815	0.17588			0.0815	0.11749
		0.08155	0.23354			0.08155	0.17598			0.08155	0.11756
		0.0816	0.23367			0.0816	0.17609			0.0816	0.11763
		0.08165	0.2338			0.08165	0.17619			0.08165	0.1177
		0.0817	0.23394			0.0817	0.17629			0.0817	0.11777
		0.08175	0.23407			0.08175	0.17639			0.08175	0.11784
		0.0818	0.2342			0.0818	0.17649			0.0818	0.11791
		0.08185	0.23433			0.08185	0.1766			0.08185	0.11798
		0.0819	0.23446			0.0819	0.1767			0.0819	0.11805
		0.08195	0.23459			0.08195	0.1768			0.08195	0.11812
		0.082	0.23473			0.082	0.1769			0.082	0.11819
		0.08205	0.23486			0.08205	0.177			0.08205	0.11826
		0.0821	0.23499			0.0821	0.17711			0.0821	0.11833
		0.08215	0.23512			0.08215	0.17721			0.08215	0.1184
		0.0822	0.23525			0.0822	0.17731			0.0822	0.11847
		0.08225	0.23539			0.08225	0.17741			0.08225	0.11854
		0.0823	0.23552			0.0823	0.17752			0.0823	0.1186
		0.08235	0.23565			0.08235	0.17762			0.08235	0.11867
		0.0824	0.23578			0.0824	0.17772			0.0824	0.11874
		0.08245	0.23591			0.08245	0.17782			0.08245	0.11881
		0.0825	0.23604			0.0825	0.17792			0.0825	0.11888
		0.08255	0.23618			0.08255	0.17802			0.08255	0.11895
		0.0826	0.23631			0.0826	0.17813			0.0826	0.11902
		0.08265	0.23644			0.08265	0.17823			0.08265	0.11909
		0.0827	0.23657			0.0827	0.17833			0.0827	0.11916
		0.08275	0.2367			0.08275	0.17843			0.08275	0.11923
		0.0828	0.23683			0.0828	0.17853			0.0828	0.1193
		0.08285	0.23697			0.08285	0.17864			0.08285	0.11937
		0.0829	0.2371			0.0829	0.17874			0.0829	0.11944
		0.08295	0.23723			0.08295	0.17884			0.08295	0.11951
		0.083	0.23736			0.083	0.17894			0.083	0.11958
		0.08305	0.23749			0.08305	0.17904			0.08305	0.11965
		0.0831	0.23762			0.0831	0.17915			0.0831	0.11972
		0.08315	0.23776			0.08315	0.17925			0.08315	0.11979
		0.0832	0.23789			0.0832	0.17935			0.0832	0.11986
		0.08325	0.23802			0.08325	0.17945			0.08325	0.11992
		0.0833	0.23815			0.0833	0.17955			0.0833	0.11999
		0.08335	0.23828			0.08335	0.17966			0.08335	0.12006
		0.0834	0.23841			0.0834	0.17976			0.0834	0.12013
		0.08345	0.23854			0.08345	0.17986			0.08345	0.1202
		0.0835	0.23868			0.0835	0.17996			0.0835	0.12027
		0.08355	0.23881			0.08355	0.18006			0.08355	0.12034
		0.0836	0.23894			0.0836	0.18016			0.0836	0.12041
		0.08365	0.23907			0.08365	0.18027			0.08365	0.12048
		0.0837	0.2392			0.0837	0.18037			0.0837	0.12055
		0.08375	0.23933			0.08375	0.18047			0.08375	0.12062
		0.0838	0.23946			0.0838	0.18057			0.0838	0.12069
		0.08385	0.2396			0.08385	0.18067			0.08385	0.12076
		0.0839	0.23973			0.0839	0.18078			0.0839	0.12083
		0.08395	0.23986			0.08395	0.18088			0.08395	0.1209
		0.084	0.23999			0.084	0.18098			0.084	0.12097
		0.08405	0.24012			0.08405	0.18108			0.08405	0.12104
		0.0841	0.24025			0.0841	0.18118			0.0841	0.12111
		0.08415	0.24038			0.08415	0.18128			0.08415	0.12117
		0.0842	0.24051			0.0842	0.18139			0.0842	0.12124
		0.08425	0.24065			0.08425	0.18149			0.08425	0.12131
		0.0843	0.24078			0.0843	0.18159			0.0843	0.12138
		0.08435	0.24091			0.08435	0.18169			0.08435	0.12145
		0.0844	0.24104			0.0844	0.18179			0.0844	0.12152
		0.08445	0.24117			0.08445	0.1819			0.08445	0.12159
		0.0845	0.2413			0.0845	0.182			0.0845	0.12166
		0.08455	0.24143			0.08455	0.1821			0.08455	0.12173
		0.0846	0.24156			0.0846	0.1822			0.0846	0.1218
		0.08465	0.2417			0.08465	0.1823			0.08465	0.12187
		0.0847	0.24183			0.0847	0.1824			0.0847	0.12194
		0.08475	0.24196			0.08475	0.18251			0.08475	0.12201
		0.0848	0.24209			0.0848	0.18261			0.0848	0.12208
		0.08485	0.24222			0.08485	0.18271			0.08485	0.12215
		0.0849	0.24235			0.0849	0.18281			0.0849	0.12222
		0.08495	0.24248			0.08495	0.18291			0.08495	0.12228
		0.085	0.24261			0.085	0.18301			0.085	0.12235
		0.08505	0.24274			0.08505	0.18312			0.08505	0.12242
		0.0851	0.24288			0.0851	0.18322			0.0851	0.12249
		0.08515	0.24301			0.08515	0.18332			0.08515	0.12256
		0.0852	0.24314			0.0852	0.18342			0.0852	0.12263
		0.08525	0.24327			0.08525	0.18352			0.08525	0.1227
		0.0853	0.2434			0.0853	0.18362			0.0853	0.12277
		0.08535	0.24353			0.08535	0.18372			0.08535	0.12284
		0.0854	0.24366			0.0854	0.18383			0.0854	0.12291
		0.08545	0.24379			0.08545	0.18393			0.08545	0.12298
		0.0855	0.24392			0.0855	0.18403			0.0855	0.12305
		0.08555	0.24406			0.08555	0.18413			0.08555	0.12312
		0.0856	0.24419			0.0856	0.18423			0.0856	0.12319
		0.08565	0.24432			0.08565	0.18433			0.08565	0.12326
		0.0857	0.24445			0.0857	0.18444			0.0857	0.12333
		0.08575	0.24458			0.08575	0.18454			0.08575	0.12339
		0.0858	0.24471			0.0858	0.18464			0.0858	0.12346
		0.08585	0.24484			0.08585	0.18474			0.08585	0.12353
		0.0859	0.24497			0.0859	0.18484			0.0859	0.1236
		0.08595	0.2451			0.08595	0.18494			0.08595	0.12367
		0.086	0.24523			0.086	0.18505			0.086	0.12374
		0.08605	0.24536			0.08605	0.18515			0.08605	0.12381
		0.0861	0.24549			0.0861	0.18525			0.0861	0.12388
		0.08615	0.24563			0.08615	0.18535			0.08615	0.12395
		0.0862	0.24576			0.0862	0.18545			0.0862	0.12402
		0.08625	0.24589			0.08625	0.18555			0.08625	0.12409
		0.0863	0.24602			0.0863	0.18565			0.0863	0.12416
		0.08635	0.24615			0.08635	0.18576			0.08635	0.12423
		0.0864	0.24628			0.0864	0.18586			0.0864	0.1243
		0.08645	0.24641			0.08645	0.18596			0.08645	0.12436
		0.0865	0.24654			0.0865	0.18606			0.0865	0.12443
		0.08655	0.24667			0.08655	0.18616			0.08655	0.1245
		0.0866	0.2468			0.0866	0.18626			0.0866	0.12457
		0.08665	0.24693			0.08665	0.18636			0.08665	0.12464
		0.0867	0.24706			0.0867	0.18647			0.0867	0.12471
		0.08675	0.24719			0.08675	0.18657			0.08675	0.12478
		0.0868	0.24733			0.0868	0.18667			0.0868	0.12485
		0.08685	0.24746			0.08685	0.18677			0.08685	0.12492
		0.0869	0.24759			0.0869	0.18687			0.0869	0.12499
		0.08695	0.24772			0.08695	0.18697			0.08695	0.12506
		0.087	0.24785			0.087	0.18707			0.087	0.12513
		0.08705	0.24798			0.08705	0.18718			0.08705	0.1252
		0.0871	0.24811			0.0871	0.18728			0.0871	0.12526
		0.08715	0.24824			0.08715	0.18738			0.08715	0.12533
		0.0872	0.24837			0.0872	0.18748			0.0872	0.1254
		0.08725	0.2485			0.08725	0.18758			0.08725	0.12547
		0.0873	0.24863			0.0873	0.18768			0.0873	0.12554
		0.08735	0.24876			0.08735	0.18778			0.08735	0.12561
		0.0874	0.24889			0.0874	0.18789			0.0874	0.12568
		0.08745	0.24902			0.08745	0.18799			0.08745	0.12575
		0.0875	0.24915			0.0875	0.18809			0.0875	0.12582
		0.08755	0.24928			0.08755	0.18819			0.08755	0.12589
		0.0876	0.24941			0.0876	0.18829			0.0876	0.12596
		0.08765	0.24954			0.08765	0.18839			0.08765	0.12603
		0.0877	0.24968			0.0877	0.18849			0.0877	0.1261
		0.08775	0.24981			0.08775	0.18859			0.08775	0.12616
		0.0878	0.24994			0.0878	0.1887			0.0878	0.12623
		0.08785	0.25007			0.08785	0.1888			0.08785	0.1263
		0.0879	0.2502			0.0879	0.1889			0.0879	0.12637
		0.08795	0.25033			0.08795	0.189			0.08795	0.12644
		0.088	0.25046			0.088	0.1891			0.088	0.12651
		0.08805	0.25059			0.08805	0.1892			0.08805	0.12658
		0.0881	0.25072			0.0881	0.1893			0.0881	0.12665
		0.08815	0.25085			0.08815	0.1894			0.08815	0.12672
		0.0882	0.25098			0.0882	0.18951			0.0882	0.12679
		0.08825	0.25111			0.08825	0.18961			0.08825	0.12686
		0.0883	0.25124			0.0883	0.18971			0.0883	0.12693
		0.08835	0.25137			0.08835	0.18981			0.08835	0.12699
		0.0884	0.2515			0.0884	0.18991			0.0884	0.12706
		0.08845	0.25163			0.08845	0.19001			0.08845	0.12713
		0.0885	0.25176			0.0885	0.19011			0.0885	0.1272
		0.08855	0.25189			0.08855	0.19021			0.08855	0.12727
		0.0886	0.25202			0.0886	0.19032			0.0886	0.12734
		0.08865	0.25215			0.08865	0.19042			0.08865	0.12741
		0.0887	0.25228			0.0887	0.19052			0.0887	0.12748
		0.08875	0.25241			0.08875	0.19062			0.08875	0.12755
		0.0888	0.25254			0.0888	0.19072			0.0888	0.12762
		0.08885	0.25267			0.08885	0.19082			0.08885	0.12769
		0.0889	0.2528			0.0889	0.19092			0.0889	0.12776
		0.08895	0.25293			0.08895	0.19102			0.08895	0.12782
		0.089	0.25306			0.089	0.19112			0.089	0.12789
		0.08905	0.25319			0.08905	0.19123			0.08905	0.12796
		0.0891	0.25332			0.0891	0.19133			0.0891	0.12803
		0.08915	0.25345			0.08915	0.19143			0.08915	0.1281
		0.0892	0.25358			0.0892	0.19153			0.0892	0.12817
		0.08925	0.25371			0.08925	0.19163			0.08925	0.12824
		0.0893	0.25384			0.0893	0.19173			0.0893	0.12831
		0.08935	0.25397			0.08935	0.19183			0.08935	0.12838
		0.0894	0.2541			0.0894	0.19193			0.0894	0.12845
		0.08945	0.25423			0.08945	0.19203			0.08945	0.12852
		0.0895	0.25436			0.0895	0.19214			0.0895	0.12858
		0.08955	0.25449			0.08955	0.19224			0.08955	0.12865
		0.0896	0.25462			0.0896	0.19234			0.0896	0.12872
		0.08965	0.25475			0.08965	0.19244			0.08965	0.12879
		0.0897	0.25488			0.0897	0.19254			0.0897	0.12886
		0.08975	0.25501			0.08975	0.19264			0.08975	0.12893
		0.0898	0.25514			0.0898	0.19274			0.0898	0.129
		0.08985	0.25527			0.08985	0.19284			0.08985	0.12907
		0.0899	0.2554			0.0899	0.19294			0.0899	0.12914
		0.08995	0.25553			0.08995	0.19305			0.08995	0.12921
		0.09	0.25566			0.09	0.19315			0.09	0.12928
		0.09005	0.25579			0.09005	0.19325			0.09005	0.12934
		0.0901	0.25592			0.0901	0.19335			0.0901	0.12941
		0.09015	0.25605			0.09015	0.19345			0.09015	0.12948
		0.0902	0.25618			0.0902	0.19355			0.0902	0.12955
		0.09025	0.25631			0.09025	0.19365			0.09025	0.12962
		0.0903	0.25644			0.0903	0.19375			0.0903	0.12969
		0.09035	0.25657			0.09035	0.19385			0.09035	0.12976
		0.0904	0.2567			0.0904	0.19395			0.0904	0.12983
		0.09045	0.25683			0.09045	0.19406			0.09045	0.1299
		0.0905	0.25696			0.0905	0.19416			0.0905	0.12997
		0.09055	0.25709			0.09055	0.19426			0.09055	0.13004
		0.0906	0.25722			0.0906	0.19436			0.0906	0.1301
		0.09065	0.25735			0.09065	0.19446			0.09065	0.13017
		0.0907	0.25748			0.0907	0.19456			0.0907	0.13024
		0.09075	0.25761			0.09075	0.19466			0.09075	0.13031
		0.0908	0.25774			0.0908	0.19476			0.0908	0.13038
		0.09085	0.25787			0.09085	0.19486			0.09085	0.13045
		0.0909	0.258			0.0909	0.19496			0.0909	0.13052
		0.09095	0.25813			0.09095	0.19506			0.09095	0.13059
		0.091	0.25826			0.091	0.19517			0.091	0.13066
		0.09105	0.25839			0.09105	0.19527			0.09105	0.13073
		0.0911	0.25852			0.0911	0.19537			0.0911	0.13079
		0.09115	0.25865			0.09115	0.19547			0.09115	0.13086
		0.0912	0.25878			0.0912	0.19557			0.0912	0.13093
		0.09125	0.25891			0.09125	0.19567			0.09125	0.131
		0.0913	0.25904			0.0913	0.19577			0.0913	0.13107
		0.09135	0.25917			0.09135	0.19587			0.09135	0.13114
		0.0914	0.2593			0.0914	0.19597			0.0914	0.13121
		0.09145	0.25942			0.09145	0.19607			0.09145	0.13128
		0.0915	0.25955			0.0915	0.19617			0.0915	0.13135
		0.09155	0.25968			0.09155	0.19627			0.09155	0.13142
		0.0916	0.25981			0.0916	0.19638			0.0916	0.13148
		0.09165	0.25994			0.09165	0.19648			0.09165	0.13155
		0.0917	0.26007			0.0917	0.19658			0.0917	0.13162
		0.09175	0.2602			0.09175	0.19668			0.09175	0.13169
		0.0918	0.26033			0.0918	0.19678			0.0918	0.13176
		0.09185	0.26046			0.09185	0.19688			0.09185	0.13183
		0.0919	0.26059			0.0919	0.19698			0.0919	0.1319
		0.09195	0.26072			0.09195	0.19708			0.09195	0.13197
		0.092	0.26085			0.092	0.19718			0.092	0.13204
		0.09205	0.26098			0.09205	0.19728			0.09205	0.13211
		0.0921	0.26111			0.0921	0.19738			0.0921	0.13217
		0.09215	0.26124			0.09215	0.19748			0.09215	0.13224
		0.0922	0.26137			0.0922	0.19758			0.0922	0.13231
		0.09225	0.2615			0.09225	0.19769			0.09225	0.13238
		0.0923	0.26163			0.0923	0.19779			0.0923	0.13245
		0.09235	0.26175			0.09235	0.19789			0.09235	0.13252
		0.0924	0.26188			0.0924	0.19799			0.0924	0.13259
		0.09245	0.26201			0.09245	0.19809			0.09245	0.13266
		0.0925	0.26214			0.0925	0.19819			0.0925	0.13273
		0.09255	0.26227			0.09255	0.19829			0.09255	0.13279
		0.0926	0.2624			0.0926	0.19839			0.0926	0.13286
		0.09265	0.26253			0.09265	0.19849			0.09265	0.13293
		0.0927	0.26266			0.0927	0.19859			0.0927	0.133
		0.09275	0.26279			0.09275	0.19869			0.09275	0.13307
		0.0928	0.26292			0.0928	0.19879			0.0928	0.13314
		0.09285	0.26305			0.09285	0.19889			0.09285	0.13321
		0.0929	0.26318			0.0929	0.19899			0.0929	0.13328
		0.09295	0.26331			0.09295	0.19909			0.09295	0.13335
		0.093	0.26344			0.093	0.1992			0.093	0.13341
		0.09305	0.26356			0.09305	0.1993			0.09305	0.13348
		0.0931	0.26369			0.0931	0.1994			0.0931	0.13355
		0.09315	0.26382			0.09315	0.1995			0.09315	0.13362
		0.0932	0.26395			0.0932	0.1996			0.0932	0.13369
		0.09325	0.26408			0.09325	0.1997			0.09325	0.13376
		0.0933	0.26421			0.0933	0.1998			0.0933	0.13383
		0.09335	0.26434			0.09335	0.1999			0.09335	0.1339
		0.0934	0.26447			0.0934	0.2			0.0934	0.13397
		0.09345	0.2646			0.09345	0.2001			0.09345	0.13403
		0.0935	0.26473			0.0935	0.2002			0.0935	0.1341
		0.09355	0.26486			0.09355	0.2003			0.09355	0.13417
		0.0936	0.26498			0.0936	0.2004			0.0936	0.13424
		0.09365	0.26511			0.09365	0.2005			0.09365	0.13431
		0.0937	0.26524			0.0937	0.2006			0.0937	0.13438
		0.09375	0.26537			0.09375	0.2007			0.09375	0.13445
		0.0938	0.2655			0.0938	0.2008			0.0938	0.13452
		0.09385	0.26563			0.09385	0.2009			0.09385	0.13459
		0.0939	0.26576			0.0939	0.20101			0.0939	0.13465
		0.09395	0.26589			0.09395	0.20111			0.09395	0.13472
		0.094	0.26602			0.094	0.20121			0.094	0.13479
		0.09405	0.26615			0.09405	0.20131			0.09405	0.13486
		0.0941	0.26627			0.0941	0.20141			0.0941	0.13493
		0.09415	0.2664			0.09415	0.20151			0.09415	0.135
		0.0942	0.26653			0.0942	0.20161			0.0942	0.13507
		0.09425	0.26666			0.09425	0.20171			0.09425	0.13514
		0.0943	0.26679			0.0943	0.20181			0.0943	0.13521
		0.09435	0.26692			0.09435	0.20191			0.09435	0.13527
		0.0944	0.26705			0.0944	0.20201			0.0944	0.13534
		0.09445	0.26718			0.09445	0.20211			0.09445	0.13541
		0.0945	0.26731			0.0945	0.20221			0.0945	0.13548
		0.09455	0.26743			0.09455	0.20231			0.09455	0.13555
		0.0946	0.26756			0.0946	0.20241			0.0946	0.13562
		0.09465	0.26769			0.09465	0.20251			0.09465	0.13569
		0.0947	0.26782			0.0947	0.20261			0.0947	0.13576
		0.09475	0.26795			0.09475	0.20271			0.09475	0.13582
		0.0948	0.26808			0.0948	0.20281			0.0948	0.13589
		0.09485	0.26821			0.09485	0.20291			0.09485	0.13596
		0.0949	0.26834			0.0949	0.20301			0.0949	0.13603
		0.09495	0.26846			0.09495	0.20311			0.09495	0.1361
		0.095	0.26859			0.095	0.20322			0.095	0.13617
		0.09505	0.26872			0.09505	0.20332			0.09505	0.13624
		0.0951	0.26885			0.0951	0.20342			0.0951	0.13631
		0.09515	0.26898			0.09515	0.20352			0.09515	0.13637
		0.0952	0.26911			0.0952	0.20362			0.0952	0.13644
		0.09525	0.26924			0.09525	0.20372			0.09525	0.13651
		0.0953	0.26937			0.0953	0.20382			0.0953	0.13658
		0.09535	0.26949			0.09535	0.20392			0.09535	0.13665
		0.0954	0.26962			0.0954	0.20402			0.0954	0.13672
		0.09545	0.26975			0.09545	0.20412			0.09545	0.13679
		0.0955	0.26988			0.0955	0.20422			0.0955	0.13686
		0.09555	0.27001			0.09555	0.20432			0.09555	0.13692
		0.0956	0.27014			0.0956	0.20442			0.0956	0.13699
		0.09565	0.27027			0.09565	0.20452			0.09565	0.13706
		0.0957	0.27039			0.0957	0.20462			0.0957	0.13713
		0.09575	0.27052			0.09575	0.20472			0.09575	0.1372
		0.0958	0.27065			0.0958	0.20482			0.0958	0.13727
		0.09585	0.27078			0.09585	0.20492			0.09585	0.13734
		0.0959	0.27091			0.0959	0.20502			0.0959	0.13741
		0.09595	0.27104			0.09595	0.20512			0.09595	0.13747
		0.096	0.27117			0.096	0.20522			0.096	0.13754
		0.09605	0.27129			0.09605	0.20532			0.09605	0.13761
		0.0961	0.27142			0.0961	0.20542			0.0961	0.13768
		0.09615	0.27155			0.09615	0.20552			0.09615	0.13775
		0.0962	0.27168			0.0962	0.20562			0.0962	0.13782
		0.09625	0.27181			0.09625	0.20572			0.09625	0.13789
		0.0963	0.27194			0.0963	0.20582			0.0963	0.13796
		0.09635	0.27206			0.09635	0.20592			0.09635	0.13802
		0.0964	0.27219			0.0964	0.20602			0.0964	0.13809
		0.09645	0.27232			0.09645	0.20612			0.09645	0.13816
		0.0965	0.27245			0.0965	0.20622			0.0965	0.13823
		0.09655	0.27258			0.09655	0.20632			0.09655	0.1383
		0.0966	0.27271			0.0966	0.20642			0.0966	0.13837
		0.09665	0.27283			0.09665	0.20652			0.09665	0.13844
		0.0967	0.27296			0.0967	0.20662			0.0967	0.13851
		0.09675	0.27309			0.09675	0.20672			0.09675	0.13857
		0.0968	0.27322			0.0968	0.20682			0.0968	0.13864
		0.09685	0.27335			0.09685	0.20692			0.09685	0.13871
		0.0969	0.27348			0.0969	0.20702			0.0969	0.13878
		0.09695	0.2736			0.09695	0.20712			0.09695	0.13885
		0.097	0.27373			0.097	0.20723			0.097	0.13892
		0.09705	0.27386			0.09705	0.20733			0.09705	0.13899
		0.0971	0.27399			0.0971	0.20743			0.0971	0.13905
		0.09715	0.27412			0.09715	0.20753			0.09715	0.13912
		0.0972	0.27425			0.0972	0.20763			0.0972	0.13919
		0.09725	0.27437			0.09725	0.20773			0.09725	0.13926
		0.0973	0.2745			0.0973	0.20783			0.0973	0.13933
		0.09735	0.27463			0.09735	0.20793			0.09735	0.1394
		0.0974	0.27476			0.0974	0.20803			0.0974	0.13947
		0.09745	0.27489			0.09745	0.20813			0.09745	0.13954
		0.0975	0.27501			0.0975	0.20823			0.0975	0.1396
		0.09755	0.27514			0.09755	0.20833			0.09755	0.13967
		0.0976	0.27527			0.0976	0.20843			0.0976	0.13974
		0.09765	0.2754			0.09765	0.20853			0.09765	0.13981
		0.0977	0.27553			0.0977	0.20863			0.0977	0.13988
		0.09775	0.27566			0.09775	0.20873			0.09775	0.13995
		0.0978	0.27578			0.0978	0.20883			0.0978	0.14002
		0.09785	0.27591			0.09785	0.20893			0.09785	0.14008
		0.0979	0.27604			0.0979	0.20903			0.0979	0.14015
		0.09795	0.27617			0.09795	0.20913			0.09795	0.14022
		0.098	0.2763			0.098	0.20923			0.098	0.14029
		0.09805	0.27642			0.09805	0.20933			0.09805	0.14036
		0.0981	0.27655			0.0981	0.20943			0.0981	0.14043
		0.09815	0.27668			0.09815	0.20953			0.09815	0.1405
		0.0982	0.27681			0.0982	0.20963			0.0982	0.14056
		0.09825	0.27694			0.09825	0.20973			0.09825	0.14063
		0.0983	0.27706			0.0983	0.20983			0.0983	0.1407
		0.09835	0.27719			0.09835	0.20993			0.09835	0.14077
		0.0984	0.27732			0.0984	0.21003			0.0984	0.14084
		0.09845	0.27745			0.09845	0.21013			0.09845	0.14091
		0.0985	0.27758			0.0985	0.21023			0.0985	0.14098
		0.09855	0.2777			0.09855	0.21033			0.09855	0.14104
		0.0986	0.27783			0.0986	0.21043			0.0986	0.14111
		0.09865	0.27796			0.09865	0.21053			0.09865	0.14118
		0.0987	0.27809			0.0987	0.21063			0.0987	0.14125
		0.09875	0.27821			0.09875	0.21073			0.09875	0.14132
		0.0988	0.27834			0.0988	0.21083			0.0988	0.14139
		0.09885	0.27847			0.09885	0.21093			0.09885	0.14146
		0.0989	0.2786			0.0989	0.21103			0.0989	0.14152
		0.09895	0.27873			0.09895	0.21112			0.09895	0.14159
		0.099	0.27885			0.099	0.21122			0.099	0.14166
		0.09905	0.27898			0.09905	0.21132			0.09905	0.14173
		0.0991	0.27911			0.0991	0.21142			0.0991	0.1418
		0.09915	0.27924			0.09915	0.21152			0.09915	0.14187
		0.0992	0.27937			0.0992	0.21162			0.0992	0.14194
		0.09925	0.27949			0.09925	0.21172			0.09925	0.142
		0.0993	0.27962			0.0993	0.21182			0.0993	0.14207
		0.09935	0.27975			0.09935	0.21192			0.09935	0.14214
		0.0994	0.27988			0.0994	0.21202			0.0994	0.14221
		0.09945	0.28			0.09945	0.21212			0.09945	0.14228
		0.0995	0.28013			0.0995	0.21222			0.0995	0.14235
		0.09955	0.28026			0.09955	0.21232			0.09955	0.14242
		0.0996	0.28039			0.0996	0.21242			0.0996	0.14248
		0.09965	0.28051			0.09965	0.21252			0.09965	0.14255
		0.0997	0.28064			0.0997	0.21262			0.0997	0.14262
		0.09975	0.28077			0.09975	0.21272			0.09975	0.14269
		0.0998	0.2809			0.0998	0.21282			0.0998	0.14276
		0.09985	0.28102			0.09985	0.21292			0.09985	0.14283
[truncated: 18,197 more rows]

## Sheet: Ga-TBAPy
Pressure	Adsorbed amount	Pressure	Adsorbed amount	Pressure	Adsorbed amount	Pressure	Adsorbed amount	Pressure	Adsorbed amount	Pressure	Adsorbed amount
Bar	mmol/g	Bar	mmol/g	Bar	mmol/g	Bar	mmol/g	Bar	mmol/g	Bar	mmol/g
Experimental		Model		Experimental		Model		Experimental		Model
0.0063	0.02683	5e-05	0.000215701	0.00621	0.01932	5e-05	0.000163999	0.00595	0.0116	5e-05	0.000104561
0.01258	0.05298	0.0001	0.000431357	0.01206	0.03741	0.0001	0.000327977	0.01217	0.02387	0.0001	0.000209114
0.02461	0.10098	0.00015	0.000646967	0.02451	0.07664	0.00015	0.000491935	0.02465	0.04949	0.00015	0.00031366
0.04931	0.19372	0.0002	0.000862533	0.04912	0.15144	0.0002	0.000655872	0.04934	0.09873	0.0002	0.000418198
0.07489	0.28246	0.00025	0.00108	0.07482	0.22494	0.00025	0.000819788	0.0748	0.14764	0.00025	0.000522729
0.09959	0.36241	0.0003	0.00129	0.09961	0.29322	0.0003	0.000983684	0.09961	0.19375	0.0003	0.000627251
0.1487	0.50816	0.00035	0.00151	0.14845	0.41911	0.00035	0.00115	0.14861	0.28102	0.00035	0.000731767
0.1748	0.58	0.0004	0.00172	0.17446	0.48287	0.0004	0.00131	0.17426	0.32589	0.0004	0.000836274
0.19903	0.64445	0.00045	0.00194	0.19951	0.54131	0.00045	0.00148	0.1993	0.36812	0.00045	0.000940774
0.23671	0.73861	0.0005	0.00215	0.23636	0.62563	0.0005	0.00164	0.23661	0.42906	0.0005	0.00105
0.27488	0.82983	0.00055	0.00237	0.27446	0.70746	0.00055	0.0018	0.27406	0.48832	0.00055	0.00115
0.34794	0.99277	0.0006	0.00259	0.34775	0.85764	0.0006	0.00197	0.34839	0.60031	0.0006	0.00125
0.42485	1.152	0.00065	0.0028	0.42473	1.00504	0.00065	0.00213	0.42397	0.70839	0.00065	0.00136
0.50009	1.29847	0.0007	0.00302	0.49936	1.13947	0.0007	0.00229	0.49955	0.81124	0.0007	0.00146
0.54944	1.39141	0.00075	0.00323	0.54917	1.22619	0.00075	0.00246	0.54962	0.87716	0.00075	0.00157
0.59929	1.48159	0.0008	0.00345	0.59931	1.31123	0.0008	0.00262	0.59972	0.94055	0.0008	0.00167
0.69823	1.65373	0.00085	0.00366	0.69807	1.47269	0.00085	0.00279	0.69839	1.06392	0.00085	0.00178
0.84904	1.9022	0.0009	0.00388	0.8474	1.70035	0.0009	0.00295	0.84753	1.23877	0.0009	0.00188
0.99885	2.13758	0.00095	0.00409	0.99867	1.92181	0.00095	0.00311	0.99872	1.4058	0.00095	0.00199
1.09716	2.28686	0.001	0.00431	1.09914	2.05958	0.001	0.00328	1.09901	1.51148	0.001	0.00209
1.19844	2.43529	0.00105	0.00452	1.19168	2.18739	0.00105	0.00344	1.1924	1.60932	0.00105	0.00219
		0.0011	0.00474			0.0011	0.0036			0.0011	0.0023
		0.00115	0.00495			0.00115	0.00377			0.00115	0.0024
		0.0012	0.00516			0.0012	0.00393			0.0012	0.00251
		0.00125	0.00538			0.00125	0.00409			0.00125	0.00261
		0.0013	0.00559			0.0013	0.00426			0.0013	0.00272
		0.00135	0.00581			0.00135	0.00442			0.00135	0.00282
		0.0014	0.00602			0.0014	0.00458			0.0014	0.00292
		0.00145	0.00624			0.00145	0.00475			0.00145	0.00303
		0.0015	0.00645			0.0015	0.00491			0.0015	0.00313
		0.00155	0.00667			0.00155	0.00507			0.00155	0.00324
		0.0016	0.00688			0.0016	0.00524			0.0016	0.00334
		0.00165	0.00709			0.00165	0.0054			0.00165	0.00345
		0.0017	0.00731			0.0017	0.00556			0.0017	0.00355
--		0.00175	0.00752			0.00175	0.00573			0.00175	0.00366
--		0.0018	0.00774			0.0018	0.00589			0.0018	0.00376
--		0.00185	0.00795			0.00185	0.00605			0.00185	0.00386
--		0.0019	0.00817			0.0019	0.00622			0.0019	0.00397
--		0.00195	0.00838			0.00195	0.00638			0.00195	0.00407
--		0.002	0.00859			0.002	0.00654			0.002	0.00418
--		0.00205	0.00881			0.00205	0.00671			0.00205	0.00428
--		0.0021	0.00902			0.0021	0.00687			0.0021	0.00439
--		0.00215	0.00923			0.00215	0.00703			0.00215	0.00449
--		0.0022	0.00945			0.0022	0.0072			0.0022	0.00459
--		0.00225	0.00966			0.00225	0.00736			0.00225	0.0047
--		0.0023	0.00988			0.0023	0.00752			0.0023	0.0048
--		0.00235	0.01009			0.00235	0.00769			0.00235	0.00491
--		0.0024	0.0103			0.0024	0.00785			0.0024	0.00501
--		0.00245	0.01052			0.00245	0.00801			0.00245	0.00511
--		0.0025	0.01073			0.0025	0.00817			0.0025	0.00522
--		0.00255	0.01094			0.00255	0.00834			0.00255	0.00532
--		0.0026	0.01116			0.0026	0.0085			0.0026	0.00543
--		0.00265	0.01137			0.00265	0.00866			0.00265	0.00553
--		0.0027	0.01158			0.0027	0.00883			0.0027	0.00564
--		0.00275	0.0118			0.00275	0.00899			0.00275	0.00574
		0.0028	0.01201			0.0028	0.00915			0.0028	0.00584
		0.00285	0.01222			0.00285	0.00932			0.00285	0.00595
		0.0029	0.01244			0.0029	0.00948			0.0029	0.00605
		0.00295	0.01265			0.00295	0.00964			0.00295	0.00616
		0.003	0.01286			0.003	0.0098			0.003	0.00626
		0.00305	0.01308			0.00305	0.00997			0.00305	0.00636
		0.0031	0.01329			0.0031	0.01013			0.0031	0.00647
		0.00315	0.0135			0.00315	0.01029			0.00315	0.00657
		0.0032	0.01372			0.0032	0.01045			0.0032	0.00668
		0.00325	0.01393			0.00325	0.01062			0.00325	0.00678
		0.0033	0.01414			0.0033	0.01078			0.0033	0.00688
		0.00335	0.01435			0.00335	0.01094			0.00335	0.00699
		0.0034	0.01457			0.0034	0.01111			0.0034	0.00709
		0.00345	0.01478			0.00345	0.01127			0.00345	0.0072
		0.0035	0.01499			0.0035	0.01143			0.0035	0.0073
		0.00355	0.0152			0.00355	0.01159			0.00355	0.0074
		0.0036	0.01542			0.0036	0.01176			0.0036	0.00751
		0.00365	0.01563			0.00365	0.01192			0.00365	0.00761
		0.0037	0.01584			0.0037	0.01208			0.0037	0.00772
		0.00375	0.01605			0.00375	0.01224			0.00375	0.00782
		0.0038	0.01627			0.0038	0.01241			0.0038	0.00792
		0.00385	0.01648			0.00385	0.01257			0.00385	0.00803
		0.0039	0.01669			0.0039	0.01273			0.0039	0.00813
		0.00395	0.0169			0.00395	0.01289			0.00395	0.00824
		0.004	0.01712			0.004	0.01306			0.004	0.00834
		0.00405	0.01733			0.00405	0.01322			0.00405	0.00844
		0.0041	0.01754			0.0041	0.01338			0.0041	0.00855
		0.00415	0.01775			0.00415	0.01354			0.00415	0.00865
		0.0042	0.01796			0.0042	0.0137			0.0042	0.00876
		0.00425	0.01818			0.00425	0.01387			0.00425	0.00886
		0.0043	0.01839			0.0043	0.01403			0.0043	0.00896
		0.00435	0.0186			0.00435	0.01419			0.00435	0.00907
		0.0044	0.01881			0.0044	0.01435			0.0044	0.00917
		0.00445	0.01902			0.00445	0.01452			0.00445	0.00928
		0.0045	0.01924			0.0045	0.01468			0.0045	0.00938
		0.00455	0.01945			0.00455	0.01484			0.00455	0.00948
		0.0046	0.01966			0.0046	0.015			0.0046	0.00959
		0.00465	0.01987			0.00465	0.01516			0.00465	0.00969
		0.0047	0.02008			0.0047	0.01533			0.0047	0.0098
		0.00475	0.02029			0.00475	0.01549			0.00475	0.0099
		0.0048	0.02051			0.0048	0.01565			0.0048	0.01
		0.00485	0.02072			0.00485	0.01581			0.00485	0.01011
		0.0049	0.02093			0.0049	0.01598			0.0049	0.01021
		0.00495	0.02114			0.00495	0.01614			0.00495	0.01031
		0.005	0.02135			0.005	0.0163			0.005	0.01042
		0.00505	0.02156			0.00505	0.01646			0.00505	0.01052
		0.0051	0.02177			0.0051	0.01662			0.0051	0.01063
		0.00515	0.02198			0.00515	0.01679			0.00515	0.01073
		0.0052	0.0222			0.0052	0.01695			0.0052	0.01083
		0.00525	0.02241			0.00525	0.01711			0.00525	0.01094
		0.0053	0.02262			0.0053	0.01727			0.0053	0.01104
		0.00535	0.02283			0.00535	0.01743			0.00535	0.01115
		0.0054	0.02304			0.0054	0.01759			0.0054	0.01125
		0.00545	0.02325			0.00545	0.01776			0.00545	0.01135
		0.0055	0.02346			0.0055	0.01792			0.0055	0.01146
		0.00555	0.02367			0.00555	0.01808			0.00555	0.01156
		0.0056	0.02388			0.0056	0.01824			0.0056	0.01166
		0.00565	0.02409			0.00565	0.0184			0.00565	0.01177
		0.0057	0.02431			0.0057	0.01857			0.0057	0.01187
		0.00575	0.02452			0.00575	0.01873			0.00575	0.01197
		0.0058	0.02473			0.0058	0.01889			0.0058	0.01208
		0.00585	0.02494			0.00585	0.01905			0.00585	0.01218
		0.0059	0.02515			0.0059	0.01921			0.0059	0.01229
		0.00595	0.02536			0.00595	0.01937			0.00595	0.01239
		0.006	0.02557			0.006	0.01953			0.006	0.01249
		0.00605	0.02578			0.00605	0.0197			0.00605	0.0126
		0.0061	0.02599			0.0061	0.01986			0.0061	0.0127
		0.00615	0.0262			0.00615	0.02002			0.00615	0.0128
		0.0062	0.02641			0.0062	0.02018			0.0062	0.01291
		0.00625	0.02662			0.00625	0.02034			0.00625	0.01301
		0.0063	0.02683			0.0063	0.0205			0.0063	0.01312
		0.00635	0.02704			0.00635	0.02067			0.00635	0.01322
		0.0064	0.02725			0.0064	0.02083			0.0064	0.01332
		0.00645	0.02746			0.00645	0.02099			0.00645	0.01343
		0.0065	0.02767			0.0065	0.02115			0.0065	0.01353
		0.00655	0.02788			0.00655	0.02131			0.00655	0.01363
		0.0066	0.02809			0.0066	0.02147			0.0066	0.01374
		0.00665	0.0283			0.00665	0.02163			0.00665	0.01384
		0.0067	0.02851			0.0067	0.0218			0.0067	0.01394
		0.00675	0.02872			0.00675	0.02196			0.00675	0.01405
		0.0068	0.02893			0.0068	0.02212			0.0068	0.01415
		0.00685	0.02914			0.00685	0.02228			0.00685	0.01425
		0.0069	0.02935			0.0069	0.02244			0.0069	0.01436
		0.00695	0.02956			0.00695	0.0226			0.00695	0.01446
		0.007	0.02977			0.007	0.02276			0.007	0.01456
		0.00705	0.02998			0.00705	0.02292			0.00705	0.01467
		0.0071	0.03019			0.0071	0.02309			0.0071	0.01477
		0.00715	0.0304			0.00715	0.02325			0.00715	0.01488
		0.0072	0.03061			0.0072	0.02341			0.0072	0.01498
		0.00725	0.03082			0.00725	0.02357			0.00725	0.01508
		0.0073	0.03103			0.0073	0.02373			0.0073	0.01519
		0.00735	0.03124			0.00735	0.02389			0.00735	0.01529
		0.0074	0.03145			0.0074	0.02405			0.0074	0.01539
		0.00745	0.03166			0.00745	0.02421			0.00745	0.0155
		0.0075	0.03186			0.0075	0.02437			0.0075	0.0156
		0.00755	0.03207			0.00755	0.02453			0.00755	0.0157
		0.0076	0.03228			0.0076	0.0247			0.0076	0.01581
		0.00765	0.03249			0.00765	0.02486			0.00765	0.01591
		0.0077	0.0327			0.0077	0.02502			0.0077	0.01601
		0.00775	0.03291			0.00775	0.02518			0.00775	0.01612
		0.0078	0.03312			0.0078	0.02534			0.0078	0.01622
		0.00785	0.03333			0.00785	0.0255			0.00785	0.01632
		0.0079	0.03354			0.0079	0.02566			0.0079	0.01643
		0.00795	0.03375			0.00795	0.02582			0.00795	0.01653
		0.008	0.03395			0.008	0.02598			0.008	0.01663
		0.00805	0.03416			0.00805	0.02614			0.00805	0.01674
		0.0081	0.03437			0.0081	0.0263			0.0081	0.01684
		0.00815	0.03458			0.00815	0.02647			0.00815	0.01694
		0.0082	0.03479			0.0082	0.02663			0.0082	0.01705
		0.00825	0.035			0.00825	0.02679			0.00825	0.01715
		0.0083	0.03521			0.0083	0.02695			0.0083	0.01725
		0.00835	0.03542			0.00835	0.02711			0.00835	0.01736
		0.0084	0.03562			0.0084	0.02727			0.0084	0.01746
		0.00845	0.03583			0.00845	0.02743			0.00845	0.01756
		0.0085	0.03604			0.0085	0.02759			0.0085	0.01767
		0.00855	0.03625			0.00855	0.02775			0.00855	0.01777
		0.0086	0.03646			0.0086	0.02791			0.0086	0.01787
		0.00865	0.03667			0.00865	0.02807			0.00865	0.01798
		0.0087	0.03687			0.0087	0.02823			0.0087	0.01808
		0.00875	0.03708			0.00875	0.02839			0.00875	0.01818
		0.0088	0.03729			0.0088	0.02855			0.0088	0.01829
		0.00885	0.0375			0.00885	0.02871			0.00885	0.01839
		0.0089	0.03771			0.0089	0.02887			0.0089	0.01849
		0.00895	0.03791			0.00895	0.02903			0.00895	0.0186
		0.009	0.03812			0.009	0.0292			0.009	0.0187
		0.00905	0.03833			0.00905	0.02936			0.00905	0.0188
		0.0091	0.03854			0.0091	0.02952			0.0091	0.01891
		0.00915	0.03875			0.00915	0.02968			0.00915	0.01901
		0.0092	0.03895			0.0092	0.02984			0.0092	0.01911
		0.00925	0.03916			0.00925	0.03			0.00925	0.01922
		0.0093	0.03937			0.0093	0.03016			0.0093	0.01932
		0.00935	0.03958			0.00935	0.03032			0.00935	0.01942
		0.0094	0.03979			0.0094	0.03048			0.0094	0.01952
		0.00945	0.03999			0.00945	0.03064			0.00945	0.01963
		0.0095	0.0402			0.0095	0.0308			0.0095	0.01973
		0.00955	0.04041			0.00955	0.03096			0.00955	0.01983
		0.0096	0.04062			0.0096	0.03112			0.0096	0.01994
		0.00965	0.04082			0.00965	0.03128			0.00965	0.02004
		0.0097	0.04103			0.0097	0.03144			0.0097	0.02014
		0.00975	0.04124			0.00975	0.0316			0.00975	0.02025
		0.0098	0.04145			0.0098	0.03176			0.0098	0.02035
		0.00985	0.04165			0.00985	0.03192			0.00985	0.02045
		0.0099	0.04186			0.0099	0.03208			0.0099	0.02056
		0.00995	0.04207			0.00995	0.03224			0.00995	0.02066
		0.01	0.04227			0.01	0.0324			0.01	0.02076
		0.01005	0.04248			0.01005	0.03256			0.01005	0.02087
		0.0101	0.04269			0.0101	0.03272			0.0101	0.02097
		0.01015	0.0429			0.01015	0.03288			0.01015	0.02107
		0.0102	0.0431			0.0102	0.03304			0.0102	0.02117
		0.01025	0.04331			0.01025	0.0332			0.01025	0.02128
		0.0103	0.04352			0.0103	0.03336			0.0103	0.02138
		0.01035	0.04372			0.01035	0.03352			0.01035	0.02148
		0.0104	0.04393			0.0104	0.03368			0.0104	0.02159
		0.01045	0.04414			0.01045	0.03384			0.01045	0.02169
		0.0105	0.04434			0.0105	0.034			0.0105	0.02179
		0.01055	0.04455			0.01055	0.03416			0.01055	0.0219
		0.0106	0.04476			0.0106	0.03432			0.0106	0.022
		0.01065	0.04496			0.01065	0.03448			0.01065	0.0221
		0.0107	0.04517			0.0107	0.03464			0.0107	0.0222
		0.01075	0.04538			0.01075	0.0348			0.01075	0.02231
		0.0108	0.04558			0.0108	0.03496			0.0108	0.02241
		0.01085	0.04579			0.01085	0.03512			0.01085	0.02251
		0.0109	0.046			0.0109	0.03528			0.0109	0.02262
		0.01095	0.0462			0.01095	0.03544			0.01095	0.02272
		0.011	0.04641			0.011	0.0356			0.011	0.02282
		0.01105	0.04662			0.01105	0.03576			0.01105	0.02293
		0.0111	0.04682			0.0111	0.03592			0.0111	0.02303
		0.01115	0.04703			0.01115	0.03608			0.01115	0.02313
		0.0112	0.04723			0.0112	0.03623			0.0112	0.02323
		0.01125	0.04744			0.01125	0.03639			0.01125	0.02334
		0.0113	0.04765			0.0113	0.03655			0.0113	0.02344
		0.01135	0.04785			0.01135	0.03671			0.01135	0.02354
		0.0114	0.04806			0.0114	0.03687			0.0114	0.02365
		0.01145	0.04826			0.01145	0.03703			0.01145	0.02375
		0.0115	0.04847			0.0115	0.03719			0.0115	0.02385
		0.01155	0.04868			0.01155	0.03735			0.01155	0.02395
		0.0116	0.04888			0.0116	0.03751			0.0116	0.02406
		0.01165	0.04909			0.01165	0.03767			0.01165	0.02416
		0.0117	0.04929			0.0117	0.03783			0.0117	0.02426
		0.01175	0.0495			0.01175	0.03799			0.01175	0.02437
		0.0118	0.04971			0.0118	0.03815			0.0118	0.02447
		0.01185	0.04991			0.01185	0.03831			0.01185	0.02457
		0.0119	0.05012			0.0119	0.03847			0.0119	0.02467
		0.01195	0.05032			0.01195	0.03863			0.01195	0.02478
		0.012	0.05053			0.012	0.03879			0.012	0.02488
		0.01205	0.05073			0.01205	0.03894			0.01205	0.02498
		0.0121	0.05094			0.0121	0.0391			0.0121	0.02508
		0.01215	0.05114			0.01215	0.03926			0.01215	0.02519
		0.0122	0.05135			0.0122	0.03942			0.0122	0.02529
		0.01225	0.05156			0.01225	0.03958			0.01225	0.02539
		0.0123	0.05176			0.0123	0.03974			0.0123	0.0255
		0.01235	0.05197			0.01235	0.0399			0.01235	0.0256
		0.0124	0.05217			0.0124	0.04006			0.0124	0.0257
		0.01245	0.05238			0.01245	0.04022			0.01245	0.0258
		0.0125	0.05258			0.0125	0.04038			0.0125	0.02591
		0.01255	0.05279			0.01255	0.04054			0.01255	0.02601
		0.0126	0.05299			0.0126	0.0407			0.0126	0.02611
		0.01265	0.0532			0.01265	0.04085			0.01265	0.02621
		0.0127	0.0534			0.0127	0.04101			0.0127	0.02632
		0.01275	0.05361			0.01275	0.04117			0.01275	0.02642
		0.0128	0.05381			0.0128	0.04133			0.0128	0.02652
		0.01285	0.05402			0.01285	0.04149			0.01285	0.02663
		0.0129	0.05422			0.0129	0.04165			0.0129	0.02673
		0.01295	0.05443			0.01295	0.04181			0.01295	0.02683
		0.013	0.05463			0.013	0.04197			0.013	0.02693
		0.01305	0.05484			0.01305	0.04213			0.01305	0.02704
		0.0131	0.05504			0.0131	0.04228			0.0131	0.02714
		0.01315	0.05525			0.01315	0.04244			0.01315	0.02724
		0.0132	0.05545			0.0132	0.0426			0.0132	0.02734
		0.01325	0.05565			0.01325	0.04276			0.01325	0.02745
		0.0133	0.05586			0.0133	0.04292			0.0133	0.02755
		0.01335	0.05606			0.01335	0.04308			0.01335	0.02765
		0.0134	0.05627			0.0134	0.04324			0.0134	0.02775
		0.01345	0.05647			0.01345	0.0434			0.01345	0.02786
		0.0135	0.05668			0.0135	0.04355			0.0135	0.02796
		0.01355	0.05688			0.01355	0.04371			0.01355	0.02806
		0.0136	0.05709			0.0136	0.04387			0.0136	0.02816
		0.01365	0.05729			0.01365	0.04403			0.01365	0.02827
		0.0137	0.05749			0.0137	0.04419			0.0137	0.02837
		0.01375	0.0577			0.01375	0.04435			0.01375	0.02847
		0.0138	0.0579			0.0138	0.04451			0.0138	0.02857
		0.01385	0.05811			0.01385	0.04467			0.01385	0.02868
		0.0139	0.05831			0.0139	0.04482			0.0139	0.02878
		0.01395	0.05851			0.01395	0.04498			0.01395	0.02888
		0.014	0.05872			0.014	0.04514			0.014	0.02898
		0.01405	0.05892			0.01405	0.0453			0.01405	0.02909
		0.0141	0.05913			0.0141	0.04546			0.0141	0.02919
		0.01415	0.05933			0.01415	0.04562			0.01415	0.02929
		0.0142	0.05953			0.0142	0.04577			0.0142	0.02939
		0.01425	0.05974			0.01425	0.04593			0.01425	0.0295
		0.0143	0.05994			0.0143	0.04609			0.0143	0.0296
		0.01435	0.06014			0.01435	0.04625			0.01435	0.0297
		0.0144	0.06035			0.0144	0.04641			0.0144	0.0298
		0.01445	0.06055			0.01445	0.04657			0.01445	0.02991
		0.0145	0.06076			0.0145	0.04672			0.0145	0.03001
		0.01455	0.06096			0.01455	0.04688			0.01455	0.03011
		0.0146	0.06116			0.0146	0.04704			0.0146	0.03021
		0.01465	0.06137			0.01465	0.0472			0.01465	0.03032
		0.0147	0.06157			0.0147	0.04736			0.0147	0.03042
		0.01475	0.06177			0.01475	0.04752			0.01475	0.03052
		0.0148	0.06198			0.0148	0.04767			0.0148	0.03062
		0.01485	0.06218			0.01485	0.04783			0.01485	0.03073
		0.0149	0.06238			0.0149	0.04799			0.0149	0.03083
		0.01495	0.06259			0.01495	0.04815			0.01495	0.03093
		0.015	0.06279			0.015	0.04831			0.015	0.03103
		0.01505	0.06299			0.01505	0.04847			0.01505	0.03113
		0.0151	0.0632			0.0151	0.04862			0.0151	0.03124
		0.01515	0.0634			0.01515	0.04878			0.01515	0.03134
		0.0152	0.0636			0.0152	0.04894			0.0152	0.03144
		0.01525	0.06381			0.01525	0.0491			0.01525	0.03154
		0.0153	0.06401			0.0153	0.04926			0.0153	0.03165
		0.01535	0.06421			0.01535	0.04941			0.01535	0.03175
		0.0154	0.06441			0.0154	0.04957			0.0154	0.03185
		0.01545	0.06462			0.01545	0.04973			0.01545	0.03195
		0.0155	0.06482			0.0155	0.04989			0.0155	0.03206
		0.01555	0.06502			0.01555	0.05005			0.01555	0.03216
		0.0156	0.06523			0.0156	0.0502			0.0156	0.03226
		0.01565	0.06543			0.01565	0.05036			0.01565	0.03236
		0.0157	0.06563			0.0157	0.05052			0.0157	0.03246
		0.01575	0.06583			0.01575	0.05068			0.01575	0.03257
		0.0158	0.06604			0.0158	0.05084			0.0158	0.03267
		0.01585	0.06624			0.01585	0.05099			0.01585	0.03277
		0.0159	0.06644			0.0159	0.05115			0.0159	0.03287
		0.01595	0.06664			0.01595	0.05131			0.01595	0.03298
		0.016	0.06685			0.016	0.05147			0.016	0.03308
		0.01605	0.06705			0.01605	0.05162			0.01605	0.03318
		0.0161	0.06725			0.0161	0.05178			0.0161	0.03328
		0.01615	0.06745			0.01615	0.05194			0.01615	0.03338
		0.0162	0.06765			0.0162	0.0521			0.0162	0.03349
		0.01625	0.06786			0.01625	0.05225			0.01625	0.03359
		0.0163	0.06806			0.0163	0.05241			0.0163	0.03369
		0.01635	0.06826			0.01635	0.05257			0.01635	0.03379
		0.0164	0.06846			0.0164	0.05273			0.0164	0.0339
		0.01645	0.06867			0.01645	0.05289			0.01645	0.034
		0.0165	0.06887			0.0165	0.05304			0.0165	0.0341
		0.01655	0.06907			0.01655	0.0532			0.01655	0.0342
		0.0166	0.06927			0.0166	0.05336			0.0166	0.0343
		0.01665	0.06947			0.01665	0.05352			0.01665	0.03441
		0.0167	0.06968			0.0167	0.05367			0.0167	0.03451
		0.01675	0.06988			0.01675	0.05383			0.01675	0.03461
		0.0168	0.07008			0.0168	0.05399			0.0168	0.03471
		0.01685	0.07028			0.01685	0.05415			0.01685	0.03481
		0.0169	0.07048			0.0169	0.0543			0.0169	0.03492
		0.01695	0.07068			0.01695	0.05446			0.01695	0.03502
		0.017	0.07089			0.017	0.05462			0.017	0.03512
		0.01705	0.07109			0.01705	0.05478			0.01705	0.03522
		0.0171	0.07129			0.0171	0.05493			0.0171	0.03532
		0.01715	0.07149			0.01715	0.05509			0.01715	0.03543
		0.0172	0.07169			0.0172	0.05525			0.0172	0.03553
		0.01725	0.07189			0.01725	0.0554			0.01725	0.03563
		0.0173	0.0721			0.0173	0.05556			0.0173	0.03573
		0.01735	0.0723			0.01735	0.05572			0.01735	0.03583
		0.0174	0.0725			0.0174	0.05588			0.0174	0.03594
		0.01745	0.0727			0.01745	0.05603			0.01745	0.03604
		0.0175	0.0729			0.0175	0.05619			0.0175	0.03614
		0.01755	0.0731			0.01755	0.05635			0.01755	0.03624
		0.0176	0.0733			0.0176	0.05651			0.0176	0.03634
		0.01765	0.0735			0.01765	0.05666			0.01765	0.03645
		0.0177	0.07371			0.0177	0.05682			0.0177	0.03655
		0.01775	0.07391			0.01775	0.05698			0.01775	0.03665
		0.0178	0.07411			0.0178	0.05713			0.0178	0.03675
		0.01785	0.07431			0.01785	0.05729			0.01785	0.03685
		0.0179	0.07451			0.0179	0.05745			0.0179	0.03696
		0.01795	0.07471			0.01795	0.05761			0.01795	0.03706
		0.018	0.07491			0.018	0.05776			0.018	0.03716
		0.01805	0.07511			0.01805	0.05792			0.01805	0.03726
		0.0181	0.07531			0.0181	0.05808			0.0181	0.03736
		0.01815	0.07551			0.01815	0.05823			0.01815	0.03747
		0.0182	0.07571			0.0182	0.05839			0.0182	0.03757
		0.01825	0.07592			0.01825	0.05855			0.01825	0.03767
		0.0183	0.07612			0.0183	0.0587			0.0183	0.03777
		0.01835	0.07632			0.01835	0.05886			0.01835	0.03787
		0.0184	0.07652			0.0184	0.05902			0.0184	0.03798
		0.01845	0.07672			0.01845	0.05917			0.01845	0.03808
		0.0185	0.07692			0.0185	0.05933			0.0185	0.03818
		0.01855	0.07712			0.01855	0.05949			0.01855	0.03828
		0.0186	0.07732			0.0186	0.05965			0.0186	0.03838
		0.01865	0.07752			0.01865	0.0598			0.01865	0.03848
		0.0187	0.07772			0.0187	0.05996			0.0187	0.03859
		0.01875	0.07792			0.01875	0.06012			0.01875	0.03869
		0.0188	0.07812			0.0188	0.06027			0.0188	0.03879
		0.01885	0.07832			0.01885	0.06043			0.01885	0.03889
		0.0189	0.07852			0.0189	0.06059			0.0189	0.03899
		0.01895	0.07872			0.01895	0.06074			0.01895	0.0391
		0.019	0.07892			0.019	0.0609			0.019	0.0392
		0.01905	0.07912			0.01905	0.06106			0.01905	0.0393
		0.0191	0.07932			0.0191	0.06121			0.0191	0.0394
		0.01915	0.07952			0.01915	0.06137			0.01915	0.0395
		0.0192	0.07972			0.0192	0.06153			0.0192	0.0396
		0.01925	0.07992			0.01925	0.06168			0.01925	0.03971
		0.0193	0.08012			0.0193	0.06184			0.0193	0.03981
		0.01935	0.08032			0.01935	0.062			0.01935	0.03991
		0.0194	0.08052			0.0194	0.06215			0.0194	0.04001
		0.01945	0.08072			0.01945	0.06231			0.01945	0.04011
		0.0195	0.08092			0.0195	0.06246			0.0195	0.04021
		0.01955	0.08112			0.01955	0.06262			0.01955	0.04032
		0.0196	0.08132			0.0196	0.06278			0.0196	0.04042
		0.01965	0.08152			0.01965	0.06293			0.01965	0.04052
		0.0197	0.08172			0.0197	0.06309			0.0197	0.04062
		0.01975	0.08192			0.01975	0.06325			0.01975	0.04072
		0.0198	0.08212			0.0198	0.0634			0.0198	0.04082
		0.01985	0.08232			0.01985	0.06356			0.01985	0.04093
		0.0199	0.08252			0.0199	0.06372			0.0199	0.04103
		0.01995	0.08272			0.01995	0.06387			0.01995	0.04113
		0.02	0.08292			0.02	0.06403			0.02	0.04123
		0.02005	0.08312			0.02005	0.06418			0.02005	0.04133
		0.0201	0.08332			0.0201	0.06434			0.0201	0.04143
		0.02015	0.08352			0.02015	0.0645			0.02015	0.04154
		0.0202	0.08371			0.0202	0.06465			0.0202	0.04164
		0.02025	0.08391			0.02025	0.06481			0.02025	0.04174
		0.0203	0.08411			0.0203	0.06497			0.0203	0.04184
		0.02035	0.08431			0.02035	0.06512			0.02035	0.04194
		0.0204	0.08451			0.0204	0.06528			0.0204	0.04204
		0.02045	0.08471			0.02045	0.06543			0.02045	0.04215
		0.0205	0.08491			0.0205	0.06559			0.0205	0.04225
		0.02055	0.08511			0.02055	0.06575			0.02055	0.04235
		0.0206	0.08531			0.0206	0.0659			0.0206	0.04245
		0.02065	0.08551			0.02065	0.06606			0.02065	0.04255
		0.0207	0.08571			0.0207	0.06622			0.0207	0.04265
		0.02075	0.0859			0.02075	0.06637			0.02075	0.04275
		0.0208	0.0861			0.0208	0.06653			0.0208	0.04286
		0.02085	0.0863			0.02085	0.06668			0.02085	0.04296
		0.0209	0.0865			0.0209	0.06684			0.0209	0.04306
		0.02095	0.0867			0.02095	0.067			0.02095	0.04316
		0.021	0.0869			0.021	0.06715			0.021	0.04326
		0.02105	0.0871			0.02105	0.06731			0.02105	0.04336
		0.0211	0.0873			0.0211	0.06746			0.0211	0.04347
		0.02115	0.08749			0.02115	0.06762			0.02115	0.04357
		0.0212	0.08769			0.0212	0.06777			0.0212	0.04367
		0.02125	0.08789			0.02125	0.06793			0.02125	0.04377
		0.0213	0.08809			0.0213	0.06809			0.0213	0.04387
		0.02135	0.08829			0.02135	0.06824			0.02135	0.04397
		0.0214	0.08849			0.0214	0.0684			0.0214	0.04407
		0.02145	0.08868			0.02145	0.06855			0.02145	0.04418
		0.0215	0.08888			0.0215	0.06871			0.0215	0.04428
		0.02155	0.08908			0.02155	0.06887			0.02155	0.04438
		0.0216	0.08928			0.0216	0.06902			0.0216	0.04448
		0.02165	0.08948			0.02165	0.06918			0.02165	0.04458
		0.0217	0.08968			0.0217	0.06933			0.0217	0.04468
		0.02175	0.08987			0.02175	0.06949			0.02175	0.04478
		0.0218	0.09007			0.0218	0.06964			0.0218	0.04488
		0.02185	0.09027			0.02185	0.0698			0.02185	0.04499
		0.0219	0.09047			0.0219	0.06996			0.0219	0.04509
		0.02195	0.09067			0.02195	0.07011			0.02195	0.04519
		0.022	0.09086			0.022	0.07027			0.022	0.04529
		0.02205	0.09106			0.02205	0.07042			0.02205	0.04539
		0.0221	0.09126			0.0221	0.07058			0.0221	0.04549
		0.02215	0.09146			0.02215	0.07073			0.02215	0.04559
		0.0222	0.09166			0.0222	0.07089			0.0222	0.0457
		0.02225	0.09185			0.02225	0.07104			0.02225	0.0458
		0.0223	0.09205			0.0223	0.0712			0.0223	0.0459
		0.02235	0.09225			0.02235	0.07135			0.02235	0.046
		0.0224	0.09245			0.0224	0.07151			0.0224	0.0461
		0.02245	0.09264			0.02245	0.07167			0.02245	0.0462
		0.0225	0.09284			0.0225	0.07182			0.0225	0.0463
		0.02255	0.09304			0.02255	0.07198			0.02255	0.0464
		0.0226	0.09324			0.0226	0.07213			0.0226	0.04651
		0.02265	0.09343			0.02265	0.07229			0.02265	0.04661
		0.0227	0.09363			0.0227	0.07244			0.0227	0.04671
		0.02275	0.09383			0.02275	0.0726			0.02275	0.04681
		0.0228	0.09403			0.0228	0.07275			0.0228	0.04691
		0.02285	0.09422			0.02285	0.07291			0.02285	0.04701
		0.0229	0.09442			0.0229	0.07306			0.0229	0.04711
		0.02295	0.09462			0.02295	0.07322			0.02295	0.04721
		0.023	0.09482			0.023	0.07337			0.023	0.04732
		0.02305	0.09501			0.02305	0.07353			0.02305	0.04742
		0.0231	0.09521			0.0231	0.07368			0.0231	0.04752
		0.02315	0.09541			0.02315	0.07384			0.02315	0.04762
		0.0232	0.0956			0.0232	0.074			0.0232	0.04772
		0.02325	0.0958			0.02325	0.07415			0.02325	0.04782
		0.0233	0.096			0.0233	0.07431			0.0233	0.04792
		0.02335	0.09619			0.02335	0.07446			0.02335	0.04802
		0.0234	0.09639			0.0234	0.07462			0.0234	0.04813
		0.02345	0.09659			0.02345	0.07477			0.02345	0.04823
		0.0235	0.09679			0.0235	0.07493			0.0235	0.04833
		0.02355	0.09698			0.02355	0.07508			0.02355	0.04843
		0.0236	0.09718			0.0236	0.07524			0.0236	0.04853
		0.02365	0.09738			0.02365	0.07539			0.02365	0.04863
		0.0237	0.09757			0.0237	0.07555			0.0237	0.04873
		0.02375	0.09777			0.02375	0.0757			0.02375	0.04883
		0.0238	0.09797			0.0238	0.07586			0.0238	0.04893
		0.02385	0.09816			0.02385	0.07601			0.02385	0.04904
		0.0239	0.09836			0.0239	0.07617			0.0239	0.04914
		0.02395	0.09856			0.02395	0.07632			0.02395	0.04924
		0.024	0.09875			0.024	0.07648			0.024	0.04934
		0.02405	0.09895			0.02405	0.07663			0.02405	0.04944
		0.0241	0.09915			0.0241	0.07679			0.0241	0.04954
		0.02415	0.09934			0.02415	0.07694			0.02415	0.04964
		0.0242	0.09954			0.0242	0.07709			0.0242	0.04974
		0.02425	0.09973			0.02425	0.07725			0.02425	0.04984
		0.0243	0.09993			0.0243	0.0774			0.0243	0.04994
		0.02435	0.10013			0.02435	0.07756			0.02435	0.05005
		0.0244	0.10032			0.0244	0.07771			0.0244	0.05015
		0.02445	0.10052			0.02445	0.07787			0.02445	0.05025
		0.0245	0.10072			0.0245	0.07802			0.0245	0.05035
		0.02455	0.10091			0.02455	0.07818			0.02455	0.05045
		0.0246	0.10111			0.0246	0.07833			0.0246	0.05055
		0.02465	0.1013			0.02465	0.07849			0.02465	0.05065
		0.0247	0.1015			0.0247	0.07864			0.0247	0.05075
		0.02475	0.1017			0.02475	0.0788			0.02475	0.05085
		0.0248	0.10189			0.0248	0.07895			0.0248	0.05095
		0.02485	0.10209			0.02485	0.07911			0.02485	0.05106
		0.0249	0.10228			0.0249	0.07926			0.0249	0.05116
		0.02495	0.10248			0.02495	0.07941			0.02495	0.05126
		0.025	0.10268			0.025	0.07957			0.025	0.05136
		0.02505	0.10287			0.02505	0.07972			0.02505	0.05146
		0.0251	0.10307			0.0251	0.07988			0.0251	0.05156
		0.02515	0.10326			0.02515	0.08003			0.02515	0.05166
		0.0252	0.10346			0.0252	0.08019			0.0252	0.05176
		0.02525	0.10365			0.02525	0.08034			0.02525	0.05186
		0.0253	0.10385			0.0253	0.0805			0.0253	0.05196
		0.02535	0.10404			0.02535	0.08065			0.02535	0.05207
		0.0254	0.10424			0.0254	0.08081			0.0254	0.05217
		0.02545	0.10444			0.02545	0.08096			0.02545	0.05227
		0.0255	0.10463			0.0255	0.08111			0.0255	0.05237
		0.02555	0.10483			0.02555	0.08127			0.02555	0.05247
		0.0256	0.10502			0.0256	0.08142			0.0256	0.05257
		0.02565	0.10522			0.02565	0.08158			0.02565	0.05267
		0.0257	0.10541			0.0257	0.08173			0.0257	0.05277
		0.02575	0.10561			0.02575	0.08189			0.02575	0.05287
		0.0258	0.1058			0.0258	0.08204			0.0258	0.05297
		0.02585	0.106			0.02585	0.08219			0.02585	0.05307
		0.0259	0.10619			0.0259	0.08235			0.0259	0.05317
		0.02595	0.10639			0.02595	0.0825			0.02595	0.05328
		0.026	0.10658			0.026	0.08266			0.026	0.05338
		0.02605	0.10678			0.02605	0.08281			0.02605	0.05348
		0.0261	0.10697			0.0261	0.08296			0.0261	0.05358
		0.02615	0.10717			0.02615	0.08312			0.02615	0.05368
		0.0262	0.10736			0.0262	0.08327			0.0262	0.05378
		0.02625	0.10756			0.02625	0.08343			0.02625	0.05388
		0.0263	0.10775			0.0263	0.08358			0.0263	0.05398
		0.02635	0.10795			0.02635	0.08374			0.02635	0.05408
		0.0264	0.10814			0.0264	0.08389			0.0264	0.05418
		0.02645	0.10834			0.02645	0.08404			0.02645	0.05428
		0.0265	0.10853			0.0265	0.0842			0.0265	0.05438
		0.02655	0.10873			0.02655	0.08435			0.02655	0.05448
		0.0266	0.10892			0.0266	0.08451			0.0266	0.05458
		0.02665	0.10912			0.02665	0.08466			0.02665	0.05469
		0.0267	0.10931			0.0267	0.08481			0.0267	0.05479
		0.02675	0.10951			0.02675	0.08497			0.02675	0.05489
		0.0268	0.1097			0.0268	0.08512			0.0268	0.05499
		0.02685	0.1099			0.02685	0.08527			0.02685	0.05509
		0.0269	0.11009			0.0269	0.08543			0.0269	0.05519
		0.02695	0.11028			0.02695	0.08558			0.02695	0.05529
		0.027	0.11048			0.027	0.08574			0.027	0.05539
		0.02705	0.11067			0.02705	0.08589			0.02705	0.05549
		0.0271	0.11087			0.0271	0.08604			0.0271	0.05559
		0.02715	0.11106			0.02715	0.0862			0.02715	0.05569
		0.0272	0.11126			0.0272	0.08635			0.0272	0.05579
		0.02725	0.11145			0.02725	0.08651			0.02725	0.05589
		0.0273	0.11164			0.0273	0.08666			0.0273	0.05599
		0.02735	0.11184			0.02735	0.08681			0.02735	0.05609
		0.0274	0.11203			0.0274	0.08697			0.0274	0.0562
		0.02745	0.11223			0.02745	0.08712			0.02745	0.0563
		0.0275	0.11242			0.0275	0.08727			0.0275	0.0564
		0.02755	0.11261			0.02755	0.08743			0.02755	0.0565
		0.0276	0.11281			0.0276	0.08758			0.0276	0.0566
		0.02765	0.113			0.02765	0.08773			0.02765	0.0567
		0.0277	0.1132			0.0277	0.08789			0.0277	0.0568
		0.02775	0.11339			0.02775	0.08804			0.02775	0.0569
		0.0278	0.11358			0.0278	0.0882			0.0278	0.057
		0.02785	0.11378			0.02785	0.08835			0.02785	0.0571
		0.0279	0.11397			0.0279	0.0885			0.0279	0.0572
		0.02795	0.11417			0.02795	0.08866			0.02795	0.0573
		0.028	0.11436			0.028	0.08881			0.028	0.0574
		0.02805	0.11455			0.02805	0.08896			0.02805	0.0575
		0.0281	0.11475			0.0281	0.08912			0.0281	0.0576
		0.02815	0.11494			0.02815	0.08927			0.02815	0.0577
		0.0282	0.11513			0.0282	0.08942			0.0282	0.0578
		0.02825	0.11533			0.02825	0.08958			0.02825	0.0579
		0.0283	0.11552			0.0283	0.08973			0.0283	0.058
		0.02835	0.11571			0.02835	0.08988			0.02835	0.05811
		0.0284	0.11591			0.0284	0.09004			0.0284	0.05821
		0.02845	0.1161			0.02845	0.09019			0.02845	0.05831
		0.0285	0.11629			0.0285	0.09034			0.0285	0.05841
		0.02855	0.11649			0.02855	0.0905			0.02855	0.05851
		0.0286	0.11668			0.0286	0.09065			0.0286	0.05861
		0.02865	0.11687			0.02865	0.0908			0.02865	0.05871
		0.0287	0.11707			0.0287	0.09096			0.0287	0.05881
		0.02875	0.11726			0.02875	0.09111			0.02875	0.05891
		0.0288	0.11745			0.0288	0.09126			0.0288	0.05901
		0.02885	0.11765			0.02885	0.09142			0.02885	0.05911
		0.0289	0.11784			0.0289	0.09157			0.0289	0.05921
		0.02895	0.11803			0.02895	0.09172			0.02895	0.05931
		0.029	0.11823			0.029	0.09188			0.029	0.05941
		0.02905	0.11842			0.02905	0.09203			0.02905	0.05951
		0.0291	0.11861			0.0291	0.09218			0.0291	0.05961
		0.02915	0.11881			0.02915	0.09234			0.02915	0.05971
		0.0292	0.119			0.0292	0.09249			0.0292	0.05981
		0.02925	0.11919			0.02925	0.09264			0.02925	0.05991
		0.0293	0.11938			0.0293	0.09279			0.0293	0.06001
		0.02935	0.11958			0.02935	0.09295			0.02935	0.06011
		0.0294	0.11977			0.0294	0.0931			0.0294	0.06021
		0.02945	0.11996			0.02945	0.09325			0.02945	0.06031
		0.0295	0.12015			0.0295	0.09341			0.0295	0.06041
		0.02955	0.12035			0.02955	0.09356			0.02955	0.06051
		0.0296	0.12054			0.0296	0.09371			0.0296	0.06062
		0.02965	0.12073			0.02965	0.09387			0.02965	0.06072
		0.0297	0.12093			0.0297	0.09402			0.0297	0.06082
		0.02975	0.12112			0.02975	0.09417			0.02975	0.06092
		0.0298	0.12131			0.0298	0.09432			0.0298	0.06102
		0.02985	0.1215			0.02985	0.09448			0.02985	0.06112
		0.0299	0.1217			0.0299	0.09463			0.0299	0.06122
		0.02995	0.12189			0.02995	0.09478			0.02995	0.06132
		0.03	0.12208			0.03	0.09494			0.03	0.06142
		0.03005	0.12227			0.03005	0.09509			0.03005	0.06152
		0.0301	0.12246			0.0301	0.09524			0.0301	0.06162
		0.03015	0.12266			0.03015	0.09539			0.03015	0.06172
		0.0302	0.12285			0.0302	0.09555			0.0302	0.06182
		0.03025	0.12304			0.03025	0.0957			0.03025	0.06192
		0.0303	0.12323			0.0303	0.09585			0.0303	0.06202
		0.03035	0.12343			0.03035	0.096			0.03035	0.06212
		0.0304	0.12362			0.0304	0.09616			0.0304	0.06222
		0.03045	0.12381			0.03045	0.09631			0.03045	0.06232
		0.0305	0.124			0.0305	0.09646			0.0305	0.06242
		0.03055	0.12419			0.03055	0.09661			0.03055	0.06252
		0.0306	0.12439			0.0306	0.09677			0.0306	0.06262
		0.03065	0.12458			0.03065	0.09692			0.03065	0.06272
		0.0307	0.12477			0.0307	0.09707			0.0307	0.06282
		0.03075	0.12496			0.03075	0.09723			0.03075	0.06292
		0.0308	0.12515			0.0308	0.09738			0.0308	0.06302
		0.03085	0.12534			0.03085	0.09753			0.03085	0.06312
		0.0309	0.12554			0.0309	0.09768			0.0309	0.06322
		0.03095	0.12573			0.03095	0.09784			0.03095	0.06332
		0.031	0.12592			0.031	0.09799			0.031	0.06342
		0.03105	0.12611			0.03105	0.09814			0.03105	0.06352
		0.0311	0.1263			0.0311	0.09829			0.0311	0.06362
		0.03115	0.12649			0.03115	0.09845			0.03115	0.06372
		0.0312	0.12669			0.0312	0.0986			0.0312	0.06382
		0.03125	0.12688			0.03125	0.09875			0.03125	0.06392
		0.0313	0.12707			0.0313	0.0989			0.0313	0.06402
		0.03135	0.12726			0.03135	0.09905			0.03135	0.06412
		0.0314	0.12745			0.0314	0.09921			0.0314	0.06422
		0.03145	0.12764			0.03145	0.09936			0.03145	0.06432
		0.0315	0.12784			0.0315	0.09951			0.0315	0.06442
		0.03155	0.12803			0.03155	0.09966			0.03155	0.06452
		0.0316	0.12822			0.0316	0.09982			0.0316	0.06462
		0.03165	0.12841			0.03165	0.09997			0.03165	0.06472
		0.0317	0.1286			0.0317	0.10012			0.0317	0.06482
		0.03175	0.12879			0.03175	0.10027			0.03175	0.06492
		0.0318	0.12898			0.0318	0.10043			0.0318	0.06502
		0.03185	0.12917			0.03185	0.10058			0.03185	0.06512
		0.0319	0.12936			0.0319	0.10073			0.0319	0.06522
		0.03195	0.12956			0.03195	0.10088			0.03195	0.06532
		0.032	0.12975			0.032	0.10103			0.032	0.06542
		0.03205	0.12994			0.03205	0.10119			0.03205	0.06552
		0.0321	0.13013			0.0321	0.10134			0.0321	0.06562
		0.03215	0.13032			0.03215	0.10149			0.03215	0.06572
		0.0322	0.13051			0.0322	0.10164			0.0322	0.06582
		0.03225	0.1307			0.03225	0.10179			0.03225	0.06592
		0.0323	0.13089			0.0323	0.10195			0.0323	0.06602
		0.03235	0.13108			0.03235	0.1021			0.03235	0.06612
		0.0324	0.13127			0.0324	0.10225			0.0324	0.06622
		0.03245	0.13146			0.03245	0.1024			0.03245	0.06632
		0.0325	0.13166			0.0325	0.10255			0.0325	0.06642
		0.03255	0.13185			0.03255	0.10271			0.03255	0.06652
		0.0326	0.13204			0.0326	0.10286			0.0326	0.06662
		0.03265	0.13223			0.03265	0.10301			0.03265	0.06672
		0.0327	0.13242			0.0327	0.10316			0.0327	0.06682
		0.03275	0.13261			0.03275	0.10331			0.03275	0.06692
		0.0328	0.1328			0.0328	0.10347			0.0328	0.06702
		0.03285	0.13299			0.03285	0.10362			0.03285	0.06712
		0.0329	0.13318			0.0329	0.10377			0.0329	0.06722
		0.03295	0.13337			0.03295	0.10392			0.03295	0.06732
		0.033	0.13356			0.033	0.10407			0.033	0.06742
		0.03305	0.13375			0.03305	0.10422			0.03305	0.06752
		0.0331	0.13394			0.0331	0.10438			0.0331	0.06762
		0.03315	0.13413			0.03315	0.10453			0.03315	0.06772
		0.0332	0.13432			0.0332	0.10468			0.0332	0.06782
		0.03325	0.13451			0.03325	0.10483			0.03325	0.06792
		0.0333	0.1347			0.0333	0.10498			0.0333	0.06802
		0.03335	0.13489			0.03335	0.10514			0.03335	0.06812
		0.0334	0.13508			0.0334	0.10529			0.0334	0.06822
		0.03345	0.13527			0.03345	0.10544			0.03345	0.06832
		0.0335	0.13546			0.0335	0.10559			0.0335	0.06842
		0.03355	0.13565			0.03355	0.10574			0.03355	0.06852
		0.0336	0.13584			0.0336	0.10589			0.0336	0.06862
		0.03365	0.13603			0.03365	0.10604			0.03365	0.06872
		0.0337	0.13622			0.0337	0.1062			0.0337	0.06882
		0.03375	0.13641			0.03375	0.10635			0.03375	0.06892
		0.0338	0.1366			0.0338	0.1065			0.0338	0.06902
		0.03385	0.13679			0.03385	0.10665			0.03385	0.06912
		0.0339	0.13698			0.0339	0.1068			0.0339	0.06922
		0.03395	0.13717			0.03395	0.10695			0.03395	0.06932
		0.034	0.13736			0.034	0.10711			0.034	0.06942
		0.03405	0.13755			0.03405	0.10726			0.03405	0.06951
		0.0341	0.13774			0.0341	0.10741			0.0341	0.06961
		0.03415	0.13793			0.03415	0.10756			0.03415	0.06971
		0.0342	0.13812			0.0342	0.10771			0.0342	0.06981
		0.03425	0.13831			0.03425	0.10786			0.03425	0.06991
		0.0343	0.1385			0.0343	0.10801			0.0343	0.07001
		0.03435	0.13869			0.03435	0.10817			0.03435	0.07011
		0.0344	0.13888			0.0344	0.10832			0.0344	0.07021
		0.03445	0.13907			0.03445	0.10847			0.03445	0.07031
		0.0345	0.13926			0.0345	0.10862			0.0345	0.07041
		0.03455	0.13945			0.03455	0.10877			0.03455	0.07051
		0.0346	0.13963			0.0346	0.10892			0.0346	0.07061
		0.03465	0.13982			0.03465	0.10907			0.03465	0.07071
		0.0347	0.14001			0.0347	0.10922			0.0347	0.07081
		0.03475	0.1402			0.03475	0.10938			0.03475	0.07091
		0.0348	0.14039			0.0348	0.10953			0.0348	0.07101
		0.03485	0.14058			0.03485	0.10968			0.03485	0.07111
		0.0349	0.14077			0.0349	0.10983			0.0349	0.07121
		0.03495	0.14096			0.03495	0.10998			0.03495	0.07131
		0.035	0.14115			0.035	0.11013			0.035	0.07141
		0.03505	0.14134			0.03505	0.11028			0.03505	0.07151
		0.0351	0.14153			0.0351	0.11043			0.0351	0.07161
		0.03515	0.14171			0.03515	0.11058			0.03515	0.07171
		0.0352	0.1419			0.0352	0.11074			0.0352	0.07181
		0.03525	0.14209			0.03525	0.11089			0.03525	0.07191
		0.0353	0.14228			0.0353	0.11104			0.0353	0.07201
		0.03535	0.14247			0.03535	0.11119			0.03535	0.0721
		0.0354	0.14266			0.0354	0.11134			0.0354	0.0722
		0.03545	0.14285			0.03545	0.11149			0.03545	0.0723
		0.0355	0.14304			0.0355	0.11164			0.0355	0.0724
		0.03555	0.14323			0.03555	0.11179			0.03555	0.0725
		0.0356	0.14341			0.0356	0.11194			0.0356	0.0726
		0.03565	0.1436			0.03565	0.11209			0.03565	0.0727
		0.0357	0.14379			0.0357	0.11225			0.0357	0.0728
		0.03575	0.14398			0.03575	0.1124			0.03575	0.0729
		0.0358	0.14417			0.0358	0.11255			0.0358	0.073
		0.03585	0.14436			0.03585	0.1127			0.03585	0.0731
		0.0359	0.14455			0.0359	0.11285			0.0359	0.0732
		0.03595	0.14473			0.03595	0.113			0.03595	0.0733
		0.036	0.14492			0.036	0.11315			0.036	0.0734
		0.03605	0.14511			0.03605	0.1133			0.03605	0.0735
		0.0361	0.1453			0.0361	0.11345			0.0361	0.0736
		0.03615	0.14549			0.03615	0.1136			0.03615	0.0737
		0.0362	0.14568			0.0362	0.11375			0.0362	0.0738
		0.03625	0.14586			0.03625	0.1139			0.03625	0.0739
		0.0363	0.14605			0.0363	0.11406			0.0363	0.07399
		0.03635	0.14624			0.03635	0.11421			0.03635	0.07409
		0.0364	0.14643			0.0364	0.11436			0.0364	0.07419
		0.03645	0.14662			0.03645	0.11451			0.03645	0.07429
		0.0365	0.1468			0.0365	0.11466			0.0365	0.07439
		0.03655	0.14699			0.03655	0.11481			0.03655	0.07449
		0.0366	0.14718			0.0366	0.11496			0.0366	0.07459
		0.03665	0.14737			0.03665	0.11511			0.03665	0.07469
		0.0367	0.14756			0.0367	0.11526			0.0367	0.07479
		0.03675	0.14774			0.03675	0.11541			0.03675	0.07489
		0.0368	0.14793			0.0368	0.11556			0.0368	0.07499
		0.03685	0.14812			0.03685	0.11571			0.03685	0.07509
		0.0369	0.14831			0.0369	0.11586			0.0369	0.07519
		0.03695	0.1485			0.03695	0.11601			0.03695	0.07529
		0.037	0.14868			0.037	0.11616			0.037	0.07539
		0.03705	0.14887			0.03705	0.11631			0.03705	0.07548
		0.0371	0.14906			0.0371	0.11646			0.0371	0.07558
		0.03715	0.14925			0.03715	0.11661			0.03715	0.07568
		0.0372	0.14943			0.0372	0.11677			0.0372	0.07578
		0.03725	0.14962			0.03725	0.11692			0.03725	0.07588
		0.0373	0.14981			0.0373	0.11707			0.0373	0.07598
		0.03735	0.15			0.03735	0.11722			0.03735	0.07608
		0.0374	0.15019			0.0374	0.11737			0.0374	0.07618
		0.03745	0.15037			0.03745	0.11752			0.03745	0.07628
		0.0375	0.15056			0.0375	0.11767			0.0375	0.07638
		0.03755	0.15075			0.03755	0.11782			0.03755	0.07648
		0.0376	0.15094			0.0376	0.11797			0.0376	0.07658
		0.03765	0.15112			0.03765	0.11812			0.03765	0.07668
		0.0377	0.15131			0.0377	0.11827			0.0377	0.07677
		0.03775	0.1515			0.03775	0.11842			0.03775	0.07687
		0.0378	0.15168			0.0378	0.11857			0.0378	0.07697
		0.03785	0.15187			0.03785	0.11872			0.03785	0.07707
		0.0379	0.15206			0.0379	0.11887			0.0379	0.07717
		0.03795	0.15225			0.03795	0.11902			0.03795	0.07727
		0.038	0.15243			0.038	0.11917			0.038	0.07737
		0.03805	0.15262			0.03805	0.11932			0.03805	0.07747
		0.0381	0.15281			0.0381	0.11947			0.0381	0.07757
		0.03815	0.15299			0.03815	0.11962			0.03815	0.07767
		0.0382	0.15318			0.0382	0.11977			0.0382	0.07777
		0.03825	0.15337			0.03825	0.11992			0.03825	0.07787
		0.0383	0.15356			0.0383	0.12007			0.0383	0.07797
		0.03835	0.15374			0.03835	0.12022			0.03835	0.07806
		0.0384	0.15393			0.0384	0.12037			0.0384	0.07816
		0.03845	0.15412			0.03845	0.12052			0.03845	0.07826
		0.0385	0.1543			0.0385	0.12067			0.0385	0.07836
		0.03855	0.15449			0.03855	0.12082			0.03855	0.07846
		0.0386	0.15468			0.0386	0.12097			0.0386	0.07856
		0.03865	0.15486			0.03865	0.12112			0.03865	0.07866
		0.0387	0.15505			0.0387	0.12127			0.0387	0.07876
		0.03875	0.15524			0.03875	0.12142			0.03875	0.07886
		0.0388	0.15542			0.0388	0.12157			0.0388	0.07896
		0.03885	0.15561			0.03885	0.12172			0.03885	0.07906
		0.0389	0.1558			0.0389	0.12187			0.0389	0.07915
		0.03895	0.15598			0.03895	0.12202			0.03895	0.07925
		0.039	0.15617			0.039	0.12217			0.039	0.07935
		0.03905	0.15636			0.03905	0.12232			0.03905	0.07945
		0.0391	0.15654			0.0391	0.12247			0.0391	0.07955
		0.03915	0.15673			0.03915	0.12262			0.03915	0.07965
		0.0392	0.15692			0.0392	0.12277			0.0392	0.07975
		0.03925	0.1571			0.03925	0.12292			0.03925	0.07985
		0.0393	0.15729			0.0393	0.12307			0.0393	0.07995
		0.03935	0.15747			0.03935	0.12322			0.03935	0.08005
		0.0394	0.15766			0.0394	0.12337			0.0394	0.08014
		0.03945	0.15785			0.03945	0.12352			0.03945	0.08024
		0.0395	0.15803			0.0395	0.12367			0.0395	0.08034
		0.03955	0.15822			0.03955	0.12382			0.03955	0.08044
		0.0396	0.15841			0.0396	0.12397			0.0396	0.08054
		0.03965	0.15859			0.03965	0.12412			0.03965	0.08064
		0.0397	0.15878			0.0397	0.12427			0.0397	0.08074
		0.03975	0.15896			0.03975	0.12442			0.03975	0.08084
		0.0398	0.15915			0.0398	0.12456			0.0398	0.08094
		0.03985	0.15934			0.03985	0.12471			0.03985	0.08104
		0.0399	0.15952			0.0399	0.12486			0.0399	0.08113
		0.03995	0.15971			0.03995	0.12501			0.03995	0.08123
		0.04	0.15989			0.04	0.12516			0.04	0.08133
		0.04005	0.16008			0.04005	0.12531			0.04005	0.08143
		0.0401	0.16027			0.0401	0.12546			0.0401	0.08153
		0.04015	0.16045			0.04015	0.12561			0.04015	0.08163
		0.0402	0.16064			0.0402	0.12576			0.0402	0.08173
		0.04025	0.16082			0.04025	0.12591			0.04025	0.08183
		0.0403	0.16101			0.0403	0.12606			0.0403	0.08193
		0.04035	0.16119			0.04035	0.12621			0.04035	0.08202
		0.0404	0.16138			0.0404	0.12636			0.0404	0.08212
		0.04045	0.16157			0.04045	0.12651			0.04045	0.08222
		0.0405	0.16175			0.0405	0.12666			0.0405	0.08232
		0.04055	0.16194			0.04055	0.12681			0.04055	0.08242
		0.0406	0.16212			0.0406	0.12696			0.0406	0.08252
		0.04065	0.16231			0.04065	0.12711			0.04065	0.08262
		0.0407	0.16249			0.0407	0.12725			0.0407	0.08272
		0.04075	0.16268			0.04075	0.1274			0.04075	0.08281
		0.0408	0.16286			0.0408	0.12755			0.0408	0.08291
		0.04085	0.16305			0.04085	0.1277			0.04085	0.08301
		0.0409	0.16324			0.0409	0.12785			0.0409	0.08311
		0.04095	0.16342			0.04095	0.128			0.04095	0.08321
		0.041	0.16361			0.041	0.12815			0.041	0.08331
		0.04105	0.16379			0.04105	0.1283			0.04105	0.08341
		0.0411	0.16398			0.0411	0.12845			0.0411	0.08351
		0.04115	0.16416			0.04115	0.1286			0.04115	0.08361
		0.0412	0.16435			0.0412	0.12875			0.0412	0.0837
		0.04125	0.16453			0.04125	0.1289			0.04125	0.0838
		0.0413	0.16472			0.0413	0.12904			0.0413	0.0839
		0.04135	0.1649			0.04135	0.12919			0.04135	0.084
		0.0414	0.16509			0.0414	0.12934			0.0414	0.0841
		0.04145	0.16527			0.04145	0.12949			0.04145	0.0842
		0.0415	0.16546			0.0415	0.12964			0.0415	0.0843
		0.04155	0.16564			0.04155	0.12979			0.04155	0.08439
		0.0416	0.16583			0.0416	0.12994			0.0416	0.08449
		0.04165	0.16601			0.04165	0.13009			0.04165	0.08459
		0.0417	0.1662			0.0417	0.13024			0.0417	0.08469
		0.04175	0.16638			0.04175	0.13039			0.04175	0.08479
		0.0418	0.16657			0.0418	0.13054			0.0418	0.08489
		0.04185	0.16675			0.04185	0.13068			0.04185	0.08499
		0.0419	0.16694			0.0419	0.13083			0.0419	0.08509
		0.04195	0.16712			0.04195	0.13098			0.04195	0.08518
		0.042	0.16731			0.042	0.13113			0.042	0.08528
		0.04205	0.16749			0.04205	0.13128			0.04205	0.08538
		0.0421	0.16767			0.0421	0.13143			0.0421	0.08548
		0.04215	0.16786			0.04215	0.13158			0.04215	0.08558
		0.0422	0.16804			0.0422	0.13173			0.0422	0.08568
		0.04225	0.16823			0.04225	0.13187			0.04225	0.08578
		0.0423	0.16841			0.0423	0.13202			0.0423	0.08587
		0.04235	0.1686			0.04235	0.13217			0.04235	0.08597
		0.0424	0.16878			0.0424	0.13232			0.0424	0.08607
		0.04245	0.16897			0.04245	0.13247			0.04245	0.08617
		0.0425	0.16915			0.0425	0.13262			0.0425	0.08627
		0.04255	0.16933			0.04255	0.13277			0.04255	0.08637
		0.0426	0.16952			0.0426	0.13292			0.0426	0.08647
		0.04265	0.1697			0.04265	0.13306			0.04265	0.08656
		0.0427	0.16989			0.0427	0.13321			0.0427	0.08666
		0.04275	0.17007			0.04275	0.13336			0.04275	0.08676
		0.0428	0.17026			0.0428	0.13351			0.0428	0.08686
		0.04285	0.17044			0.04285	0.13366			0.04285	0.08696
		0.0429	0.17062			0.0429	0.13381			0.0429	0.08706
		0.04295	0.17081			0.04295	0.13396			0.04295	0.08716
		0.043	0.17099			0.043	0.13411			0.043	0.08725
		0.04305	0.17118			0.04305	0.13425			0.04305	0.08735
		0.0431	0.17136			0.0431	0.1344			0.0431	0.08745
		0.04315	0.17154			0.04315	0.13455			0.04315	0.08755
		0.0432	0.17173			0.0432	0.1347			0.0432	0.08765
		0.04325	0.17191			0.04325	0.13485			0.04325	0.08775
		0.0433	0.1721			0.0433	0.135			0.0433	0.08785
		0.04335	0.17228			0.04335	0.13514			0.04335	0.08794
		0.0434	0.17246			0.0434	0.13529			0.0434	0.08804
		0.04345	0.17265			0.04345	0.13544			0.04345	0.08814
		0.0435	0.17283			0.0435	0.13559			0.0435	0.08824
		0.04355	0.17302			0.04355	0.13574			0.04355	0.08834
		0.0436	0.1732			0.0436	0.13589			0.0436	0.08844
		0.04365	0.17338			0.04365	0.13604			0.04365	0.08853
		0.0437	0.17357			0.0437	0.13618			0.0437	0.08863
		0.04375	0.17375			0.04375	0.13633			0.04375	0.08873
		0.0438	0.17393			0.0438	0.13648			0.0438	0.08883
		0.04385	0.17412			0.04385	0.13663			0.04385	0.08893
		0.0439	0.1743			0.0439	0.13678			0.0439	0.08903
		0.04395	0.17448			0.04395	0.13693			0.04395	0.08913
		0.044	0.17467			0.044	0.13707			0.044	0.08922
		0.04405	0.17485			0.04405	0.13722			0.04405	0.08932
		0.0441	0.17504			0.0441	0.13737			0.0441	0.08942
		0.04415	0.17522			0.04415	0.13752			0.04415	0.08952
		0.0442	0.1754			0.0442	0.13767			0.0442	0.08962
		0.04425	0.17559			0.04425	0.13781			0.04425	0.08972
		0.0443	0.17577			0.0443	0.13796			0.0443	0.08981
		0.04435	0.17595			0.04435	0.13811			0.04435	0.08991
		0.0444	0.17614			0.0444	0.13826			0.0444	0.09001
		0.04445	0.17632			0.04445	0.13841			0.04445	0.09011
		0.0445	0.1765			0.0445	0.13856			0.0445	0.09021
		0.04455	0.17668			0.04455	0.1387			0.04455	0.09031
		0.0446	0.17687			0.0446	0.13885			0.0446	0.0904
		0.04465	0.17705			0.04465	0.139			0.04465	0.0905
		0.0447	0.17723			0.0447	0.13915			0.0447	0.0906
		0.04475	0.17742			0.04475	0.1393			0.04475	0.0907
		0.0448	0.1776			0.0448	0.13944			0.0448	0.0908
		0.04485	0.17778			0.04485	0.13959			0.04485	0.0909
		0.0449	0.17797			0.0449	0.13974			0.0449	0.09099
		0.04495	0.17815			0.04495	0.13989			0.04495	0.09109
		0.045	0.17833			0.045	0.14004			0.045	0.09119
		0.04505	0.17851			0.04505	0.14018			0.04505	0.09129
		0.0451	0.1787			0.0451	0.14033			0.0451	0.09139
		0.04515	0.17888			0.04515	0.14048			0.04515	0.09149
		0.0452	0.17906			0.0452	0.14063			0.0452	0.09158
		0.04525	0.17925			0.04525	0.14077			0.04525	0.09168
		0.0453	0.17943			0.0453	0.14092			0.0453	0.09178
		0.04535	0.17961			0.04535	0.14107			0.04535	0.09188
		0.0454	0.17979			0.0454	0.14122			0.0454	0.09198
		0.04545	0.17998			0.04545	0.14137			0.04545	0.09207
		0.0455	0.18016			0.0455	0.14151			0.0455	0.09217
		0.04555	0.18034			0.04555	0.14166			0.04555	0.09227
		0.0456	0.18052			0.0456	0.14181			0.0456	0.09237
		0.04565	0.18071			0.04565	0.14196			0.04565	0.09247
		0.0457	0.18089			0.0457	0.1421			0.0457	0.09257
		0.04575	0.18107			0.04575	0.14225			0.04575	0.09266
		0.0458	0.18125			0.0458	0.1424			0.0458	0.09276
		0.04585	0.18144			0.04585	0.14255			0.04585	0.09286
		0.0459	0.18162			0.0459	0.1427			0.0459	0.09296
		0.04595	0.1818			0.04595	0.14284			0.04595	0.09306
		0.046	0.18198			0.046	0.14299			0.046	0.09315
		0.04605	0.18217			0.04605	0.14314			0.04605	0.09325
		0.0461	0.18235			0.0461	0.14329			0.0461	0.09335
		0.04615	0.18253			0.04615	0.14343			0.04615	0.09345
		0.0462	0.18271			0.0462	0.14358			0.0462	0.09355
		0.04625	0.18289			0.04625	0.14373			0.04625	0.09364
		0.0463	0.18308			0.0463	0.14388			0.0463	0.09374
		0.04635	0.18326			0.04635	0.14402			0.04635	0.09384
		0.0464	0.18344			0.0464	0.14417			0.0464	0.09394
		0.04645	0.18362			0.04645	0.14432			0.04645	0.09404
		0.0465	0.18381			0.0465	0.14447			0.0465	0.09414
		0.04655	0.18399			0.04655	0.14461			0.04655	0.09423
		0.0466	0.18417			0.0466	0.14476			0.0466	0.09433
		0.04665	0.18435			0.04665	0.14491			0.04665	0.09443
		0.0467	0.18453			0.0467	0.14506			0.0467	0.09453
		0.04675	0.18471			0.04675	0.1452			0.04675	0.09463
		0.0468	0.1849			0.0468	0.14535			0.0468	0.09472
		0.04685	0.18508			0.04685	0.1455			0.04685	0.09482
		0.0469	0.18526			0.0469	0.14565			0.0469	0.09492
		0.04695	0.18544			0.04695	0.14579			0.04695	0.09502
		0.047	0.18562			0.047	0.14594			0.047	0.09512
		0.04705	0.18581			0.04705	0.14609			0.04705	0.09521
		0.0471	0.18599			0.0471	0.14624			0.0471	0.09531
		0.04715	0.18617			0.04715	0.14638			0.04715	0.09541
		0.0472	0.18635			0.0472	0.14653			0.0472	0.09551
		0.04725	0.18653			0.04725	0.14668			0.04725	0.09561
		0.0473	0.18671			0.0473	0.14682			0.0473	0.0957
		0.04735	0.1869			0.04735	0.14697			0.04735	0.0958
		0.0474	0.18708			0.0474	0.14712			0.0474	0.0959
		0.04745	0.18726			0.04745	0.14727			0.04745	0.096
		0.0475	0.18744			0.0475	0.14741			0.0475	0.0961
		0.04755	0.18762			0.04755	0.14756			0.04755	0.09619
		0.0476	0.1878			0.0476	0.14771			0.0476	0.09629
		0.04765	0.18798			0.04765	0.14785			0.04765	0.09639
		0.0477	0.18816			0.0477	0.148			0.0477	0.09649
		0.04775	0.18835			0.04775	0.14815			0.04775	0.09659
		0.0478	0.18853			0.0478	0.1483			0.0478	0.09668
		0.04785	0.18871			0.04785	0.14844			0.04785	0.09678
		0.0479	0.18889			0.0479	0.14859			0.0479	0.09688
		0.04795	0.18907			0.04795	0.14874			0.04795	0.09698
		0.048	0.18925			0.048	0.14888			0.048	0.09707
		0.04805	0.18943			0.04805	0.14903			0.04805	0.09717
		0.0481	0.18961			0.0481	0.14918			0.0481	0.09727
		0.04815	0.1898			0.04815	0.14932			0.04815	0.09737
		0.0482	0.18998			0.0482	0.14947			0.0482	0.09747
		0.04825	0.19016			0.04825	0.14962			0.04825	0.09756
		0.0483	0.19034			0.0483	0.14977			0.0483	0.09766
		0.04835	0.19052			0.04835	0.14991			0.04835	0.09776
		0.0484	0.1907			0.0484	0.15006			0.0484	0.09786
		0.04845	0.19088			0.04845	0.15021			0.04845	0.09796
		0.0485	0.19106			0.0485	0.15035			0.0485	0.09805
		0.04855	0.19124			0.04855	0.1505			0.04855	0.09815
		0.0486	0.19142			0.0486	0.15065			0.0486	0.09825
		0.04865	0.1916			0.04865	0.15079			0.04865	0.09835
		0.0487	0.19179			0.0487	0.15094			0.0487	0.09844
		0.04875	0.19197			0.04875	0.15109			0.04875	0.09854
		0.0488	0.19215			0.0488	0.15123			0.0488	0.09864
		0.04885	0.19233			0.04885	0.15138			0.04885	0.09874
		0.0489	0.19251			0.0489	0.15153			0.0489	0.09884
		0.04895	0.19269			0.04895	0.15167			0.04895	0.09893
		0.049	0.19287			0.049	0.15182			0.049	0.09903
		0.04905	0.19305			0.04905	0.15197			0.04905	0.09913
		0.0491	0.19323			0.0491	0.15211			0.0491	0.09923
		0.04915	0.19341			0.04915	0.15226			0.04915	0.09932
		0.0492	0.19359			0.0492	0.15241			0.0492	0.09942
		0.04925	0.19377			0.04925	0.15255			0.04925	0.09952
		0.0493	0.19395			0.0493	0.1527			0.0493	0.09962
		0.04935	0.19413			0.04935	0.15285			0.04935	0.09972
		0.0494	0.19431			0.0494	0.15299			0.0494	0.09981
		0.04945	0.19449			0.04945	0.15314			0.04945	0.09991
		0.0495	0.19467			0.0495	0.15329			0.0495	0.10001
		0.04955	0.19485			0.04955	0.15343			0.04955	0.10011
		0.0496	0.19503			0.0496	0.15358			0.0496	0.1002
		0.04965	0.19521			0.04965	0.15373			0.04965	0.1003
		0.0497	0.19539			0.0497	0.15387			0.0497	0.1004
		0.04975	0.19557			0.04975	0.15402			0.04975	0.1005
		0.0498	0.19575			0.0498	0.15417			0.0498	0.10059
		0.04985	0.19593			0.04985	0.15431			0.04985	0.10069
		0.0499	0.19611			0.0499	0.15446			0.0499	0.10079
		0.04995	0.19629			0.04995	0.15461			0.04995	0.10089
		0.05	0.19648			0.05	0.15475			0.05	0.10098
		0.05005	0.19665			0.05005	0.1549			0.05005	0.10108
		0.0501	0.19683			0.0501	0.15505			0.0501	0.10118
		0.05015	0.19701			0.05015	0.15519			0.05015	0.10128
		0.0502	0.19719			0.0502	0.15534			0.0502	0.10138
		0.05025	0.19737			0.05025	0.15548			0.05025	0.10147
		0.0503	0.19755			0.0503	0.15563			0.0503	0.10157
		0.05035	0.19773			0.05035	0.15578			0.05035	0.10167
		0.0504	0.19791			0.0504	0.15592			0.0504	0.10177
		0.05045	0.19809			0.05045	0.15607			0.05045	0.10186
		0.0505	0.19827			0.0505	0.15622			0.0505	0.10196
		0.05055	0.19845			0.05055	0.15636			0.05055	0.10206
		0.0506	0.19863			0.0506	0.15651			0.0506	0.10216
		0.05065	0.19881			0.05065	0.15665			0.05065	0.10225
		0.0507	0.19899			0.0507	0.1568			0.0507	0.10235
		0.05075	0.19917			0.05075	0.15695			0.05075	0.10245
		0.0508	0.19935			0.0508	0.15709			0.0508	0.10255
		0.05085	0.19953			0.05085	0.15724			0.05085	0.10264
		0.0509	0.19971			0.0509	0.15739			0.0509	0.10274
		0.05095	0.19989			0.05095	0.15753			0.05095	0.10284
		0.051	0.20007			0.051	0.15768			0.051	0.10294
		0.05105	0.20025			0.05105	0.15782			0.05105	0.10303
		0.0511	0.20043			0.0511	0.15797			0.0511	0.10313
		0.05115	0.20061			0.05115	0.15812			0.05115	0.10323
		0.0512	0.20079			0.0512	0.15826			0.0512	0.10333
		0.05125	0.20097			0.05125	0.15841			0.05125	0.10342
		0.0513	0.20115			0.0513	0.15855			0.0513	0.10352
		0.05135	0.20132			0.05135	0.1587			0.05135	0.10362
		0.0514	0.2015			0.0514	0.15885			0.0514	0.10372
		0.05145	0.20168			0.05145	0.15899			0.05145	0.10381
		0.0515	0.20186			0.0515	0.15914			0.0515	0.10391
		0.05155	0.20204			0.05155	0.15928			0.05155	0.10401
		0.0516	0.20222			0.0516	0.15943			0.0516	0.10411
		0.05165	0.2024			0.05165	0.15958			0.05165	0.1042
		0.0517	0.20258			0.0517	0.15972			0.0517	0.1043
		0.05175	0.20276			0.05175	0.15987			0.05175	0.1044
		0.0518	0.20294			0.0518	0.16001			0.0518	0.1045
		0.05185	0.20312			0.05185	0.16016			0.05185	0.10459
		0.0519	0.20329			0.0519	0.16031			0.0519	0.10469
		0.05195	0.20347			0.05195	0.16045			0.05195	0.10479
		0.052	0.20365			0.052	0.1606			0.052	0.10488
		0.05205	0.20383			0.05205	0.16074			0.05205	0.10498
		0.0521	0.20401			0.0521	0.16089			0.0521	0.10508
		0.05215	0.20419			0.05215	0.16103			0.05215	0.10518
		0.0522	0.20437			0.0522	0.16118			0.0522	0.10527
		0.05225	0.20455			0.05225	0.16133			0.05225	0.10537
		0.0523	0.20473			0.0523	0.16147			0.0523	0.10547
		0.05235	0.2049			0.05235	0.16162			0.05235	0.10557
		0.0524	0.20508			0.0524	0.16176			0.0524	0.10566
		0.05245	0.20526			0.05245	0.16191			0.05245	0.10576
		0.0525	0.20544			0.0525	0.16205			0.0525	0.10586
		0.05255	0.20562			0.05255	0.1622			0.05255	0.10596
		0.0526	0.2058			0.0526	0.16235			0.0526	0.10605
		0.05265	0.20598			0.05265	0.16249			0.05265	0.10615
		0.0527	0.20615			0.0527	0.16264			0.0527	0.10625
		0.05275	0.20633			0.05275	0.16278			0.05275	0.10634
		0.0528	0.20651			0.0528	0.16293			0.0528	0.10644
		0.05285	0.20669			0.05285	0.16307			0.05285	0.10654
		0.0529	0.20687			0.0529	0.16322			0.0529	0.10664
		0.05295	0.20705			0.05295	0.16336			0.05295	0.10673
		0.053	0.20722			0.053	0.16351			0.053	0.10683
		0.05305	0.2074			0.05305	0.16366			0.05305	0.10693
		0.0531	0.20758			0.0531	0.1638			0.0531	0.10703
		0.05315	0.20776			0.05315	0.16395			0.05315	0.10712
		0.0532	0.20794			0.0532	0.16409			0.0532	0.10722
		0.05325	0.20812			0.05325	0.16424			0.05325	0.10732
		0.0533	0.20829			0.0533	0.16438			0.0533	0.10741
		0.05335	0.20847			0.05335	0.16453			0.05335	0.10751
		0.0534	0.20865			0.0534	0.16467			0.0534	0.10761
		0.05345	0.20883			0.05345	0.16482			0.05345	0.10771
		0.0535	0.20901			0.0535	0.16496			0.0535	0.1078
		0.05355	0.20918			0.05355	0.16511			0.05355	0.1079
		0.0536	0.20936			0.0536	0.16526			0.0536	0.108
		0.05365	0.20954			0.05365	0.1654			0.05365	0.10809
		0.0537	0.20972			0.0537	0.16555			0.0537	0.10819
		0.05375	0.2099			0.05375	0.16569			0.05375	0.10829
		0.0538	0.21007			0.0538	0.16584			0.0538	0.10839
		0.05385	0.21025			0.05385	0.16598			0.05385	0.10848
		0.0539	0.21043			0.0539	0.16613			0.0539	0.10858
		0.05395	0.21061			0.05395	0.16627			0.05395	0.10868
		0.054	0.21079			0.054	0.16642			0.054	0.10877
		0.05405	0.21096			0.05405	0.16656			0.05405	0.10887
		0.0541	0.21114			0.0541	0.16671			0.0541	0.10897
		0.05415	0.21132			0.05415	0.16685			0.05415	0.10907
		0.0542	0.2115			0.0542	0.167			0.0542	0.10916
		0.05425	0.21167			0.05425	0.16714			0.05425	0.10926
		0.0543	0.21185			0.0543	0.16729			0.0543	0.10936
		0.05435	0.21203			0.05435	0.16743			0.05435	0.10945
		0.0544	0.21221			0.0544	0.16758			0.0544	0.10955
		0.05445	0.21238			0.05445	0.16772			0.05445	0.10965
		0.0545	0.21256			0.0545	0.16787			0.0545	0.10975
		0.05455	0.21274			0.05455	0.16801			0.05455	0.10984
		0.0546	0.21292			0.0546	0.16816			0.0546	0.10994
		0.05465	0.21309			0.05465	0.1683			0.05465	0.11004
		0.0547	0.21327			0.0547	0.16845			0.0547	0.11013
		0.05475	0.21345			0.05475	0.16859			0.05475	0.11023
		0.0548	0.21363			0.0548	0.16874			0.0548	0.11033
		0.05485	0.2138			0.05485	0.16888			0.05485	0.11043
		0.0549	0.21398			0.0549	0.16903			0.0549	0.11052
		0.05495	0.21416			0.05495	0.16917			0.05495	0.11062
		0.055	0.21434			0.055	0.16932			0.055	0.11072
		0.05505	0.21451			0.05505	0.16946			0.05505	0.11081
		0.0551	0.21469			0.0551	0.16961			0.0551	0.11091
		0.05515	0.21487			0.05515	0.16975			0.05515	0.11101
		0.0552	0.21504			0.0552	0.1699			0.0552	0.1111
		0.05525	0.21522			0.05525	0.17004			0.05525	0.1112
		0.0553	0.2154			0.0553	0.17019			0.0553	0.1113
		0.05535	0.21558			0.05535	0.17033			0.05535	0.11139
		0.0554	0.21575			0.0554	0.17048			0.0554	0.11149
		0.05545	0.21593			0.05545	0.17062			0.05545	0.11159
		0.0555	0.21611			0.0555	0.17077			0.0555	0.11169
		0.05555	0.21628			0.05555	0.17091			0.05555	0.11178
		0.0556	0.21646			0.0556	0.17106			0.0556	0.11188
		0.05565	0.21664			0.05565	0.1712			0.05565	0.11198
		0.0557	0.21681			0.0557	0.17135			0.0557	0.11207
		0.05575	0.21699			0.05575	0.17149			0.05575	0.11217
		0.0558	0.21717			0.0558	0.17164			0.0558	0.11227
		0.05585	0.21734			0.05585	0.17178			0.05585	0.11236
		0.0559	0.21752			0.0559	0.17193			0.0559	0.11246
		0.05595	0.2177			0.05595	0.17207			0.05595	0.11256
		0.056	0.21788			0.056	0.17221			0.056	0.11265
		0.05605	0.21805			0.05605	0.17236			0.05605	0.11275
		0.0561	0.21823			0.0561	0.1725			0.0561	0.11285
		0.05615	0.21841			0.05615	0.17265			0.05615	0.11295
		0.0562	0.21858			0.0562	0.17279			0.0562	0.11304
		0.05625	0.21876			0.05625	0.17294			0.05625	0.11314
		0.0563	0.21893			0.0563	0.17308			0.0563	0.11324
		0.05635	0.21911			0.05635	0.17323			0.05635	0.11333
		0.0564	0.21929			0.0564	0.17337			0.0564	0.11343
		0.05645	0.21946			0.05645	0.17352			0.05645	0.11353
		0.0565	0.21964			0.0565	0.17366			0.0565	0.11362
		0.05655	0.21982			0.05655	0.17381			0.05655	0.11372
		0.0566	0.21999			0.0566	0.17395			0.0566	0.11382
		0.05665	0.22017			0.05665	0.17409			0.05665	0.11391
		0.0567	0.22035			0.0567	0.17424			0.0567	0.11401
		0.05675	0.22052			0.05675	0.17438			0.05675	0.11411
		0.0568	0.2207			0.0568	0.17453			0.0568	0.1142
		0.05685	0.22088			0.05685	0.17467			0.05685	0.1143
		0.0569	0.22105			0.0569	0.17482			0.0569	0.1144
		0.05695	0.22123			0.05695	0.17496			0.05695	0.11449
		0.057	0.2214			0.057	0.1751			0.057	0.11459
		0.05705	0.22158			0.05705	0.17525			0.05705	0.11469
		0.0571	0.22176			0.0571	0.17539			0.0571	0.11478
		0.05715	0.22193			0.05715	0.17554			0.05715	0.11488
		0.0572	0.22211			0.0572	0.17568			0.0572	0.11498
		0.05725	0.22228			0.05725	0.17583			0.05725	0.11507
		0.0573	0.22246			0.0573	0.17597			0.0573	0.11517
		0.05735	0.22264			0.05735	0.17611			0.05735	0.11527
		0.0574	0.22281			0.0574	0.17626			0.0574	0.11537
		0.05745	0.22299			0.05745	0.1764			0.05745	0.11546
		0.0575	0.22316			0.0575	0.17655			0.0575	0.11556
		0.05755	0.22334			0.05755	0.17669			0.05755	0.11566
		0.0576	0.22352			0.0576	0.17684			0.0576	0.11575
		0.05765	0.22369			0.05765	0.17698			0.05765	0.11585
		0.0577	0.22387			0.0577	0.17712			0.0577	0.11595
		0.05775	0.22404			0.05775	0.17727			0.05775	0.11604
		0.0578	0.22422			0.0578	0.17741			0.0578	0.11614
		0.05785	0.22439			0.05785	0.17756			0.05785	0.11624
		0.0579	0.22457			0.0579	0.1777			0.0579	0.11633
		0.05795	0.22475			0.05795	0.17784			0.05795	0.11643
		0.058	0.22492			0.058	0.17799			0.058	0.11653
		0.05805	0.2251			0.05805	0.17813			0.05805	0.11662
		0.0581	0.22527			0.0581	0.17828			0.0581	0.11672
		0.05815	0.22545			0.05815	0.17842			0.05815	0.11682
		0.0582	0.22562			0.0582	0.17857			0.0582	0.11691
		0.05825	0.2258			0.05825	0.17871			0.05825	0.11701
		0.0583	0.22597			0.0583	0.17885			0.0583	0.1171
		0.05835	0.22615			0.05835	0.179			0.05835	0.1172
		0.0584	0.22633			0.0584	0.17914			0.0584	0.1173
		0.05845	0.2265			0.05845	0.17928			0.05845	0.11739
		0.0585	0.22668			0.0585	0.17943			0.0585	0.11749
		0.05855	0.22685			0.05855	0.17957			0.05855	0.11759
		0.0586	0.22703			0.0586	0.17972			0.0586	0.11768
		0.05865	0.2272			0.05865	0.17986			0.05865	0.11778
		0.0587	0.22738			0.0587	0.18			0.0587	0.11788
		0.05875	0.22755			0.05875	0.18015			0.05875	0.11797
		0.0588	0.22773			0.0588	0.18029			0.0588	0.11807
		0.05885	0.2279			0.05885	0.18044			0.05885	0.11817
		0.0589	0.22808			0.0589	0.18058			0.0589	0.11826
		0.05895	0.22825			0.05895	0.18072			0.05895	0.11836
		0.059	0.22843			0.059	0.18087			0.059	0.11846
		0.05905	0.2286			0.05905	0.18101			0.05905	0.11855
		0.0591	0.22878			0.0591	0.18115			0.0591	0.11865
		0.05915	0.22895			0.05915	0.1813			0.05915	0.11875
		0.0592	0.22913			0.0592	0.18144			0.0592	0.11884
		0.05925	0.2293			0.05925	0.18159			0.05925	0.11894
		0.0593	0.22948			0.0593	0.18173			0.0593	0.11904
		0.05935	0.22965			0.05935	0.18187			0.05935	0.11913
		0.0594	0.22983			0.0594	0.18202			0.0594	0.11923
		0.05945	0.23			0.05945	0.18216			0.05945	0.11932
		0.0595	0.23018			0.0595	0.1823			0.0595	0.11942
		0.05955	0.23035			0.05955	0.18245			0.05955	0.11952
		0.0596	0.23053			0.0596	0.18259			0.0596	0.11961
		0.05965	0.2307			0.05965	0.18274			0.05965	0.11971
		0.0597	0.23088			0.0597	0.18288			0.0597	0.11981
		0.05975	0.23105			0.05975	0.18302			0.05975	0.1199
		0.0598	0.23123			0.0598	0.18317			0.0598	0.12
		0.05985	0.2314			0.05985	0.18331			0.05985	0.1201
		0.0599	0.23158			0.0599	0.18345			0.0599	0.12019
		0.05995	0.23175			0.05995	0.1836			0.05995	0.12029
		0.06	0.23193			0.06	0.18374			0.06	0.12039
		0.06005	0.2321			0.06005	0.18388			0.06005	0.12048
		0.0601	0.23228			0.0601	0.18403			0.0601	0.12058
		0.06015	0.23245			0.06015	0.18417			0.06015	0.12067
		0.0602	0.23262			0.0602	0.18431			0.0602	0.12077
		0.06025	0.2328			0.06025	0.18446			0.06025	0.12087
		0.0603	0.23297			0.0603	0.1846			0.0603	0.12096
		0.06035	0.23315			0.06035	0.18474			0.06035	0.12106
		0.0604	0.23332			0.0604	0.18489			0.0604	0.12116
		0.06045	0.2335			0.06045	0.18503			0.06045	0.12125
		0.0605	0.23367			0.0605	0.18517			0.0605	0.12135
		0.06055	0.23384			0.06055	0.18532			0.06055	0.12145
		0.0606	0.23402			0.0606	0.18546			0.0606	0.12154
		0.06065	0.23419			0.06065	0.1856			0.06065	0.12164
		0.0607	0.23437			0.0607	0.18575			0.0607	0.12173
		0.06075	0.23454			0.06075	0.18589			0.06075	0.12183
		0.0608	0.23472			0.0608	0.18603			0.0608	0.12193
		0.06085	0.23489			0.06085	0.18618			0.06085	0.12202
		0.0609	0.23506			0.0609	0.18632			0.0609	0.12212
		0.06095	0.23524			0.06095	0.18646			0.06095	0.12222
		0.061	0.23541			0.061	0.18661			0.061	0.12231
		0.06105	0.23559			0.06105	0.18675			0.06105	0.12241
		0.0611	0.23576			0.0611	0.18689			0.0611	0.1225
		0.06115	0.23593			0.06115	0.18704			0.06115	0.1226
		0.0612	0.23611			0.0612	0.18718			0.0612	0.1227
		0.06125	0.23628			0.06125	0.18732			0.06125	0.12279
		0.0613	0.23646			0.0613	0.18747			0.0613	0.12289
		0.06135	0.23663			0.06135	0.18761			0.06135	0.12299
		0.0614	0.2368			0.0614	0.18775			0.0614	0.12308
		0.06145	0.23698			0.06145	0.1879			0.06145	0.12318
		0.0615	0.23715			0.0615	0.18804			0.0615	0.12327
		0.06155	0.23733			0.06155	0.18818			0.06155	0.12337
		0.0616	0.2375			0.0616	0.18832			0.0616	0.12347
		0.06165	0.23767			0.06165	0.18847			0.06165	0.12356
		0.0617	0.23785			0.0617	0.18861			0.0617	0.12366
		0.06175	0.23802			0.06175	0.18875			0.06175	0.12376
		0.0618	0.23819			0.0618	0.1889			0.0618	0.12385
		0.06185	0.23837			0.06185	0.18904			0.06185	0.12395
		0.0619	0.23854			0.0619	0.18918			0.0619	0.12404
		0.06195	0.23872			0.06195	0.18933			0.06195	0.12414
		0.062	0.23889			0.062	0.18947			0.062	0.12424
		0.06205	0.23906			0.06205	0.18961			0.06205	0.12433
		0.0621	0.23924			0.0621	0.18975			0.0621	0.12443
		0.06215	0.23941			0.06215	0.1899			0.06215	0.12452
		0.0622	0.23958			0.0622	0.19004			0.0622	0.12462
		0.06225	0.23976			0.06225	0.19018			0.06225	0.12472
		0.0623	0.23993			0.0623	0.19033			0.0623	0.12481
		0.06235	0.2401			0.06235	0.19047			0.06235	0.12491
		0.0624	0.24028			0.0624	0.19061			0.0624	0.12501
		0.06245	0.24045			0.06245	0.19075			0.06245	0.1251
		0.0625	0.24062			0.0625	0.1909			0.0625	0.1252
		0.06255	0.2408			0.06255	0.19104			0.06255	0.12529
		0.0626	0.24097			0.0626	0.19118			0.0626	0.12539
		0.06265	0.24114			0.06265	0.19133			0.06265	0.12549
		0.0627	0.24132			0.0627	0.19147			0.0627	0.12558
		0.06275	0.24149			0.06275	0.19161			0.06275	0.12568
		0.0628	0.24166			0.0628	0.19175			0.0628	0.12577
		0.06285	0.24184			0.06285	0.1919			0.06285	0.12587
		0.0629	0.24201			0.0629	0.19204			0.0629	0.12597
		0.06295	0.24218			0.06295	0.19218			0.06295	0.12606
		0.063	0.24235			0.063	0.19232			0.063	0.12616
		0.06305	0.24253			0.06305	0.19247			0.06305	0.12625
		0.0631	0.2427			0.0631	0.19261			0.0631	0.12635
		0.06315	0.24287			0.06315	0.19275			0.06315	0.12645
		0.0632	0.24305			0.0632	0.19289			0.0632	0.12654
		0.06325	0.24322			0.06325	0.19304			0.06325	0.12664
		0.0633	0.24339			0.0633	0.19318			0.0633	0.12673
		0.06335	0.24357			0.06335	0.19332			0.06335	0.12683
		0.0634	0.24374			0.0634	0.19346			0.0634	0.12693
		0.06345	0.24391			0.06345	0.19361			0.06345	0.12702
		0.0635	0.24408			0.0635	0.19375			0.0635	0.12712
		0.06355	0.24426			0.06355	0.19389			0.06355	0.12721
		0.0636	0.24443			0.0636	0.19403			0.0636	0.12731
		0.06365	0.2446			0.06365	0.19418			0.06365	0.12741
		0.0637	0.24477			0.0637	0.19432			0.0637	0.1275
		0.06375	0.24495			0.06375	0.19446			0.06375	0.1276
		0.0638	0.24512			0.0638	0.1946			0.0638	0.12769
		0.06385	0.24529			0.06385	0.19475			0.06385	0.12779
		0.0639	0.24547			0.0639	0.19489			0.0639	0.12789
		0.06395	0.24564			0.06395	0.19503			0.06395	0.12798
		0.064	0.24581			0.064	0.19517			0.064	0.12808
		0.06405	0.24598			0.06405	0.19532			0.06405	0.12817
		0.0641	0.24616			0.0641	0.19546			0.0641	0.12827
		0.06415	0.24633			0.06415	0.1956			0.06415	0.12837
		0.0642	0.2465			0.0642	0.19574			0.0642	0.12846
		0.06425	0.24667			0.06425	0.19589			0.06425	0.12856
		0.0643	0.24685			0.0643	0.19603			0.0643	0.12865
		0.06435	0.24702			0.06435	0.19617			0.06435	0.12875
		0.0644	0.24719			0.0644	0.19631			0.0644	0.12884
		0.06445	0.24736			0.06445	0.19646			0.06445	0.12894
		0.0645	0.24753			0.0645	0.1966			0.0645	0.12904
		0.06455	0.24771			0.06455	0.19674			0.06455	0.12913
		0.0646	0.24788			0.0646	0.19688			0.0646	0.12923
		0.06465	0.24805			0.06465	0.19702			0.06465	0.12932
		0.0647	0.24822			0.0647	0.19717			0.0647	0.12942
		0.06475	0.2484			0.06475	0.19731			0.06475	0.12952
		0.0648	0.24857			0.0648	0.19745			0.0648	0.12961
		0.06485	0.24874			0.06485	0.19759			0.06485	0.12971
		0.0649	0.24891			0.0649	0.19773			0.0649	0.1298
		0.06495	0.24908			0.06495	0.19788			0.06495	0.1299
		0.065	0.24926			0.065	0.19802			0.065	0.12999
		0.06505	0.24943			0.06505	0.19816			0.06505	0.13009
		0.0651	0.2496			0.0651	0.1983			0.0651	0.13019
		0.06515	0.24977			0.06515	0.19845			0.06515	0.13028
		0.0652	0.24994			0.0652	0.19859			0.0652	0.13038
		0.06525	0.25012			0.06525	0.19873			0.06525	0.13047
		0.0653	0.25029			0.0653	0.19887			0.0653	0.13057
		0.06535	0.25046			0.06535	0.19901			0.06535	0.13066
		0.0654	0.25063			0.0654	0.19916			0.0654	0.13076
		0.06545	0.2508			0.06545	0.1993			0.06545	0.13086
		0.0655	0.25098			0.0655	0.19944			0.0655	0.13095
		0.06555	0.25115			0.06555	0.19958			0.06555	0.13105
		0.0656	0.25132			0.0656	0.19972			0.0656	0.13114
		0.06565	0.25149			0.06565	0.19987			0.06565	0.13124
		0.0657	0.25166			0.0657	0.20001			0.0657	0.13133
		0.06575	0.25183			0.06575	0.20015			0.06575	0.13143
		0.0658	0.25201			0.0658	0.20029			0.0658	0.13153
		0.06585	0.25218			0.06585	0.20043			0.06585	0.13162
		0.0659	0.25235			0.0659	0.20057			0.0659	0.13172
		0.06595	0.25252			0.06595	0.20072			0.06595	0.13181
		0.066	0.25269			0.066	0.20086			0.066	0.13191
		0.06605	0.25286			0.06605	0.201			0.06605	0.132
		0.0661	0.25304			0.0661	0.20114			0.0661	0.1321
		0.06615	0.25321			0.06615	0.20128			0.06615	0.1322
		0.0662	0.25338			0.0662	0.20143			0.0662	0.13229
		0.06625	0.25355			0.06625	0.20157			0.06625	0.13239
		0.0663	0.25372			0.0663	0.20171			0.0663	0.13248
		0.06635	0.25389			0.06635	0.20185			0.06635	0.13258
		0.0664	0.25406			0.0664	0.20199			0.0664	0.13267
		0.06645	0.25424			0.06645	0.20213			0.06645	0.13277
		0.0665	0.25441			0.0665	0.20228			0.0665	0.13287
		0.06655	0.25458			0.06655	0.20242			0.06655	0.13296
		0.0666	0.25475			0.0666	0.20256			0.0666	0.13306
		0.06665	0.25492			0.06665	0.2027			0.06665	0.13315
		0.0667	0.25509			0.0667	0.20284			0.0667	0.13325
		0.06675	0.25526			0.06675	0.20298			0.06675	0.13334
		0.0668	0.25543			0.0668	0.20313			0.0668	0.13344
		0.06685	0.25561			0.06685	0.20327			0.06685	0.13353
		0.0669	0.25578			0.0669	0.20341			0.0669	0.13363
		0.06695	0.25595			0.06695	0.20355			0.06695	0.13373
		0.067	0.25612			0.067	0.20369			0.067	0.13382
		0.06705	0.25629			0.06705	0.20383			0.06705	0.13392
		0.0671	0.25646			0.0671	0.20397			0.0671	0.13401
		0.06715	0.25663			0.06715	0.20412			0.06715	0.13411
		0.0672	0.2568			0.0672	0.20426			0.0672	0.1342
		0.06725	0.25697			0.06725	0.2044			0.06725	0.1343
		0.0673	0.25714			0.0673	0.20454			0.0673	0.13439
		0.06735	0.25732			0.06735	0.20468			0.06735	0.13449
		0.0674	0.25749			0.0674	0.20482			0.0674	0.13459
		0.06745	0.25766			0.06745	0.20497			0.06745	0.13468
		0.0675	0.25783			0.0675	0.20511			0.0675	0.13478
		0.06755	0.258			0.06755	0.20525			0.06755	0.13487
		0.0676	0.25817			0.0676	0.20539			0.0676	0.13497
		0.06765	0.25834			0.06765	0.20553			0.06765	0.13506
		0.0677	0.25851			0.0677	0.20567			0.0677	0.13516
		0.06775	0.25868			0.06775	0.20581			0.06775	0.13525
		0.0678	0.25885			0.0678	0.20595			0.0678	0.13535
		0.06785	0.25902			0.06785	0.2061			0.06785	0.13544
		0.0679	0.25919			0.0679	0.20624			0.0679	0.13554
		0.06795	0.25936			0.06795	0.20638			0.06795	0.13564
		0.068	0.25953			0.068	0.20652			0.068	0.13573
		0.06805	0.25971			0.06805	0.20666			0.06805	0.13583
		0.0681	0.25988			0.0681	0.2068			0.0681	0.13592
		0.06815	0.26005			0.06815	0.20694			0.06815	0.13602
		0.0682	0.26022			0.0682	0.20708			0.0682	0.13611
		0.06825	0.26039			0.06825	0.20723			0.06825	0.13621
		0.0683	0.26056			0.0683	0.20737			0.0683	0.1363
		0.06835	0.26073			0.06835	0.20751			0.06835	0.1364
		0.0684	0.2609			0.0684	0.20765			0.0684	0.13649
		0.06845	0.26107			0.06845	0.20779			0.06845	0.13659
		0.0685	0.26124			0.0685	0.20793			0.0685	0.13668
		0.06855	0.26141			0.06855	0.20807			0.06855	0.13678
		0.0686	0.26158			0.0686	0.20821			0.0686	0.13688
		0.06865	0.26175			0.06865	0.20836			0.06865	0.13697
		0.0687	0.26192			0.0687	0.2085			0.0687	0.13707
		0.06875	0.26209			0.06875	0.20864			0.06875	0.13716
		0.0688	0.26226			0.0688	0.20878			0.0688	0.13726
		0.06885	0.26243			0.06885	0.20892			0.06885	0.13735
		0.0689	0.2626			0.0689	0.20906			0.0689	0.13745
		0.06895	0.26277			0.06895	0.2092			0.06895	0.13754
		0.069	0.26294			0.069	0.20934			0.069	0.13764
		0.06905	0.26311			0.06905	0.20948			0.06905	0.13773
		0.0691	0.26328			0.0691	0.20962			0.0691	0.13783
		0.06915	0.26345			0.06915	0.20977			0.06915	0.13792
		0.0692	0.26362			0.0692	0.20991			0.0692	0.13802
		0.06925	0.26379			0.06925	0.21005			0.06925	0.13811
		0.0693	0.26396			0.0693	0.21019			0.0693	0.13821
		0.06935	0.26413			0.06935	0.21033			0.06935	0.13831
		0.0694	0.2643			0.0694	0.21047			0.0694	0.1384
		0.06945	0.26447			0.06945	0.21061			0.06945	0.1385
		0.0695	0.26464			0.0695	0.21075			0.0695	0.13859
		0.06955	0.26481			0.06955	0.21089			0.06955	0.13869
		0.0696	0.26498			0.0696	0.21103			0.0696	0.13878
		0.06965	0.26515			0.06965	0.21117			0.06965	0.13888
		0.0697	0.26532			0.0697	0.21132			0.0697	0.13897
		0.06975	0.26549			0.06975	0.21146			0.06975	0.13907
		0.0698	0.26566			0.0698	0.2116			0.0698	0.13916
		0.06985	0.26583			0.06985	0.21174			0.06985	0.13926
		0.0699	0.266			0.0699	0.21188			0.0699	0.13935
		0.06995	0.26617			0.06995	0.21202			0.06995	0.13945
		0.07	0.26634			0.07	0.21216			0.07	0.13954
		0.07005	0.26651			0.07005	0.2123			0.07005	0.13964
		0.0701	0.26668			0.0701	0.21244			0.0701	0.13973
		0.07015	0.26685			0.07015	0.21258			0.07015	0.13983
		0.0702	0.26702			0.0702	0.21272			0.0702	0.13992
		0.07025	0.26719			0.07025	0.21286			0.07025	0.14002
		0.0703	0.26736			0.0703	0.213			0.0703	0.14011
		0.07035	0.26752			0.07035	0.21314			0.07035	0.14021
		0.0704	0.26769			0.0704	0.21329			0.0704	0.1403
		0.07045	0.26786			0.07045	0.21343			0.07045	0.1404
		0.0705	0.26803			0.0705	0.21357			0.0705	0.1405
		0.07055	0.2682			0.07055	0.21371			0.07055	0.14059
		0.0706	0.26837			0.0706	0.21385			0.0706	0.14069
		0.07065	0.26854			0.07065	0.21399			0.07065	0.14078
		0.0707	0.26871			0.0707	0.21413			0.0707	0.14088
		0.07075	0.26888			0.07075	0.21427			0.07075	0.14097
		0.0708	0.26905			0.0708	0.21441			0.0708	0.14107
		0.07085	0.26922			0.07085	0.21455			0.07085	0.14116
		0.0709	0.26939			0.0709	0.21469			0.0709	0.14126
		0.07095	0.26956			0.07095	0.21483			0.07095	0.14135
		0.071	0.26973			0.071	0.21497			0.071	0.14145
		0.07105	0.26989			0.07105	0.21511			0.07105	0.14154
		0.0711	0.27006			0.0711	0.21525			0.0711	0.14164
		0.07115	0.27023			0.07115	0.21539			0.07115	0.14173
		0.0712	0.2704			0.0712	0.21553			0.0712	0.14183
		0.07125	0.27057			0.07125	0.21567			0.07125	0.14192
		0.0713	0.27074			0.0713	0.21581			0.0713	0.14202
		0.07135	0.27091			0.07135	0.21595			0.07135	0.14211
		0.0714	0.27108			0.0714	0.2161			0.0714	0.14221
		0.07145	0.27125			0.07145	0.21624			0.07145	0.1423
		0.0715	0.27142			0.0715	0.21638			0.0715	0.1424
		0.07155	0.27158			0.07155	0.21652			0.07155	0.14249
		0.0716	0.27175			0.0716	0.21666			0.0716	0.14259
		0.07165	0.27192			0.07165	0.2168			0.07165	0.14268
		0.0717	0.27209			0.0717	0.21694			0.0717	0.14278
		0.07175	0.27226			0.07175	0.21708			0.07175	0.14287
		0.0718	0.27243			0.0718	0.21722			0.0718	0.14297
		0.07185	0.2726			0.07185	0.21736			0.07185	0.14306
		0.0719	0.27277			0.0719	0.2175			0.0719	0.14316
		0.07195	0.27293			0.07195	0.21764			0.07195	0.14325
		0.072	0.2731			0.072	0.21778			0.072	0.14335
		0.07205	0.27327			0.07205	0.21792			0.07205	0.14344
		0.0721	0.27344			0.0721	0.21806			0.0721	0.14354
		0.07215	0.27361			0.07215	0.2182			0.07215	0.14363
		0.0722	0.27378			0.0722	0.21834			0.0722	0.14373
		0.07225	0.27395			0.07225	0.21848			0.07225	0.14382
		0.0723	0.27411			0.0723	0.21862			0.0723	0.14392
		0.07235	0.27428			0.07235	0.21876			0.07235	0.14401
		0.0724	0.27445			0.0724	0.2189			0.0724	0.14411
		0.07245	0.27462			0.07245	0.21904			0.07245	0.1442
		0.0725	0.27479			0.0725	0.21918			0.0725	0.1443
		0.07255	0.27496			0.07255	0.21932			0.07255	0.14439
		0.0726	0.27512			0.0726	0.21946			0.0726	0.14449
		0.07265	0.27529			0.07265	0.2196			0.07265	0.14458
		0.0727	0.27546			0.0727	0.21974			0.0727	0.14468
		0.07275	0.27563			0.07275	0.21988			0.07275	0.14477
		0.0728	0.2758			0.0728	0.22002			0.0728	0.14487
		0.07285	0.27597			0.07285	0.22016			0.07285	0.14496
		0.0729	0.27613			0.0729	0.2203			0.0729	0.14506
		0.07295	0.2763			0.07295	0.22044			0.07295	0.14515
		0.073	0.27647			0.073	0.22058			0.073	0.14524
		0.07305	0.27664			0.07305	0.22072			0.07305	0.14534
		0.0731	0.27681			0.0731	0.22086			0.0731	0.14543
		0.07315	0.27698			0.07315	0.221			0.07315	0.14553
		0.0732	0.27714			0.0732	0.22114			0.0732	0.14562
		0.07325	0.27731			0.07325	0.22128			0.07325	0.14572
		0.0733	0.27748			0.0733	0.22142			0.0733	0.14581
		0.07335	0.27765			0.07335	0.22156			0.07335	0.14591
		0.0734	0.27782			0.0734	0.2217			0.0734	0.146
		0.07345	0.27798			0.07345	0.22184			0.07345	0.1461
		0.0735	0.27815			0.0735	0.22198			0.0735	0.14619
		0.07355	0.27832			0.07355	0.22212			0.07355	0.14629
		0.0736	0.27849			0.0736	0.22226			0.0736	0.14638
		0.07365	0.27866			0.07365	0.2224			0.07365	0.14648
		0.0737	0.27882			0.0737	0.22254			0.0737	0.14657
		0.07375	0.27899			0.07375	0.22268			0.07375	0.14667
		0.0738	0.27916			0.0738	0.22282			0.0738	0.14676
		0.07385	0.27933			0.07385	0.22296			0.07385	0.14686
		0.0739	0.27949			0.0739	0.2231			0.0739	0.14695
		0.07395	0.27966			0.07395	0.22324			0.07395	0.14705
		0.074	0.27983			0.074	0.22338			0.074	0.14714
		0.07405	0.28			0.07405	0.22352			0.07405	0.14724
		0.0741	0.28017			0.0741	0.22366			0.0741	0.14733
		0.07415	0.28033			0.07415	0.22379			0.07415	0.14742
		0.0742	0.2805			0.0742	0.22393			0.0742	0.14752
		0.07425	0.28067			0.07425	0.22407			0.07425	0.14761
		0.0743	0.28084			0.0743	0.22421			0.0743	0.14771
		0.07435	0.281			0.07435	0.22435			0.07435	0.1478
		0.0744	0.28117			0.0744	0.22449			0.0744	0.1479
		0.07445	0.28134			0.07445	0.22463			0.07445	0.14799
		0.0745	0.28151			0.0745	0.22477			0.0745	0.14809
		0.07455	0.28167			0.07455	0.22491			0.07455	0.14818
		0.0746	0.28184			0.0746	0.22505			0.0746	0.14828
		0.07465	0.28201			0.07465	0.22519			0.07465	0.14837
		0.0747	0.28218			0.0747	0.22533			0.0747	0.14847
		0.07475	0.28234			0.07475	0.22547			0.07475	0.14856
		0.0748	0.28251			0.0748	0.22561			0.0748	0.14866
		0.07485	0.28268			0.07485	0.22575			0.07485	0.14875
		0.0749	0.28285			0.0749	0.22589			0.0749	0.14884
		0.07495	0.28301			0.07495	0.22603			0.07495	0.14894
		0.075	0.28318			0.075	0.22617			0.075	0.14903
		0.07505	0.28335			0.07505	0.22631			0.07505	0.14913
		0.0751	0.28351			0.0751	0.22645			0.0751	0.14922
		0.07515	0.28368			0.07515	0.22659			0.07515	0.14932
		0.0752	0.28385			0.0752	0.22672			0.0752	0.14941
		0.07525	0.28402			0.07525	0.22686			0.07525	0.14951
		0.0753	0.28418			0.0753	0.227			0.0753	0.1496
		0.07535	0.28435			0.07535	0.22714			0.07535	0.1497
		0.0754	0.28452			0.0754	0.22728			0.0754	0.14979
		0.07545	0.28468			0.07545	0.22742			0.07545	0.14989
		0.0755	0.28485			0.0755	0.22756			0.0755	0.14998
		0.07555	0.28502			0.07555	0.2277			0.07555	0.15007
		0.0756	0.28519			0.0756	0.22784			0.0756	0.15017
		0.07565	0.28535			0.07565	0.22798			0.07565	0.15026
		0.0757	0.28552			0.0757	0.22812			0.0757	0.15036
		0.07575	0.28569			0.07575	0.22826			0.07575	0.15045
		0.0758	0.28585			0.0758	0.2284			0.0758	0.15055
		0.07585	0.28602			0.07585	0.22853			0.07585	0.15064
		0.0759	0.28619			0.0759	0.22867			0.0759	0.15074
		0.07595	0.28635			0.07595	0.22881			0.07595	0.15083
		0.076	0.28652			0.076	0.22895			0.076	0.15093
		0.07605	0.28669			0.07605	0.22909			0.07605	0.15102
		0.0761	0.28685			0.0761	0.22923			0.0761	0.15111
		0.07615	0.28702			0.07615	0.22937			0.07615	0.15121
[truncated: 18,671 more rows]

## Sheet: Al0.50Sc0.50-TBAPy
Pressure	Adsorbed amount	Pressure	Adsorbed amount	Pressure	Adsorbed amount	Pressure	Adsorbed amount	Pressure	Adsorbed amount	Pressure	Adsorbed amount
[truncated: 20,196 more rows]
