# Supplementary material for: Unraveling metal effects on CO2 uptake in pyrene-based metal-organic frameworks
Source: Nat Commun. 2025 Feb 11;16:1516. doi: 10.1038/s41467-025-56296-w (PMC11814143; doi:10.1038/s41467-025-56296-w)
Supplement: Supplementary file 3 — Source Data [file 41467_2025_56296_MOESM3_ESM.zip › SourceCode/SuppInf/FigureS13_HOA_Plots.xlsx]

## Sheet: FigureS13_a
Al-TBAPy		Ga-TBAPy		In-TBAPy		Sc-TBAPy		Al0.50Sc0.50-TBAPy
Adsorbed CO2 (mmol/g)	-Qst (kJ/mol)	Adsorbed CO2 (mmol/g)	-Qst (kJ/mol)	Adsorbed CO2 (mmol/g)	-Qst (kJ/mol)	Adsorbed CO2 (mmol/g)	-Qst (kJ/mol)	Adsorbed CO2 (mmol/g)	-Qst (kJ/mol)
0.00413	37.9973	0.00244	26.622	0.00196	27.0457	0.00242	24.6651	0.00289	33.8072
0.00826	37.9779	0.00488	26.6099	0.00392	27.0419	0.00483	24.6645	0.00578	33.7961
0.01239	37.9586	0.00732	26.5977	0.00587	27.0381	0.00725	24.6639	0.00868	33.7849
0.01652	37.9392	0.00976	26.5855	0.00783	27.0342	0.00967	24.6633	0.01157	33.7738
0.02065	37.9199	0.0122	26.5733	0.00979	27.0304	0.01209	24.6627	0.01446	33.7626
0.02478	37.9006	0.01464	26.5612	0.01175	27.0265	0.0145	24.6621	0.01735	33.7515
0.02891	37.8813	0.01708	26.549	0.0137	27.0227	0.01692	24.6615	0.02024	33.7404
0.03303	37.8621	0.01952	26.5368	0.01566	27.0188	0.01934	24.6609	0.02313	33.7293
0.03716	37.8428	0.02196	26.5246	0.01762	27.0149	0.02176	24.6603	0.02603	33.7183
0.04129	37.8236	0.02439	26.5124	0.01958	27.0111	0.02417	24.6597	0.02892	33.7072
0.04542	37.8044	0.02683	26.5002	0.02154	27.0072	0.02659	24.6592	0.03181	33.6962
0.04955	37.7852	0.02927	26.488	0.02349	27.0034	0.02901	24.6586	0.0347	33.6851
0.05368	37.766	0.03171	26.4758	0.02545	26.9995	0.03143	24.658	0.03759	33.6741
0.05781	37.7469	0.03415	26.4636	0.02741	26.9956	0.03384	24.6574	0.04048	33.6631
0.06194	37.7278	0.03659	26.4514	0.02937	26.9917	0.03626	24.6568	0.04338	33.6521
0.06607	37.7086	0.03903	26.4392	0.03132	26.9878	0.03868	24.6562	0.04627	33.6411
0.0702	37.6896	0.04147	26.427	0.03328	26.9839	0.0411	24.6556	0.04916	33.6302
0.07433	37.6705	0.04391	26.4148	0.03524	26.98	0.04351	24.655	0.05205	33.6192
0.07846	37.6515	0.04635	26.4026	0.0372	26.9762	0.04593	24.6544	0.05494	33.6083
0.08259	37.6325	0.04879	26.3904	0.03915	26.9723	0.04835	24.6538	0.05783	33.5973
0.08672	37.6135	0.05123	26.3781	0.04111	26.9684	0.05077	24.6532	0.06073	33.5864
0.09084	37.5945	0.05367	26.3659	0.04307	26.9644	0.05318	24.6527	0.06362	33.5755
0.09497	37.5756	0.05611	26.3537	0.04503	26.9605	0.0556	24.6521	0.06651	33.5647
0.0991	37.5567	0.05855	26.3415	0.04699	26.9566	0.05802	24.6515	0.0694	33.5538
0.10323	37.5378	0.06099	26.3292	0.04894	26.9527	0.06043	24.6509	0.07229	33.5429
0.10736	37.5189	0.06343	26.317	0.0509	26.9488	0.06285	24.6503	0.07518	33.5321
0.11149	37.5001	0.06587	26.3048	0.05286	26.9449	0.06527	24.6497	0.07808	33.5213
0.11562	37.4813	0.0683	26.2926	0.05482	26.9409	0.06769	24.6491	0.08097	33.5105
0.11975	37.4625	0.07074	26.2803	0.05677	26.937	0.0701	24.6486	0.08386	33.4997
0.12388	37.4437	0.07318	26.2681	0.05873	26.9331	0.07252	24.648	0.08675	33.4889
0.12801	37.425	0.07562	26.2559	0.06069	26.9291	0.07494	24.6474	0.08964	33.4781
0.13214	37.4063	0.07806	26.2436	0.06265	26.9252	0.07736	24.6468	0.09253	33.4674
0.13627	37.3876	0.0805	26.2314	0.06461	26.9213	0.07977	24.6462	0.09543	33.4566
0.1404	37.3689	0.08294	26.2192	0.06656	26.9173	0.08219	24.6456	0.09832	33.4459
0.14453	37.3503	0.08538	26.2069	0.06852	26.9134	0.08461	24.6451	0.10121	33.4352
0.14866	37.3317	0.08782	26.1947	0.07048	26.9094	0.08703	24.6445	0.1041	33.4245
0.15278	37.3131	0.09026	26.1825	0.07244	26.9054	0.08944	24.6439	0.10699	33.4138
0.15691	37.2946	0.0927	26.1702	0.07439	26.9015	0.09186	24.6433	0.10988	33.4032
0.16104	37.2761	0.09514	26.158	0.07635	26.8975	0.09428	24.6427	0.11278	33.3925
0.16517	37.2576	0.09758	26.1457	0.07831	26.8935	0.0967	24.6422	0.11567	33.3819
0.1693	37.2392	0.10002	26.1335	0.08027	26.8896	0.09911	24.6416	0.11856	33.3713
0.17343	37.2207	0.10246	26.1213	0.08222	26.8856	0.10153	24.641	0.12145	33.3607
0.17756	37.2023	0.1049	26.109	0.08418	26.8816	0.10395	24.6404	0.12434	33.3501
0.18169	37.184	0.10734	26.0968	0.08614	26.8776	0.10636	24.6398	0.12723	33.3396
0.18582	37.1656	0.10978	26.0846	0.0881	26.8736	0.10878	24.6393	0.13013	33.329
0.18995	37.1473	0.11221	26.0723	0.09006	26.8697	0.1112	24.6387	0.13302	33.3185
0.19408	37.1291	0.11465	26.0601	0.09201	26.8656	0.11362	24.6381	0.13591	33.308
0.19821	37.1108	0.11709	26.0479	0.09397	26.8617	0.11603	24.6375	0.1388	33.2975
0.20234	37.0926	0.11953	26.0356	0.09593	26.8577	0.11845	24.637	0.14169	33.287
0.20647	37.0744	0.12197	26.0234	0.09789	26.8536	0.12087	24.6364	0.14458	33.2765
0.21059	37.0563	0.12441	26.0112	0.09984	26.8497	0.12329	24.6358	0.14748	33.2661
0.21472	37.0382	0.12685	25.999	0.1018	26.8456	0.1257	24.6352	0.15037	33.2556
0.21885	37.0201	0.12929	25.9867	0.10376	26.8416	0.12812	24.6347	0.15326	33.2452
0.22298	37.0021	0.13173	25.9745	0.10572	26.8376	0.13054	24.6341	0.15615	33.2348
0.22711	36.9841	0.13417	25.9623	0.10768	26.8336	0.13296	24.6335	0.15904	33.2244
0.23124	36.9661	0.13661	25.9501	0.10963	26.8296	0.13537	24.6329	0.16193	33.2141
0.23537	36.9481	0.13905	25.9378	0.11159	26.8255	0.13779	24.6324	0.16483	33.2037
0.2395	36.9302	0.14149	25.9256	0.11355	26.8215	0.14021	24.6318	0.16772	33.1934
0.24363	36.9124	0.14393	25.9134	0.11551	26.8175	0.14263	24.6312	0.17061	33.1831
0.24776	36.8945	0.14637	25.9012	0.11746	26.8134	0.14504	24.6307	0.1735	33.1728
0.25189	36.8767	0.14881	25.889	0.11942	26.8094	0.14746	24.6301	0.17639	33.1625
0.25602	36.8589	0.15125	25.8768	0.12138	26.8054	0.14988	24.6295	0.17928	33.1522
0.26015	36.8412	0.15369	25.8646	0.12334	26.8013	0.1523	24.6289	0.18218	33.142
0.26428	36.8235	0.15613	25.8524	0.1253	26.7972	0.15471	24.6284	0.18507	33.1317
0.2684	36.8058	0.15856	25.8402	0.12725	26.7932	0.15713	24.6278	0.18796	33.1215
0.27253	36.7882	0.161	25.828	0.12921	26.7891	0.15955	24.6273	0.19085	33.1113
0.27666	36.7706	0.16344	25.8158	0.13117	26.7851	0.16196	24.6267	0.19374	33.1011
0.28079	36.753	0.16588	25.8036	0.13313	26.781	0.16438	24.6261	0.19663	33.091
0.28492	36.7355	0.16832	25.7914	0.13508	26.7769	0.1668	24.6256	0.19953	33.0808
0.28905	36.718	0.17076	25.7792	0.13704	26.7729	0.16922	24.625	0.20242	33.0707
0.29318	36.7006	0.1732	25.767	0.139	26.7688	0.17163	24.6244	0.20531	33.0606
0.29731	36.6832	0.17564	25.7549	0.14096	26.7647	0.17405	24.6239	0.2082	33.0505
0.30144	36.6658	0.17808	25.7427	0.14291	26.7606	0.17647	24.6233	0.21109	33.0404
0.30557	36.6484	0.18052	25.7305	0.14487	26.7566	0.17889	24.6227	0.21398	33.0304
0.3097	36.6311	0.18296	25.7184	0.14683	26.7525	0.1813	24.6222	0.21688	33.0203
0.31383	36.6139	0.1854	25.7062	0.14879	26.7484	0.18372	24.6216	0.21977	33.0103
0.31796	36.5967	0.18784	25.694	0.15075	26.7443	0.18614	24.621	0.22266	33.0003
0.32209	36.5795	0.19028	25.6819	0.1527	26.7402	0.18856	24.6205	0.22555	32.9903
0.32622	36.5623	0.19272	25.6697	0.15466	26.7361	0.19097	24.6199	0.22844	32.9804
0.33034	36.5452	0.19516	25.6576	0.15662	26.732	0.19339	24.6194	0.23133	32.9704
0.33447	36.5281	0.1976	25.6455	0.15858	26.7279	0.19581	24.6188	0.23423	32.9605
0.3386	36.5111	0.20004	25.6333	0.16053	26.7238	0.19823	24.6182	0.23712	32.9506
0.34273	36.4941	0.20247	25.6212	0.16249	26.7197	0.20064	24.6177	0.24001	32.9407
0.34686	36.4772	0.20491	25.609	0.16445	26.7156	0.20306	24.6171	0.2429	32.9308
0.35099	36.4602	0.20735	25.5969	0.16641	26.7114	0.20548	24.6166	0.24579	32.9209
0.35512	36.4434	0.20979	25.5848	0.16837	26.7073	0.2079	24.616	0.24868	32.9111
0.35925	36.4265	0.21223	25.5727	0.17032	26.7032	0.21031	24.6154	0.25158	32.9013
0.36338	36.4097	0.21467	25.5606	0.17228	26.699	0.21273	24.6149	0.25447	32.8915
0.36751	36.393	0.21711	25.5485	0.17424	26.6949	0.21515	24.6143	0.25736	32.8817
0.37164	36.3762	0.21955	25.5364	0.1762	26.6908	0.21756	24.6138	0.26025	32.8719
0.37577	36.3596	0.22199	25.5243	0.17815	26.6867	0.21998	24.6132	0.26314	32.8622
0.3799	36.3429	0.22443	25.5122	0.18011	26.6825	0.2224	24.6127	0.26604	32.8524
0.38403	36.3263	0.22687	25.5002	0.18207	26.6784	0.22482	24.6121	0.26893	32.8427
0.38815	36.3098	0.22931	25.4881	0.18403	26.6742	0.22723	24.6116	0.27182	32.833
0.39228	36.2933	0.23175	25.476	0.18598	26.6701	0.22965	24.611	0.27471	32.8234
0.39641	36.2768	0.23419	25.464	0.18794	26.6659	0.23207	24.6105	0.2776	32.8137
0.40054	36.2604	0.23663	25.4519	0.1899	26.6618	0.23449	24.6099	0.28049	32.8041
0.40467	36.2439	0.23907	25.4398	0.19186	26.6576	0.2369	24.6094	0.28339	32.7945
0.4088	36.2276	0.24151	25.4278	0.19382	26.6534	0.23932	24.6088	0.28628	32.7849
0.41293	36.2113	0.24395	25.4158	0.19577	26.6493	0.24174	24.6083	0.28917	32.7753
0.41706	36.195	0.24638	25.4037	0.19773	26.6451	0.24416	24.6077	0.29206	32.7657
0.42119	36.1788	0.24882	25.3917	0.19969	26.6409	0.24657	24.6072	0.29495	32.7562
0.42532	36.1626	0.25126	25.3797	0.20165	26.6367	0.24899	24.6066	0.29784	32.7467
0.42945	36.1465	0.2537	25.3677	0.2036	26.6326	0.25141	24.6061	0.30074	32.7372
0.43358	36.1304	0.25614	25.3557	0.20556	26.6284	0.25383	24.6055	0.30363	32.7277
0.43771	36.1143	0.25858	25.3437	0.20752	26.6242	0.25624	24.605	0.30652	32.7182
0.44184	36.0983	0.26102	25.3317	0.20948	26.62	0.25866	24.6044	0.30941	32.7088
0.44597	36.0823	0.26346	25.3197	0.21144	26.6158	0.26108	24.6039	0.3123	32.6993
0.45009	36.0664	0.2659	25.3078	0.21339	26.6116	0.26349	24.6033	0.31519	32.6899
0.45422	36.0505	0.26834	25.2958	0.21535	26.6074	0.26591	24.6028	0.31809	32.6805
0.45835	36.0346	0.27078	25.2838	0.21731	26.6032	0.26833	24.6023	0.32098	32.6712
0.46248	36.0188	0.27322	25.2719	0.21927	26.599	0.27075	24.6017	0.32387	32.6618
0.46661	36.0031	0.27566	25.2599	0.22122	26.5948	0.27316	24.6012	0.32676	32.6525
0.47074	35.9873	0.2781	25.248	0.22318	26.5906	0.27558	24.6006	0.32965	32.6432
0.47487	35.9716	0.28054	25.2361	0.22514	26.5864	0.278	24.6001	0.33254	32.6339
0.479	35.956	0.28298	25.2242	0.2271	26.5822	0.28042	24.5995	0.33544	32.6246
0.48313	35.9404	0.28542	25.2123	0.22905	26.578	0.28283	24.599	0.33833	32.6154
0.48726	35.9249	0.28786	25.2004	0.23101	26.5738	0.28525	24.5985	0.34122	32.6061
0.49139	35.9094	0.2903	25.1885	0.23297	26.5695	0.28767	24.5979	0.34411	32.5969
0.49552	35.8939	0.29273	25.1766	0.23493	26.5653	0.29009	24.5974	0.347	32.5877
0.49965	35.8785	0.29517	25.1647	0.23689	26.5611	0.2925	24.5968	0.34989	32.5785
0.50378	35.8631	0.29761	25.1528	0.23884	26.5568	0.29492	24.5963	0.35279	32.5694
0.5079	35.8478	0.30005	25.141	0.2408	26.5526	0.29734	24.5958	0.35568	32.5603
0.51203	35.8325	0.30249	25.1291	0.24276	26.5484	0.29976	24.5952	0.35857	32.5511
0.51616	35.8172	0.30493	25.1173	0.24472	26.5441	0.30217	24.5947	0.36146	32.5421
0.52029	35.802	0.30737	25.1055	0.24667	26.5399	0.30459	24.5942	0.36435	32.533
0.52442	35.7869	0.30981	25.0936	0.24863	26.5356	0.30701	24.5936	0.36724	32.5239
0.52855	35.7717	0.31225	25.0818	0.25059	26.5314	0.30943	24.5931	0.37014	32.5149
0.53268	35.7567	0.31469	25.07	0.25255	26.5271	0.31184	24.5926	0.37303	32.5059
0.53681	35.7416	0.31713	25.0582	0.25451	26.5229	0.31426	24.592	0.37592	32.4969
0.54094	35.7267	0.31957	25.0464	0.25646	26.5186	0.31668	24.5915	0.37881	32.4879
0.54507	35.7117	0.32201	25.0346	0.25842	26.5144	0.31909	24.591	0.3817	32.4789
0.5492	35.6968	0.32445	25.0229	0.26038	26.5101	0.32151	24.5904	0.38459	32.47
0.55333	35.682	0.32689	25.0111	0.26234	26.5058	0.32393	24.5899	0.38749	32.4611
0.55746	35.6671	0.32933	24.9994	0.26429	26.5016	0.32635	24.5894	0.39038	32.4522
0.56159	35.6524	0.33177	24.9876	0.26625	26.4973	0.32876	24.5888	0.39327	32.4433
0.56571	35.6377	0.33421	24.9759	0.26821	26.493	0.33118	24.5883	0.39616	32.4344
0.56984	35.623	0.33664	24.9642	0.27017	26.4887	0.3336	24.5878	0.39905	32.4256
0.57397	35.6084	0.33908	24.9525	0.27213	26.4844	0.33602	24.5873	0.40194	32.4168
0.5781	35.5938	0.34152	24.9408	0.27408	26.4802	0.33843	24.5867	0.40484	32.4079
0.58223	35.5792	0.34396	24.9291	0.27604	26.4759	0.34085	24.5862	0.40773	32.3992
0.58636	35.5647	0.3464	24.9174	0.278	26.4716	0.34327	24.5857	0.41062	32.3904
0.59049	35.5502	0.34884	24.9058	0.27996	26.4673	0.34569	24.5851	0.41351	32.3817
0.59462	35.5358	0.35128	24.8941	0.28191	26.463	0.3481	24.5846	0.4164	32.3729
0.59875	35.5215	0.35372	24.8825	0.28387	26.4587	0.35052	24.5841	0.41929	32.3642
0.60288	35.5072	0.35616	24.8708	0.28583	26.4544	0.35294	24.5836	0.42219	32.3556
0.60701	35.4929	0.3586	24.8592	0.28779	26.4501	0.35536	24.5831	0.42508	32.3469
0.61114	35.4786	0.36104	24.8476	0.28974	26.4458	0.35777	24.5825	0.42797	32.3382
0.61527	35.4644	0.36348	24.836	0.2917	26.4415	0.36019	24.582	0.43086	32.3296
0.6194	35.4503	0.36592	24.8244	0.29366	26.4372	0.36261	24.5815	0.43375	32.321
0.62353	35.4362	0.36836	24.8128	0.29562	26.4329	0.36503	24.581	0.43664	32.3124
0.62765	35.4221	0.3708	24.8013	0.29758	26.4286	0.36744	24.5804	0.43954	32.3039
0.63178	35.4081	0.37324	24.7897	0.29953	26.4242	0.36986	24.5799	0.44243	32.2953
0.63591	35.3941	0.37568	24.7782	0.30149	26.4199	0.37228	24.5794	0.44532	32.2868
0.64004	35.3802	0.37812	24.7666	0.30345	26.4156	0.37469	24.5789	0.44821	32.2783
0.64417	35.3663	0.38055	24.7551	0.30541	26.4113	0.37711	24.5784	0.4511	32.2698
0.6483	35.3525	0.38299	24.7436	0.30736	26.4069	0.37953	24.5779	0.45399	32.2613
0.65243	35.3387	0.38543	24.7321	0.30932	26.4026	0.38195	24.5773	0.45689	32.2529
0.65656	35.3249	0.38787	24.7206	0.31128	26.3983	0.38436	24.5768	0.45978	32.2445
0.66069	35.3112	0.39031	24.7092	0.31324	26.3939	0.38678	24.5763	0.46267	32.2361
0.66482	35.2976	0.39275	24.6977	0.3152	26.3896	0.3892	24.5758	0.46556	32.2277
0.66895	35.2839	0.39519	24.6862	0.31715	26.3852	0.39162	24.5753	0.46845	32.2193
0.67308	35.2704	0.39763	24.6748	0.31911	26.3809	0.39403	24.5748	0.47134	32.211
0.67721	35.2568	0.40007	24.6634	0.32107	26.3766	0.39645	24.5742	0.47424	32.2026
0.68134	35.2433	0.40251	24.652	0.32303	26.3722	0.39887	24.5737	0.47713	32.1943
0.68546	35.2299	0.40495	24.6406	0.32498	26.3678	0.40129	24.5732	0.48002	32.186
0.68959	35.2165	0.40739	24.6292	0.32694	26.3635	0.4037	24.5727	0.48291	32.1778
0.69372	35.2032	0.40983	24.6178	0.3289	26.3591	0.40612	24.5722	0.4858	32.1695
0.69785	35.1898	0.41227	24.6064	0.33086	26.3548	0.40854	24.5717	0.48869	32.1613
0.70198	35.1766	0.41471	24.5951	0.33281	26.3504	0.41096	24.5712	0.49159	32.1531
0.70611	35.1633	0.41715	24.5837	0.33477	26.346	0.41337	24.5707	0.49448	32.1449
0.71024	35.1502	0.41959	24.5724	0.33673	26.3417	0.41579	24.5702	0.49737	32.1367
0.71437	35.137	0.42203	24.5611	0.33869	26.3373	0.41821	24.5696	0.50026	32.1286
0.7185	35.1239	0.42447	24.5498	0.34065	26.3329	0.42062	24.5691	0.50315	32.1204
0.72263	35.1109	0.4269	24.5385	0.3426	26.3285	0.42304	24.5686	0.50604	32.1123
0.72676	35.0979	0.42934	24.5273	0.34456	26.3242	0.42546	24.5681	0.50894	32.1043
0.73089	35.0849	0.43178	24.516	0.34652	26.3198	0.42788	24.5676	0.51183	32.0962
0.73502	35.072	0.43422	24.5048	0.34848	26.3154	0.43029	24.5671	0.51472	32.0881
0.73915	35.0591	0.43666	24.4935	0.35043	26.311	0.43271	24.5666	0.51761	32.0801
0.74328	35.0463	0.4391	24.4823	0.35239	26.3066	0.43513	24.5661	0.5205	32.0721
0.7474	35.0335	0.44154	24.4711	0.35435	26.3023	0.43755	24.5656	0.52339	32.0641
0.75153	35.0208	0.44398	24.4599	0.35631	26.2979	0.43996	24.5651	0.52629	32.0561
0.75566	35.0081	0.44642	24.4487	0.35827	26.2935	0.44238	24.5646	0.52918	32.0482
0.75979	34.9954	0.44886	24.4376	0.36022	26.2891	0.4448	24.5641	0.53207	32.0403
0.76392	34.9828	0.4513	24.4264	0.36218	26.2847	0.44722	24.5636	0.53496	32.0323
0.76805	34.9702	0.45374	24.4153	0.36414	26.2803	0.44963	24.5631	0.53785	32.0245
0.77218	34.9577	0.45618	24.4042	0.3661	26.2759	0.45205	24.5626	0.54075	32.0166
0.77631	34.9452	0.45862	24.393	0.36805	26.2715	0.45447	24.5621	0.54364	32.0087
0.78044	34.9327	0.46106	24.3819	0.37001	26.2671	0.45689	24.5616	0.54653	32.0009
0.78457	34.9203	0.4635	24.3709	0.37197	26.2626	0.4593	24.5611	0.54942	31.9931
0.7887	34.908	0.46594	24.3598	0.37393	26.2582	0.46172	24.5606	0.55231	31.9853
0.79283	34.8957	0.46838	24.3487	0.37589	26.2538	0.46414	24.5601	0.5552	31.9775
0.79696	34.8834	0.47081	24.3377	0.37784	26.2494	0.46656	24.5596	0.5581	31.9698
0.80109	34.8712	0.47325	24.3267	0.3798	26.245	0.46897	24.5591	0.56099	31.962
0.80521	34.859	0.47569	24.3157	0.38176	26.2405	0.47139	24.5586	0.56388	31.9543
0.80934	34.8468	0.47813	24.3047	0.38372	26.2361	0.47381	24.5581	0.56677	31.9466
0.81347	34.8347	0.48057	24.2937	0.38567	26.2317	0.47622	24.5576	0.56966	31.9389
0.8176	34.8227	0.48301	24.2827	0.38763	26.2273	0.47864	24.5571	0.57255	31.9313
0.82173	34.8107	0.48545	24.2718	0.38959	26.2228	0.48106	24.5566	0.57545	31.9236
0.82586	34.7987	0.48789	24.2609	0.39155	26.2184	0.48348	24.5561	0.57834	31.916
0.82999	34.7868	0.49033	24.2499	0.3935	26.214	0.48589	24.5557	0.58123	31.9084
0.83412	34.7749	0.49277	24.239	0.39546	26.2095	0.48831	24.5552	0.58412	31.9008
0.83825	34.763	0.49521	24.2281	0.39742	26.2051	0.49073	24.5547	0.58701	31.8933
0.84238	34.7512	0.49765	24.2173	0.39938	26.2006	0.49315	24.5542	0.5899	31.8858
0.84651	34.7394	0.50009	24.2064	0.40134	26.1962	0.49556	24.5537	0.5928	31.8782
0.85064	34.7277	0.50253	24.1956	0.40329	26.1917	0.49798	24.5532	0.59569	31.8707
0.85477	34.716	0.50497	24.1847	0.40525	26.1873	0.5004	24.5527	0.59858	31.8633
0.8589	34.7044	0.50741	24.1739	0.40721	26.1828	0.50282	24.5522	0.60147	31.8558
0.86302	34.6928	0.50985	24.1631	0.40917	26.1784	0.50523	24.5517	0.60436	31.8483
0.86715	34.6812	0.51229	24.1523	0.41112	26.174	0.50765	24.5513	0.60725	31.8409
0.87128	34.6697	0.51472	24.1415	0.41308	26.1695	0.51007	24.5508	0.61015	31.8335
0.87541	34.6583	0.51716	24.1308	0.41504	26.165	0.51249	24.5503	0.61304	31.8261
0.87954	34.6468	0.5196	24.1201	0.417	26.1606	0.5149	24.5498	0.61593	31.8188
0.88367	34.6354	0.52204	24.1093	0.41896	26.1561	0.51732	24.5493	0.61882	31.8114
0.8878	34.6241	0.52448	24.0986	0.42091	26.1516	0.51974	24.5488	0.62171	31.8041
0.89193	34.6128	0.52692	24.0879	0.42287	26.1472	0.52216	24.5484	0.6246	31.7968
0.89606	34.6015	0.52936	24.0772	0.42483	26.1427	0.52457	24.5479	0.6275	31.7895
0.90019	34.5903	0.5318	24.0666	0.42679	26.1382	0.52699	24.5474	0.63039	31.7822
0.90432	34.5791	0.53424	24.0559	0.42874	26.1338	0.52941	24.5469	0.63328	31.775
0.90845	34.5679	0.53668	24.0453	0.4307	26.1293	0.53182	24.5464	0.63617	31.7677
0.91258	34.5568	0.53912	24.0347	0.43266	26.1248	0.53424	24.546	0.63906	31.7605
0.91671	34.5457	0.54156	24.0241	0.43462	26.1203	0.53666	24.5455	0.64195	31.7533
0.92084	34.5347	0.544	24.0135	0.43657	26.1158	0.53908	24.545	0.64485	31.7462
0.92496	34.5237	0.54644	24.003	0.43853	26.1114	0.54149	24.5445	0.64774	31.739
0.92909	34.5128	0.54888	23.9924	0.44049	26.1069	0.54391	24.544	0.65063	31.7319
0.93322	34.5019	0.55132	23.9819	0.44245	26.1024	0.54633	24.5436	0.65352	31.7247
0.93735	34.491	0.55376	23.9714	0.44441	26.0979	0.54875	24.5431	0.65641	31.7176
0.94148	34.4802	0.5562	23.9609	0.44636	26.0934	0.55116	24.5426	0.6593	31.7106
0.94561	34.4694	0.55864	23.9504	0.44832	26.0889	0.55358	24.5421	0.6622	31.7035
0.94974	34.4586	0.56107	23.9399	0.45028	26.0844	0.556	24.5417	0.66509	31.6965
0.95387	34.4479	0.56351	23.9294	0.45224	26.0799	0.55842	24.5412	0.66798	31.6894
0.958	34.4373	0.56595	23.919	0.45419	26.0754	0.56083	24.5407	0.67087	31.6824
0.96213	34.4267	0.56839	23.9086	0.45615	26.0709	0.56325	24.5403	0.67376	31.6754
0.96626	34.4161	0.57083	23.8982	0.45811	26.0664	0.56567	24.5398	0.67665	31.6685
0.97039	34.4055	0.57327	23.8878	0.46007	26.0619	0.56809	24.5393	0.67955	31.6615
0.97452	34.395	0.57571	23.8774	0.46203	26.0574	0.5705	24.5388	0.68244	31.6546
0.97865	34.3845	0.57815	23.8671	0.46398	26.0529	0.57292	24.5384	0.68533	31.6477
0.98277	34.3741	0.58059	23.8567	0.46594	26.0484	0.57534	24.5379	0.68822	31.6408
0.9869	34.3637	0.58303	23.8464	0.4679	26.0439	0.57775	24.5374	0.69111	31.6339
0.99103	34.3533	0.58547	23.8361	0.46986	26.0394	0.58017	24.537	0.694	31.6271
0.99516	34.343	0.58791	23.8258	0.47181	26.0348	0.58259	24.5365	0.6969	31.6202
0.99929	34.3327	0.59035	23.8156	0.47377	26.0303	0.58501	24.536	0.69979	31.6134
1.00342	34.3225	0.59279	23.8053	0.47573	26.0258	0.58742	24.5356	0.70268	31.6066
1.00755	34.3123	0.59523	23.7951	0.47769	26.0213	0.58984	24.5351	0.70557	31.5998
1.01168	34.3021	0.59767	23.7848	0.47964	26.0168	0.59226	24.5346	0.70846	31.5931
1.01581	34.292	0.60011	23.7746	0.4816	26.0123	0.59468	24.5342	0.71135	31.5863
1.01994	34.2819	0.60255	23.7645	0.48356	26.0077	0.59709	24.5337	0.71425	31.5796
1.02407	34.2719	0.60498	23.7543	0.48552	26.0032	0.59951	24.5332	0.71714	31.5729
1.0282	34.2618	0.60742	23.7441	0.48748	25.9987	0.60193	24.5328	0.72003	31.5662
1.03233	34.2519	0.60986	23.734	0.48943	25.9941	0.60435	24.5323	0.72292	31.5595
1.03646	34.2419	0.6123	23.7239	0.49139	25.9896	0.60676	24.5319	0.72581	31.5529
1.04059	34.232	0.61474	23.7138	0.49335	25.9851	0.60918	24.5314	0.7287	31.5462
1.04471	34.2222	0.61718	23.7037	0.49531	25.9805	0.6116	24.531	0.7316	31.5396
1.04884	34.2123	0.61962	23.6936	0.49726	25.976	0.61402	24.5305	0.73449	31.533
1.05297	34.2025	0.62206	23.6836	0.49922	25.9715	0.61643	24.53	0.73738	31.5264
1.0571	34.1928	0.6245	23.6735	0.50118	25.9669	0.61885	24.5296	0.74027	31.5199
1.06123	34.1831	0.62694	23.6635	0.50314	25.9624	0.62127	24.5291	0.74316	31.5133
1.06536	34.1734	0.62938	23.6535	0.5051	25.9578	0.62369	24.5287	0.74605	31.5068
1.06949	34.1637	0.63182	23.6436	0.50705	25.9533	0.6261	24.5282	0.74895	31.5003
1.07362	34.1541	0.63426	23.6336	0.50901	25.9488	0.62852	24.5277	0.75184	31.4938
1.07775	34.1446	0.6367	23.6236	0.51097	25.9442	0.63094	24.5273	0.75473	31.4873
1.08188	34.135	0.63914	23.6137	0.51293	25.9397	0.63335	24.5268	0.75762	31.4809
1.08601	34.1255	0.64158	23.6038	0.51488	25.9351	0.63577	24.5264	0.76051	31.4744
1.09014	34.1161	0.64402	23.5939	0.51684	25.9306	0.63819	24.5259	0.7634	31.468
1.09427	34.1066	0.64646	23.584	0.5188	25.926	0.64061	24.5255	0.7663	31.4616
1.0984	34.0973	0.64889	23.5742	0.52076	25.9214	0.64302	24.525	0.76919	31.4552
1.10252	34.0879	0.65133	23.5643	0.52272	25.9169	0.64544	24.5246	0.77208	31.4489
1.10665	34.0786	0.65377	23.5545	0.52467	25.9123	0.64786	24.5241	0.77497	31.4425
1.11078	34.0693	0.65621	23.5447	0.52663	25.9078	0.65028	24.5237	0.77786	31.4362
1.11491	34.06	0.65865	23.5349	0.52859	25.9032	0.65269	24.5232	0.78075	31.4299
1.11904	34.0508	0.66109	23.5252	0.53055	25.8986	0.65511	24.5228	0.78365	31.4236
1.12317	34.0416	0.66353	23.5154	0.5325	25.8941	0.65753	24.5223	0.78654	31.4173
1.1273	34.0325	0.66597	23.5057	0.53446	25.8895	0.65995	24.5219	0.78943	31.411
1.13143	34.0234	0.66841	23.4959	0.53642	25.8849	0.66236	24.5214	0.79232	31.4048
1.13556	34.0143	0.67085	23.4862	0.53838	25.8804	0.66478	24.521	0.79521	31.3986
1.13969	34.0053	0.67329	23.4766	0.54033	25.8758	0.6672	24.5205	0.79811	31.3924
1.14382	33.9963	0.67573	23.4669	0.54229	25.8712	0.66962	24.5201	0.801	31.3862
1.14795	33.9873	0.67817	23.4572	0.54425	25.8667	0.67203	24.5196	0.80389	31.38
1.15208	33.9784	0.68061	23.4476	0.54621	25.8621	0.67445	24.5192	0.80678	31.3738
1.15621	33.9695	0.68305	23.438	0.54817	25.8575	0.67687	24.5188	0.80967	31.3677
1.16033	33.9606	0.68549	23.4284	0.55012	25.8529	0.67929	24.5183	0.81256	31.3616
1.16446	33.9518	0.68793	23.4188	0.55208	25.8484	0.6817	24.5179	0.81546	31.3555
1.16859	33.943	0.69037	23.4093	0.55404	25.8438	0.68412	24.5174	0.81835	31.3494
1.17272	33.9342	0.69281	23.3998	0.556	25.8392	0.68654	24.517	0.82124	31.3433
1.17685	33.9255	0.69524	23.3902	0.55795	25.8346	0.68895	24.5166	0.82413	31.3373
1.18098	33.9168	0.69768	23.3807	0.55991	25.83	0.69137	24.5161	0.82702	31.3312
1.18511	33.9081	0.70012	23.3712	0.56187	25.8255	0.69379	24.5157	0.82991	31.3252
1.18924	33.8995	0.70256	23.3618	0.56383	25.8209	0.69621	24.5152	0.83281	31.3192
1.19337	33.8909	0.705	23.3523	0.56579	25.8163	0.69862	24.5148	0.8357	31.3132
1.1975	33.8823	0.70744	23.3429	0.56774	25.8117	0.70104	24.5144	0.83859	31.3072
1.20163	33.8738	0.70988	23.3335	0.5697	25.8071	0.70346	24.5139	0.84148	31.3013
1.20576	33.8653	0.71232	23.3241	0.57166	25.8025	0.70588	24.5135	0.84437	31.2954
1.20989	33.8568	0.71476	23.3147	0.57362	25.7979	0.70829	24.5131	0.84726	31.2894
1.21402	33.8484	0.7172	23.3054	0.57557	25.7934	0.71071	24.5126	0.85016	31.2836
1.21815	33.84	0.71964	23.296	0.57753	25.7888	0.71313	24.5122	0.85305	31.2777
1.22227	33.8316	0.72208	23.2867	0.57949	25.7842	0.71555	24.5118	0.85594	31.2718
1.2264	33.8233	0.72452	23.2774	0.58145	25.7796	0.71796	24.5113	0.85883	31.266
1.23053	33.815	0.72696	23.2681	0.5834	25.775	0.72038	24.5109	0.86172	31.2601
1.23466	33.8067	0.7294	23.2588	0.58536	25.7704	0.7228	24.5105	0.86461	31.2543
1.23879	33.7985	0.73184	23.2496	0.58732	25.7658	0.72522	24.51	0.86751	31.2485
1.24292	33.7903	0.73428	23.2403	0.58928	25.7612	0.72763	24.5096	0.8704	31.2427
1.24705	33.7821	0.73672	23.2311	0.59124	25.7566	0.73005	24.5092	0.87329	31.237
1.25118	33.7739	0.73915	23.2219	0.59319	25.752	0.73247	24.5087	0.87618	31.2312
1.25531	33.7658	0.74159	23.2128	0.59515	25.7474	0.73489	24.5083	0.87907	31.2255
1.25944	33.7577	0.74403	23.2036	0.59711	25.7428	0.7373	24.5079	0.88196	31.2197
1.26357	33.7497	0.74647	23.1945	0.59907	25.7382	0.73972	24.5075	0.88486	31.214
1.2677	33.7416	0.74891	23.1853	0.60102	25.7336	0.74214	24.507	0.88775	31.2083
1.27183	33.7337	0.75135	23.1762	0.60298	25.729	0.74455	24.5066	0.89064	31.2027
1.27596	33.7257	0.75379	23.1671	0.60494	25.7244	0.74697	24.5062	0.89353	31.197
1.28008	33.7178	0.75623	23.1581	0.6069	25.7197	0.74939	24.5057	0.89642	31.1914
1.28421	33.7099	0.75867	23.149	0.60886	25.7151	0.75181	24.5053	0.89931	31.1858
1.28834	33.702	0.76111	23.14	0.61081	25.7105	0.75422	24.5049	0.90221	31.1802
1.29247	33.6942	0.76355	23.131	0.61277	25.7059	0.75664	24.5045	0.9051	31.1746
1.2966	33.6864	0.76599	23.122	0.61473	25.7013	0.75906	24.5041	0.90799	31.169
1.30073	33.6786	0.76843	23.113	0.61669	25.6967	0.76148	24.5036	0.91088	31.1635
1.30486	33.6709	0.77087	23.1041	0.61864	25.6921	0.76389	24.5032	0.91377	31.1579
1.30899	33.6631	0.77331	23.0951	0.6206	25.6875	0.76631	24.5028	0.91666	31.1524
1.31312	33.6555	0.77575	23.0862	0.62256	25.6828	0.76873	24.5024	0.91956	31.1469
1.31725	33.6478	0.77819	23.0773	0.62452	25.6782	0.77115	24.502	0.92245	31.1414
1.32138	33.6402	0.78063	23.0684	0.62648	25.6736	0.77356	24.5015	0.92534	31.1359
1.32551	33.6326	0.78306	23.0595	0.62843	25.669	0.77598	24.5011	0.92823	31.1304
1.32964	33.625	0.7855	23.0507	0.63039	25.6644	0.7784	24.5007	0.93112	31.125
1.33377	33.6175	0.78794	23.0419	0.63235	25.6598	0.78082	24.5003	0.93401	31.1196
1.3379	33.61	0.79038	23.033	0.63431	25.6551	0.78323	24.4999	0.93691	31.1142
1.34202	33.6025	0.79282	23.0242	0.63626	25.6505	0.78565	24.4994	0.9398	31.1088
1.34615	33.595	0.79526	23.0155	0.63822	25.6459	0.78807	24.499	0.94269	31.1034
1.35028	33.5876	0.7977	23.0067	0.64018	25.6413	0.79048	24.4986	0.94558	31.098
1.35441	33.5802	0.80014	22.998	0.64214	25.6367	0.7929	24.4982	0.94847	31.0927
1.35854	33.5729	0.80258	22.9892	0.64409	25.632	0.79532	24.4978	0.95136	31.0873
1.36267	33.5655	0.80502	22.9806	0.64605	25.6274	0.79774	24.4974	0.95426	31.082
1.3668	33.5582	0.80746	22.9719	0.64801	25.6228	0.80015	24.497	0.95715	31.0767
1.37093	33.5509	0.8099	22.9632	0.64997	25.6182	0.80257	24.4966	0.96004	31.0714
1.37506	33.5437	0.81234	22.9546	0.65193	25.6135	0.80499	24.4962	0.96293	31.0661
1.37919	33.5365	0.81478	22.9459	0.65388	25.6089	0.80741	24.4957	0.96582	31.0609
1.38332	33.5293	0.81722	22.9373	0.65584	25.6043	0.80982	24.4953	0.96871	31.0556
1.38745	33.5221	0.81966	22.9287	0.6578	25.5997	0.81224	24.4949	0.97161	31.0504
1.39158	33.515	0.8221	22.9201	0.65976	25.595	0.81466	24.4945	0.9745	31.0452
1.39571	33.5079	0.82454	22.9116	0.66171	25.5904	0.81708	24.4941	0.97739	31.04
1.39983	33.5008	0.82698	22.903	0.66367	25.5858	0.81949	24.4937	0.98028	31.0348
1.40396	33.4937	0.82941	22.8945	0.66563	25.5812	0.82191	24.4933	0.98317	31.0296
1.40809	33.4867	0.83185	22.886	0.66759	25.5765	0.82433	24.4929	0.98606	31.0245
1.41222	33.4797	0.83429	22.8775	0.66955	25.5719	0.82675	24.4925	0.98896	31.0193
1.41635	33.4727	0.83673	22.8691	0.6715	25.5673	0.82916	24.4921	0.99185	31.0142
1.42048	33.4658	0.83917	22.8606	0.67346	25.5626	0.83158	24.4917	0.99474	31.0091
1.42461	33.4589	0.84161	22.8522	0.67542	25.558	0.834	24.4913	0.99763	31.004
1.42874	33.452	0.84405	22.8438	0.67738	25.5534	0.83642	24.4909	1.00052	30.9989
1.43287	33.4451	0.84649	22.8354	0.67933	25.5487	0.83883	24.4905	1.00341	30.9939
1.437	33.4383	0.84893	22.827	0.68129	25.5441	0.84125	24.4901	1.00631	30.9888
1.44113	33.4314	0.85137	22.8187	0.68325	25.5395	0.84367	24.4897	1.0092	30.9838
1.44526	33.4247	0.85381	22.8103	0.68521	25.5348	0.84608	24.4893	1.01209	30.9788
1.44939	33.4179	0.85625	22.802	0.68716	25.5302	0.8485	24.4889	1.01498	30.9737
1.45352	33.4112	0.85869	22.7937	0.68912	25.5256	0.85092	24.4885	1.01787	30.9688
1.45764	33.4045	0.86113	22.7854	0.69108	25.5209	0.85334	24.4881	1.02076	30.9638
1.46177	33.3978	0.86357	22.7771	0.69304	25.5163	0.85575	24.4877	1.02366	30.9588
1.4659	33.3911	0.86601	22.7689	0.695	25.5117	0.85817	24.4873	1.02655	30.9539
1.47003	33.3845	0.86845	22.7607	0.69695	25.507	0.86059	24.4869	1.02944	30.9489
1.47416	33.3779	0.87089	22.7525	0.69891	25.5024	0.86301	24.4865	1.03233	30.944
1.47829	33.3713	0.87332	22.7443	0.70087	25.4977	0.86542	24.4861	1.03522	30.9391
1.48242	33.3648	0.87576	22.7361	0.70283	25.4931	0.86784	24.4857	1.03811	30.9342
1.48655	33.3582	0.8782	22.7279	0.70478	25.4885	0.87026	24.4853	1.04101	30.9293
1.49068	33.3517	0.88064	22.7198	0.70674	25.4838	0.87268	24.4849	1.0439	30.9245
1.49481	33.3453	0.88308	22.7117	0.7087	25.4792	0.87509	24.4845	1.04679	30.9197
1.49894	33.3388	0.88552	22.7036	0.71066	25.4746	0.87751	24.4841	1.04968	30.9148
1.50307	33.3324	0.88796	22.6955	0.71262	25.4699	0.87993	24.4837	1.05257	30.91
1.5072	33.326	0.8904	22.6874	0.71457	25.4653	0.88235	24.4833	1.05546	30.9052
1.51133	33.3196	0.89284	22.6794	0.71653	25.4607	0.88476	24.4829	1.05836	30.9004
1.51546	33.3132	0.89528	22.6714	0.71849	25.456	0.88718	24.4825	1.06125	30.8956
1.51958	33.3069	0.89772	22.6633	0.72045	25.4514	0.8896	24.4821	1.06414	30.8909
1.52371	33.3006	0.90016	22.6553	0.7224	25.4467	0.89202	24.4818	1.06703	30.8861
1.52784	33.2943	0.9026	22.6474	0.72436	25.4421	0.89443	24.4814	1.06992	30.8814
1.53197	33.2881	0.90504	22.6394	0.72632	25.4374	0.89685	24.481	1.07282	30.8767
1.5361	33.2819	0.90748	22.6315	0.72828	25.4328	0.89927	24.4806	1.07571	30.8719
1.54023	33.2756	0.90992	22.6236	0.73024	25.4282	0.90168	24.4802	1.0786	30.8672
1.54436	33.2695	0.91236	22.6156	0.73219	25.4235	0.9041	24.4798	1.08149	30.8626
1.54849	33.2633	0.9148	22.6078	0.73415	25.4189	0.90652	24.4794	1.08438	30.8579
1.55262	33.2572	0.91723	22.5999	0.73611	25.4142	0.90894	24.479	1.08727	30.8532
1.55675	33.2511	0.91967	22.592	0.73807	25.4096	0.91135	24.4787	1.09017	30.8486
1.56088	33.245	0.92211	22.5842	0.74002	25.405	0.91377	24.4783	1.09306	30.844
1.56501	33.2389	0.92455	22.5764	0.74198	25.4003	0.91619	24.4779	1.09595	30.8394
1.56914	33.2329	0.92699	22.5686	0.74394	25.3957	0.91861	24.4775	1.09884	30.8348
1.57327	33.2269	0.92943	22.5608	0.7459	25.391	0.92102	24.4771	1.10173	30.8302
1.57739	33.2209	0.93187	22.5531	0.74785	25.3864	0.92344	24.4767	1.10462	30.8256
1.58152	33.2149	0.93431	22.5453	0.74981	25.3818	0.92586	24.4764	1.10752	30.8211
1.58565	33.209	0.93675	22.5376	0.75177	25.3771	0.92828	24.476	1.11041	30.8165
1.58978	33.203	0.93919	22.5299	0.75373	25.3725	0.93069	24.4756	1.1133	30.812
1.59391	33.1971	0.94163	22.5222	0.75569	25.3679	0.93311	24.4752	1.11619	30.8075
1.59804	33.1912	0.94407	22.5145	0.75764	25.3632	0.93553	24.4748	1.11908	30.803
1.60217	33.1854	0.94651	22.5069	0.7596	25.3586	0.93795	24.4745	1.12197	30.7985
1.6063	33.1796	0.94895	22.4992	0.76156	25.3539	0.94036	24.4741	1.12487	30.794
1.61043	33.1737	0.95139	22.4916	0.76352	25.3493	0.94278	24.4737	1.12776	30.7895
1.61456	33.168	0.95383	22.484	0.76547	25.3447	0.9452	24.4733	1.13065	30.7851
1.61869	33.1622	0.95627	22.4764	0.76743	25.34	0.94761	24.473	1.13354	30.7807
1.62282	33.1564	0.95871	22.4689	0.76939	25.3354	0.95003	24.4726	1.13643	30.7762
1.62695	33.1507	0.96115	22.4613	0.77135	25.3307	0.95245	24.4722	1.13932	30.7718
1.63108	33.145	0.96358	22.4538	0.77331	25.3261	0.95487	24.4718	1.14222	30.7674
1.63521	33.1394	0.96602	22.4463	0.77526	25.3215	0.95728	24.4715	1.14511	30.763
1.63933	33.1337	0.96846	22.4388	0.77722	25.3168	0.9597	24.4711	1.148	30.7586
1.64346	33.1281	0.9709	22.4313	0.77918	25.3122	0.96212	24.4707	1.15089	30.7543
1.64759	33.1225	0.97334	22.4238	0.78114	25.3076	0.96454	24.4703	1.15378	30.7499
1.65172	33.1169	0.97578	22.4164	0.78309	25.3029	0.96695	24.47	1.15667	30.7456
1.65585	33.1113	0.97822	22.409	0.78505	25.2983	0.96937	24.4696	1.15957	30.7413
1.65998	33.1057	0.98066	22.4016	0.78701	25.2936	0.97179	24.4692	1.16246	30.737
1.66411	33.1002	0.9831	22.3942	0.78897	25.289	0.97421	24.4689	1.16535	30.7327
1.66824	33.0947	0.98554	22.3868	0.79092	25.2844	0.97662	24.4685	1.16824	30.7284
1.67237	33.0892	0.98798	22.3794	0.79288	25.2797	0.97904	24.4681	1.17113	30.7241
1.6765	33.0838	0.99042	22.3721	0.79484	25.2751	0.98146	24.4677	1.17402	30.7199
1.68063	33.0783	0.99286	22.3648	0.7968	25.2705	0.98388	24.4674	1.17692	30.7156
1.68476	33.0729	0.9953	22.3575	0.79876	25.2658	0.98629	24.467	1.17981	30.7114
1.68889	33.0675	0.99774	22.3502	0.80071	25.2612	0.98871	24.4667	1.1827	30.7071
1.69302	33.0621	1.00018	22.3429	0.80267	25.2566	0.99113	24.4663	1.18559	30.7029
1.69714	33.0568	1.00262	22.3357	0.80463	25.2519	0.99355	24.4659	1.18848	30.6988
1.70127	33.0514	1.00506	22.3284	0.80659	25.2473	0.99596	24.4656	1.19137	30.6946
1.7054	33.0461	1.00749	22.3212	0.80854	25.2427	0.99838	24.4652	1.19427	30.6904
1.70953	33.0408	1.00993	22.314	0.8105	25.238	1.0008	24.4648	1.19716	30.6862
1.71366	33.0355	1.01237	22.3068	0.81246	25.2334	1.00321	24.4645	1.20005	30.6821
1.71779	33.0303	1.01481	22.2996	0.81442	25.2288	1.00563	24.4641	1.20294	30.6779
1.72192	33.025	1.01725	22.2925	0.81638	25.2241	1.00805	24.4637	1.20583	30.6738
1.72605	33.0198	1.01969	22.2854	0.81833	25.2195	1.01047	24.4634	1.20872	30.6697
1.73018	33.0146	1.02213	22.2782	0.82029	25.2149	1.01288	24.463	1.21162	30.6656
1.73431	33.0094	1.02457	22.2711	0.82225	25.2102	1.0153	24.4627	1.21451	30.6615
1.73844	33.0043	1.02701	22.2641	0.82421	25.2056	1.01772	24.4623	1.2174	30.6575
1.74257	32.9991	1.02945	22.257	0.82616	25.201	1.02014	24.4619	1.22029	30.6534
1.7467	32.994	1.03189	22.25	0.82812	25.1964	1.02255	24.4616	1.22318	30.6493
1.75083	32.9889	1.03433	22.2429	0.83008	25.1917	1.02497	24.4612	1.22607	30.6453
1.75495	32.9838	1.03677	22.2359	0.83204	25.1871	1.02739	24.4609	1.22897	30.6413
1.75908	32.9788	1.03921	22.2289	0.83399	25.1825	1.02981	24.4605	1.23186	30.6373
1.76321	32.9737	1.04165	22.2219	0.83595	25.1779	1.03222	24.4601	1.23475	30.6333
1.76734	32.9687	1.04409	22.215	0.83791	25.1732	1.03464	24.4598	1.23764	30.6292
1.77147	32.9637	1.04653	22.208	0.83987	25.1686	1.03706	24.4594	1.24053	30.6253
1.7756	32.9587	1.04897	22.2011	0.84183	25.164	1.03948	24.4591	1.24342	30.6213
1.77973	32.9537	1.0514	22.1942	0.84378	25.1594	1.04189	24.4587	1.24632	30.6173
1.78386	32.9488	1.05384	22.1873	0.84574	25.1547	1.04431	24.4584	1.24921	30.6134
1.78799	32.9439	1.05628	22.1804	0.8477	25.1501	1.04673	24.458	1.2521	30.6095
1.79212	32.939	1.05872	22.1735	0.84966	25.1455	1.04915	24.4577	1.25499	30.6056
1.79625	32.9341	1.06116	22.1667	0.85161	25.1409	1.05156	24.4573	1.25788	30.6016
1.80038	32.9292	1.0636	22.1599	0.85357	25.1363	1.05398	24.457	1.26077	30.5977
1.80451	32.9243	1.06604	22.1531	0.85553	25.1317	1.0564	24.4566	1.26367	30.5938
1.80864	32.9195	1.06848	22.1463	0.85749	25.127	1.05881	24.4563	1.26656	30.59
1.81277	32.9147	1.07092	22.1395	0.85945	25.1224	1.06123	24.4559	1.26945	30.5861
1.81689	32.9099	1.07336	22.1327	0.8614	25.1178	1.06365	24.4556	1.27234	30.5822
1.82102	32.9051	1.0758	22.126	0.86336	25.1132	1.06607	24.4552	1.27523	30.5784
1.82515	32.9004	1.07824	22.1193	0.86532	25.1086	1.06848	24.4549	1.27812	30.5746
1.82928	32.8956	1.08068	22.1125	0.86728	25.104	1.0709	24.4545	1.28102	30.5708
1.83341	32.8909	1.08312	22.1058	0.86923	25.0994	1.07332	24.4542	1.28391	30.5669
1.83754	32.8862	1.08556	22.0992	0.87119	25.0947	1.07574	24.4538	1.2868	30.5632
1.84167	32.8815	1.088	22.0925	0.87315	25.0901	1.07815	24.4535	1.28969	30.5594
1.8458	32.8768	1.09044	22.0859	0.87511	25.0855	1.08057	24.4531	1.29258	30.5556
1.84993	32.8721	1.09288	22.0792	0.87707	25.0809	1.08299	24.4528	1.29547	30.5518
1.85406	32.8675	1.09532	22.0726	0.87902	25.0763	1.08541	24.4525	1.29837	30.5481
1.85819	32.8629	1.09775	22.066	0.88098	25.0717	1.08782	24.4521	1.30126	30.5443
1.86232	32.8583	1.10019	22.0594	0.88294	25.0671	1.09024	24.4518	1.30415	30.5406
1.86645	32.8537	1.10263	22.0529	0.8849	25.0625	1.09266	24.4514	1.30704	30.5369
1.87058	32.8491	1.10507	22.0463	0.88685	25.0579	1.09508	24.4511	1.30993	30.5332
1.8747	32.8446	1.10751	22.0398	0.88881	25.0533	1.09749	24.4507	1.31282	30.5295
1.87883	32.84	1.10995	22.0333	0.89077	25.0487	1.09991	24.4504	1.31572	30.5258
1.88296	32.8355	1.11239	22.0268	0.89273	25.0441	1.10233	24.4501	1.31861	30.5221
1.88709	32.831	1.11483	22.0203	0.89468	25.0395	1.10474	24.4497	1.3215	30.5184
1.89122	32.8265	1.11727	22.0138	0.89664	25.0349	1.10716	24.4494	1.32439	30.5148
1.89535	32.8221	1.11971	22.0073	0.8986	25.0303	1.10958	24.449	1.32728	30.5111
1.89948	32.8176	1.12215	22.0009	0.90056	25.0257	1.112	24.4487	1.33018	30.5075
1.90361	32.8132	1.12459	21.9945	0.90252	25.0211	1.11441	24.4484	1.33307	30.5039
1.90774	32.8088	1.12703	21.9881	0.90447	25.0165	1.11683	24.448	1.33596	30.5003
1.91187	32.8044	1.12947	21.9817	0.90643	25.0119	1.11925	24.4477	1.33885	30.4967
1.916	32.8	1.13191	21.9753	0.90839	25.0073	1.12167	24.4474	1.34174	30.4931
1.92013	32.7956	1.13435	21.969	0.91035	25.0027	1.12408	24.447	1.34463	30.4895
1.92426	32.7913	1.13679	21.9626	0.9123	24.9981	1.1265	24.4467	1.34753	30.4859
1.92839	32.7869	1.13923	21.9563	0.91426	24.9935	1.12892	24.4463	1.35042	30.4824
1.93252	32.7826	1.14166	21.95	0.91622	24.9889	1.13134	24.446	1.35331	30.4788
1.93664	32.7783	1.1441	21.9437	0.91818	24.9843	1.13375	24.4457	1.3562	30.4753
1.94077	32.774	1.14654	21.9374	0.92014	24.9798	1.13617	24.4454	1.35909	30.4718
1.9449	32.7697	1.14898	21.9312	0.92209	24.9752	1.13859	24.445	1.36198	30.4682
1.94903	32.7655	1.15142	21.9249	0.92405	24.9706	1.14101	24.4447	1.36488	30.4647
1.95316	32.7612	1.15386	21.9187	0.92601	24.966	1.14342	24.4444	1.36777	30.4612
1.95729	32.757	1.1563	21.9125	0.92797	24.9614	1.14584	24.444	1.37066	30.4577
1.96142	32.7528	1.15874	21.9063	0.92992	24.9568	1.14826	24.4437	1.37355	30.4543
1.96555	32.7486	1.16118	21.9001	0.93188	24.9523	1.15068	24.4434	1.37644	30.4508
1.96968	32.7444	1.16362	21.8939	0.93384	24.9477	1.15309	24.443	1.37933	30.4473
1.97381	32.7403	1.16606	21.8878	0.9358	24.9431	1.15551	24.4427	1.38223	30.4439
1.97794	32.7361	1.1685	21.8816	0.93775	24.9385	1.15793	24.4424	1.38512	30.4404
1.98207	32.732	1.17094	21.8755	0.93971	24.934	1.16034	24.4421	1.38801	30.437
1.9862	32.7279	1.17338	21.8694	0.94167	24.9294	1.16276	24.4417	1.3909	30.4336
1.99033	32.7238	1.17582	21.8633	0.94363	24.9248	1.16518	24.4414	1.39379	30.4302
1.99445	32.7197	1.17826	21.8572	0.94559	24.9202	1.1676	24.4411	1.39668	30.4268
1.99858	32.7156	1.1807	21.8512	0.94754	24.9157	1.17001	24.4408	1.39958	30.4234
2.00271	32.7116	1.18314	21.8451	0.9495	24.9111	1.17243	24.4404	1.40247	30.42
2.00684	32.7075	1.18558	21.8391	0.95146	24.9065	1.17485	24.4401	1.40536	30.4167
2.01097	32.7035	1.18801	21.8331	0.95342	24.902	1.17727	24.4398	1.40825	30.4133
2.0151	32.6995	1.19045	21.8271	0.95537	24.8974	1.17968	24.4395	1.41114	30.41
		1.19289	21.8211	0.95733	24.8929	1.1821	24.4391	1.41403	30.4066
		1.19533	21.8151	0.95929	24.8883	1.18452	24.4388	1.41693	30.4033
		1.19777	21.8091	0.96125	24.8837	1.18694	24.4385	1.41982	30.4
		1.20021	21.8032	0.96321	24.8792	1.18935	24.4382	1.42271	30.3967
		1.20265	21.7973	0.96516	24.8746	1.19177	24.4379	1.4256	30.3934
		1.20509	21.7914	0.96712	24.8701	1.19419	24.4375	1.42849	30.3901
		1.20753	21.7855	0.96908	24.8655	1.19661	24.4372	1.43138	30.3868
		1.20997	21.7796	0.97104	24.861	1.19902	24.4369	1.43428	30.3835
		1.21241	21.7737	0.97299	24.8564	1.20144	24.4366	1.43717	30.3803
		1.21485	21.7679	0.97495	24.8519	1.20386	24.4363	1.44006	30.377
		1.21729	21.762	0.97691	24.8473	1.20628	24.4359	1.44295	30.3738
		1.21973	21.7562	0.97887	24.8428	1.20869	24.4356	1.44584	30.3706
		1.22217	21.7504	0.98083	24.8382	1.21111	24.4353	1.44873	30.3673
		1.22461	21.7446	0.98278	24.8337	1.21353	24.435	1.45163	30.3641
		1.22705	21.7388	0.98474	24.8291	1.21594	24.4347	1.45452	30.3609
		1.22949	21.7331	0.9867	24.8246	1.21836	24.4344	1.45741	30.3577
		1.23192	21.7273	0.98866	24.8201	1.22078	24.434	1.4603	30.3545
		1.23436	21.7216	0.99061	24.8155	1.2232	24.4337	1.46319	30.3514
		1.2368	21.7159	0.99257	24.811	1.22561	24.4334	1.46608	30.3482
		1.23924	21.7102	0.99453	24.8065	1.22803	24.4331	1.46898	30.345
		1.24168	21.7045	0.99649	24.8019	1.23045	24.4328	1.47187	30.3419
		1.24412	21.6988	0.99844	24.7974	1.23287	24.4325	1.47476	30.3387
		1.24656	21.6932	1.0004	24.7929	1.23528	24.4322	1.47765	30.3356
		1.249	21.6875	1.00236	24.7884	1.2377	24.4319	1.48054	30.3325
		1.25144	21.6819	1.00432	24.7838	1.24012	24.4315	1.48343	30.3294
		1.25388	21.6763	1.00628	24.7793	1.24254	24.4312	1.48633	30.3263
		1.25632	21.6707	1.00823	24.7748	1.24495	24.4309	1.48922	30.3232
		1.25876	21.6651	1.01019	24.7703	1.24737	24.4306	1.49211	30.3201
		1.2612	21.6595	1.01215	24.7658	1.24979	24.4303	1.495	30.317
		1.26364	21.6539	1.01411	24.7612	1.25221	24.43	1.49789	30.3139
		1.26608	21.6484	1.01606	24.7567	1.25462	24.4297	1.50078	30.3109
		1.26852	21.6429	1.01802	24.7522	1.25704	24.4294	1.50368	30.3078
		1.27096	21.6374	1.01998	24.7477	1.25946	24.4291	1.50657	30.3048
		1.2734	21.6319	1.02194	24.7432	1.26187	24.4288	1.50946	30.3017
		1.27583	21.6264	1.0239	24.7387	1.26429	24.4285	1.51235	30.2987
		1.27827	21.6209	1.02585	24.7342	1.26671	24.4282	1.51524	30.2957
		1.28071	21.6154	1.02781	24.7297	1.26913	24.4279	1.51813	30.2927
		1.28315	21.61	1.02977	24.7252	1.27154	24.4276	1.52103	30.2897
		1.28559	21.6045	1.03173	24.7207	1.27396	24.4273	1.52392	30.2867
		1.28803	21.5991	1.03368	24.7162	1.27638	24.427	1.52681	30.2837
		1.29047	21.5937	1.03564	24.7117	1.2788	24.4266	1.5297	30.2808
		1.29291	21.5883	1.0376	24.7072	1.28121	24.4263
		1.29535	21.583	1.03956	24.7027	1.28363	24.426
		1.29779	21.5776	1.04151	24.6982	1.28605	24.4257
		1.30023	21.5722	1.04347	24.6937	1.28847	24.4254
		1.30267	21.5669	1.04543	24.6892	1.29088	24.4251
		1.30511	21.5616	1.04739	24.6848	1.2933	24.4248
		1.30755	21.5563	1.04935	24.6803	1.29572	24.4245
		1.30999	21.551	1.0513	24.6758	1.29814	24.4243
		1.31243	21.5457	1.05326	24.6713	1.30055	24.424
		1.31487	21.5404	1.05522	24.6668	1.30297	24.4236
		1.31731	21.5352	1.05718	24.6623	1.30539	24.4233
		1.31975	21.5299	1.05913	24.6579	1.30781	24.4231
		1.32218	21.5247	1.06109	24.6534	1.31022	24.4228
		1.32462	21.5195	1.06305	24.6489	1.31264	24.4225
		1.32706	21.5143	1.06501	24.6445	1.31506	24.4222
		1.3295	21.5091	1.06697	24.64	1.31747	24.4219
		1.33194	21.5039	1.06892	24.6355	1.31989	24.4216
		1.33438	21.4988	1.07088	24.6311	1.32231	24.4213
		1.33682	21.4936	1.07284	24.6266	1.32473	24.421
		1.33926	21.4885	1.0748	24.6222	1.32714	24.4207
		1.3417	21.4834	1.07675	24.6177	1.32956	24.4204
		1.34414	21.4783	1.07871	24.6133	1.33198	24.4201
		1.34658	21.4732	1.08067	24.6088	1.3344	24.4198
		1.34902	21.4681	1.08263	24.6044	1.33681	24.4195
		1.35146	21.463	1.08458	24.5999	1.33923	24.4193
		1.3539	21.458	1.08654	24.5955	1.34165	24.419
		1.35634	21.4529	1.0885	24.591	1.34407	24.4187
		1.35878	21.4479	1.09046	24.5866	1.34648	24.4184
		1.36122	21.4429	1.09242	24.5822	1.3489	24.4181
		1.36366	21.4379	1.09437	24.5777	1.35132	24.4178
		1.36609	21.4329	1.09633	24.5733	1.35374	24.4175
		1.36853	21.4279	1.09829	24.5689	1.35615	24.4172
		1.37097	21.423	1.10025	24.5645	1.35857	24.4169
		1.37341	21.418	1.1022	24.56	1.36099	24.4167
		1.37585	21.4131	1.10416	24.5556	1.36341	24.4164
		1.37829	21.4081	1.10612	24.5512	1.36582	24.4161
		1.38073	21.4032	1.10808	24.5468	1.36824	24.4158
		1.38317	21.3983	1.11004	24.5423	1.37066	24.4155
		1.38561	21.3934	1.11199	24.5379	1.37307	24.4152
		1.38805	21.3886	1.11395	24.5335	1.37549	24.415
		1.39049	21.3837	1.11591	24.5291	1.37791	24.4147
		1.39293	21.3789	1.11787	24.5247	1.38033	24.4144
		1.39537	21.374	1.11982	24.5203	1.38274	24.4141
		1.39781	21.3692	1.12178	24.5159	1.38516	24.4138
		1.40025	21.3644	1.12374	24.5115	1.38758	24.4135
		1.40269	21.3596	1.1257	24.5071	1.39	24.4133
		1.40513	21.3548	1.12766	24.5027	1.39241	24.413
		1.40757	21.35	1.12961	24.4983	1.39483	24.4127
		1.41	21.3453	1.13157	24.4939	1.39725	24.4124
		1.41244	21.3405	1.13353	24.4895	1.39967	24.4122
		1.41488	21.3358	1.13549	24.4851	1.40208	24.4119
		1.41732	21.3311	1.13744	24.4808	1.4045	24.4116
		1.41976	21.3263	1.1394	24.4764	1.40692	24.4113
		1.4222	21.3216	1.14136	24.472	1.40934	24.411
		1.42464	21.3169	1.14332	24.4676	1.41175	24.4108
		1.42708	21.3123	1.14527	24.4632	1.41417	24.4105
		1.42952	21.3076	1.14723	24.4589	1.41659	24.4102
		1.43196	21.303	1.14919	24.4545	1.419	24.4099
		1.4344	21.2983	1.15115	24.4501	1.42142	24.4097
		1.43684	21.2937	1.15311	24.4458	1.42384	24.4094
		1.43928	21.2891	1.15506	24.4414	1.42626	24.4091
		1.44172	21.2845	1.15702	24.4371	1.42867	24.4088
		1.44416	21.2799	1.15898	24.4327	1.43109	24.4086
		1.4466	21.2753	1.16094	24.4283	1.43351	24.4083
		1.44904	21.2707	1.16289	24.424
		1.45148	21.2662	1.16485	24.4197
		1.45392	21.2616	1.16681	24.4153
		1.45635	21.2571	1.16877	24.411
		1.45879	21.2526	1.17073	24.4066
		1.46123	21.2481	1.17268	24.4023
		1.46367	21.2436	1.17464	24.398
		1.46611	21.2391	1.1766	24.3936
		1.46855	21.2346	1.17856	24.3893
		1.47099	21.2301	1.18051	24.385
		1.47343	21.2257	1.18247	24.3806
		1.47587	21.2213	1.18443	24.3763
		1.47831	21.2168	1.18639	24.372
		1.48075	21.2124	1.18834	24.3677
		1.48319	21.208	1.1903	24.3634
		1.48563	21.2036	1.19226	24.359
		1.48807	21.1992	1.19422	24.3547
		1.49051	21.1949	1.19618	24.3504
		1.49295	21.1905	1.19813	24.3461
		1.49539	21.1862	1.20009	24.3418
		1.49783	21.1818	1.20205	24.3375
		1.50026	21.1775	1.20401	24.3332
		1.5027	21.1732	1.20596	24.3289
		1.50514	21.1689	1.20792	24.3247
		1.50758	21.1646	1.20988	24.3204
		1.51002	21.1603	1.21184	24.3161
		1.51246	21.156	1.2138	24.3118
		1.5149	21.1518	1.21575	24.3075
		1.51734	21.1475	1.21771	24.3032
		1.51978	21.1433	1.21967	24.299
		1.52222	21.1391	1.22163	24.2947
		1.52466	21.1349	1.22358	24.2904
		1.5271	21.1306	1.22554	24.2862
		1.52954	21.1265	1.2275	24.2819
		1.53198	21.1223	1.22946	24.2777
		1.53442	21.1181	1.23142	24.2734
		1.53686	21.1139	1.23337	24.2691
		1.5393	21.1098	1.23533	24.2649
		1.54174	21.1057	1.23729	24.2606
		1.54417	21.1015	1.23925	24.2564
		1.54661	21.0974	1.2412	24.2522
		1.54905	21.0933
		1.55149	21.0892
		1.55393	21.0851
		1.55637	21.0811
		1.55881	21.077
		1.56125	21.0729
		1.56369	21.0689
		1.56613	21.0649
		1.56857	21.0608
		1.57101	21.0568
		1.57345	21.0528
		1.57589	21.0488
		1.57833	21.0449
		1.58077	21.0409
		1.58321	21.0369
		1.58565	21.033
		1.58809	21.029
		1.59052	21.0251
		1.59296	21.0212
		1.5954	21.0173
		1.59784	21.0134
		1.60028	21.0095
		1.60272	21.0056
		1.60516	21.0018
		1.6076	20.9979
		1.61004	20.9941
		1.61248	20.9902

## Sheet: FigureS13_b
Al-TBAPy		In-TBAPy (Orthorhombic)		In-TBAPy (Monoclinic)		Ga-TBAPy (Orthorhombic)		Ga-TBAPy (Monoclinic)		Sc-TBAPy
Adsorbed CO2 (mmol/g)	-Qst (kJ/mol)	Adsorbed CO2 (mmol/g)	-Qst (kJ/mol)	Adsorbed CO2 (mmol/g)	-Qst (kJ/mol)	Adsorbed CO2 (mmol/g)	-Qst (kJ/mol)	Adsorbed CO2 (mmol/g)	-Qst (kJ/mol)	Adsorbed CO2 (mmol/g)	-Qst (kJ/mol)
0.00664	30.6504	0.00455	27.5641	0.00201	30.4716	0.00564	30.532	0.00384	31.2137	0.00439	26.4401
0.01955	30.3389	0.01343	27.5285	0.00642	30.4252	0.01663	30.4087	0.01138	31.1916	0.0127	26.4788
0.03894	30.4177	0.0279	27.5506	0.01264	30.5026	0.03377	30.3464	0.02247	31.1657	0.02489	26.4766
0.05276	30.4874	0.03583	27.4384	0.01674	30.5153	0.04364	30.2309	0.02955	31.1526	0.03245	26.5416
0.06375	30.4016	0.04422	27.4763	0.02131	30.4581	0.0545	30.214	0.03629	31.1664	0.03984	26.3632
0.152	30.0052	0.10826	27.3417	0.05093	30.5153	0.13231	29.9613	0.08846	31.31	0.09792	26.3359
0.28387	29.6478	0.20044	27.1676	0.1003	30.5752	0.24939	29.9062	0.16678	31.3306	0.18746	25.9732
0.40655	29.2194	0.28675	26.7243	0.145	30.5891	0.35146	29.4557	0.22424	31.4859	0.27208	25.9214
0.52098	29.0868	0.37185	26.5285	0.19318	30.5576	0.42512	28.703	0.2846	31.3007	0.35142	25.8029
0.61269	28.4594	0.44665	26.2477	0.22974	30.5723	0.51564	28.6247	0.34425	31.4342	0.42069	25.63
0.69261	27.8793	0.50543	26.0592	0.26511	30.6327	0.59379	28.9024	0.40565	31.4652	0.48236	25.6515
0.75805	28.0861	0.578	26.0943	0.30351	30.65	0.66979	28.015	0.43677	31.4276	0.55771	25.3277
0.84675	27.5374	0.62761	25.6397	0.34347	30.5151	0.71361	27.5481	0.47221	31.6426	0.60184	24.9535
0.91712	27.3668	0.68562	25.6214	0.3663	30.6615	0.77969	27.2541	0.50837	31.6878	0.65807	24.9042
0.98583	26.8775	0.7353	25.2627	0.40066	30.5417	0.84192	27.1776	0.55248	31.5207	0.71792	24.7096
1.06324	26.6757	0.78588	24.9934	0.44068	30.7003	0.89554	26.6354	0.57376	31.8454	0.76598	24.5208
1.10231	26.1613	0.8298	24.8395	0.47052	30.8085	0.9278	26.4718	0.59959	31.507	0.81469	24.3943
1.21554	26.0737	0.93876	24.4297	0.50095	30.7099	1.05918	26.2676	0.64813	31.6267	0.90453	24.0251
1.30969	25.5263	1.03712	24.1802	0.56015	30.7671	1.12265	25.8053	0.70256	31.8812	1.02186	23.6348
1.41483	25.294	1.10306	23.9503	0.60447	30.7139	1.18125	24.8442	0.7456	31.7618	1.08283	23.5928
1.53627	24.0862	1.18298	23.6827	0.64182	30.4919	1.28531	24.1322	0.76047	31.6908	1.15915	23.2742
1.57976	23.9378	1.28401	23.8369	0.68352	30.5985	1.36233	24.6311	0.79009	32.1176	1.25186	23.1228
1.67056	23.7166	1.32264	23.2869	0.72969	30.6695	1.41016	23.87	0.82277	31.6586	1.28227	23.1959
1.7733	23.8367	1.38636	23.3205	0.72852	30.4067	1.48792	24.4198	0.84265	31.7128	1.38826	23.0244
1.82478	23.5993	1.46288	23.1424	0.7579	30.4568	1.55284	23.4165	0.85857	31.4823	1.44508	22.5638
1.91826	23.4591	1.53076	22.8156	0.8173	30.8088	1.59369	23.4488	0.87555	31.8154	1.48586	22.3492
1.97787	23.5525	1.58816	22.6467	0.82655	30.5437	1.66508	23.7312	0.90195	31.5839	1.55964	22.6159
2.04075	23.0369	1.66321	22.798	0.87414	30.4378	1.73529	22.9935	0.91317	31.7718	1.62771	22.5138
2.15402	23.0363	1.7261	22.5967	0.8832	30.7495	1.78981	23.2858	0.93534	31.7597	1.69079	22.303
2.19645	22.8267	1.77947	22.6358	0.90667	30.6316	1.82281	22.9464	0.96222	32.2266	1.74353	22.2835
2.26435	22.8273	1.83676	22.4213	0.93299	30.4005	1.85733	22.6217	0.94856	31.3401	1.79406	22.0142
2.39834	22.5877	1.92092	22.2735	0.97542	30.6072	2.00932	22.6945	0.96733	31.2122	1.91387	21.7874
2.50064	22.856	2.0189	21.8897	1.01073	30.3659	2.12636	22.4763	0.9975	31.5015	1.98815	21.8422
2.69023	22.3474	2.18359	22.2808	1.02178	30.4124	2.21676	22.4061	1.02736	31.591	2.1075	21.8202
2.79353	22.2805	2.24937	22.2531	1.08303	30.7046	2.30092	22.8792	1.03286	31.5063	2.20424	21.429
2.91026	22.722	2.39501	22.4387	1.1018	30.6591	2.4225	22.348	1.05942	31.3376	2.3255	21.1665
3.58235	22.5897	2.9296	21.9102	1.23666	29.8801	2.97837	22.4088	1.11719	30.8283	2.73153	21.189
