# Supplementary material for: Unraveling metal effects on CO2 uptake in pyrene-based metal-organic frameworks
Source: Nat Commun. 2025 Feb 11;16:1516. doi: 10.1038/s41467-025-56296-w (PMC11814143; doi:10.1038/s41467-025-56296-w)
Supplement: Supplementary file 3 — Source Data [file 41467_2025_56296_MOESM3_ESM.zip › SourceCode/SuppInf/FigureS14_Histograms.xlsx]

## Sheet: FigureS14_b
Energy (kJ/mol)
-33.3823
-32.9972
-31.2967
-31.8962
-32.9758
-32.3278
-33.2116
-32.9189
-32.8665
-33.4626
-30.565
-32.6426
-32.8554
-32.915
-32.8355
-32.9669
-33.1556
-32.8974
-33.2762
-31.3067
-31.7612
-33.0934
-33.3463
-32.5769
-32.692
-31.7834
-32.0261
-33.2146
-32.8108
-33.4779
-33.2314
-32.5507
-32.8271
-33.2411
-33.0741
-32.3293
-32.37
-32.9067
-32.9663
-32.9283
-33.4141
-32.4989
-32.5955
-33.2025
-33.151
-32.6615
-33.0552
-33.2148
-33.0673
-30.9607
-32.4439
-32.3824
-32.8865
-32.5648
-31.9056
-32.444
-32.171
-33.4008
-32.3715
-32.5937
-33.1911
-31.3162
-32.7168
-32.6331
-33.0004
-33.3629
-32.8644
-32.716
-32.8544
-33.1551
-32.0971
-32.2564
-33.3956
-32.9634
-33.1722
-32.7549
-32.1692
-32.0832
-32.562
-32.8431
-32.6666
-32.225
-32.7856
-32.6566
-33.3568
-32.8421
-32.4452
-30.8418
-31.9916
-33.1098
-32.7345
-33.1463
-33.1398
-32.7486
-32.0326
-32.9606
-32.8278
-33.1512
-32.777
-32.4801
-33.2889
-32.6051
-32.6191
-32.6462
-32.2882
-32.7105
-32.7057
-31.9412
-33.1925
-31.9022
-32.3485
-32.6831
-32.9102
-32.9375
-32.8036
-33.2614
-33.1536
-32.3235
-32.9012
-32.6668
-32.3412
-31.7814
-32.6251
-32.9187
-31.823
-32.2383
-32.3469
-32.016
-32.5872
-32.5214
-33.0791
-32.2791
-31.9739
-32.2019
-33.0544
-32.3267
-31.6461
-31.425
-32.6344
-33.179
-32.6713
-32.8835
-32.4104
-32.8938
-32.6008
-33.1407
-32.4957
-32.6692
-33.1114
-32.3887
-32.894
-33.0252
-32.2855
-31.6841
-32.3873
-31.9859
-33.3665
-32.4468
-32.8559
-32.4036
-32.3193
-32.833
-33.2343
-32.0203
-33.0492
-32.6846
-32.9607
-32.5236
-33.1912
-32.8378
-32.687
-32.874
-32.8343
-32.6676
-32.0546
-32.3119
-31.3859
-31.78
-32.2362
-32.6676
-32.7503
-31.6921
-33.4233
-31.5316
-33.1362
-33.0866
-33.0504
-32.512
-32.3328
-31.4883
-32.8973
-33.2483
-32.9113
-32.7856
-32.0811
-32.6865
-32.2297
-32.8029
-33.1126
-32.7029
-33.4148
-32.2581
-33.0139
-32.995
-33.13
-31.6574
-32.6007
-32.7665
-32.9842
-32.9494
-32.4733
-32.9725
-33.1147
-32.8305
-31.7575
-32.5427
-33.2045
-33.3326
-32.5421
-32.9351
-33.134
-32.8747
-33.1245
-32.3247
-32.5208
-32.2321
-32.9551
-31.346
-32.0522
-32.5746
-32.6536
-32.3667
-31.5912
-33.1148
-32.2605
-32.3176
-33.2371
-33.3496
-33.0504
-32.7707
-32.4213
-32.9884
-32.7756
-33.2469
-32.5393
-33.1544
-32.7286
-33.0815
-32.3923
-32.6567
-31.4395
-33.2661
-33.1123
-31.0661
-33.0538
-32.9532
-32.5167
-31.8096
-33.2004
-32.2856
-32.7904
-32.8434
-33.2288
-33.1733
-32.4714
-32.5292
-32.6418
-32.0325
-31.7899
-32.4339
-32.6988
-32.9888
-32.3907
-32.8181
-33.1592
-32.711
-32.4524
-32.5559
-33.4171
-32.4331
-32.4262
-32.4246
-32.1582
-33.2581
-32.5405
-33.2211
-31.3533
-32.7068
-32.2306
-32.828
-33.0918
-32.4423
-32.9369
-33.384
-32.8596
-33.3653
-32.9258
-33.1974
-32.6804
-32.7184
-32.7078
-33.0538
-32.6226
-33.2072
-33.1895
-31.9242
-33.1572
-32.2031
-33.4098
-32.9881
-33.0999
-33.1319
-32.4555
-32.5776
-30.5196
-32.8439
-32.8349
-33.0962
-33.0131
-33.184
-32.5465
-33.3118
-32.78
-31.6585
-32.6647
-32.5487
-31.4453
-32.7751
-32.4792
-32.6011
-32.0021
-33.097
-32.3425
-32.7601
-33.0638
-32.8056
-33.3271
-33.0737
-32.8312
-32.7588
-32.9298
-33.1083
-32.8172
-31.9207
-33.1484
-32.121
-32.8886
-31.9533
-33.3302
-32.0455
-32.2964
-32.946
-32.9949
-32.5912
-32.5842
-32.6414
-32.3679
-32.8355
-33.2414
-33.1092
-31.8754
-32.4365
-32.7189
-32.2328
-32.782
-31.5094
-32.878
-33.1108
-32.0458
-33.061
-32.7997
-32.9758
-32.6397
-33.4056
-32.6998
-33.2486
-28.6229
-32.3849
-32.9859
-32.7207
-33.0091
-32.1104
-31.7385
-32.3868
-30.8547
-33.0657
-32.3427
-32.073
-33.3452
-32.5502
-32.9337
-31.975
-32.6194
-31.7314
-32.2237
-32.722
-33.196
-32.9495
-32.8394
-32.8798
-33.0574
-32.2944
-32.7653
-33.0362
-32.9192
-32.7335
-32.6524
-32.0622
-32.9515
-32.6486
-32.621
-32.5644
-32.7108
-32.5038
-33.1706
-33.2735
-33.2557
-33.0179
-32.9963
-31.1876
-31.5187
-32.681
-31.4456
-32.7327
-32.8385
-32.984
-32.6044
-33.4342
-32.9794
-33.0426
-32.6724
-32.714
-32.2112
-31.0663
-32.8387
-33.1018
-33.1153
-33.219
-33.1757
-31.3838
-32.6495
-32.8026
-32.798
-32.9763
-32.6925
-33.0377
-32.7505
-31.7966
-32.2357
-32.8692
-32.2999
-32.6607
-32.9481
-31.2601
-32.7027
-32.4251
-32.8429
-33.1314
-32.952
-33.2864
-31.7108
-32.751
-32.9487
-31.0038
-32.5441
-32.2516
-31.6211
-31.3575
-32.5144
-33.0637
-32.4338
-32.1885
-33.1484
-31.9256
-33.2875
-32.8484
-32.5538
-32.6588
-33.2982
-32.7583
-33.376
-33.1808
-33.1317
-32.313
-32.0418
-32.653
-33.0823
-32.5034
-33.1203
-32.8414
-32.6079
-30.2313
-33.3471
-33.4841
-32.6419
-32.5065
-32.9786
-32.3047
-30.7145
-32.8023
-32.7237
-32.3616
-31.6554
-33.0264
-32.4752
-33.2747
-33.1069
-32.8668
-32.9577
-32.9123
-32.7909
-33.3
-32.8338
-32.2325
-33.3675
-32.7897
-33.006
-32.522
-32.9571
-32.9804
-32.2552
-31.9941
-32.0449
-33.0297
-32.4599
-31.4976
-33.3557
-32.7695
-33.1129
-32.6855
-33.0644
-33.0687
-32.3481
-33.2977
-32.9133
-32.092
-32.7805
-32.4358
-33.0728
-31.8042
-32.8232
-32.9255
-32.7782
-31.6593
-32.0403
-33.0165
-31.7226
-30.7428
-33.1062
-31.4968
-32.8482
-32.2608
-32.8608
-32.298
-32.8958
-32.6752
-32.8413
-32.5178
-33.2857
-32.186
-31.7154
-33.0287
-32.2324
-32.7471
-32.7433
-32.8881
-32.7733
-31.788
-30.9503
-31.9498
-32.8338
-32.3316
-31.1965
-31.858
-29.7863
-32.3892
-33.0916
-32.6076
-32.7061
-31.3551
-31.8829
-33.3851
-32.2168
-33.1426
-32.5149
-32.8119
-32.529
-32.8119
-33.0705
-32.4233
-32.149
-33.0932
-33.158
-32.6873
-32.8086
-32.632
-31.9612
-32.9429
-33.139
-32.4571
-33.2282
-32.5702
-32.7873
-32.8575
-33.0129
-32.1682
-33.022
-32.2135
-32.7598
-31.248
-31.9217
-32.6405
-32.3415
-32.5062
-33.1084
-32.2139
-33.5103
-32.7799
-33.1963
-33.0695
-32.6726
-32.6287
-32.5765
-32.6996
-33.156
-32.7518
-32.5516
-32.2624
-33.3882
-32.3996
-32.0653
-32.7255
-32.4199
-33.0924
-33.2261
-32.9257
-32.6972
-33.3988
-32.2642
-32.1809
-32.2328
-31.897
-33.1771
-32.3972
-32.8007
-32.9843
-30.9872
-33.0081
-32.8396
-32.2084
-33.0481
-33.5077
-32.5942
-32.8681
-32.3766
-32.5106
-33.1935
-32.905
-32.0654
-32.2014
-32.3583
-32.7728
-32.1626
-32.5995
-30.6161
-32.2169
-32.2043
-32.3734
-32.4578
-32.8824
-32.8012
-32.9058
-32.7085
-32.8978
-33.0383
-33.0067
-31.7875
-32.7821
-32.971
-33.4346
-32.7043
-32.5418
-31.7112
-31.3555
-32.7573
-33.0156
-32.1608
-32.3602
-31.4499
-33.1251
-33.3891
-32.8189
-32.8111
-33.1761
-32.7093
-33.2225
-33.2999
-32.1906
-32.2765
-33.0512
-32.1954
-32.5132
-33.1199
-32.6833
-31.9189
-32.8351
-32.5218
-32.8164
-33.2859
-32.3736
-32.2277
-32.3862
-32.3808
-33.1407
-32.7198
-32.8754
-33.034
-33.384
-33.196
-33.2928
-33.4178
-32.8033
-33.1167
-32.989
-32.0779
-33.2846
-33.4777
-32.7619
-33.2123
-32.6892
-32.4411
-32.3747
-32.0214
-32.8313
-31.9898
-32.7564
-32.8965
-32.7504
-32.8112
-32.3942
-32.6641
-33.1337
-32.388
-33.1926
-32.1801
-32.9594
-31.5324
-32.9408
-32.4941
-32.0357
-31.2284
-31.5889
-32.6379
-32.6368
-31.4758
-31.9708
-32.9688
-33.1806
-33.201
-32.2532
-31.1795
-32.7328
-32.5506
-33.2508
-32.9664
-33.0789
-33.015
-32.7369
-32.8505
-33.1953
-33.0521
-32.7452
-32.6998
-33.06
-33.426
-32.9364
-32.4944
-33.0301
-32.3985
-31.2757
-33.2173
-32.0096
-32.867
-32.4557
-33.0582
-33.0744
-32.77
-33.1549
-32.4831
-32.9564
-30.5565
-32.0868
-30.2847
-30.9078
-33.0886
-32.7614
-32.6931
-31.4342
-31.2679
-32.6027
-31.7504
-32.726
-32.6769
-32.8455
-31.6875
-32.1547
-33.3582
-30.6224
-33.0872
-32.7957
-32.889
-32.856
-32.492
-33.0342
-33.0185
-32.3428
-32.6447
-32.3831
-32.279
-33.4499
-32.1911
-33.0101
-32.9653
-32.4827
-33.0349
-32.2994
-32.0661
-31.9598
-33.1157
-32.4813
-33.0981
-32.2677
-33.082
-31.985
-32.9069
-33.0897
-32.4371
-32.8142
-32.8647
-32.61
-32.252
-33.1606
-31.9035
-31.7106
-32.2643
-32.8047
-32.3702
-32.3094
-32.8403
-33.5034
-32.7335
-31.3863
-32.9375
-33.1969
-32.7519
-32.9759
-32.6016
-32.9061
-33.1926
-32.4128
-33.4103
-32.3633
-31.7576
-32.5465
-33.1663
-33.4036
-32.943
-32.6417
-33.0385
-32.8282
-32.3474
-32.3354
-32.9278
-32.6196
-33.0463
-32.6059
-31.9044
-31.4698
-32.1585
-32.8674
-32.1181
-32.5133
-32.9359
-33.4144
-32.8953
-33.0925
-32.8786
-32.5678
-33.2914
-32.6363
-32.8346
-32.5989
-32.9245
-32.3849
-32.4943
-32.8746
-32.9574
-32.5413
-33.3161
-33.1432
-32.9667
-32.6319
-32.4595
-31.9568
-33.2002
-32.9106
-31.828
-33.1612
-32.5798
-32.2548
-31.9413
-32.9513
-33.2018
-31.9904
-32.8277
-31.7983
-32.6258
-32.8868
-31.7325
-33.0132
-32.6553
-32.8817
-32.8289
-32.8358
-31.3947
-31.7621
-32.4692
-32.5505
-33.2119
-32.8339
-32.9917
-33.2075
-33.0254
-32.6129
-30.5521
-33.1014
-32.0769
-33.381
-32.079
-31.6546
-32.0309
-32.5664
-32.583
-32.5532
-32.3241
-32.7462
-32.575
-32.9767
-33.219
-32.9697
-32.1772
-33.0078
-33.1917
-32.8542
-33.0108
-33.1087
-32.3934
-33.0263
-31.8092
-32.2319
-32.9825
-33.0845
-32.4211
-32.7103
-32.6665
-33.0628
-33.4108
-33.1099
-32.4501
-32.4972
-31.9823
-31.8518
-32.7999
-32.6529
-33.3039
-32.93
-32.4038
-32.3115
-31.471
-32.3726
-30.776
-32.5381
-32.3198
-31.6782
-32.6713
-33.1452
-31.8174
-31.8588
-32.2673
-32.7077
-32.6255
-32.0153
-32.071
-33.1392
-32.8062
-32.615
-33.1645
-31.9527
-30.794
-32.7704
-32.4515
-32.4311
-33.0398
-33.0986
-33.072
-32.2067
-32.7475
-33.0105
-33.3528
-32.3109
-32.5821
-32.6003
-33.2166
-33.1315
-33.3849
-32.5194
-33.0745
-33.2153
-32.7227
-33.0421
-31.1331
-32.0193
-32.46
-31.2774
-32.5463
-31.6113
-33.4256
-32.34
-32.5943
-32.0136
-32.2946
-33.0096
-33.3242
-32.9878
-32.8471
-32.5005
-32.4258
-31.7944
-33.3404
-32.7321
-31.9867
-33.4496
-32.4151
-32.5148
-31.537
-33.0984
-32.6462
-32.4277
-31.7109
-32.5562
-33.0213
-33.2595
-32.9102
-33.008
-33.2449
-32.0016
-33.087
-32.1084
-33.1684
-33.3143
-33.266
-31.3097
-32.7153
-32.9848
-32.5533
-32.9415
-32.9665
-33.0055
-32.5902
-32.8128
-33.0063
-32.7932
-32.3125
-32.106
-32.4818
-33.199
-32.4196
-32.1907
-33.0978
-31.8403
-32.6413
-32.9553
-32.6976
-32.1884
-32.7858
-32.2854
-32.9511
-32.7877
-32.7534
-32.7059
-33.1959
-32.9052
-32.6329
-32.5761
-31.5692
-32.5133
-31.7881
-32.9361
-31.2458
-32.3898
-32.8856
-32.3328
-32.9301
-32.7552
-32.7683
-33.0795
-33.2045
-32.4453
-31.8639
-30.8194
-32.2302
-32.6506
-33.1616
-32.3333
-32.932
-31.9957
-31.3738
-32.3355
-31.9098
-32.3953
-33.2436
-32.5017
-32.4502
-32.3596
-33.0465
-32.4572
-32.7731
-31.7117
-33.2521
-33.0351
-33.1541
-33.0402
-33.1994
-31.7523
-30.8277
-32.2968
-31.9387
-32.8295
-33.2319
-32.236
-32.7822
-33.1898
-33.2147
-32.3041
-33.1558
-32.8089
-33.2514
-32.7418
-31.277
-32.6079
-31.8627
-32.7603
-32.9412
-33.04
-32.2802
-33.2087
-33.36
-31.8226
-33.1143
-32.8316
-31.1617
-33.2693
-32.6372
-32.6178
-31.8668
-31.943
-32.9852
-33.386
-32.6869
-32.3151
-33.2996
-32.8577
-33.3393
-31.4049
-32.8658
-31.9278
-32.6706
-32.7921
-32.1743
-33.2036
-31.9548
-33.1723
-33.0513
-32.8133
-32.2003
-32.4566
-31.9101
-32.7419
-32.3661
-32.9475
-33.1525
-32.9031
-33.2072
-32.2199
-31.0083
-31.8775
-32.9452
-31.7814
-33.174
-32.6883
-33.4685
-32.8227
-32.9773
-31.5516
-31.7846
-33.3321
-31.4968
-32.0899
-32.7604
-32.4545
-33.1205
-33.3272
-31.9465
-31.9457
-31.7234
-33.2506
-32.7186
-33.0618
-33.0663
-33.0474
-33.0227
-32.4786
-31.7186
-32.477
-32.2877
-33.0321
-31.6329
-32.8251
-31.3755
-33.037
-33.1856
-32.5577
-32.8416
-32.8523
-32.965
-32.0394
-32.6166
-32.5674
-32.5671
-32.6159
-31.7758
-32.7999
-33.3404
-31.9549
-32.6376
-32.6079
-31.8915
-33.0169
-32.8945
-33.1603
-32.1972
-32.4905
-32.7753
-32.9503
-32.2719
-32.9383
-33.0855
-32.8976
-31.7899
-33.1773
-32.9367
-30.4491
-32.9561
-33.0509
-32.5464
-32.8634
-32.3879
-33.1499
-32.2977
-32.6761
-33.1103
-32.9521
-33.3415
-32.0884
-33.1313
-32.8842
-31.426
-33.1899
-32.4026
-33.1918
-32.5919
-33.1789
-31.8228
-31.1328
-32.5772
-31.1547
-32.7228
-32.338
-32.9605
-31.9748
-32.9821
-32.8859
-32.7782
-33.1925
-32.6
-32.8124
-32.707
-32.8067
-33.117
-31.712
-33.1465
-32.4762
-33.0859
-32.4168
-32.821
-31.993
-33.2669
-32.1246
-32.6371
-31.6453
-32.9157
-33.1875
-33.0826
-32.5986
-32.8978
-32.7361
-32.8114
-33.0461
-33.1939
-32.5259
-32.5119
-31.273
-32.3507
-33.2716
-32.2558
-33.3009
-32.844
-33.0083
-31.4855
-31.8665
-32.6727
-32.657
-32.691
-30.9644
-32.1896
-32.9138
-32.4574
-32.1974
-32.6031
-32.8826
-31.89
-33.1736
-30.8961
-32.7445
-33.2048
-33.0385
-33.0469
-32.3472
-32.431
-31.9113
-32.2183
-32.7328
-32.0268
-33.0785
-32.7769
-32.6373
-32.7416
-32.322
-32.2643
-32.7874
-32.8339
-33.0174
-31.6935
-31.3207
-32.8135
-32.9868
-32.5848
-31.5851
-32.762
-33.2376
-32.629
-32.4168
-33.0139
-32.4367
-32.6761
-32.8644
-32.4796
-32.3721
-32.9731
-32.2003
-32.1039
-32.7566
-31.9771
-31.7592
-33.1028
-32.978
-32.7307
-32.5287
-31.8509
-32.9798
-33.1915
-33.2361
-31.3716
-32.2612
-32.8576
-31.6716
-32.9106
-32.371
-33.0872
-32.9034
-31.6611
-32.6454
-31.3074
-32.5207
-32.5824
-32.1463
-32.8635
-32.2056
-32.8809
-33.442
-32.6517
-31.3619
-33.1186
-33.4735
-32.3037
-32.1044
-32.4882
-32.1663
-32.4975
-32.618
-32.351
-32.7722
-32.2614
-32.7781
-31.987
-31.3487
-32.3439
-32.8339
-32.527
-31.6071
-33.127
-32.4292
-32.5159
-32.7779
-31.8802
-32.4434
-32.3696
-32.682
-32.9366
-31.0582
-32.6651
-31.9858
-32.4784
-32.8398
-32.8962
-32.6028
-31.6211
-32.9292
-33.136
-31.4912
-32.4098
-31.7279
-33.0452
-32.681
-32.9246
-32.4999
-32.793
-33.2259
-32.1188
-32.3371
-32.7986
-32.6367
-32.5011
-32.9669
-33.267
-33.2357
-32.3608
-32.9466
-32.1805
-31.8379
-32.9967
-31.5946
-33.1109
-32.0245
-32.7817
-32.3152
-33.0275
-32.557
-32.7034
-32.2648
-32.229
-32.1112
-32.4553
-33.2637
-33.1818
-32.67
-32.1279
-33.2347
-32.845
-33.1665
-31.5538
-32.637
-32.0174
-33.2297
-33.0894
-32.2298
-32.4139
-32.7136
-33.0686
-31.6281
-32.633
-30.7898
-31.9176
-32.831
-33.1027
-32.9869
-33.2406
-32.0416
-32.5479
-32.3062
-32.9819
-32.8949
-32.66
-32.561
-32.4282
-32.2899
-32.7658
-32.5422
-32.3913
-33.0334
-33.2217
-32.7206
-32.5589
-32.8071
-32.4117
-33.1481
-32.786
-33.2968
-32.8929
-32.2739
-32.0046
-32.826
-31.8788
-32.3608
-31.2884
-33.0695
-32.9201
-32.9319
-32.651
-32.2056
-32.8209
-33.1787
-31.9071
-32.721
-32.5014
-32.8503
-33.0705
-32.8388
-33.1886
-32.8775
-33.306
-32.5098
-31.3313
-33.1588
-32.8222
-32.4201
-32.5501
-32.6902
-32.5699
-33.1451
-33.1965
-32.8771
-32.5024
-32.1859
-31.0996
-32.5871
-32.8019
-32.9844
-32.7607
-32.2381
-32.9789
-30.5425
-32.6835
-33.2313
-32.1491
-32.7627
-31.1577
-31.4519
-31.1087
-33.2486
-32.8856
-31.0591
-32.4893
-31.7467
-32.8946
-32.4925
-32.1007
-32.8916
-33.2706
-32.9044
-32.6235
-33.2786
-33.0556
-31.6126
-32.6022
-33.2382
-30.9157
-32.3277
-32.3518
-32.1878
-32.6066
-33.1372
-32.8465
-32.4812
-32.4595
-32.9819
-33.3045
-30.8859
-32.6992
-32.5552
-33.3814
-33.0016
-32.703
-31.9337
-32.9568
-32.296
-32.1318
-32.6665
-32.7671
-33.031
-32.6792
-33.3051
-32.4178
-31.802
-32.7705
-32.0814
-32.8337
-32.5651
-31.3573
-33.2545
-32.8545
-31.9697
-31.9221
-32.9696
-32.891
-32.731
-31.9995
-32.5931
-33.1304
-32.9158
-32.5501
-32.8964
-33.1187
-32.9272
-32.386
-33.246
-32.8688
-33.3083
-32.5869
-33.0381
-33.014
-33.1388
-32.5846
-32.6499
-32.0669
-31.5454
-32.4281
-32.5736
-32.1513
-33.2157
-33.1181
-33.4067
-32.637
-33
-31.1082
-32.4864
-31.9698
-32.776
-32.7652
-32.7597
-32.9547
-32.9071
-33.0219
-32.7152
-33.2377
-32.5704
-33.3173
-32.5494
-32.7278
-33.1529
-32.993
-32.6609
-31.4426
-33.0753
-32.5067
-33.37
-32.024
-33.0468
-31.8324
-33.3019
-32.5892
-31.7813
-32.5048
-32.5746
-32.6895
-32.625
-32.1235
-32.9655
-32.9897
-31.985
-32.6253
-33.1003
-33.0619
-32.8089
-33.2928
-31.976
-31.6759
-31.242
-32.7126
-32.9753
-32.8587
-32.3586
-32.7158
-32.3214
-32.8562
-33.1019
-31.2108
-32.7593
-32.6126
-32.5072
-32.5504
-32.9698
-31.9457
-31.8986
-32.6104
-32.7729
-32.3748
-32.8244
-32.3019
-32.7801
-32.3991
-32.6423
-30.9978
-32.604
-33.1906
-31.9501
-32.5665
-31.1636
-32.7986
-32.8551
-32.8129
-33.123
-32.9855
-32.3089
-32.3319
-32.3897
-33.1795
-32.7515
-32.7323
-33.1308
-31.6371
-31.8007
-31.9662
-30.872
-31.8798
-32.5182
-33.023
-32.4992
-31.8587
-31.7922
-32.6561
-32.7646
-33.3329
-32.955
-31.898
-33.0735
-32.5532
-32.1455
-33.2654
-32.8218
-33.1059
-32.6332
-32.6425
-32.756
-29.8579
-32.9381
-32.9505
-32.1565
-32.5273
-32.7681
-33.134
-32.3889
-32.9276
-33.0978
-33.3271
-32.2629
-31.6744
-32.7639
-31.6987
-33.269
-32.6142
-31.1704
-32.9134
-32.9533
-33.053
-32.5402
-32.4828
-32.9924
-33.032
-33.1904
-32.2186
-33.073
-33.2765
-32.8815
-33.1907
-31.029
-32.5374
-32.934
-32.7067
-32.9898
-32.454
-32.8827
-32.4206
-33.2114
-31.8666
-32.768
-32.9748
-33.4695
-32.777
-32.8948
-33.237
-32.0616
-32.8708
-33.1254
-32.6072
-31.0696
-32.1319
-33.2107
-32.9726
-32.1641
-33.2535
-32.7267
-33.1559
-32.3381
-31.7343
-33.0031
-33.1379
-33.0061
-31.6106
-33.0797
-31.9388
-33.1638
-31.8341
-32.7244
-31.715
-32.4947
-33.0485
-32.9618
-32.4434
-32.0764
-32.8156
-32.4452
-32.5448
-32.8298
-33.2675
-32.3962
-30.5846
-32.2335
-32.0853
-33.0741
-32.7446
-33.1394
-32.283
-33.1444
-33.0661
-32.5395
-33.0989
-31.8968
-32.7206
-32.9181
-32.9585
-32.5676
-32.6687
-32.5694
-33.0813
-32.3481
-32.2337
-33.2485
-32.7365
-32.7101
-32.6647
-33.1225
-33.0276
-32.7899
-31.8104
-32.4866
-32.0263
-32.3584
-33.306
-32.6415
-33.0907
-32.8396
-32.6296
-33.3663
-32.2448
-32.5297
-32.082
-30.5818
-32.4811
-32.0952
-31.2289
-31.3414
-33.2247
-33.0038
-32.1917
-30.4729
-33.0178
-32.1733
-32.4496
-33.1586
-32.9181
-32.2623
-32.5029
-33.1515
-32.2561
-31.7053
-33.0132
-32.6111
-31.7054
-31.1943
-31.9175
-32.4235
-33.0131
-31.8974
-32.3889
-32.6881
-33.1247
-31.3232
-32.9996
-32.6671
-33.0849
-33.4023
-32.503
-32.8775
-31.5794
-33.1854
-33.3466
-32.7383
-33.0776
-31.7894
-32.9238
-32.5762
-31.2059
-32.8831
-32.5229
-33.1701
-31.6356
-32.7784
-33.3315
-32.6178
-32.7308
-32.3367
-33.316
-33.0531
-32.6696
-32.61
-33.2724
-32.5664
-33.0079
-32.4376
-33.3521
-32.8114
-33.0476
-31.3475
-31.881
-32.6875
-32.5295
-32.6189
-32.3377
-32.5221
-32.9595
-32.9247
-33.2285
-32.7831
-31.6709
-33.2946
-33.1909
-32.228
-33.234
-31.0471
-32.1387
-32.565
-32.9492
-33.2803
-31.8837
-32.4734
-32.1217
-32.4626
-31.8052
-32.0454
-33.2021
-32.7729
-32.5347
-31.2513
-31.8326
-31.3553
-33.0627
-31.732
-32.107
[truncated: 1,001 more rows]

## Sheet: FigureS14_d
Energy (kJ/mol)
-31.5633
-30.7864
-27.5465
-29.0128
-31.4791
-28.9865
-31.819
-23.9736
-22.7932
-11.6441
-30.1716
-31.6975
-31.6949
-30.023
-33.1451
-27.7358
-25.8067
-14.5398
-29.5144
-32.2787
-32.7231
-30.5534
-24.8234
-30.8528
-28.5681
-30.0072
-31.2635
-17.3887
-28.1058
-32.2523
-32.3321
-32.389
-23.5534
-27.493
-29.6013
-8.14752
-32.776
-30.46
-29.6314
-31.7279
-32.6776
-31.4778
-32.8457
-28.3755
-28.3904
-11.1509
-31.218
-33.2111
-31.8675
-30.0592
-33.4039
-31.291
-20.9756
-18.8338
-29.0859
-31.8879
-29.6817
-27.2062
-26.1369
-30.0038
-18.3576
-33.064
-31.1797
-11.6879
-31.4606
-20.9179
-32.6197
-29.7232
-32.1688
-28.7482
-32.5402
-19.7491
-13.6357
-17.1692
-16.2021
-23.3638
-32.351
-25.4976
-27.2947
-32.6579
-32.978
-30.3271
-30.3176
-28.2392
-28.5194
-25.0761
-32.198
-29.5946
-32.51
-22.516
-31.9653
-30.9732
-31.4418
-31.648
-29.9381
-31.4001
-27.3412
-15.4516
-30.894
-31.0638
-31.76
-31.29
-19.3574
-31.6563
-30.6833
-28.8092
-29.4467
-29.2124
-32.798
-26.1375
-29.4243
-29.6752
-29.2627
-22.1402
-29.8052
-31.459
-31.2862
-30.5297
-32.0307
-32.8396
-31.0779
-30.8129
-21.859
-32.784
-25.9174
-29.8244
-33.0316
-25.1202
-31.5986
-30.1253
-31.2964
-30.2532
-30.3997
-24.5341
-26.1986
-24.6278
-13.7733
-30.3489
-32.1065
-31.9738
-31.8965
-28.7043
-28.0524
-30.096
-29.407
-29.6369
-30.8594
-31.6142
-18.2094
-27.4059
-16.62
-30.7715
-28.7231
-26.5451
-32.3467
-30.6453
-30.7184
-31.787
-30.4859
-28.034
-30.4976
-26.8239
-24.231
-10.7663
-16.9157
-27.4893
-28.3171
-28.6954
-25.8131
-20.1452
-27.483
-31.3577
-32.4542
-29.4958
-28.641
-29.0427
-19.9358
-30.0997
-32.4435
-29.2665
-31.2537
-24.9217
-31.9173
-32.9379
-28.1361
-24.8779
-30.1741
-29.4972
-32.2076
-29.7571
-32.2333
-32.5618
-31.9504
-30.4696
-31.5892
-26.1622
-32.7541
-30.6105
-24.0087
-32.2303
-26.446
-30.856
-31.7998
-31.6323
-32.7921
-31.446
-13.8028
-12.0837
-27.8536
-33.1274
-31.5662
-30.9807
-32.4485
-31.5148
-12.6422
-31.1366
-32.1064
-32.8189
-13.5853
-31.4037
-31.9561
-31.6695
-30.841
-26.3369
-31.5522
-32.2341
-31.232
-15.5913
-24.7478
-27.858
-30.3458
-22.6265
-30.5608
-30.0308
-28.1615
-27.1118
-26.3293
-22.5428
-25.6652
-15.0945
-30.2856
-27.6781
-32.4359
-33.0495
-29.2488
-31.4222
-32.3368
-28.3759
-28.7423
-32.1679
-32.0493
-28.3275
-27.6723
-27.9588
-32.0288
-31.2274
-23.1088
-31.0228
-10.5095
-18.0908
-31.4087
-29.946
-31.3505
-29.6957
-28.5775
-29.9851
-18.3238
-27.1819
-26.6246
-30.1929
-32.2243
-30.0149
-27.4418
-29.0997
-24.7862
-32.4833
-30.8503
-27.9686
-31.8773
-32.9946
-31.8764
-29.2435
-26.7778
-25.9887
-30.7128
-32.7623
-26.8639
-28.9021
-32.4804
-11.7067
-30.1609
-31.258
-30.8892
-28.2888
-28.9001
-27.4827
-30.6525
-30.434
-31.1286
-30.6754
-31.316
-32.0193
-31.7706
-32.2455
-32.1282
-29.2433
-32.028
-30.9251
-30.8014
-29.5446
-30.6176
-32.2065
-19.9277
-28.0808
-22.0723
-17.571
-28.709
-22.3278
-31.7255
-29.965
-28.1733
-27.6499
-30.7174
-29.7312
-18.3837
-29.1329
-28.2319
-15.8548
-31.7684
-30.4308
-25.5469
-32.3573
-33.1483
-18.6796
-31.4066
-32.213
-30.1039
-28.6741
-30.6568
-23.6689
-32.2566
-31.9293
-32.6529
-28.0853
-18.7734
-32.4696
-33.0092
-29.3356
-27.5547
-31.891
-27.5141
-30.5739
-27.2622
-31.6877
-18.9278
-29.2462
-31.3374
-17.2968
-30.8135
-30.32
-27.7898
-30.2065
-20.6705
-31.6569
-23.996
-28.5399
-33.2795
-30.4037
-32.1727
-33.1727
-24.2655
-9.69226
-27.9779
-32.9613
-33.0689
-31.2936
-32.5916
-21.9574
-26.9645
-22.6141
-30.0049
-30.8136
-30.5671
-31.1997
-31.4746
-12.6359
-31.0583
-31.575
-29.0587
-27.4708
-30.6781
-27.8886
-30.2367
-28.0463
-31.5479
-28.5816
-30.6049
-15.8904
-32.8081
-30.9454
-31.1602
-31.23
-28.6771
-29.6385
-25.3406
-32.6097
-25.4051
-31.1645
-28.3071
-31.1467
-23.1517
-30.5463
-26.9386
-30.2965
-30.8604
-27.3896
-28.4279
-19.5141
-30.5708
-27.0972
-21.2781
-31.2725
-25.5448
-31.5927
-32.2731
-21.3238
-30.3093
-28.3537
-29.4411
-32.4893
-31.9483
-28.7714
-31.0217
-30.3878
-23.3906
-19.5599
-31.1806
-28.253
-30.8204
-16.1536
-32.0803
-31.0642
-31.5277
-31.3605
-30.7095
-25.7741
-29.7588
-32.0383
-29.1525
-29.9029
-30.7492
-31.376
-15.6783
-31.9413
-32.4758
-30.1431
-29.6487
-24.8813
-31.4453
-31.7222
-28.4349
-30.8331
-32.124
-31.471
-28.7667
-29.463
-32.7912
-29.2938
-30.4505
-18.401
-31.893
-32.2252
-27.424
-27.503
-24.8894
-30.9262
-31.5887
-32.437
-32.6439
-13.3926
-30.4645
-31.2426
-31.211
-27.6496
-31.93
-28.9337
-31.6459
-31.6865
-28.3699
-30.654
-30.5807
-32.3035
-26.5014
-29.9214
-31.4697
-31.4971
-29.4145
-31.3012
-28.9294
-22.1309
-30.1829
-28.8648
-29.9308
-31.0333
-30.7497
-11.502
-32.7435
-32.9241
-32.555
-29.6036
-27.761
-29.8608
-28.1252
-29.2617
-31.2419
-31.1755
-25.0531
-26.8772
-26.969
-32.0852
-28.4842
-29.0595
-26.6144
-21.6451
-31.6225
-27.0849
-29.775
-17.9324
-26.9475
-26.5689
-30.6761
-29.4065
-26.6162
-29.1788
-31.2517
-32.2441
-25.4164
-28.6345
-31.6417
-28.5598
-30.2715
-17.053
-31.8921
-29.4981
-33.2504
-28.1625
-18.0008
-32.3915
-30.7031
-30.5828
-21.7602
-15.8017
-30.1423
-29.9993
-27.4314
-32.1417
-32.8604
-31.623
-25.9378
-28.4409
-29.0011
-28.7986
-29.5945
-16.3709
-28.7483
-18.4174
-32.6407
-30.3109
-11.3641
-26.8589
-26.862
-28.8081
-30.4675
-30.5891
-30.733
-16.5689
-29.31
-31.8658
-24.9004
-31.536
-26.3567
-26.2748
-30.9499
-31.1819
-17.7667
-31.638
-29.5109
-29.6298
-32.9221
-31.3037
-30.2567
-29.0851
-31.1305
-32.4416
-28.8504
-22.7833
-28.1384
-18.079
-25.0688
-32.5397
-27.6919
-29.3496
-28.1358
-31.8111
-29.8725
-28.4947
-29.7691
-29.7254
-30.1381
-27.7378
-16.2919
-29.8619
-25.8621
-32.376
-29.1645
-31.4854
-30.2112
-30.3931
-21.4002
-31.8556
-27.4185
-32.5306
-21.489
-31.3756
-21.4876
-13.2011
-30.9538
-25.8782
-11.8441
-32.2861
-32.2897
-28.954
-28.5661
-27.9673
-20.6681
-30.4395
-26.6323
-16.5666
-31.8024
-31.0611
-32.0923
-26.6792
-29.6688
-29.4215
-28.0725
-32.6181
-32.8466
-31.3268
-32.4215
-30.0206
-13.7952
-26.682
-30.0163
-31.4807
-32.4348
-30.6386
-11.3932
-30.3556
-33.1009
-30.0137
-29.5172
-32.0324
-29.1353
-29.8013
-25.4164
-31.525
-27.5246
-26.1213
-28.4048
-28.2681
-28.6451
-31.7056
-23.5842
-16.0119
-30.6156
-31.5897
-30.1813
-29.3757
-31.9041
-11.6013
-31.9854
-29.3544
-32.7712
-10.3595
-21.0967
-24.1935
-31.6241
-31.8577
-31.2628
-32.9975
-32.2252
-28.0609
-32.5805
-31.9436
-31.5067
-26.8957
-26.9282
-19.6652
-15.2458
-25.6042
-33.3071
-31.1367
-28.9528
-29.9062
-30.1845
-31.8213
-31.8192
-31.9201
-28.495
-28.5259
-26.7558
-29.8207
-28.4076
-26.09
-18.9178
-32.3033
-32.1529
-31.3964
-28.6208
-12.6869
-31.9347
-32.2686
-30.9109
-32.166
-32.3624
-29.2832
-29.6948
-26.1856
-30.9483
-18.3174
-28.2246
-30.3748
-28.9111
-28.7944
-30.6828
-28.7584
-24.1461
-31.4875
-30.591
-29.5663
-28.6695
-28.518
-31.6162
-28.5284
-27.1347
-25.7006
-28.9389
-24.3411
-31.6095
-29.9028
-28.5926
-32.7924
-32.2255
-23.3723
-32.4347
-30.7674
-31.6056
-31.8199
-16.8954
-33.2889
-30.8894
-31.2487
-31.5125
-29.9782
-15.2312
-23.0493
-28.0385
-25.1031
-14.6543
-27.7427
-30.8692
-29.5814
-32.7802
-32.2353
-29.7543
-31.2767
-32.9859
-31.8216
-18.1716
-14.2875
-31.9935
-28.3778
-31.5413
-20.6835
-31.6271
-29.1928
-31.5991
-32.1706
-31.6679
-30.9082
-30.6551
-30.252
-30.814
-29.9852
-29.3018
-26.244
-14.5481
-32.1145
-29.6143
-25.444
-31.2736
-14.4577
-26.6415
-31.2987
-30.9332
-27.7983
-24.7928
-27.7255
-29.2559
-30.5156
-25.0022
-32.1458
-27.3604
-31.8399
-28.097
-30.1412
-31.4903
-29.2545
-27.2253
-31.5097
-32.3927
-31.7684
-30.3596
-30.1565
-25.979
-31.987
-31.5069
-30.7078
-31.2271
-26.8532
-32.2528
-28.6424
-17.0531
-29.0279
-32.9339
-27.3606
-31.3555
-30.8978
-32.4869
-29.1129
-24.3074
-29.3888
-32.7532
-30.4248
-32.3215
-31.0379
-31.1752
-28.2008
-31.9159
-27.2476
-28.7564
-31.8048
-27.1978
-30.2155
-26.4139
-31.2583
-31.4483
-32.5219
-10.9199
-31.2948
-24.8475
-25.0949
-31.717
-31.067
-29.2974
-31.4122
-29.1464
-25.5755
-30.8744
-15.085
-31.2834
-28.9633
-31.8215
-29.4865
-31.346
-17.5717
-32.147
-30.5295
-26.4102
-30.8275
-30.3453
-31.7661
-30.7894
-31.0296
-31.1123
-30.5098
-31.5167
-30.1964
-33.2283
-25.729
-26.2544
-15.4052
-30.6095
-32.2427
-31.4461
-19.4203
-32.0611
-29.9244
-24.2473
-31.0291
-28.1106
-21.6855
-25.7674
-24.0465
-18.1295
-27.8362
-29.8879
-29.4349
-32.9994
-24.858
-25.6732
-24.4046
-25.7154
-22.1387
-28.1187
-32.3704
-30.7178
-28.5711
-31.7213
-29.1723
-29.4748
-30.37
-27.3033
-32.4476
-32.1925
-31.1274
-13.8227
-32.4737
-24.0252
-11.3104
-11.4577
-30.6323
-30.9844
-24.6241
-21.5861
-17.8235
-11.7863
-31.5535
-31.8074
-25.9144
-31.9853
-29.4481
-31.1391
-31.0982
-19.1801
-31.7913
-21.3714
-28.9949
-32.3781
-33.132
-30.3208
-32.7833
-29.5375
-25.863
-31.8245
-29.3994
-32.7982
-12.8784
-30.8339
-30.5588
-30.0597
-30.9287
-30.5755
-8.68353
-32.2425
-32.1946
-26.6488
-31.0951
-31.4025
-25.8559
-32.3416
-30.7317
-30.361
-30.6548
-28.947
-32.679
-32.4582
-19.9758
-28.9105
-31.5821
-30.5784
-31.1866
-27.444
-29.0998
-26.6437
-25.6905
-33.4601
-30.4845
-32.2854
-30.6113
-31.0166
-32.0058
-31.1681
-28.5329
-32.0523
-11.5001
-30.2683
-33.2653
-30.2479
-21.4978
-28.2321
-29.0484
-22.3759
-31.7846
-32.1968
-29.3381
-29.2897
-27.8391
-32.013
-32.0544
-9.24109
-29.8795
-31.4316
-11.2866
-28.1569
-30.2215
-30.5427
-26.8598
-30.5591
-31.411
-30.072
-28.4957
-32.6978
-31.0753
-32.4933
-26.4077
-33.2896
-30.5609
-29.4605
-29.8635
-26.9783
-32.0195
-29.5882
-29.1168
-28.627
-32.3148
-30.977
-31.7187
-31.5625
-32.1881
-32.4833
-28.2379
-32.5868
-28.8053
-29.6209
-28.5474
-28.1638
-29.3783
-31.5796
-25.7782
-29.1813
-13.5429
-30.9231
-31.0644
-29.9986
-30.8449
-22.7856
-30.6331
-28.3435
-21.8071
-29.6724
-23.8927
-28.8041
-30.3008
-19.5302
-32.1173
-31.0269
-28.8065
-32.0426
-31.766
-31.5064
-31.0281
-29.0609
-32.6238
-25.8303
-28.3256
-28.0014
-30.9891
-28.9267
-30.9602
-32.4796
-29.752
-24.5678
-25.561
-32.0051
-30.2329
-29.773
-31.9218
-32.347
-9.63179
-16.8621
-30.1661
-32.6986
-27.9278
-26.5095
-33.1403
-32.2001
-31.6464
-30.215
-30.0592
-30.0801
-26.6405
-20.8487
-27.9504
-32.4311
-31.4776
-28.6983
-29.1565
-32.0509
-31.47
-29.8342
-31.3453
-30.4335
-28.0887
-26.4321
-21.6265
-13.5958
-30.6681
-29.2499
-30.6303
-31.9486
-29.8577
-28.3916
-24.9794
-29.7493
-29.6876
-30.4475
-29.6169
-26.8029
-30.3882
-29.9781
-28.9856
-29.7343
-29.9529
-8.95385
-16.1256
-32.4177
-30.5153
-27.6766
-29.9821
-31.3188
-27.4825
-28.6879
-27.5798
-29.7014
-31.718
-31.1328
-12.5092
-30.0575
-30.2453
-33.1428
-31.9407
-29.6917
-32.5551
-30.4793
-26.647
-31.7974
-31.2051
-28.6509
-31.9539
-30.9867
-30.6881
-32.3788
-31.1
-31.2247
-26.8515
-32.3005
-27.4475
-29.8823
-27.5724
-30.2953
-24.297
-28.9057
-20.9202
-17.9323
-26.2483
-24.1904
-29.5182
-28.9306
-32.8872
-26.671
-27.8676
-27.844
-26.5785
-13.923
-26.078
-32.4103
-30.7501
-31.2625
-31.6279
-29.305
-27.989
-30.6202
-24.9634
-31.0705
-30.5799
-32.8606
-30.8036
-32.6561
-29.3014
-29.8157
-31.9828
-28.4945
-30.1853
-29.9847
-31.9187
-30.7148
-30.0083
-28.0433
-27.4842
-26.2885
-29.2451
-32.7777
-26.5067
-18.2424
-28.0331
-29.6972
-31.2851
-15.3393
-24.9467
-30.0883
-27.1427
-27.1614
-15.4607
-27.9176
-29.8728
-30.7272
-21.7065
-28.4732
-30.3531
-28.6713
-32.2434
-22.0752
-12.1635
-27.9517
-26.9956
-31.9576
-32.0339
-28.8794
-26.8783
-9.74632
-32.4294
-24.6486
-31.1276
-29.6161
-31.6336
-32.4914
-9.75003
-29.4451
-28.9568
-21.1692
-28.2649
-31.436
-33.288
-30.9971
-31.731
-19.6507
-32.1117
-30.5676
-31.6087
-30.5498
-11.1627
-18.1
-29.1956
-29.9445
-32.883
-28.0332
-31.6942
-26.7956
-31.746
-31.557
-24.4229
-28.1253
-31.2002
-32.4894
-19.5624
-14.7574
-25.6985
-20.7821
-30.6824
-29.9922
-30.5168
-29.7777
-31.0345
-32.4985
-26.068
-17.1964
-32.5142
-31.7765
-31.151
-32.5621
-22.0926
-25.9274
-16.7932
-12.7398
-11.257
-26.0292
-32.1574
-31.9609
-32.1999
-30.9163
-31.9672
-29.534
-31.3384
-25.5174
-32.027
-30.058
-25.9466
-26.6508
-30.821
-30.5032
-27.003
-11.9165
-18.6497
-30.5551
-27.8457
-29.8949
-30.9283
-31.1622
-26.5927
-29.1866
-31.0126
-29.7079
-31.9903
-25.3085
-26.6637
-31.7094
-29.4027
-30.4265
-25.8571
-32.7641
-23.3759
-31.3167
-31.6121
-23.7972
-30.4819
-14.9505
-27.9639
-33.2082
-31.4471
-24.1483
-31.5073
-30.6889
-31.5443
-31.9728
-30.902
-31.4191
-32.5934
-29.9084
-30.5081
-30.3696
-30.2469
-30.1547
-30.8699
-30.5564
-14.8753
-29.3121
-27.8576
-30.6442
-31.9081
-20.396
-30.5425
-31.1131
-31.475
-31.2123
-26.0071
-30.399
-30.8833
-16.8027
-17.0999
-22.4836
-22.9558
-30.7473
-30.9312
-32.8809
-31.8989
-24.6593
-31.3497
-30.6829
-29.5792
-28.9616
-32.529
-29.6783
-31.4959
-12.4361
-31.7999
-20.6347
-25.3869
-31.5485
-20.2759
-33.0107
-31.7896
-31.3664
-13.1396
-28.2348
-32.5726
-31.1247
-30.1658
-19.3442
-30.3507
-23.4333
-30.2112
-32.445
-29.0652
-30.5883
-29.0273
-17.7246
-17.8654
-27.8655
-22.4469
-32.4978
-30.701
-29.6482
-31.7812
-31.0382
-28.5639
-30.4637
-31.1258
-16.341
-22.4368
-30.4114
-18.2552
-31.0923
-31.7541
-26.4159
-29.4126
-31.8797
-32.4967
-30.2126
-20.32
-31.947
-27.6052
-30.8156
-30.4299
-31.8188
-32.4263
-30.3369
-27.8197
-31.0313
-29.7761
-29.7596
-31.6842
-20.7438
-32.1367
-25.7936
-27.6078
-31.3936
-30.3415
-30.2355
-29.1232
-31.6782
-30.078
-25.74
-27.8527
-30.7581
-11.9638
-26.3019
-32.7596
-31.7601
-31.4163
-24.0509
-31.9975
-31.1455
-29.907
-28.3029
-26.5513
-16.4158
-31.721
-32.0785
-31.1294
-32.0061
-26.5542
-5.03814
-28.6647
-32.5223
-32.1259
-28.0123
-16.0356
-27.5663
-28.5267
-29.0833
-29.984
-30.3304
-28.112
-29.2626
-31.0862
-31.9379
-28.8113
-22.3685
-31.7733
-26.6089
-20.7018
-30.2222
-27.5113
-27.4023
-31.3613
-31.6676
-32.8111
-31.1316
-24.8196
-31.9093
-31.2716
-30.9538
-29.0065
-29.4568
-32.7041
-22.295
-30.0271
-31.0168
-31.7692
-28.772
-27.9123
-30.8857
-31.0192
-30.5681
-31.0704
-30.6617
-31.9425
-29.1466
-31.1758
-26.8725
-25.5929
-31.5291
-30.9937
-11.2729
-29.231
-31.1985
-30.1484
-30.1124
-32.1731
-27.5074
-27.0008
-25.3411
-30.3981
-31.5358
-28.3771
-31.529
-10.7237
-29.1648
-29.8623
-32.6288
-32.9846
-27.8567
-32.2122
-29.3897
-30.4778
-27.0484
-25.3717
-30.0577
-30.7947
-28.3592
-29.0128
-27.4668
-23.4714
-20.2299
-29.0362
-16.2722
-26.6513
-32.2736
-29.0667
-22.5539
-24.6183
-31.1435
-31.1729
-22.1937
-27.5027
-28.5796
-30.8064
-31.8629
-28.9439
-29.4802
-29.6011
-23.7553
-23.2646
-14.9556
-30.1506
-32.2359
-26.5744
-26.9817
-29.2312
-31.4688
-9.11707
-29.4259
-28.3229
-27.6316
-30.0426
-28.4325
-30.1639
-31.5698
-31.0119
-29.8299
-31.8068
-30.8633
-27.7602
-29.087
-32.9421
-30.2066
-31.6835
-31.0561
-31.6353
-28.3278
-15.3559
-31.5905
-27.305
-28.0073
-10.415
-27.8597
-29.1033
-16.1591
-12.4999
-31.8567
-30.0034
-32.0579
-16.4202
-32.3776
-31.4393
-29.3025
-28.3414
-30.6333
-31.13
-30.8137
-31.5799
-28.2958
-31.2469
-28.9941
-32.5264
-32.0597
-26.5671
-30.5459
-32.823
-28.3893
-29.0915
-30.231
-32.9347
-26.4845
-15.0843
-31.0073
-16.7386
-32.7668
-30.9027
-30.554
-27.3055
-32.4254
-23.1027
-10.0344
-32.355
-30.9404
-32.054
-31.1124
-29.2903
-16.5575
-31.8521
-29.1376
-32.0784
-25.4612
-31.9582
-26.6035
-32.8438
-32.9594
-20.2292
-30.3343
-29.8011
-26.799
-29.0164
-32.7343
-28.2079
-32.4579
-30.5886
-26.3705
-29.2703
-30.4505
-27.8805
-30.3377
-29.6769
-31.413
-21.2707
-32.8517
-31.8334
-29.8642
-23.3736
-29.072
-29.3182
-32.4711
-31.5609
-32.6044
-30.7014
-30.9788
-32.0011
-28.2112
-32.523
-32.5224
-31.4228
-15.5083
-28.5429
-26.9848
-31.5569
-11.8332
-26.8022
-30.9542
-29.685
-31.3394
-32.6729
-30.6242
-23.3981
-29.0926
-26.7557
-31.0814
-30.4152
-30.5531
-32.3194
-23.849
-31.882
-29.7488
-28.9929
-29.1154
-20.5509
-30.3403
-29.1224
-32.7517
-30.022
-25.0292
-30.5683
-29.9847
-31.6744
-29.8407
-27.6208
-28.0678
-32.4712
-23.3221
-29.9466
-22.6732
-29.6597
-30.2785
-31.3888
-31.233
-31.3602
-31.5348
-14.6955
-30.0436
-27.4357
-31.7612
-30.66
-29.6418
-32.5959
-17.2151
-31.4618
-32.5552
-28.8297
-18.151
-31.351
-25.609
-32.325
-30.1116
-30.0098
-31.1524
-26.4098
-32.0421
-16.9988
-31.4602
-27.7099
-31.8815
-29.0204
-30.0851
-25.3873
-31.1939
-31.4203
-29.0015
-29.8251
-29.2695
-28.4902
-30.8101
-31.588
-28.3071
-28.2288
-30.0149
-28.9071
-32.3362
-11.7988
-15.1987
-15.393
-32.7098
-32.2378
-32.6581
-32.0785
-31.5668
-25.8724
-28.2844
-32.4845
-30.8154
-28.9774
-16.9425
-27.5618
-32.1427
-32.4442
-30.4069
-32.23
-17.4474
-31.2641
-31.3999
-29.2926
-32.5408
-28.4934
-33.1824
-31.5357
-30.2546
-28.0332
-29.0726
-20.9033
-31.5443
-28.6731
-30.4782
-27.694
-32.2346
-28.467
-31.4096
-13.3089
-31.9064
-30.0466
-28.7359
-27.9895
-28.3222
-32.8057
-31.507
-33.1898
-33.2334
-28.7905
-32.9651
-27.9092
-32.8024
-31.6394
-31.9128
-16.163
-32.8359
-31.267
-26.2888
-32.9984
-31.8121
-32.1941
-32.3734
-29.2449
-30.0926
-31.1076
-28.5004
-24.4081
-31.5549
-32.6738
-18.0759
-31.2478
-29.0914
-26.2966
-30.7805
-27.9119
-32.7391
-31.298
-27.3217
-31.7427
-27.2928
-16.9503
-30.1521
-16.336
-29.079
-29.1386
-31.4607
-30.9144
-11.6168
-27.1523
-31.8919
-27.4088
-27.6533
-30.9963
-31.5307
-29.5879
-27.7451
-20.8186
-33.0201
-30.7237
-32.729
-28.6625
-16.5901
-32.0953
-29.4095
-32.1912
-30.7608
-27.1514
-31.1338
-31.8252
-31.0832
-11.6675
-27.7178
-26.0591
-29.5073
-29.655
-31.7426
-29.6722
-30.2386
-32.715
-30.7698
-32.0175
-30.3433
-32.0771
-26.5789
-16.4756
-9.4297
-32.9174
-30.5904
-26.2596
-29.4803
-28.9837
-30.7069
-17.7844
-31.549
-16.5469
-27.8531
-31.1057
-31.9747
-28.7486
-27.8986
-28.7561
-31.8182
-30.6079
-28.1531
-31.8374
-20.5308
-30.7602
-27.5224
-30.0365
-25.4123
-31.7092
-27.5628
-30.3493
-30.3319
-24.817
-30.9945
-29.1097
-30.4378
-31.2062
-25.6484
-30.5771
-32.1821
-28.8196
-28.1046
-31.8171
-29.7945
-27.9345
-32.2929
-30.0443
-31.1396
-28.4651
-15.526
-30.9728
-22.6531
-30.3458
-10.1513
-28.6175
-29.9235
-29.5541
-31.9838
-29.1267
-29.995
-31.3547
-29.543
-16.7335
-30.8734
-31.1521
-28.3947
-17.449
-19.4926
-29.9247
-26.6176
-27.6656
-21.3595
-20.5023
-28.3182
-30.1168
-31.7946
-19.789
-32.3855
-29.2144
-29.2114
-29.769
-32.5455
-23.1112
-30.7384
-32.0798
-28.4694
-21.3051
-27.1386
-29.0888
-30.3313
-21.1948
-30.431
-31.2348
-28.6721
-32.9259
-31.8988
-12.6716
-32.3155
-29.6601
-18.6961
[truncated: 1,001 more rows]

## Sheet: FigureS14_f
Energy (kJ/mol)
-31.4694
-32.1526
-32.6963
-31.6356
-31.8526
-32.3613
-32.1564
-32.067
-31.7781
-32.1954
-32.5124
-30.8479
-32.4739
-32.7568
-31.774
-31.3243
-32.8881
-32.7847
-32.7783
-32.545
-30.805
-33.1802
-31.2306
-30.9228
-32.1442
-33.2512
-32.9238
-32.9349
-33.1693
-31.6081
-32.2946
-31.5173
-32.3391
-32.1995
-31.1571
-30.7128
-29.9252
-29.5563
-32.3222
-30.3768
-32.0214
-32.4396
-31.7106
-33.0578
-31.4275
-31.1072
-32.1155
-32.2048
-32.5355
-32.7837
-33.2264
-32.9551
-32.3876
-32.215
-33.1433
-33.0922
-31.4962
-32.3352
-30.551
-31.3784
-30.786
-32.522
-31.1088
-31.5818
-32.2985
-32.0204
-31.3726
-32.3985
-32.9775
-31.8694
-31.6343
-31.313
-32.3038
-32.4815
-32.6781
-32.0553
-32.477
-32.3847
-31.7908
-32.7654
-32.9116
-32.4796
-32.1267
-31.511
-31.2556
-31.7072
-31.5299
-31.752
-30.2327
-32.175
-32.7991
-32.213
-31.8236
-29.509
-31.0766
-32.2658
-32.4763
-33.109
-32.8938
-32.8413
-33.1176
-33.1888
-32.9934
-32.7948
-31.6396
-33.2322
-32.7698
-31.9423
-30.5125
-30.7128
-30.4197
-31.3862
-30.8229
-32.226
-30.8235
-32.0165
-32.1633
-31.4273
-32.6815
-32.6638
-32.1714
-31.3669
-32.2963
-32.0833
-31.3259
-31.6367
-31.9844
-32.5189
-32.6342
-31.7714
-31.6639
-32.3502
-31.3248
-31.1495
-30.5486
-30.6489
-32.8086
-32.6574
-32.2333
-30.0604
-32.3432
-32.6955
-32.6105
-31.3445
-31.4379
-31.5067
-31.8702
-31.8527
-32.1532
-29.5054
-31.9367
-30.9663
-32.1172
-32.4421
-32.8189
-32.0598
-32.183
-33.1552
-30.5007
-30.8319
-33.115
-32.6012
-32.5295
-32.0886
-32.092
-32.8488
-32.9576
-32.537
-32.1701
-30.1744
-31.2511
-32.3578
-32.3777
-33.0871
-32.3514
-32.6618
-30.6394
-32.1593
-32.15
-32.8838
-32.8656
-33.3005
-31.8918
-31.9639
-31.8971
-32.4687
-31.4229
-30.1951
-31.1116
-31.2576
-31.4213
-32.822
-32.1618
-32.7042
-32.1705
-32.922
-32.4935
-32.7225
-32.1114
-32.0794
-32.3346
-31.7533
-33.259
-32.3409
-32.1527
-32.9509
-32.9543
-32.5082
-32.9399
-31.8244
-31.7972
-32.6487
-32.059
-33.225
-31.8477
-31.6227
-32.4962
-33.1002
-32.9314
-32.9997
-32.9034
-32.7885
-32.1129
-32.1276
-32.2152
-31.8381
-32.3081
-32.5184
-31.3247
-31.5025
-32.8016
-32.7208
-33.0998
-31.0267
-31.9641
-33.0686
-32.6511
-33.0393
-32.4537
-32.4409
-31.6935
-31.7986
-32.3229
-31.261
-30.8424
-32.8883
-32.7782
-32.4588
-31.7988
-32.8912
-31.8923
-32.5125
-31.9923
-32.8333
-32.4444
-32.035
-32.2176
-30.9908
-32.9973
-32.6817
-31.9129
-32.2637
-32.568
-32.2941
-32.1436
-31.2259
-32.1779
-32.8938
-30.8339
-32.3702
-31.7763
-32.7643
-31.5439
-32.9287
-32.4087
-32.8869
-32.2914
-32.6159
-33.2353
-31.7562
-31.6965
-31.8474
-32.9552
-32.804
-31.968
-33.0606
-30.7725
-31.907
-31.1088
-32.3688
-32.1123
-31.6266
-31.9685
-32.3581
-32.4491
-32.816
-31.9686
-31.9762
-32.3565
-32.9546
-32.7633
-32.4297
-32.5856
-32.6108
-32.9367
-32.9052
-31.1882
-32.5281
-30.8429
-31.5416
-31.2714
-31.0256
-31.4913
-31.7564
-31.2383
-32.1913
-32.7549
-32.8359
-32.3437
-31.451
-31.7975
-32.5642
-32.7355
-32.3838
-32.8063
-32.6822
-32.0453
-33.2345
-32.7991
-31.793
-30.9523
-31.41
-31.6757
-30.3643
-29.5896
-29.6233
-32.9671
-32.5407
-32.2433
-31.9547
-31.417
-31.4998
-30.966
-31.4148
-32.2179
-32.2091
-31.8189
-31.7949
-32.2247
-32.1969
-31.414
-32.1711
-31.3825
-30.495
-32.534
-31.8566
-32.324
-32.3029
-32.5115
-33.0717
-33.3038
-31.9171
-32.2621
-30.5256
-31.8786
-32.2425
-31.2907
-31.536
-30.995
-31.3966
-32.1445
-32.8421
-32.2441
-31.9932
-31.9952
-32.5686
-32.2168
-31.5789
-30.7935
-31.8166
-31.7031
-29.7554
-31.5763
-32.0494
-33.1622
-32.1158
-32.4741
-31.9187
-32.7096
-32.731
-32.6667
-31.797
-31.2206
-32.3322
-31.8506
-32.1882
-33.0976
-32.3524
-31.8613
-31.3015
-33.0283
-32.3129
-32.2142
-32.5004
-32.6258
-31.4475
-31.3294
-31.6264
-30.3638
-32.5098
-32.7379
-31.729
-32.2261
-31.8828
-32.2861
-33.1212
-33.0423
-32.7887
-32.4783
-31.5955
-32.0996
-31.6588
-32.5668
-32.7057
-32.266
-31.7421
-32.5697
-32.053
-33.1778
-31.7676
-31.98
-32.7757
-33.0661
-30.6058
-32.2688
-33.2751
-30.8568
-33.2526
-32.8729
-32.2187
-30.7581
-32.9378
-32.3587
-32.5356
-32.4474
-31.7892
-32.1412
-31.2788
-32.4141
-31.6035
-32.2974
-31.8219
-31.8478
-32.2391
-30.4105
-33.0717
-33.0586
-31.6766
-30.7108
-32.3323
-31.9415
-32.1418
-29.6149
-31.0819
-31.7226
-31.427
-31.5483
-31.7923
-32.5472
-32.387
-33.1152
-31.249
-31.3424
-31.5635
-31.2523
-30.1985
-32.5963
-32.056
-31.6111
-31.8423
-30.4063
-31.454
-32.7514
-32.647
-32.4277
-32.6268
-32.7807
-30.7572
-31.5967
-30.5114
-32.3148
-32.5507
-32.1505
-32.3537
-31.8486
-32.0185
-32.0755
-32.0576
-31.0893
-32.2309
-31.8696
-32.6238
-33.0274
-32.8174
-31.7756
-31.5426
-32.282
-32.2605
-32.9496
-32.668
-31.4854
-33.0546
-31.1597
-31.0876
-32.5897
-33.0689
-32.8558
-32.2706
-31.2205
-32.2285
-31.6614
-32.5928
-31.5309
-31.9945
-32.3969
-32.5472
-32.4378
-31.0493
-32.3791
-31.9315
-30.2663
-31.9721
-29.7372
-32.5909
-32.6886
-32.494
-33.1743
-32.1002
-32.2867
-32.1065
-31.5544
-32.2334
-32.3251
-32.1075
-32.3578
-31.6048
-32.9114
-32.9056
-31.6323
-31.5162
-31.0117
-31.9312
-32.1336
-32.0749
-32.428
-32.4301
-31.9333
-32.9455
-32.4652
-33.0488
-31.7712
-31.191
-31.2521
-32.0559
-32.7263
-33.1175
-32.1128
-30.9627
-32.0864
-31.8606
-31.9
-31.7465
-31.4498
-33.1193
-32.6252
-32.7314
-29.6929
-30.816
-32.3727
-32.4707
-32.4413
-32.3261
-32.1303
-28.9576
-29.2417
-31.8616
-32.3584
-32.3179
-32.3703
-32.0738
-32.3873
-31.6312
-31.4742
-32.2507
-32.0767
-32.9082
-32.4649
-32.4602
-31.828
-33.3183
-31.6203
-32.0584
-33.1004
-32.7454
-32.3525
-32.7578
-32.1587
-32.933
-32.5536
-32.4037
-32.7189
-31.653
-32.0402
-31.5619
-31.9935
-29.7408
-30.9785
-32.6923
-31.4697
-31.0619
-32.3457
-31.7038
-31.85
-32.0146
-31.6367
-31.8478
-31.3957
-32.0191
-33.0573
-33.005
-33.0495
-33.2292
-30.4343
-31.5266
-32.6935
-31.3264
-33.1664
-31.7366
-32.8773
-33.1556
-33.3054
-31.4033
-31.2436
-31.7529
-32.4704
-31.7025
-33.2525
-32.5138
-32.3308
-32.1754
-32.8144
-31.6932
-30.5487
-31.5776
-31.5261
-32.1395
-32.5224
-31.294
-32.0964
-32.3093
-31.3106
-32.9017
-32.9873
-33.0798
-30.8358
-32.1751
-33.0189
-31.9747
-32.2885
-32.278
-32.4927
-30.7618
-31.9362
-32.4232
-32.0852
-33.059
-32.3714
-31.59
-29.8337
-33.1082
-31.9474
-31.641
-30.4455
-32.9697
-32.6165
-28.9321
-31.7946
-32.2429
-32.0797
-32.4161
-31.9424
-32.3562
-31.3609
-32.574
-33.2693
-32.1053
-28.718
-32.4058
-32.677
-32.6315
-33.1121
-32.3742
-32.2822
-32.4588
-32.6699
-31.8673
-32.3542
-31.9427
-31.4613
-31.0668
-30.5804
-32.371
-31.5766
-32.1143
-31.7433
-30.8845
-31.2566
-32.3063
-31.5302
-32.3219
-32.1905
-32.7754
-32.3478
-32.3548
-33.0054
-32.8231
-29.8569
-31.9472
-29.5226
-32.6675
-32.8736
-32.5204
-31.7433
-32.7145
-33.1525
-33.0234
-32.7218
-30.9868
-32.6615
-33.0161
-31.5114
-32.9763
-32.7994
-32.0062
-31.6925
-32.9952
-32.9821
-32.399
-32.1933
-32.6548
-32.2874
-30.8402
-32.8358
-32.6411
-32.5458
-32.7979
-32.7626
-32.7977
-32.2828
-32.3591
-32.1717
-32.2624
-32.5989
-32.756
-31.096
-31.9314
-32.0738
-32.5472
-31.4839
-30.9191
-32.1055
-31.1528
-32.256
-32.2847
-32.387
-31.2781
-30.537
-32.2589
-32.865
-32.1453
-31.0046
-31.7292
-31.2335
-32.3186
-31.8496
-31.6878
-32.1656
-32.271
-32.0762
-32.3838
-31.8778
-31.365
-30.9689
-32.3023
-31.8247
-31.5631
-31.5019
-32.9156
-31.63
-32.9784
-33.0114
-32.1908
-32.1671
-32.1572
-31.6114
-31.8169
-32.2491
-32.7593
-32.5346
-30.981
-32.0733
-30.5933
-31.9917
-31.9626
-31.9897
-32.1541
-29.865
-30.4434
-32.4551
-32.5535
-31.9192
-32.4978
-32.0506
-31.2882
-32.5294
-32.9861
-32.5662
-33.119
-32.8593
-33.0087
-32.988
-32.0617
-32.6233
-32.8958
-32.9806
-31.4441
-31.8375
-32.1846
-31.6952
-30.2523
-32.4116
-32.4605
-32.0941
-32.0974
-32.1986
-32.691
-31.977
-33.0228
-31.8705
-32.8229
-31.9021
-33.1946
-32.5221
-32.809
-30.3885
-31.6062
-32.5315
-32.3897
-32.1807
-31.645
-30.0208
-31.8956
-31.4177
-32.3374
-31.7122
-31.6709
-32.2869
-31.0591
-30.2442
-32.4856
-32.3421
-32.19
-33.0893
-32.5929
-32.1301
-33.1376
-32.9518
-31.8132
-32.6318
-31.426
-31.2509
-31.6712
-31.9068
-30.5647
-30.9667
-32.1608
-31.2679
-32.6365
-32.6795
-32.78
-31.4902
-31.1181
-32.5804
-32.2853
-32.8762
-32.5828
-33.1069
-33.332
-32.1902
-32.3822
-32.6056
-32.0886
-32.8386
-31.0228
-32.0977
-31.4958
-32.1903
-33.1405
-31.831
-31.0861
-31.7314
-31.8821
-33.2094
-32.7263
-31.6253
-30.6885
-30.3998
-31.23
-32.3586
-33.238
-33.1497
-32.6483
-32.4757
-31.7603
-32.4987
-32.5122
-32.3579
-32.735
-32.5069
-32.5747
-33.0371
-32.5076
-32.2592
-32.7191
-32.605
-32.0922
-32.0922
-31.5105
-32.0473
-32.2092
-32.5461
-32.1508
-31.003
-31.5697
-31.8068
-32.3085
-32.29
-32.4074
-31.3245
-30.9801
-31.7139
-31.4229
-32.8124
-33.2173
-31.6164
-32.1066
-32.4684
-31.9524
-32.5456
-32.2259
-32.0531
-32.2944
-33.258
-32.7
-32.9541
-33.1006
-30.3188
-32.9918
-31.9319
-32.1551
-31.8188
-33.1236
-31.7704
-32.4756
-32.9189
-32.1691
-32.3616
-32.6308
-30.7131
-31.8085
-32.3164
-32.219
-32.9788
-32.6538
-30.6947
-32.3123
-32.6743
-31.1248
-31.1005
-31.4823
-32.1304
-30.7876
-31.6477
-31.3896
-32.0833
-31.9036
-32.5991
-31.0242
-31.2614
-31.6363
-32.884
-32.8216
-32.9925
-32.4455
-32.8835
-32.4245
-32.0774
-32.6641
-32.4788
-32.6249
-32.4689
-32.6206
-32.1885
-31.345
-32.1841
-31.3704
-32.3628
-31.9236
-32.4356
-33.227
-32.9761
-33.2353
-32.0846
-33.2288
-33.282
-33.0954
-32.2314
-32.1009
-30.3694
-32.3928
-31.162
-29.7892
-31.5201
-32.3178
-32.3455
-33.2264
-32.8939
-32.7397
-33.1169
-30.9489
-32.0461
-31.432
-32.1849
-30.5887
-31.8459
-32.201
-32.5398
-32.8565
-31.7003
-32.0517
-33.0275
-33.168
-32.78
-31.1561
-31.3867
-32.4262
-32.0499
-32.088
-31.5897
-31.4828
-31.8589
-32.2381
-31.8366
-31.4329
-32.0312
-31.287
-30.3268
-32.0165
-31.4052
-32.7448
-33.0533
-32.1166
-32.8943
-33.1007
-33.1917
-31.0844
-32.0698
-32.1708
-32.357
-32.0974
-31.8289
-32.6599
-31.1875
-32.3141
-31.7885
-32.4325
-32.9639
-32.9393
-31.3629
-32.7974
-31.8686
-32.4447
-32.6996
-31.929
-32.7584
-33.15
-32.599
-32.9919
-33.0338
-32.1607
-32.8409
-32.2361
-29.5125
-31.1145
-31.1599
-32.1793
-32.1257
-32.3114
-32.2514
-33.1755
-33.0326
-31.3181
-32.2768
-32.0681
-32.3633
-31.3662
-32.5692
-32.5962
-32.7706
-32.8335
-32.2837
-31.8091
-30.1931
-31.8659
-32.4683
-32.8228
-32.3951
-32.8613
-33.0269
-32.7516
-32.3918
-31.5563
-33.064
-32.6349
-31.8455
-32.5353
-32.4731
-32.1827
-31.7127
-32.1491
-32.1162
-31.208
-32.9276
-31.8706
-32.853
-32.5196
-30.408
-31.764
-30.8624
-31.5063
-32.0025
-32.6906
-33.1139
-31.4517
-32.0379
-31.2535
-31.0275
-32.3138
-31.8048
-32.0956
-30.9905
-31.2569
-31.8686
-32.0104
-32.3849
-32.9689
-31.852
-32.5768
-32.4101
-31.7744
-32.2773
-32.5568
-32.8027
-32.7346
-32.7918
-32.4516
-32.322
-32.5458
-31.8174
-32.079
-32.8085
-32.3144
-32.3422
-32.7898
-32.9603
-33.1157
-31.9913
-30.7475
-31.7536
-32.2813
-31.9292
-32.1969
-31.3972
-31.5644
-32.1274
-33.0055
-31.9186
-32.3271
-32.792
-31.8191
-32.2064
-32.2241
-32.8834
-32.1116
-30.2542
-31.2036
-30.0844
-32.5808
-32.2735
-32.5509
-32.9005
-32.7518
-33.0057
-31.1891
-32.998
-32.7411
-32.673
-32.8113
-32.1532
-32.0969
-32.3377
-31.2972
-32.021
-32.7371
-32.1257
-33.0807
-33.1434
-33.0831
-32.8504
-32.485
-31.6971
-32.3867
-31.5153
-32.3326
-31.6394
-32.1592
-32.3275
-31.9403
-32.5017
-31.3603
-32.4654
-31.7523
-30.6219
-32.293
-31.9833
-30.6958
-31.8368
-32.1145
-32.8393
-32.673
-31.877
-32.0882
-31.1716
-32.978
-33.1942
-31.1786
-32.7457
-31.7199
-31.6038
-31.5651
-32.6186
-32.7446
-31.2583
-33.2198
-31.7765
-32.8091
-32.8749
-31.5491
-31.8516
-33.0661
-33.0729
-32.4949
-32.374
-31.9126
-32.6043
-31.9047
-33.0862
-32.6904
-31.671
-32.1341
-32.247
-33.2331
-31.6687
-30.8393
-31.4261
-32.5166
-33.0548
-32.5841
-30.6837
-30.8479
-30.3457
-31.4067
-31.5513
-29.3264
-31.6608
-31.614
-32.6426
-32.625
-31.4676
-31.8303
-31.5654
-31.7281
-32.943
-32.0726
-32.0058
-32.0385
-31.8024
-31.8642
-32.4415
-32.7375
-32.9419
-32.9011
-33.0565
-32.7411
-31.8683
-33.0599
-33.2035
-32.1228
-33.077
-31.8578
-32.7593
-32.2906
-31.9887
-32.8179
-32.2391
-32.4282
-33.1311
-32.7033
-32.5921
-32.6374
-31.515
-30.8747
-31.9196
-31.1284
-31.7869
-32.1334
-31.5447
-32.0525
-30.536
-31.886
-30.2594
-30.8991
-31.8839
-32.1718
-32.711
-31.9075
-33.3048
-32.9058
-32.1202
-31.1271
-32.0873
-30.2706
-32.082
-32.6621
-32.1063
-31.8956
-32.0941
-32.2144
-31.7728
-31.4239
-32.5024
-32.0462
-30.5244
-31.9171
-32.8815
-32.8179
-32.7319
-32.4645
-32.2822
-31.0177
-32.1196
-32.463
-32.4779
-32.0823
-32.5626
-32.8923
-32.3975
-32.6932
-32.1149
-32.8825
-31.5341
-32.7231
-33.132
-31.5831
-33.119
-33.1249
-32.9921
-31.7328
-31.4255
-32.7982
-31.7358
-32.1072
-32.6114
-31.9378
-31.7247
-32.7356
-32.6495
-32.1965
-33.2278
-30.0636
-32.4688
-32.5564
-30.2628
-30.941
-32.3175
-31.7489
-32.5397
-32.9632
-32.5958
-31.6725
-33.2556
-32.3742
-31.8028
-33.2462
-32.1739
-32.0113
-32.9261
-32.0855
-32.7304
-33.0048
-32.8439
-33.1276
-32.2481
-31.3116
-32.354
-32.3944
-33.1007
-33.1437
-32.1544
-32.3907
-32.8006
-31.3064
-32.3678
-33.1857
-32.3069
-32.31
-32.2967
-30.2638
-31.5206
-31.7788
-32.4011
-31.7275
-32.8774
-32.9306
-30.3342
-31.807
-33.099
-32.9058
-33.0688
-32.9466
-32.0622
-31.6707
-32.3141
-32.7978
-31.6606
-32.3841
-32.1713
-32.4949
-33.2138
-32.1081
-32.3957
-31.9168
-31.8105
-31.0603
-32.1696
-32.2813
-32.2386
-31.7138
-31.2283
-31.9014
-32.0752
-32.4248
-32.449
-32.7162
-32.5805
-32.4398
-32.0647
-33.2719
-32.9173
-31.2175
-31.9758
-31.7362
-32.647
-32.11
-32.4572
-30.6883
-32.1346
-32.0964
-31.992
-32.8911
-29.5763
-33.0316
-31.5912
-31.6688
-30.2792
-32.9147
-32.0051
-30.5179
-32.8501
-32.5958
-32.5061
-32.0855
-33.0342
-32.1126
-32.1004
-32.0036
-31.9501
-32.5707
-32.1689
-31.2926
-30.7403
-30.7844
-32.7733
-31.0292
-33.0635
-32.2064
-32.1642
-33.0085
-32.9701
-32.05
-32.3974
-32.4832
-32.3469
-32.4278
-31.1244
-31.7934
-31.5502
-31.6065
-31.7268
-32.6286
-32.5676
-33.2617
-33.0425
-31.5678
-33.0431
-32.6698
-32.8223
-32.114
-33.0326
-32.8276
-31.221
-31.4037
-32.496
-32.2349
-32.3409
-31.8321
-33.05
-32.582
-33.092
-32.7145
-30.9332
-31.9101
-31.1644
-28.9607
-32.1877
-32.9513
-32.5604
-32.4266
-31.5125
-32.0002
-32.2187
-32.0976
-32.5431
-32.502
-32.4936
-32.748
-31.0192
-30.9086
-29.9147
-30.9423
-30.9717
-31.3766
-32.7053
-30.844
-32.5323
-33.0789
-32.799
-32.8575
-33.1071
-32.8756
-32.5042
-32.2697
-32.6923
-32.7407
-32.4047
-32.4751
-32.3429
-32.4818
-32.7793
-33.3432
-32.0718
-32.7766
-32.3844
-32.6224
-32.5955
-32.3293
-30.3901
-31.0327
-31.0636
-30.2876
-32.3405
-31.788
-31.6123
-32.3025
-32.8162
-32.7573
-30.8072
-30.48
-31.7742
-31.8135
-31.3144
-32.291
-32.4909
-31.7159
-32.9092
-32.4466
-32.7032
-31.8157
-32.5701
-32.1303
-32.3888
-32.9709
-32.2236
-32.6603
-32.7065
-32.8581
-32.638
-32.2741
-32.5357
-32.3937
-33.157
-31.6613
-31.1112
-32.9261
-31.2648
-32.3998
-32.7062
-33.1783
-32.3136
-32.7032
-32.362
-33.0181
-32.6254
-30.7682
-32.5402
-32.4332
-32.8559
-31.9989
-32.1018
-30.9515
-32.2488
-31.4178
-33.2874
-32.9114
-31.9295
-32.485
-32.057
-32.0646
-31.2471
-32.1114
-32.3154
-32.274
-33.0044
-32.1633
-32.9456
-32.9778
-32.9897
-31.676
-32.2012
-31.2641
-31.0177
-32.9331
-32.2858
-31.6523
-31.3822
-32.228
-33.1959
-31.7422
-32.2332
-32.0561
-32.593
-31.5501
-32.0507
-32.0138
-29.8249
-32.1404
-32.1942
-32.339
-32.0153
-31.5533
-32.1219
-32.2353
-30.9943
-31.2229
-30.5248
-31.5143
-31.2445
-32.0049
-32.1986
-32.3304
-31.3397
-31.4491
-32.4408
-31.8515
-32.1233
-33.13
-32.5526
-33.0767
-32.8575
-32.585
-32.466
-32.4518
-33.1335
-33.207
-32.8521
-32.6085
-32.2614
-31.513
-32.2716
-32.4171
-32.3587
-32.6635
-32.2595
-32.6794
-32.029
-32.7648
-32.03
-32.9627
-32.4201
-32.0948
-31.849
-32.8873
-32.7057
-31.61
-30.8913
-32.2716
-31.8272
-31.8981
-33.1432
-32.6971
-31.1948
-31.2142
-31.733
-32.0578
-30.6855
-30.8715
-30.7743
-31.4499
-30.8869
-31.0769
-29.9312
-33.2132
-32.2608
-33.0808
-33.1452
-33.2395
-32.4994
-32.5796
-32.3022
-32.683
-30.8478
-32.6741
-32.2905
-32.0643
-31.5134
-30.8957
-32.8195
-32.8378
-32.1044
-28.6179
-30.5542
-31.8467
-32.7371
-32.0569
-33.3248
-33.2828
-32.3099
-32.7827
-32.1551
-31.9844
-32.4295
-32.2144
-31.9812
-33.1809
-32.415
-32.0343
-31.1763
-32.6705
-33.0093
-32.3351
-32.1037
-32.5273
-32.2984
-31.9724
-31.9851
-31.972
-31.9022
-31.7226
-32.54
-31.5453
-31.4274
-32.826
-32.6951
-33.0215
-32.7282
-31.2613
-32.7673
-33.0173
-31.7564
-33.1265
-32.2205
-32.1538
-32.1897
-31.257
-31.7337
-30.4647
-32.8256
-31.1738
-32.0911
-31.297
-31.9796
-30.5448
-31.5598
-31.4357
-31.9513
-30.8667
-32.4311
-31.7945
-32.3958
-31.8703
-33.1205
-33.0174
-31.8632
-32.9487
-31.9507
-32.4858
-33.1996
-32.0822
-31.8001
-30.9533
-31.8633
-30.3467
-32.194
-31.8748
-32.8512
-30.7977
-31.8541
-31.8872
-32.6969
-31.6219
-32.1668
-32.6617
-31.9827
-32.0012
-32.1403
-32.785
-32.2304
-32.2507
-31.4435
-32.0397
-32.5404
-32.2918
-31.5262
-31.9929
-30.9069
-30.9209
-33.0876
-32.8722
-31.7954
-31.9153
-31.895
-31.9032
-31.8216
-32.2028
-31.8254
-32.3594
-32.8575
-33.184
-33.2481
-32.1047
-31.9439
-32.0811
-31.8283
-32.045
-31.4121
-33.2281
-31.3966
-33.2193
-32.2066
-32.1637
-33.1307
-31.1027
-32.7621
-32.5789
-32.9454
-32.2288
-32.6094
-32.3518
-32.4046
-30.4906
-32.0959
-33.0281
-29.1517
-31.803
-33.2255
-32.2368
-32.2309
-32.2297
-32.1956
-32.8872
-31.6593
-30.0979
-31.4123
-31.8883
-31.6938
-32.7267
-32.8579
-32.1215
-32.4294
-32.4312
-31.9648
-32.4708
-33.0458
-32.9126
-32.2795
-31.9619
-31.479
-31.792
-32.3762
-32.3688
-31.5044
-33.238
-31.728
-31.6453
-31.2052
-30.3483
-31.5532
-32.1809
-30.2286
-31.6425
-32.194
-32.602
-32.7326
-31.6902
-32.2617
-31.6659
-31.6661
-31.8282
-33.2796
-32.8831
-32.5998
-32.3956
-32.0281
-31.0458
-32.7389
-32.4338
-31.2778
-31.5919
-31.1624
-32.7949
-31.3951
-31.8009
-32.149
-32.6779
-32.1144
-32.727
-32.6117
-32.8606
-31.8313
-32.4113
-32.7933
-31.6011
-31.7165
-31.2954
-31.5616
-32.6778
-31.8747
-31.8009
-31.0896
-32.0443
-32.8032
-32.8153
-32.5849
-31.7902
-32.4136
-31.7822
-31.8591
-32.1674
-32.146
-31.1947
-30.8747
-32.4469
-31.3438
-32.0476
-32.7023
-32.2972
-31.4863
-32.2757
-32.9499
[truncated: 1,001 more rows]

## Sheet: FigureS14_h
Energy (kJ/mol)
-30.5295
-30.0046
-26.7967
-32.0252
-29.1156
-29.7714
-32.1168
-28.9312
-29.7277
-25.756
-27.7091
-28.4291
-30.6902
-31.9783
-23.8063
-26.4203
-30.0481
-27.303
-30.0416
-32.2383
-27.4916
-29.2359
-30.316
-26.75
-28.6494
-27.3143
-29.3791
-29.5426
-29.0508
-32.0807
-28.0307
-30.0963
-25.0993
-30.0569
-27.1632
-28.926
-29.8876
-28.2981
-29.6606
-28.2505
-30.2692
-29.3788
-29.8784
-25.473
-31.1175
-30.6928
-26.2495
-32.0127
-29.5907
-27.8749
-26.7627
-25.1335
-30.6958
-29.6796
-26.2063
-28.3518
-28.3988
-30.3921
-28.8624
-29.7846
-30.839
-30.0934
-30.4261
-31.8771
-20.4783
-27.2988
-29.252
-29.9184
-30.0886
-31.3736
-26.3952
-30.3138
-30.4426
-32.0663
-28.2324
-30.9746
-31.4369
-27.6619
-31.9042
-28.6354
-29.2251
-31.9805
-32.2416
-29.2729
-29.0466
-29.7884
-25.4236
-29.7139
-32.0658
-26.6487
-27.7296
-28.9667
-29.1135
-31.1606
-29.6429
-28.0442
-30.6037
-23.8179
-29.6612
-29.0304
-28.3991
-31.268
-30.5173
-26.4933
-29.0712
-22.4261
-30.3454
-31.3514
-31.1722
-30.3097
-27.026
-30.9631
-28.7266
-32.8243
-29.059
-27.666
-29.1056
-31.4627
-32.1872
-30.8652
-29.2559
-30.4179
-30.868
-29.8078
-27.7778
-28.1798
-26.3655
-30.5732
-30.5532
-29.6757
-28.6102
-27.4669
-29.1936
-31.2521
-30.801
-28.6479
-29.2184
-29.7391
-27.7908
-28.0677
-27.9127
-29.2827
-23.6267
-24.5799
-26.9397
-28.0656
-25.3824
-25.1622
-29.4706
-28.4648
-26.1426
-25.8673
-30.3187
-29.5085
-21.5312
-31.2804
-28.752
-30.0685
-29.7878
-29.4255
-30.1961
-24.8797
-29.5337
-30.0453
-29.4859
-27.5772
-25.4659
-31.1467
-29.4694
-30.0165
-29.8663
-30.2494
-29.5382
-25.6586
-19.7823
-28.6619
-29.954
-25.5843
-32.0286
-30.7508
-29.9567
-29.2693
-29.1084
-29.2488
-29.5728
-26.5848
-30.3119
-29.8186
-25.6903
-29.3003
-30.4272
-28.4357
-30.0593
-28.385
-28.4099
-30.7469
-25.0604
-29.6622
-25.5581
-29.4553
-29.7799
-30.1046
-26.7843
-25.8113
-27.7743
-31.3991
-30.6022
-26.93
-29.5627
-29.4287
-29.6202
-28.0503
-27.5442
-31.4206
-32.355
-29.0534
-26.4269
-28.5878
-29.142
-32.2981
-27.8076
-28.446
-31.0438
-25.5615
-30.816
-28.6305
-29.2353
-28.1085
-31.1711
-29.6735
-28.2191
-28.2827
-29.6983
-29.8047
-31.4072
-27.0994
-28.7525
-26.7556
-25.9693
-27.6562
-28.0123
-27.2381
-30.0888
-27.9562
-28.4724
-29.5952
-27.0796
-27.4341
-22.3109
-29.0019
-32.591
-28.0617
-31.8892
-32.2109
-31.5526
-30.4126
-31.271
-27.8692
-28.4547
-29.1152
-28.4719
-26.4522
-26.8997
-25.3766
-30.7926
-28.2085
-32.82
-29.4722
-29.9504
-29.369
-27.833
-31.7963
-24.1665
-28.1902
-29.0601
-29.7225
-30.6088
-26.9192
-30.3205
-31.4266
-28.052
-29.341
-30.9169
-29.0094
-29.5215
-29.4086
-28.3053
-30.5335
-30.0514
-29.8511
-30.744
-29.4102
-28.5707
-29.3984
-28.7584
-14.7848
-29.5801
-32.1124
-31.2467
-29.842
-31.9189
-29.0785
-27.8911
-27.7142
-29.2808
-27.38
-30.0859
-28.5496
-26.6372
-29.9711
-26.439
-28.6356
-30.7746
-29.7337
-27.1122
-29.537
-26.8354
-28.2627
-32.1978
-28.8639
-29.5471
-27.8625
-27.6291
-28.2537
-32.0484
-28.2133
-27.0758
-27.0442
-32.7405
-28.4918
-28.8572
-27.0201
-29.5701
-29.4035
-28.2463
-29.688
-23.8896
-30.3609
-26.9716
-29.5009
-30.1545
-26.2905
-29.4112
-30.1018
-28.6
-27.1908
-30.4324
-23.0368
-20.0464
-26.0892
-29.4532
-31.9546
-28.0177
-29.6107
-31.1511
-32.0892
-29.802
-28.7076
-28.5364
-27.6421
-28.8011
-30.8996
-29.9401
-29.814
-33.0665
-23.465
-27.6299
-31.9663
-29.7775
-27.7079
-30.977
-26.6984
-28.2748
-26.8642
-29.4548
-25.1817
-26.069
-28.1047
-32.1388
-31.3615
-28.7581
-29.1411
-31.6028
-24.337
-30.1517
-29.6685
-29.7459
-28.8628
-27.398
-30.8771
-29.0192
-30.0799
-28.4652
-31.0144
-26.1941
-26.8365
-26.8419
-31.018
-30.9639
-26.7022
-31.6516
-25.1161
-29.8605
-32.0568
-29.4688
-27.7825
-23.3132
-29.9985
-29.6677
-25.266
-27.5248
-29.2626
-30.2431
-28.1412
-29.8951
-28.8226
-31.0091
-31.4768
-28.5413
-29.2441
-24.1362
-27.5379
-27.2377
-29.7283
-29.9679
-19.0725
-29.1732
-21.7746
-26.7425
-22.0318
-31.4544
-25.1333
-29.3892
-27.9825
-28.4541
-27.3671
-30.7103
-31.397
-28.1638
-31.2672
-25.585
-28.7951
-26.8059
-30.0237
-29.9508
-31.5511
-27.1994
-24.6177
-28.9213
-30.0418
-30.1661
-27.9895
-29.3871
-30.9742
-31.7607
-29.8977
-29.0574
-32.3211
-29.4377
-31.3453
-29.888
-30.4052
-30.2693
-28.9315
-31.4712
-27.2903
-30.7255
-32.2076
-29.2789
-28.1109
-31.8858
-28.9427
-32.0947
-29.5042
-25.3904
-31.428
-24.9512
-26.9692
-31.3069
-30.0926
-26.7827
-27.9364
-28.9731
-31.26
-28.9683
-30.5577
-26.4179
-26.9277
-28.966
-28.5182
-27.262
-31.799
-30.9086
-30.9098
-30.973
-29.5804
-30.4182
-28.7431
-29.1858
-21.7893
-27.0939
-23.6067
-26.7666
-24.0654
-28.2181
-24.8847
-29.0604
-27.1222
-28.8379
-26.5052
-28.0619
-23.3742
-30.6122
-25.4065
-28.2493
-29.3534
-30.8834
-29.2813
-26.0255
-30.5313
-27.6549
-29.5139
-29.5583
-29.8253
-24.8896
-29.075
-31.7207
-29.5352
-29.2982
-31.1184
-29.4846
-28.8331
-27.9788
-28.0002
-27.2573
-27.3956
-30.5984
-29.2024
-29.5655
-31.1962
-26.8329
-27.1721
-31.3318
-32.5817
-31.1179
-28.6392
-26.9178
-31.2353
-29.4781
-27.745
-24.1428
-29.5125
-20.9587
-31.644
-28.4336
-28.6101
-29.2573
-30.1055
-29.9062
-30.6155
-30.8792
-24.8492
-28.6125
-28.6089
-28.5774
-22.9212
-30.0306
-28.4894
-29.6227
-31.0963
-31.3729
-29.9109
-23.1428
-23.293
-28.8069
-29.9993
-30.1093
-29.7658
-26.652
-30.4927
-31.4881
-21.613
-24.6436
-29.2127
-30.6927
-29.4582
-20.8459
-27.6643
-31.4139
-27.4128
-27.0645
-27.9942
-32.2933
-25.3252
-29.3274
-29.7098
-26.8409
-29.129
-31.377
-30.0225
-28.6451
-25.6635
-30.4929
-32.0522
-29.0194
-25.0466
-30.0536
-31.7962
-28.6194
-29.6907
-30.5032
-28.5736
-27.3459
-28.9367
-22.6155
-30.3724
-29.4323
-28.8607
-29.9753
-31.1406
-23.6587
-30.0595
-28.3664
-29.5367
-32.9571
-31.1598
-30.4636
-29.0886
-30.3867
-31.571
-23.4714
-29.1854
-25.7687
-30.1002
-30.3729
-24.1779
-27.2443
-30.3352
-29.7113
-28.1072
-28.5503
-28.5803
-27.5472
-27.5578
-30.0215
-30.0414
-20.4491
-31.0254
-27.3693
-31.376
-28.3334
-26.0626
-20.2098
-30.6083
-28.1941
-25.9115
-31.0935
-28.3835
-27.5425
-30.3593
-31.0899
-26.3408
-31.3666
-29.1144
-30.5605
-27.8476
-27.7169
-29.7412
-27.1057
-22.6824
-27.587
-26.492
-28.4054
-31.8822
-31.8208
-29.3839
-29.1147
-31.4426
-29.4333
-29.9553
-26.4231
-30.1987
-29.5971
-28.9686
-26.7358
-29.3901
-31.0891
-30.2629
-29.7929
-29.8895
-27.9487
-25.1413
-26.6967
-31.3967
-29.7161
-29.6555
-26.4912
-28.4587
-31.5649
-25.6374
-30.1201
-32.0231
-29.852
-30.6331
-29.5048
-29.5778
-29.6154
-27.2447
-29.2949
-23.8208
-27.9056
-28.7708
-30.011
-28.0169
-29.0153
-32.4461
-27.6184
-29.0982
-29.5131
-30.8193
-30.1659
-27.947
-30.77
-31.2786
-28.2618
-24.1574
-29.9959
-27.1835
-27.5366
-25.2361
-22.4882
-30.1368
-25.5851
-30.2531
-29.7875
-30.2954
-29.5209
-28.7392
-31.1027
-29.1239
-30.0047
-28.8048
-27.5273
-29.1175
-20.3965
-29.8188
-30.1963
-28.2402
-31.167
-31.8827
-26.0982
-30.4164
-24.0413
-21.3869
-32.3086
-24.2684
-21.0746
-28.9897
-26.7164
-30.6556
-27.9062
-24.0854
-29.4517
-29.4538
-29.2089
-31.6017
-30.2759
-31.2666
-28.0792
-29.1302
-28.7425
-27.0616
-27.9746
-28.3873
-30.3458
-28.903
-31.9828
-27.8093
-27.7662
-31.0655
-28.5127
-19.442
-30.6712
-29.2302
-27.1494
-26.8755
-28.898
-28.5379
-30.1367
-27.1165
-26.237
-30.8605
-29.0045
-26.5529
-30.033
-28.2919
-30.5695
-31.6376
-30.1094
-29.7255
-29.5439
-29.9482
-25.2208
-27.3599
-25.6513
-31.8128
-31.3765
-30.6703
-25.5675
-30.2697
-30.23
-29.7961
-23.3075
-31.0206
-29.5564
-27.9973
-29.82
-31.6296
-30.5955
-28.6403
-31.1057
-31.1573
-27.4001
-18.2896
-28.6835
-21.2912
-25.5108
-26.9698
-31.6278
-30.286
-24.2683
-27.7293
-30.1734
-30.0252
-28.5978
-27.2703
-31.447
-30.247
-29.1944
-28.893
-26.2409
-27.1667
-25.4446
-31.2663
-22.1971
-25.5297
-28.9063
-26.8813
-24.7566
-30.4561
-28.867
-28.6252
-29.2171
-30.1767
-31.2893
-29.1045
-29.7499
-27.8248
-28.7436
-27.4892
-27.5732
-30.1418
-29.1998
-29.532
-31.2107
-26.1323
-24.8593
-29.4612
-24.2179
-28.5354
-30.608
-29.5784
-29.1111
-30.5801
-30.2075
-25.734
-25.4932
-32.8973
-23.403
-28.9033
-32.5346
-26.883
-28.6798
-28.9885
-31.601
-24.8806
-32.6018
-26.8
-26.382
-29.4821
-30.9663
-28.5154
-30.0822
-29.3023
-31.6002
-28.5869
-29.8708
-30.2921
-29.694
-28.8072
-23.5289
-21.5154
-25.7642
-30.0055
-29.3922
-32.4476
-28.3573
-30.3003
-29.9064
-30.7879
-28.3651
-30.9436
-24.136
-31.4018
-32.0981
-26.4261
-30.497
-27.2125
-25.7338
-31.6219
-26.1845
-30.8306
-30.5649
-26.0811
-30.1273
-28.6887
-28.2293
-29.9992
-30.9579
-31.1031
-24.249
-30.6337
-24.2168
-27.6965
-25.533
-26.734
-32.2008
-30.1108
-30.6032
-28.0677
-27.1713
-29.9617
-30.8054
-27.4011
-28.6825
-31.6615
-30.6175
-30.1359
-25.7963
-26.9576
-27.2048
-21.8397
-27.683
-32.1166
-19.6281
-27.7497
-29.0943
-30.8461
-32.5922
-29.6243
-28.932
-29.4108
-24.2734
-30.3147
-26.3004
-27.4748
-28.1208
-25.4895
-31.731
-27.93
-29.1555
-24.0749
-26.225
-27.2712
-28.9122
-26.8316
-24.8826
-22.0832
-28.6815
-30.1172
-29.0738
-29.352
-29.7938
-30.0321
-30.748
-24.5537
-28.5417
-29.7701
-23.7505
-31.4924
-28.7039
-29.7218
-27.9285
-31.0162
-30.1601
-26.5458
-30.114
-28.6922
-30.7258
-29.8911
-25.9084
-30.4355
-30.5238
-28.1924
-26.0678
-28.9304
-26.859
-29.5668
-26.7469
-28.626
-27.6552
-23.3233
-29.9434
-30.401
-20.9007
-32.1781
-27.2764
-30.2931
-30.7745
-28.6706
-29.354
-32.3571
-28.2417
-27.2088
-31.2466
-29.1031
-29.2862
-29.4376
-25.1385
-29.2794
-28.7611
-31.5963
-28.03
-29.4737
-29.6981
-29.151
-31.0038
-30.2944
-28.5608
-27.8908
-32.4042
-29.6028
-30.7032
-27.7227
-25.6056
-30.7314
-29.2221
-28.7427
-27.0398
-29.3295
-30.419
-28.7539
-26.342
-29.4173
-30.5615
-30.1411
-30.9083
-26.0811
-24.9094
-29.4102
-29.9151
-30.8295
-26.3744
-24.2393
-29.3109
-27.0303
-30.8111
-28.3259
-27.2072
-29.746
-31.6587
-31.2276
-28.7872
-28.1037
-28.5688
-31.9533
-27.678
-32.046
-27.647
-30.426
-28.5406
-29.6691
-29.7399
-30.0976
-28.5068
-27.8316
-28.6205
-31.8711
-27.9849
-29.4206
-30.4348
-29.7551
-29.6461
-31.2903
-30.6097
-29.7003
-28.8112
-30.673
-28.4687
-27.1819
-28.6072
-26.8349
-29.8433
-22.4121
-28.9756
-22.7686
-28.8553
-29.9937
-29.4315
-27.4666
-30.3341
-31.3037
-30.3764
-29.6749
-32.1459
-25.753
-22.9212
-30.2115
-26.2061
-24.9919
-27.1556
-27.201
-28.0922
-28.3846
-30.6147
-28.8703
-28.8565
-21.8075
-30.7355
-25.9458
-32.2042
-28.6502
-27.3585
-26.3766
-29.8027
-29.4327
-28.5611
-28.889
-28.6582
-31.8831
-25.8374
-28.8683
-28.1201
-31.096
-30.365
-26.6025
-26.4908
-31.3817
-23.9733
-30.5179
-23.1785
-27.9934
-29.1696
-29.8405
-30.4587
-29.7635
-27.2018
-26.9687
-32.4275
-28.3825
-29.355
-31.0285
-25.4187
-24.9515
-30.7487
-28.2023
-28.2062
-31.6064
-30.6904
-30.0536
-27.8546
-22.4643
-29.5512
-31.4477
-30.2313
-30.8917
-26.6669
-27.7718
-25.0342
-30.0772
-26.5601
-30.0534
-30.2325
-30.4426
-29.7632
-30.485
-29.2826
-30.5763
-29.0484
-28.9824
-25.4985
-31.3707
-30.9761
-30.1821
-26.1468
-30.4062
-28.2997
-29.6837
-29.8452
-30.3256
-28.0326
-28.6713
-25.2998
-30.1652
-26.5008
-30.5844
-29.4454
-31.1021
-29.4884
-26.5342
-28.5231
-28.9923
-27.9947
-30.5434
-28.4924
-27.9097
-28.8831
-26.113
-28.6828
-26.0512
-30.4691
-28.449
-26.617
-30.7672
-31.4089
-30.112
-30.7885
-28.5853
-31.6035
-30.1452
-27.4558
-25.9725
-31.4918
-28.1123
-24.0326
-28.051
-31.0515
-26.8527
-27.3811
-24.9325
-29.2927
-29.0702
-31.8567
-30.0167
-31.4363
-30.1804
-28.964
-28.0555
-29.1012
-27.7212
-30.1994
-26.7914
-30.2823
-30.8328
-26.4583
-29.0246
-30.666
-28.8033
-29.9848
-28.6604
-28.9895
-29.1065
-24.9571
-30.3211
-31.3463
-28.9752
-30.5128
-28.7528
-30.9697
-30.8913
-29.7411
-28.0891
-30.7671
-29.5707
-31.0957
-28.512
-29.1959
-29.5032
-25.983
-28.0083
-26.803
-29.5332
-31.5244
-30.5266
-14.7811
-29.8036
-29.7
-29.1134
-30.9769
-26.0553
-28.2174
-29.7695
-26.66
-27.7061
-30.707
-21.7562
-17.9397
-32.4721
-30.7243
-30.0203
-27.448
-24.4976
-28.4326
-30.1196
-31.4344
-26.2177
-28.1411
-29.2325
-28.8447
-28.5802
-30.7946
-27.6785
-29.6977
-20.9134
-30.2457
-28.6179
-27.9161
-29.4303
-28.0684
-30.5567
-27.313
-28.6882
-29.3636
-29.814
-28.0038
-27.0984
-29.2616
-30.6519
-26.6198
-27.5676
-28.5541
-28.1325
-28.4533
-31.4959
-30.2911
-27.5923
-29.5076
-22.8185
-28.3773
-29.1057
-28.1114
-30.2572
-21.5509
-29.8205
-27.7481
-28.782
-30.45
-27.6631
-27.4112
-28.9715
-26.8491
-25.7867
-29.0847
-29.3535
-29.7829
-29.8916
-25.2701
-31.4811
-28.0996
-28.9752
-28.6786
-26.3104
-30.3657
-30.2633
-27.7309
-29.5539
-29.0769
-33.0453
-29.7598
-28.9399
-29.1562
-29.3534
-29.5137
-27.8188
-24.4155
-31.3404
-30.7691
-27.5901
-30.1035
-28.3929
-30.5254
-30.874
-23.2861
-29.5259
-26.9999
-29.5935
-28.6461
-29.1158
-28.0531
-28.2697
-29.5211
-26.4523
-29.2645
-26.0443
-26.703
-28.0002
-28.4198
-26.7174
-27.7388
-22.9246
-32.4053
-31.7467
-26.3796
-28.401
-30.6391
-30.052
-31.1181
-27.3692
-28.6877
-27.5572
-27.747
-30.404
-29.9609
-31.0563
-28.3519
-28.6855
-25.8016
-30.1646
-30.0288
-30.3166
-29.5706
-31.8791
-29.5052
-28.7959
-29.0972
-31.8126
-29.2493
-31.2511
-28.2538
-29.4581
-27.979
-26.3498
-24.1041
-26.5485
-29.6875
-32.4349
-29.9199
-26.8026
-23.0642
-29.7946
-30.3467
-28.7727
-30.1054
-30.4526
-31.7848
-29.1099
-23.6098
-29.9569
-29.5276
-29.0895
-28.1089
-27.0672
-18.1029
-29.4248
-29.2949
-29.8295
-28.1482
-30.3488
-28.6911
-21.6055
-28.6215
-28.7723
-28.2856
-26.9769
-29.458
-24.2685
-30.5904
-30.5856
-29.6404
-31.8715
-27.5791
-25.1788
-30.1841
-28.8134
-30.5194
-30.6615
-28.5496
-29.3538
-27.4032
-29.1423
-32.5512
-28.3946
-24.3848
-29.5418
-29.7811
-32.4263
-32.5099
-24.2576
-27.3675
-23.5836
-29.9542
-30.9815
-29.3953
-26.936
-28.9852
-27.5952
-29.5936
-25.7237
-27.5963
-29.3366
-32.5108
-30.4757
-26.6709
-31.4387
-29.6455
-31.1709
-25.3222
-31.0685
-25.3169
-29.986
-31.0913
-28.8834
-29.2286
-29.2911
-28.5034
-25.9713
-32.0421
-29.565
-28.7109
-31.3103
-28.8588
-29.3743
-27.2095
-25.9103
-28.7356
-26.9571
-30.4035
-29.2046
-32.2194
-28.1789
-22.0605
-22.5066
-27.4889
-30.317
-31.4534
-29.872
-25.4962
-19.2699
-29.22
-28.0224
-30.7368
-27.8877
-29.3486
-27.3395
-30.661
-30.2887
-24.5132
-26.6071
-27.3522
-28.9816
-29.0809
-30.8868
-31.2825
-30.0355
-16.6828
-25.8824
-25.562
-24.1585
-28.0774
-28.1786
-28.3501
-24.8657
-20.0285
-28.018
-29.4744
-30.1366
-26.3759
-26.7524
-29.0333
-25.7906
-30.305
-31.7165
-28.7965
-27.1023
-30.257
-29.65
-27.4688
-26.8633
-27.6837
-26.2791
-30.132
-30.1216
-31.9697
-30.2424
-27.5069
-30.0505
-29.3218
-26.7146
-27.535
-29.0675
-30.1196
-29.6714
-29.6939
-24.7855
-30.3092
-29.4269
-29.9046
-31.5996
-28.819
-28.5019
-29.9163
-27.6807
-29.4624
-29.0313
-28.5866
-28.9545
-29.1213
-27.8121
-28.086
-22.7399
-24.8623
-29.8943
-28.9025
-30.2679
-25.2458
-30.0661
-29.2985
-31.2191
-26.5811
-24.8327
-29.5665
-28.3231
-30.358
-30.5009
-27.44
-23.5079
-29.3859
-29.8219
-27.2895
-30.3147
-25.4902
-30.8421
-29.7674
-30.8691
-27.7491
-27.8787
-30.0806
-30.2294
-27.6556
-30.941
-28.735
-23.4343
-29.0449
-29.7
-30.073
-31.7624
-24.2179
-28.3194
-30.9466
-32.0125
-28.5209
-32.0058
-27.0147
-29.9436
-30.5515
-30.8048
-30.8101
-30.9577
-31.2463
-30.2939
-24.5984
-27.0178
-26.6729
-25.3819
-27.2777
-29.025
-28.4218
-27.6817
-28.8435
-31.431
-31.3842
-29.6087
-26.342
-30.7894
-25.9349
-32.1457
-23.6467
-30.1099
-27.1903
-29.8609
-29.0519
-29.4684
-29.4813
-29.4464
-29.5569
-29.3136
-32.2029
-29.9124
-28.5772
-31.026
-29.9742
-26.6469
-32.2149
-25.1253
-29.6302
-28.592
-31.2547
-28.3413
-28.874
-28.9156
-26.8158
-27.9068
-29.9775
-31.4987
-28.1819
-29.8237
-30.8555
-27.6058
-31.5365
-31.03
-12.8704
-29.1589
-31.5176
-27.2529
-32.2515
-26.8337
-28.6393
-29.6602
-27.4603
-31.2004
-29.1569
-30.4223
-29.6868
-26.437
-26.0776
-28.5941
-27.9775
-24.8628
-26.1013
-28.6438
-30.8632
-28.912
-28.3657
-20.6153
-29.4154
-27.1991
-28.5145
-26.102
-28.5027
-28.4153
-30.6727
-30.6934
-29.2121
-27.8355
-30.7417
-26.9489
-31.4614
-29.2547
-32.3566
-29.4403
-25.4214
-26.5245
-30.0127
-29.0214
-28.3604
-31.4122
-29.7732
-28.6642
-28.7347
-30.4168
-30.0086
-24.5761
-28.4026
-31.6515
-27.5533
-26.274
-28.584
-32.2661
-32.1036
-21.5146
-30.4192
-26.5292
-22.5073
-29.4202
-25.1676
-28.8284
-27.9655
-29.5813
-31.8588
-31.7412
-29.456
-30.4512
-28.366
-27.182
-29.5486
-28.9815
-30.9574
-31.5593
-29.491
-30.0981
-31.3313
-32.5537
-32.3358
-30.1192
-26.5332
-26.3285
-31.1983
-28.3701
-28.743
-24.9738
-20.5754
-30.6462
-30.1799
-28.5337
-27.4135
-28.6132
-25.2726
-31.3533
-29.6662
-31.8528
-25.6621
-24.7796
-29.9614
-29.6357
-31.9413
-30.0185
-30.4665
-29.8303
-29.443
-29.524
-31.352
-31.8091
-28.6415
-28.6642
-27.916
-23.0328
-30.9858
-30.0573
-30.5859
-29.8502
-29.4586
-28.8117
-32.2587
-28.9077
-30.1207
-31.0817
-29.1119
-30.7358
-31.5851
-29.5372
-29.1235
-32.2853
-29.2778
-31.3498
-28.7433
-30.3488
-28.9231
-30.0169
-31.0205
-31.3936
-30.2241
-30.9657
-30.8634
-28.68
-29.2617
-28.917
-28.8412
-30.1506
-24.1888
-23.3851
-21.3196
-24.9939
-30.6909
-29.0139
-29.6904
-30.2014
-32.3227
-26.1579
-29.2669
-28.2259
-28.2524
-25.8255
-27.6001
-27.8956
-26.731
-29.5015
-29.0087
-25.7734
-30.3403
-30.3091
-30.0664
-29.669
-30.5546
-26.5328
-31.1246
-30.0549
-30.5173
-28.9291
-29.9292
-24.0082
-26.2218
-27.1005
-30.7929
-27.3324
-24.7158
-28.8532
-25.7938
-27.5497
-23.3875
-31.2787
-29.7047
-29.5357
-28.6918
-28.0947
-24.2305
-29.8305
-30.0491
-27.7524
-30.8114
-28.9291
-32.9166
-30.0454
-30.2778
-27.8775
-31.7349
-28.3698
-30.547
-29.3461
-28.5199
-29.985
-27.5298
-31.4634
-30.1273
-28.8167
-30.0947
-28.8552
-26.9567
-27.5486
-29.609
-31.5134
-30.6793
-32.086
-26.5269
-32.2769
-27.0369
-26.2777
-30.8204
-29.1939
-26.1433
-29.064
-30.3628
-30.3547
-32.4753
-28.8799
-30.6026
-29.934
-30.1086
-31.1535
-30.0841
-28.4771
-29.1623
-29.2837
-28.8944
-30.2576
-29.8111
-26.6184
-19.7275
-24.3291
-30.5767
-27.5428
-30.7569
-32.7058
-28.484
-31.5906
-24.6383
-25.3927
-32.3832
-18.5483
-30.9751
-29.2212
-25.7968
-23.816
-31.1179
-29.2803
-29.1115
-29.9354
-31.6218
-28.912
-26.3442
-28.4185
-30.1063
-28.7484
-25.6739
-30.1504
-28.9592
-20.1896
-28.1566
-28.8409
-31.1468
-28.0923
-29.1317
-30.8132
-30.2019
-31.9568
-29.0972
-25.9137
-25.7545
-29.1716
-30.7576
[truncated: 1,001 more rows]
