# Supplementary material for: Unraveling metal effects on CO2 uptake in pyrene-based metal-organic frameworks
Source: Nat Commun. 2025 Feb 11;16:1516. doi: 10.1038/s41467-025-56296-w (PMC11814143; doi:10.1038/s41467-025-56296-w)
Supplement: Supplementary file 3 — Source Data [file 41467_2025_56296_MOESM3_ESM.zip › SourceCode/SuppInf/FigureS15_PXRD_AlSc-TBAPy.xlsx]

## Sheet: Sheet1
Al-TBAPy		Al0.80Sc0.20-TBAPy		Al0.50Sc0.50-TBAPy		Al0.20Sc0.80-TBAPy		Sc-TBAPy		Al0.50Sc0.50-TBAPy Activated
2T	Norm. Int. (Arb. Units)	2T	Norm. Int. (Arb. Units)	2T	Norm. Int. (Arb. Units)	2T	Norm. Int. (Arb. Units)	2T	Norm. Int. (Arb. Units)	2T	Norm. Int. (Arb. Units)
4.0165	0.05244	4.6096	1.04468	4.6096	2.06014	4.6096	3.06329	4.6096	4.1016	4.3806	5.07938
4.0339	0.05299	4.6321	1.04496	4.6321	2.05922	4.6321	3.06183	4.6321	4.10232	4.4011	5.0691
4.0513	0.05166	4.6546	1.04384	4.6546	2.05969	4.6546	3.06267	4.6546	4.10262	4.4216	5.07103
4.0687	0.05187	4.6771	1.04424	4.6771	2.0589	4.6771	3.06175	4.6771	4.10103	4.4421	5.08261
4.0861	0.0516	4.6996	1.04425	4.6996	2.05839	4.6996	3.06263	4.6996	4.10094	4.4626	5.07233
4.1035	0.05112	4.7221	1.04347	4.7221	2.05857	4.7221	3.06176	4.7221	4.10228	4.4832	5.07103
4.1208	0.05113	4.7446	1.04333	4.7446	2.05686	4.7446	3.0612	4.7446	4.10115	4.5037	5.08518
4.1382	0.05143	4.7671	1.04236	4.7671	2.0588	4.7671	3.0611	4.7671	4.09779	4.5242	5.07393
4.1556	0.05029	4.7896	1.04352	4.7896	2.05819	4.7896	3.06387	4.7896	4.09992	4.5447	5.07327
4.173	0.05038	4.8121	1.04217	4.8121	2.0592	4.8121	3.06154	4.8121	4.10239	4.5653	5.0707
4.1904	0.0499	4.8346	1.04295	4.8346	2.05734	4.8346	3.0616	4.8346	4.10038	4.5858	5.0765
4.2078	0.05004	4.8571	1.04282	4.8571	2.05795	4.8571	3.06124	4.8571	4.09893	4.6063	5.08164
4.2251	0.04835	4.8796	1.04299	4.8796	2.05901	4.8796	3.06162	4.8796	4.09888	4.6268	5.07874
4.2425	0.04956	4.9021	1.04208	4.9021	2.05664	4.9021	3.06025	4.9021	4.09936	4.6473	5.08131
4.2599	0.04972	4.9246	1.04222	4.9246	2.05689	4.9246	3.06089	4.9246	4.09933	4.6679	5.08131
4.2773	0.04883	4.9471	1.04272	4.9471	2.05631	4.9471	3.06132	4.9471	4.0994	4.6884	5.07681
4.2947	0.04815	4.9696	1.04236	4.9696	2.05789	4.9696	3.06098	4.9696	4.10178	4.7089	5.09836
4.3121	0.04868	4.992	1.04205	4.992	2.05728	4.992	3.06137	4.992	4.09768	4.7294	5.09579
4.3294	0.04686	5.0145	1.04123	5.0145	2.05749	5.0145	3.06091	5.0145	4.10183	4.75	5.08164
4.3468	0.04864	5.037	1.04339	5.037	2.05854	5.037	3.06108	5.037	4.10194	4.7705	5.08998
4.3642	0.04832	5.0595	1.04191	5.0595	2.05863	5.0595	3.06378	5.0595	4.10151	4.791	5.06493
4.3816	0.04715	5.082	1.04214	5.082	2.05783	5.082	3.06337	5.082	4.09915	4.8115	5.08388
4.399	0.04643	5.1045	1.04266	5.1045	2.06034	5.1045	3.06448	5.1045	4.10477	4.832	5.08838
4.4164	0.04656	5.127	1.04106	5.127	2.0599	5.127	3.06522	5.127	4.10275	4.8526	5.07554
4.4337	0.04731	5.1495	1.04299	5.1495	2.05965	5.1495	3.06685	5.1495	4.10235	4.8731	5.08678
4.4511	0.04627	5.172	1.0421	5.172	2.0617	5.172	3.06433	5.172	4.10597	4.8936	5.08485
4.4685	0.04749	5.1945	1.04367	5.1945	2.06098	5.1945	3.0682	5.1945	4.10717	4.9141	5.08551
4.4859	0.04599	5.217	1.04405	5.217	2.06259	5.217	3.06863	5.217	4.10957	4.9346	5.09322
4.5033	0.0444	5.2395	1.04498	5.2395	2.06334	5.2395	3.07109	5.2395	4.11086	4.9552	5.09032
4.5207	0.04478	5.262	1.04557	5.262	2.06579	5.262	3.07374	5.262	4.11091	4.9757	5.09065
4.538	0.04571	5.2845	1.04666	5.2845	2.06766	5.2845	3.07365	5.2845	4.11363	4.9962	5.07617
4.5554	0.04521	5.307	1.04805	5.307	2.06826	5.307	3.07812	5.307	4.11705	5.0167	5.08131
4.5728	0.04439	5.3295	1.04884	5.3295	2.07086	5.3295	3.08042	5.3295	4.11759	5.0373	5.08711
4.5902	0.04356	5.352	1.05256	5.352	2.07326	5.352	3.08594	5.352	4.1194	5.0578	5.08131
4.6076	0.04409	5.3745	1.05444	5.3745	2.07543	5.3745	3.08963	5.3745	4.12441	5.0783	5.07874
4.625	0.04443	5.397	1.05554	5.397	2.08184	5.397	3.09589	5.397	4.13164	5.0988	5.09579
4.6423	0.04372	5.4195	1.05828	5.4195	2.08503	5.4195	3.09991	5.4195	4.12763	5.1193	5.08935
4.6597	0.04419	5.442	1.06461	5.442	2.0895	5.442	3.10698	5.442	4.13796	5.1399	5.08871
4.6771	0.04274	5.4645	1.06719	5.4645	2.09597	5.4645	3.1142	5.4645	4.14203	5.1604	5.08131
4.6945	0.04378	5.487	1.07127	5.487	2.10284	5.487	3.12297	5.487	4.1506	5.1809	5.08388
4.7119	0.04215	5.5095	1.07986	5.5095	2.11008	5.5095	3.13161	5.5095	4.15952	5.2014	5.08101
4.7293	0.0437	5.5319	1.08783	5.5319	2.11723	5.5319	3.14267	5.5319	4.16453	5.222	5.08131
4.7466	0.04229	5.5544	1.09658	5.5544	2.1256	5.5544	3.15679	5.5544	4.17053	5.2425	5.1067
4.764	0.04296	5.5769	1.1065	5.5769	2.13271	5.5769	3.16761	5.5769	4.17644	5.263	5.10576
4.7814	0.04251	5.5994	1.11364	5.5994	2.13766	5.5994	3.18199	5.5994	4.188	5.2835	5.09706
4.7988	0.04238	5.6219	1.12067	5.6219	2.14649	5.6219	3.19359	5.6219	4.19323	5.304	5.09802
4.8162	0.04237	5.6444	1.1277	5.6444	2.14944	5.6444	3.2074	5.6444	4.20154	5.3246	5.10383
4.8336	0.04178	5.6669	1.1323	5.6669	2.15363	5.6669	3.21366	5.6669	4.2034	5.3451	5.08678
4.8509	0.04129	5.6894	1.14098	5.6894	2.15739	5.6894	3.22634	5.6894	4.2042	5.3656	5.10413
4.8683	0.04085	5.7119	1.14655	5.7119	2.16448	5.7119	3.22806	5.7119	4.20909	5.3861	5.09836
4.8857	0.04144	5.7344	1.15119	5.7344	2.17176	5.7344	3.22582	5.7344	4.20381	5.4067	5.09065
4.9031	0.04168	5.7569	1.15605	5.7569	2.17563	5.7569	3.21546	5.7569	4.20211	5.4272	5.10446
4.9205	0.0418	5.7794	1.1561	5.7794	2.17439	5.7794	3.20801	5.7794	4.19468	5.4477	5.10253
4.9379	0.04059	5.8019	1.1504	5.8019	2.16747	5.8019	3.19062	5.8019	4.1783	5.4682	5.10606
4.9552	0.04131	5.8244	1.13818	5.8244	2.15319	5.8244	3.1724	5.8244	4.17382	5.4887	5.11281
4.9726	0.04	5.8469	1.11856	5.8469	2.13547	5.8469	3.15277	5.8469	4.16138	5.5093	5.11957
4.99	0.04105	5.8694	1.09811	5.8694	2.11578	5.8694	3.13308	5.8694	4.15089	5.5298	5.13145
5.0074	0.04174	5.8919	1.07869	5.8919	2.10022	5.8919	3.11691	5.8919	4.14246	5.5503	5.10833
5.0248	0.04238	5.9144	1.06495	5.9144	2.08439	5.9144	3.1053	5.9144	4.12985	5.5708	5.13983
5.0422	0.04062	5.9369	1.05682	5.9369	2.07582	5.9369	3.09386	5.9369	4.12187	5.5914	5.13659
5.0595	0.04118	5.9594	1.05024	5.9594	2.06757	5.9594	3.08438	5.9594	4.1115	5.6119	5.14914
5.0769	0.04076	5.9819	1.04611	5.9819	2.06098	5.9819	3.07549	5.9819	4.10606	5.6324	5.14947
5.0943	0.0411	6.0044	1.04308	6.0044	2.05886	6.0044	3.07228	6.0044	4.10049	5.6529	5.15461
5.1117	0.04143	6.0269	1.04109	6.0269	2.05536	6.0269	3.06895	6.0269	4.09485	5.6734	5.15944
5.1291	0.04068	6.0494	1.04008	6.0494	2.05463	6.0494	3.06253	6.0494	4.09582	5.694	5.16201
5.1464	0.0415	6.0718	1.03821	6.0718	2.05238	6.0718	3.06081	6.0718	4.09267	5.7145	5.15461
5.1638	0.04189	6.0943	1.03771	6.0943	2.05039	6.0943	3.05741	6.0943	4.08855	5.735	5.17389
5.1812	0.0423	6.1168	1.03717	6.1168	2.05006	6.1168	3.05686	6.1168	4.08581	5.7555	5.18257
5.1986	0.04213	6.1393	1.03588	6.1393	2.04967	6.1393	3.05558	6.1393	4.08515	5.7761	5.17679
5.216	0.0413	6.1618	1.03511	6.1618	2.04985	6.1618	3.05382	6.1618	4.08672	5.7966	5.17583
5.2334	0.04173	6.1843	1.03487	6.1843	2.04747	6.1843	3.05359	6.1843	4.08361	5.8171	5.18934
5.2507	0.04264	6.2068	1.03534	6.2068	2.0483	6.2068	3.05343	6.2068	4.08031	5.8376	5.17583
5.2681	0.04216	6.2293	1.0341	6.2293	2.04737	6.2293	3.04967	6.2293	4.08074	5.8581	5.17743
5.2855	0.04392	6.2518	1.03456	6.2518	2.04793	6.2518	3.04928	6.2518	4.07838	5.8787	5.16779
5.3029	0.04492	6.2743	1.03475	6.2743	2.04503	6.2743	3.04949	6.2743	4.08348	5.8992	5.16972
5.3203	0.04478	6.2968	1.0334	6.2968	2.04694	6.2968	3.04993	6.2968	4.07793	5.9197	5.15397
5.3377	0.04502	6.3193	1.03421	6.3193	2.04731	6.3193	3.04885	6.3193	4.07972	5.9402	5.12825
5.355	0.04688	6.3418	1.03318	6.3418	2.04577	6.3418	3.04864	6.3418	4.07858	5.9607	5.12889
5.3724	0.04756	6.3643	1.03337	6.3643	2.04488	6.3643	3.04924	6.3643	4.07917	5.9813	5.11153
5.3898	0.04835	6.3868	1.03328	6.3868	2.04464	6.3868	3.04891	6.3868	4.07729	6.0018	5.10126
5.4072	0.05007	6.4093	1.03344	6.4093	2.04585	6.4093	3.04776	6.4093	4.07593	6.0223	5.09802
5.4246	0.05048	6.4318	1.03312	6.4318	2.04491	6.4318	3.04693	6.4318	4.07899	6.0428	5.09675
5.442	0.05232	6.4543	1.03245	6.4543	2.04542	6.4543	3.04614	6.4543	4.07503	6.0634	5.10446
5.4593	0.05675	6.4768	1.03192	6.4768	2.04356	6.4768	3.04814	6.4768	4.07795	6.0839	5.09482
5.4767	0.05846	6.4993	1.0325	6.4993	2.04443	6.4993	3.04718	6.4993	4.07489	6.1044	5.09642
5.4941	0.06191	6.5218	1.03252	6.5218	2.04466	6.5218	3.04659	6.5218	4.07833	6.1249	5.09802
5.5115	0.0644	6.5443	1.03232	6.5443	2.04294	6.5443	3.04603	6.5443	4.07761	6.1454	5.09706
5.5289	0.06727	6.5668	1.0326	6.5668	2.04256	6.5668	3.04897	6.5668	4.07464	6.166	5.09642
5.5463	0.07245	6.5893	1.03273	6.5893	2.04355	6.5893	3.04795	6.5893	4.07643	6.1865	5.09706
5.5636	0.07653	6.6117	1.0312	6.6117	2.04337	6.6117	3.04858	6.6117	4.07713	6.207	5.09128
5.581	0.08196	6.6342	1.03129	6.6342	2.04212	6.6342	3.04603	6.6342	4.07385	6.2275	5.09128
5.5984	0.08967	6.6567	1.03216	6.6567	2.04397	6.6567	3.046	6.6567	4.07591	6.2481	5.09418
5.6158	0.09836	6.6792	1.03168	6.6792	2.04383	6.6792	3.04597	6.6792	4.07711	6.2686	5.08581
5.6332	0.10656	6.7017	1.03085	6.7017	2.04339	6.7017	3.04716	6.7017	4.0758	6.2891	5.09385
5.6506	0.11658	6.7242	1.03106	6.7242	2.04159	6.7242	3.04845	6.7242	4.07324	6.3096	5.08454
5.6679	0.12807	6.7467	1.03153	6.7467	2.04218	6.7467	3.04754	6.7467	4.07396	6.3301	5.09065
5.6853	0.13807	6.7692	1.0307	6.7692	2.04337	6.7692	3.0462	6.7692	4.07457	6.3507	5.08518
5.7027	0.14751	6.7917	1.0318	6.7917	2.04353	6.7917	3.04509	6.7917	4.07131	6.3712	5.09032
5.7201	0.15548	6.8142	1.03093	6.8142	2.04096	6.8142	3.04679	6.8142	4.07534	6.3917	5.09161
5.7375	0.15798	6.8367	1.03145	6.8367	2.04226	6.8367	3.04609	6.8367	4.07238	6.4122	5.08067
5.7549	0.15283	6.8592	1.0315	6.8592	2.04169	6.8592	3.04589	6.8592	4.07333	6.4328	5.08711
5.7722	0.13933	6.8817	1.03117	6.8817	2.04275	6.8817	3.04583	6.8817	4.07364	6.4533	5.08358
5.7896	0.12557	6.9042	1.03019	6.9042	2.04164	6.9042	3.04657	6.9042	4.07487	6.4738	5.08004
5.807	0.11373	6.9267	1.03012	6.9267	2.04218	6.9267	3.04636	6.9267	4.0733	6.4943	5.09289
5.8244	0.10197	6.9492	1.03052	6.9492	2.04306	6.9492	3.04649	6.9492	4.0743	6.5148	5.08454
5.8418	0.08949	6.9717	1.03086	6.9717	2.04278	6.9717	3.04754	6.9717	4.075	6.5354	5.08581
5.8592	0.08173	6.9942	1.03125	6.9942	2.04315	6.9942	3.04692	6.9942	4.0748	6.5559	5.08454
5.8765	0.07266	7.0167	1.02935	7.0167	2.04298	7.0167	3.04786	7.0167	4.07577	6.5764	5.08742
5.8939	0.06555	7.0392	1.03072	7.0392	2.04105	7.0392	3.04796	7.0392	4.07469	6.5969	5.08421
5.9113	0.06005	7.0617	1.03028	7.0617	2.04125	7.0617	3.04833	7.0617	4.07446	6.6175	5.08131
5.9287	0.05608	7.0842	1.03121	7.0842	2.04223	7.0842	3.04762	7.0842	4.07978	6.638	5.08935
5.9461	0.05304	7.1067	1.03047	7.1067	2.04271	7.1067	3.04718	7.1067	4.07514	6.6585	5.08742
5.9635	0.05008	7.1292	1.03096	7.1292	2.04255	7.1292	3.04815	7.1292	4.07865	6.679	5.08197
5.9808	0.04674	7.1516	1.03139	7.1516	2.04296	7.1516	3.05035	7.1516	4.07684	6.6995	5.08775
5.9982	0.04435	7.1741	1.0313	7.1741	2.04179	7.1741	3.04968	7.1741	4.0767	6.7201	5.08871
6.0156	0.04213	7.1966	1.03248	7.1966	2.04511	7.1966	3.05115	7.1966	4.07732	6.7406	5.08808
6.033	0.0417	7.2191	1.03028	7.2191	2.0455	7.2191	3.05165	7.2191	4.07854	6.7611	5.08131
6.0504	0.04073	7.2416	1.03219	7.2416	2.04389	7.2416	3.05349	7.2416	4.07822	6.7816	5.08871
6.0678	0.03925	7.2641	1.03207	7.2641	2.04451	7.2641	3.05333	7.2641	4.08053	6.8022	5.08197
6.0851	0.03903	7.2866	1.03304	7.2866	2.04525	7.2866	3.05401	7.2866	4.08049	6.8227	5.08775
6.1025	0.03765	7.3091	1.03303	7.3091	2.0444	7.3091	3.05487	7.3091	4.08137	6.8432	5.09065
6.1199	0.03805	7.3316	1.03185	7.3316	2.04669	7.3316	3.0558	7.3316	4.08035	6.8637	5.07457
6.1373	0.03618	7.3541	1.03191	7.3541	2.04518	7.3541	3.05688	7.3541	4.084	6.8842	5.08324
6.1547	0.03625	7.3766	1.03266	7.3766	2.04487	7.3766	3.05841	7.3766	4.08393	6.9048	5.08742
6.1721	0.03618	7.3991	1.03181	7.3991	2.0444	7.3991	3.05956	7.3991	4.08468	6.9253	5.08291
6.1894	0.03567	7.4216	1.03163	7.4216	2.04616	7.4216	3.06015	7.4216	4.08436	6.9458	5.07006
6.2068	0.03453	7.4441	1.03192	7.4441	2.04573	7.4441	3.06146	7.4441	4.08459	6.9663	5.07393
6.2242	0.0354	7.4666	1.03346	7.4666	2.04781	7.4666	3.06429	7.4666	4.08715	6.9869	5.0781
6.2416	0.03571	7.4891	1.03289	7.4891	2.04748	7.4891	3.06536	7.4891	4.09156	7.0074	5.08324
6.259	0.03463	7.5116	1.03335	7.5116	2.04924	7.5116	3.06742	7.5116	4.09249	7.0279	5.09095
6.2764	0.03475	7.5341	1.03422	7.5341	2.05009	7.5341	3.07009	7.5341	4.09458	7.0484	5.08291
6.2937	0.03373	7.5566	1.03498	7.5566	2.05341	7.5566	3.07523	7.5566	4.09718	7.0689	5.08131
6.3111	0.03344	7.5791	1.03666	7.5791	2.0559	7.5791	3.07716	7.5791	4.10124	7.0895	5.08197
6.3285	0.03416	7.6016	1.03804	7.6016	2.05871	7.6016	3.08146	7.6016	4.10341	7.11	5.08261
6.3459	0.0349	7.6241	1.0398	7.6241	2.06507	7.6241	3.0877	7.6241	4.10751	7.1305	5.08968
6.3633	0.03355	7.6466	1.04351	7.6466	2.06828	7.6466	3.096	7.6466	4.11365	7.151	5.09192
6.3807	0.03224	7.6691	1.04669	7.6691	2.07412	7.6691	3.10315	7.6691	4.1194	7.1715	5.07777
6.398	0.03293	7.6915	1.05162	7.6915	2.08277	7.6915	3.11413	7.6915	4.12405	7.1921	5.07714
6.4154	0.03232	7.714	1.05731	7.714	2.09195	7.714	3.12769	7.714	4.13592	7.2126	5.09675
6.4328	0.03239	7.7365	1.06319	7.7365	2.10409	7.7365	3.13992	7.7365	4.14237	7.2331	5.07874
6.4502	0.03219	7.759	1.07277	7.759	2.11459	7.759	3.15433	7.759	4.15597	7.2536	5.08358
6.4676	0.03225	7.7815	1.08412	7.7815	2.13351	7.7815	3.1768	7.7815	4.17069	7.2742	5.08164
6.485	0.03245	7.804	1.09698	7.804	2.15278	7.804	3.20012	7.804	4.18492	7.2947	5.07584
6.5023	0.03169	7.8265	1.11389	7.8265	2.18083	7.8265	3.22888	7.8265	4.20311	7.3152	5.08998
6.5197	0.03226	7.849	1.13551	7.849	2.21089	7.849	3.26301	7.849	4.22891	7.3357	5.08551
6.5371	0.0323	7.8715	1.16159	7.8715	2.24606	7.8715	3.29869	7.8715	4.24574	7.3562	5.09192
6.5545	0.03245	7.894	1.19788	7.894	2.29619	7.894	3.34504	7.894	4.27542	7.3768	5.08968
6.5719	0.03133	7.9165	1.24034	7.9165	2.35078	7.9165	3.40096	7.9165	4.30545	7.3973	5.08388
6.5893	0.03298	7.939	1.29694	7.939	2.42612	7.939	3.45927	7.939	4.35282	7.4178	5.09095
6.6066	0.03139	7.9615	1.36844	7.9615	2.51963	7.9615	3.53394	7.9615	4.38986	7.4383	5.08421
6.624	0.03289	7.984	1.46259	7.984	2.62646	7.984	3.61325	7.984	4.4327	7.4589	5.08485
6.6414	0.03139	8.0065	1.58236	8.0065	2.75617	8.0065	3.69387	8.0065	4.4836	7.4794	5.08454
6.6588	0.03234	8.029	1.72926	8.029	2.87957	8.029	3.77707	8.029	4.53092	7.4999	5.09032
6.6762	0.0318	8.0515	1.88249	8.0515	2.97912	8.0515	3.86419	8.0515	4.57627	7.5204	5.08551
6.6935	0.03112	8.074	2	8.074	3	8.074	3.92832	8.074	4.62742	7.5409	5.08808
6.7109	0.03059	8.0965	1.94835	8.0965	2.90824	8.0965	3.97804	8.0965	4.65304	7.5615	5.09322
6.7283	0.03047	8.119	1.7398	8.119	2.73636	8.119	4	8.119	4.68508	7.582	5.09802
6.7457	0.03029	8.1415	1.47585	8.1415	2.54163	8.1415	3.9891	8.1415	4.68671	7.6025	5.08421
6.7631	0.03064	8.164	1.27908	8.164	2.39655	8.164	3.93348	8.164	4.68893	7.623	5.09869
6.7805	0.03175	8.1865	1.17464	8.1865	2.293	8.1865	3.86015	8.1865	4.66614	7.6436	5.09642
6.7978	0.0305	8.209	1.11914	8.209	2.22534	8.209	3.76276	8.209	4.62446	7.6641	5.10479
6.8152	0.02951	8.2314	1.08992	8.2314	2.18273	8.2314	3.65797	8.2314	4.57847	7.6846	5.10126
6.8326	0.03096	8.2539	1.07264	8.2539	2.14985	8.2539	3.5539	8.2539	4.52188	7.7051	5.10383
6.85	0.03053	8.2764	1.06065	8.2764	2.12448	8.2764	3.45792	8.2764	4.46337	7.7256	5.11828
6.8674	0.03047	8.2989	1.05399	8.2989	2.10654	8.2989	3.37883	8.2989	4.41344	7.7462	5.11444
6.8848	0.03026	8.3214	1.05048	8.3214	2.0935	8.3214	3.31216	8.3214	4.35826	7.7667	5.11314
6.9021	0.03058	8.3439	1.04604	8.3439	2.08596	8.3439	3.25829	8.3439	4.31465	7.7872	5.11731
6.9195	0.03059	8.3664	1.0425	8.3664	2.07861	8.3664	3.2166	8.3664	4.27175	7.8077	5.13212
6.9369	0.02981	8.3889	1.03914	8.3889	2.07003	8.3889	3.18471	8.3889	4.24074	7.8283	5.1456
6.9543	0.03001	8.4114	1.03666	8.4114	2.06619	8.4114	3.16078	8.4114	4.21162	7.8488	5.16135
6.9717	0.03027	8.4339	1.03571	8.4339	2.06358	8.4339	3.14193	8.4339	4.19094	7.8693	5.16201
6.9891	0.03026	8.4564	1.03501	8.4564	2.05808	8.4564	3.12567	8.4564	4.17404	7.8898	5.19157
7.0064	0.02971	8.4789	1.03325	8.4789	2.0546	8.4789	3.11351	8.4789	4.15791	7.9103	5.21633
7.0238	0.03016	8.5014	1.03324	8.5014	2.05377	8.5014	3.10496	8.5014	4.15064	7.9309	5.23594
7.0412	0.02999	8.5239	1.03207	8.5239	2.05068	8.5239	3.09819	8.5239	4.13891	7.9514	5.28255
7.0586	0.02995	8.5464	1.03042	8.5464	2.0509	8.5464	3.09094	8.5464	4.12688	7.9719	5.33911
7.076	0.02989	8.5689	1.03035	8.5689	2.04894	8.5689	3.08533	8.5689	4.12033	7.9924	5.37864
7.0934	0.02956	8.5914	1.02934	8.5914	2.04791	8.5914	3.08011	8.5914	4.1156	8.013	5.44744
7.1107	0.02977	8.6139	1.02985	8.6139	2.0464	8.6139	3.07683	8.6139	4.11075	8.0335	5.5545
7.1281	0.02979	8.6364	1.02989	8.6364	2.04496	8.6364	3.07201	8.6364	4.10645	8.054	5.66153
7.1455	0.03129	8.6589	1.02947	8.6589	2.04272	8.6589	3.07046	8.6589	4.10232	8.0745	5.79365
7.1629	0.02991	8.6814	1.02893	8.6814	2.04339	8.6814	3.06664	8.6814	4.096	8.095	5.91739
7.1803	0.02986	8.7039	1.02888	8.7039	2.04197	8.7039	3.06499	8.7039	4.09806	8.1156	6
7.1977	0.03056	8.7264	1.02755	8.7264	2.04026	8.7264	3.0627	8.7264	4.09068	8.1361	5.98362
7.215	0.02968	8.7489	1.02753	8.7489	2.04266	8.7489	3.0612	8.7489	4.09213	8.1566	5.86244
7.2324	0.03024	8.7713	1.02767	8.7713	2.04089	8.7713	3.06166	8.7713	4.09256	8.1771	5.69109
7.2498	0.03019	8.7938	1.02692	8.7938	2.03992	8.7938	3.05774	8.7938	4.08588	8.1976	5.5532
7.2672	0.03005	8.8163	1.02639	8.8163	2.04005	8.8163	3.05512	8.8163	4.08529	8.2182	5.41434
7.2846	0.03078	8.8388	1.02756	8.8388	2.03826	8.8388	3.05541	8.8388	4.08343	8.2387	5.35486
7.302	0.03126	8.8613	1.02592	8.8613	2.03915	8.8613	3.05484	8.8613	4.08092	8.2592	5.2922
7.3193	0.03143	8.8838	1.02592	8.8838	2.04021	8.8838	3.05381	8.8838	4.07915	8.2797	5.24012
7.3367	0.03158	8.9063	1.02582	8.9063	2.03771	8.9063	3.05205	8.9063	4.07994	8.3003	5.21696
7.3541	0.0301	8.9288	1.02593	8.9288	2.03656	8.9288	3.05071	8.9288	4.0813	8.3208	5.20379
7.3715	0.03032	8.9513	1.02598	8.9513	2.03835	8.9513	3.05028	8.9513	4.07448	8.3413	5.18063
7.3889	0.03035	8.9738	1.02543	8.9738	2.03657	8.9738	3.04883	8.9738	4.07663	8.3618	5.17196
7.4063	0.02904	8.9963	1.02438	8.9963	2.03795	8.9963	3.04923	8.9963	4.07636	8.3823	5.15364
7.4236	0.03001	9.0188	1.02415	9.0188	2.03612	9.0188	3.04811	9.0188	4.07487	8.4029	5.14303
7.441	0.02992	9.0413	1.02528	9.0413	2.03735	9.0413	3.04872	9.0413	4.07297	8.4234	5.14593
7.4584	0.02955	9.0638	1.02498	9.0638	2.03514	9.0638	3.04789	9.0638	4.07249	8.4439	5.13275
7.4758	0.03028	9.0863	1.02486	9.0863	2.03492	9.0863	3.04604	9.0863	4.07276	8.4644	5.12021
7.4932	0.02998	9.1088	1.02463	9.1088	2.03527	9.1088	3.04621	9.1088	4.07251	8.485	5.12535
7.5106	0.03061	9.1313	1.02368	9.1313	2.03477	9.1313	3.04416	9.1313	4.07054	8.5055	5.10767
7.5279	0.03081	9.1538	1.02443	9.1538	2.03486	9.1538	3.04589	9.1538	4.07075	8.526	5.10286
7.5453	0.03012	9.1763	1.02337	9.1763	2.03531	9.1763	3.04473	9.1763	4.06986	8.5465	5.10349
7.5627	0.03126	9.1988	1.02361	9.1988	2.03568	9.1988	3.04478	9.1988	4.06902	8.567	5.1067
7.5801	0.03172	9.2213	1.02318	9.2213	2.03603	9.2213	3.04458	9.2213	4.06927	8.5876	5.1109
7.5975	0.03187	9.2438	1.02297	9.2438	2.0337	9.2438	3.04258	9.2438	4.06988	8.6081	5.09772
7.6149	0.03236	9.2663	1.02315	9.2663	2.03521	9.2663	3.04365	9.2663	4.06805	8.6286	5.08871
7.6322	0.03308	9.2888	1.02414	9.2888	2.03362	9.2888	3.04251	9.2888	4.06658	8.6491	5.09418
7.6496	0.03521	9.3112	1.02314	9.3112	2.03525	9.3112	3.04163	9.3112	4.06839	8.6697	5.08228
7.667	0.03648	9.3337	1.02362	9.3337	2.03323	9.3337	3.04362	9.3337	4.0702	8.6902	5.08742
7.6844	0.03797	9.3562	1.02236	9.3562	2.03327	9.3562	3.04172	9.3562	4.0663	8.7107	5.07554
7.7018	0.04043	9.3787	1.02274	9.3787	2.03315	9.3787	3.04192	9.3787	4.0668	8.7312	5.08324
7.7192	0.04232	9.4012	1.02338	9.4012	2.03446	9.4012	3.04198	9.4012	4.06359	8.7517	5.07844
7.7365	0.04444	9.4237	1.02296	9.4237	2.03424	9.4237	3.04066	9.4237	4.06481	8.7723	5.08421
7.7539	0.04898	9.4462	1.0231	9.4462	2.03374	9.4462	3.0403	9.4462	4.06266	8.7928	5.08067
7.7713	0.05269	9.4687	1.02171	9.4687	2.03342	9.4687	3.04006	9.4687	4.06406	8.8133	5.07747
7.7887	0.05969	9.4912	1.02269	9.4912	2.03306	9.4912	3.04089	9.4912	4.06399	8.8338	5.08004
7.8061	0.06393	9.5137	1.02269	9.5137	2.03256	9.5137	3.03873	9.5137	4.06476	8.8544	5.072
7.8235	0.0709	9.5362	1.0221	9.5362	2.03283	9.5362	3.03876	9.5362	4.06547	8.8749	5.0765
7.8408	0.0822	9.5587	1.02228	9.5587	2.0326	9.5587	3.03899	9.5587	4.06225	8.8954	5.07681
7.8582	0.08898	9.5812	1.02184	9.5812	2.03337	9.5812	3.03903	9.5812	4.0615	8.9159	5.0675
7.8756	0.10127	9.6037	1.02303	9.6037	2.03214	9.6037	3.0389	9.6037	4.06227	8.9364	5.06332
7.893	0.11664	9.6262	1.0221	9.6262	2.03222	9.6262	3.03882	9.6262	4.06119	8.957	5.0781
7.9104	0.13402	9.6487	1.02344	9.6487	2.03186	9.6487	3.03857	9.6487	4.06075	8.9775	5.0675
7.9278	0.15638	9.6712	1.02188	9.6712	2.03221	9.6712	3.03748	9.6712	4.06325	8.998	5.07714
7.9451	0.17897	9.6937	1.02207	9.6937	2.02969	9.6937	3.0383	9.6937	4.06019	9.0185	5.06266
7.9625	0.21019	9.7162	1.02158	9.7162	2.03116	9.7162	3.03784	9.7162	4.06379	9.0391	5.05142
7.9799	0.2467	9.7387	1.02084	9.7387	2.03067	9.7387	3.03957	9.7387	4.06341	9.0596	5.06396
7.9973	0.28817	9.7612	1.02072	9.7612	2.03195	9.7612	3.03737	9.7612	4.06293	9.0801	5.0704
8.0147	0.34573	9.7837	1.0211	9.7837	2.0318	9.7837	3.03652	9.7837	4.0589	9.1006	5.0662
8.0321	0.41242	9.8062	1.02145	9.8062	2.03354	9.8062	3.03729	9.8062	4.06352	9.1211	5.06846
8.0494	0.51039	9.8287	1.0215	9.8287	2.03268	9.8287	3.03783	9.8287	4.0608	9.1417	5.05849
8.0668	0.62683	9.8511	1.02054	9.8511	2.03099	9.8511	3.03677	9.8511	4.06107	9.1622	5.06236
8.0842	0.77778	9.8736	1.02139	9.8736	2.03015	9.8736	3.03543	9.8736	4.05858	9.1827	5.05882
8.1016	0.93061	9.8961	1.02134	9.8961	2.03122	9.8961	3.03611	9.8961	4.05838	9.2032	5.05432
8.119	1	9.9186	1.02163	9.9186	2.03108	9.9186	3.03659	9.9186	4.06071	9.2238	5.05689
8.1364	0.90377	9.9411	1.02026	9.9411	2.02967	9.9411	3.03696	9.9411	4.05865	9.2443	5.05465
8.1537	0.66321	9.9636	1.02076	9.9636	2.0296	9.9636	3.03609	9.9636	4.06105	9.2648	5.05528
8.1711	0.41691	9.9861	1.02137	9.9861	2.03089	9.9861	3.03511	9.9861	4.0603	9.2853	5.05238
8.1885	0.24735	10.0086	1.02095	10.0086	2.03051	10.0086	3.03614	10.0086	4.05863	9.3058	5.05912
8.2059	0.15254	10.0311	1.02105	10.0311	2.03143	10.0311	3.0344	10.0311	4.06112	9.3264	5.06716
8.2233	0.10805	10.0536	1.02003	10.0536	2.03043	10.0536	3.03676	10.0536	4.0608	9.3469	5.06236
8.2406	0.08483	10.0761	1.02013	10.0761	2.03077	10.0761	3.03557	10.0761	4.0567	9.3674	5.05335
8.258	0.06974	10.0986	1.02068	10.0986	2.03102	10.0986	3.03423	10.0986	4.05804	9.3879	5.05465
8.2754	0.06106	10.1211	1.02045	10.1211	2.03109	10.1211	3.03476	10.1211	4.05826	9.4084	5.04948
8.2928	0.05456	10.1436	1.01979	10.1436	2.03075	10.1436	3.03441	10.1436	4.05806	9.429	5.05399
8.3102	0.0497	10.1661	1.02195	10.1661	2.0301	10.1661	3.03486	10.1661	4.05677	9.4495	5.05045
8.3276	0.04478	10.1886	1.01988	10.1886	2.02983	10.1886	3.03433	10.1886	4.05845	9.47	5.05689
8.3449	0.04339	10.2111	1.02007	10.2111	2.02976	10.2111	3.03433	10.2111	4.05731	9.4905	5.05625
8.3623	0.03942	10.2336	1.02045	10.2336	2.03033	10.2336	3.03499	10.2336	4.05858	9.5111	5.05785
8.3797	0.03736	10.2561	1.02032	10.2561	2.03004	10.2561	3.03548	10.2561	4.05808	9.5316	5.05752
8.3971	0.03635	10.2786	1.02023	10.2786	2.03014	10.2786	3.03418	10.2786	4.05872	9.5521	5.05655
8.4145	0.03513	10.3011	1.02063	10.3011	2.02842	10.3011	3.03444	10.3011	4.05609	9.5726	5.04467
8.4319	0.03302	10.3236	1.02034	10.3236	2.02862	10.3236	3.03374	10.3236	4.05462	9.5931	5.04371
8.4492	0.03247	10.3461	1.0201	10.3461	2.02902	10.3461	3.0337	10.3461	4.05704	9.6137	5.04918
8.4666	0.03319	10.3686	1.0197	10.3686	2.02986	10.3686	3.03308	10.3686	4.05711	9.6342	5.05562
8.484	0.03132	10.391	1.0192	10.391	2.02999	10.391	3.03306	10.391	4.05441	9.6547	5.04501
8.5014	0.03161	10.4135	1.02049	10.4135	2.03051	10.4135	3.03409	10.4135	4.05579	9.6752	5.05078
8.5188	0.03123	10.436	1.02014	10.436	2.02857	10.436	3.03409	10.436	4.05439	9.6958	5.05078
8.5362	0.03	10.4585	1.01834	10.4585	2.02996	10.4585	3.03266	10.4585	4.05595	9.7163	5.04821
8.5535	0.02861	10.481	1.01907	10.481	2.0295	10.481	3.03296	10.481	4.05566	9.7368	5.04981
8.5709	0.02962	10.5035	1.01952	10.5035	2.02867	10.5035	3.03238	10.5035	4.05792	9.7573	5.05111
8.5883	0.02841	10.526	1.01945	10.526	2.02828	10.526	3.03235	10.526	4.05666	9.7778	5.04854
8.6057	0.02828	10.5485	1.01996	10.5485	2.02861	10.5485	3.03399	10.5485	4.05439	9.7984	5.05399
8.6231	0.02815	10.571	1.01989	10.571	2.02778	10.571	3.03334	10.571	4.05552	9.8189	5.04981
8.6405	0.02749	10.5935	1.0191	10.5935	2.0292	10.5935	3.03176	10.5935	4.05552	9.8394	5.05399
8.6578	0.02738	10.616	1.02037	10.616	2.02813	10.616	3.03268	10.616	4.05262	9.8599	5.04724
8.6752	0.02776	10.6385	1.02024	10.6385	2.02831	10.6385	3.03334	10.6385	4.05471	9.8805	5.05849
8.6926	0.02746	10.661	1.01878	10.661	2.02862	10.661	3.03307	10.661	4.05613	9.901	5.04307
8.71	0.02718	10.6835	1.01957	10.6835	2.02818	10.6835	3.03262	10.6835	4.0552	9.9215	5.04467
8.7274	0.0268	10.706	1.01994	10.706	2.02983	10.706	3.03329	10.706	4.05414	9.942	5.04404
8.7448	0.02707	10.7285	1.02023	10.7285	2.0293	10.7285	3.03178	10.7285	4.05242	9.9625	5.04404
8.7621	0.02619	10.751	1.01827	10.751	2.02864	10.751	3.03178	10.751	4.05448	9.9831	5.04821
8.7795	0.02646	10.7735	1.01949	10.7735	2.0282	10.7735	3.03177	10.7735	4.0514	10.0036	5.05655
8.7969	0.02571	10.796	1.01873	10.796	2.0282	10.796	3.03236	10.796	4.05323	10.0241	5.04885
8.8143	0.0262	10.8185	1.01952	10.8185	2.028	10.8185	3.03356	10.8185	4.05298	10.0446	5.04918
8.8317	0.02579	10.841	1.02006	10.841	2.02833	10.841	3.0302	10.841	4.05462	10.0652	5.0389
8.8491	0.02548	10.8635	1.01867	10.8635	2.02869	10.8635	3.03164	10.8635	4.05305	10.0857	5.04307
8.8664	0.02444	10.886	1.01958	10.886	2.02836	10.886	3.03233	10.886	4.05274	10.1062	5.04338
8.8838	0.02544	10.9085	1.0187	10.9085	2.0281	10.9085	3.03097	10.9085	4.05237	10.1267	5.0405
8.9012	0.02576	10.9309	1.01873	10.9309	2.02799	10.9309	3.0307	10.9309	4.05335	10.1472	5.04404
8.9186	0.02509	10.9534	1.01843	10.9534	2.02761	10.9534	3.03118	10.9534	4.05285	10.1678	5.04918
8.936	0.02551	10.9759	1.01844	10.9759	2.02867	10.9759	3.03202	10.9759	4.05251	10.1883	5.04114
8.9534	0.02546	10.9984	1.01885	10.9984	2.02716	10.9984	3.03241	10.9984	4.05262	10.2088	5.0376
8.9707	0.02523	11.0209	1.01791	11.0209	2.02754	11.0209	3.03168	11.0209	4.05142	10.2293	5.03984
8.9881	0.02427	11.0434	1.01861	11.0434	2.02665	11.0434	3.03069	11.0434	4.05176	10.2499	5.04854
9.0055	0.02481	11.0659	1.01946	11.0659	2.02883	11.0659	3.03152	11.0659	4.05276	10.2704	5.04758
9.0229	0.02423	11.0884	1.01854	11.0884	2.02867	11.0884	3.03175	11.0884	4.05357	10.2909	5.03984
9.0403	0.02436	11.1109	1.01816	11.1109	2.02956	11.1109	3.03144	11.1109	4.05076	10.3114	5.04307
9.0577	0.02394	11.1334	1.01806	11.1334	2.02929	11.1334	3.03087	11.1334	4.05058	10.3319	5.04531
9.075	0.02362	11.1559	1.01925	11.1559	2.0267	11.1559	3.03105	11.1559	4.0526	10.3525	5.04595
9.0924	0.02454	11.1784	1.01861	11.1784	2.02843	11.1784	3.03084	11.1784	4.05262	10.373	5.05142
9.1098	0.02439	11.2009	1.01921	11.2009	2.03053	11.2009	3.03105	11.2009	4.05119	10.3935	5.04691
9.1272	0.02435	11.2234	1.01891	11.2234	2.02887	11.2234	3.03262	11.2234	4.04898	10.414	5.04501
9.1446	0.0232	11.2459	1.01883	11.2459	2.02843	11.2459	3.03162	11.2459	4.05387	10.4345	5.05495
9.162	0.02414	11.2684	1.01892	11.2684	2.02621	11.2684	3.03204	11.2684	4.05083	10.4551	5.03793
9.1793	0.02288	11.2909	1.01871	11.2909	2.02748	11.2909	3.03153	11.2909	4.05101	10.4756	5.03954
9.1967	0.02258	11.3134	1.01917	11.3134	2.02707	11.3134	3.03197	11.3134	4.04999	10.4961	5.03984
9.2141	0.02311	11.3359	1.01903	11.3359	2.02843	11.3359	3.03224	11.3359	4.05321	10.5166	5.03793
9.2315	0.02325	11.3584	1.0189	11.3584	2.02779	11.3584	3.03166	11.3584	4.05022	10.5372	5.05045
9.2489	0.02269	11.3809	1.01898	11.3809	2.02878	11.3809	3.03289	11.3809	4.05221	10.5577	5.04114
9.2663	0.02222	11.4034	1.01951	11.4034	2.02697	11.4034	3.03159	11.4034	4.04981	10.5782	5.05238
9.2836	0.0231	11.4259	1.01935	11.4259	2.02854	11.4259	3.03279	11.4259	4.05034	10.5987	5.04628
9.301	0.02268	11.4484	1.01913	11.4484	2.02696	11.4484	3.0328	11.4484	4.05104	10.6192	5.04885
9.3184	0.02207	11.4708	1.01816	11.4708	2.0281	11.4708	3.03209	11.4708	4.05167	10.6398	5.04211
9.3358	0.02235	11.4933	1.01839	11.4933	2.02709	11.4933	3.03102	11.4933	4.05006	10.6603	5.04724
9.3532	0.0227	11.5158	1.01857	11.5158	2.02684	11.5158	3.03285	11.5158	4.05004	10.6808	5.04211
9.3706	0.02213	11.5383	1.01904	11.5383	2.02765	11.5383	3.03155	11.5383	4.05006	10.7013	5.05045
9.3879	0.02273	11.5608	1.01829	11.5608	2.02798	11.5608	3.03157	11.5608	4.04891	10.7219	5.04307
9.4053	0.02243	11.5833	1.01844	11.5833	2.02775	11.5833	3.03079	11.5833	4.04916	10.7424	5.04531
9.4227	0.02151	11.6058	1.0181	11.6058	2.02849	11.6058	3.03329	11.6058	4.05042	10.7629	5.04758
9.4401	0.02235	11.6283	1.01873	11.6283	2.02667	11.6283	3.03218	11.6283	4.05018	10.7834	5.05208
9.4575	0.02188	11.6508	1.01876	11.6508	2.02773	11.6508	3.03164	11.6508	4.04952	10.8039	5.05015
9.4749	0.02257	11.6733	1.01868	11.6733	2.0289	11.6733	3.03277	11.6733	4.04802	10.8245	5.04788
9.4922	0.02242	11.6958	1.01922	11.6958	2.02869	11.6958	3.03181	11.6958	4.05108	10.845	5.04628
9.5096	0.02132	11.7183	1.01804	11.7183	2.02783	11.7183	3.0303	11.7183	4.04984	10.8655	5.04177
9.527	0.02216	11.7408	1.01856	11.7408	2.02802	11.7408	3.0313	11.7408	4.04932	10.886	5.04758
9.5444	0.02252	11.7633	1.01804	11.7633	2.02774	11.7633	3.03036	11.7633	4.04886	10.9066	5.04241
9.5618	0.02173	11.7858	1.01902	11.7858	2.02662	11.7858	3.03038	11.7858	4.04775	10.9271	5.04307
9.5792	0.02183	11.8083	1.0187	11.8083	2.02739	11.8083	3.03048	11.8083	4.04857	10.9476	5.04017
9.5965	0.02118	11.8308	1.01832	11.8308	2.02836	11.8308	3.03007	11.8308	4.0473	10.9681	5.04307
9.6139	0.02231	11.8533	1.01868	11.8533	2.02691	11.8533	3.0307	11.8533	4.04889	10.9886	5.0376
9.6313	0.02149	11.8758	1.01833	11.8758	2.02852	11.8758	3.03092	11.8758	4.04816	11.0092	5.05562
9.6487	0.02201	11.8983	1.01835	11.8983	2.02722	11.8983	3.02992	11.8983	4.0482	11.0297	5.04691
9.6661	0.02134	11.9208	1.01921	11.9208	2.0281	11.9208	3.03052	11.9208	4.04571	11.0502	5.04661
9.6835	0.02054	11.9433	1.01838	11.9433	2.02658	11.9433	3.03094	11.9433	4.04918	11.0707	5.03984
9.7008	0.02161	11.9658	1.01815	11.9658	2.02735	11.9658	3.03008	11.9658	4.04875	11.0913	5.04307
9.7182	0.02073	11.9883	1.01884	11.9883	2.02643	11.9883	3.03054	11.9883	4.04714	11.1118	5.04918
9.7356	0.02063	12.0107	1.01884	12.0107	2.02823	12.0107	3.03023	12.0107	4.0463	11.1323	5.04531
9.753	0.02122	12.0332	1.01912	12.0332	2.02735	12.0332	3.03018	12.0332	4.04768	11.1528	5.04758
9.7704	0.02034	12.0557	1.01841	12.0557	2.02808	12.0557	3.03073	12.0557	4.04619	11.1733	5.05142
9.7877	0.0216	12.0782	1.01795	12.0782	2.02775	12.0782	3.02962	12.0782	4.04487	11.1939	5.04821
9.8051	0.02054	12.1007	1.01785	12.1007	2.027	12.1007	3.03109	12.1007	4.04633	11.2144	5.0405
9.8225	0.02054	12.1232	1.01877	12.1232	2.02862	12.1232	3.03061	12.1232	4.0483	11.2349	5.04147
9.8399	0.02016	12.1457	1.0192	12.1457	2.02746	12.1457	3.03096	12.1457	4.04691	11.2554	5.04885
9.8573	0.02139	12.1682	1.01897	12.1682	2.02959	12.1682	3.02918	12.1682	4.04972	11.276	5.04661
9.8747	0.02075	12.1907	1.02017	12.1907	2.02917	12.1907	3.03107	12.1907	4.04757	11.2965	5.04918
9.892	0.02126	12.2132	1.01933	12.2132	2.02731	12.2132	3.03011	12.2132	4.04716	11.317	5.04147
9.9094	0.01978	12.2357	1.01992	12.2357	2.02858	12.2357	3.03303	12.2357	4.04825	11.3375	5.04758
9.9268	0.02068	12.2582	1.0194	12.2582	2.02971	12.2582	3.03241	12.2582	4.04705	11.358	5.03663
9.9442	0.02037	12.2807	1.019	12.2807	2.03107	12.2807	3.0315	12.2807	4.04798	11.3786	5.04724
9.9616	0.02107	12.3032	1.01947	12.3032	2.0298	12.3032	3.03232	12.3032	4.04841	11.3991	5.04274
9.979	0.01969	12.3257	1.02038	12.3257	2.03057	12.3257	3.03282	12.3257	4.04671	11.4196	5.04918
9.9963	0.02045	12.3482	1.02069	12.3482	2.03237	12.3482	3.03323	12.3482	4.04678	11.4401	5.0405
10.0137	0.02018	12.3707	1.02068	12.3707	2.03256	12.3707	3.03408	12.3707	4.04866	11.4607	5.04371
10.0311	0.02024	12.3932	1.02128	12.3932	2.03264	12.3932	3.03561	12.3932	4.05156	11.4812	5.04017
10.0485	0.0198	12.4157	1.02161	12.4157	2.03391	12.4157	3.03363	12.4157	4.04764	11.5017	5.05399
10.0659	0.01981	12.4382	1.02284	12.4382	2.03641	12.4382	3.0347	12.4382	4.05054	11.5222	5.04948
10.0833	0.02092	12.4607	1.02406	12.4607	2.03679	12.4607	3.0361	12.4607	4.04812	11.5427	5.05432
10.1006	0.02057	12.4832	1.02432	12.4832	2.03924	12.4832	3.03853	12.4832	4.04965	11.5633	5.04788
10.118	0.01994	12.5057	1.02671	12.5057	2.04222	12.5057	3.03922	12.5057	4.04843	11.5838	5.04531
10.1354	0.01976	12.5282	1.02786	12.5282	2.04371	12.5282	3.04069	12.5282	4.05006	11.6043	5.04628
10.1528	0.01938	12.5506	1.03086	12.5506	2.04877	12.5506	3.04086	12.5506	4.05117	11.6248	5.04691
10.1702	0.02045	12.5731	1.03328	12.5731	2.05175	12.5731	3.04354	12.5731	4.05382	11.6453	5.04724
10.1876	0.01993	12.5956	1.03703	12.5956	2.05503	12.5956	3.04552	12.5956	4.05117	11.6659	5.04564
10.2049	0.0199	12.6181	1.04031	12.6181	2.05956	12.6181	3.04806	12.6181	4.05421	11.6864	5.04724
10.2223	0.01944	12.6406	1.04447	12.6406	2.06084	12.6406	3.05159	12.6406	4.05539	11.7069	5.04241
10.2397	0.01996	12.6631	1.047	12.6631	2.06456	12.6631	3.05349	12.6631	4.05566	11.7274	5.05045
10.2571	0.01999	12.6856	1.04999	12.6856	2.0672	12.6856	3.05743	12.6856	4.05507	11.748	5.05592
10.2745	0.01949	12.7081	1.05218	12.7081	2.07037	12.7081	3.05919	12.7081	4.05937	11.7685	5.04758
10.2919	0.01946	12.7306	1.05427	12.7306	2.07302	12.7306	3.06423	12.7306	4.05944	11.789	5.04661
10.3092	0.01978	12.7531	1.05522	12.7531	2.07479	12.7531	3.06695	12.7531	4.06032	11.8095	5.04981
10.3266	0.01985	12.7756	1.05957	12.7756	2.07811	12.7756	3.07122	12.7756	4.06291	11.83	5.05335
10.344	0.01889	12.7981	1.0617	12.7981	2.08183	12.7981	3.07431	12.7981	4.06399	11.8506	5.04404
10.3614	0.01975	12.8206	1.06527	12.8206	2.08587	12.8206	3.07627	12.8206	4.06642	11.8711	5.03697
10.3788	0.01893	12.8431	1.06867	12.8431	2.09006	12.8431	3.08043	12.8431	4.0697	11.8916	5.04531
10.3962	0.01851	12.8656	1.07146	12.8656	2.09308	12.8656	3.08093	12.8656	4.06787	11.9121	5.05208
10.4135	0.02001	12.8881	1.0748	12.8881	2.09732	12.8881	3.08055	12.8881	4.07036	11.9327	5.04177
10.4309	0.0192	12.9106	1.07604	12.9106	2.0955	12.9106	3.08059	12.9106	4.06998	11.9532	5.04307
10.4483	0.01885	12.9331	1.07666	12.9331	2.09641	12.9331	3.07847	12.9331	4.07031	11.9737	5.04564
10.4657	0.01882	12.9556	1.07456	12.9556	2.09722	12.9556	3.07753	12.9556	4.069	11.9942	5.04885
10.4831	0.01944	12.9781	1.0724	12.9781	2.09566	12.9781	3.07447	12.9781	4.07124	12.0147	5.05142
10.5005	0.01881	13.0006	1.06648	13.0006	2.08768	13.0006	3.06938	13.0006	4.06744	12.0353	5.04885
10.5178	0.01944	13.0231	1.06318	13.0231	2.08466	13.0231	3.06663	13.0231	4.06488	12.0558	5.04434
10.5352	0.01881	13.0456	1.05894	13.0456	2.08179	13.0456	3.06352	13.0456	4.06377	12.0763	5.0376
10.5526	0.01881	13.0681	1.05601	13.0681	2.07712	13.0681	3.05983	13.0681	4.0651	12.0968	5.05465
10.57	0.01851	13.0905	1.05654	13.0905	2.07378	13.0905	3.05588	13.0905	4.06211	12.1174	5.04821
10.5874	0.01905	13.113	1.0542	13.113	2.07153	13.113	3.05455	13.113	4.06042	12.1379	5.05465
10.6048	0.01988	13.1355	1.05322	13.1355	2.07194	13.1355	3.05041	13.1355	4.06069	12.1584	5.04981
10.6221	0.01905	13.158	1.05439	13.158	2.06641	13.158	3.04731	13.158	4.05795	12.1789	5.04981
10.6395	0.01806	13.1805	1.05642	13.1805	2.06515	13.1805	3.04535	13.1805	4.05758	12.1994	5.05592
10.6569	0.01944	13.203	1.05614	13.203	2.0636	13.203	3.04391	13.203	4.05319	12.22	5.04661
10.6743	0.01799	13.2255	1.05682	13.2255	2.06103	13.2255	3.04391	13.2255	4.0562	12.2405	5.04434
10.6917	0.01868	13.248	1.05865	13.248	2.06288	13.248	3.04202	13.248	4.05405	12.261	5.04628
10.7091	0.01824	13.2705	1.05976	13.2705	2.06136	13.2705	3.04006	13.2705	4.05296	12.2815	5.04981
10.7264	0.01831	13.293	1.0601	13.293	2.06042	13.293	3.04048	13.293	4.05317	12.3021	5.05752
10.7438	0.01844	13.3155	1.06155	13.3155	2.05817	13.3155	3.03852	13.3155	4.0528	12.3226	5.05689
10.7612	0.01796	13.338	1.06197	13.338	2.05602	13.338	3.03892	13.338	4.05029	12.3431	5.05271
10.7786	0.01773	13.3605	1.06282	13.3605	2.05642	13.3605	3.03744	13.3605	4.04979	12.3636	5.06042
10.796	0.01798	13.383	1.06277	13.383	2.05559	13.383	3.03764	13.383	4.05181	12.3841	5.04371
10.8134	0.01818	13.4055	1.06097	13.4055	2.05345	13.4055	3.03564	13.4055	4.04839	12.4047	5.05625
10.8307	0.01783	13.428	1.06068	13.428	2.05076	13.428	3.03671	13.428	4.048	12.4252	5.04854
10.8481	0.01753	13.4505	1.06062	13.4505	2.05142	13.4505	3.03573	13.4505	4.04757	12.4457	5.05818
10.8655	0.0181	13.473	1.05774	13.473	2.04879	13.473	3.03569	13.473	4.04927	12.4662	5.05238
10.8829	0.01837	13.4955	1.05769	13.4955	2.05068	13.4955	3.03545	13.4955	4.04685	12.4868	5.05882
10.9003	0.0185	13.518	1.05565	13.518	2.04944	13.518	3.03533	13.518	4.04907	12.5073	5.06332
10.9177	0.01751	13.5405	1.0556	13.5405	2.04665	13.5405	3.03488	13.5405	4.04768	12.5278	5.06526
10.935	0.01865	13.563	1.05367	13.563	2.04648	13.563	3.0351	13.563	4.04671	12.5483	5.0662
10.9524	0.01819	13.5855	1.0517	13.5855	2.04727	13.5855	3.03543	13.5855	4.04719	12.5688	5.0752
10.9698	0.01874	13.608	1.05082	13.608	2.04404	13.608	3.03616	13.608	4.04633	12.5894	5.0691
10.9872	0.01807	13.6304	1.04792	13.6304	2.04468	13.6304	3.03591	13.6304	4.04696	12.6099	5.07681
11.0046	0.01793	13.6529	1.0472	13.6529	2.04463	13.6529	3.03471	13.6529	4.04868	12.6304	5.07777
11.022	0.01842	13.6754	1.04546	13.6754	2.04449	13.6754	3.036	13.6754	4.04764	12.6509	5.07844
11.0393	0.01781	13.6979	1.04522	13.6979	2.04282	13.6979	3.03525	13.6979	4.04832	12.6714	5.09546
11.0567	0.01797	13.7204	1.04252	13.7204	2.04182	13.7204	3.0346	13.7204	4.04766	12.692	5.09065
11.0741	0.01863	13.7429	1.04042	13.7429	2.04184	13.7429	3.03566	13.7429	4.04719	12.7125	5.09609
11.0915	0.01711	13.7654	1.04052	13.7654	2.04302	13.7654	3.03421	13.7654	4.04594	12.733	5.10093
11.1089	0.01744	13.7879	1.03932	13.7879	2.04216	13.7879	3.0352	13.7879	4.04487	12.7535	5.10897
11.1263	0.0182	13.8104	1.03888	13.8104	2.0415	13.8104	3.03536	13.8104	4.04617	12.7741	5.09802
11.1436	0.01784	13.8329	1.03746	13.8329	2.03996	13.8329	3.03459	13.8329	4.04605	12.7946	5.10897
11.161	0.01823	13.8554	1.03719	13.8554	2.04041	13.8554	3.03477	13.8554	4.04787	12.8151	5.10479
11.1784	0.01864	13.8779	1.03458	13.8779	2.04079	13.8779	3.036	13.8779	4.04551	12.8356	5.12085
11.1958	0.018	13.9004	1.03367	13.9004	2.04096	13.9004	3.03449	13.9004	4.04782	12.8561	5.12825
11.2132	0.01789	13.9229	1.03367	13.9229	2.03986	13.9229	3.03445	13.9229	4.04669	12.8767	5.12438
11.2306	0.0181	13.9454	1.03287	13.9454	2.03834	13.9454	3.03519	13.9454	4.04612	12.8972	5.13275
11.2479	0.01842	13.9679	1.03294	13.9679	2.03978	13.9679	3.03623	13.9679	4.04712	12.9177	5.1453
11.2653	0.01829	13.9904	1.03101	13.9904	2.03964	13.9904	3.03594	13.9904	4.0463	12.9382	5.13983
11.2827	0.01903	14.0129	1.03117	14.0129	2.03796	14.0129	3.03524	14.0129	4.04705	12.9588	5.13789
11.3001	0.01794	14.0354	1.03018	14.0354	2.03967	14.0354	3.03444	14.0354	4.04671	12.9793	5.14143
11.3175	0.01812	14.0579	1.03044	14.0579	2.03971	14.0579	3.03489	14.0579	4.0463	12.9998	5.12922
11.3348	0.01853	14.0804	1.02953	14.0804	2.03845	14.0804	3.03464	14.0804	4.04562	13.0203	5.1469
11.3522	0.01817	14.1029	1.02965	14.1029	2.03992	14.1029	3.03377	14.1029	4.04431	13.0408	5.13853
11.3696	0.01839	14.1254	1.0287	14.1254	2.04066	14.1254	3.03463	14.1254	4.04802	13.0614	5.13756
11.387	0.01761	14.1479	1.02839	14.1479	2.03933	14.1479	3.03354	14.1479	4.04766	13.0819	5.13275
11.4044	0.01903	14.1703	1.02839	14.1703	2.03878	14.1703	3.03442	14.1703	4.04619	13.1024	5.12438
11.4218	0.01846	14.1928	1.02903	14.1928	2.03873	14.1928	3.03457	14.1928	4.04612	13.1229	5.12214
11.4391	0.01841	14.2153	1.03033	14.2153	2.03981	14.2153	3.03389	14.2153	4.04836	13.1435	5.13115
11.4565	0.01887	14.2378	1.02836	14.2378	2.03975	14.2378	3.03556	14.2378	4.04714	13.164	5.11701
11.4739	0.01849	14.2603	1.02945	14.2603	2.04012	14.2603	3.03569	14.2603	4.04592	13.1845	5.11764
11.4913	0.01841	14.2828	1.02919	14.2828	2.03867	14.2828	3.0346	14.2828	4.04628	13.205	5.1112
11.5087	0.01864	14.3053	1.02977	14.3053	2.0388	14.3053	3.0364	14.3053	4.04814	13.2255	5.12181
11.5261	0.01829	14.3278	1.02913	14.3278	2.03578	14.3278	3.03356	14.3278	4.0461	13.2461	5.11153
11.5434	0.01762	14.3503	1.02977	14.3503	2.03977	14.3503	3.03458	14.3503	4.04662	13.2666	5.11604
11.5608	0.01847	14.3728	1.02912	14.3728	2.03848	14.3728	3.03576	14.3728	4.047	13.2871	5.11377
11.5782	0.01819	14.3953	1.03134	14.3953	2.03766	14.3953	3.03538	14.3953	4.04635	13.3076	5.1109
11.5956	0.01847	14.4178	1.03061	14.4178	2.03797	14.4178	3.03466	14.4178	4.04485	13.3282	5.09963
11.613	0.01766	14.4403	1.0309	14.4403	2.0384	14.4403	3.03576	14.4403	4.04859	13.3487	5.1125
11.6304	0.01812	14.4628	1.03163	14.4628	2.03982	14.4628	3.03397	14.4628	4.04626	13.3692	5.11057
11.6477	0.01775	14.4853	1.03072	14.4853	2.03751	14.4853	3.03444	14.4853	4.04651	13.3897	5.09032
11.6651	0.01822	14.5078	1.03076	14.5078	2.03651	14.5078	3.03511	14.5078	4.04619	13.4102	5.10736
11.6825	0.01837	14.5303	1.03132	14.5303	2.0378	14.5303	3.03558	14.5303	4.04746	13.4308	5.09322
11.6999	0.01764	14.5528	1.03206	14.5528	2.03696	14.5528	3.03549	14.5528	4.04687	13.4513	5.09095
11.7173	0.01704	14.5753	1.03056	14.5753	2.03544	14.5753	3.03614	14.5753	4.04814	13.4718	5.08935
11.7347	0.01768	14.5978	1.03087	14.5978	2.03443	14.5978	3.03364	14.5978	4.04757	13.4923	5.09996
11.752	0.01831	14.6203	1.03089	14.6203	2.03435	14.6203	3.03537	14.6203	4.04816	13.5129	5.09609
11.7694	0.01634	14.6428	1.03025	14.6428	2.03452	14.6428	3.03602	14.6428	4.04818	13.5334	5.08291
11.7868	0.01771	14.6653	1.02937	14.6653	2.03551	14.6653	3.03609	14.6653	4.04657	13.5539	5.08742
11.8042	0.0169	14.6878	1.02953	14.6878	2.03473	14.6878	3.03626	14.6878	4.04879	13.5744	5.09032
11.8216	0.01688	14.7102	1.02971	14.7102	2.03427	14.7102	3.03456	14.7102	4.04868	13.5949	5.08131
11.839	0.01715	14.7327	1.02876	14.7327	2.03566	14.7327	3.03665	14.7327	4.04703	13.6155	5.08228
11.8563	0.01759	14.7552	1.02893	14.7552	2.03589	14.7552	3.0376	14.7552	4.04793	13.636	5.08197
11.8737	0.01719	14.7777	1.02751	14.7777	2.03441	14.7777	3.03724	14.7777	4.04972	13.6565	5.08551
11.8911	0.01785	14.8002	1.02704	14.8002	2.03296	14.8002	3.03566	14.8002	4.04886	13.677	5.09609
11.9085	0.01701	14.8227	1.02656	14.8227	2.03309	14.8227	3.03589	14.8227	4.04904	13.6976	5.07584
11.9259	0.01748	14.8452	1.02622	14.8452	2.0326	14.8452	3.035	14.8452	4.04843	13.7181	5.07971
11.9433	0.01782	14.8677	1.02565	14.8677	2.03162	14.8677	3.03629	14.8677	4.04805	13.7386	5.07457
11.9606	0.01787	14.8902	1.0255	14.8902	2.0322	14.8902	3.03568	14.8902	4.04916	13.7591	5.07874
11.978	0.01697	14.9127	1.02482	14.9127	2.03225	14.9127	3.03537	14.9127	4.05034	13.7796	5.07263
11.9954	0.01704	14.9352	1.02463	14.9352	2.03132	14.9352	3.03501	14.9352	4.0497	13.8002	5.07938
12.0128	0.01804	14.9577	1.02463	14.9577	2.03094	14.9577	3.03707	14.9577	4.04965	13.8207	5.08358
12.0302	0.01681	14.9802	1.02508	14.9802	2.03421	14.9802	3.03658	14.9802	4.04999	13.8412	5.07938
12.0476	0.01731	15.0027	1.02431	15.0027	2.03158	15.0027	3.0357	15.0027	4.04845	13.8617	5.09128
12.0649	0.01721	15.0252	1.02409	15.0252	2.03252	15.0252	3.03535	15.0252	4.04986	13.8822	5.07136
12.0823	0.01672	15.0477	1.02317	15.0477	2.0325	15.0477	3.03563	15.0477	4.04827	13.9028	5.07327
12.0997	0.01662	15.0702	1.02252	15.0702	2.03224	15.0702	3.03716	15.0702	4.04895	13.9233	5.07714
12.1171	0.01768	15.0927	1.02249	15.0927	2.03274	15.0927	3.03658	15.0927	4.05079	13.9438	5.06846
12.1345	0.01648	15.1152	1.02309	15.1152	2.0345	15.1152	3.03608	15.1152	4.04922	13.9643	5.08518
12.1519	0.01716	15.1377	1.02303	15.1377	2.03358	15.1377	3.0364	15.1377	4.04882	13.9849	5.07747
12.1692	0.01678	15.1602	1.02378	15.1602	2.03246	15.1602	3.03493	15.1602	4.04961	14.0054	5.0752
12.1866	0.01711	15.1827	1.02325	15.1827	2.03173	15.1827	3.03605	15.1827	4.05086	14.0259	5.07617
12.204	0.01747	15.2052	1.02303	15.2052	2.03367	15.2052	3.03649	15.2052	4.04798	14.0464	5.08678
12.2214	0.01683	15.2277	1.02245	15.2277	2.0336	15.2277	3.03651	15.2277	4.04741	14.0669	5.07233
12.2388	0.01753	15.2501	1.02278	15.2501	2.03314	15.2501	3.03618	15.2501	4.04852	14.0875	5.0752
12.2562	0.01742	15.2726	1.02235	15.2726	2.03295	15.2726	3.03666	15.2726	4.04988	14.108	5.07297
12.2735	0.01781	15.2951	1.02211	15.2951	2.03255	15.2951	3.03629	15.2951	4.05276	14.1285	5.08131
12.2909	0.01768	15.3176	1.02213	15.3176	2.0334	15.3176	3.03705	15.3176	4.04936	14.149	5.07167
12.3083	0.01676	15.3401	1.02288	15.3401	2.03325	15.3401	3.03825	15.3401	4.04918	14.1696	5.08067
12.3257	0.01741	15.3626	1.0232	15.3626	2.03399	15.3626	3.0388	15.3626	4.05052	14.1901	5.06556
12.3431	0.01768	15.3851	1.02284	15.3851	2.03291	15.3851	3.03687	15.3851	4.04877	14.2106	5.07584
12.3605	0.01822	15.4076	1.02206	15.4076	2.03382	15.4076	3.03763	15.4076	4.04991	14.2311	5.08164
12.3778	0.01759	15.4301	1.02313	15.4301	2.03418	15.4301	3.03773	15.4301	4.04972	14.2516	5.07554
12.3952	0.01775	15.4526	1.02352	15.4526	2.03462	15.4526	3.03624	15.4526	4.05029	14.2722	5.07554
12.4126	0.01773	15.4751	1.02359	15.4751	2.03206	15.4751	3.0385	15.4751	4.05278	14.2927	5.06846
12.43	0.01756	15.4976	1.02339	15.4976	2.03271	15.4976	3.03727	15.4976	4.04993	14.3132	5.06653
12.4474	0.01874	15.5201	1.02454	15.5201	2.0325	15.5201	3.03771	15.5201	4.05163	14.3337	5.07327
12.4648	0.01789	15.5426	1.02339	15.5426	2.03432	15.5426	3.03778	15.5426	4.05088	14.3543	5.0765
12.4821	0.01832	15.5651	1.02394	15.5651	2.03369	15.5651	3.03805	15.5651	4.05099	14.3748	5.07457
12.4995	0.01929	15.5876	1.02366	15.5876	2.03452	15.5876	3.03815	15.5876	4.05274	14.3953	5.06943
12.5169	0.01895	15.6101	1.02385	15.6101	2.03354	15.6101	3.03781	15.6101	4.05185	14.4158	5.07874
12.5343	0.01993	15.6326	1.02424	15.6326	2.03511	15.6326	3.03764	15.6326	4.0533	14.4363	5.06943
12.5517	0.0199	15.6551	1.02373	15.6551	2.03214	15.6551	3.03756	15.6551	4.05525	14.4569	5.07297
12.5691	0.02024	15.6776	1.02506	15.6776	2.03366	15.6776	3.0382	15.6776	4.05378	14.4774	5.06526
12.5864	0.02005	15.7001	1.02388	15.7001	2.03485	15.7001	3.03909	15.7001	4.05258	14.4979	5.06172
12.6038	0.0218	15.7226	1.02414	15.7226	2.0335	15.7226	3.03909	15.7226	4.05371	14.5184	5.07297
12.6212	0.02319	15.7451	1.02491	15.7451	2.03544	15.7451	3.03985	15.7451	4.05355	14.539	5.06363
12.6386	0.0257	15.7676	1.02512	15.7676	2.03447	15.7676	3.04023	15.7676	4.05203	14.5595	5.0707
12.656	0.02666	15.79	1.02426	15.79	2.03325	15.79	3.04008	15.79	4.05514	14.58	5.0736
12.6734	0.02826	15.8125	1.02378	15.8125	2.03379	15.8125	3.04051	15.8125	4.05545	14.6005	5.06556
12.6907	0.03156	15.835	1.0253	15.835	2.03551	15.835	3.0431	15.835	4.05625	14.621	5.06266
12.7081	0.03449	15.8575	1.02632	15.8575	2.03745	15.8575	3.04236	15.8575	4.05656	14.6416	5.06716
12.7255	0.03843	15.88	1.02584	15.88	2.0376	15.88	3.04247	15.88	4.05629	14.6621	5.05818
12.7429	0.04133	15.9025	1.02547	15.9025	2.0385	15.9025	3.04404	15.9025	4.05686	14.6826	5.05111
12.7603	0.04551	15.925	1.02602	15.925	2.03789	15.925	3.04512	15.925	4.05817	14.7031	5.06846
12.7777	0.04847	15.9475	1.02669	15.9475	2.0408	15.9475	3.04646	15.9475	4.05654	14.7237	5.06526
12.795	0.05231	15.97	1.02905	15.97	2.04208	15.97	3.04591	15.97	4.05813	14.7442	5.05818
12.8124	0.05499	15.9925	1.0296	15.9925	2.04734	15.9925	3.04968	15.9925	4.05853	14.7647	5.06106
12.8298	0.05843	16.015	1.03381	16.015	2.05208	16.015	3.05211	16.015	4.05833	14.7852	5.06075
12.8472	0.06007	16.0375	1.03773	16.0375	2.05799	16.0375	3.05281	16.0375	4.06075	14.8057	5.05912
12.8646	0.05989	16.06	1.04337	16.06	2.06284	16.06	3.05742	16.06	4.06189	14.8263	5.05946
12.8819	0.06004	16.0825	1.04958	16.0825	2.07238	16.0825	3.06178	16.0825	4.06343	14.8468	5.06813
12.8993	0.05789	16.105	1.0607	16.105	2.08423	16.105	3.0638	16.105	4.06379	14.8673	5.06973
12.9167	0.05585	16.1275	1.07027	16.1275	2.09383	16.1275	3.0673	16.1275	4.0685	14.8878	5.05752
12.9341	0.05257	16.15	1.08564	16.15	2.10448	16.15	3.07271	16.15	4.06986	14.9083	5.06009
12.9515	0.04895	16.1725	1.10357	16.1725	2.11509	16.1725	3.07891	16.1725	4.07328	14.9289	5.06332
12.9689	0.04831	16.195	1.11741	16.195	2.12182	16.195	3.08186	16.195	4.07487	14.9494	5.06299
12.9862	0.04589	16.2175	1.12744	16.2175	2.12255	16.2175	3.08952	16.2175	4.07673	14.9699	5.06106
13.0036	0.0415	16.24	1.12413	16.24	2.11694	16.24	3.09442	16.24	4.08117	14.9904	5.05882
13.021	0.03947	16.2625	1.11355	16.2625	2.10537	16.2625	3.09581	16.2625	4.0799	15.011	5.06429
13.0384	0.03712	16.285	1.09481	16.285	2.09116	16.285	3.10054	16.285	4.08513	15.0315	5.06526
13.0558	0.03489	16.3075	1.07563	16.3075	2.08217	16.3075	3.10402	16.3075	4.08692	15.052	5.05979
13.0732	0.03327	16.3299	1.05901	16.3299	2.07336	16.3299	3.10373	16.3299	4.08848	15.0725	5.06363
13.0905	0.03154	16.3524	1.0477	16.3524	2.06416	16.3524	3.10463	16.3524	4.09014	15.093	5.05818
13.1079	0.0302	16.3749	1.0405	16.3749	2.05836	16.3749	3.10404	16.3749	4.09059	15.1136	5.06459
13.1253	0.03007	16.3974	1.03415	16.3974	2.055	16.3974	3.09885	16.3974	4.09177	15.1341	5.06106
13.1427	0.02828	16.4199	1.03156	16.4199	2.05043	16.4199	3.09616	16.4199	4.09193	15.1546	5.06299
13.1601	0.02841	16.4424	1.03025	16.4424	2.04786	16.4424	3.0899	16.4424	4.09242	15.1751	5.06203
13.1775	0.02706	16.4649	1.02964	16.4649	2.0464	16.4649	3.08534	16.4649	4.08832	15.1957	5.06363
13.1948	0.02734	16.4874	1.02786	16.4874	2.044	16.4874	3.08084	16.4874	4.08803	15.2162	5.05495
13.2122	0.02832	16.5099	1.02839	16.5099	2.04263	16.5099	3.07381	16.5099	4.08549	15.2367	5.05818
13.2296	0.02739	16.5324	1.02837	16.5324	2.04126	16.5324	3.07044	16.5324	4.08003	15.2572	5.05882
13.247	0.02723	16.5549	1.02811	16.5549	2.04109	16.5549	3.06473	16.5549	4.08042	15.2777	5.05625
13.2644	0.02781	16.5774	1.02651	16.5774	2.0407	16.5774	3.0619	16.5774	4.07969	15.2983	5.06589
13.2818	0.02813	16.5999	1.02638	16.5999	2.04052	16.5999	3.05865	16.5999	4.07607	15.3188	5.06716
13.2991	0.02925	16.6224	1.02697	16.6224	2.03853	16.6224	3.05564	16.6224	4.0743	15.3393	5.05015
13.3165	0.02955	16.6449	1.02549	16.6449	2.03819	16.6449	3.05394	16.6449	4.07247	15.3598	5.05562
13.3339	0.0315	16.6674	1.02733	16.6674	2.03806	16.6674	3.0512	16.6674	4.07303	15.3804	5.05979
13.3513	0.03216	16.6899	1.02627	16.6899	2.03874	16.6899	3.04832	16.6899	4.06812	15.4009	5.05625
13.3687	0.03385	16.7124	1.02735	16.7124	2.038	16.7124	3.04925	16.7124	4.06898	15.4214	5.05912
13.3861	0.03493	16.7349	1.0261	16.7349	2.03752	16.7349	3.04587	16.7349	4.06651	15.4419	5.06203
13.4034	0.03671	16.7574	1.02675	16.7574	2.0382	16.7574	3.04567	16.7574	4.06506	15.4624	5.05882
13.4208	0.03913	16.7799	1.02714	16.7799	2.03697	16.7799	3.04519	16.7799	4.06479	15.483	5.05785
13.4382	0.03964	16.8024	1.02714	16.8024	2.03742	16.8024	3.04377	16.8024	4.06499	15.5035	5.05335
13.4556	0.04153	16.8249	1.02701	16.8249	2.03707	16.8249	3.04378	16.8249	4.06245	15.524	5.06396
13.473	0.04439	16.8474	1.0262	16.8474	2.03712	16.8474	3.0437	16.8474	4.06458	15.5445	5.06653
13.4904	0.04749	16.8698	1.02615	16.8698	2.036	16.8698	3.04288	16.8698	4.06239	15.5651	5.06266
13.5077	0.04972	16.8923	1.02597	16.8923	2.03499	16.8923	3.04135	16.8923	4.06279	15.5856	5.06139
13.5251	0.05153	16.9148	1.02541	16.9148	2.03559	16.9148	3.04284	16.9148	4.06259	15.6061	5.05432
13.5425	0.0566	16.9373	1.02593	16.9373	2.03516	16.9373	3.04124	16.9373	4.06189	15.6266	5.05655
13.5599	0.05734	16.9598	1.02545	16.9598	2.03548	16.9598	3.04127	16.9598	4.06232	15.6471	5.06459
13.5773	0.06053	16.9823	1.02474	16.9823	2.033	16.9823	3.04027	16.9823	4.062	15.6677	5.06106
13.5947	0.06501	17.0048	1.0243	17.0048	2.03345	17.0048	3.04061	17.0048	4.06098	15.6882	5.06429
13.612	0.06698	17.0273	1.02419	17.0273	2.03487	17.0273	3.04052	17.0273	4.05795	15.7087	5.06009
13.6294	0.06987	17.0498	1.02296	17.0498	2.03281	17.0498	3.0392	17.0498	4.05994	15.7292	5.05785
13.6468	0.07104	17.0723	1.02272	17.0723	2.03374	17.0723	3.03886	17.0723	4.05942	15.7498	5.06556
13.6642	0.07429	17.0948	1.02338	17.0948	2.03455	17.0948	3.03807	17.0948	4.05845	15.7703	5.06266
13.6816	0.07582	17.1173	1.02423	17.1173	2.03284	17.1173	3.04089	17.1173	4.06134	15.7908	5.06042
13.699	0.07959	17.1398	1.02304	17.1398	2.03367	17.1398	3.03739	17.1398	4.06069	15.8113	5.06009
13.7163	0.08023	17.1623	1.02284	17.1623	2.03313	17.1623	3.03924	17.1623	4.05831	15.8318	5.06106
13.7337	0.08174	17.1848	1.02223	17.1848	2.03256	17.1848	3.03905	17.1848	4.06082	15.8524	5.07233
13.7511	0.08215	17.2073	1.02332	17.2073	2.03334	17.2073	3.03964	17.2073	4.05776	15.8729	5.05882
13.7685	0.08169	17.2298	1.02224	17.2298	2.03274	17.2298	3.0384	17.2298	4.05973	15.8934	5.05625
13.7859	0.08162	17.2523	1.02205	17.2523	2.03296	17.2523	3.03903	17.2523	4.05962	15.9139	5.06459
13.8033	0.08017	17.2748	1.0227	17.2748	2.03185	17.2748	3.0386	17.2748	4.05901	15.9345	5.05912
13.8206	0.0806	17.2973	1.0223	17.2973	2.03284	17.2973	3.03743	17.2973	4.06119	15.955	5.06396
13.838	0.07734	17.3198	1.02271	17.3198	2.03323	17.3198	3.03788	17.3198	4.061	15.9755	5.06172
13.8554	0.07423	17.3423	1.02242	17.3423	2.03211	17.3423	3.03658	17.3423	4.06264	15.996	5.06943
13.8728	0.07374	17.3648	1.02235	17.3648	2.03237	17.3648	3.0369	17.3648	4.06103	16.0165	5.06363
13.8902	0.06892	17.3873	1.0224	17.3873	2.03259	17.3873	3.03717	17.3873	4.06119	16.0371	5.07681
13.9076	0.06794	17.4097	1.02115	17.4097	2.03234	17.4097	3.03817	17.4097	4.05955	16.0576	5.08131
13.9249	0.06546	17.4322	1.0219	17.4322	2.03181	17.4322	3.03855	17.4322	4.0596	16.0781	5.09322
13.9423	0.06087	17.4547	1.02098	17.4547	2.03357	17.4547	3.03715	17.4547	4.06239	16.0986	5.09963
13.9597	0.06077	17.4772	1.02093	17.4772	2.03265	17.4772	3.03758	17.4772	4.05965	16.1191	5.10316
13.9771	0.05558	17.4997	1.02151	17.4997	2.03352	17.4997	3.03748	17.4997	4.05625	16.1397	5.12504
13.9945	0.05398	17.5222	1.02119	17.5222	2.03168	17.5222	3.03636	17.5222	4.05765	16.1602	5.13919
14.0119	0.05084	17.5447	1.02167	17.5447	2.03271	17.5447	3.03699	17.5447	4.06017	16.1807	5.14143
14.0292	0.04895	17.5672	1.02091	17.5672	2.03211	17.5672	3.03652	17.5672	4.0565	16.2012	5.16939
14.0466	0.04743	17.5897	1.02146	17.5897	2.03225	17.5897	3.03703	17.5897	4.06107	16.2218	5.17165
14.064	0.04335	17.6122	1.02223	17.6122	2.03215	17.6122	3.03551	17.6122	4.06019	16.2423	5.16071
14.0814	0.04165	17.6347	1.02085	17.6347	2.03343	17.6347	3.03621	17.6347	4.0565	16.2628	5.17422
14.0988	0.04055	17.6572	1.02156	17.6572	2.03225	17.6572	3.03519	17.6572	4.05842	16.2833	5.16392
14.1162	0.03903	17.6797	1.02095	17.6797	2.03334	17.6797	3.03643	17.6797	4.05693	16.3038	5.15461
14.1335	0.03747	17.7022	1.02071	17.7022	2.03188	17.7022	3.0363	17.7022	4.05983	16.3244	5.13983
14.1509	0.03568	17.7247	1.02235	17.7247	2.03364	17.7247	3.03547	17.7247	4.06164	16.3449	5.12085
14.1683	0.03432	17.7472	1.02124	17.7472	2.03328	17.7472	3.03744	17.7472	4.05713	16.3654	5.11474
14.1857	0.03285	17.7697	1.02134	17.7697	2.03303	17.7697	3.03507	17.7697	4.05781	16.3859	5.10767
14.2031	0.03248	17.7922	1.02057	17.7922	2.03241	17.7922	3.03562	17.7922	4.05926	16.4065	5.1096
14.2205	0.03042	17.8147	1.02153	17.8147	2.03209	17.8147	3.03558	17.8147	4.05946	16.427	5.09482
14.2378	0.03138	17.8372	1.02084	17.8372	2.03187	17.8372	3.03404	17.8372	4.05817	16.4475	5.08421
14.2552	0.02935	17.8597	1.02119	17.8597	2.03215	17.8597	3.03425	17.8597	4.05817	16.468	5.07971
14.2726	0.02816	17.8822	1.02158	17.8822	2.03241	17.8822	3.03482	17.8822	4.05935	16.4885	5.06973
14.29	0.02719	17.9047	1.02222	17.9047	2.03202	17.9047	3.03569	17.9047	4.06067	16.5091	5.08261
14.3074	0.02817	17.9272	1.02143	17.9272	2.0332	17.9272	3.03627	17.9272	4.05965	16.5296	5.08101
14.3248	0.02681	17.9496	1.02187	17.9496	2.03264	17.9496	3.03466	17.9496	4.06044	16.5501	5.0749
14.3421	0.02592	17.9721	1.02114	17.9721	2.03214	17.9721	3.03444	17.9721	4.05768	16.5706	5.07714
14.3595	0.02629	17.9946	1.02158	17.9946	2.03239	17.9946	3.03485	17.9946	4.05903	16.5912	5.0752
14.3769	0.02573	18.0171	1.02115	18.0171	2.03229	18.0171	3.03581	18.0171	4.06173	16.6117	5.07457
14.3943	0.02542	18.0396	1.02178	18.0396	2.03298	18.0396	3.03548	18.0396	4.05921	16.6322	5.06716
14.4117	0.02501	18.0621	1.02048	18.0621	2.03305	18.0621	3.03528	18.0621	4.06191	16.6527	5.06493
14.4291	0.02572	18.0846	1.02118	18.0846	2.03264	18.0846	3.03486	18.0846	4.05833	16.6732	5.07233
14.4464	0.02501	18.1071	1.02055	18.1071	2.03229	18.1071	3.03481	18.1071	4.0601	16.6938	5.07297
14.4638	0.02554	18.1296	1.02156	18.1296	2.03265	18.1296	3.03559	18.1296	4.06005	16.7143	5.06716
14.4812	0.02554	18.1521	1.02115	18.1521	2.03244	18.1521	3.03384	18.1521	4.05835	16.7348	5.05979
14.4986	0.02435	18.1746	1.02132	18.1746	2.0335	18.1746	3.03532	18.1746	4.06048	16.7553	5.07393
14.516	0.02516	18.1971	1.02124	18.1971	2.03217	18.1971	3.0348	18.1971	4.06037	16.7759	5.05752
14.5333	0.0266	18.2196	1.02176	18.2196	2.03367	18.2196	3.03587	18.2196	4.06259	16.7964	5.06716
14.5507	0.02553	18.2421	1.0223	18.2421	2.03343	18.2421	3.03432	18.2421	4.06137	16.8169	5.05465
14.5681	0.02551	18.2646	1.02217	18.2646	2.03392	18.2646	3.03508	18.2646	4.06069	16.8374	5.06363
14.5855	0.02622	18.2871	1.02153	18.2871	2.03408	18.2871	3.03515	18.2871	4.05912	16.8579	5.06332
14.6029	0.02675	18.3096	1.02146	18.3096	2.0335	18.3096	3.03319	18.3096	4.05761	16.8785	5.05689
14.6203	0.0273	18.3321	1.02165	18.3321	2.03286	18.3321	3.03456	18.3321	4.05853	16.899	5.06813
14.6376	0.02802	18.3546	1.02159	18.3546	2.03437	18.3546	3.03417	18.3546	4.05783	16.9195	5.0675
14.655	0.02772	18.3771	1.02327	18.3771	2.03461	18.3771	3.03533	18.3771	4.06064	16.94	5.06299
14.6724	0.02798	18.3996	1.0214	18.3996	2.03494	18.3996	3.03595	18.3996	4.0572	16.9606	5.05722
14.6898	0.02881	18.4221	1.02261	18.4221	2.03369	18.4221	3.03408	18.4221	4.05998	16.9811	5.05946
14.7072	0.02899	18.4446	1.02245	18.4446	2.03286	18.4446	3.03542	18.4446	4.05872	17.0016	5.05849
14.7246	0.03026	18.4671	1.02221	18.4671	2.03515	18.4671	3.03438	18.4671	4.06008	17.0221	5.06075
14.7419	0.03094	18.4895	1.02198	18.4895	2.03534	18.4895	3.03543	18.4895	4.05994	17.0426	5.05238
14.7593	0.03082	18.512	1.02288	18.512	2.03348	18.512	3.03411	18.512	4.06014	17.0632	5.05528
14.7767	0.03106	18.5345	1.02269	18.5345	2.0355	18.5345	3.0346	18.5345	4.06132	17.0837	5.05785
14.7941	0.03075	18.557	1.02233	18.557	2.03424	18.557	3.03511	18.557	4.05962	17.1042	5.04981
14.8115	0.03026	18.5795	1.02222	18.5795	2.03392	18.5795	3.03485	18.5795	4.05908	17.1247	5.05592
14.8289	0.03214	18.602	1.02271	18.602	2.03564	18.602	3.03332	18.602	4.05955	17.1452	5.07167
14.8462	0.03208	18.6245	1.02259	18.6245	2.03406	18.6245	3.03565	18.6245	4.06048	17.1658	5.06429
14.8636	0.03277	18.647	1.02308	18.647	2.03561	18.647	3.03456	18.647	4.06141	17.1863	5.05335
14.881	0.03258	18.6695	1.02356	18.6695	2.03678	18.6695	3.0342	18.6695	4.05962	17.2068	5.05946
14.8984	0.03323	18.692	1.02217	18.692	2.03462	18.692	3.03414	18.692	4.0615	17.2273	5.05689
14.9158	0.03234	18.7145	1.02307	18.7145	2.03574	18.7145	3.03443	18.7145	4.0601	17.2479	5.05562
14.9332	0.03275	18.737	1.02282	18.737	2.03471	18.737	3.03456	18.737	4.06272	17.2684	5.04948
14.9505	0.03187	18.7595	1.02395	18.7595	2.03491	18.7595	3.03542	18.7595	4.05912	17.2889	5.05238
14.9679	0.03111	18.782	1.02303	18.782	2.03581	18.782	3.03487	18.782	4.06137	17.3094	5.05495
14.9853	0.03239	18.8045	1.02287	18.8045	2.03699	18.8045	3.03363	18.8045	4.06198	17.3299	5.05271
15.0027	0.03096	18.827	1.02322	18.827	2.03603	18.827	3.03493	18.827	4.06078	17.3505	5.04307
15.0201	0.03053	18.8495	1.02349	18.8495	2.03602	18.8495	3.03586	18.8495	4.0601	17.371	5.04981
15.0375	0.03076	18.872	1.02373	18.872	2.03656	18.872	3.03508	18.872	4.06243	17.3915	5.05045
15.0548	0.02949	18.8945	1.0236	18.8945	2.03564	18.8945	3.03571	18.8945	4.06266	17.412	5.04948
15.0722	0.02962	18.917	1.02403	18.917	2.03823	18.917	3.03485	18.917	4.0613	17.4326	5.04691
15.0896	0.02904	18.9395	1.02376	18.9395	2.03728	18.9395	3.03441	18.9395	4.06057	17.4531	5.04628
15.107	0.02831	18.962	1.02429	18.962	2.03746	18.962	3.03495	18.962	4.06288	17.4736	5.05302
15.1244	0.02745	18.9845	1.02419	18.9845	2.03771	18.9845	3.03464	18.9845	4.06193	17.4941	5.05432
15.1418	0.02687	19.007	1.02498	19.007	2.03755	19.007	3.03445	19.007	4.06162	17.5146	5.04724
15.1591	0.0264	19.0294	1.02381	19.0294	2.03737	19.0294	3.03505	19.0294	4.06164	17.5352	5.04724
15.1765	0.02585	19.0519	1.02514	19.0519	2.03899	19.0519	3.035	19.0519	4.06227	17.5557	5.05722
15.1939	0.02582	19.0744	1.02564	19.0744	2.03863	19.0744	3.03584	19.0744	4.0668	17.5762	5.04114
15.2113	0.02504	19.0969	1.02563	19.0969	2.0381	19.0969	3.0361	19.0969	4.06809	17.5967	5.04724
15.2287	0.02394	19.1194	1.02492	19.1194	2.03772	19.1194	3.03492	19.1194	4.06522	17.6173	5.04758
15.2461	0.02375	19.1419	1.02497	19.1419	2.03696	19.1419	3.03511	19.1419	4.06329	17.6378	5.05238
15.2634	0.0248	19.1644	1.02518	19.1644	2.03791	19.1644	3.03508	19.1644	4.06329	17.6583	5.04661
15.2808	0.0231	19.1869	1.02505	19.1869	2.03888	19.1869	3.03605	19.1869	4.06157	17.6788	5.04918
15.2982	0.02279	19.2094	1.02666	19.2094	2.0384	19.2094	3.03521	19.2094	4.06196	17.6993	5.04854
15.3156	0.02316	19.2319	1.02501	19.2319	2.03771	19.2319	3.03517	19.2319	4.06236	17.7199	5.04821
15.333	0.0234	19.2544	1.02675	19.2544	2.03864	19.2544	3.03443	19.2544	4.06447	17.7404	5.04628
15.3504	0.02261	19.2769	1.02568	19.2769	2.03848	19.2769	3.0355	19.2769	4.06465	17.7609	5.04854
15.3677	0.02095	19.2994	1.02664	19.2994	2.03875	19.2994	3.03472	19.2994	4.06433	17.7814	5.05142
15.3851	0.0222	19.3219	1.02729	19.3219	2.03963	19.3219	3.03381	19.3219	4.06266	17.802	5.04885
15.4025	0.02151	19.3444	1.02592	19.3444	2.03858	19.3444	3.03408	19.3444	4.06112	17.8225	5.04724
15.4199	0.02187	19.3669	1.02623	19.3669	2.03765	19.3669	3.03638	19.3669	4.06182	17.843	5.04854
15.4373	0.02161	19.3894	1.02671	19.3894	2.03877	19.3894	3.03422	19.3894	4.06309	17.8635	5.04211
15.4547	0.02185	19.4119	1.02721	19.4119	2.03839	19.4119	3.03537	19.4119	4.06438	17.884	5.05495
15.472	0.02167	19.4344	1.02654	19.4344	2.03781	19.4344	3.03471	19.4344	4.0649	17.9046	5.04788
15.4894	0.02099	19.4569	1.02686	19.4569	2.04079	19.4569	3.03561	19.4569	4.06331	17.9251	5.04307
15.5068	0.02083	19.4794	1.02628	19.4794	2.03859	19.4794	3.03551	19.4794	4.06429	17.9456	5.04788
15.5242	0.02011	19.5019	1.0258	19.5019	2.03708	19.5019	3.03655	19.5019	4.06601	17.9661	5.05078
15.5416	0.0208	19.5244	1.02664	19.5244	2.03801	19.5244	3.03557	19.5244	4.06268	17.9867	5.04948
15.559	0.02118	19.5469	1.02708	19.5469	2.03814	19.5469	3.03462	19.5469	4.0644	18.0072	5.03857
15.5763	0.02077	19.5693	1.02664	19.5693	2.03962	19.5693	3.03591	19.5693	4.0661	18.0277	5.04081
15.5937	0.02176	19.5918	1.02652	19.5918	2.03976	19.5918	3.0359	19.5918	4.06157	18.0482	5.05399
15.6111	0.02127	19.6143	1.02559	19.6143	2.04017	19.6143	3.03682	19.6143	4.06395	18.0687	5.04691
15.6285	0.02118	19.6368	1.02777	19.6368	2.04083	19.6368	3.03597	19.6368	4.06309	18.0893	5.05368
15.6459	0.02209	19.6593	1.02676	19.6593	2.03949	19.6593	3.03445	19.6593	4.06504	18.1098	5.04788
15.6633	0.02114	19.6818	1.02658	19.6818	2.04045	19.6818	3.03493	19.6818	4.06642	18.1303	5.05302
15.6806	0.02027	19.7043	1.02703	19.7043	2.03934	19.7043	3.03482	19.7043	4.06458	18.1508	5.04981
15.698	0.02162	19.7268	1.02642	19.7268	2.0402	19.7268	3.03481	19.7268	4.06499	18.1714	5.04467
15.7154	0.02147	19.7493	1.02709	19.7493	2.04159	19.7493	3.03481	19.7493	4.0652	18.1919	5.04467
15.7328	0.02164	19.7718	1.02676	19.7718	2.04222	19.7718	3.03561	19.7718	4.06379	18.2124	5.05335
15.7502	0.02085	19.7943	1.02708	19.7943	2.03907	19.7943	3.0374	19.7943	4.06504	18.2329	5.04758
15.7676	0.02185	19.8168	1.02764	19.8168	2.03934	19.8168	3.03495	19.8168	4.06848	18.2534	5.04467
15.7849	0.02196	19.8393	1.02724	19.8393	2.04149	19.8393	3.03536	19.8393	4.06585	18.274	5.04147
15.8023	0.02173	19.8618	1.02661	19.8618	2.04015	19.8618	3.03647	19.8618	4.06517	18.2945	5.04854
15.8197	0.02151	19.8843	1.02727	19.8843	2.0398	19.8843	3.03461	19.8843	4.06567	18.315	5.05625
15.8371	0.02133	19.9068	1.02637	19.9068	2.04025	19.9068	3.03607	19.9068	4.06538	18.3355	5.04981
15.8545	0.02244	19.9293	1.02815	19.9293	2.03946	19.9293	3.03704	19.9293	4.06689	18.356	5.05142
15.8719	0.02294	19.9518	1.02784	19.9518	2.04197	19.9518	3.03546	19.9518	4.0666	18.3766	5.04918
15.8892	0.02235	19.9743	1.02686	19.9743	2.03992	19.9743	3.03338	19.9743	4.06431	18.3971	5.04434
15.9066	0.02368	19.9968	1.02688	19.9968	2.04042	19.9968	3.03655	19.9968	4.06637	18.4176	5.04918
15.924	0.0227	20.0193	1.02733	20.0193	2.04208	20.0193	3.03458	20.0193	4.0661	18.4381	5.04371
15.9414	0.02446									18.4587	5.03857
15.9588	0.02349									18.4792	5.05208
15.9762	0.02438									18.4997	5.0363
15.9935	0.02444									18.5202	5.04758
16.0109	0.02347									18.5407	5.04661
16.0283	0.02444									18.5613	5.04467
16.0457	0.02669									18.5818	5.04628
16.0631	0.0256									18.6023	5.04338
16.0804	0.02818									18.6228	5.05465
16.0978	0.0292									18.6434	5.05271
16.1152	0.03282									18.6639	5.04338
16.1326	0.03541									18.6844	5.05655
16.15	0.04057									18.7049	5.04628
16.1674	0.04662									18.7254	5.04724
16.1847	0.05577									18.746	5.04661
16.2021	0.06665									18.7665	5.04081
16.2195	0.08101									18.787	5.04114
16.2369	0.10241									18.8075	5.04338
16.2543	0.11749									18.8281	5.04501
16.2717	0.13375									18.8486	5.05465
16.289	0.13846									18.8691	5.04467
16.3064	0.13205									18.8896	5.04274
16.3238	0.11681									18.9101	5.04661
16.3412	0.09455									18.9307	5.04948
16.3586	0.07324									18.9512	5.04628
16.376	0.05785									18.9717	5.05465
16.3933	0.04648									18.9922	5.03824
16.4107	0.03852									19.0128	5.04981
16.4281	0.03278									19.0333	5.05208
16.4455	0.02898									19.0538	5.03824
16.4629	0.02811									19.0743	5.04467
16.4803	0.02709									19.0948	5.04885
16.4976	0.02516									19.1154	5.04788
16.515	0.02433									19.1359	5.05175
16.5324	0.02445									19.1564	5.05271
16.5498	0.02401									19.1769	5.04147
16.5672	0.02311									19.1975	5.05142
16.5846	0.02259									19.218	5.04338
16.6019	0.02378									19.2385	5.05175
16.6193	0.02298									19.259	5.05175
16.6367	0.02295									19.2795	5.04661
16.6541	0.02339									19.3001	5.04211
16.6715	0.02225									19.3206	5.04595
16.6889	0.0227									19.3411	5.04211
16.7062	0.02309									19.3616	5.05015
16.7236	0.02293									19.3822	5.0389
16.741	0.02423									19.4027	5.05271
16.7584	0.0234									19.4232	5.05335
16.7758	0.02339									19.4437	5.04981
16.7932	0.02481									19.4642	5.05208
16.8105	0.02379									19.4848	5.04854
16.8279	0.02453									19.5053	5.04595
16.8453	0.02415									19.5258	5.04595
16.8627	0.02486									19.5463	5.04338
16.8801	0.02444									19.5668	5.05015
16.8975	0.02503									19.5874	5.04691
16.9148	0.02546									19.6079	5.05271
16.9322	0.0269									19.6284	5.05175
16.9496	0.02584									19.6489	5.05208
16.967	0.02484									19.6695	5.04501
16.9844	0.02493									19.69	5.05432
17.0018	0.02626									19.7105	5.05946
17.0191	0.0266									19.731	5.04147
17.0365	0.02596									19.7515	5.04177
17.0539	0.02538									19.7721	5.04241
17.0713	0.02662									19.7926	5.04661
17.0887	0.02596									19.8131	5.05335
17.1061	0.02621									19.8336	5.05432
17.1234	0.02576									19.8542	5.04147
17.1408	0.02604									19.8747	5.04885
17.1582	0.02557									19.8952	5.04821
17.1756	0.0248									19.9157	5.05335
17.193	0.02511									19.9362	5.04821
17.2104	0.02481									19.9568	5.04371
17.2277	0.0241									19.9773	5.04948
17.2451	0.02429									19.9978	5.04661
17.2625	0.02374									20.0183	5.05335
17.2799	0.02347
17.2973	0.02349
17.3147	0.02358
17.332	0.02286
17.3494	0.02304
17.3668	0.02312
17.3842	0.02205
17.4016	0.02234
17.419	0.02209
17.4363	0.0218
17.4537	0.0221
17.4711	0.022
17.4885	0.02237
17.5059	0.02219
17.5233	0.0214
17.5406	0.02078
17.558	0.02129
17.5754	0.0211
17.5928	0.02157
17.6102	0.02195
17.6275	0.02141
17.6449	0.02096
17.6623	0.02057
17.6797	0.02086
17.6971	0.02143
17.7145	0.02111
17.7318	0.02107
17.7492	0.02074
17.7666	0.02128
17.784	0.02011
17.8014	0.02002
17.8188	0.02033
17.8361	0.02014
17.8535	0.02116
17.8709	0.02037
17.8883	0.02082
17.9057	0.02002
17.9231	0.02043
17.9404	0.02004
17.9578	0.02077
17.9752	0.02045
17.9926	0.02146
18.01	0.02032
18.0274	0.02059
18.0447	0.02079
18.0621	0.02059
18.0795	0.02018
18.0969	0.02091
18.1143	0.02142
18.1317	0.02005
18.149	0.02027
18.1664	0.02077
18.1838	0.02091
18.2012	0.01974
18.2186	0.02071
18.236	0.02109
18.2533	0.02017
18.2707	0.01993
18.2881	0.02089
18.3055	0.02094
18.3229	0.02086
18.3403	0.02054
18.3576	0.02159
18.375	0.0207
18.3924	0.02138
18.4098	0.02071
18.4272	0.02116
18.4446	0.02095
18.4619	0.02115
18.4793	0.02115
18.4967	0.02138
18.5141	0.02136
18.5315	0.02115
18.5489	0.02103
18.5662	0.02034
18.5836	0.0205
18.601	0.02077
18.6184	0.02142
18.6358	0.02115
18.6532	0.02082
18.6705	0.02056
18.6879	0.0215
18.7053	0.02189
18.7227	0.0218
18.7401	0.021
18.7575	0.02176
18.7748	0.02045
18.7922	0.02186
18.8096	0.02243
18.827	0.02228
18.8444	0.02161
18.8618	0.02268
18.8791	0.0221
18.8965	0.02141
18.9139	0.02148
18.9313	0.0227
18.9487	0.02253
18.9661	0.02155
18.9834	0.02167
19.0008	0.02262
19.0182	0.02207
19.0356	0.02304
19.053	0.02138
19.0704	0.02136
19.0877	0.02335
19.1051	0.02286
19.1225	0.02175
19.1399	0.02129
19.1573	0.02298
19.1746	0.023
19.192	0.0224
19.2094	0.02276
19.2268	0.02329
19.2442	0.02311
19.2616	0.02246
19.2789	0.02285
19.2963	0.02286
19.3137	0.02428
19.3311	0.02399
19.3485	0.02465
19.3659	0.02408
19.3832	0.02379
19.4006	0.02414
19.418	0.02386
19.4354	0.02425
19.4528	0.02328
19.4702	0.0237
19.4875	0.02462
19.5049	0.02362
19.5223	0.02403
19.5397	0.02368
19.5571	0.02533
19.5745	0.02535
19.5918	0.02566
19.6092	0.02526
19.6266	0.02576
19.644	0.02545
19.6614	0.02556
19.6788	0.02477
19.6961	0.02601
19.7135	0.02525
19.7309	0.026
19.7483	0.02602
19.7657	0.02559
19.7831	0.02609
19.8004	0.02657
19.8178	0.02583
19.8352	0.02551
19.8526	0.02496
19.87	0.02629
19.8874	0.02561
19.9047	0.02691
19.9221	0.02548
19.9395	0.02618
19.9569	0.02578
19.9743	0.02564
19.9917	0.02601
20.009	0.0251
