# Supplementary material for: Unraveling metal effects on CO2 uptake in pyrene-based metal-organic frameworks
Source: Nat Commun. 2025 Feb 11;16:1516. doi: 10.1038/s41467-025-56296-w (PMC11814143; doi:10.1038/s41467-025-56296-w)
Supplement: Supplementary file 3 — Source Data [file 41467_2025_56296_MOESM3_ESM.zip › SourceCode/SuppInf/FigureS16_SEM-EDX.xlsx]

## Sheet: Maps
Al0.20Sc0.80-TBAPy		Al0.50Sc0.50-TBAPy		Al0.80Sc0.20-TBAPy
Energy (KeV)	Counts	Energy (KeV)	Counts	Energy (KeV)	Counts
-0.10375	0	-0.10375	-1.49089e-07	-0.10375	3
-0.09375	0	-0.09375	5	-0.09375	4
-0.08375	1	-0.08375	30	-0.08375	49
-0.07375	13	-0.07375	153	-0.07375	246
-0.06375	60	-0.06375	702	-0.06375	1320
-0.05375	188	-0.05375	2818	-0.05375	5030
-0.04375	613	-0.04375	8690	-0.04375	15586
-0.03375	1434	-0.03375	21201	-0.03375	38096
-0.02375	2812	-0.02375	41294	-0.02375	74414
-0.01375	4447	-0.01375	65547	-0.01375	116176
-0.00375	5514	-0.00375	81015	-0.00375	144433
0.00625	5722	0.00625	81362	0.00625	145779
0.01625	4409	0.01625	64365	0.01625	115887
0.02625	2809	0.02625	41312	0.02625	73849
0.03625	1458	0.03625	21077	0.03625	37895
0.04625	566	0.04625	8678	0.04625	15494
0.05625	199	0.05625	2991	0.05625	5353
0.06625	61	0.06625	824	0.06625	1593
0.07625	10	0.07625	222	0.07625	378
0.08625	3	0.08625	47	0.08625	131
0.09625	3	0.09625	0	0.09625	56
0.10625	-6.0328e-11	0.10625	0	0.10625	46
0.11625	0	0.11625	0	0.11625	0
0.12625	0	0.12625	0	0.12625	0
0.13625	89.0251	0.13625	50.7086	0.13625	389.079
0.14625	185.328	0.14625	250.007	0.14625	616.735
0.15625	216.56	0.15625	303.217	0.15625	709.166
0.16625	282.473	0.16625	412.197	0.16625	976.238
0.17625	436.879	0.17625	802.08	0.17625	1421.92
0.18625	847.491	0.18625	1540.53	0.18625	2294.95
0.19625	1891.89	0.19625	3311.07	0.19625	4623.96
0.20625	4056.24	0.20625	7340.68	0.20625	9978.14
0.21625	9124.4	0.21625	16876.4	0.21625	21938.4
0.22625	19497.2	0.22625	36854.9	0.22625	46577.7
0.23625	38441.6	0.23625	72698.4	0.23625	90436.2
0.24625	67163.8	0.24625	127719	0.24625	157776
0.25625	102253	0.25625	195033	0.25625	240930
0.26625	134669	0.26625	258088	0.26625	317173
0.27625	152973	0.27625	292886	0.27625	359930
0.28625	147827	0.28625	282984	0.28625	347483
0.29625	122069	0.29625	233067	0.29625	286623
0.30625	86028.2	0.30625	163915	0.30625	200897
0.31625	51405.2	0.31625	98082.1	0.31625	120334
0.32625	26249.1	0.32625	50138	0.32625	61498.4
0.33625	11506	0.33625	21947.6	0.33625	27276.3
0.34625	4629.11	0.34625	8444.89	0.34625	10831.4
0.35625	1894.6	0.35625	3096.68	0.35625	4427.95
0.36625	967.344	0.36625	1319.37	0.36625	2264.96
0.37625	675.888	0.37625	850.139	0.37625	1594.34
0.38625	657.03	0.38625	736.865	0.38625	1584.39
0.39625	681.987	0.39625	688.506	0.39625	1603.74
0.40625	655.208	0.40625	717.31	0.40625	1661.09
0.41625	614.21	0.41625	744.795	0.41625	1549.87
0.42625	617.154	0.42625	758.593	0.42625	1673.14
0.43625	683.884	0.43625	837.739	0.43625	1921.52
0.44625	846.819	0.44625	1100.62	0.44625	2468.78
0.45625	1211.84	0.45625	1564.24	0.45625	3683.06
0.46625	1991.14	0.46625	2417.28	0.46625	6223.94
0.47625	3377.12	0.47625	4080.99	0.47625	10394.2
0.48625	5536.6	0.48625	6530.95	0.48625	17302.4
0.49625	8572.83	0.49625	9910.6	0.49625	26620.1
0.50625	11706.9	0.50625	13873.9	0.50625	36879.6
0.51625	14429	0.51625	16954.2	0.51625	45903.7
0.52625	15594.8	0.52625	18692.6	0.52625	50080.6
0.53625	14936.2	0.53625	17797	0.53625	46787.3
0.54625	12220.5	0.54625	14298.1	0.54625	38427.8
0.55625	8915.19	0.55625	10306.3	0.55625	28020.7
0.56625	5628	0.56625	6684.67	0.56625	17220.9
0.57625	3153.63	0.57625	3882.06	0.57625	10094.2
0.58625	1767.33	0.58625	2256.25	0.58625	5429.35
0.59625	920.021	0.59625	1330.29	0.59625	3124.12
0.60625	643.106	0.60625	946.746	0.60625	2083.23
0.61625	504.853	0.61625	822.844	0.61625	1774.29
0.62625	457.452	0.62625	766.703	0.62625	1698.76
0.63625	506.328	0.63625	754.867	0.63625	1731.38
0.64625	466.388	0.64625	861.244	0.64625	1762.8
0.65625	530.634	0.65625	842.907	0.65625	1815.89
0.66625	576.457	0.66625	874.743	0.66625	1857.56
0.67625	535.755	0.67625	912.774	0.67625	2018.01
0.68625	586.348	0.68625	981.478	0.68625	2001.66
0.69625	642.349	0.69625	1033.33	0.69625	2046.52
0.70625	645.527	0.70625	1023.5	0.70625	2116.55
0.71625	662.804	0.71625	1102.36	0.71625	2244.58
0.72625	663.579	0.72625	1218.75	0.72625	2306.37
0.73625	719.648	0.73625	1153.7	0.73625	2316.79
0.74625	768.085	0.74625	1200.97	0.74625	2471.8
0.75625	768.476	0.75625	1320.37	0.75625	2649.85
0.76625	807.622	0.76625	1345.71	0.76625	2585.91
0.77625	793.331	0.77625	1419.86	0.77625	2661.06
0.78625	863.333	0.78625	1419.15	0.78625	2742.2
0.79625	848.551	0.79625	1444.65	0.79625	2704.96
0.80625	930.23	0.80625	1486.33	0.80625	2838.01
0.81625	909.868	0.81625	1441.09	0.81625	2839.76
0.82625	916.446	0.82625	1530.36	0.82625	2759.42
0.83625	908.231	0.83625	1564.31	0.83625	2873.72
0.84625	945.889	0.84625	1567.07	0.84625	2835.74
0.85625	946.846	0.85625	1639.59	0.85625	2892.18
0.86625	1060.18	0.86625	1616.56	0.86625	2863.74
0.87625	999.484	0.87625	1683.23	0.87625	3075.29
0.88625	941.487	0.88625	1635.67	0.88625	2943.15
0.89625	1050.82	0.89625	1764.92	0.89625	2932.17
0.90625	1030.6	0.90625	1732.09	0.90625	3017.38
0.91625	1049.89	0.91625	1703.95	0.91625	3002.48
0.92625	1088.29	0.92625	1730.86	0.92625	3108.87
0.93625	1054.54	0.93625	1754.11	0.93625	3052.55
0.94625	1123.98	0.94625	1809.7	0.94625	3036.07
0.95625	1093.69	0.95625	1838.8	0.95625	3123.62
0.96625	1198.99	0.96625	1853.44	0.96625	3140.03
0.97625	1120.64	0.97625	1921.35	0.97625	3219.41
0.98625	1164.06	0.98625	2049.2	0.98625	3260.41
0.99625	1231.46	0.99625	1927.58	0.99625	3222.33
1.00625	1314.15	1.00625	2062.8	1.00625	3239.33
1.01625	1287.89	1.01625	2040.24	1.01625	3241.37
1.02625	1210.09	1.02625	2059.86	1.02625	3325.4
1.03625	1276.06	1.03625	2087.09	1.03625	3340.54
1.04625	1262.19	1.04625	2132.09	1.04625	3334.74
1.05625	1274.61	1.05625	2117.12	1.05625	3347.4
1.06625	1286.32	1.06625	2116.34	1.06625	3338.12
1.07625	1309	1.07625	2157.27	1.07625	3324.36
1.08625	1228.71	1.08625	2158.89	1.08625	3381.69
1.09625	1260.35	1.09625	2106.52	1.09625	3284.06
1.10625	1328.63	1.10625	2117.29	1.10625	3155.18
1.11625	1342.9	1.11625	2180.85	1.11625	3362.29
1.12625	1368.99	1.12625	2105.76	1.12625	3326.88
1.13625	1310.72	1.13625	2124.66	1.13625	3238.45
1.14625	1331.33	1.14625	2183.52	1.14625	3242.61
1.15625	1338.22	1.15625	2218.92	1.15625	3224.39
1.16625	1471.01	1.16625	2182.45	1.16625	3323.79
1.17625	1429.37	1.17625	2152.65	1.17625	3300.02
1.18625	1339.85	1.18625	2212.75	1.18625	3294.22
1.19625	1400.9	1.19625	2212.55	1.19625	3338.5
1.20625	1447.46	1.20625	2261.61	1.20625	3272.11
1.21625	1414.59	1.21625	2220.38	1.21625	3225.74
1.22625	1396.83	1.22625	2165.82	1.22625	3324.31
1.23625	1430.29	1.23625	2189.86	1.23625	3333.48
1.24625	1441.36	1.24625	2255.72	1.24625	3295.22
1.25625	1397.4	1.25625	2208.09	1.25625	3398.71
1.26625	1402.52	1.26625	2274.05	1.26625	3364.38
1.27625	1445.1	1.27625	2262.87	1.27625	3359.62
1.28625	1455.62	1.28625	2244.66	1.28625	3417.89
1.29625	1489.65	1.29625	2251.8	1.29625	3353.99
1.30625	1445.74	1.30625	2302.46	1.30625	3485.15
1.31625	1412.76	1.31625	2279.13	1.31625	3473.44
1.32625	1441.95	1.32625	2258.91	1.32625	3332.66
1.33625	1506.6	1.33625	2276.49	1.33625	3523.98
1.34625	1452.14	1.34625	2361.65	1.34625	3472.55
1.35625	1508.53	1.35625	2349.25	1.35625	3436.73
1.36625	1430.03	1.36625	2291.47	1.36625	3371.25
1.37625	1528.71	1.37625	2285.78	1.37625	3534.14
1.38625	1483.7	1.38625	2312.6	1.38625	3844.36
1.39625	1535.03	1.39625	2447.85	1.39625	4235.38
1.40625	1557.04	1.40625	2601.48	1.40625	5241.54
1.41625	1654.55	1.41625	2910.73	1.41625	7201.08
1.42625	1848.08	1.42625	3467.73	1.42625	10559.7
1.43625	2125.33	1.43625	4475.6	1.43625	15753.6
1.44625	2496.82	1.44625	5765.34	1.44625	23188.1
1.45625	2819.76	1.45625	7179.7	1.45625	32084.9
1.46625	3285.86	1.46625	8736.4	1.46625	40941.3
1.47625	3654.94	1.47625	10104.3	1.47625	48556.6
1.48625	3800.31	1.48625	10797.8	1.48625	52739
1.49625	3791.59	1.49625	10849.8	1.49625	53039
1.50625	3595.95	1.50625	10080.7	1.50625	48621.2
1.51625	3247.69	1.51625	8975.54	1.51625	41377.9
1.52625	2919.03	1.52625	7415.06	1.52625	32806.2
1.53625	2493.28	1.53625	5937.86	1.53625	24083.8
1.54625	2121.65	1.54625	4534.71	1.54625	17122.5
1.55625	1839.33	1.55625	3677.3	1.55625	11711.3
1.56625	1658.57	1.56625	2980.73	1.56625	8110.84
1.57625	1532.73	1.57625	2573.41	1.57625	5994.47
1.58625	1471.55	1.58625	2235.91	1.58625	4517.53
1.59625	1431.49	1.59625	2218.48	1.59625	3671.83
1.60625	1384.79	1.60625	2135.55	1.60625	3246.67
1.61625	1346.71	1.61625	2090.48	1.61625	2951.16
1.62625	1304.97	1.62625	2026.38	1.62625	2914.79
1.63625	1348.31	1.63625	1970.76	1.63625	2757.47
1.64625	1421.77	1.64625	1963.67	1.64625	2719.23
1.65625	1338.45	1.65625	1983.21	1.65625	2691.4
1.66625	1354.18	1.66625	2136.37	1.66625	2850.35
1.67625	1392.55	1.67625	2407.68	1.67625	3202.45
1.68625	1425.68	1.68625	2621.23	1.68625	3755.57
1.69625	1449.55	1.69625	3005.93	1.69625	4424.6
1.70625	1448.8	1.70625	3444.59	1.70625	5270.01
1.71625	1547.18	1.71625	3891.34	1.71625	6247.95
1.72625	1622.65	1.72625	4244.67	1.72625	6835.07
1.73625	1665.13	1.73625	4644.21	1.73625	7428.79
1.74625	1665.39	1.74625	4651.9	1.74625	7513.68
1.75625	1614.33	1.75625	4560.49	1.75625	7265.72
1.76625	1572.2	1.76625	4118.56	1.76625	6493.08
1.77625	1527.6	1.77625	3635.77	1.77625	5706.72
1.78625	1559.88	1.78625	3294.36	1.78625	4802.16
1.79625	1487	1.79625	2745.09	1.79625	4072.65
1.80625	1372.62	1.80625	2523.72	1.80625	3516.62
1.81625	1338.16	1.81625	2261.33	1.81625	3101.89
1.82625	1275.21	1.82625	2071.95	1.82625	2801.74
1.83625	1291.46	1.83625	1984.12	1.83625	2658.01
1.84625	1346.93	1.84625	1993.52	1.84625	2446.01
1.85625	1339.61	1.85625	1850	1.85625	2312.42
1.86625	1271.76	1.86625	1829.61	1.86625	2313.12
1.87625	1277.51	1.87625	1769.77	1.87625	2279.61
1.88625	1221.49	1.88625	1731.72	1.88625	2185.93
1.89625	1212.97	1.89625	1723.53	1.89625	2121.51
1.90625	1190.03	1.90625	1702.53	1.90625	2146.07
1.91625	1192.21	1.91625	1644.2	1.91625	2146.99
1.92625	1171.89	1.92625	1650.74	1.92625	2068.15
1.93625	1193.62	1.93625	1650.68	1.93625	2073.18
1.94625	1196.53	1.94625	1658.18	1.94625	2035.7
1.95625	1220.52	1.95625	1689.26	1.95625	2064.58
1.96625	1223.54	1.96625	1735.55	1.96625	2057.58
1.97625	1209.74	1.97625	1654.28	1.97625	2064.67
1.98625	1189.56	1.98625	1689.17	1.98625	2053.88
1.99625	1205.68	1.99625	1659.25	1.99625	2096.29
2.00625	1161.71	2.00625	1636.54	2.00625	2012.83
2.01625	1166.27	2.01625	1570.46	2.01625	1993.78
2.02625	1146.99	2.02625	1590.66	2.02625	2065.31
2.03625	1175.04	2.03625	1593.6	2.03625	2016.5
2.04625	1180.91	2.04625	1621.31	2.04625	1955.98
2.05625	1153.28	2.05625	1590.61	2.05625	1937.58
2.06625	1158.39	2.06625	1591.3	2.06625	1981.96
2.07625	1119.89	2.07625	1557.87	2.07625	1902.14
2.08625	1117.42	2.08625	1545.71	2.08625	1868.25
2.09625	1124.45	2.09625	1513.7	2.09625	1899.58
2.10625	1150.47	2.10625	1531.75	2.10625	1876.42
2.11625	1179.57	2.11625	1551.25	2.11625	1920.35
2.12625	1140.95	2.12625	1526.93	2.12625	1898.19
2.13625	1110.74	2.13625	1503.75	2.13625	1802.03
2.14625	1137.09	2.14625	1501.41	2.14625	1807.03
2.15625	1150.44	2.15625	1524.99	2.15625	1843.38
2.16625	1100.94	2.16625	1519.45	2.16625	1852.15
2.17625	1115.43	2.17625	1492.57	2.17625	1856.96
2.18625	1083.02	2.18625	1444.9	2.18625	1819.99
2.19625	1054.33	2.19625	1442.05	2.19625	1841.37
2.20625	1056.46	2.20625	1414.34	2.20625	1777.01
2.21625	1090.23	2.21625	1420.16	2.21625	1781.58
2.22625	1151.25	2.22625	1503.88	2.22625	1820.75
2.23625	1127.26	2.23625	1457.45	2.23625	1895.04
2.24625	1106.66	2.24625	1498.58	2.24625	1928.46
2.25625	1147.42	2.25625	1522.71	2.25625	1957.28
2.26625	1155.99	2.26625	1571.48	2.26625	2013.73
2.27625	1152.22	2.27625	1636.76	2.27625	2106.19
2.28625	1133.47	2.28625	1627.45	2.28625	2283.11
2.29625	1146.47	2.29625	1647.64	2.29625	2339
2.30625	1139.57	2.30625	1612.28	2.30625	2386.64
2.31625	1175.48	2.31625	1625.11	2.31625	2408.12
2.32625	1139.63	2.32625	1570.58	2.32625	2295.17
2.33625	1140.18	2.33625	1550.94	2.33625	2212.49
2.34625	1146.51	2.34625	1529.36	2.34625	2139.01
2.35625	1108.56	2.35625	1499.62	2.35625	1986.52
2.36625	1056.8	2.36625	1439.21	2.36625	1873.61
2.37625	1030.84	2.37625	1435.83	2.37625	1750.74
2.38625	1043.96	2.38625	1398.02	2.38625	1662.36
2.39625	1039.92	2.39625	1385.02	2.39625	1701.53
2.40625	1005.04	2.40625	1384.37	2.40625	1679.65
2.41625	991.779	2.41625	1357.62	2.41625	1623.17
2.42625	1010.39	2.42625	1310.83	2.42625	1611.03
2.43625	1043.11	2.43625	1303.67	2.43625	1616.08
2.44625	999.568	2.44625	1315.79	2.44625	1637.56
2.45625	988.238	2.45625	1320.57	2.45625	1614.81
2.46625	1006.94	2.46625	1344.9	2.46625	1585.33
2.47625	1031.72	2.47625	1336.97	2.47625	1595.69
2.48625	1011.21	2.48625	1321.94	2.48625	1574.87
2.49625	954.548	2.49625	1312.38	2.49625	1532.95
2.50625	977.01	2.50625	1300.55	2.50625	1567.93
2.51625	995.154	2.51625	1273.97	2.51625	1547.44
2.52625	938.355	2.52625	1234.64	2.52625	1573.68
2.53625	930.898	2.53625	1275.79	2.53625	1636.39
2.54625	904.716	2.54625	1274.94	2.54625	1649.16
2.55625	939.538	2.55625	1332.14	2.55625	1713.35
2.56625	946.873	2.56625	1336.88	2.56625	1820.28
2.57625	951.47	2.57625	1316.62	2.57625	1885.4
2.58625	960.285	2.58625	1319.68	2.58625	1986.51
2.59625	970.535	2.59625	1291.13	2.59625	2097.21
2.60625	972.594	2.60625	1307.95	2.60625	2138.44
2.61625	974.702	2.61625	1337.88	2.61625	2247.75
2.62625	969.956	2.62625	1324.34	2.62625	2330.42
2.63625	964.675	2.63625	1270.58	2.63625	2234.78
2.64625	947.483	2.64625	1239.28	2.64625	2186.34
2.65625	927.757	2.65625	1205.35	2.65625	2039.91
2.66625	941.655	2.66625	1199.13	2.66625	1898.72
2.67625	949.548	2.67625	1206.4	2.67625	1801.82
2.68625	930.433	2.68625	1182.6	2.68625	1658.96
2.69625	899.759	2.69625	1158.85	2.69625	1547.76
2.70625	877.871	2.70625	1161.69	2.70625	1501.12
2.71625	886.018	2.71625	1187.17	2.71625	1488.16
2.72625	912.289	2.72625	1163.21	2.72625	1418.91
2.73625	881.712	2.73625	1139.81	2.73625	1405.78
2.74625	868.003	2.74625	1143.48	2.74625	1409.12
2.75625	857.389	2.75625	1141.52	2.75625	1336.75
2.76625	849.331	2.76625	1138.46	2.76625	1334.11
2.77625	873.436	2.77625	1130.24	2.77625	1423.93
2.78625	888.611	2.78625	1121.4	2.78625	1411.22
2.79625	893.499	2.79625	1123.49	2.79625	1379.35
2.80625	860.769	2.80625	1104.16	2.80625	1390.63
2.81625	844.358	2.81625	1113.41	2.81625	1397.41
2.82625	843.067	2.82625	1122.05	2.82625	1409.57
2.83625	831.526	2.83625	1101.91	2.83625	1402.35
2.84625	833.274	2.84625	1090.26	2.84625	1384.88
2.85625	848.258	2.85625	1100.93	2.85625	1320.16
2.86625	838.544	2.86625	1037.86	2.86625	1263.24
2.87625	828.066	2.87625	1034.71	2.87625	1268.96
2.88625	838.448	2.88625	1058.79	2.88625	1320.6
2.89625	821.887	2.89625	1055.19	2.89625	1299.81
2.90625	803.313	2.90625	1092.4	2.90625	1270.43
2.91625	797.284	2.91625	1066.07	2.91625	1248.96
2.92625	831.896	2.92625	1046.03	2.92625	1262.27
2.93625	841.266	2.93625	1071.69	2.93625	1271.27
2.94625	788.586	2.94625	1069.15	2.94625	1248
2.95625	762.853	2.95625	1069.48	2.95625	1236.13
2.96625	755.675	2.96625	1080.45	2.96625	1227.52
2.97625	756.461	2.97625	1057.86	2.97625	1187.93
2.98625	781.837	2.98625	1033.97	2.98625	1192.9
2.99625	777.821	2.99625	1011.72	2.99625	1195.41
3.00625	766.62	3.00625	951.684	3.00625	1185.86
3.01625	738.826	3.01625	979.43	3.01625	1172.34
3.02625	741.456	3.02625	1011.13	3.02625	1187.6
3.03625	775.927	3.03625	1011.62	3.03625	1234.42
3.04625	774.183	3.04625	1007.96	3.04625	1243.2
3.05625	773.348	3.05625	984.418	3.05625	1223.66
3.06625	753.256	3.06625	990.26	3.06625	1222.4
3.07625	731.674	3.07625	975.856	3.07625	1209.28
3.08625	751.056	3.08625	922.69	3.08625	1195
3.09625	748.323	3.09625	906.961	3.09625	1198.28
3.10625	689.996	3.10625	944.52	3.10625	1195.84
3.11625	702.081	3.11625	970.632	3.11625	1189.38
3.12625	730.732	3.12625	969.592	3.12625	1087.11
3.13625	723.34	3.13625	962.247	3.13625	1135.88
3.14625	710.898	3.14625	922.003	3.14625	1184.99
3.15625	710.132	3.15625	919.718	3.15625	1140.58
3.16625	718.55	3.16625	911.919	3.16625	1118.17
3.17625	749.702	3.17625	931.48	3.17625	1116.65
3.18625	732.102	3.18625	907.463	3.18625	1119.28
3.19625	728.058	3.19625	906.777	3.19625	1104.98
3.20625	713.283	3.20625	938.946	3.20625	1091.94
3.21625	698.109	3.21625	959.737	3.21625	1104.87
3.22625	676.369	3.22625	938.487	3.22625	1114.95
3.23625	696.141	3.23625	912.827	3.23625	1085.71
3.24625	707.73	3.24625	902.368	3.24625	1087.38
3.25625	701.737	3.25625	931.299	3.25625	1074.37
3.26625	695.315	3.26625	921.235	3.26625	1067.48
3.27625	709.44	3.27625	886.828	3.27625	1072.82
3.28625	694.916	3.28625	872.002	3.28625	1043.8
3.29625	654.892	3.29625	858.039	3.29625	1012.98
3.30625	679.627	3.30625	849.688	3.30625	1016.43
3.31625	697.25	3.31625	872.181	3.31625	1045.25
3.32625	695.172	3.32625	910.092	3.32625	1046.18
3.33625	684.952	3.33625	878.23	3.33625	1064.61
3.34625	662.893	3.34625	849.707	3.34625	1039.63
3.35625	682.518	3.35625	834.344	3.35625	1024.01
3.36625	691.284	3.36625	808.887	3.36625	1005.26
3.37625	675.439	3.37625	826.064	3.37625	984.079
3.38625	677.813	3.38625	812.777	3.38625	986.166
3.39625	687.735	3.39625	844.803	3.39625	997.611
3.40625	692.638	3.40625	828.674	3.40625	985.705
3.41625	671.893	3.41625	820.309	3.41625	998.866
3.42625	644.432	3.42625	835.356	3.42625	1005.03
3.43625	644.193	3.43625	841.976	3.43625	1006.13
3.44625	647.563	3.44625	833.796	3.44625	1001.57
3.45625	631.941	3.45625	817.869	3.45625	1011.11
3.46625	635.574	3.46625	818.018	3.46625	987.934
3.47625	646.852	3.47625	848.307	3.47625	970.972
3.48625	656.269	3.48625	829.352	3.48625	981.903
3.49625	646.762	3.49625	801.414	3.49625	967.864
3.50625	659.108	3.50625	820.382	3.50625	984.264
3.51625	646.564	3.51625	824.947	3.51625	980.146
3.52625	620.027	3.52625	816.853	3.52625	960.334
3.53625	611.148	3.53625	826.734	3.53625	944.465
3.54625	586.333	3.54625	820.384	3.54625	953.96
3.55625	602.327	3.55625	808.769	3.55625	969.535
3.56625	633.948	3.56625	794.962	3.56625	931.059
3.57625	628.954	3.57625	735.993	3.57625	932.922
3.58625	629.784	3.58625	755.597	3.58625	932.117
3.59625	624.015	3.59625	827.891	3.59625	949.124
3.60625	622.52	3.60625	814.175	3.60625	930.676
3.61625	615.063	3.61625	795.922	3.61625	934.808
3.62625	601.825	3.62625	804.316	3.62625	982.992
3.63625	618.382	3.63625	799.143	3.63625	933.276
3.64625	616.594	3.64625	834.741	3.64625	942.636
3.65625	597.552	3.65625	859.531	3.65625	1002.46
3.66625	611.218	3.66625	835.553	3.66625	976.764
3.67625	591.806	3.67625	860.819	3.67625	962.164
3.68625	601.692	3.68625	877.604	3.68625	984.389
3.69625	604.896	3.69625	856.89	3.69625	1007.82
3.70625	582.923	3.70625	825.726	3.70625	986.789
3.71625	587	3.71625	829.01	3.71625	942.297
3.72625	586.843	3.72625	811.188	3.72625	953.831
3.73625	605.266	3.73625	781.638	3.73625	938.329
3.74625	600.26	3.74625	769.798	3.74625	908.739
3.75625	572.794	3.75625	753.863	3.75625	917.848
3.76625	571.657	3.76625	748.924	3.76625	902.69
3.77625	550.54	3.77625	752.834	3.77625	886.214
3.78625	548.605	3.78625	730.486	3.78625	863.535
3.79625	563.266	3.79625	704.718	3.79625	850.277
3.80625	558.01	3.80625	700.971	3.80625	852.588
3.81625	560.351	3.81625	695.436	3.81625	842.349
3.82625	564.117	3.82625	699.456	3.82625	829.964
3.83625	583.534	3.83625	700.115	3.83625	805.42
3.84625	574.328	3.84625	678.113	3.84625	811.973
3.85625	536.023	3.85625	693.925	3.85625	845.206
3.86625	534.608	3.86625	724.596	3.86625	861.009
3.87625	557.704	3.87625	705.299	3.87625	850.44
3.88625	559.46	3.88625	698.559	3.88625	820.99
3.89625	569.332	3.89625	672.054	3.89625	813.354
3.90625	573.257	3.90625	644.352	3.90625	823.584
3.91625	553.714	3.91625	674.633	3.91625	854.257
3.92625	562.425	3.92625	693.656	3.92625	849.817
3.93625	612.11	3.93625	722.12	3.93625	833.87
3.94625	668.004	3.94625	771.561	3.94625	875.206
3.95625	700.245	3.95625	765.531	3.95625	948.957
3.96625	748.573	3.96625	808.291	3.96625	1029.62
3.97625	865.22	3.97625	914.147	3.97625	1123.55
3.98625	1119.39	3.98625	1020.69	3.98625	1283.23
3.99625	1443.13	3.99625	1181.35	3.99625	1539.53
4.00625	1823.18	4.00625	1417.45	4.00625	1873.66
4.01625	2303.49	4.01625	1730.34	4.01625	2313.05
4.02625	2997.77	4.02625	2174.52	4.02625	2897.63
4.03625	3789.11	4.03625	2634.32	4.03625	3541.33
4.04625	4565.72	4.04625	3041.17	4.04625	4178.19
4.05625	5398.08	4.05625	3595.13	4.05625	4758.06
4.06625	5972.73	4.06625	4060.43	4.06625	5382.31
4.07625	6399.61	4.07625	4281.3	4.07625	5855.96
4.08625	6762.13	4.08625	4391.71	4.08625	6100.56
4.09625	6865.23	4.09625	4447.34	4.09625	6031.2
4.10625	6537.58	4.10625	4289.01	4.10625	5787.58
4.11625	6020.35	4.11625	3936.03	4.11625	5450.68
4.12625	5374.69	4.12625	3498.2	4.12625	4941.41
4.13625	4565.37	4.13625	3027.94	4.13625	4304.65
4.14625	3713.19	4.14625	2556.45	4.14625	3478.15
4.15625	2932.64	4.15625	2098.51	4.15625	2784.55
4.16625	2304.45	4.16625	1675.79	4.16625	2302.51
4.17625	1785.06	4.17625	1366.72	4.17625	1837.4
4.18625	1385.15	4.18625	1115.26	4.18625	1475.45
4.19625	1062.38	4.19625	925.527	4.19625	1164.82
4.20625	838.703	4.20625	810.638	4.20625	996.728
4.21625	707.754	4.21625	737.35	4.21625	905.082
4.22625	596.605	4.22625	675.374	4.22625	813.849
4.23625	544.668	4.23625	629.12	4.23625	764.704
4.24625	513.796	4.24625	641.202	4.24625	723.238
4.25625	490.505	4.25625	631.049	4.25625	741.28
4.26625	486.305	4.26625	608.469	4.26625	760.085
4.27625	493.246	4.27625	596.986	4.27625	723.599
4.28625	492.781	4.28625	584.755	4.28625	740.976
4.29625	491.134	4.29625	578.362	4.29625	756.887
4.30625	488.481	4.30625	575.401	4.30625	761.211
4.31625	464.658	4.31625	627.526	4.31625	738.6
4.32625	513.896	4.32625	639.132	4.32625	744.358
4.33625	506.915	4.33625	628.727	4.33625	786.264
4.34625	532.681	4.34625	619.998	4.34625	805.016
4.35625	587.168	4.35625	622.129	4.35625	800.125
4.36625	608.465	4.36625	623.675	4.36625	799.758
4.37625	646.742	4.37625	691.817	4.37625	879.146
4.38625	729.682	4.38625	724.902	4.38625	936.353
4.39625	806.089	4.39625	768.155	4.39625	960.368
4.40625	875.998	4.40625	816.037	4.40625	1006.03
4.41625	967.405	4.41625	837.191	4.41625	1121.33
4.42625	1044.72	4.42625	854.405	4.42625	1221.22
4.43625	1114.49	4.43625	921.825	4.43625	1260.75
4.44625	1170.04	4.44625	960.984	4.44625	1265.52
4.45625	1230.91	4.45625	1020.87	4.45625	1286.21
4.46625	1173.36	4.46625	1001.59	4.46625	1281.71
4.47625	1144.65	4.47625	960.044	4.47625	1244.91
4.48625	1144.41	4.48625	894.593	4.48625	1240.94
4.49625	1045.24	4.49625	884.717	4.49625	1206.2
4.50625	968.008	4.50625	815.454	4.50625	1091.79
4.51625	866.382	4.51625	758.747	4.51625	983.66
4.52625	774.083	4.52625	710.206	4.52625	943.862
4.53625	665.961	4.53625	665.027	4.53625	826.415
4.54625	554.203	4.54625	643.932	4.54625	767.075
4.55625	534.969	4.55625	584.839	4.55625	728.414
4.56625	478.068	4.56625	572.507	4.56625	697.094
4.57625	439.981	4.57625	518.118	4.57625	648.166
4.58625	440.067	4.58625	499.42	4.58625	652.71
4.59625	436.214	4.59625	505.591	4.59625	639.909
4.60625	419.846	4.60625	507.861	4.60625	627.527
4.61625	395.495	4.61625	514.603	4.61625	622.26
4.62625	410.432	4.62625	485.84	4.62625	647.916
4.63625	394.08	4.63625	518.875	4.63625	608.104
4.64625	374.36	4.64625	527.818	4.64625	601.213
4.65625	390.768	4.65625	518.506	4.65625	569.506
4.66625	378.641	4.66625	501.509	4.66625	598.163
4.67625	377.624	4.67625	474.263	4.67625	588.874
4.68625	370.345	4.68625	478.36	4.68625	615.326
4.69625	391.066	4.69625	500.013	4.69625	580.009
4.70625	378.127	4.70625	514.513	4.70625	581.945
4.71625	373.113	4.71625	481.965	4.71625	594.065
4.72625	371.609	4.72625	461.078	4.72625	584.672
4.73625	378.912	4.73625	479.981	4.73625	576.578
4.74625	364.061	4.74625	504.441	4.74625	576.253
4.75625	366.957	4.75625	501.022	4.75625	600.709
4.76625	352.821	4.76625	499.351	4.76625	589.476
4.77625	351.832	4.77625	509.708	4.77625	598.276
4.78625	346.418	4.78625	495.549	4.78625	581.758
4.79625	363.952	4.79625	487.684	4.79625	538.132
4.80625	360.705	4.80625	476.209	4.80625	575.216
4.81625	337.892	4.81625	476.895	4.81625	586.468
4.82625	345.093	4.82625	454.66	4.82625	585.706
4.83625	354.378	4.83625	447.722	4.83625	553.301
4.84625	377.479	4.84625	461.061	4.84625	532.029
4.85625	328.754	4.85625	463.417	4.85625	550.832
4.86625	337.99	4.86625	432.798	4.86625	560.462
4.87625	336.164	4.87625	416.376	4.87625	523.236
4.88625	329.578	4.88625	421.443	4.88625	521.076
4.89625	338.235	4.89625	439.317	4.89625	538.8
4.90625	351.062	4.90625	466.608	4.90625	551.601
4.91625	340.719	4.91625	442.627	4.91625	581.809
4.92625	363.578	4.92625	448.446	4.92625	567.264
4.93625	377.752	4.93625	450.086	4.93625	522.529
4.94625	346.91	4.94625	430.259	4.94625	495.265
4.95625	332.336	4.95625	435.646	4.95625	513.403
4.96625	324.435	4.96625	463.044	4.96625	540.787
4.97625	331.458	4.97625	415.819	4.97625	562.334
4.98625	360.29	4.98625	430.847	4.98625	537.522
4.99625	356.012	4.99625	435.183	4.99625	525.738
5.00625	322.016	5.00625	418.76	5.00625	538.149

## Sheet: Quantification
	Avg Al0.20Sc0.80-TBAPy	STD	Avg Al0.50Sc0.50-TBAPy	STD	Avg Al0.80Sc0.20-TBAPy	STD
Al	21.1094	1.85424	56.7457	3.46057	81.1072	1.39855
Sc	78.8906	1.85424	43.2543	3.46057	18.8928	1.39855
