# Supplementary material for: Unraveling metal effects on CO2 uptake in pyrene-based metal-organic frameworks
Source: Nat Commun. 2025 Feb 11;16:1516. doi: 10.1038/s41467-025-56296-w (PMC11814143; doi:10.1038/s41467-025-56296-w)
Supplement: Supplementary file 3 — Source Data [file 41467_2025_56296_MOESM3_ESM.zip › SourceCode/SuppInf/FigureS18_AlSc-TBAPy_Results.xlsx]

## Sheet: FigureS18_a
AlScAlSc-TBAPy		AlScScAl-TBAPy		AlAlScSc-TBAPy		Rdm AlSc-TBAPy		Al0.50Sc0.50-TBAPy
2T	Norm. Int. (arb. Units)	2T	Norm. Int. (arb. Units)	2T	Norm. Int. (arb. Units)	2T	Norm. Int. (arb. Units)	2T	Norm. Int. (arb. Units)
3	5.4e-07	3	1	3	2.00031	3	3	3.1249	4.1169
3.02	3.9e-07	3.02	1	3.02	2.00024	3.02	3	3.1474	4.11165
3.04	3e-07	3.04	1	3.04	2.00019	3.04	3	3.1699	4.10597
3.06	2.3e-07	3.06	1	3.06	2.00015	3.06	3	3.1924	4.10191
3.08	1.9e-07	3.08	1	3.08	2.00013	3.08	3	3.2149	4.09741
3.1	1.6e-07	3.1	1	3.1	2.00011	3.1	3	3.2374	4.09142
3.12	1.3e-07	3.12	1	3.12	2.00009	3.12	3	3.2599	4.09404
3.14	1.1e-07	3.14	1	3.14	2.00008	3.14	3	3.2824	4.08991
3.16	1e-07	3.16	1	3.16	2.00007	3.16	3	3.3049	4.08895
3.18	8e-08	3.18	1	3.18	2.00006	3.18	3	3.3274	4.0873
3.2	7e-08	3.2	1	3.2	2.00005	3.2	3	3.3499	4.08744
3.22	6e-08	3.22	1	3.22	2.00005	3.22	3	3.3723	4.08572
3.24	6e-08	3.24	1	3.24	2.00004	3.24	3	3.3948	4.08307
3.26	5e-08	3.26	1	3.26	2.00004	3.26	3	3.4173	4.08443
3.28	5e-08	3.28	1	3.28	2.00003	3.28	3	3.4398	4.08559
3.3	4e-08	3.3	1	3.3	2.00003	3.3	3	3.4623	4.0863
3.32	4e-08	3.32	1	3.32	2.00003	3.32	3	3.4848	4.08203
3.34	3e-08	3.34	1	3.34	2.00002	3.34	3	3.5073	4.08258
3.36	3e-08	3.36	1	3.36	2.00002	3.36	3	3.5298	4.0817
3.38	3e-08	3.38	1	3.38	2.00002	3.38	3	3.5523	4.08054
3.4	3e-08	3.4	1	3.4	2.00002	3.4	3	3.5748	4.07992
3.42	3e-08	3.42	1	3.42	2.00002	3.42	3	3.5973	4.08056
3.44	2e-08	3.44	1	3.44	2.00002	3.44	3	3.6198	4.07875
3.46	2e-08	3.46	1	3.46	2.00001	3.46	3	3.6423	4.07738
3.48	2e-08	3.48	1	3.48	2.00001	3.48	3	3.6648	4.07871
3.5	2e-08	3.5	1	3.5	2.00001	3.5	3	3.6873	4.07648
3.52	2e-08	3.52	1	3.52	2.00001	3.52	3	3.7098	4.07753
3.54	2e-08	3.54	1	3.54	2.00001	3.54	3	3.7323	4.0757
3.56	2e-08	3.56	1	3.56	2.00001	3.56	3	3.7548	4.07565
3.58	1e-08	3.58	1	3.58	2.00001	3.58	3	3.7773	4.07478
3.6	1e-08	3.6	1	3.6	2.00001	3.6	3	3.7998	4.07385
3.62	1e-08	3.62	1	3.62	2.00001	3.62	3	3.8223	4.07214
3.64	1e-08	3.64	1	3.64	2.00001	3.64	3	3.8448	4.0741
3.66	1e-08	3.66	1	3.66	2.00001	3.66	3	3.8673	4.07241
3.68	1e-08	3.68	1	3.68	2.00001	3.68	3	3.8898	4.07397
3.7	1e-08	3.7	1	3.7	2.00001	3.7	3	3.9122	4.07234
3.72	1e-08	3.72	1	3.72	2.00001	3.72	3	3.9347	4.07045
3.74	1e-08	3.74	1	3.74	2	3.74	3	3.9572	4.07142
3.76	1e-08	3.76	1	3.76	2	3.76	3	3.9797	4.06787
3.78	1e-08	3.78	1	3.78	2	3.78	3	4.0022	4.06796
3.8	1e-08	3.8	1	3.8	2	3.8	3	4.0247	4.06836
3.82	1e-08	3.82	1	3.82	2	3.82	3	4.0472	4.06658
3.84	1e-08	3.84	1	3.84	2	3.84	3	4.0697	4.06685
3.86	1e-08	3.86	1	3.86	2	3.86	3	4.0922	4.06623
3.88	1e-08	3.88	1	3.88	2	3.88	3	4.1147	4.06637
3.9	1e-08	3.9	1	3.9	2	3.9	3	4.1372	4.06735
3.92	1e-08	3.92	1	3.92	2	3.92	3	4.1597	4.06669
3.94	1e-08	3.94	1	3.94	2	3.94	3	4.1822	4.0649
3.96	1e-08	3.96	1	3.96	2	3.96	3	4.2047	4.06727
3.98	1e-08	3.98	1	3.98	2	3.98	3	4.2272	4.06548
4	1e-08	4	1	4	2	4	3	4.2497	4.06443
4.02	1e-08	4.02	1	4.02	2	4.02	3	4.2722	4.06455
4.04	1e-08	4.04	1	4.04	2	4.04	3	4.2947	4.06413
4.06	1e-08	4.06	1	4.06	2	4.06	3	4.3172	4.06544
4.08	0	4.08	1	4.08	2	4.08	3.00002	4.3397	4.06398
4.1	1.735e-05	4.1	1	4.1	2	4.1	3.00002	4.3622	4.06407
4.12	1.784e-05	4.12	1.00002	4.12	2.00001	4.12	3.00002	4.3847	4.06271
4.14	1.835e-05	4.14	1.00002	4.14	2.00001	4.14	3.00002	4.4072	4.06447
4.16	1.888e-05	4.16	1.00002	4.16	2.00001	4.16	3.00002	4.4297	4.06249
4.18	1.944e-05	4.18	1.00002	4.18	2.00002	4.18	3.00002	4.4521	4.06065
4.2	2.002e-05	4.2	1.00002	4.2	2.00002	4.2	3.00002	4.4746	4.06119
4.22	2.063e-05	4.22	1.00002	4.22	2.00002	4.22	3.00002	4.4971	4.06162
4.24	2.127e-05	4.24	1.00002	4.24	2.00002	4.24	3.00002	4.5196	4.06162
4.26	2.194e-05	4.26	1.00002	4.26	2.00002	4.26	3.00002	4.5421	4.05881
4.28	2.264e-05	4.28	1.00002	4.28	2.00036	4.28	3.00002	4.5646	4.05949
4.3	2.337e-05	4.3	1.00002	4.3	2.00037	4.3	3.00002	4.5871	4.05983
4.32	0.00035153	4.32	1.00037	4.32	2.00038	4.32	3.00002	4.6096	4.06014
4.34	0.00036143	4.34	1.00038	4.34	2.00039	4.34	3.00002	4.6321	4.05922
4.36	0.00037175	4.36	1.00039	4.36	2.0004	4.36	3.00035	4.6546	4.05969
4.38	0.00038251	4.38	1.0004	4.38	2.00041	4.38	3.00036	4.6771	4.0589
4.4	0.00039376	4.4	1.00042	4.4	2.00042	4.4	3.00037	4.6996	4.05839
4.42	0.00040551	4.42	1.00043	4.42	2.00044	4.42	3.00038	4.7221	4.05857
4.44	0.0004178	4.44	1.00044	4.44	2.00045	4.44	3.00039	4.7446	4.05686
4.46	0.00043065	4.46	1.00046	4.46	2.00047	4.46	3.0004	4.7671	4.0588
4.48	0.00044411	4.48	1.00047	4.48	2.00048	4.48	3.00042	4.7896	4.05819
4.5	0.00045821	4.5	1.00048	4.5	2.0005	4.5	3.00043	4.8121	4.0592
4.52	0.000473	4.52	1.0005	4.52	2.00051	4.52	3.00044	4.8346	4.05734
4.54	0.00048851	4.54	1.00052	4.54	2.00053	4.54	3.00046	4.8571	4.05795
4.56	0.00050481	4.56	1.00054	4.56	2.00055	4.56	3.00047	4.8796	4.05901
4.58	0.00052194	4.58	1.00055	4.58	2.00057	4.58	3.00049	4.9021	4.05664
4.6	0.00053995	4.6	1.00057	4.6	2.00059	4.6	3.0005	4.9246	4.05689
4.62	0.00055892	4.62	1.00059	4.62	2.00061	4.62	3.00052	4.9471	4.05631
4.64	0.00057892	4.64	1.00062	4.64	2.00063	4.64	3.00054	4.9696	4.05789
4.66	0.00060001	4.66	1.00064	4.66	2.00066	4.66	3.00056	4.992	4.05728
4.68	0.00062228	4.68	1.00066	4.68	2.00068	4.68	3.00058	5.0145	4.05749
4.7	0.00064582	4.7	1.00069	4.7	2.00071	4.7	3.0006	5.037	4.05854
4.72	0.00067073	4.72	1.00072	4.72	2.00074	4.72	3.00062	5.0595	4.05863
4.74	0.00069711	4.74	1.00074	4.74	2.00077	4.74	3.00065	5.082	4.05783
4.76	0.0007251	4.76	1.00077	4.76	2.0008	4.76	3.00067	5.1045	4.06034
4.78	0.00075481	4.78	1.00081	4.78	2.00084	4.78	3.0007	5.127	4.0599
4.8	0.00078659	4.8	1.00084	4.8	2.00087	4.8	3.00073	5.1495	4.05965
4.82	0.00082023	4.82	1.00088	4.82	2.00091	4.82	3.00076	5.172	4.0617
4.84	0.00085609	4.84	1.00092	4.84	2.00096	4.84	3.00079	5.1945	4.06098
4.86	0.00089438	4.86	1.00096	4.86	2.001	4.86	3.00083	5.217	4.06259
4.88	0.00093531	4.88	1.001	4.88	2.00105	4.88	3.00087	5.2395	4.06334
4.9	0.00097915	4.9	1.00105	4.9	2.0011	4.9	3.00091	5.262	4.06579
4.92	0.00103	4.92	1.0011	4.92	2.00116	4.92	3.00095	5.2845	4.06766
4.94	0.00108	4.94	1.00116	4.94	2.00122	4.94	3.001	5.307	4.06826
4.96	0.00113	4.96	1.00122	4.96	2.00128	4.96	3.00105	5.3295	4.07086
4.98	0.00119	4.98	1.00129	4.98	2.00135	4.98	3.0011	5.352	4.07326
5	0.00125	5	1.00136	5	2.00143	5	3.00116	5.3745	4.07543
5.02	0.00132	5.02	1.00143	5.02	2.00151	5.02	3.00122	5.397	4.08184
5.04	0.0014	5.04	1.00152	5.04	2.0016	5.04	3.00129	5.4195	4.08503
5.06	0.00148	5.06	1.00161	5.06	2.0017	5.06	3.00137	5.442	4.0895
5.08	0.00157	5.08	1.0017	5.08	2.00181	5.08	3.00145	5.4645	4.09597
5.1	0.00166	5.1	1.00181	5.1	2.00192	5.1	3.00153	5.487	4.10284
5.12	0.00177	5.12	1.00193	5.12	2.00205	5.12	3.00163	5.5095	4.11008
5.14	0.00189	5.14	1.00206	5.14	2.0022	5.14	3.00174	5.5319	4.11723
5.16	0.00202	5.16	1.00221	5.16	2.00236	5.16	3.00186	5.5544	4.1256
5.18	0.00216	5.18	1.00237	5.18	2.00253	5.18	3.00199	5.5769	4.13271
5.2	0.00233	5.2	1.00255	5.2	2.00273	5.2	3.00214	5.5994	4.13766
5.22	0.00251	5.22	1.00276	5.22	2.00296	5.22	3.0023	5.6219	4.14649
5.24	0.00271	5.24	1.00299	5.24	2.00321	5.24	3.00249	5.6444	4.14944
5.26	0.00294	5.26	1.00325	5.26	2.00349	5.26	3.0027	5.6669	4.15363
5.28	0.00321	5.28	1.00354	5.28	2.00382	5.28	3.00295	5.6894	4.15739
5.3	0.00352	5.3	1.00388	5.3	2.0042	5.3	3.00324	5.7119	4.16448
5.32	0.00387	5.32	1.00428	5.32	2.00463	5.32	3.00358	5.7344	4.17176
5.34	0.00429	5.34	1.00474	5.34	2.00514	5.34	3.00399	5.7569	4.17563
5.36	0.0048	5.36	1.00529	5.36	2.00575	5.36	3.00449	5.7794	4.17439
5.38	0.00542	5.38	1.00595	5.38	2.00646	5.38	3.00514	5.8019	4.16747
5.4	0.00619	5.4	1.00675	5.4	2.00734	5.4	3.006	5.8244	4.15319
5.42	0.00721	5.42	1.00776	5.42	2.00842	5.42	3.00723	5.8469	4.13547
5.44	0.00864	5.44	1.00908	5.44	2.00979	5.44	3.0091	5.8694	4.11578
5.46	0.01075	5.46	1.01089	5.46	2.01162	5.46	3.01196	5.8919	4.10022
5.48	0.01392	5.48	1.01351	5.48	2.01415	5.48	3.01608	5.9144	4.08439
5.5	0.0185	5.5	1.01737	5.5	2.01777	5.5	3.02095	5.9369	4.07582
5.52	0.02415	5.52	1.02285	5.52	2.02286	5.52	3.02396	5.9594	4.06757
5.54	0.0284	5.54	1.02955	5.54	2.02945	5.54	3.02288	5.9819	4.06098
5.56	0.02846	5.56	1.03487	5.56	2.03605	5.56	3.02015	6.0044	4.05886
5.58	0.02653	5.58	1.03634	5.58	2.04065	5.58	3.01843	6.0269	4.05536
5.6	0.02585	5.6	1.03684	5.6	2.04543	5.6	3.01835	6.0494	4.05463
5.62	0.02752	5.62	1.04013	5.62	2.05497	5.62	3.01982	6.0718	4.05238
5.64	0.03187	5.64	1.0484	5.64	2.0738	5.64	3.02279	6.0943	4.05039
5.66	0.03966	5.66	1.06446	5.66	2.10792	5.66	3.02749	6.1168	4.05006
5.68	0.05283	5.68	1.09326	5.68	2.16446	5.68	3.03468	6.1393	4.04967
5.7	0.07539	5.7	1.14179	5.7	2.24588	5.7	3.04604	6.1618	4.04985
5.72	0.11366	5.72	1.21542	5.72	2.32877	5.72	3.06496	6.1843	4.04747
5.74	0.17472	5.74	1.30307	5.74	2.34549	5.74	3.09704	6.2068	4.0483
5.76	0.25835	5.76	1.34903	5.76	2.27651	5.76	3.14936	6.2293	4.04737
5.78	0.3324	5.78	1.30299	5.78	2.189	5.78	3.22543	6.2518	4.04793
5.8	0.32904	5.8	1.21498	5.8	2.12275	5.8	3.30664	6.2743	4.04503
5.82	0.25206	5.82	1.14081	5.82	2.08047	5.82	3.3309	6.2968	4.04694
5.84	0.1693	5.84	1.09157	5.84	2.05521	5.84	3.27051	6.3193	4.04731
5.86	0.1097	5.86	1.06174	5.86	2.04013	5.86	3.18656	6.3418	4.04577
5.88	0.07241	5.88	1.04403	5.88	2.03063	5.88	3.12134	6.3643	4.04488
5.9	0.05026	5.9	1.03312	5.9	2.02423	5.9	3.07932	6.3868	4.04464
5.92	0.03692	5.92	1.02592	5.92	2.01965	5.92	3.05415	6.4093	4.04585
5.94	0.02842	5.94	1.02087	5.94	2.01626	5.94	3.03916	6.4318	4.04491
5.96	0.0226	5.96	1.01715	5.96	2.01367	5.96	3.02978	6.4543	4.04542
5.98	0.0184	5.98	1.01434	5.98	2.01165	5.98	3.02351	6.4768	4.04356
6	0.01527	6	1.01215	6	2.01005	6	3.01905	6.4993	4.04443
6.02	0.01287	6.02	1.01043	6.02	2.00877	6.02	3.01575	6.5218	4.04466
6.04	0.01098	6.04	1.00905	6.04	2.00772	6.04	3.01324	6.5443	4.04294
6.06	0.00948	6.06	1.00792	6.06	2.00686	6.06	3.0113	6.5668	4.04256
6.08	0.00827	6.08	1.00699	6.08	2.00615	6.08	3.00976	6.5893	4.04355
6.1	0.00728	6.1	1.00622	6.1	2.00556	6.1	3.00853	6.6117	4.04337
6.12	0.00645	6.12	1.00556	6.12	2.00508	6.12	3.00754	6.6342	4.04212
6.14	0.00577	6.14	1.00501	6.14	2.0047	6.14	3.00674	6.6567	4.04397
6.16	0.00519	6.16	1.00453	6.16	2.00443	6.16	3.00609	6.6792	4.04383
6.18	0.00471	6.18	1.00412	6.18	2.0043	6.18	3.00557	6.7017	4.04339
6.2	0.00431	6.2	1.00377	6.2	2.00435	6.2	3.00518	6.7242	4.04159
6.22	0.00398	6.22	1.00346	6.22	2.00461	6.22	3.00489	6.7467	4.04218
6.24	0.0037	6.24	1.00319	6.24	2.00501	6.24	3.00471	6.7692	4.04337
6.26	0.00342	6.26	1.00295	6.26	2.00513	6.26	3.00465	6.7917	4.04353
6.28	0.00313	6.28	1.00273	6.28	2.00462	6.28	3.00482	6.8142	4.04096
6.3	0.00285	6.3	1.00253	6.3	2.00383	6.3	3.00535	6.8367	4.04226
6.32	0.00262	6.32	1.00235	6.32	2.00314	6.32	3.00632	6.8592	4.04169
6.34	0.00242	6.34	1.00219	6.34	2.00265	6.34	3.00756	6.8817	4.04275
6.36	0.00224	6.36	1.00205	6.36	2.00231	6.36	3.00813	6.9042	4.04164
6.38	0.00209	6.38	1.00192	6.38	2.00207	6.38	3.00721	6.9267	4.04218
6.4	0.00195	6.4	1.0018	6.4	2.00189	6.4	3.00562	6.9492	4.04306
6.42	0.00183	6.42	1.00169	6.42	2.00175	6.42	3.00427	6.9717	4.04278
6.44	0.00172	6.44	1.0016	6.44	2.00162	6.44	3.00334	6.9942	4.04315
6.46	0.00162	6.46	1.00151	6.46	2.00152	6.46	3.00275	7.0167	4.04298
6.48	0.00152	6.48	1.00143	6.48	2.00142	6.48	3.00236	7.0392	4.04105
6.5	0.00144	6.5	1.00135	6.5	2.00134	6.5	3.0021	7.0617	4.04125
6.52	0.00136	6.52	1.00128	6.52	2.00127	6.52	3.0019	7.0842	4.04223
6.54	0.00129	6.54	1.0022	6.54	2.00219	6.54	3.00175	7.1067	4.04271
6.56	0.00123	6.56	1.00217	6.56	2.00216	6.56	3.00162	7.1292	4.04255
6.58	0.00216	6.58	1.00215	6.58	2.00213	6.58	3.00251	7.1516	4.04296
6.6	0.00214	6.6	1.00212	6.6	2.00211	6.6	3.00245	7.1741	4.04179
6.62	0.00211	6.62	1.00211	6.62	2.00209	6.62	3.00241	7.1966	4.04511
6.64	0.0021	6.64	1.00209	6.64	2.00208	6.64	3.00238	7.2191	4.0455
6.66	0.00208	6.66	1.00209	6.66	2.00207	6.66	3.00236	7.2416	4.04389
6.68	0.00207	6.68	1.00208	6.68	2.00207	6.68	3.00235	7.2641	4.04451
6.7	0.00207	6.7	1.00208	6.7	2.00207	6.7	3.00235	7.2866	4.04525
6.72	0.00207	6.72	1.00209	6.72	2.00208	6.72	3.00236	7.3091	4.0444
6.74	0.00207	6.74	1.0021	6.74	2.00209	6.74	3.00238	7.3316	4.04669
6.76	0.00208	6.76	1.00211	6.76	2.0021	6.76	3.00242	7.3541	4.04518
6.78	0.00209	6.78	1.00212	6.78	2.00212	6.78	3.00247	7.3766	4.04487
6.8	0.00211	6.8	1.00214	6.8	2.00214	6.8	3.00254	7.3991	4.0444
6.82	0.00213	6.82	1.00217	6.82	2.00217	6.82	3.00263	7.4216	4.04616
6.84	0.00215	6.84	1.0022	6.84	2.0022	6.84	3.00276	7.4441	4.04573
6.86	0.00218	6.86	1.00223	6.86	2.00223	6.86	3.00294	7.4666	4.04781
6.88	0.00221	6.88	1.00226	6.88	2.00227	6.88	3.00322	7.4891	4.04748
6.9	0.00225	6.9	1.0023	6.9	2.00231	6.9	3.00367	7.5116	4.04924
6.92	0.00229	6.92	1.00235	6.92	2.00236	6.92	3.00441	7.5341	4.05009
6.94	0.00233	6.94	1.0024	6.94	2.00241	6.94	3.00559	7.5566	4.05341
6.96	0.00238	6.96	1.00245	6.96	2.00247	6.96	3.00728	7.5791	4.0559
6.98	0.00243	6.98	1.00251	6.98	2.00253	6.98	3.009	7.6016	4.05871
7	0.00247	7	1.00257	7	2.0026	7	3.00945	7.6241	4.06507
7.02	0.00254	7.02	1.00263	7.02	2.00267	7.02	3.00816	7.6466	4.06828
7.04	0.00261	7.04	1.0027	7.04	2.00274	7.04	3.00646	7.6691	4.07412
7.06	0.00269	7.06	1.00279	7.06	2.00282	7.06	3.00519	7.6915	4.08277
7.08	0.00277	7.08	1.00288	7.08	2.00292	7.08	3.00441	7.714	4.09195
7.1	0.00286	7.1	1.00297	7.1	2.00302	7.1	3.00398	7.7365	4.10409
7.12	0.00296	7.12	1.00308	7.12	2.00313	7.12	3.00377	7.759	4.11459
7.14	0.00306	7.14	1.00319	7.14	2.00325	7.14	3.00368	7.7815	4.13351
7.16	0.00318	7.16	1.00332	7.16	2.00338	7.16	3.00366	7.804	4.15278
7.18	0.0033	7.18	1.00345	7.18	2.00352	7.18	3.00369	7.8265	4.18083
7.2	0.00344	7.2	1.00359	7.2	2.00367	7.2	3.00376	7.849	4.21089
7.22	0.00358	7.22	1.00341	7.22	2.00351	7.22	3.00385	7.8715	4.24606
7.24	0.00374	7.24	1.00359	7.24	2.00369	7.24	3.00396	7.894	4.29619
7.26	0.00391	7.26	1.00378	7.26	2.0039	7.26	3.0041	7.9165	4.35078
7.28	0.00378	7.28	1.00399	7.28	2.00412	7.28	3.00394	7.939	4.42612
7.3	0.004	7.3	1.00422	7.3	2.00436	7.3	3.00412	7.9615	4.51963
7.32	0.00423	7.32	1.00447	7.32	2.00462	7.32	3.00433	7.984	4.62646
7.34	0.00448	7.34	1.00474	7.34	2.0049	7.34	3.00457	8.0065	4.75617
7.36	0.00475	7.36	1.00503	7.36	2.00521	7.36	3.00482	8.029	4.87957
7.38	0.00505	7.38	1.00535	7.38	2.00556	7.38	3.00511	8.0515	4.97912
7.4	0.00538	7.4	1.00571	7.4	2.00594	7.4	3.00542	8.074	5
7.42	0.00575	7.42	1.0061	7.42	2.00635	7.42	3.00577	8.0965	4.90824
7.44	0.00615	7.44	1.00653	7.44	2.00682	7.44	3.00616	8.119	4.73636
7.46	0.0066	7.46	1.00701	7.46	2.00733	7.46	3.00659	8.1415	4.54163
7.48	0.00709	7.48	1.00755	7.48	2.00791	7.48	3.00708	8.164	4.39655
7.5	0.00764	7.5	1.00815	7.5	2.00856	7.5	3.00761	8.1865	4.293
7.52	0.00826	7.52	1.00882	7.52	2.00929	7.52	3.00822	8.209	4.22534
7.54	0.00896	7.54	1.00958	7.54	2.01012	7.54	3.0089	8.2314	4.18273
7.56	0.00975	7.56	1.01044	7.56	2.01106	7.56	3.00967	8.2539	4.14985
7.58	0.01065	7.58	1.01142	7.58	2.01214	7.58	3.01054	8.2764	4.12448
7.6	0.01168	7.6	1.01255	7.6	2.01339	7.6	3.01155	8.2989	4.10654
7.62	0.01287	7.62	1.01385	7.62	2.01484	7.62	3.0127	8.3214	4.0935
7.64	0.01424	7.64	1.01536	7.64	2.01653	7.64	3.01404	8.3439	4.08596
7.66	0.01585	7.66	1.01713	7.66	2.01853	7.66	3.0156	8.3664	4.07861
7.68	0.01774	7.68	1.01923	7.68	2.02092	7.68	3.01744	8.3889	4.07003
7.7	0.01999	7.7	1.02173	7.7	2.02379	7.7	3.01962	8.4114	4.06619
7.72	0.02269	7.72	1.02474	7.72	2.02728	7.72	3.02223	8.4339	4.06358
7.74	0.02597	7.74	1.02842	7.74	2.03159	7.74	3.0254	8.4564	4.05808
7.76	0.03	7.76	1.03298	7.76	2.037	7.76	3.02929	8.4789	4.0546
7.78	0.03503	7.78	1.03871	7.78	2.04389	7.78	3.03413	8.5014	4.05377
7.8	0.04143	7.8	1.04603	7.8	2.05286	7.8	3.04027	8.5239	4.05068
7.82	0.0497	7.82	1.0556	7.82	2.06483	7.82	3.04818	8.5464	4.0509
7.84	0.06067	7.84	1.06844	7.84	2.08135	7.84	3.05862	8.5689	4.04894
7.86	0.07568	7.86	1.0863	7.86	2.10535	7.86	3.07283	8.5914	4.04791
7.88	0.09718	7.88	1.11254	7.88	2.14268	7.88	3.093	8.6139	4.0464
7.9	0.13006	7.9	1.15386	7.9	2.20443	7.9	3.1235	8.6364	4.04496
7.92	0.18379	7.92	1.22273	7.92	2.30857	7.92	3.17289	8.6589	4.04272
7.94	0.27449	7.94	1.33852	7.94	2.47671	7.94	3.25612	8.6814	4.04339
7.96	0.42334	7.96	1.52269	7.96	2.71602	7.96	3.39395	8.7039	4.04197
7.98	0.64403	7.98	1.7751	7.98	2.9563	7.98	3.60308	8.7264	4.04026
8	0.89424	8	2	8	3	8	3.85621	8.7489	4.04266
8.02	1	8.02	1.99262	8.02	2.79676	8.02	4	8.7713	4.04089
8.04	0.84318	8.04	1.76152	8.04	2.54327	8.04	3.8798	8.7938	4.03992
8.06	0.58953	8.06	1.51152	8.06	2.35236	8.06	3.62822	8.8163	4.04005
8.08	0.38437	8.08	1.33118	8.08	2.23083	8.08	3.41193	8.8388	4.03826
8.1	0.25019	8.1	1.2183	8.1	2.15831	8.1	3.26734	8.8613	4.03915
8.12	0.1694	8.12	1.15124	8.12	2.11499	8.12	3.17955	8.8838	4.04021
8.14	0.12141	8.14	1.11092	8.14	2.08771	8.14	3.12751	8.9063	4.03771
8.16	0.09167	8.16	1.08523	8.16	2.06931	8.16	3.09558	8.9288	4.03656
8.18	0.07191	8.18	1.06769	8.18	2.05615	8.18	3.07461	8.9513	4.03835
8.2	0.05796	8.2	1.05505	8.2	2.04639	8.2	3.05993	8.9738	4.03657
8.22	0.04768	8.22	1.04561	8.22	2.03893	8.22	3.04918	8.9963	4.03795
8.24	0.03987	8.24	1.03838	8.24	2.03312	8.24	3.04106	9.0188	4.03612
8.26	0.03382	8.26	1.03272	8.26	2.0285	8.26	3.03479	9.0413	4.03735
8.28	0.02903	8.28	1.02822	8.28	2.02478	8.28	3.02986	9.0638	4.03514
8.3	0.02518	8.3	1.02457	8.3	2.02174	8.3	3.02593	9.0863	4.03492
8.32	0.02205	8.32	1.02159	8.32	2.01922	8.32	3.02277	9.1088	4.03527
8.34	0.01946	8.34	1.01911	8.34	2.01711	8.34	3.02021	9.1313	4.03477
8.36	0.01729	8.36	1.01703	8.36	2.01533	8.36	3.01818	9.1538	4.03486
8.38	0.01547	8.38	1.01528	8.38	2.01381	8.38	3.0166	9.1763	4.03531
8.4	0.01392	8.4	1.01378	8.4	2.01251	8.4	3.01538	9.1988	4.03568
8.42	0.01259	8.42	1.01249	8.42	2.01138	8.42	3.0143	9.2213	4.03603
8.44	0.01144	8.44	1.01137	8.44	2.0104	8.44	3.01304	9.2438	4.0337
8.46	0.01044	8.46	1.01039	8.46	2.00954	8.46	3.01169	9.2663	4.03521
8.48	0.00957	8.48	1.00954	8.48	2.00879	8.48	3.0105	9.2888	4.03362
8.5	0.0088	8.5	1.00878	8.5	2.00812	8.5	3.00954	9.3112	4.03525
8.52	0.00812	8.52	1.00812	8.52	2.00753	8.52	3.00879	9.3337	4.03323
8.54	0.00752	8.54	1.00752	8.54	2.00701	8.54	3.00822	9.3562	4.03327
8.56	0.00698	8.56	1.00699	8.56	2.00656	8.56	3.00784	9.3787	4.03315
8.58	0.00649	8.58	1.00651	8.58	2.00616	8.58	3.00765	9.4012	4.03446
8.6	0.00606	8.6	1.00608	8.6	2.00579	8.6	3.00759	9.4237	4.03424
8.62	0.00567	8.62	1.00569	8.62	2.00543	8.62	3.00742	9.4462	4.03374
8.64	0.00531	8.64	1.00534	8.64	2.00508	8.64	3.00688	9.4687	4.03342
8.66	0.00499	8.66	1.00502	8.66	2.00475	8.66	3.00616	9.4912	4.03306
8.68	0.00469	8.68	1.00473	8.68	2.00447	8.68	3.00552	9.5137	4.03256
8.7	0.00442	8.7	1.00446	8.7	2.00421	8.7	3.00503	9.5362	4.03283
8.72	0.00417	8.72	1.00421	8.72	2.00397	8.72	3.00466	9.5587	4.0326
8.74	0.00395	8.74	1.00398	8.74	2.00376	8.74	3.00437	9.5812	4.03337
8.76	0.00374	8.76	1.00377	8.76	2.00357	8.76	3.00414	9.6037	4.03214
8.78	0.00355	8.78	1.00358	8.78	2.00339	8.78	3.00396	9.6262	4.03222
8.8	0.00337	8.8	1.0034	8.8	2.00322	8.8	3.00384	9.6487	4.03186
8.82	0.0032	8.82	1.00324	8.82	2.00307	8.82	3.00379	9.6712	4.03221
8.84	0.00305	8.84	1.00308	8.84	2.00292	8.84	3.00386	9.6937	4.02969
8.86	0.00291	8.86	1.00294	8.86	2.00279	8.86	3.00408	9.7162	4.03116
8.88	0.00277	8.88	1.00281	8.88	2.00267	8.88	3.00449	9.7387	4.03067
8.9	0.00265	8.9	1.00268	8.9	2.00255	8.9	3.00492	9.7612	4.03195
8.92	0.00253	8.92	1.00257	8.92	2.00244	8.92	3.00493	9.7837	4.0318
8.94	0.00243	8.94	1.00246	8.94	2.00234	8.94	3.00436	9.8062	4.03354
8.96	0.00232	8.96	1.00236	8.96	2.00224	8.96	3.00366	9.8287	4.03268
8.98	0.00223	8.98	1.00226	8.98	2.00215	8.98	3.00311	9.8511	4.03099
9	0.00214	9	1.00217	9	2.00207	9	3.00273	9.8736	4.03015
9.02	0.00205	9.02	1.00209	9.02	2.00199	9.02	3.00247	9.8961	4.03122
9.04	0.00198	9.04	1.00201	9.04	2.00191	9.04	3.00228	9.9186	4.03108
9.06	0.0019	9.06	1.00193	9.06	2.00184	9.06	3.00214	9.9411	4.02967
9.08	0.00183	9.08	1.00186	9.08	2.00177	9.08	3.00202	9.9636	4.0296
9.1	0.00176	9.1	1.00179	9.1	2.00171	9.1	3.00192	9.9861	4.03089
9.12	0.0017	9.12	1.00173	9.12	2.00165	9.12	3.00184	10.0086	4.03051
9.14	0.00164	9.14	1.00167	9.14	2.00159	9.14	3.00176	10.0311	4.03143
9.16	0.00158	9.16	1.00161	9.16	2.00154	9.16	3.00168	10.0536	4.03043
9.18	0.00153	9.18	1.00156	9.18	2.00149	9.18	3.00162	10.0761	4.03077
9.2	0.00148	9.2	1.0015	9.2	2.00144	9.2	3.00156	10.0986	4.03102
9.22	0.00143	9.22	1.00145	9.22	2.00139	9.22	3.0015	10.1211	4.03109
9.24	0.00138	9.24	1.00141	9.24	2.00135	9.24	3.00145	10.1436	4.03075
9.26	0.00134	9.26	1.00136	9.26	2.00131	9.26	3.0014	10.1661	4.0301
9.28	0.0013	9.28	1.00132	9.28	2.00127	9.28	3.00135	10.1886	4.02983
9.3	0.00126	9.3	1.00128	9.3	2.00123	9.3	3.00131	10.2111	4.02976
9.32	0.00122	9.32	1.00124	9.32	2.00119	9.32	3.00126	10.2336	4.03033
9.34	0.00118	9.34	1.0012	9.34	2.00116	9.34	3.00122	10.2561	4.03004
9.36	0.00115	9.36	1.00117	9.36	2.00112	9.36	3.00119	10.2786	4.03014
9.38	0.00111	9.38	1.00114	9.38	2.00109	9.38	3.00115	10.3011	4.02842
9.4	0.00108	9.4	1.0011	9.4	2.00106	9.4	3.00112	10.3236	4.02862
9.42	0.00105	9.42	1.00107	9.42	2.00103	9.42	3.00108	10.3461	4.02902
9.44	0.00102	9.44	1.00104	9.44	2.001	9.44	3.00105	10.3686	4.02986
9.46	0.00099369	9.46	1.00101	9.46	2.00098	9.46	3.00102	10.391	4.02999
9.48	3.9e-07	9.48	1.00099	9.48	2	9.48	3.00003	10.4135	4.03051
9.5	4e-07	9.5	1	9.5	2	9.5	3.00002	10.436	4.02857
9.52	4.2e-07	9.52	1	9.52	2	9.52	3.00002	10.4585	4.02996
9.54	4.5e-07	9.54	1	9.54	2	9.54	3.00002	10.481	4.0295
9.56	4.7e-07	9.56	1	9.56	2	9.56	3.00002	10.5035	4.02867
9.58	5e-07	9.58	1	9.58	2	9.58	3.00002	10.526	4.02828
9.6	5.2e-07	9.6	1	9.6	2	9.6	3.00002	10.5485	4.02861
9.62	5.5e-07	9.62	1	9.62	2	9.62	3.00002	10.571	4.02778
9.64	8.5e-07	9.64	1	9.64	2	9.64	3.00002	10.5935	4.0292
9.66	8.9e-07	9.66	1	9.66	2	9.66	3.00002	10.616	4.02813
9.68	9.4e-07	9.68	1	9.68	2	9.68	3.00002	10.6385	4.02831
9.7	9.9e-07	9.7	1	9.7	2	9.7	3.00002	10.661	4.02862
9.72	1.05e-06	9.72	1	9.72	2	9.72	3.00002	10.6835	4.02818
9.74	1.11e-06	9.74	1	9.74	2	9.74	3.00002	10.706	4.02983
9.76	1.18e-06	9.76	1	9.76	2	9.76	3.00002	10.7285	4.0293
9.78	1.25e-06	9.78	1	9.78	2	9.78	3.00002	10.751	4.02864
9.8	1.34e-06	9.8	1	9.8	2.00001	9.8	3.00002	10.7735	4.0282
9.82	1.43e-06	9.82	1	9.82	2.00001	9.82	3.00002	10.796	4.0282
9.84	1.53e-06	9.84	1	9.84	2.00001	9.84	3.00002	10.8185	4.028
9.86	1.65e-06	9.86	1	9.86	2.00001	9.86	3.00002	10.841	4.02833
9.88	1.78e-06	9.88	1	9.88	2.00001	9.88	3.00002	10.8635	4.02869
9.9	1.94e-06	9.9	1	9.9	2.00001	9.9	3.00002	10.886	4.02836
9.92	2.11e-06	9.92	1	9.92	2.00001	9.92	3.00002	10.9085	4.0281
9.94	2.31e-06	9.94	1	9.94	2.00001	9.94	3.00003	10.9309	4.02799
9.96	2.54e-06	9.96	1	9.96	2.00002	9.96	3.00003	10.9534	4.02761
9.98	2.81e-06	9.98	1	9.98	2.00002	9.98	3.00003	10.9759	4.02867
10	3.19e-06	10	1	10	2.00002	10	3.00004	10.9984	4.02716
10.02	3.57e-06	10.02	1	10.02	2.00003	10.02	3.00004	11.0209	4.02754
10.04	4.04e-06	10.04	1	10.04	2.00004	10.04	3.00005	11.0434	4.02665
10.06	4.62e-06	10.06	1	10.06	2.00004	10.06	3.00006	11.0659	4.02883
10.08	5.34e-06	10.08	1.00001	10.08	2.00005	10.08	3.00007	11.0884	4.02867
10.1	6.25e-06	10.1	1.00001	10.1	2.00007	10.1	3.00008	11.1109	4.02956
10.12	7.43e-06	10.12	1.00001	10.12	2.00009	10.12	3.00011	11.1334	4.02929
10.14	1.081e-05	10.14	1.00001	10.14	2.00012	10.14	3.00014	11.1559	4.0267
10.16	1.303e-05	10.16	1.00002	10.16	2.00017	10.16	3.00021	11.1784	4.02843
10.18	1.625e-05	10.18	1.00002	10.18	2.00026	10.18	3.00031	11.2009	4.03053
10.2	2.124e-05	10.2	1.00003	10.2	2.00041	10.2	3.00048	11.2234	4.02887
10.22	2.947e-05	10.22	1.00004	10.22	2.00061	10.22	3.00069	11.2459	4.02843
10.24	4.328e-05	10.24	1.00007	10.24	2.00081	10.24	3.00082	11.2684	4.02621
10.26	6.538e-05	10.26	1.0001	10.26	2.00085	10.26	3.00076	11.2909	4.02748
10.28	9.629e-05	10.28	1.00012	10.28	2.00067	10.28	3.00059	11.3134	4.02707
10.3	0.00012584	10.3	1.00011	10.3	2.00046	10.3	3.00044	11.3359	4.02843
10.32	0.00012863	10.32	1.00008	10.32	2.0003	10.32	3.00036	11.3584	4.02779
10.34	0.00010157	10.34	1.00005	10.34	2.0002	10.34	3.00029	11.3809	4.02878
10.36	7.002e-05	10.36	1.00004	10.36	2.00014	10.36	3.00022	11.4034	4.02697
10.38	4.678e-05	10.38	1.00003	10.38	2.0001	10.38	3.00016	11.4259	4.02854
10.4	3.217e-05	10.4	1.00002	10.4	2.00008	10.4	3.00011	11.4484	4.02696
10.42	2.354e-05	10.42	1.00002	10.42	2.00006	10.42	3.00009	11.4708	4.0281
10.44	1.844e-05	10.44	1.00001	10.44	2.00005	10.44	3.00007	11.4933	4.02709
10.46	1.53e-05	10.46	1.00001	10.46	2.00004	10.46	3.00006	11.5158	4.02684
10.48	1.324e-05	10.48	1.00001	10.48	2.00004	10.48	3.00005	11.5383	4.02765
10.5	1.183e-05	10.5	1.00001	10.5	2.00003	10.5	3.00005	11.5608	4.02798
10.52	1.085e-05	10.52	1.00001	10.52	2.00003	10.52	3.00004	11.5833	4.02775
10.54	1.018e-05	10.54	1.00001	10.54	2.00002	10.54	3.00004	11.6058	4.02849
10.56	9.73e-06	10.56	1.00001	10.56	2.00002	10.56	3.00004	11.6283	4.02667
10.58	9.46e-06	10.58	1.00001	10.58	2.00002	10.58	3.00004	11.6508	4.02773
10.6	9.32e-06	10.6	1.00001	10.6	2.00002	10.6	3.00004	11.6733	4.0289
10.62	9.29e-06	10.62	1.00001	10.62	2.00002	10.62	3.00004	11.6958	4.02869
10.64	9.37e-06	10.64	1.00001	10.64	2.00002	10.64	3.00004	11.7183	4.02783
10.66	9.54e-06	10.66	1.00001	10.66	2.00002	10.66	3.00005	11.7408	4.02802
10.68	9.79e-06	10.68	1.00001	10.68	2.00002	10.68	3.00005	11.7633	4.02774
10.7	1.014e-05	10.7	1.00001	10.7	2.00001	10.7	3.00007	11.7858	4.02662
10.72	1.057e-05	10.72	1.00001	10.72	2.00001	10.72	3.00009	11.8083	4.02739
10.74	1.111e-05	10.74	1.00001	10.74	2.00001	10.74	3.00012	11.8308	4.02836
10.76	1.176e-05	10.76	1.00001	10.76	2.00001	10.76	3.00018	11.8533	4.02691
10.78	1.254e-05	10.78	1.00001	10.78	2.00002	10.78	3.00025	11.8758	4.02852
10.8	1.348e-05	10.8	1.00001	10.8	2.00002	10.8	3.00031	11.8983	4.02722
10.82	1.461e-05	10.82	1.00001	10.82	2.00002	10.82	3.0003	11.9208	4.0281
10.84	1.598e-05	10.84	1.00001	10.84	2.00002	10.84	3.00023	11.9433	4.02658
10.86	1.766e-05	10.86	1.00001	10.86	2.00002	10.86	3.00016	11.9658	4.02735
10.88	1.974e-05	10.88	1.00002	10.88	2.00002	10.88	3.00011	11.9883	4.02643
10.9	2.238e-05	10.9	1.00002	10.9	2.00002	10.9	3.00009	12.0107	4.02823
10.92	2.579e-05	10.92	1.00002	10.92	2.00002	10.92	3.00007	12.0332	4.02735
10.94	3.034e-05	10.94	1.00002	10.94	2.00002	10.94	3.00006	12.0557	4.02808
10.96	3.671e-05	10.96	1.00002	10.96	2.00003	10.96	3.00006	12.0782	4.02775
10.98	4.623e-05	10.98	1.00003	10.98	2.00003	10.98	3.00007	12.1007	4.027
11	6.149e-05	11	1.00003	11	2.00003	11	3.00008	12.1232	4.02862
11.02	8.684e-05	11.02	1.00004	11.02	2.00004	11.02	3.00011	12.1457	4.02746
11.04	0.000128	11.04	1.00005	11.04	2.00004	11.04	3.00014	12.1682	4.02959
11.06	0.00018857	11.06	1.00007	11.06	2.00006	11.06	3.00014	12.1907	4.02917
11.08	0.00026574	11.08	1.00011	11.08	2.00007	11.08	3.00012	12.2132	4.02731
11.1	0.00029458	11.1	1.00016	11.1	2.00011	11.1	3.0001	12.2357	4.02858
11.12	0.00025319	11.12	1.00021	11.12	2.00014	11.12	3.00008	12.2582	4.02971
11.14	0.00018689	11.14	1.00023	11.14	2.00017	11.14	3.00007	12.2807	4.03107
11.16	0.00013415	11.16	1.00019	11.16	2.00016	11.16	3.00006	12.3032	4.0298
11.18	0.00010076	11.18	1.00015	11.18	2.00014	11.18	3.00006	12.3257	4.03057
11.2	8.196e-05	11.2	1.00011	11.2	2.00012	11.2	3.00006	12.3482	4.03237
11.22	7.233e-05	11.22	1.00009	11.22	2.00011	11.22	3.00007	12.3707	4.03256
11.24	7.995e-05	11.24	1.00008	11.24	2.00011	11.24	3.00007	12.3932	4.03264
11.26	7.934e-05	11.26	1.00008	11.26	2.00012	11.26	3.00007	12.4157	4.03391
11.28	8.112e-05	11.28	1.00008	11.28	2.00014	11.28	3.00008	12.4382	4.03641
11.3	8.495e-05	11.3	1.00009	11.3	2.00028	11.3	3.00009	12.4607	4.03679
11.32	9.087e-05	11.32	1.0001	11.32	2.00031	11.32	3.0001	12.4832	4.03924
11.34	9.921e-05	11.34	1.00011	11.34	2.00036	11.34	3.00011	12.5057	4.04222
11.36	0.00011067	11.36	1.00025	11.36	2.00044	11.36	3.00013	12.5282	4.04371
11.38	0.00012652	11.38	1.00028	11.38	2.00056	11.38	3.00015	12.5506	4.04877
11.4	0.00014877	11.4	1.00033	11.4	2.00076	11.4	3.00018	12.5731	4.05175
11.42	0.00029858	11.42	1.00039	11.42	2.00108	11.42	3.00021	12.5956	4.05503
11.44	0.00034547	11.44	1.0005	11.44	2.00158	11.44	3.00036	12.6181	4.05956
11.46	0.00040517	11.46	1.00068	11.46	2.00219	11.46	3.00039	12.6406	4.06084
11.48	0.00047705	11.48	1.00097	11.48	2.00258	11.48	3.00043	12.6631	4.06456
11.5	0.00058019	11.5	1.00138	11.5	2.00237	11.5	3.00049	12.6856	4.0672
11.52	0.00075782	11.52	1.00181	11.52	2.00181	11.52	3.00058	12.7081	4.07037
11.54	0.00105	11.54	1.00193	11.54	2.00128	11.54	3.00074	12.7306	4.07302
11.56	0.00148	11.56	1.00193	11.56	2.0009	11.56	3.00101	12.7531	4.07479
11.58	0.00223	11.58	1.0015	11.58	2.00067	11.58	3.00145	12.7756	4.07811
11.6	0.00234	11.6	1.00117	11.6	2.00054	11.6	3.00242	12.7981	4.08183
11.62	0.00199	11.62	1.00097	11.62	2.00046	11.62	3.00333	12.8206	4.08587
11.64	0.00154	11.64	1.00086	11.64	2.00041	11.64	3.00402	12.8431	4.09006
11.66	0.00121	11.66	1.0008	11.66	2.00038	11.66	3.00382	12.8656	4.09308
11.68	0.00101	11.68	1.00077	11.68	2.00036	11.68	3.00297	12.8881	4.09732
11.7	0.00089384	11.7	1.00075	11.7	2.00035	11.7	3.00216	12.9106	4.0955
11.72	0.00083435	11.72	1.00075	11.72	2.00035	11.72	3.0016	12.9331	4.09641
11.74	0.00080537	11.74	1.00075	11.74	2.00034	11.74	3.00126	12.9556	4.09722
11.76	0.00079378	11.76	1.00076	11.76	2.00035	11.76	3.00107	12.9781	4.09566
11.78	0.00079304	11.78	1.00078	11.78	2.00035	11.78	3.00097	13.0006	4.08768
11.8	0.00079968	11.8	1.0008	11.8	2.00035	11.8	3.00091	13.0231	4.08466
11.82	0.00081206	11.82	1.00082	11.82	2.00036	11.82	3.00087	13.0456	4.08179
11.84	0.00082896	11.84	1.00084	11.84	2.00068	11.84	3.00085	13.0681	4.07712
11.86	0.00084968	11.86	1.00087	11.86	2.0007	11.86	3.00085	13.0905	4.07378
11.88	0.00087379	11.88	1.0009	11.88	2.00072	11.88	3.00085	13.113	4.07153
11.9	0.00090104	11.9	1.00093	11.9	2.00074	11.9	3.00086	13.1355	4.07194
11.92	0.00093132	11.92	1.00096	11.92	2.00077	11.92	3.00088	13.158	4.06641
11.94	0.00096461	11.94	1.001	11.94	2.0008	11.94	3.0009	13.1805	4.06515
11.96	0.001	11.96	1.00104	11.96	2.00083	11.96	3.00092	13.203	4.0636
11.98	0.00104	11.98	1.00108	11.98	2.00086	11.98	3.00096	13.2255	4.06103
12	0.00108	12	1.00113	12	2.0009	12	3.00099	13.248	4.06288
12.02	0.00113	12.02	1.00118	12.02	2.00094	12.02	3.00104	13.2705	4.06136
12.04	0.00118	12.04	1.00123	12.04	2.00098	12.04	3.00109	13.293	4.06042
12.06	0.00123	12.06	1.00129	12.06	2.00103	12.06	3.00116	13.3155	4.05817
12.08	0.00129	12.08	1.00135	12.08	2.00108	12.08	3.00125	13.338	4.05602
12.1	0.00136	12.1	1.00142	12.1	2.00113	12.1	3.00136	13.3605	4.05642
12.12	0.00143	12.12	1.00149	12.12	2.00119	12.12	3.0015	13.383	4.05559
12.14	0.0015	12.14	1.00157	12.14	2.00125	12.14	3.00161	13.4055	4.05345
12.16	0.00159	12.16	1.00166	12.16	2.00133	12.16	3.00164	13.428	4.05076
12.18	0.00168	12.18	1.00175	12.18	2.0014	12.18	3.00164	13.4505	4.05142
12.2	0.00178	12.2	1.00186	12.2	2.00149	12.2	3.00165	13.473	4.04879
12.22	0.00189	12.22	1.00197	12.22	2.00159	12.22	3.0017	13.4955	4.05068
12.24	0.00202	12.24	1.0021	12.24	2.0017	12.24	3.00177	13.518	4.04944
12.26	0.00216	12.26	1.00225	12.26	2.00182	12.26	3.00188	13.5405	4.04665
12.28	0.00232	12.28	1.00241	12.28	2.00196	12.28	3.002	13.563	4.04648
12.3	0.0025	12.3	1.00259	12.3	2.00212	12.3	3.00215	13.5855	4.04727
12.32	0.00271	12.32	1.0028	12.32	2.00231	12.32	3.00234	13.608	4.04404
12.34	0.00296	12.34	1.00304	12.34	2.00253	12.34	3.00257	13.6304	4.04468
12.36	0.00325	12.36	1.00332	12.36	2.00279	12.36	3.00286	13.6529	4.04463
12.38	0.00362	12.38	1.00366	12.38	2.0031	12.38	3.00325	13.6754	4.04449
12.4	0.0041	12.4	1.00408	12.4	2.0035	12.4	3.00382	13.6979	4.04282
12.42	0.00475	12.42	1.00462	12.42	2.00403	12.42	3.00469	13.7204	4.04182
12.44	0.00571	12.44	1.00536	12.44	2.00477	12.44	3.00603	13.7429	4.04184
12.46	0.00717	12.46	1.00644	12.46	2.00588	12.46	3.00794	13.7654	4.04302
12.48	0.00931	12.48	1.00806	12.48	2.00753	12.48	3.01008	13.7879	4.04216
12.5	0.01203	12.5	1.01042	12.5	2.00989	12.5	3.01111	13.8104	4.0415
12.52	0.01424	12.52	1.0134	12.52	2.01269	12.52	3.01019	13.8329	4.03996
12.54	0.01426	12.54	1.01579	12.54	2.01452	12.54	3.00863	13.8554	4.04041
12.56	0.01283	12.56	1.01584	12.56	2.01429	12.56	3.00751	13.8779	4.04079
12.58	0.01171	12.58	1.0144	12.58	2.01337	12.58	3.00701	13.9004	4.04096
12.6	0.01156	12.6	1.01334	12.6	2.01324	12.6	3.00701	13.9229	4.03986
12.62	0.01249	12.62	1.01327	12.62	2.01439	12.62	3.00737	13.9454	4.03834
12.64	0.01459	12.64	1.01421	12.64	2.0171	12.64	3.00806	13.9679	4.03978
12.66	0.01802	12.66	1.01614	12.66	2.02208	12.66	3.00907	13.9904	4.03964
12.68	0.02271	12.68	1.01928	12.68	2.03083	12.68	3.01048	14.0129	4.03796
12.7	0.02739	12.7	1.02423	12.7	2.0457	12.7	3.01241	14.0354	4.03967
12.72	0.03006	12.72	1.03227	12.72	2.06916	12.72	3.01487	14.0579	4.03971
12.74	0.03178	12.74	1.04568	12.74	2.10034	12.74	3.01775	14.0804	4.03845
12.76	0.03617	12.76	1.0669	12.76	2.12536	12.76	3.02084	14.1029	4.03992
12.78	0.04602	12.78	1.09702	12.78	2.12007	12.78	3.02523	14.1254	4.04066
12.8	0.06381	12.8	1.12785	12.8	2.0907	12.8	3.03262	14.1479	4.03933
12.82	0.09109	12.82	1.13584	12.82	2.06149	12.82	3.0452	14.1703	4.03878
12.84	0.1231	12.84	1.11465	12.84	2.04106	12.84	3.06562	14.1928	4.03873
12.86	0.13973	12.86	1.08818	12.86	2.02852	12.86	3.0953	14.2153	4.03981
12.88	0.12659	12.88	1.07077	12.88	2.02123	12.88	3.12782	14.2378	4.03975
12.9	0.10361	12.9	1.06435	12.9	2.01699	12.9	3.14085	14.2603	4.04012
12.92	0.09014	12.92	1.06857	12.92	2.01444	12.92	3.12402	14.2828	4.03867
12.94	0.09239	12.94	1.08493	12.94	2.01288	12.94	3.10041	14.3053	4.0388
12.96	0.11372	12.96	1.11803	12.96	2.01196	12.96	3.0877	14.3278	4.03578
12.98	0.15844	12.98	1.17418	12.98	2.01161	12.98	3.09114	14.3503	4.03977
13	0.22781	13	1.25429	13	2.01155	13	3.11378	14.3728	4.03848
13.02	0.30203	13.02	1.33089	13.02	2.01184	13.02	3.15915	14.3953	4.03766
13.04	0.32077	13.04	1.33659	13.04	2.01247	13.04	3.22573	14.4178	4.03797
13.06	0.2604	13.06	1.26365	13.06	2.01349	13.06	3.28656	14.4403	4.0384
13.08	0.17989	13.08	1.17925	13.08	2.01497	13.08	3.28416	14.4628	4.03982
13.1	0.11792	13.1	1.11699	13.1	2.01702	13.1	3.21918	14.4853	4.03751
13.12	0.07803	13.12	1.07761	13.12	2.01984	13.12	3.14845	14.5078	4.03651
13.14	0.05404	13.14	1.05408	13.14	2.02378	13.14	3.0972	14.5303	4.0378
13.16	0.03965	13.16	1.03991	13.16	2.0294	13.16	3.06496	14.5528	4.03696
13.18	0.03056	13.18	1.03089	13.18	2.03785	13.18	3.04569	14.5753	4.03544
13.2	0.02441	13.2	1.02474	13.2	2.05141	13.2	3.03403	14.5978	4.03443
13.22	0.02	13.22	1.0203	13.22	2.07423	13.22	3.02657	14.6203	4.03435
13.24	0.01671	13.24	1.01698	13.24	2.11253	13.24	3.02147	14.6428	4.03452
13.26	0.01419	13.26	1.01442	13.26	2.17263	13.26	3.0178	14.6653	4.03551
13.28	0.01222	13.28	1.01242	13.28	2.25203	13.28	3.01502	14.6878	4.03473
13.3	0.01064	13.3	1.01083	13.3	2.31446	13.3	3.01281	14.7102	4.03427
13.32	0.00937	13.32	1.00953	13.32	2.2989	13.32	3.01102	14.7327	4.03566
13.34	0.00833	13.34	1.00847	13.34	2.22317	13.34	3.00959	14.7552	4.03589
13.36	0.00747	13.36	1.00759	13.36	2.14867	13.36	3.00844	14.7777	4.03441
13.38	0.00675	13.38	1.00686	13.38	2.09653	13.38	3.0075	14.8002	4.03296
13.4	0.00615	13.4	1.00623	13.4	2.06428	13.4	3.00673	14.8227	4.03309
13.42	0.00563	13.42	1.0057	13.42	2.04515	13.42	3.00609	14.8452	4.0326
13.44	0.00519	13.44	1.00525	13.44	2.03357	13.44	3.00554	14.8677	4.03162
13.46	0.00482	13.46	1.00486	13.46	2.0261	13.46	3.00508	14.8902	4.0322
13.48	0.0045	13.48	1.00453	13.48	2.02095	13.48	3.00469	14.9127	4.03225
13.5	0.00422	13.5	1.00424	13.5	2.01722	13.5	3.00435	14.9352	4.03132
13.52	0.00399	13.52	1.00399	13.52	2.01441	13.52	3.00407	14.9577	4.03094
13.54	0.00379	13.54	1.00377	13.54	2.01226	13.54	3.00382	14.9802	4.03421
13.56	0.00362	13.56	1.00359	13.56	2.01057	13.56	3.0036	15.0027	4.03158
13.58	0.00348	13.58	1.00343	13.58	2.00922	13.58	3.00342	15.0252	4.03252
13.6	0.00338	13.6	1.00329	13.6	2.00813	13.6	3.00327	15.0477	4.0325
13.62	0.0033	13.62	1.00318	13.62	2.00723	13.62	3.00314	15.0702	4.03224
13.64	0.00324	13.64	1.00309	13.64	2.00649	13.64	3.00303	15.0927	4.03274
13.66	0.00322	13.66	1.00302	13.66	2.00587	13.66	3.00295	15.1152	4.0345
13.68	0.00323	13.68	1.00297	13.68	2.00535	13.68	3.00289	15.1377	4.03358
13.7	0.00328	13.7	1.00295	13.7	2.00491	13.7	3.00285	15.1602	4.03246
13.72	0.00337	13.72	1.00294	13.72	2.00453	13.72	3.00284	15.1827	4.03173
13.74	0.00354	13.74	1.00296	13.74	2.00421	13.74	3.00285	15.2052	4.03367
13.76	0.00381	13.76	1.003	13.76	2.00393	13.76	3.00289	15.2277	4.0336
13.78	0.00427	13.78	1.00307	13.78	2.00369	13.78	3.00298	15.2501	4.03314
13.8	0.00501	13.8	1.00318	13.8	2.00349	13.8	3.00312	15.2726	4.03295
13.82	0.00619	13.82	1.00334	13.82	2.00332	13.82	3.00336	15.2951	4.03255
13.84	0.00783	13.84	1.00355	13.84	2.00318	13.84	3.00372	15.3176	4.0334
13.86	0.00953	13.86	1.00385	13.86	2.00306	13.86	3.00422	15.3401	4.03325
13.88	0.01016	13.88	1.00424	13.88	2.00296	13.88	3.00479	15.3626	4.03399
13.9	0.00962	13.9	1.00475	13.9	2.00288	13.9	3.00517	15.3851	4.03291
13.92	0.00919	13.92	1.0055	13.92	2.00283	13.92	3.00532	15.4076	4.03382
13.94	0.00952	13.94	1.00638	13.94	2.0028	13.94	3.00558	15.4301	4.03418
13.96	0.01048	13.96	1.00726	13.96	2.0028	13.96	3.0062	15.4526	4.03462
13.98	0.0111	13.98	1.00794	13.98	2.00282	13.98	3.00725	15.4751	4.03206
14	0.01122	14	1.00872	14	2.00288	14	3.00862	15.4976	4.03271
14.02	0.0117	14.02	1.00999	14.02	2.003	14.02	3.00992	15.5201	4.0325
14.04	0.01321	14.04	1.01212	14.04	2.0032	14.04	3.01095	15.5426	4.03432
14.06	0.01636	14.06	1.0156	14.06	2.0035	14.06	3.01242	15.5651	4.03369
14.08	0.02216	14.08	1.02145	14.08	2.00384	14.08	3.01517	15.5876	4.03452
14.1	0.03227	14.1	1.03143	14.1	2.00408	14.1	3.02021	15.6101	4.03354
14.12	0.04876	14.12	1.04785	14.12	2.00417	14.12	3.02909	15.6326	4.03511
14.14	0.07237	14.14	1.07222	14.14	2.00429	14.14	3.04389	15.6551	4.03214
14.16	0.09633	14.16	1.0998	14.16	2.00462	14.16	3.06584	15.6776	4.03366
14.18	0.10102	14.18	1.11132	14.18	2.00508	14.18	3.09031	15.7001	4.03485
14.2	0.08092	14.2	1.09384	14.2	2.0057	14.2	3.09961	15.7226	4.0335
14.22	0.05552	14.22	1.06579	14.22	2.00634	14.22	3.08319	15.7451	4.03544
14.24	0.0363	14.24	1.04313	14.24	2.00694	14.24	3.05809	15.7676	4.03447
14.26	0.02403	14.26	1.02831	14.26	2.00796	14.26	3.03808	15.79	4.03325
14.28	0.0167	14.28	1.01939	14.28	2.00952	14.28	3.02507	15.8125	4.03379
14.3	0.01231	14.3	1.01396	14.3	2.01192	14.3	3.01725	15.835	4.03551
14.32	0.00943	14.32	1.01067	14.32	2.01576	14.32	3.01262	15.8575	4.03745
14.34	0.00756	14.34	1.00848	14.34	2.02217	14.34	3.00977	15.88	4.0376
14.36	0.00622	14.36	1.00693	14.36	2.03301	14.36	3.00779	15.9025	4.0385
14.38	0.00523	14.38	1.00578	14.38	2.05049	14.38	3.00649	15.925	4.03789
14.4	0.00447	14.4	1.00492	14.4	2.07535	14.4	3.00548	15.9475	4.0408
14.42	0.00387	14.42	1.00424	14.42	2.10018	14.42	3.00463	15.97	4.04208
14.44	0.0034	14.44	1.0037	14.44	2.10444	14.44	3.00395	15.9925	4.04734
14.46	0.00302	14.46	1.00327	14.46	2.08316	14.46	3.00341	16.015	4.05208
14.48	0.00271	14.48	1.00292	14.48	2.05684	14.48	3.00299	16.0375	4.05799
14.5	0.00215	14.5	1.00263	14.5	2.03705	14.5	3.00265	16.06	4.06284
14.52	0.00194	14.52	1.00207	14.52	2.02446	14.52	3.00238	16.0825	4.07238
14.54	0.00176	14.54	1.00188	14.54	2.01695	14.54	3.00215	16.105	4.08423
14.56	0.00162	14.56	1.00172	14.56	2.01245	14.56	3.0017	16.1275	4.09383
14.58	0.0015	14.58	1.00158	14.58	2.00972	14.58	3.00154	16.15	4.10448
14.6	0.00139	14.6	1.00146	14.6	2.0078	14.6	3.00142	16.1725	4.11509
14.62	0.0014	14.62	1.00146	14.62	2.00643	14.62	3.00131	16.195	4.12182
14.64	0.00133	14.64	1.00138	14.64	2.00542	14.64	3.00132	16.2175	4.12255
14.66	0.00127	14.66	1.00131	14.66	2.00464	14.66	3.00124	16.24	4.11694
14.68	0.00122	14.68	1.00125	14.68	2.00403	14.68	3.00118	16.2625	4.10537
14.7	0.00118	14.7	1.0012	14.7	2.00355	14.7	3.00112	16.285	4.09116
14.72	0.00115	14.72	1.00116	14.72	2.00317	14.72	3.00107	16.3075	4.08217
14.74	0.00113	14.74	1.00112	14.74	2.00285	14.74	3.00103	16.3299	4.07336
14.76	0.00111	14.76	1.0011	14.76	2.00259	14.76	3.001	16.3524	4.06416
14.78	0.00111	14.78	1.00108	14.78	2.00207	14.78	3.00097	16.3749	4.05836
14.8	0.00111	14.8	1.00107	14.8	2.0019	14.8	3.00095	16.3974	4.055
14.82	0.00112	14.82	1.00106	14.82	2.00175	14.82	3.00094	16.4199	4.05043
14.84	0.00115	14.84	1.00106	14.84	2.00163	14.84	3.00093	16.4424	4.04786
14.86	0.00119	14.86	1.00107	14.86	2.00153	14.86	3.00093	16.4649	4.0464
14.88	0.00125	14.88	1.00108	14.88	2.00144	14.88	3.00094	16.4874	4.044
14.9	0.00134	14.9	1.0011	14.9	2.00137	14.9	3.00095	16.5099	4.04263
14.92	0.00149	14.92	1.00116	14.92	2.00131	14.92	3.00097	16.5324	4.04126
14.94	0.00169	14.94	1.00121	14.94	2.00126	14.94	3.00101	16.5549	4.04109
14.96	0.00203	14.96	1.00127	14.96	2.00122	14.96	3.00109	16.5774	4.0407
14.98	0.00257	14.98	1.00136	14.98	2.00119	14.98	3.00118	16.5999	4.04052
15	0.00339	15	1.00148	15	2.00117	15	3.00133	16.6224	4.03853
15.02	0.00441	15.02	1.00162	15.02	2.00115	15.02	3.00155	16.6449	4.03819
15.04	0.00508	15.04	1.00174	15.04	2.00114	15.04	3.00186	16.6674	4.03806
15.06	0.00478	15.06	1.00181	15.06	2.00114	15.06	3.00217	16.6899	4.03874
15.08	0.00394	15.08	1.00187	15.08	2.00115	15.08	3.00227	16.7124	4.038
15.1	0.00323	15.1	1.00198	15.1	2.00116	15.1	3.0021	16.7349	4.03752
15.12	0.00282	15.12	1.00214	15.12	2.00121	15.12	3.0019	16.7574	4.0382
15.14	0.00266	15.14	1.00237	15.14	2.00125	15.14	3.00179	16.7799	4.03697
15.16	0.00269	15.16	1.00267	15.16	2.0013	15.16	3.00178	16.8024	4.03742
15.18	0.00285	15.18	1.00306	15.18	2.00137	15.18	3.00184	16.8249	4.03707
15.2	0.00314	15.2	1.00358	15.2	2.00148	15.2	3.00197	16.8474	4.03712
15.22	0.00357	15.22	1.00428	15.22	2.00162	15.22	3.00216	16.8698	4.036
15.24	0.00418	15.24	1.00526	15.24	2.00181	15.24	3.00242	16.8923	4.03499
15.26	0.00504	15.26	1.0067	15.26	2.00201	15.26	3.00276	16.9148	4.03559
15.28	0.00629	15.28	1.00899	15.28	2.00215	15.28	3.00321	16.9373	4.03516
15.3	0.00826	15.3	1.01278	15.3	2.00219	15.3	3.00384	16.9598	4.03548
15.32	0.01152	15.32	1.01915	15.32	2.00225	15.32	3.00472	16.9823	4.033
15.34	0.01703	15.34	1.02923	15.34	2.00238	15.34	3.00604	17.0048	4.03345
15.36	0.02593	15.36	1.04287	15.36	2.0026	15.36	3.00816	17.0273	4.03487
15.38	0.03866	15.38	1.05457	15.38	2.00293	15.38	3.01172	17.0498	4.03281
15.4	0.0516	15.4	1.05344	15.4	2.00336	15.4	3.01763	17.0723	4.03374
15.42	0.05427	15.42	1.04081	15.42	2.00388	15.42	3.02671	17.0948	4.03455
15.44	0.04363	15.44	1.02762	15.44	2.00454	15.44	3.03811	17.1173	4.03284
15.46	0.03011	15.46	1.01822	15.46	2.00546	15.46	3.04561	17.1398	4.03367
15.48	0.0199	15.48	1.01238	15.48	2.00688	15.48	3.04149	17.1623	4.03313
15.5	0.01344	15.5	1.00892	15.5	2.00918	15.5	3.03044	17.1848	4.03256
15.52	0.00963	15.52	1.00685	15.52	2.01305	15.52	3.02045	17.2073	4.03334
15.54	0.00737	15.54	1.00555	15.54	2.01948	15.54	3.01368	17.2298	4.03274
15.56	0.00592	15.56	1.00469	15.56	2.02936	15.56	3.00959	17.2523	4.03296
15.58	0.00493	15.58	1.00409	15.58	2.04178	15.58	3.00721	17.2748	4.03185
15.6	0.00425	15.6	1.00367	15.6	2.05001	15.6	3.00578	17.2973	4.03284
15.62	0.00377	15.62	1.00339	15.62	2.04558	15.62	3.00484	17.3198	4.03323
15.64	0.00344	15.64	1.00309	15.64	2.03362	15.64	3.00421	17.3423	4.03211
15.66	0.00313	15.66	1.00298	15.66	2.02286	15.66	3.00369	17.3648	4.03237
15.68	0.00301	15.68	1.00294	15.68	2.01562	15.68	3.00342	17.3873	4.03259
15.7	0.00295	15.7	1.00296	15.7	2.0113	15.7	3.00327	17.4097	4.03234
15.72	0.00295	15.72	1.00303	15.72	2.00887	15.72	3.00321	17.4322	4.03181
15.74	0.00302	15.74	1.00317	15.74	2.00754	15.74	3.00323	17.4547	4.03357
15.76	0.00314	15.76	1.00336	15.76	2.00686	15.76	3.00332	17.4772	4.03265
15.78	0.00334	15.78	1.00364	15.78	2.00659	15.78	3.00349	17.4997	4.03352
15.8	0.0036	15.8	1.004	15.8	2.00664	15.8	3.00374	17.5222	4.03168
15.82	0.00396	15.82	1.00448	15.82	2.007	15.82	3.0041	17.5447	4.03271
15.84	0.00443	15.84	1.00511	15.84	2.00769	15.84	3.00457	17.5672	4.03211
15.86	0.00506	15.86	1.00594	15.86	2.0088	15.86	3.0052	17.5897	4.03225
15.88	0.00589	15.88	1.00705	15.88	2.01051	15.88	3.00605	17.6122	4.03215
15.9	0.00702	15.9	1.0086	15.9	2.01319	15.9	3.00717	17.6347	4.03343
15.92	0.00858	15.92	1.01081	15.92	2.01749	15.92	3.00868	17.6572	4.03225
15.94	0.01086	15.94	1.0142	15.94	2.02498	15.94	3.01081	17.6797	4.03334
15.96	0.01438	15.96	1.01974	15.96	2.03759	15.96	3.01404	17.7022	4.03188
15.98	0.02017	15.98	1.02908	15.98	2.05729	15.98	3.01931	17.7247	4.03364
16	0.02997	16	1.04444	16	2.08292	16	3.0282	17.7472	4.03328
16.02	0.0459	16.02	1.06734	16.02	2.10195	16.02	3.04298	17.7697	4.03303
16.04	0.06903	16.04	1.09368	16.04	2.09531	16.04	3.06552	17.7922	4.03241
16.06	0.09365	16.06	1.10567	16.06	2.07055	16.06	3.09314	17.8147	4.03209
16.08	0.10093	16.08	1.09007	16.08	2.04697	16.08	3.10961	17.8372	4.03187
16.1	0.08261	16.1	1.06361	16.1	2.03065	16.1	3.09743	17.8597	4.03215
16.12	0.05728	16.12	1.042	16.12	2.0206	16.12	3.07017	17.8822	4.03241
16.14	0.03767	16.14	1.02788	16.14	2.01465	16.14	3.04643	17.9047	4.03202
16.16	0.02511	16.16	1.01946	16.16	2.01105	16.16	3.03052	17.9272	4.0332
16.18	0.01767	16.18	1.0146	16.18	2.00873	16.18	3.0209	17.9496	4.03264
16.2	0.01337	16.2	1.01178	16.2	2.00714	16.2	3.01527	17.9721	4.03214
16.22	0.01084	16.22	1.01015	16.22	2.00599	16.22	3.01192	17.9946	4.03239
16.24	0.00937	16.24	1.00935	16.24	2.00515	16.24	3.00984	18.0171	4.03229
16.26	0.00863	16.26	1.00931	16.26	2.00453	16.26	3.00854	18.0396	4.03298
16.28	0.0086	16.28	1.01023	16.28	2.00406	16.28	3.0078	18.0621	4.03305
16.3	0.00944	16.3	1.01252	16.3	2.00372	16.3	3.00755	18.0846	4.03264
16.32	0.01154	16.32	1.01675	16.32	2.00348	16.32	3.00787	18.1071	4.03229
16.34	0.01538	16.34	1.02315	16.34	2.00333	16.34	3.009	18.1296	4.03265
16.36	0.02101	16.36	1.02981	16.36	2.00327	16.36	3.01137	18.1521	4.03244
16.38	0.02635	16.38	1.03112	16.38	2.0033	16.38	3.01547	18.1746	4.0335
16.4	0.02649	16.4	1.02527	16.4	2.00343	16.4	3.02133	18.1971	4.03217
16.42	0.02098	16.42	1.01779	16.42	2.0037	16.42	3.02669	18.2196	4.03367
16.44	0.01474	16.44	1.01209	16.44	2.00417	16.44	3.02661	18.2421	4.03343
16.46	0.01016	16.46	1.00843	16.46	2.00497	16.46	3.02108	18.2646	4.03392
16.48	0.00729	16.48	1.00622	16.48	2.00634	16.48	3.0151	18.2871	4.03408
16.5	0.0056	16.5	1.0049	16.5	2.00873	16.5	3.01095	18.3096	4.0335
16.52	0.00463	16.52	1.00408	16.52	2.01269	16.52	3.00871	18.3321	4.03286
16.54	0.00411	16.54	1.00354	16.54	2.01858	16.54	3.00806	18.3546	4.03437
16.56	0.00391	16.56	1.0032	16.56	2.02523	16.56	3.00872	18.3771	4.03461
16.58	0.00404	16.58	1.00301	16.58	2.02799	16.58	3.01044	18.3996	4.03494
16.6	0.00461	16.6	1.00295	16.6	2.02386	16.6	3.01221	18.4221	4.03369
16.62	0.0058	16.62	1.00307	16.62	2.01735	16.62	3.01195	18.4446	4.03286
16.64	0.00773	16.64	1.00346	16.64	2.01232	16.64	3.0095	18.4671	4.03515
16.66	0.01005	16.66	1.00426	16.66	2.00945	16.66	3.00682	18.4895	4.03534
16.68	0.01112	16.68	1.00567	16.68	2.00847	16.68	3.00484	18.512	4.03348
16.7	0.00961	16.7	1.0078	16.7	2.00901	16.7	3.00356	18.5345	4.0355
16.72	0.00704	16.72	1.01008	16.72	2.01064	16.72	3.00276	18.557	4.03424
16.74	0.00492	16.74	1.01069	16.74	2.01203	16.74	3.00226	18.5795	4.03392
16.76	0.00351	16.76	1.00885	16.76	2.0112	16.76	3.00193	18.602	4.03564
16.78	0.00265	16.78	1.00634	16.78	2.0086	16.78	3.0017	18.6245	4.03406
16.8	0.00214	16.8	1.00439	16.8	2.00609	16.8	3.00155	18.647	4.03561
16.82	0.00184	16.82	1.00313	16.82	2.00431	16.82	3.00146	18.6695	4.03678
16.84	0.00168	16.84	1.00236	16.84	2.00318	16.84	3.0014	18.692	4.03462
16.86	0.00163	16.86	1.0019	16.86	2.00249	16.86	3.00134	18.7145	4.03574
16.88	0.00164	16.88	1.00156	16.88	2.00204	16.88	3.00124	18.737	4.03471
16.9	0.00158	16.9	1.00137	16.9	2.00175	16.9	3.00112	18.7595	4.03491
16.92	0.00146	16.92	1.00123	16.92	2.00156	16.92	3.001	18.782	4.03581
16.94	0.00128	16.94	1.00114	16.94	2.00143	16.94	3.00087	18.8045	4.03699
16.96	0.00113	16.96	1.00109	16.96	2.00135	16.96	3.0008	18.827	4.03603
16.98	0.00103	16.98	1.00106	16.98	2.00131	16.98	3.00075	18.8495	4.03602
17	0.00098673	17	1.00104	17	2.00124	17	3.00072	18.872	4.03656
17.02	0.0009937	17.02	1.00105	17.02	2.00114	17.02	3.0007	18.8945	4.03564
17.04	0.00106	17.04	1.00111	17.04	2.00104	17.04	3.00071	18.917	4.03823
17.06	0.00121	17.06	1.00123	17.06	2.00097	17.06	3.00075	18.9395	4.03728
17.08	0.00149	17.08	1.00148	17.08	2.00089	17.08	3.00083	18.962	4.03746
17.1	0.00196	17.1	1.00192	17.1	2.00089	17.1	3.00099	18.9845	4.03771
17.12	0.00264	17.12	1.00264	17.12	2.00092	17.12	3.0012	19.007	4.03755
17.14	0.00329	17.14	1.00367	17.14	2.00099	17.14	3.00138	19.0294	4.03737
17.16	0.00341	17.16	1.00469	17.16	2.00111	17.16	3.00135	19.0519	4.03899
17.18	0.00301	17.18	1.00483	17.18	2.00133	17.18	3.00114	19.0744	4.03863
17.2	0.00263	17.2	1.00395	17.2	2.0017	17.2	3.00094	19.0969	4.0381
17.22	0.00245	17.22	1.00293	17.22	2.00227	17.22	3.00082	19.1194	4.03772
17.24	0.00221	17.24	1.00223	17.24	2.00295	17.24	3.00079	19.1419	4.03696
17.26	0.00182	17.26	1.00191	17.26	2.00332	17.26	3.00082	19.1644	4.03791
17.28	0.00145	17.28	1.00193	17.28	2.0031	17.28	3.0009	19.1869	4.03888
17.3	0.00122	17.3	1.00225	17.3	2.00274	17.3	3.00095	19.2094	4.0384
17.32	0.00113	17.32	1.00271	17.32	2.0027	17.32	3.00091	19.2319	4.03771
17.34	0.00119	17.34	1.0029	17.34	2.00311	17.34	3.00085	19.2544	4.03864
17.36	0.00142	17.36	1.0025	17.36	2.0039	17.36	3.00083	19.2769	4.03848
17.38	0.00184	17.38	1.00186	17.38	2.00458	17.38	3.00087	19.2994	4.03875
17.4	0.00245	17.4	1.00133	17.4	2.00435	17.4	3.00101	19.3219	4.03963
17.42	0.00296	17.42	1.00098	17.42	2.00334	17.42	3.00128	19.3444	4.03858
17.44	0.00286	17.44	1.00077	17.44	2.00234	17.44	3.00177	19.3669	4.03765
17.46	0.00223	17.46	1.00063	17.46	2.00163	17.46	3.00256	19.3894	4.03877
17.48	0.00161	17.48	1.00055	17.48	2.00118	17.48	3.0036	19.4119	4.03839
17.5	0.00117	17.5	1.00049	17.5	2.00081	17.5	3.00442	19.4344	4.03781
17.52	0.00089937	17.52	1.00035	17.52	2.00065	17.52	3.00423	19.4569	4.04079
17.54	0.00065782	17.54	1.00033	17.54	2.00055	17.54	3.00317	19.4794	4.03859
17.56	0.0005973	17.56	1.00032	17.56	2.00049	17.56	3.00228	19.5019	4.03708
17.58	0.0006334	17.58	1.00035	17.58	2.00045	17.58	3.00174	19.5244	4.03801
17.6	0.00070673	17.6	1.00037	17.6	2.00043	17.6	3.00144	19.5469	4.03814
17.62	0.0008618	17.62	1.00041	17.62	2.00044	17.62	3.00121	19.5693	4.03962
17.64	0.00109	17.64	1.00049	17.64	2.00049	17.64	3.00096	19.5918	4.03976
17.66	0.0013	17.66	1.00064	17.66	2.0006	17.66	3.00074	19.6143	4.04017
17.68	0.00128	17.68	1.00084	17.68	2.00076	17.68	3.00057	19.6368	4.04083
17.7	0.00106	17.7	1.00105	17.7	2.00093	17.7	3.00047	19.6593	4.03949
17.72	0.00083066	17.72	1.00107	17.72	2.00097	17.72	3.0004	19.6818	4.04045
17.74	0.00068734	17.74	1.00089	17.74	2.00082	17.74	3.00036	19.7043	4.03934
17.76	0.00063141	17.76	1.00067	17.76	2.00065	17.76	3.00034	19.7268	4.0402
17.78	0.00065804	17.78	1.00051	17.78	2.0005	17.78	3.00034	19.7493	4.04159
17.8	0.00077721	17.8	1.00042	17.8	2.0004	17.8	3.00037	19.7718	4.04222
17.82	0.00102	17.82	1.00039	17.82	2.00034	17.82	3.00042	19.7943	4.03907
17.84	0.00139	17.84	1.0004	17.84	2.00031	17.84	3.00051	19.8168	4.03934
17.86	0.00184	17.86	1.00041	17.86	2.0003	17.86	3.00063	19.8393	4.04149
17.88	0.00202	17.88	1.00045	17.88	2.0003	17.88	3.00071	19.8618	4.04015
17.9	0.00175	17.9	1.00045	17.9	2.0003	17.9	3.00065	19.8843	4.0398
17.92	0.00129	17.92	1.00041	17.92	2.00031	17.92	3.0005	19.9068	4.04025
17.94	0.00092592	17.94	1.00035	17.94	2.00033	17.94	3.00039	19.9293	4.03946
17.96	0.00069268	17.96	1.00032	17.96	2.00037	17.96	3.00032	19.9518	4.04197
17.98	0.00056426	17.98	1.00031	17.98	2.00042	17.98	3.00028	19.9743	4.03992
18	0.00050755	18	1.00033	18	2.0005	18	3.00026	19.9968	4.04042
18.02	0.00050401	18.02	1.00037	18.02	2.00063	18.02	3.00026	20.0193	4.04208
18.04	0.00055191	18.04	1.00043	18.04	2.0008	18.04	3.00027	20.0418	4.04213
18.06	0.00066067	18.06	1.00051	18.06	2.00113	18.06	3.00028	20.0643	4.04075
18.08	0.00083543	18.08	1.0006	18.08	2.00159	18.08	3.0003	20.0868	4.04196
18.1	0.00103	18.1	1.00066	18.1	2.00214	18.1	3.00033	20.1092	4.0419
18.12	0.00111	18.12	1.00074	18.12	2.00273	18.12	3.00041	20.1317	4.04071
18.14	0.00098245	18.14	1.00092	18.14	2.00317	18.14	3.00051	20.1542	4.04094
18.16	0.00082973	18.16	1.00126	18.16	2.00299	18.16	3.00059	20.1767	4.04371
18.18	0.00074745	18.18	1.00181	18.18	2.00237	18.18	3.00058	20.1992	4.0444
18.2	0.00076677	18.2	1.00249	18.2	2.00181	18.2	3.00051	20.2217	4.0437
18.22	0.00090877	18.22	1.00293	18.22	2.00145	18.22	3.00046	20.2442	4.04203
18.24	0.00121	18.24	1.00267	18.24	2.00121	18.24	3.00045	20.2667	4.04252
18.26	0.00169	18.26	1.00203	18.26	2.00101	18.26	3.0005	20.2892	4.04388
18.28	0.00229	18.28	1.00143	18.28	2.00079	18.28	3.00061	20.3117	4.04429
18.3	0.00262	18.3	1.001	18.3	2.0006	18.3	3.00082	20.3342	4.04395
18.32	0.00232	18.32	1.00073	18.32	2.00047	18.32	3.00112	20.3567	4.04452
18.34	0.00172	18.34	1.00057	18.34	2.00038	18.34	3.0015	20.3792	4.04315
18.36	0.0012	18.36	1.00048	18.36	2.00033	18.36	3.0018	20.4017	4.04353
18.38	0.00085953	18.38	1.00042	18.38	2.00029	18.38	3.00175	20.4242	4.0454
18.4	0.00065558	18.4	1.00039	18.4	2.00027	18.4	3.00138	20.4467	4.04434
18.42	0.00053875	18.42	1.00037	18.42	2.00025	18.42	3.001	20.4692	4.04563
18.44	0.00047166	18.44	1.00036	18.44	2.00024	18.44	3.00073	20.4917	4.04586
18.46	0.00043252	18.46	1.00035	18.46	2.00023	18.46	3.00057	20.5142	4.04708
18.48	0.00041031	18.48	1.00035	18.48	2.00023	18.48	3.00048	20.5367	4.04717
18.5	0.00039953	18.5	1.00036	18.5	2.00023	18.5	3.00043	20.5592	4.04614
18.52	0.00039733	18.52	1.00037	18.52	2.00023	18.52	3.00041	20.5817	4.04733
18.54	0.0004021	18.54	1.00038	18.54	2.00023	18.54	3.00041	20.6042	4.04766
18.56	0.00041299	18.56	1.0004	18.56	2.00024	18.56	3.00042	20.6267	4.04992
18.58	0.00042963	18.58	1.00043	18.58	2.00024	18.58	3.00045	20.6491	4.05056
18.6	0.00045201	18.6	1.00045	18.6	2.00025	18.6	3.0005	20.6716	4.05204
18.62	0.00048045	18.62	1.00053	18.62	2.00026	18.62	3.00056	20.6941	4.05186
18.64	0.00051309	18.64	1.00057	18.64	2.00027	18.64	3.00062	20.7166	4.05351
18.66	0.00055591	18.66	1.00061	18.66	2.00029	18.66	3.00064	20.7391	4.05464
18.68	0.0006489	18.68	1.00067	18.68	2.0003	18.68	3.00065	20.7616	4.05689
18.7	0.00071272	18.7	1.00074	18.7	2.00032	18.7	3.00069	20.7841	4.0563
18.72	0.00078892	18.72	1.00082	18.72	2.00034	18.72	3.00075	20.8066	4.05686
18.74	0.00088337	18.74	1.00092	18.74	2.00041	18.74	3.00086	20.8291	4.05854
18.76	0.00099997	18.76	1.00104	18.76	2.00044	18.76	3.00093	20.8516	4.05701
18.78	0.00115	18.78	1.00119	18.78	2.00048	18.78	3.00102	20.8741	4.05685
18.8	0.00133	18.8	1.00138	18.8	2.00053	18.8	3.00112	20.8966	4.05479
18.82	0.00156	18.82	1.00162	18.82	2.00058	18.82	3.00126	20.9191	4.05343
18.84	0.00186	18.84	1.00193	18.84	2.00065	18.84	3.00145	20.9416	4.05557
18.86	0.00225	18.86	1.00234	18.86	2.00071	18.86	3.00171	20.9641	4.05415
18.88	0.00278	18.88	1.0029	18.88	2.00077	18.88	3.00207	20.9866	4.05044
18.9	0.00356	18.9	1.00371	18.9	2.00084	18.9	3.00258	21.0091	4.04979
18.92	0.00478	18.92	1.00498	18.92	2.00094	18.92	3.00334	21.0316	4.04802
18.94	0.00681	18.94	1.00705	18.94	2.00105	18.94	3.00454	21.0541	4.04747
18.96	0.01023	18.96	1.01054	18.96	2.0012	18.96	3.00656	21.0766	4.04596
18.98	0.01573	18.98	1.01619	18.98	2.00139	18.98	3.00993	21.0991	4.04638
19	0.02351	19	1.02431	19	2.00163	19	3.0152	21.1216	4.04725
19.02	0.03117	19.02	1.03271	19.02	2.00194	19.02	3.02213	21.1441	4.04511
19.04	0.03231	19.04	1.03472	19.04	2.00236	19.04	3.02753	21.1666	4.04244
19.06	0.02562	19.06	1.02807	19.06	2.00294	19.06	3.02617	21.189	4.04335
19.08	0.0175	19.08	1.01938	19.08	2.00377	19.08	3.01973	21.2115	4.04275
19.1	0.01145	19.1	1.01277	19.1	2.00506	19.1	3.01354	21.234	4.04223
19.12	0.00762	19.12	1.00858	19.12	2.00722	19.12	3.0094	21.2565	4.04216
19.14	0.00536	19.14	1.00615	19.14	2.01079	19.14	3.00703	21.279	4.04311
19.16	0.00404	19.16	1.00482	19.16	2.01657	19.16	3.00561	21.3015	4.04128
19.18	0.00324	19.18	1.00417	19.18	2.02485	19.18	3.00445	21.324	4.04149
19.2	0.00276	19.2	1.00408	19.2	2.03333	19.2	3.00349	21.3465	4.04022
19.22	0.0025	19.22	1.00444	19.22	2.0352	19.22	3.00282	21.369	4.0407
19.24	0.0025	19.24	1.00529	19.24	2.02836	19.24	3.00239	21.3915	4.04262
19.26	0.0027	19.26	1.00624	19.26	2.01957	19.26	3.00218	21.414	4.03991
19.28	0.00322	19.28	1.00631	19.28	2.01292	19.28	3.00219	21.4365	4.0427
19.3	0.00404	19.3	1.00517	19.3	2.00874	19.3	3.00237	21.459	4.04126
19.32	0.00478	19.32	1.00379	19.32	2.00637	19.32	3.00284	21.4815	4.0425
19.34	0.00466	19.34	1.00274	19.34	2.00516	19.34	3.00372	21.504	4.04037
19.36	0.00371	19.36	1.00205	19.36	2.00471	19.36	3.00501	21.5265	4.04059
19.38	0.0027	19.38	1.00163	19.38	2.00482	19.38	3.00633	21.549	4.04089
19.4	0.00197	19.4	1.00136	19.4	2.00514	19.4	3.00671	21.5715	4.03998
19.42	0.00151	19.42	1.00119	19.42	2.00502	19.42	3.00571	21.594	4.0398
19.44	0.00122	19.44	1.00106	19.44	2.00417	19.44	3.00423	21.6165	4.04065
19.46	0.00105	19.46	1.00098	19.46	2.00317	19.46	3.00301	21.639	4.04208
19.48	0.00093234	19.48	1.00091	19.48	2.00239	19.48	3.00217	21.6615	4.04075
19.5	0.00085362	19.5	1.00086	19.5	2.00187	19.5	3.00164	21.684	4.03892
19.52	0.00079825	19.52	1.00083	19.52	2.00154	19.52	3.00132	21.7065	4.04062
19.54	0.00075946	19.54	1.00081	19.54	2.00132	19.54	3.00111	21.7289	4.04229
19.56	0.0007333	19.56	1.0008	19.56	2.00117	19.56	3.00098	21.7514	4.03964
19.58	0.00071661	19.58	1.00079	19.58	2.00107	19.58	3.00089	21.7739	4.04167
19.6	0.00070925	19.6	1.0008	19.6	2.00099	19.6	3.00083	21.7964	4.0408
19.62	0.00070955	19.62	1.00081	19.62	2.00093	19.62	3.00079	21.8189	4.04015
19.64	0.00071699	19.64	1.00083	19.64	2.00089	19.64	3.00076	21.8414	4.04091
19.66	0.00073151	19.66	1.00086	19.66	2.00086	19.66	3.00075	21.8639	4.0403
19.68	0.00075304	19.68	1.00089	19.68	2.00084	19.68	3.00075	21.8864	4.04216
19.7	0.00078208	19.7	1.00094	19.7	2.00083	19.7	3.00075	21.9089	4.04098
19.72	0.00081933	19.72	1.001	19.72	2.00083	19.72	3.00077	21.9314	4.04011
19.74	0.00086585	19.74	1.00108	19.74	2.00084	19.74	3.0008	21.9539	4.03933
19.76	0.00092074	19.76	1.00117	19.76	2.00086	19.76	3.00084	21.9764	4.0388
19.78	0.00099179	19.78	1.00129	19.78	2.00088	19.78	3.00089	21.9989	4.04061
19.8	0.00108	19.8	1.00143	19.8	2.00091	19.8	3.00097	22.0214	4.04079
19.82	0.00118	19.82	1.0016	19.82	2.00096	19.82	3.00107	22.0439	4.04068
19.84	0.00131	19.84	1.00183	19.84	2.00101	19.84	3.0012	22.0664	4.0403
19.86	0.00147	19.86	1.00211	19.86	2.00108	19.86	3.00137	22.0889	4.04005
19.88	0.00167	19.88	1.00248	19.88	2.00116	19.88	3.00159	22.1114	4.03988
19.9	0.00192	19.9	1.00297	19.9	2.00126	19.9	3.00192	22.1339	4.04124
19.92	0.00224	19.92	1.00365	19.92	2.00139	19.92	3.00237	22.1564	4.04014
19.94	0.00267	19.94	1.00463	19.94	2.00154	19.94	3.00288	22.1789	4.04029
19.96	0.00325	19.96	1.00615	19.96	2.00173	19.96	3.00323	22.2014	4.03952
19.98	0.00406	19.98	1.00864	19.98	2.00197	19.98	3.00339	22.2239	4.03932
20	0.00528	20	1.01285	20	2.00228	20	3.00364	22.2464	4.04005
20.02	0.00725	20.02	1.01967	20.02	2.00268	20.02	3.00413	22.2688	4.03846
20.04	0.01055	20.04	1.02952	20.04	2.00322	20.04	3.00476	22.2913	4.03993
20.06	0.01603	20.06	1.03984	20.06	2.00397	20.06	3.00552	22.3138	4.04095
20.08	0.02445	20.08	1.04259	20.08	2.00505	20.08	3.0068	22.3363	4.0391
20.1	0.03499	20.1	1.03464	20.1	2.00675	20.1	3.00924	22.3588	4.03931
20.12	0.04186	20.12	1.02396	20.12	2.00954	20.12	3.01352	22.3813	4.04026
20.14	0.0379	20.14	1.01576	20.14	2.01419	20.14	3.02028	22.4038	4.04005
20.16	0.02762	20.16	1.01051	20.16	2.02152	20.16	3.02892	22.4263	4.03947
20.18	0.01839	20.18	1.0074	20.18	2.03161	20.18	3.03504	22.4488	4.04042
20.2	0.01216	20.2	1.00558	20.2	2.04116	20.2	3.03253	22.4713	4.03833
20.22	0.0084	20.22	1.00448	20.22	2.04196	20.22	3.02415	22.4938	4.04049
20.24	0.00623	20.24	1.00379	20.24	2.03311	20.24	3.01631	22.5163	4.04037
20.26	0.005	20.26	1.00337	20.26	2.02294	20.26	3.01098	22.5388	4.03902
20.28	0.00434	20.28	1.00316	20.28	2.01559	20.28	3.00784	22.5613	4.0386
20.3	0.0041	20.3	1.00317	20.3	2.0112	20.3	3.00615	22.5838	4.03885
20.32	0.00421	20.32	1.00343	20.32	2.00892	20.32	3.00527	22.6063	4.04111
20.34	0.00454	20.34	1.00392	20.34	2.0078	20.34	3.0046	22.6288	4.03899
20.36	0.00466	20.36	1.00446	20.36	2.00697	20.36	3.00388	22.6513	4.03983
20.38	0.00422	20.38	1.00456	20.38	2.00613	20.38	3.00326	22.6738	4.03931
20.4	0.00356	20.4	1.00413	20.4	2.00553	20.4	3.00282	22.6963	4.03865
20.42	0.00305	20.42	1.00365	20.42	2.00531	20.42	3.00255	22.7188	4.03938
20.44	0.00277	20.44	1.00342	20.44	2.00551	20.44	3.0024	22.7413	4.0374
20.46	0.00271	20.46	1.00346	20.46	2.0062	20.46	3.00236	22.7638	4.03917
20.48	0.00283	20.48	1.00376	20.48	2.00759	20.48	3.00241	22.7863	4.03914
20.5	0.00313	20.5	1.00432	20.5	2.01016	20.5	3.00255	22.8087	4.03977
20.52	0.00356	20.52	1.00526	20.52	2.01466	20.52	3.00277	22.8312	4.03779
20.54	0.00412	20.54	1.00674	20.54	2.02192	20.54	3.00314	22.8537	4.04006
20.56	0.00472	20.56	1.00922	20.56	2.03188	20.56	3.00361	22.8762	4.03968
20.58	0.00557	20.58	1.01348	20.58	2.04063	20.58	3.00415	22.8987	4.03855
20.6	0.00708	20.6	1.02043	20.6	2.04003	20.6	3.00486	22.9212	4.03747
20.62	0.00981	20.62	1.03036	20.62	2.03071	20.62	3.00596	22.9437	4.03933
20.64	0.01452	20.64	1.04027	20.64	2.02079	20.64	3.0078	22.9662	4.03929
20.66	0.02205	20.66	1.04191	20.66	2.01368	20.66	3.01096	22.9887	4.03818
20.68	0.03218	20.68	1.03334	20.68	2.00923	20.68	3.01635	23.0112	4.03913
20.7	0.04056	20.7	1.02279	20.7	2.00651	20.7	3.02498	23.0337	4.03944
20.72	0.03917	20.72	1.01486	20.72	2.00486	20.72	3.03688	23.0562	4.03816
20.74	0.02957	20.74	1.00982	20.74	2.00378	20.74	3.04767	23.0787	4.03707
20.76	0.01982	20.76	1.0068	20.76	2.00304	20.76	3.04772	23.1012	4.03762
20.78	0.01291	20.78	1.005	20.78	2.00251	20.78	3.03715	23.1237	4.03736
20.8	0.00862	20.8	1.00385	20.8	2.00211	20.8	3.02546	23.1462	4.03648
20.82	0.00606	20.82	1.00308	20.82	2.0018	20.82	3.01677	23.1687	4.03727
20.84	0.00452	20.84	1.00253	20.84	2.00157	20.84	3.01116	23.1912	4.03687
20.86	0.00353	20.86	1.00212	20.86	2.00138	20.86	3.00776	23.2137	4.03771
20.88	0.00285	20.88	1.0018	20.88	2.00123	20.88	3.0057	23.2362	4.03745
20.9	0.00236	20.9	1.00156	20.9	2.00111	20.9	3.0044	23.2587	4.0372
20.92	0.00199	20.92	1.00136	20.92	2.00102	20.92	3.00352	23.2812	4.03761
20.94	0.00171	20.94	1.00121	20.94	2.00093	20.94	3.0029	23.3037	4.03689
20.96	0.00149	20.96	1.00108	20.96	2.00083	20.96	3.00244	23.3262	4.03575
20.98	0.00133	20.98	1.00098	20.98	2.00075	20.98	3.00209	23.3487	4.03585
21	0.0012	21	1.00091	21	2.00068	21	3.00183	23.3711	4.03654
21.02	0.0011	21.02	1.00084	21.02	2.00063	21.02	3.00164	23.3936	4.03654
21.04	0.00102	21.04	1.00078	21.04	2.00058	21.04	3.00151	23.4161	4.03662
21.06	0.00094893	21.06	1.00072	21.06	2.00054	21.06	3.00143	23.4386	4.03566
21.08	0.00090785	21.08	1.00068	21.08	2.0005	21.08	3.00138	23.4611	4.03471
21.1	0.00089367	21.1	1.00065	21.1	2.00047	21.1	3.00131	23.4836	4.03651
21.12	0.00089389	21.12	1.00063	21.12	2.00044	21.12	3.00124	23.5061	4.03495
21.14	0.00090923	21.14	1.00064	21.14	2.00042	21.14	3.00123	23.5286	4.03585
21.16	0.00097705	21.16	1.00067	21.16	2.0004	21.16	3.0013	23.5511	4.03381
21.18	0.00113	21.18	1.00075	21.18	2.00039	21.18	3.0014	23.5736	4.03484
21.2	0.00136	21.2	1.0009	21.2	2.00038	21.2	3.00138	23.5961	4.03402
21.22	0.00154	21.22	1.00117	21.22	2.00037	21.22	3.00119	23.6186	4.03476
21.24	0.00144	21.24	1.00153	21.24	2.00037	21.24	3.00096	23.6411	4.03512
21.26	0.00115	21.26	1.00184	21.26	2.00037	21.26	3.00079	23.6636	4.03556
21.28	0.00087016	21.28	1.00179	21.28	2.00037	21.28	3.00068	23.6861	4.03348
21.3	0.00067285	21.3	1.00141	21.3	2.00037	21.3	3.00062	23.7086	4.03347
21.32	0.00054656	21.32	1.00102	21.32	2.00039	21.32	3.00058	23.7311	4.03301
21.34	0.00047362	21.34	1.00075	21.34	2.00043	21.34	3.00054	23.7536	4.03319
21.36	0.00042252	21.36	1.00057	21.36	2.00051	21.36	3.00049	23.7761	4.03305
21.38	0.00038758	21.38	1.00047	21.38	2.00065	21.38	3.00046	23.7986	4.03477
21.4	0.00036278	21.4	1.0004	21.4	2.00089	21.4	3.00044	23.8211	4.0344
21.42	0.0003453	21.42	1.00035	21.42	2.00121	21.42	3.00044	23.8436	4.03323
21.44	0.00033391	21.44	1.00032	21.44	2.0015	21.44	3.00043	23.8661	4.03398
21.46	0.00032839	21.46	1.00029	21.46	2.00148	21.46	3.0004	23.8886	4.03186
21.48	0.00032954	21.48	1.00028	21.48	2.00117	21.48	3.00037	23.911	4.03343
21.5	0.00033971	21.5	1.00027	21.5	2.00085	21.5	3.00034	23.9335	4.03323
21.52	0.00036415	21.52	1.00026	21.52	2.00061	21.52	3.00032	23.956	4.03347
21.54	0.00041287	21.54	1.00022	21.54	2.00046	21.54	3.00031	23.9785	4.03355
21.56	0.00050102	21.56	1.00021	21.56	2.00037	21.56	3.0003	24.001	4.03333
21.58	0.00064421	21.58	1.0002	21.58	2.00032	21.58	3.00031	24.0235	4.03388
21.6	0.0007976	21.6	1.00018	21.6	2.0003	21.6	3.00032	24.046	4.03244
21.62	0.00095538	21.62	1.00016	21.62	2.0003	21.62	3.00034	24.0685	4.0344
21.64	0.00092381	21.64	1.00015	21.64	2.00031	21.64	3.00039	24.091	4.03231
21.66	0.00074693	21.66	1.00015	21.66	2.00031	21.66	3.00044	24.1135	4.0321
21.68	0.00057748	21.68	1.00014	21.68	2.00029	21.68	3.00056	24.136	4.03185
21.7	0.00047176	21.7	1.00014	21.7	2.00021	21.7	3.0007	24.1585	4.03271
21.72	0.00043102	21.72	1.00014	21.72	2.00018	21.72	3.00078	24.181	4.03391
21.74	0.00045124	21.74	1.00013	21.74	2.00015	21.74	3.00076	24.2035	4.03495
21.76	0.00053665	21.76	1.00013	21.76	2.00014	21.76	3.00073	24.226	4.03314
21.78	0.00069482	21.78	1.00013	21.78	2.00013	21.78	3.00075	24.2485	4.03247
21.8	0.00090464	21.8	1.00014	21.8	2.00012	21.8	3.00077	24.271	4.03304
21.82	0.00104	21.82	1.00014	21.82	2.00012	21.82	3.0007	24.2935	4.03261
21.84	0.00094894	21.84	1.00014	21.84	2.00011	21.84	3.00057	24.316	4.03507
21.86	0.00072532	21.86	1.00015	21.86	2.00011	21.86	3.00043	24.3385	4.03465
21.88	0.00052533	21.88	1.00014	21.88	2.00011	21.88	3.00034	24.361	4.03428
21.9	0.00038997	21.9	1.00014	21.9	2.00011	21.9	3.00028	24.3835	4.03445
21.92	0.00030793	21.92	1.00014	21.92	2.00012	21.92	3.00025	24.406	4.0344
21.94	0.00026047	21.94	1.00014	21.94	2.00012	21.94	3.00023	24.4285	4.03353
21.96	0.00023317	21.96	1.00014	21.96	2.00014	21.96	3.00022	24.4509	4.03283
21.98	0.00021759	21.98	1.00015	21.98	2.00015	21.98	3.00021	24.4734	4.03368
22	0.00020949	22	1.00016	22	2.00018	22	3.00021	24.4959	4.03348
22.02	0.00020634	22.02	1.00017	22.02	2.00021	22.02	3.00022	24.5184	4.03335
22.04	0.00020886	22.04	1.00018	22.04	2.00022	22.04	3.00023	24.5409	4.03313
22.06	0.00021667	22.06	1.00019	22.06	2.00022	22.06	3.00024	24.5634	4.03118
22.08	0.00023106	22.08	1.00022	22.08	2.00019	22.08	3.00027	24.5859	4.03133
22.1	0.00025445	22.1	1.00025	22.1	2.00022	22.1	3.00032	24.6084	4.03209
22.12	0.0002901	22.12	1.00029	22.12	2.00025	22.12	3.0004	24.6309	4.03151
22.14	0.0003403	22.14	1.0003	22.14	2.00026	22.14	3.0005	24.6534	4.03053
22.16	0.00039978	22.16	1.00037	22.16	2.00023	22.16	3.0006	24.6759	4.02964
22.18	0.00041225	22.18	1.00045	22.18	2.0002	22.18	3.00068	24.6984	4.02895
22.2	0.00046	22.2	1.00056	22.2	2.00019	22.2	3.00074	24.7209	4.02847
22.22	0.00054011	22.22	1.00075	22.22	2.00019	22.22	3.00073	24.7434	4.02933
22.24	0.00069366	22.24	1.00108	22.24	2.0002	22.24	3.00064	24.7659	4.03019
22.26	0.00096792	22.26	1.00162	22.26	2.00023	22.26	3.00063	24.7884	4.02935
22.28	0.00141	22.28	1.00237	22.28	2.00028	22.28	3.00071	24.8109	4.02951
22.3	0.00205	22.3	1.00311	22.3	2.00035	22.3	3.00092	24.8334	4.02861
22.32	0.00276	22.32	1.00323	22.32	2.00047	22.32	3.00129	24.8559	4.02716
22.34	0.00316	22.34	1.00263	22.34	2.00066	22.34	3.00187	24.8784	4.02832
22.36	0.0028	22.36	1.00192	22.36	2.00095	22.36	3.00258	24.9009	4.0294
22.38	0.00204	22.38	1.00137	22.38	2.00133	22.38	3.003	24.9234	4.02886
22.4	0.00139	22.4	1.00098	22.4	2.00176	22.4	3.00273	24.9459	4.02785
22.42	0.00096232	22.42	1.00072	22.42	2.00219	22.42	3.00209	24.9684	4.02706
22.44	0.00071108	22.44	1.00056	22.44	2.00236	22.44	3.0015	24.9908	4.02715
22.46	0.00057538	22.46	1.00047	22.46	2.002	22.46	3.00108	25.0133	4.02788
22.48	0.00050423	22.48	1.00041	22.48	2.00144	22.48	3.00082	25.0358	4.02975
22.5	0.00046036	22.5	1.00039	22.5	2.00099	22.5	3.00067	25.0583	4.02632
22.52	0.00043057	22.52	1.00038	22.52	2.0007	22.52	3.00059	25.0808	4.02704
22.54	0.00041434	22.54	1.00039	22.54	2.00055	22.54	3.00055	25.1033	4.02729
22.56	0.00041714	22.56	1.00041	22.56	2.00047	22.56	3.00055	25.1258	4.02714
22.58	0.00043954	22.58	1.00044	22.58	2.00042	22.58	3.00059	25.1483	4.02798
22.6	0.00048374	22.6	1.00047	22.6	2.00037	22.6	3.00065	25.1708	4.02696
22.62	0.00055451	22.62	1.00052	22.62	2.00033	22.62	3.00076	25.1933	4.02689
22.64	0.00066149	22.64	1.0006	22.64	2.00031	22.64	3.00093	25.2158	4.02818
22.66	0.00082784	22.66	1.00072	22.66	2.0003	22.66	3.0012	25.2383	4.02578
22.68	0.0011	22.68	1.0009	22.68	2.0003	22.68	3.00167	25.2608	4.02697
22.7	0.00156	22.7	1.00119	22.7	2.00032	22.7	3.00246	25.2833	4.02657
22.72	0.00233	22.72	1.00168	22.72	2.00034	22.72	3.00372	25.3058	4.02721
22.74	0.00354	22.74	1.00251	22.74	2.00038	22.74	3.00544	25.3283	4.02872
22.76	0.00512	22.76	1.00383	22.76	2.00043	22.76	3.00697	25.3508	4.02661
22.78	0.00631	22.78	1.00565	22.78	2.0005	22.78	3.00691	25.3733	4.02665
22.8	0.00593	22.8	1.00731	22.8	2.00059	22.8	3.00536	25.3958	4.02699
22.82	0.00443	22.82	1.00732	22.82	2.00073	22.82	3.00372	25.4183	4.02666
22.84	0.00298	22.84	1.00568	22.84	2.00092	22.84	3.00258	25.4408	4.02613
22.86	0.00199	22.86	1.00386	22.86	2.00124	22.86	3.00193	25.4633	4.02623
22.88	0.00139	22.88	1.00255	22.88	2.00177	22.88	3.00165	25.4858	4.02672
22.9	0.00105	22.9	1.00173	22.9	2.00264	22.9	3.00167	25.5083	4.02718
22.92	0.00086806	22.92	1.00125	22.92	2.00401	22.92	3.00194	25.5307	4.02869
22.94	0.00078535	22.94	1.00097	22.94	2.00582	22.94	3.00239	25.5532	4.02566
22.96	0.00078603	22.96	1.00081	22.96	2.00724	22.96	3.00284	25.5757	4.02608
22.98	0.00088278	22.98	1.00073	22.98	2.00694	22.98	3.00291	25.5982	4.02768
23	0.00111	23	1.00069	23	2.00537	23	3.00242	25.6207	4.02694
23.02	0.00148	23.02	1.00072	23.02	2.00392	23.02	3.00176	25.6432	4.02627
23.04	0.00193	23.04	1.00082	23.04	2.00308	23.04	3.00127	25.6657	4.02664
23.06	0.00213	23.06	1.00103	23.06	2.00279	23.06	3.00097	25.6882	4.02651
23.08	0.00183	23.08	1.0014	23.08	2.00281	23.08	3.0008	25.7107	4.02556
23.1	0.00134	23.1	1.00189	23.1	2.00284	23.1	3.00069	25.7332	4.02697
23.12	0.00094763	23.12	1.0023	23.12	2.00279	23.12	3.00063	25.7557	4.0263
23.14	0.00069506	23.14	1.0023	23.14	2.0025	23.14	3.0006	25.7782	4.02787
23.16	0.00055772	23.16	1.00205	23.16	2.00193	23.16	3.00058	25.8007	4.02592
23.18	0.00050305	23.18	1.00179	23.18	2.00138	23.18	3.00052	25.8232	4.02655
23.2	0.00051174	23.2	1.00146	23.2	2.00097	23.2	3.00045	25.8457	4.02707
23.22	0.00057295	23.22	1.00108	23.22	2.00071	23.22	3.00041	25.8682	4.02648
23.24	0.0006611	23.24	1.00077	23.24	2.00055	23.24	3.00039	25.8907	4.02489
23.26	0.00073829	23.26	1.00056	23.26	2.00045	23.26	3.00042	25.9132	4.02387
23.28	0.00082083	23.28	1.00043	23.28	2.00038	23.28	3.00047	25.9357	4.02492
23.3	0.00087812	23.3	1.00034	23.3	2.00033	23.3	3.00054	25.9582	4.02584
23.32	0.00080789	23.32	1.00029	23.32	2.00029	23.32	3.00057	25.9807	4.02594
23.34	0.00062861	23.34	1.00025	23.34	2.00026	23.34	3.00062	26.0032	4.02539
23.36	0.0004577	23.36	1.00022	23.36	2.00024	23.36	3.00074	26.0257	4.0263
23.38	0.00033741	23.38	1.0002	23.38	2.00022	23.38	3.00095	26.0482	4.0244
23.4	0.00026148	23.4	1.00019	23.4	2.0002	23.4	3.00117	26.0706	4.02583
23.42	0.00021509	23.42	1.00017	23.42	2.0002	23.42	3.00121	26.0931	4.02576
23.44	0.00018617	23.44	1.00017	23.44	2.00019	23.44	3.00099	26.1156	4.02395
23.46	0.00016724	23.46	1.00016	23.46	2.00019	23.46	3.00072	26.1381	4.02436
23.48	0.0001543	23.48	1.00016	23.48	2.00018	23.48	3.00051	26.1606	4.02473
23.5	0.00014533	23.5	1.00015	23.5	2.00019	23.5	3.00038	26.1831	4.0254
23.52	0.00013923	23.52	1.00015	23.52	2.00019	23.52	3.0003	26.2056	4.02426
23.54	0.00013535	23.54	1.00015	23.54	2.0002	23.54	3.00025	26.2281	4.02393
23.56	0.00013332	23.56	1.00016	23.56	2.00022	23.56	3.00022	26.2506	4.02535
23.58	0.00013291	23.58	1.00016	23.58	2.00024	23.58	3.00021	26.2731	4.02312
23.6	0.00013399	23.6	1.00017	23.6	2.00027	23.6	3.00019	26.2956	4.02283
23.62	0.00013654	23.62	1.00018	23.62	2.00031	23.62	3.00019	26.3181	4.02414
23.64	0.0001406	23.64	1.0002	23.64	2.00038	23.64	3.00019	26.3406	4.02371
23.66	0.00014619	23.66	1.00021	23.66	2.00049	23.66	3.00019	26.3631	4.02336
23.68	0.00015374	23.68	1.00024	23.68	2.00068	23.68	3.00019	26.3856	4.02396
23.7	0.00016346	23.7	1.00027	23.7	2.001	23.7	3.0002	26.4081	4.02417
23.72	0.00017581	23.72	1.00032	23.72	2.00147	23.72	3.00021	26.4306	4.02262
23.74	0.00019145	23.74	1.00039	23.74	2.00202	23.74	3.00022	26.4531	4.02417
23.76	0.00021115	23.76	1.0005	23.76	2.0023	23.76	3.00024	26.4756	4.02529
23.78	0.00023671	23.78	1.00067	23.78	2.002	23.78	3.00028	26.4981	4.02242
23.8	0.00026725	23.8	1.00096	23.8	2.00146	23.8	3.00032	26.5206	4.02361
23.82	0.00031206	23.82	1.00141	23.82	2.00102	23.82	3.00039	26.5431	4.02275
23.84	0.00037463	23.84	1.00198	23.84	2.00073	23.84	3.00047	26.5656	4.02318
23.86	0.00046745	23.86	1.00239	23.86	2.00057	23.86	3.00056	26.5881	4.02412
23.88	0.00061427	23.88	1.00226	23.88	2.00049	23.88	3.00061	26.6105	4.02239
23.9	0.00085445	23.9	1.00181	23.9	2.00045	23.9	3.00062	26.633	4.02146
23.92	0.00124	23.92	1.00145	23.92	2.00045	23.92	3.00064	26.6555	4.02264
23.94	0.00179	23.94	1.00132	23.94	2.00048	23.94	3.00071	26.678	4.02242
23.96	0.00241	23.96	1.00136	23.96	2.00055	23.96	3.00085	26.7005	4.0223
23.98	0.00268	23.98	1.00144	23.98	2.00066	23.98	3.0011	26.723	4.02304
24	0.00242	24	1.00135	24	2.00085	24	3.00153	26.7455	4.02215
24.02	0.00206	24.02	1.00117	24.02	2.00114	24.02	3.00221	26.768	4.02234
24.04	0.00192	24.04	1.00105	24.04	2.00153	24.04	3.00319	26.7905	4.02308
24.06	0.00195	24.06	1.00105	24.06	2.00197	24.06	3.00421	26.813	4.02213
24.08	0.00193	24.08	1.00116	24.08	2.00249	24.08	3.00456	26.8355	4.02016
24.1	0.00178	24.1	1.00141	24.1	2.00324	24.1	3.00409	26.858	4.02179
24.12	0.00173	24.12	1.0019	24.12	2.00416	24.12	3.00359	26.8805	4.02161
24.14	0.00196	24.14	1.00273	24.14	2.00452	24.14	3.00357	26.903	4.02087
24.16	0.00256	24.16	1.00388	24.16	2.00383	24.16	3.00409	26.9255	4.02159
24.18	0.00354	24.18	1.00486	24.18	2.00276	24.18	3.00497	26.948	4.02174
24.2	0.00458	24.2	1.00472	24.2	2.00192	24.2	3.00606	26.9705	4.02127
24.22	0.00478	24.22	1.00362	24.22	2.00137	24.22	3.00668	26.993	4.02131
24.24	0.00389	24.24	1.00248	24.24	2.001	24.24	3.00592	27.0155	4.02073
24.26	0.00277	24.26	1.00168	24.26	2.00075	24.26	3.00432	27.038	4.02078
24.28	0.00197	24.28	1.00119	24.28	2.00061	24.28	3.00293	27.0605	4.02105
24.3	0.00153	24.3	1.0009	24.3	2.00051	24.3	3.00199	27.083	4.02036
24.32	0.00137	24.32	1.00074	24.32	2.00046	24.32	3.00142	27.1055	4.01934
24.34	0.00141	24.34	1.00063	24.34	2.00045	24.34	3.0011	27.128	4.0196
24.36	0.0015	24.36	1.00056	24.36	2.00048	24.36	3.00092	27.1504	4.02003
24.38	0.00141	24.38	1.00051	24.38	2.00055	24.38	3.00085	27.1729	4.01955
24.4	0.00114	24.4	1.00049	24.4	2.00066	24.4	3.00083	27.1954	4.01992
24.42	0.00086573	24.42	1.00049	24.42	2.00072	24.42	3.00082	27.2179	4.01763
24.44	0.00067559	24.44	1.0005	24.44	2.00065	24.44	3.00073	27.2404	4.02017
24.46	0.00056167	24.46	1.00055	24.46	2.00054	24.46	3.00061	27.2629	4.01914
24.48	0.00049966	24.48	1.00062	24.48	2.00045	24.48	3.00051	27.2854	4.01905
24.5	0.00047331	24.5	1.00073	24.5	2.0004	24.5	3.00044	27.3079	4.01811
24.52	0.00047079	24.52	1.00091	24.52	2.00039	24.52	3.0004	27.3304	4.01852
24.54	0.00049265	24.54	1.00121	24.54	2.00041	24.54	3.00038	27.3529	4.01813
24.56	0.00053934	24.56	1.00173	24.56	2.00045	24.56	3.00038	27.3754	4.01993
24.58	0.00061952	24.58	1.00258	24.58	2.00053	24.58	3.00039	27.3979	4.018
24.6	0.00075285	24.6	1.00387	24.6	2.00067	24.6	3.00041	27.4204	4.01825
24.62	0.0009797	24.62	1.00538	24.62	2.00091	24.62	3.00044	27.4429	4.01908
24.64	0.00137	24.64	1.0061	24.64	2.00132	24.64	3.00049	27.4654	4.01968
24.66	0.00203	24.66	1.00523	24.66	2.00199	24.66	3.00057	27.4879	4.01919
24.68	0.00303	24.68	1.00371	24.68	2.00295	24.68	3.0007	27.5104	4.0186
24.7	0.00425	24.7	1.00246	24.7	2.00393	24.7	3.0009	27.5329	4.01831
24.72	0.00497	24.72	1.00165	24.72	2.00414	24.72	3.00124	27.5554	4.01847
24.74	0.00439	24.74	1.00115	24.74	2.00333	24.74	3.00181	27.5779	4.01659
24.76	0.00318	24.76	1.00085	24.76	2.0023	24.76	3.00272	27.6004	4.01891
24.78	0.00212	24.78	1.00068	24.78	2.00151	24.78	3.00396	27.6229	4.01712
24.8	0.00143	24.8	1.00056	24.8	2.00101	24.8	3.00503	27.6454	4.01759
24.82	0.00101	24.82	1.00048	24.82	2.00071	24.82	3.00499	27.6679	4.01714
24.84	0.00075319	24.84	1.00042	24.84	2.00054	24.84	3.00388	27.6903	4.01723
24.86	0.00059959	24.86	1.00037	24.86	2.00042	24.86	3.00268	27.7128	4.01857
24.88	0.00050429	24.88	1.00034	24.88	2.00035	24.88	3.00182	27.7353	4.0184
24.9	0.00043583	24.9	1.00032	24.9	2.0003	24.9	3.0013	27.7578	4.01749
24.92	0.00038701	24.92	1.0003	24.92	2.00026	24.92	3.001	27.7803	4.01717
24.94	0.00035155	24.94	1.00028	24.94	2.00023	24.94	3.0008	27.8028	4.01678
24.96	0.00032573	24.96	1.00027	24.96	2.00021	24.96	3.00065	27.8253	4.01723
24.98	0.0003071	24.98	1.00027	24.98	2.00019	24.98	3.00055	27.8478	4.01753
25	0.00029386	25	1.00026	25	2.00018	25	3.00049	27.8703	4.01707
25.02	0.00028502	25.02	1.00026	25.02	2.00017	25.02	3.00046	27.8928	4.01666
25.04	0.00027986	25.04	1.00026	25.04	2.00016	25.04	3.00045	27.9153	4.01693
25.06	0.00027789	25.06	1.00027	25.06	2.00015	25.06	3.00047	27.9378	4.01654
25.08	0.00027886	25.08	1.00028	25.08	2.00015	25.08	3.00049	27.9603	4.01679
25.1	0.0002827	25.1	1.00029	25.1	2.00015	25.1	3.00052	27.9828	4.01774
25.12	0.00029862	25.12	1.0003	25.12	2.00015	25.12	3.00053	28.0053	4.01649
25.14	0.0003092	25.14	1.00031	25.14	2.00016	25.14	3.00051	28.0278	4.01633
25.16	0.00032367	25.16	1.00033	25.16	2.00016	25.16	3.00047	28.0503	4.01631
25.18	0.00034187	25.18	1.00035	25.18	2.00017	25.18	3.00042	28.0728	4.01702
25.2	0.00036141	25.2	1.00038	25.2	2.00018	25.2	3.00039	28.0953	4.01626
25.22	0.00037939	25.22	1.00041	25.22	2.00019	25.22	3.00037	28.1178	4.0168
25.24	0.00039831	25.24	1.00044	25.24	2.00019	25.24	3.00036	28.1403	4.01631
25.26	0.00042233	25.26	1.00047	25.26	2.00019	25.26	3.00036	28.1628	4.01643
25.28	0.00045322	25.28	1.0005	25.28	2.0002	25.28	3.00038	28.1853	4.01572
25.3	0.00049203	25.3	1.00054	25.3	2.0002	25.3	3.00039	28.2078	4.01664
25.32	0.00054006	25.32	1.00059	25.32	2.00023	25.32	3.00042	28.2302	4.01577
25.34	0.00059933	25.34	1.00065	25.34	2.00025	25.34	3.00045	28.2527	4.01661
25.36	0.00067292	25.36	1.00073	25.36	2.00027	25.36	3.00049	28.2752	4.01627
25.38	0.0007654	25.38	1.00084	25.38	2.00029	25.38	3.00055	28.2977	4.01639
25.4	0.00088628	25.4	1.00098	25.4	2.00031	25.4	3.00061	28.3202	4.01625
25.42	0.00104	25.42	1.00116	25.42	2.00034	25.42	3.0007	28.3427	4.01676
25.44	0.00125	25.44	1.00141	25.44	2.00037	25.44	3.00081	28.3652	4.01491
25.46	0.00155	25.46	1.00178	25.46	2.00041	25.46	3.00095	28.3877	4.01507
25.48	0.00201	25.48	1.00234	25.48	2.00046	25.48	3.00114	28.4102	4.01571
25.5	0.00272	25.5	1.00325	25.5	2.00052	25.5	3.00139	28.4327	4.01561
25.52	0.00385	25.52	1.00469	25.52	2.0006	25.52	3.00176	28.4552	4.01532
25.54	0.00553	25.54	1.00684	25.54	2.0007	25.54	3.00237	28.4777	4.01573
25.56	0.00765	25.56	1.00952	25.56	2.00083	25.56	3.00338	28.5002	4.01529
25.58	0.00961	25.58	1.01182	25.58	2.001	25.58	3.00507	28.5227	4.0145
25.6	0.01135	25.6	1.01349	25.6	2.00124	25.6	3.00769	28.5452	4.01469
25.62	0.01314	25.62	1.0147	25.62	2.0016	25.62	3.01104	28.5677	4.01558
25.64	0.01349	25.64	1.01379	25.64	2.00218	25.64	3.01345	28.5902	4.0158
25.66	0.01136	25.66	1.01059	25.66	2.00313	25.66	3.01252	28.6127	4.01557
25.68	0.00874	25.68	1.00732	25.68	2.0047	25.68	3.00936	28.6352	4.01517
25.7	0.00708	25.7	1.00501	25.7	2.00708	25.7	3.0064	28.6577	4.01536
25.72	0.00646	25.72	1.0036	25.72	2.01015	25.72	3.0044	28.6802	4.0162
25.74	0.00611	25.74	1.00281	25.74	2.01255	25.74	3.00326	28.7027	4.01575
25.76	0.00521	25.76	1.0024	25.76	2.01191	25.76	3.00273	28.7252	4.01617
25.78	0.00403	25.78	1.00217	25.78	2.00894	25.78	3.00262	28.7477	4.01641
25.8	0.0031	25.8	1.00198	25.8	2.00603	25.8	3.00276	28.7701	4.0166
25.82	0.00255	25.82	1.00176	25.82	2.004	25.82	3.00296	28.7926	4.01533
25.84	0.00232	25.84	1.0016	25.84	2.00275	25.84	3.00308	28.8151	4.01656
25.86	0.00238	25.86	1.00153	25.86	2.00203	25.86	3.00294	28.8376	4.01624
25.88	0.00263	25.88	1.00155	25.88	2.0016	25.88	3.00247	28.8601	4.01651
25.9	0.00292	25.9	1.00169	25.9	2.00135	25.9	3.00198	28.8826	4.01684
25.92	0.00297	25.92	1.00196	25.92	2.00119	25.92	3.00165	28.9051	4.01654
25.94	0.00267	25.94	1.00239	25.94	2.0011	25.94	3.00149	28.9276	4.01576
25.96	0.0023	25.96	1.00293	25.96	2.00107	25.96	3.00141	28.9501	4.01772
25.98	0.00207	25.98	1.0033	25.98	2.00108	25.98	3.00135	28.9726	4.0174
26	0.00201	26	1.00325	26	2.00114	26	3.00132	28.9951	4.01673
26.02	0.00211	26.02	1.00309	26.02	2.00126	26.02	3.00135	29.0176	4.01794
26.04	0.00236	26.04	1.00311	26.04	2.00149	26.04	3.00145	29.0401	4.01678
26.06	0.0028	26.06	1.00343	26.06	2.00191	26.06	3.00161	29.0626	4.01732
26.08	0.00352	26.08	1.00414	26.08	2.00262	26.08	3.00184	29.0851	4.01742
26.1	0.00473	26.1	1.00545	26.1	2.00377	26.1	3.00216	29.1076	4.01751
26.12	0.00674	26.12	1.00771	26.12	2.00529	26.12	3.00263	29.1301	4.01514
26.14	0.00993	26.14	1.0114	26.14	2.00659	26.14	3.00333	29.1526	4.01573
26.16	0.01433	26.16	1.01678	26.16	2.00659	26.16	3.00443	29.1751	4.01518
26.18	0.01856	26.18	1.02269	26.18	2.00527	26.18	3.00623	29.1976	4.01575
26.2	0.02008	26.2	1.02587	26.2	2.00376	26.2	3.00913	29.2201	4.01487
26.22	0.01942	26.22	1.0254	26.22	2.00267	26.22	3.01317	29.2426	4.01563
26.24	0.01785	26.24	1.0222	26.24	2.00202	26.24	3.01711	29.2651	4.01605
26.26	0.0147	26.26	1.0168	26.26	2.00169	26.26	3.01854	29.2876	4.01542
26.28	0.0112	26.28	1.01164	26.28	2.00157	26.28	3.01806	29.31	4.01472
26.3	0.00892	26.3	1.00803	26.3	2.00158	26.3	3.01759	29.3325	4.01378
26.32	0.00804	26.32	1.00584	26.32	2.00159	26.32	3.01597	29.355	4.01332
26.34	0.00791	26.34	1.0046	26.34	2.00153	26.34	3.01247	29.3775	4.01411
26.36	0.00733	26.36	1.00391	26.36	2.00144	26.36	3.009	29.4	4.01454
26.38	0.00597	26.38	1.00356	26.38	2.00141	26.38	3.00665	29.4225	4.01425
26.4	0.00463	26.4	1.00348	26.4	2.00145	26.4	3.00527	29.445	4.01425
26.42	0.0037	26.42	1.00374	26.42	2.00157	26.42	3.00436	29.4675	4.0139
26.44	0.00317	26.44	1.00451	26.44	2.00178	26.44	3.00356	29.49	4.01498
26.46	0.00297	26.46	1.006	26.46	2.00212	26.46	3.00293	29.5125	4.01327
26.48	0.00313	26.48	1.00825	26.48	2.00267	26.48	3.0025	29.535	4.01364
26.5	0.00374	26.5	1.01053	26.5	2.00357	26.5	3.00226	29.5575	4.01445
26.52	0.00495	26.52	1.01084	26.52	2.00505	26.52	3.00221	29.58	4.01359
26.54	0.00688	26.54	1.00871	26.54	2.00734	26.54	3.00238	29.6025	4.01312
26.56	0.00911	26.56	1.00612	26.56	2.01029	26.56	3.00286	29.625	4.01296
26.58	0.01	26.58	1.00417	26.58	2.01257	26.58	3.0038	29.6475	4.01295
26.6	0.00848	26.6	1.00294	26.6	2.01219	26.6	3.00534	29.67	4.01457
26.62	0.0061	26.62	1.0022	26.62	2.01004	26.62	3.00742	29.6925	4.01184
26.64	0.00419	26.64	1.00177	26.64	2.00822	26.64	3.00903	29.715	4.01337
26.66	0.00293	26.66	1.00152	26.66	2.00755	26.66	3.00859	29.7375	4.01434
26.68	0.00219	26.68	1.00138	26.68	2.00827	26.68	3.00656	29.76	4.0137
26.7	0.00177	26.7	1.00132	26.7	2.01059	26.7	3.00456	29.7825	4.01357
26.72	0.00155	26.72	1.00135	26.72	2.01477	26.72	3.00317	29.805	4.01363
26.74	0.00146	26.74	1.00149	26.74	2.02048	26.74	3.00232	29.8275	4.01408
26.76	0.00152	26.76	1.0018	26.76	2.02526	26.76	3.00183	29.8499	4.01303
26.78	0.00176	26.78	1.00236	26.78	2.02622	26.78	3.00153	29.8724	4.01282
26.8	0.00221	26.8	1.00325	26.8	2.0233	26.8	3.00139	29.8949	4.01301
26.82	0.0028	26.82	1.0043	26.82	2.01769	26.82	3.00138	29.9174	4.01236
26.84	0.00314	26.84	1.00478	26.84	2.01212	26.84	3.00154	29.9399	4.01324
26.86	0.00281	26.86	1.00411	26.86	2.00813	26.86	3.00189	29.9624	4.01359
26.88	0.00214	26.88	1.00298	26.88	2.00563	26.88	3.00241	29.9849	4.01384
26.9	0.00155	26.9	1.00205	26.9	2.00412	26.9	3.00284	30.0074	4.01221
26.92	0.00116	26.92	1.00144	26.92	2.00319	26.92	3.00272	30.0299	4.01124
26.94	0.00093178	26.94	1.00107	26.94	2.00254	26.94	3.00218	30.0524	4.01324
26.96	0.00081827	26.96	1.00086	26.96	2.00206	26.96	3.00165	30.0749	4.01178
26.98	0.00079131	26.98	1.00074	26.98	2.00172	26.98	3.00124	30.0974	4.0118
27	0.00084247	27	1.00068	27	2.00146	27	3.00096	30.1199	4.01212
27.02	0.00096723	27.02	1.00066	27.02	2.00127	27.02	3.00079	30.1424	4.01298
27.04	0.00112	27.04	1.00065	27.04	2.00113	27.04	3.0007	30.1649	4.01088
27.06	0.00118	27.06	1.00059	27.06	2.00102	27.06	3.00068	30.1874	4.01221
27.08	0.00107	27.08	1.00053	27.08	2.00096	27.08	3.00073	30.2099	4.01231
27.1	0.00091748	27.1	1.0005	27.1	2.00093	27.1	3.00086	30.2324	4.01232
27.12	0.00085217	27.12	1.00047	27.12	2.00094	27.12	3.00104	30.2549	4.01131
27.14	0.00090664	27.14	1.00046	27.14	2.001	27.14	3.00123	30.2774	4.01089
27.16	0.00111	27.16	1.00047	27.16	2.00107	27.16	3.00134	30.2999	4.01174
27.18	0.00148	27.18	1.00052	27.18	2.00106	27.18	3.00131	30.3224	4.01103
27.2	0.00197	27.2	1.00063	27.2	2.00098	27.2	3.0011	30.3449	4.01237
27.22	0.00229	27.22	1.00083	27.22	2.00089	27.22	3.00087	30.3674	4.01192
27.24	0.00208	27.24	1.00112	27.24	2.00086	27.24	3.00071	30.3898	4.0126
27.26	0.00156	27.26	1.0014	27.26	2.00089	27.26	3.00061	30.4123	4.01234
27.28	0.0011	27.28	1.00141	27.28	2.00101	27.28	3.00056	30.4348	4.01045
27.3	0.00078663	27.3	1.00113	27.3	2.00125	27.3	3.00056	30.4573	4.01108
27.32	0.00060191	27.32	1.00083	27.32	2.00169	27.32	3.00058	30.4798	4.01085
27.34	0.00050525	27.34	1.00061	27.34	2.00241	27.34	3.00054	30.5023	4.01189
27.36	0.00047776	27.36	1.00048	27.36	2.00344	27.36	3.00047	30.5248	4.011
27.38	0.00049045	27.38	1.00043	27.38	2.00444	27.38	3.00041	30.5473	4.01098
27.4	0.00054785	27.4	1.0004	27.4	2.00462	27.4	3.00041	30.5698	4.01118
27.42	0.00062104	27.42	1.00037	27.42	2.0038	27.42	3.00044	30.5923	4.01099
27.44	0.00063329	27.44	1.00032	27.44	2.00272	27.44	3.00048	30.6148	4.01118
27.46	0.00055076	27.46	1.00027	27.46	2.00188	27.46	3.00048	30.6373	4.01148
27.48	0.00044538	27.48	1.00024	27.48	2.00134	27.48	3.00042	30.6598	4.01138
27.5	0.00036803	27.5	1.00021	27.5	2.00103	27.5	3.00034	30.6823	4.01006
27.52	0.00032573	27.52	1.0002	27.52	2.00084	27.52	3.00028	30.7048	4.01064
27.54	0.00031503	27.54	1.00019	27.54	2.00072	27.54	3.00024	30.7273	4.0115
27.56	0.00033545	27.56	1.0002	27.56	2.00064	27.56	3.00021	30.7498	4.01124
27.58	0.00039184	27.58	1.00021	27.58	2.00059	27.58	3.0002	30.7723	4.01091
27.6	0.00048865	27.6	1.00023	27.6	2.00051	27.6	3.0002	30.7948	4.01011
27.62	0.00060704	27.62	1.00025	27.62	2.00043	27.62	3.00021	30.8173	4.01017
27.64	0.00066446	27.64	1.00025	27.64	2.00035	27.64	3.00023	30.8398	4.01044
27.66	0.00057892	27.66	1.00023	27.66	2.00031	27.66	3.00026	30.8623	4.01034
27.68	0.00045264	27.68	1.00019	27.68	2.00028	27.68	3.00032	30.8848	4.01049
27.7	0.00033928	27.7	1.00016	27.7	2.00025	27.7	3.00038	30.9073	4.01015
27.72	0.00027341	27.72	1.00015	27.72	2.00023	27.72	3.00039	30.9297	4.01081
27.74	0.00023685	27.74	1.00015	27.74	2.00022	27.74	3.00038	30.9522	4.01085
27.76	0.00021967	27.76	1.00015	27.76	2.00021	27.76	3.00035	30.9747	4.00927
27.78	0.00021529	27.78	1.00016	27.78	2.0002	27.78	3.00033	30.9972	4.01002
27.8	0.00022	27.8	1.00017	27.8	2.00019	27.8	3.00032	31.0197	4.01025
27.82	0.00023398	27.82	1.00019	27.82	2.00019	27.82	3.00036	31.0422	4.00917
27.84	0.00025601	27.84	1.00021	27.84	2.00018	27.84	3.00042	31.0647	4.00973
27.86	0.00030176	27.86	1.00025	27.86	2.00018	27.86	3.00047	31.0872	4.00964
27.88	0.00037967	27.88	1.00031	27.88	2.00018	27.88	3.00046	31.1097	4.00902
27.9	0.00050472	27.9	1.00041	27.9	2.00018	27.9	3.00043	31.1322	4.00918
27.92	0.00068595	27.92	1.00058	27.92	2.00018	27.92	3.00043	31.1547	4.00968
27.94	0.00088389	27.94	1.00079	27.94	2.00019	27.94	3.0005	31.1772	4.00894
27.96	0.00098201	27.96	1.00097	27.96	2.00019	27.96	3.00064	31.1997	4.00976
27.98	0.0009141	27.98	1.00098	27.98	2.00021	27.98	3.00081	31.2222	4.01005
28	0.00078341	28	1.00084	28	2.00022	28	3.00088	31.2447	4.00998
28.02	0.00069742	28.02	1.00072	28.02	2.00026	28.02	3.00078	31.2672	4.01027
28.04	0.00069692	28.04	1.0007	28.04	2.0003	28.04	3.00063	31.2897	4.01032
28.06	0.00081573	28.06	1.00077	28.06	2.00035	28.06	3.00052	31.3122	4.00933
28.08	0.00104	28.08	1.00089	28.08	2.00043	28.08	3.00046	31.3347	4.00878
28.1	0.00131	28.1	1.00105	28.1	2.00051	28.1	3.00044	31.3572	4.00961
28.12	0.0015	28.12	1.00122	28.12	2.00058	28.12	3.00046	31.3797	4.0083
28.14	0.00158	28.14	1.00124	28.14	2.00066	28.14	3.0005	31.4022	4.00972
28.16	0.00154	28.16	1.00105	28.16	2.00071	28.16	3.00054	31.4247	4.00951
28.18	0.0013	28.18	1.00081	28.18	2.00067	28.18	3.00055	31.4472	4.00893
28.2	0.00101	28.2	1.00063	28.2	2.00062	28.2	3.00059	31.4696	4.00887
28.22	0.00080352	28.22	1.00053	28.22	2.00059	28.22	3.00067	31.4921	4.01028
28.24	0.00070238	28.24	1.00048	28.24	2.0006	28.24	3.00075	31.5146	4.00934
28.26	0.00069649	28.26	1.00046	28.26	2.00057	28.26	3.00075	31.5371	4.00865
28.28	0.00077077	28.28	1.00045	28.28	2.00053	28.28	3.00069	31.5596	4.00957
28.3	0.00089203	28.3	1.00047	28.3	2.00051	28.3	3.00061	31.5821	4.00963
28.32	0.00097848	28.32	1.0005	28.32	2.00055	28.32	3.00054	31.6046	4.0088
28.34	0.0009566	28.34	1.00056	28.34	2.00065	28.34	3.00052	31.6271	4.01011
28.36	0.00090521	28.36	1.00065	28.36	2.00081	28.36	3.00054	31.6496	4.00888
28.38	0.00092121	28.38	1.00077	28.38	2.001	28.38	3.00059	31.6721	4.00902
28.4	0.00103	28.4	1.00095	28.4	2.00118	28.4	3.00063	31.6946	4.0086
28.42	0.00122	28.42	1.0012	28.42	2.00127	28.42	3.00065	31.7171	4.00892
28.44	0.00142	28.44	1.00146	28.44	2.00133	28.44	3.00067	31.7396	4.00831
28.46	0.00156	28.46	1.00167	28.46	2.00148	28.46	3.00071	31.7621	4.00787
28.48	0.00177	28.48	1.0019	28.48	2.00175	28.48	3.0008	31.7846	4.00865
28.5	0.00222	28.5	1.00233	28.5	2.00201	28.5	3.00095	31.8071	4.0078
28.52	0.00305	28.52	1.00312	28.52	2.00212	28.52	3.0012	31.8296	4.00858
28.54	0.00425	28.54	1.00436	28.54	2.00218	28.54	3.00162	31.8521	4.00856
28.56	0.00538	28.56	1.00586	28.56	2.00248	28.56	3.00231	31.8746	4.00841
28.58	0.00551	28.58	1.00672	28.58	2.00326	28.58	3.00331	31.8971	4.00967
28.6	0.00462	28.6	1.0063	28.6	2.00467	28.6	3.00446	31.9196	4.00905
28.62	0.00368	28.62	1.00558	28.62	2.00674	28.62	3.00504	31.9421	4.01024
28.64	0.00318	28.64	1.00554	28.64	2.00876	28.64	3.00455	31.9646	4.00954
28.66	0.00324	28.66	1.00654	28.66	2.00898	28.66	3.00373	31.9871	4.00933
28.68	0.00386	28.68	1.00853	28.68	2.00712	28.68	3.0032	32.0095	4.00824
28.7	0.00494	28.7	1.01082	28.7	2.00491	28.7	3.00308	32.032	4.00914
28.72	0.00605	28.72	1.01213	28.72	2.00327	28.72	3.00336	32.0545	4.00889
28.74	0.00677	28.74	1.01137	28.74	2.00223	28.74	3.00409	32.077	4.00811
28.76	0.0076	28.76	1.00876	28.76	2.00162	28.76	3.00543	32.0995	4.00745
28.78	0.0088	28.78	1.00602	28.78	2.00127	28.78	3.00755	32.122	4.00871
28.8	0.00916	28.8	1.00403	28.8	2.00106	28.8	3.0102	32.1445	4.00838
28.82	0.00765	28.82	1.00277	28.82	2.00095	28.82	3.0128	32.167	4.00895
28.84	0.00545	28.84	1.00202	28.84	2.00089	28.84	3.01423	32.1895	4.00789
28.86	0.00371	28.86	1.00155	28.86	2.00089	28.86	3.0127	32.212	4.00909
28.88	0.00259	28.88	1.00124	28.88	2.00093	28.88	3.00929	32.2345	4.0083
28.9	0.00194	28.9	1.00104	28.9	2.00097	28.9	3.00622	32.257	4.00804
28.92	0.00157	28.92	1.00088	28.92	2.00101	28.92	3.00413	32.2795	4.00784
28.94	0.0013	28.94	1.00077	28.94	2.00109	28.94	3.00285	32.302	4.00865
28.96	0.00107	28.96	1.0007	28.96	2.00119	28.96	3.0021	32.3245	4.00829
28.98	0.00087779	28.98	1.00064	28.98	2.00129	28.98	3.00164	32.347	4.0077
29	0.00074065	29	1.00061	29	2.00147	29	3.00136	32.3695	4.00804
29.02	0.00064487	29.02	1.00061	29.02	2.00183	29.02	3.00115	32.392	4.0089
29.04	0.00057906	29.04	1.00064	29.04	2.00249	29.04	3.00098	32.4145	4.00706
29.06	0.00053463	29.06	1.0007	29.06	2.00354	29.06	3.00085	32.437	4.00817
29.08	0.00050623	29.08	1.00079	29.08	2.00485	29.08	3.00076	32.4595	4.00763
29.1	0.00049066	29.1	1.00086	29.1	2.00575	29.1	3.00069	32.482	4.00851
29.12	0.00048824	29.12	1.00087	29.12	2.00552	29.12	3.00066	32.5045	4.00779
29.14	0.0004999	29.14	1.00086	29.14	2.00487	29.14	3.00064	32.527	4.00805
29.16	0.0005298	29.16	1.00085	29.16	2.00466	29.16	3.00063	32.5494	4.00826
29.18	0.00058549	29.18	1.00082	29.18	2.00499	29.18	3.00062	32.5719	4.008
29.2	0.00067742	29.2	1.00079	29.2	2.00523	29.2	3.00063	32.5944	4.00797
29.22	0.00081357	29.22	1.00082	29.22	2.00462	29.22	3.00064	32.6169	4.00833
29.24	0.00097941	29.24	1.00091	29.24	2.00351	29.24	3.00066	32.6394	4.00795
29.26	0.00113	29.26	1.00107	29.26	2.00255	29.26	3.00069	32.6619	4.00924
29.28	0.00125	29.28	1.00136	29.28	2.00194	29.28	3.00074	32.6844	4.00767
29.3	0.00141	29.3	1.00184	29.3	2.00161	29.3	3.00083	32.7069	4.00775
29.32	0.00163	29.32	1.00261	29.32	2.00148	29.32	3.00098	32.7294	4.00801
29.34	0.00194	29.34	1.00375	29.34	2.00153	29.34	3.00122	32.7519	4.0082
29.36	0.00247	29.36	1.00529	29.36	2.00175	29.36	3.00158	32.7744	4.0083
29.38	0.0034	29.38	1.00665	29.38	2.00224	29.38	3.00207	32.7969	4.00784
29.4	0.00474	29.4	1.00659	29.4	2.00311	29.4	3.00277	32.8194	4.0087
29.42	0.006	29.42	1.00515	29.42	2.00443	29.42	3.00383	32.8419	4.00831
29.44	0.006	29.44	1.00361	29.44	2.00597	29.44	3.0053	32.8644	4.00919
29.46	0.00474	29.46	1.00252	29.46	2.00674	29.46	3.00668	32.8869	4.00742
29.48	0.00336	29.48	1.00186	29.48	2.00598	29.48	3.00674	32.9094	4.00858
29.5	0.00238	29.5	1.00152	29.5	2.0046	29.5	3.00541	32.9319	4.0084
29.52	0.00181	29.52	1.00136	29.52	2.00341	29.52	3.00395	32.9544	4.00717
29.54	0.00153	29.54	1.00135	29.54	2.0025	29.54	3.00299	32.9769	4.00761
29.56	0.00147	29.56	1.00145	29.56	2.00189	29.56	3.00256	32.9994	4.00831
29.58	0.00159	29.58	1.0017	29.58	2.00154	29.58	3.00259	33.0219	4.00718
29.6	0.00194	29.6	1.00217	29.6	2.00138	29.6	3.00306	33.0444	4.00775
29.62	0.00261	29.62	1.00299	29.62	2.00137	29.62	3.00395	33.0669	4.00721
29.64	0.00365	29.64	1.00429	29.64	2.00151	29.64	3.00493	33.0893	4.00839
29.66	0.00482	29.66	1.0061	29.66	2.00184	29.66	3.00509	33.1118	4.00635
29.68	0.00527	29.68	1.00815	29.68	2.00243	29.68	3.00414	33.1343	4.00792
29.7	0.00455	29.7	1.00923	29.7	2.00331	29.7	3.00294	33.1568	4.00767
29.72	0.00352	29.72	1.00814	29.72	2.00424	29.72	3.00203	33.1793	4.00733
29.74	0.00287	29.74	1.0059	29.74	2.00479	29.74	3.00146	33.2018	4.00706
29.76	0.00273	29.76	1.00394	29.76	2.00512	29.76	3.00113	33.2243	4.00757
29.78	0.00303	29.78	1.00262	29.78	2.00571	29.78	3.00095	33.2468	4.0064
29.8	0.00352	29.8	1.00181	29.8	2.00609	29.8	3.00087	33.2693	4.00861
29.82	0.00377	29.82	1.00133	29.82	2.0054	29.82	3.00087	33.2918	4.00679
29.84	0.00334	29.84	1.00103	29.84	2.00402	29.84	3.00096	33.3143	4.00637
29.86	0.0025	29.86	1.00083	29.86	2.00276	29.86	3.00118	33.3368	4.00705
29.88	0.00176	29.88	1.0007	29.88	2.00188	29.88	3.00158	33.3593	4.00629
29.9	0.00125	29.9	1.0006	29.9	2.00133	29.9	3.00218	33.3818	4.00696
29.92	0.00094992	29.92	1.00053	29.92	2.00101	29.92	3.00283	33.4043	4.00679
29.94	0.0007767	29.94	1.00048	29.94	2.00082	29.94	3.00309	33.4268	4.00703
29.96	0.0006888	29.96	1.00044	29.96	2.00069	29.96	3.00267	33.4493	4.00609
29.98	0.0006654	29.98	1.00043	29.98	2.00058	29.98	3.00194	33.4718	4.00662
30	0.00070475	30	1.00042	30	2.00048	30	3.00133	33.4943	4.00651

## Sheet: FigureS18_b
Experiments		Theory Rdm AlSc-TBAPy		Theory AlAlScSc-TBAPy		Theory AlScScAl-TBAPy		Theory AlScAlSc-TBAPy
Pressure (bar)	Uptake (mmol/mmol)	Pressure (bar)	Uptake (mmol/mmol)	Pressure (bar)	Uptake (mmol/mmol)	Pressure (bar)	Uptake (mmol/mmol)	Pressure (bar)	Uptake (mmol/mmol)
0.00623	0.01248	0.001	0.0033	0.001	0.00431	0.001	0.00388	0.001	0.00374
0.01201	0.02403	0.003	0.00979	0.003	0.01258	0.003	0.01126	0.003	0.01122
0.02447	0.04839	0.006	0.01887	0.006	0.02423	0.006	0.02251	0.006	0.02262
0.04894	0.09508	0.008	0.02611	0.008	0.0321	0.008	0.02964	0.008	0.02946
0.0747	0.14298	0.01	0.03269	0.01	0.0389	0.01	0.03829	0.01	0.03731
0.0997	0.18783	0.025	0.07559	0.025	0.09239	0.025	0.0911	0.025	0.0888
0.14778	0.27128	0.05	0.15554	0.05	0.18074	0.05	0.17096	0.05	0.17198
0.17416	0.31549	0.075	0.21734	0.075	0.26494	0.075	0.2477	0.075	0.23982
0.19925	0.35675	0.1	0.27315	0.1	0.32145	0.1	0.32006	0.1	0.31004
0.23619	0.41633	0.125	0.33993	0.125	0.39066	0.125	0.37481	0.125	0.37301
0.27392	0.47454	0.15	0.39857	0.15	0.44837	0.15	0.42825	0.15	0.44097
0.34725	0.58546	0.175	0.43065	0.175	0.49717	0.175	0.47708	0.175	0.48685
0.4237	0.69553	0.2	0.49315	0.2	0.56975	0.2	0.55454	0.2	0.52395
0.49926	0.7994	0.225	0.54703	0.225	0.60978	0.225	0.58765	0.225	0.57498
0.54918	0.86705	0.25	0.59057	0.25	0.6625	0.25	0.63181	0.25	0.63387
0.59832	0.93283	0.275	0.61926	0.275	0.68515	0.275	0.66937	0.275	0.6585
0.69658	1.05993	0.3	0.67945	0.3	0.73824	0.3	0.72803	0.3	0.71466
0.84639	1.24481	0.35	0.74208	0.35	0.8209	0.35	0.79454	0.35	0.80224
0.99797	1.42748	0.4	0.85766	0.4	0.88342	0.4	0.89095	0.4	0.86779
1.09631	1.54156	0.45	0.9255	0.45	0.97942	0.45	0.9499	0.45	0.93595
1.19833	1.65954	0.5	0.99822	0.5	1.04244	0.5	1.01604	0.5	0.98146
		0.55	1.048	0.55	1.0698	0.55	1.10041	0.55	1.07985
		0.6	1.11466	0.6	1.12931	0.6	1.13395	0.6	1.12317
		0.65	1.17918	0.65	1.19248	0.65	1.18225	0.65	1.18354
		0.7	1.26165	0.7	1.23665	0.7	1.24686	0.7	1.23568
		0.75	1.29172	0.75	1.29234	0.75	1.30851	0.75	1.30088
		0.8	1.33866	0.8	1.37034	0.8	1.36169	0.8	1.31861
		0.85	1.38775	0.85	1.41038	0.85	1.38903	0.85	1.39176
		0.9	1.45076	0.9	1.43861	0.9	1.44017	0.9	1.41866
		0.95	1.50296	0.95	1.51366	0.95	1.51649	0.95	1.51585
		1	1.5691	1	1.54454	1	1.56057	1	1.55638
		1.1	1.6731	1.1	1.62768	1.1	1.62634	1.1	1.63342
		1.2	1.78311	1.2	1.7511	1.2	1.72918	1.2	1.71893

## Sheet: FigureS18_c
Experiments		Theory Rdm AlSc-TBAPy		Theory AlAlScSc-TBAPy		Theory AlScScAl-TBAPy		Theory AlScAlSc-TBAPy
Pressure (bar)	Uptake (mmol/mmol)	Pressure (bar)	Uptake (mmol/mmol)	Pressure (bar)	Uptake (mmol/mmol)	Pressure (bar)	Uptake (mmol/mmol)	Pressure (bar)	Uptake (mmol/mmol)
0.00614	0.0011	0.001	0.000137571	0.001	0.000181344	0.001	0.000243876	0.001	0.00019385
0.01241	0.00199	0.003	0.000650336	0.003	0.000556538	0.003	0.000475246	0.003	0.000569044
0.02489	0.00394	0.006	0.00133	0.006	0.00114	0.006	0.00119	0.006	0.00116
0.04974	0.00798	0.008	0.00164	0.008	0.00138	0.008	0.00166	0.008	0.0016
0.09938	0.01631	0.01	0.00192	0.01	0.00186	0.01	0.00181	0.01	0.00188
0.14958	0.02427	0.025	0.00501	0.025	0.0043	0.025	0.00501	0.025	0.00476
0.19926	0.03226	0.05	0.00966	0.05	0.00889	0.05	0.00953	0.05	0.00933
0.29853	0.04797	0.075	0.01428	0.075	0.01323	0.075	0.01452	0.075	0.01393
0.39871	0.06362	0.1	0.01978	0.1	0.01724	0.1	0.01883	0.1	0.01887
0.49971	0.0788	0.125	0.0247	0.125	0.02182	0.125	0.02267	0.125	0.02357
0.84796	0.12989	0.15	0.03007	0.15	0.02726	0.15	0.02754	0.15	0.02856
1.02679	0.15646	0.175	0.03367	0.175	0.03045	0.175	0.03353	0.175	0.03239
1.19473	0.18174	0.2	0.03944	0.2	0.03483	0.2	0.03784	0.2	0.03876
		0.225	0.0442	0.225	0.03948	0.225	0.04238	0.225	0.04268
		0.25	0.04925	0.25	0.04361	0.25	0.04824	0.25	0.04596
		0.275	0.05328	0.275	0.04752	0.275	0.04963	0.275	0.05089
		0.3	0.0587	0.3	0.05153	0.3	0.05467	0.3	0.05618
		0.35	0.06703	0.35	0.06095	0.35	0.06592	0.35	0.0645
		0.4	0.0768	0.4	0.06832	0.4	0.0751	0.4	0.07439
		0.45	0.08669	0.45	0.07835	0.45	0.08499	0.45	0.08594
		0.5	0.09547	0.5	0.08693	0.5	0.09454	0.5	0.09522
		0.55	0.10549	0.55	0.09522	0.55	0.10218	0.55	0.10187
		0.6	0.11565	0.6	0.1051	0.6	0.11014	0.6	0.11158
		0.65	0.12278	0.65	0.11438	0.65	0.12186	0.65	0.12034
		0.7	0.13347	0.7	0.12148	0.7	0.12998	0.7	0.13144
		0.75	0.14044	0.75	0.13047	0.75	0.13944	0.75	0.13856
		0.8	0.15348	0.8	0.13541	0.8	0.14765	0.8	0.1476
		0.85	0.16427	0.85	0.14696	0.85	0.15609	0.85	0.1588
		0.9	0.17606	0.9	0.15587	0.9	0.16407	0.9	0.16743
		0.95	0.18516	0.95	0.16324	0.95	0.17503	0.95	0.17656
		1	0.18926	1	0.16983	1	0.18421	1	0.18221
		1.1	0.20574	1.1	0.18846	1.1	0.20554	1.1	0.20225
		1.2	0.22986	1.2	0.20248	1.2	0.21862	1.2	0.22086

## Sheet: FigureS18_d
Experiments
Relative Humidity (P/Psat, %)	Uptake (mmol/mmol)
2.26799	0.20803
5.52229	0.35011
7.7293	0.41841
10.1355	0.4867
12.6135	0.55657
14.9966	0.62643
17.6236	0.69708
20.0352	0.76695
22.7706	0.8321
25.0616	0.90275
27.3296	0.98125
29.5096	1.0519
35.5006	1.2874
40.5324	1.51505
45.3882	1.75055
47.8323	1.93895
49.771	2.0881
53.4318	2.34715
54.8964	2.5748
56.5371	2.7789
57.4895	2.9673
58.6506	3.22635
59.6803	3.454
62.2463	3.925
63.4196	4.3803
64.3991	4.81205
65.0982	5.23595
65.88	5.652
66.5574	6.05235
67.2402	6.44485
67.5423	6.82165
68.2035	7.19845
68.3132	7.5674
69.1776	7.9285
69.3104	8.321
69.7615	8.635
70.5216	9.106
71.0107	9.6555
71.7044	10.1265
72.0851	10.5975
72.5308	11.0685
73.0213	11.5395
73.3952	12.0105
74.2704	12.403
76.4395	12.7955
79.5556	13.188
84.6985	13.5805
87.5776	13.973
90.3414	14.287
92.7083	14.6795
94.5644	15.072
94.9221	15.229
95.7702	15.543
