# Supplementary material for: Unraveling metal effects on CO2 uptake in pyrene-based metal-organic frameworks
Source: Nat Commun. 2025 Feb 11;16:1516. doi: 10.1038/s41467-025-56296-w (PMC11814143; doi:10.1038/s41467-025-56296-w)
Supplement: Supplementary file 3 — Source Data [file 41467_2025_56296_MOESM3_ESM.zip › SourceCode/SuppInf/FigureS2_TBAPy_NMR.csv]

0.000219206	18868.1
0.000524772	19680.8
0.000830337	20598.2
0.0011359	20232.9
0.00144147	18678.6
0.00174703	17607.7
0.0020526	18003.7
0.00235817	18903.9
0.00266373	19059.8
0.0029693	18832.2
0.00327486	19391.1
0.00358043	20712.1
0.00388599	21593.1
0.00419156	21369.1
0.00449712	20441.7
0.00480269	19211.7
0.00510825	17677.7
0.00541382	16252.1
0.00571939	15828.3
0.00602495	16555.6
0.00633052	17404.6
0.00663608	17484.9
0.00694165	17137.5
0.00724721	17223.9
0.00755278	17952
0.00785834	18963.3
0.00816391	20030.5
0.00846948	20993.3
0.00877504	21391.8
0.00908061	20924.9
0.00938617	20142.9
0.00969174	20014.6
0.0099973	20758.9
0.0103029	21611.5
0.0106084	21821.4
0.010914	21416.2
0.0112196	20830.2
0.0115251	20231.4
0.0118307	19568.6
0.0121363	19015.4
0.0124418	18896.6
0.0127474	19174.2
0.013053	19436.7
0.0133585	19569.4
0.0136641	20017.4
0.0139697	20977.5
0.0142752	21674.7
0.0145808	21157.9
0.0148864	19768.3
0.0151919	18961.8
0.0154975	19360.5
0.015803	19814.5
0.0161086	19039.4
0.0164142	17498.2
0.0167197	16754.9
0.0170253	17385.5
0.0173309	18531.5
0.0176364	19322.9
0.017942	19680.4
0.0182476	19686.2
0.0185531	19212.1
0.0188587	18450.4
0.0191643	17959.5
0.0194698	17885.4
0.0197754	17897.1
0.020081	18085.6
0.0203865	18988.1
0.0206921	20368.1
0.0209977	20987.2
0.0213032	20218.9
0.0216088	18995.7
0.0219144	18392.7
0.0222199	18085.9
0.0225255	17172.6
0.0228311	15876.3
0.0231366	15314.7
0.0234422	15881.1
0.0237478	16883
0.0240533	17643.8
0.0243589	18063.7
0.0246644	18186.2
0.02497	18083.3
0.0252756	18127.3
0.0255811	18543.9
0.0258867	18742.6
0.0261923	18002.3
0.0264978	16852.6
0.0268034	16740.6
0.027109	18052.3
0.0274145	19463.6
0.0277201	19753.2
0.0280257	19358.2
0.0283312	19414.2
0.0286368	19990.1
0.0289424	20215.4
0.0292479	19751.8
0.0295535	19144.4
0.0298591	18784.9
0.0301646	18432.2
0.0304702	17931.8
0.0307758	17641.6
0.0310813	17765
0.0313869	17846.7
0.0316925	17443.4
0.031998	16918.1
0.0323036	16995.8
0.0326092	17716.8
0.0329147	18432.6
0.0332203	18843.3
0.0335258	19433.7
0.0338314	20645.1
0.034137	22085.5
0.0344425	22910.8
0.0347481	22702.6
0.0350537	21685.7
0.0353592	20399.4
0.0356648	19463.9
0.0359704	19293.5
0.0362759	19586.8
0.0365815	19446.1
0.0368871	18533.4
0.0371926	17733.7
0.0374982	17962.9
0.0378038	18687
0.0381093	18635.6
0.0384149	17827.5
0.0387205	17648.9
0.039026	18701.2
0.0393316	19828.8
0.0396372	19856.6
0.0399427	19167.5
0.0402483	18763.3
0.0405539	18766.1
0.0408594	18851.6
0.041165	19309.8
0.0414706	20432.1
0.0417761	21406.1
0.0420817	21132.6
0.0423873	19887.9
0.0426928	18967.1
0.0429984	18834.1
0.0433039	18843.8
0.0436095	18747.2
0.0439151	19144.9
0.0442206	20185.9
0.0445262	21028.4
0.0448318	21085.3
0.0451373	20820.6
0.0454429	20768.7
0.0457485	20634.9
0.046054	19993.9
0.0463596	19155.4
0.0466652	18643.5
0.0469707	18354.8
0.0472763	17904.2
0.0475819	17413.3
0.0478874	17328.8
0.048193	17723.5
0.0484986	18315.4
0.0488041	18980.1
0.0491097	19772.4
0.0494153	20587.1
0.0497208	21218.4
0.0500264	21679.7
0.050332	22117.4
0.0506375	22442.9
0.0509431	22318
0.0512487	21529.1
0.0515542	20245.8
0.0518598	18892.6
0.0521653	17791.6
0.0524709	16926.8
0.0527765	16154.7
0.053082	15683
0.0533876	16068.8
0.0536932	17518.1
0.0539987	19470.4
0.0543043	21178.9
0.0546099	22357.4
0.0549154	22874.8
0.055221	22360.5
0.0555266	20867.2
0.0558321	19467.8
0.0561377	19156.8
0.0564433	19384.8
0.0567488	18844
0.0570544	17634.3
0.05736	17296.1
0.0576655	18455.4
0.0579711	19827.1
0.0582767	20106.4
0.0585822	19560.1
0.0588878	18995.9
0.0591934	18403
0.0594989	17633.7
0.0598045	17375.4
0.0601101	18206.3
0.0604156	19413.9
0.0607212	19943.4
0.0610267	19940.1
0.0613323	20190.9
0.0616379	20563.2
0.0619434	20255.7
0.062249	19276.2
0.0625546	18450.3
0.0628601	18155.3
0.0631657	18184.6
0.0634713	18683.8
0.0637768	19992.1
0.0640824	21561.6
0.064388	22245.9
0.0646935	21865.8
0.0649991	21460.1
0.0653047	21735.8
0.0656102	22190.7
0.0659158	22053.9
0.0662214	21286.9
0.0665269	20356.7
0.0668325	19664.5
0.0671381	19392.1
0.0674436	19346.5
0.0677492	18937.9
0.0680548	17944.5
0.0683603	17193.4
0.0686659	17698.9
0.0689715	19211.6
0.069277	20496.6
0.0695826	20948.7
0.0698881	20941.7
0.0701937	20697.5
0.0704993	20034.9
0.0708048	19282.8
0.0711104	19092.2
0.071416	19145.9
0.0717215	18507.2
0.0720271	17564.5
0.0723327	17937.2
0.0726382	19758.9
0.0729438	20841.8
0.0732494	19733.3
0.0735549	17988.1
0.0738605	17833.1
0.0741661	18939
0.0744716	19425.8
0.0747772	19056.6
0.0750828	19217.6
0.0753883	20194.5
0.0756939	20732.4
0.0759995	20353.4
0.076305	20037.1
0.0766106	20221.1
0.0769162	20022.3
0.0772217	19060.6
0.0775273	18319.6
0.0778329	18384.8
0.0781384	18424.9
0.078444	17918.6
0.0787495	17862.4
0.0790551	18977.8
0.0793607	20090.5
0.0796662	19924.8
0.0799718	19445.7
0.0802774	20471.8
0.0805829	22532.8
0.0808885	23210.1
0.0811941	21645.7
0.0814996	19738.2
0.0818052	19321.3
0.0821108	19855.6
0.0824163	19821.9
0.0827219	19054.3
0.0830275	18534.9
0.083333	18758.8
0.0836386	19416
0.0839442	20115
0.0842497	20468.6
0.0845553	19987.4
0.0848609	18816.1
0.0851664	18059
0.085472	18390.3
0.0857776	18862.8
0.0860831	18261.6
0.0863887	17187.9
0.0866943	17344.8
0.0869998	18908.8
0.0873054	20211.8
0.0876109	20248.2
0.0879165	19893.3
0.0882221	20084.4
0.0885276	20362.6
0.0888332	20139.1
0.0891388	20035.5
0.0894443	20751.8
0.0897499	21672.4
0.0900555	21909.4
0.090361	21864.9
0.0906666	22377.3
0.0909722	23021.4
0.0912777	22745.4
0.0915833	21681.9
0.0918889	20810.2
0.0921944	20219.6
0.0925	19296.7
0.0928056	18335.1
0.0931111	18195.1
0.0934167	18467.6
0.0937223	17900.4
0.0940278	16852.3
0.0943334	17301.3
0.094639	19811
0.0949445	22440.9
0.0952501	23590.5
0.0955557	24058.6
0.0958612	25013.9
0.0961668	25654.5
0.0964724	24615.5
0.0967779	22445.9
0.0970835	20820.6
0.097389	20102.8
0.0976946	19470.9
0.0980002	18840.6
0.0983057	18814.6
0.0986113	19045.4
0.0989169	18509
0.0992224	17444.9
0.099528	17328.6
0.0998336	18599.3
0.100139	19874.9
0.100445	19910.2
0.10075	19139.1
0.101056	18734.2
0.101361	19090.7
0.101667	19773
0.101973	20233.2
0.102278	20158.6
0.102584	19680.4
0.102889	19462.2
0.103195	19998.1
0.1035	20771.4
0.103806	20832.3
0.104111	20252.7
0.104417	20106.9
0.104723	20822.1
0.105028	21501.7
0.105334	21307
0.105639	20694
0.105945	20699.9
0.10625	21509.3
0.106556	22215.3
0.106862	21772.1
0.107167	20055.5
0.107473	18255.7
0.107778	18018.3
0.108084	19627.5
0.108389	21338
0.108695	21372.2
0.109001	20289.3
0.109306	20141.7
0.109612	21385.2
0.109917	22213.7
0.110223	21349.4
0.110528	19879.9
0.110834	19457.3
0.111139	20060.3
0.111445	20671.8
0.111751	21036.4
0.112056	21411.6
0.112362	21414.5
0.112667	20548.6
0.112973	19402.5
0.113278	19027.7
0.113584	19397.8
0.11389	19597.8
0.114195	19284.1
0.114501	18903.7
0.114806	18717.9
0.115112	18662.7
0.115417	18959.9
0.115723	19794.8
0.116029	20555.1
0.116334	20474.7
0.11664	19887.1
0.116945	19709.9
0.117251	19819.1
0.117556	19254.5
0.117862	18102.4
0.118168	17740.8
0.118473	18806.8
0.118779	20209.9
0.119084	20747.6
0.11939	20547.6
0.119695	20230.5
0.120001	19775.6
0.120306	19136.9
0.120612	19003.6
0.120918	19793.5
0.121223	20553.9
0.121529	20082.9
0.121834	18790.3
0.12214	18277.4
0.122445	19165.6
0.122751	20386.6
0.123057	20689.7
0.123362	19950.5
0.123668	18862.1
0.123973	18199.7
0.124279	18625.1
0.124584	20371.2
0.12489	22664.4
0.125196	24086.4
0.125501	24004.1
0.125807	23181.9
0.126112	22603.1
0.126418	22282.2
0.126723	21812.1
0.127029	21460.4
0.127334	21736.6
0.12764	22143.8
0.127946	21545.1
0.128251	20006.6
0.128557	19185.4
0.128862	20205.8
0.129168	21958.6
0.129473	22470.3
0.129779	21528.4
0.130085	20851.1
0.13039	21666.5
0.130696	23175.6
0.131001	23780.2
0.131307	23015.6
0.131612	21694.7
0.131918	20712.5
0.132224	20382.9
0.132529	20657.1
0.132835	21322.4
0.13314	21997
0.133446	22378.8
0.133751	22546.9
0.134057	22763.7
0.134362	23039.8
0.134668	23149.4
0.134974	23011
0.135279	22813.2
0.135585	22788.8
0.13589	22980.6
0.136196	23140.3
0.136501	22836.7
0.136807	21933.2
0.137113	21010.1
0.137418	20887.5
0.137724	21554.3
0.138029	22071.3
0.138335	21822.9
0.13864	21267
0.138946	20990.4
0.139252	20697.2
0.139557	19898.9
0.139863	19054.8
0.140168	19016.3
0.140474	19632.1
0.140779	19971.9
0.141085	19829.8
0.14139	19894.8
0.141696	20349.8
0.142002	20443.7
0.142307	19800.1
0.142613	19121.7
0.142918	19086
0.143224	19394.9
0.143529	19481.6
0.143835	19419.3
0.144141	19549.2
0.144446	19849.3
0.144752	20213.1
0.145057	20725.9
0.145363	21149
0.145668	20847.6
0.145974	19851.1
0.14628	19245.9
0.146585	19743.3
0.146891	20559.8
0.147196	20625.6
0.147502	20228.7
0.147807	20335.9
0.148113	20821.7
0.148418	20719.8
0.148724	19994.2
0.14903	19629
0.149335	19878.9
0.149641	19830.1
0.149946	19072.8
0.150252	18535.8
0.150557	19023.8
0.150863	19977.9
0.151169	20433.6
0.151474	20349.9
0.15178	20189.2
0.152085	19931.6
0.152391	19419.9
0.152696	19070.9
0.153002	19227.4
0.153308	19232.5
0.153613	18260.1
0.153919	16862.7
0.154224	16502
0.15453	17450.3
0.154835	18339.1
0.155141	18214.7
0.155446	17938.1
0.155752	18721
0.156058	20088.1
0.156363	20465.6
0.156669	19501.6
0.156974	18568.2
0.15728	18726.3
0.157585	19276.6
0.157891	19025.7
0.158197	18230.4
0.158502	18234.9
0.158808	19406.3
0.159113	20540.1
0.159419	20610.1
0.159724	20167.2
0.16003	20324.8
0.160336	20999.4
0.160641	21116.8
0.160947	20340.9
0.161252	19580.6
0.161558	19589.2
0.161863	19957.4
0.162169	19982.7
0.162475	19821.8
0.16278	20035.2
0.163086	20417.8
0.163391	20172.1
0.163697	19191.1
0.164002	18356.1
0.164308	18341.6
0.164613	18771.8
0.164919	18915.4
0.165225	18712
0.16553	18660.4
0.165836	19033.6
0.166141	19686.1
0.166447	20409.1
0.166752	20991.9
0.167058	21090.6
0.167364	20577.3
0.167669	19972.8
0.167975	19977.9
0.16828	20497.4
0.168586	20663.9
0.168891	20001.1
0.169197	19060
0.169503	18654.6
0.169808	18955.5
0.170114	19640.1
0.170419	20422.7
0.170725	20994.4
0.17103	20940.2
0.171336	20304.4
0.171641	19825
0.171947	19927.7
0.172253	19897.3
0.172558	18930.2
0.172864	17708.2
0.173169	17752.6
0.173475	19146
0.17378	20134.6
0.174086	19474.1
0.174392	18109.8
0.174697	17784.6
0.175003	18800.8
0.175308	20025.6
0.175614	20500.4
0.175919	20122.4
0.176225	19157.6
0.176531	18059.1
0.176836	17593.9
0.177142	18263.4
0.177447	19570.5
0.177753	20487.9
0.178058	20589.5
0.178364	20202.5
0.178669	19715.4
0.178975	19423.6
0.179281	19751.8
0.179586	20709.3
0.179892	21263.5
0.180197	20285.4
0.180503	18211
0.180808	16799.9
0.181114	17041.3
0.18142	18216.6
0.181725	19267.1
0.182031	20060
0.182336	20824.8
0.182642	21286
0.182947	21074.1
0.183253	20373.7
0.183559	19584.9
0.183864	18908.7
0.18417	18704.8
0.184475	19468.2
0.184781	20808.7
0.185086	21254.9
0.185392	19973.5
0.185697	18099.7
0.186003	17412.4
0.186309	18148.3
0.186614	19103.4
0.18692	19498.9
0.187225	19626.3
0.187531	19816.6
0.187836	19919.4
0.188142	19904.6
0.188448	20002.3
0.188753	20060.6
0.189059	19601.7
0.189364	18725.2
0.18967	18200.7
0.189975	18450.4
0.190281	19103.2
0.190587	19674.6
0.190892	19972.7
0.191198	19766.1
0.191503	18940.2
0.191809	18192.1
0.192114	18585.3
0.19242	19977.9
0.192725	20800.5
0.193031	19973.7
0.193337	18246.4
0.193642	17007.1
0.193948	16582
0.194253	16497.2
0.194559	16654.9
0.194864	17215.6
0.19517	17835.8
0.195476	18123.8
0.195781	18521.1
0.196087	19595.6
0.196392	20658.1
0.196698	20350.8
0.197003	18742.1
0.197309	17605.6
0.197615	18161.4
0.19792	19569.9
0.198226	20308.7
0.198531	20180.7
0.198837	20103.4
0.199142	20485.7
0.199448	20805.4
0.199754	20648.6
0.200059	20323.3
0.200365	20292.3
0.20067	20537.6
0.200976	20692.8
0.201281	20520.4
0.201587	20139.1
0.201892	19920.3
0.202198	20116.3
0.202504	20453.6
0.202809	20284.2
0.203115	19417.9
0.20342	18593.4
0.203726	18703.3
0.204031	19674.9
0.204337	20622.9
0.204643	21066
0.204948	21361.7
0.205254	21776.4
0.205559	21819.5
0.205865	21015.1
0.20617	19891.7
0.206476	19535.6
0.206782	20268.6
0.207087	21285.3
0.207393	21587.4
0.207698	20864.8
0.208004	19512.1
0.208309	18262.7
0.208615	17846.4
0.20892	18512.1
0.209226	19710.3
0.209532	20616.1
0.209837	21062.8
0.210143	21522.4
0.210448	22076.4
0.210754	22063.3
0.211059	21151.3
0.211365	20184.6
0.211671	20308.9
0.211976	21540.1
0.212282	22808.6
0.212587	23233.4
0.212893	22760.5
0.213198	21714
0.213504	20435.6
0.21381	19413.9
0.214115	19102.5
0.214421	19380.8
0.214726	19624.9
0.215032	19440.9
0.215337	18958.4
0.215643	18432.4
0.215948	18091.9
0.216254	18363.4
0.21656	19510.8
0.216865	20872.6
0.217171	21224.4
0.217476	20283.7
0.217782	19185.6
0.218087	19003
0.218393	19449.7
0.218699	19616.2
0.219004	19345.3
0.21931	19097.5
0.219615	18939.4
0.219921	18597.2
0.220226	18311
0.220532	18749.8
0.220838	20021.6
0.221143	21399.3
0.221449	22051.2
0.221754	21602.2
0.22206	20197.5
0.222365	18624.9
0.222671	18081.2
0.222976	18962.7
0.223282	20023.6
0.223588	19701.3
0.223893	18292.2
0.224199	17732.8
0.224504	18959.8
0.22481	20576.3
0.225115	20708.6
0.225421	19286.8
0.225727	17763.6
0.226032	17283.9
0.226338	17906.9
0.226643	19077.8
0.226949	20035.8
0.227254	20127.4
0.22756	19488
0.227866	19129.1
0.228171	19658.9
0.228477	20272.1
0.228782	19820.7
0.229088	18568.4
0.229393	17879.1
0.229699	18258.9
0.230004	18805.9
0.23031	18791.6
0.230616	18711.4
0.230921	19238.7
0.231227	20004
0.231532	20168.7
0.231838	19670.4
0.232143	19138.5
0.232449	18902.5
0.232755	18805.4
0.23306	18807.1
0.233366	19024.9
0.233671	19185.9
0.233977	18754.2
0.234282	17775.6
0.234588	16987.2
0.234894	16829.6
0.235199	16929.8
0.235505	16962.1
0.23581	17438.9
0.236116	18956.4
0.236421	20986.5
0.236727	22260.8
0.237032	22321.3
0.237338	21876.8
0.237644	21506.1
0.237949	20936.8
0.238255	20041.2
0.23856	19613.3
0.238866	20285.6
0.239171	21293.1
0.239477	21363.3
0.239783	20517.9
0.240088	19922.8
0.240394	20098.9
0.240699	20439.1
0.241005	20528.7
0.24131	20669.4
0.241616	20791.1
0.241922	20192.1
0.242227	19035.3
0.242533	18815.9
0.242838	20283.6
0.243144	21949
0.243449	21984.5
0.243755	20836.1
0.244061	20418.5
0.244366	21162.8
0.244672	21573.5
0.244977	20761.1
0.245283	19752.8
0.245588	19771.9
0.245894	20558
0.246199	21148.3
0.246505	21308
0.246811	21344.9
0.247116	21236.4
0.247422	20798.2
0.247727	20287.2
0.248033	20148.6
0.248338	20435.4
0.248644	20934.9
0.24895	21524.6
0.249255	22022.3
0.249561	22115.5
0.249866	21827.2
0.250172	21566.9
0.250477	21333.5
0.250783	20518.4
0.251089	19076.2
0.251394	18175.8
0.2517	18766.3
0.252005	20000.4
0.252311	20207.7
0.252616	19229.2
0.252922	18563.7
0.253227	19065
0.253533	19733.5
0.253839	19376.3
0.254144	18446.4
0.25445	18255.8
0.254755	18920.9
0.255061	19233.4
0.255366	18558.1
0.255672	17819.1
0.255978	18133.4
0.256283	19178.7
0.256589	19671.7
0.256894	19152.8
0.2572	18428.9
0.257505	18192.7
0.257811	18108.6
0.258117	17745.2
0.258422	17623
0.258728	18418.7
0.259033	19544.3
0.259339	19629.6
0.259644	18445.8
0.25995	17290.4
0.260255	17171.4
0.260561	17602.9
0.260867	17731.6
0.261172	17719.3
0.261478	18172.3
0.261783	18879.4
0.262089	19141.9
0.262394	19018.3
0.2627	19260.7
0.263006	20085.4
0.263311	20826.9
0.263617	20864.3
0.263922	20268.1
0.264228	19539.9
0.264533	19274.6
0.264839	19960.6
0.265145	21429.2
0.26545	22540.3
0.265756	22150.4
0.266061	20484.6
0.266367	18911
0.266672	18299.4
0.266978	18296.8
0.267283	18292.4
0.267589	18262.4
0.267895	18364.1
0.2682	18479.9
0.268506	18637.4
0.268811	19240.9
0.269117	20330.5
0.269422	21105.1
0.269728	20780.1
0.270034	19612.7
0.270339	18567.5
0.270645	18212.6
0.27095	18402
0.271256	18806.8
0.271561	19246.3
0.271867	19575.6
0.272173	19679.2
0.272478	19620.8
0.272784	19570.9
0.273089	19597.2
0.273395	19647.1
0.2737	19648.9
0.274006	19577.2
0.274311	19573
0.274617	19943.4
0.274923	20679.4
0.275228	21014.9
0.275534	20088.4
0.275839	18262.2
0.276145	17112.3
0.27645	17638
0.276756	19059.5
0.277062	19981.7
0.277367	20177.4
0.277673	20369
0.277978	20660
0.278284	20328.7
0.278589	19240.9
0.278895	18415.4
0.279201	18753.7
0.279506	19929.9
0.279812	21014
0.280117	21620.3
0.280423	21914.1
0.280728	21956.8
0.281034	21692.3
0.281339	21340.8
0.281645	21169.2
0.281951	20930.4
0.282256	20104.7
0.282562	18771.5
0.282867	17729.2
0.283173	17542.4
0.283478	17890.9
0.283784	18142.9
0.28409	18208.6
0.284395	18406.9
0.284701	18734.6
0.285006	18836.4
0.285312	18699.9
0.285617	18818.4
0.285923	19442.4
0.286229	20123.2
0.286534	20333.5
0.28684	20178.3
0.287145	20056.9
0.287451	19906.7
0.287756	19329.2
0.288062	18340.2
0.288368	17414
0.288673	16775.9
0.288979	16226.6
0.289284	15804.5
0.28959	16041.9
0.289895	17214.1
0.290201	18712.4
0.290506	19536.2
0.290812	19229
0.291118	18124.6
0.291423	16894.1
0.291729	16070.9
0.292034	15841.1
0.29234	16107
0.292645	16812.3
0.292951	18104.3
0.293257	19888.5
0.293562	21381.9
0.293868	21709.5
0.294173	20991.4
0.294479	20168.1
0.294784	19602.4
0.29509	18700.2
0.295396	17314.6
0.295701	16571.6
0.296007	17434.9
0.296312	19107.5
0.296618	19916.7
0.296923	19470.4
0.297229	18916.3
0.297534	19199.1
0.29784	20077.6
0.298146	20939
0.298451	21609.6
0.298757	22034.2
0.299062	21920.3
0.299368	21164.2
0.299673	20191.2
0.299979	19527.2
0.300285	19288.8
0.30059	19226.6
0.300896	19011.7
0.301201	18476.5
0.301507	17832.1
0.301812	17498.9
0.302118	17413.1
0.302424	16912
0.302729	15919.7
0.303035	15748.3
0.30334	17640.3
0.303646	20704.9
0.303951	22574.2
0.304257	22249.3
0.304562	21015.4
0.304868	20219.1
0.305174	19602.6
0.305479	18626.4
0.305785	18055.8
0.30609	18887.6
0.306396	20526.8
0.306701	21415.2
0.307007	21060.7
0.307313	20259
0.307618	19612.5
0.307924	19005.8
0.308229	18394.4
0.308535	17994.4
0.30884	17695.4
0.309146	17260.9
0.309452	17064.6
0.309757	17629.1
0.310063	18465.5
0.310368	18505.1
0.310674	17813.9
0.310979	17691.9
0.311285	18711.9
0.31159	19812.3
0.311896	19919.6
0.312202	19424.2
0.312507	19259.1
0.312813	19396.3
0.313118	19216.1
0.313424	18745.1
0.313729	18510.8
0.314035	18541.6
0.314341	18467.9
0.314646	18367.4
0.314952	18542.5
0.315257	18572.9
0.315563	17611.9
0.315868	15805
0.316174	14528.4
0.31648	14825.6
0.316785	16233.5
0.317091	17547.1
0.317396	18222.4
0.317702	18578.1
0.318007	19029.9
0.318313	19668.9
0.318618	20433.1
0.318924	21228.9
0.31923	21853.4
0.319535	22051.4
0.319841	21692.6
0.320146	20829.2
0.320452	19705.2
0.320757	18795.5
0.321063	18632.5
0.321369	19377.1
0.321674	20632.1
0.32198	21769.6
0.322285	22315.7
0.322591	22026.4
0.322896	20981.2
0.323202	19820.9
0.323508	19453.6
0.323813	20055.2
0.324119	20663.2
0.324424	20343.3
0.32473	19550.1
0.325035	19573
0.325341	20628.6
0.325647	21383.9
0.325952	20748.9
0.326258	19396.4
0.326563	18873.6
0.326869	19690.7
0.327174	20972.6
0.32748	21696.6
0.327785	21580.4
0.328091	20912.7
0.328397	20194.7
0.328702	19920.1
0.329008	20117.1
0.329313	20149.9
0.329619	19560.4
0.329924	18965.6
0.33023	19299.9
0.330536	20190.8
0.330841	20154.5
0.331147	18760.7
0.331452	17517
0.331758	17825.4
0.332063	18950.1
0.332369	19114.6
0.332675	18084.9
0.33298	17381.3
0.333286	17992.5
0.333591	19107.8
0.333897	19452.9
0.334202	18907.9
0.334508	18245.2
0.334813	17980.4
0.335119	18160.6
0.335425	18829.6
0.33573	19942.4
0.336036	20953.3
0.336341	21170.1
0.336647	20666.9
0.336952	20371.6
0.337258	20960.2
0.337564	21923.1
0.337869	22089.3
0.338175	21051.2
0.33848	19706.3
0.338786	19174.1
0.339091	19437.4
0.339397	19488.1
0.339703	18760.1
0.340008	17869.9
0.340314	17711.6
0.340619	18324.2
0.340925	19094.1
0.34123	19694.8
0.341536	20233.8
0.341841	20678.2
0.342147	20799.2
0.342453	20690.3
0.342758	20753.1
0.343064	21052.3
0.343369	21160.4
0.343675	20756.1
0.34398	19963.6
0.344286	19046.7
0.344592	18230.6
0.344897	17876.8
0.345203	18278.5
0.345508	19112.3
0.345814	19596.6
0.346119	19397.2
0.346425	18917.5
0.346731	18564.9
0.347036	18301.8
0.347342	18104.2
0.347647	18198.4
0.347953	18519.3
0.348258	18592.2
0.348564	18348.5
0.348869	18384.8
0.349175	18943.9
0.349481	19381.6
0.349786	19274.8
0.350092	19285.6
0.350397	20058.3
0.350703	20931.2
0.351008	20824.6
0.351314	19908.9
0.35162	19191.8
0.351925	18792.4
0.352231	17973.1
0.352536	16790.1
0.352842	16275.1
0.353147	16755.5
0.353453	17337.4
0.353759	17452.3
0.354064	17627.9
0.35437	18169.8
0.354675	18385.1
0.354981	17951.5
0.355286	17850.8
0.355592	18815.6
0.355897	19808.1
0.356203	19366.6
0.356509	17820.4
0.356814	16785.9
0.35712	16855.2
0.357425	17195.7
0.357731	17296.3
0.358036	17653.7
0.358342	18510.7
0.358648	19231.8
0.358953	19423.8
0.359259	19606.8
0.359564	20170.9
0.35987	20571.2
0.360175	20278.4
0.360481	19808.9
0.360787	19971.5
0.361092	20556.6
0.361398	20641.1
0.361703	19998.4
0.362009	19410.1
0.362314	19547.1
0.36262	20185.1
0.362925	20705.5
0.363231	20883
0.363537	20880
0.363842	20759.4
0.364148	20369.4
0.364453	19689.4
0.364759	19043.4
0.365064	18851.1
0.36537	19237.4
0.365676	19972.3
0.365981	20711.9
0.366287	21130.3
0.366592	20882.6
0.366898	19786.1
0.367203	18211.9
0.367509	17014.9
0.367815	16797
0.36812	17397.6
0.368426	18287.9
0.368731	19152.8
0.369037	19776.5
0.369342	19776.9
0.369648	19046.3
0.369954	18191.2
0.370259	17836.1
0.370565	17659.8
0.37087	16956.4
0.371176	16120.1
0.371481	16536.3
0.371787	18626.3
0.372092	20896.3
0.372398	21555.8
0.372704	20475.2
0.373009	18959.2
0.373315	18128.1
0.37362	18169.5
0.373926	18716.4
0.374231	19202.2
0.374537	19069.4
0.374843	18291.4
0.375148	17572.3
0.375454	17541.6
0.375759	17943.1
0.376065	18091.3
0.37637	17860.3
0.376676	17664.9
0.376982	17680.3
0.377287	17662.7
0.377593	17396.4
0.377898	16803.9
0.378204	15843.3
0.378509	14857.4
0.378815	14740.7
0.37912	16016.4
0.379426	17882.7
0.379732	18911.7
0.380037	18653.6
0.380343	17889.4
0.380648	17428.4
0.380954	17437
0.381259	17861.8
0.381565	18579.8
0.381871	19033.8
0.382176	18641.4
0.382482	17792.6
0.382787	17585.3
0.383093	18317.7
0.383398	19105.9
0.383704	19262.6
0.38401	19074.4
0.384315	18814
0.384621	18091.9
0.384926	16928.9
0.385232	16448.3
0.385537	17428.4
0.385843	18873.3
0.386148	19209.9
0.386454	18517.7
0.38676	18358.9
0.387065	19485.8
0.387371	20839.9
0.387676	21059.9
0.387982	20138.6
0.388287	19225.2
0.388593	19298.7
0.388899	20299.5
0.389204	21230.1
0.38951	21011.2
0.389815	19544.6
0.390121	17952
0.390426	17483.9
0.390732	18258.2
0.391038	19347.1
0.391343	19875.6
0.391649	19604
0.391954	18694.9
0.39226	17578.2
0.392565	16972.2
0.392871	17317.6
0.393176	18065.3
0.393482	18160.6
0.393788	17451.3
0.394093	17029.1
0.394399	17854.3
0.394704	19535.7
0.39501	20895.8
0.395315	21385.4
0.395621	21453.4
0.395927	21685.6
0.396232	22077.2
0.396538	22256.5
0.396843	22102.7
0.397149	21889.6
0.397454	21862.8
0.39776	21902.9
0.398066	21770.1
0.398371	21563.9
0.398677	21627.4
0.398982	21935.9
0.399288	21925.8
0.399593	21171.9
0.399899	19995.6
0.400204	19113.4
0.40051	18858.8
0.400816	19011.7
0.401121	19221.6
0.401427	19313.9
0.401732	19333.6
0.402038	19539.9
0.402343	20153.1
0.402649	20853
0.402955	20850.7
0.40326	19861.9
0.403566	18711.9
0.403871	18463.8
0.404177	19187.4
0.404482	20150.4
0.404788	20957.8
0.405094	21707.3
0.405399	22112.3
0.405705	21455.4
0.40601	19774
0.406316	18336.9
0.406621	18350.4
0.406927	19568.4
0.407233	20682.6
0.407538	20865.4
0.407844	20481.4
0.408149	20371.1
0.408455	20849.6
0.40876	21543.2
0.409066	21981.6
0.409371	22062.1
0.409677	21862.8
0.409983	21297.1
0.410288	20366.5
0.410594	19645.7
0.410899	19851.6
0.411205	20704.4
0.41151	20920.4
0.411816	19865.2
0.412122	18586.1
0.412427	18444.8
0.412733	19226.7
0.413038	19585.4
0.413344	19086.1
0.413649	18710.9
0.413955	19304.4
0.414261	20514.9
0.414566	21484.8
0.414872	21747.6
0.415177	21216.7
0.415483	20074.9
0.415788	18941
0.416094	18452.4
0.416399	18453.8
0.416705	18252.8
0.417011	17780.6
0.417316	17705.3
0.417622	18256.1
0.417927	18855.3
0.418233	19191.6
0.418538	19704.9
0.418844	20589.6
0.41915	21256.9
0.419455	21344.6
0.419761	21413.6
0.420066	22005.9
0.420372	22743.7
0.420677	23005.4
0.420983	22838.6
0.421289	22583.2
0.421594	22209.7
0.4219	21638.4
0.422205	21141.7
0.422511	20882.7
0.422816	20621.7
0.423122	20322.5
0.423427	20339.9
0.423733	20576.6
0.424039	20336.3
0.424344	19569.1
0.42465	19267.9
0.424955	19908
0.425261	20551.9
0.425566	20420.2
0.425872	20257.1
0.426178	20956.6
0.426483	21843.4
0.426789	21745.2
0.427094	20957.3
0.4274	20579.1
0.427705	20535.5
0.428011	19955.3
0.428317	19096.3
0.428622	19096.8
0.428928	19912.1
0.429233	20244.4
0.429539	19681.8
0.429844	19300.4
0.43015	19796.4
0.430455	20439.7
0.430761	20356.4
0.431067	19688.1
0.431372	19054.5
0.431678	18835.6
0.431983	19245.9
0.432289	20192.2
0.432594	20958.2
0.4329	20996.6
0.433206	20943.2
0.433511	21667.6
0.433817	22507.2
0.434122	22009.1
0.434428	20450.7
0.434733	19783.1
0.435039	20661.1
0.435345	21406.9
0.43565	20708.7
0.435956	19563.2
0.436261	19414
0.436567	19922.4
0.436872	19960
0.437178	19592.6
0.437483	19622.1
0.437789	20021.1
0.438095	20163.1
0.4384	19984.3
0.438706	19833.9
0.439011	19799.1
0.439317	20050.6
0.439622	21001.7
0.439928	22184.6
0.440234	22046.9
0.440539	20130.7
0.440845	18445.3
0.44115	19115.8
0.441456	21427.6
0.441761	22873.4
0.442067	22558.8
0.442373	21757.2
0.442678	21402.8
0.442984	20994.6
0.443289	20163
0.443595	19536.8
0.4439	19509.1
0.444206	19540.1
0.444511	19302.9
0.444817	19395.8
0.445123	20313.8
0.445428	21605.4
0.445734	22554.9
0.446039	22921.1
0.446345	22638.7
0.44665	21648.3
0.446956	20442.7
0.447262	19928.7
0.447567	20212.5
0.447873	20283.4
0.448178	19479.2
0.448484	18566.6
0.448789	18671.2
0.449095	19669.7
0.449401	20418.1
0.449706	20298.7
0.450012	19825.2
0.450317	19766.9
0.450623	20250.8
0.450928	20853.5
0.451234	21219.7
0.45154	21360.9
0.451845	21444
0.452151	21484.2
0.452456	21385.9
0.452762	21230.6
0.453067	21250.8
0.453373	21416.4
0.453678	21368.5
0.453984	21002.3
0.45429	20762.4
0.454595	20959.3
0.454901	21106.7
0.455206	20506.4
0.455512	19350.6
0.455817	18646.8
0.456123	19003.1
0.456429	19939.7
0.456734	20478.9
0.45704	20091.7
0.457345	19080.7
0.457651	18332.9
0.457956	18621.6
0.458262	19842.5
0.458568	21042
0.458873	21449.5
0.459179	21227.5
0.459484	20897.4
0.45979	20452.2
0.460095	19609.4
0.460401	18616.1
0.460706	18106.6
0.461012	18304.3
0.461318	18931
0.461623	19674.2
0.461929	20160.6
0.462234	19845.4
0.46254	18747.7
0.462845	17969
0.463151	18485.8
0.463457	19621
0.463762	19834.1
0.464068	18987.6
0.464373	18585.3
0.464679	19564.2
0.464984	21100.8
0.46529	22056.3
0.465596	22419
0.465901	22635.4
0.466207	22554.6
0.466512	21944.2
0.466818	21321.5
0.467123	21331.5
0.467429	21727.5
0.467734	21757.9
0.46804	21265.4
0.468346	20759.6
0.468651	20656.5
0.468957	20986.2
0.469262	21610.6
0.469568	22249.7
0.469873	22505.4
0.470179	22253.1
0.470485	21796.7
0.47079	21370.9
0.471096	20820.5
0.471401	20045.3
0.471707	19342.8
0.472012	18978.5
0.472318	18836.1
0.472624	18832.1
0.472929	19188.4
0.473235	19865.1
0.47354	20207.2
0.473846	19725.4
0.474151	18880.7
0.474457	18532.7
0.474762	18863.4
0.475068	19369.6
0.475374	19701.1
0.475679	19959.1
0.475985	20243.3
0.47629	20389.9
0.476596	20248.1
0.476901	19983
0.477207	20008.3
0.477513	20546.4
0.477818	21135.1
0.478124	20804.1
0.478429	19198.6
0.478735	17367.2
0.47904	16755.9
0.479346	17454.1
0.479652	18255.6
0.479957	18504.9
0.480263	18814.1
0.480568	19606.4
0.480874	20136.2
0.481179	19736.1
0.481485	19061.1
0.48179	19095.4
0.482096	19620.2
0.482402	19696.6
0.482707	19134.8
0.483013	18476
0.483318	17955.9
0.483624	17520.8
0.483929	17520.8
0.484235	18299.3
0.484541	19272.2
0.484846	19430.7
0.485152	18682.5
0.485457	17793
0.485763	17138.9
0.486068	16527.6
0.486374	16197.8
0.48668	16879.6
0.486985	18593.1
0.487291	20290.9
0.487596	21061.2
0.487902	21017.8
0.488207	20721.8
0.488513	20357.6
0.488818	19829.2
0.489124	19203.2
0.48943	18712.5
0.489735	18533.4
0.490041	18655.8
0.490346	18820
0.490652	18735.2
0.490957	18588.6
0.491263	18977.3
0.491569	19914.9
0.491874	20392.5
0.49218	19639.7
0.492485	18426.7
0.492791	18201.9
0.493096	19144.8
0.493402	20030.9
0.493708	19955.2
0.494013	19206.8
0.494319	18392.2
0.494624	17713
0.49493	17377.3
0.495235	17821.1
0.495541	19050.1
0.495847	20310.4
0.496152	20759.4
0.496458	20194
0.496763	19171.2
0.497069	18775.6
0.497374	19895.6
0.49768	22021.3
0.497985	23169.7
0.498291	22000.4
0.498597	19706.6
0.498902	18635.6
0.499208	19288.2
0.499513	20121.2
0.499819	20220.5
0.500124	20377.7
0.50043	21121.7
0.500736	21506.4
0.501041	20771.1
0.501347	19722.1
0.501652	19367.8
0.501958	19385.9
0.502263	19064.8
0.502569	18705.3
0.502875	18892.5
0.50318	19259.1
0.503486	19159.1
0.503791	18838.2
0.504097	18831.2
0.504402	18919.9
0.504708	18762.8
0.505013	18763.9
0.505319	19150.2
0.505625	19047.6
0.50593	17889.7
0.506236	16961.9
0.506541	17835.6
0.506847	19763.2
0.507152	20486
0.507458	19498.2
0.507764	18647.3
0.508069	19293.1
0.508375	20642.8
0.50868	21398.7
0.508986	21452.7
0.509291	21200.5
0.509597	20563.1
0.509903	19614.9
0.510208	19079.7
0.510514	19213.1
0.510819	19079.9
0.511125	17979.2
0.51143	16891.7
0.511736	17368.7
0.512041	19344.8
0.512347	21124.9
0.512653	21466.1
0.512958	20765.9
0.513264	20116.1
0.513569	20017
0.513875	20372
0.51418	21095.4
0.514486	22078.8
0.514792	22762.1
0.515097	22431.1
0.515403	21199.1
0.515708	20227.6
0.516014	20455.1
0.516319	21342.9
0.516625	21541
0.516931	20751.3
0.517236	20088.6
0.517542	20351.4
0.517847	20880.2
0.518153	20727.1
0.518458	20077.2
0.518764	19618.6
0.519069	19276.9
0.519375	18761.1
0.519681	18774.4
0.519986	20174.5
0.520292	22095.1
0.520597	22470.9
0.520903	20684.1
0.521208	18317.9
0.521514	16899.1
0.52182	16247.9
0.522125	15667.2
0.522431	15442.7
0.522736	16166.9
0.523042	17490.2
0.523347	18553.6
0.523653	19077.2
0.523959	19255.7
0.524264	19201.8
0.52457	19226.7
0.524875	19972.3
0.525181	21405.8
0.525486	22327
0.525792	21819.4
0.526097	20611.5
0.526403	19970.4
0.526709	19800.7
0.527014	19101.7
0.52732	17948.1
0.527625	17526.1
0.527931	18128.3
0.528236	18580.6
0.528542	18170.6
0.528848	17907.3
0.529153	19009.3
0.529459	20981.6
0.529764	22226.1
0.53007	22179.7
0.530375	21859.4
0.530681	22246.9
0.530987	22947.1
0.531292	22861.9
0.531598	21767.4
0.531903	20651.6
0.532209	20466.1
0.532514	21017.1
0.53282	21425.3
0.533126	21390.4
0.533431	21424.6
0.533737	21832.6
0.534042	22120.2
0.534348	21755.2
0.534653	20995.6
0.534959	20462.6
0.535264	20262.9
0.53557	20125.8
0.535876	20164.1
0.536181	20786.8
0.536487	21832.4
0.536792	22412.6
0.537098	21869.7
0.537403	20544.6
0.537709	19401.4
0.538015	19096.7
0.53832	19525.1
0.538626	20118.7
0.538931	20490.1
0.539237	20768
0.539542	21206.9
0.539848	21535.5
0.540154	21109.4
0.540459	19897.5
0.540765	18832.7
0.54107	18749.8
0.541376	19355.6
0.541681	19791.8
0.541987	19869.5
0.542292	20058.1
0.542598	20480.8
0.542904	20748.3
0.543209	20806.6
0.543515	21153.6
0.54382	21994.4
0.544126	22804.3
0.544431	23019.4
0.544737	22709.6
0.545043	22347.5
0.545348	22269.6
0.545654	22480.4
0.545959	22623.7
0.546265	22133.2
0.54657	20866.1
0.546876	19575.3
0.547182	19215.9
0.547487	19793.9
0.547793	20511.1
0.548098	20978.6
0.548404	21432.2
0.548709	21688.2
0.549015	21004.3
0.54932	19449.2
0.549626	18351.3
0.549932	18575.9
0.550237	19174.8
0.550543	18713
0.550848	17347.4
0.551154	16543.6
0.551459	17081.8
0.551765	18379.7
0.552071	19612.8
0.552376	20475.4
0.552682	20830.6
0.552987	20585.3
0.553293	20121.2
0.553598	20058.7
0.553904	20369.4
0.55421	20451.6
0.554515	20302.2
0.554821	20783.5
0.555126	22238.3
0.555432	23540.7
0.555737	23273.9
0.556043	21540.1
0.556348	19905
0.556654	19582.1
0.55696	20250.3
0.557265	20813.8
0.557571	20866.5
0.557876	20970.5
0.558182	21587
0.558487	22237.5
0.558793	22078
0.559099	21081.5
0.559404	20114.6
0.55971	19787.5
0.560015	19809.7
0.560321	19749.6
0.560626	19805.7
0.560932	20266
0.561238	20728.1
0.561543	20664.2
0.561849	20445.4
0.562154	20858.5
0.56246	21676.6
0.562765	21707.9
0.563071	20429.8
0.563376	18640.3
0.563682	17199.9
0.563988	16114.2
0.564293	15369.3
0.564599	15656.6
0.564904	17341
0.56521	19392.8
0.565515	20419.7
0.565821	20399.2
0.566127	20336.1
0.566432	20428.1
0.566738	19810.1
0.567043	18329.8
0.567349	17373
0.567654	18154.2
0.56796	19879.6
0.568266	20539.6
0.568571	19358.6
0.568877	17685.2
0.569182	17285.8
0.569488	18298.4
0.569793	19264.4
0.570099	18967.4
0.570404	17808.3
0.57071	17259.1
0.571016	18210.9
0.571321	20084.3
0.571627	21466.7
0.571932	21413.6
0.572238	20165.3
0.572543	18810.2
0.572849	18264.4
0.573155	18427.7
0.57346	18403.9
0.573766	17729.7
0.574071	17163.6
0.574377	17791.8
0.574682	19475.1
0.574988	20882.4
0.575294	21214.7
0.575599	21142.1
0.575905	21612.9
0.57621	22427.4
0.576516	22665.2
0.576821	22047.9
0.577127	21137.4
0.577433	20494.1
0.577738	20339.9
0.578044	20771
0.578349	21544.9
0.578655	21879.4
0.57896	21272.9
0.579266	20369
0.579571	20170.2
0.579877	20564.6
0.580183	20614.4
0.580488	20168.6
0.580794	19943.9
0.581099	19894.7
0.581405	18960.4
0.58171	17002
0.582016	15609.6
0.582322	16022.1
0.582627	17369.3
0.582933	18118.2
0.583238	18284.9
0.583544	18812.7
0.583849	19512.8
0.584155	19359.6
0.584461	18592.6
0.584766	18763.2
0.585072	20397.6
0.585377	22119.2
0.585683	22656.6
0.585988	22428.2
0.586294	22332.5
0.586599	22042.4
0.586905	20614.9
0.587211	18248.8
0.587516	16376.6
0.587822	16097.3
0.588127	17189.6
0.588433	18634.9
0.588738	19630.8
0.589044	20110.8
0.58935	20603.4
0.589655	21560.4
0.589961	22729.4
0.590266	23425.6
0.590572	23513.6
0.590877	23648.3
0.591183	24253.9
0.591489	24768.5
0.591794	24400.3
0.5921	23260.9
0.592405	22186.6
0.592711	21687
0.593016	21631.1
0.593322	21759.7
0.593627	21896.6
0.593933	21762.6
0.594239	21210.2
0.594544	20635.7
0.59485	20567.5
0.595155	20821.6
0.595461	20690.4
0.595766	20087.4
0.596072	19836.2
0.596378	20506.6
0.596683	21537.2
0.596989	21972.1
0.597294	21661.9
0.5976	21208.2
0.597905	20976.9
0.598211	20752.8
0.598517	20352.1
0.598822	20047.3
0.599128	20156.5
0.599433	20483.2
0.599739	20436.6
0.600044	19699.2
0.60035	18661.1
0.600655	18121.8
0.600961	18504.3
0.601267	19357.8
0.601572	19738.3
0.601878	19168.1
0.602183	18157.2
0.602489	17672.4
0.602794	18106.9
0.6031	18883.6
0.603406	19113
0.603711	18559.5
0.604017	17841
0.604322	17663.9
0.604628	18026.8
0.604933	18375.5
0.605239	18464.3
0.605545	18701.1
0.60585	19464.4
0.606156	20408.8
0.606461	20850.2
0.606767	20692.1
0.607072	20497.8
0.607378	20626.2
0.607683	20783
0.607989	20634.2
0.608295	20420
0.6086	20560.3
0.608906	20898.6
0.609211	20826
0.609517	20173.2
0.609822	19591.4
0.610128	19839.9
0.610434	20845.4
0.610739	21677.9
0.611045	21502
[truncated: 43,817 more rows]
