# Supplementary material for: Unraveling metal effects on CO2 uptake in pyrene-based metal-organic frameworks
Source: Nat Commun. 2025 Feb 11;16:1516. doi: 10.1038/s41467-025-56296-w (PMC11814143; doi:10.1038/s41467-025-56296-w)
Supplement: Supplementary file 3 — Source Data [file 41467_2025_56296_MOESM3_ESM.zip › SourceCode/SuppInf/FigureS3_RietveldRefinements.xlsx]

## Sheet: Al-TBAPy
2Theta	Observed	Calculated	Difference	2theta	Tags
2.00431	875.843	825.898	49.9456	3.55221	-1000
2.0129	875.592	824.761	50.8307	7.10784	-1000
2.02148	870.509	823.628	46.8812	10.6703	-1000
2.03006	862.633	822.5	40.1327	14.2432	-1000
2.03865	858.19	821.376	36.8132	17.8301	-1000
2.04723	856.545	820.257	36.2879	15.1142	-1000
2.05582	845.127	819.143	25.9848	15.5308	-1000
2.0644	843.311	818.032	25.2786	16.7199	-1000
2.07298	846.087	816.926	29.1607	18.5373	-1000
2.08157	842.191	815.825	26.3664	7.74947	-1000
2.09015	836.939	814.728	22.2109	8.52708	-1000
2.09873	836.875	813.635	23.2402	10.5229	-1000
2.10732	832.099	812.547	19.5523	13.2007	-1000
2.1159	824.432	811.463	12.9685	16.2342	-1000
2.12449	824.963	810.384	14.5793	19.4666	-1000
2.13307	826.706	809.309	17.3973	3.56886	-1000
2.14165	818.732	808.238	10.4935	5.03619	-1000
2.15024	816.775	807.172	9.60323	7.95556	-1000
2.15882	817.203	806.11	11.0926	11.2546	-1000
2.16741	811.401	805.066	6.33508	14.688	-1000
2.17599	806.321	804.013	2.30773	18.1895	-1000
2.18457	806.126	802.964	3.16199	15.5347	-1000
2.19316	804.333	801.92	2.41316	15.9405	-1000
2.20174	796.053	800.88	-4.82768	17.1018	-1000
2.21032	794.993	799.845	-4.85196	18.8837	-1000
2.21891	797.086	798.814	-1.72747	9.25278	-1000
2.22749	791.246	797.787	-6.54157	9.91399	-1000
2.23608	790.757	796.765	-6.00807	11.6772	-1000
2.24466	792.175	795.747	-3.5725	14.141	-1000
2.25324	789.275	794.734	-5.45861	17.011	-1000
2.26183	785.267	793.724	-8.45716	20.1228	-1000
2.27041	785.394	792.72	-7.32602	7.1412	-1000
2.27899	785.651	791.719	-6.06792	7.97795	-1000
2.28758	778.262	790.723	-12.4607	10.0821	-1000
2.29616	777.939	789.731	-11.7922	12.8511	-1000
2.30475	777.033	788.744	-11.7116	15.9498	-1000
2.31333	770.992	787.761	-16.7691	19.2287	-1000
2.32191	768.6	786.783	-18.1831	16.7342	-1000
2.3305	769.855	785.809	-15.9531	17.1124	-1000
2.33908	770.284	784.839	-14.5544	18.2012	-1000
2.34766	767.111	783.873	-16.7622	19.888	-1000
2.35625	767.185	782.912	-15.7272	11.6976	-1000
2.36483	767.957	781.956	-13.9987	12.2287	-1000
2.37342	760.572	781.004	-20.4319	13.7007	-1000
2.382	759.499	780.056	-20.5566	15.8584	-1000
2.39058	761.61	779.112	-17.502	18.4697	-1000
2.39917	757.368	778.173	-20.805	10.7205	-1000
2.40775	753.979	777.239	-23.26	11.297	-1000
2.41633	755.469	776.308	-20.8397	12.8743	-1000
2.42492	755.159	775.383	-20.2233	15.1478	-1000
2.4335	748.75	774.461	-25.7109	17.8605	-1000
2.44209	749.732	773.544	-23.8123	18.5666	-1000
2.45067	749.628	772.632	-23.0042	18.9093	-1000
2.45925	743.409	771.724	-28.3152	19.9032	-1000
2.46784	741.94	770.821	-28.8806	14.6258	-1000
2.47642	743.472	769.921	-26.4492	15.0556	-1000
2.48501	741.59	769.027	-27.4374	16.2785	-1000
2.49359	738.207	768.137	-29.9295	18.1389	-1000
2.50217	739.678	767.251	-27.5735	20.47	-1000
2.51076	740.26	766.37	-26.1107	14.3103	-1000
2.51934	734.594	765.494	-30.9005	14.7491	-1000
2.52792	736.001	764.608	-28.6063	15.9949	-1000
2.53651	737.22	763.74	-26.5202	17.884	-1000
2.54509	734.601	762.878	-28.2769	20.2434	-1000
2.55368	732.839	762.019	-29.1805	17.809	-1000
2.56226	735.097	761.166	-26.0687	18.1655	-1000
2.57084	733.763	760.317	-26.5545	19.1965	-1000
2.57943	729.391	759.473	-30.0816	17.9143	-1000
2.58801	730.383	758.634	-28.2509	18.2688	-1000
2.59659	730.224	757.799	-27.5746	19.2945	-1000
2.60518	724.368	756.969	-32.6003
2.61376	725.834	756.144	-30.3097
2.62235	727.996	755.323	-27.3272
2.63093	725.546	754.508	-28.9616
2.63951	723.07	753.697	-30.6269
2.6481	724.79	752.891	-28.1009
2.65668	723.088	752.09	-29.002
2.66526	719.797	751.295	-31.4978
2.67385	721.685	750.504	-28.8186
2.68243	722.96	749.718	-26.758
2.69102	719.085	748.937	-29.8522
2.6996	718.641	748.162	-29.5213
2.70818	719.944	749.169	-29.2254
2.71677	716.931	748.417	-31.4859
2.72535	713.251	747.671	-34.4199
2.73393	714.577	746.93	-32.3533
2.74252	714.041	746.195	-32.1546
2.7511	710.944	745.466	-34.5219
2.75969	714.032	744.742	-30.7099
2.76827	715.578	744.024	-28.4461
2.77685	712.426	743.312	-30.8868
2.78544	709.738	742.606	-32.8684
2.79402	710.524	741.907	-31.3824
2.80261	709.158	741.213	-32.0554
2.81119	706.101	740.526	-34.4247
2.81977	707.274	739.845	-32.5708
2.82836	707.981	739.171	-31.1893
2.83694	705.484	738.503	-33.0196
2.84552	706.099	737.842	-31.7438
2.85411	707.747	737.188	-29.4418
2.86269	704.356	736.542	-32.1853
2.87128	703.266	735.902	-32.6361
2.87986	704.671	735.27	-30.5991
2.88844	705.418	734.646	-29.2277
2.89703	702.1	734.098	-31.9974
2.90561	703.768	733.489	-29.7207
2.91419	704.543	732.889	-28.3457
2.92278	701.292	732.297	-31.0051
2.93136	699.555	731.714	-32.1593
2.93995	701.3	731.14	-29.8401
2.94853	699.867	730.575	-30.7079
2.95711	698.391	730.02	-31.6288
2.9657	701.265	729.474	-28.2097
2.97428	701.898	728.939	-27.0412
2.98286	699.059	728.415	-29.3559
2.99145	701.087	727.901	-26.8139
3.00003	701.898	727.399	-25.5008
3.00862	699.695	726.908	-27.214
3.0172	698.46	726.431	-27.9701
3.02578	699.814	725.966	-26.1516
3.03437	699.155	725.514	-26.3589
3.04295	697.047	725.077	-28.03
3.05153	698.607	724.654	-26.047
3.06012	699.935	724.247	-24.312
3.0687	697.845	723.856	-26.0106
3.07729	699.953	723.482	-23.5289
3.08587	702.78	723.126	-20.3463
3.09445	701.501	722.79	-21.2886
3.10304	701.248	722.473	-21.2251
3.11162	701.782	722.178	-20.3958
3.12021	699.76	721.905	-22.1447
3.12879	696.214	721.656	-25.442
3.13737	698.15	721.433	-23.2831
3.14596	698.422	721.237	-22.8146
3.15454	697.011	721.07	-24.0589
3.16312	698.133	720.934	-22.8016
3.17171	700.38	720.832	-20.4511
3.18029	700.949	720.765	-19.8156
3.18888	701.421	720.736	-19.315
3.19746	705.24	720.75	-15.5093
3.20604	708.12	720.808	-12.6871
3.21463	708.286	720.914	-12.6282
3.22321	711.887	721.073	-9.18561
3.23179	714.271	721.289	-7.01783
3.24038	712.979	721.568	-8.58834
3.24896	714.069	721.915	-7.84562
3.25755	716.063	722.337	-6.27368
3.26613	717.302	722.842	-5.53921
3.27471	718.896	723.439	-4.54252
3.2833	724.731	724.14	0.59091
3.29188	727.862	724.96	2.90142
3.30046	728.195	725.919	2.27584
3.30905	730.834	727.043	3.79105
3.31763	734.79	728.368	6.42182
3.32622	737.194	729.948	7.24566
3.3348	740.8	731.858	8.94159
3.34338	747.741	734.206	13.5348
3.35197	751.852	737.142	14.7094
3.36055	753.747	740.879	12.8688
3.36913	760.798	745.702	15.0953
3.37772	766.778	751.997	14.7812
3.3863	771.208	760.259	10.9487
3.39489	780.881	771.118	9.76353
3.40347	792.8	785.342	7.45807
3.41205	806.26	803.844	2.41537
3.42064	822.748	827.669	-4.92117
3.42922	844.576	857.965	-13.3895
3.43781	871.71	895.945	-24.2347
3.44639	903.17	942.818	-39.6475
3.45497	948.445	999.708	-51.2633
3.46356	1002.48	1067.56	-65.0771
3.47214	1068.77	1147.02	-78.2516
3.48072	1156.54	1238.34	-81.8009
3.48931	1249.68	1341.21	-91.5231
3.49789	1377.2	1454.7	-77.4989
3.50648	1517.86	1577.17	-59.3069
3.51506	1684.99	1706.2	-21.2018
3.52364	1872.29	1838.54	33.7431
3.53223	2054.45	1970.06	84.3918
3.54081	2255.57	2095.47	160.096
3.54939	2402.05	2208.17	193.886
3.55798	2501.71	2300.34	201.372
3.56656	2550.13	2363.94	186.198
3.57515	2537.57	2392.47	145.094
3.58373	2457	2382.78	74.2185
3.59231	2339.41	2335.73	3.68349
3.6009	2202.84	2255.66	-52.8276
3.60948	2066.11	2149.09	-82.9745
3.61806	1920.24	2023.38	-103.144
3.62665	1779.47	1885.9	-106.424
3.63523	1666.13	1743.42	-77.2926
3.64382	1544.11	1601.92	-57.8063
3.6524	1434.87	1466.3	-31.4281
3.66098	1344.67	1340.36	4.30244
3.66957	1261.07	1226.74	34.3258
3.67815	1183.62	1126.94	56.6822
3.68673	1118.64	1041.44	77.1981
3.69532	1065.53	969.879	95.6493
3.7039	1013.4	911.267	102.134
3.71249	971.802	864.195	107.607
3.72107	937.49	827.039	110.451
3.72965	904.386	798.131	106.255
3.73824	874.671	775.884	98.7878
3.74682	850.39	758.927	91.4626
3.75541	829.487	745.936	83.5509
3.76399	809.056	735.968	73.0882
3.77257	794.938	728.234	66.7042
3.78116	783.303	722.131	61.1717
3.78974	770.501	717.209	53.2923
3.79832	759.91	713.141	46.7681
3.80691	751.98	709.698	42.2822
3.81549	743.407	706.715	36.692
3.82408	733.731	704.08	29.6502
3.83266	729.705	701.717	27.9881
3.84124	724.245	699.571	24.6743
3.84983	717.311	697.604	19.7069
3.85841	712.897	695.789	17.1076
3.86699	709.388	694.105	15.2827
3.87558	705.009	692.538	12.4713
3.88416	701.397	691.073	10.3241
3.89275	700.144	689.702	10.4426
3.90133	697.213	688.414	8.79903
3.90991	692.41	687.203	5.20695
3.9185	692.541	686.063	6.47867
3.92708	690.49	684.986	5.50394
3.93566	686.243	683.969	2.27392
3.94425	685.003	683.006	1.99746
3.95283	683.334	682.094	1.24003
3.96142	680.076	681.229	-1.15307
3.97	677.127	680.407	-3.27983
3.97858	677.218	679.626	-2.40846
3.98717	675.966	678.884	-2.91743
3.99575	673.061	678.177	-5.11579
4.00433	674.781	677.504	-2.72245
4.01292	675.034	676.862	-1.82818
4.0215	672.985	676.251	-3.26512
4.03009	672.963	675.667	-2.7047
4.03867	672.897	675.111	-2.21445
4.04725	671.853	674.581	-2.72828
4.05584	670.132	674.075	-3.94367
4.06442	670.693	673.593	-2.89991
4.07301	669.772	673.134	-3.36145
4.08159	667.956	672.696	-4.74056
4.09017	667.827	672.28	-4.45263
4.09876	667.901	671.883	-3.98196
4.10734	666.63	671.507	-4.87691
4.11592	665.301	671.15	-5.84892
4.12451	666.231	670.811	-4.58063
4.13309	665.684	670.491	-4.80757
4.14168	663.785	670.19	-6.40441
4.15026	665.878	669.905	-4.02694
4.15884	666.067	669.639	-3.57198
4.16743	664.978	669.389	-4.41195
4.17601	665.992	669.157	-3.16564
4.18459	666.123	668.942	-2.81938
4.19318	664.921	668.744	-3.82271
4.20176	665.141	668.563	-3.42152
4.21035	666.3	668.398	-2.09814
4.21893	667.002	668.251	-1.24936
4.22751	665.812	668.121	-2.30901
4.2361	666.769	668.009	-1.23971
4.24468	667.162	667.914	-0.75118
4.25326	665.985	667.836	-1.85119
4.26185	666.509	667.776	-1.26769
4.27043	667.028	667.735	-0.70683
4.27902	667.247	667.712	-0.4653
4.2876	666.682	667.708	-1.02596
4.29618	668.116	667.723	0.39271
4.30477	668.855	667.758	1.09661
4.31335	667.611	667.814	-0.20294
4.32193	668.857	667.89	0.96675
4.33052	668.904	667.988	0.91653
4.3391	669.219	668.108	1.11164
4.34769	668.966	668.25	0.71579
4.35627	669.148	668.417	0.73165
4.36485	669.279	668.607	0.67153
4.37344	669.628	668.824	0.80391
4.38202	672.377	669.066	3.31075
4.39061	673.862	669.337	4.52509
4.39919	673.207	669.635	3.57202
4.40777	675.082	669.964	5.11808
4.41636	675.717	670.324	5.3932
4.42494	675.484	670.716	4.76806
4.43352	675.813	671.143	4.67032
4.44211	676.956	671.606	5.34999
4.45069	677.282	672.106	5.17579
4.45928	676.18	672.646	3.53432
4.46786	678.749	673.227	5.52199
4.47644	680.706	673.853	6.85323
4.48503	681.022	674.525	6.49643
4.49361	683.332	675.247	8.0858
4.50219	684.27	676.02	8.25037
4.51078	683.607	676.849	6.75867
4.51936	683.92	677.74	6.18018
4.52795	685.059	678.69	6.36897
4.53653	686.319	679.705	6.61355
4.54511	686.218	680.792	5.42562
4.5537	689.062	681.954	7.10821
4.56228	690.861	683.197	7.66423
4.57086	691.228	684.526	6.70256
4.57945	693.686	685.947	7.73894
4.58803	695.905	687.468	8.4369
4.59662	697.348	689.096	8.25159
4.6052	699.09	690.839	8.25074
4.61378	702.362	692.707	9.65471
4.62237	705.317	694.709	10.6081
4.63095	706.896	696.856	10.0394
4.63953	710.522	699.161	11.3611
4.64812	713.648	701.638	12.0096
4.6567	715.831	704.302	11.5288
4.66529	718.534	707.169	11.3643
4.67387	721.739	710.26	11.4792
4.68245	724.189	713.594	10.5947
4.69104	725.969	717.197	8.77228
4.69962	730.866	721.095	9.77041
4.7082	734.673	725.319	9.35425
4.71679	737.441	729.904	7.5369
4.72537	743.961	734.888	9.07246
4.73396	748.491	740.318	8.17301
4.74254	753.096	746.244	6.8526
4.75112	760.265	752.726	7.53952
4.75971	767.842	759.832	8.01028
4.76829	775.028	767.642	7.38609
4.77688	780.629	776.248	4.38147
4.78546	789.684	785.757	3.92684
4.79404	797.412	796.296	1.11505
4.80263	806.45	808.016	-1.56642
4.81121	819.655	821.094	-1.43885
4.81979	831.098	835.742	-4.64362
4.82838	844.487	852.216	-7.72886
4.83696	857.53	870.824	-13.2937
4.84555	872.021	891.944	-19.9226
4.85413	887.506	916.038	-28.5326
4.86271	905.3	943.681	-38.3809
4.8713	928.951	975.589	-46.6377
4.87988	952.441	1012.67	-60.227
4.88846	982.216	1056.07	-73.8578
4.89705	1017.73	1107.3	-89.571
4.90563	1058.41	1168.33	-109.918
4.91422	1109.69	1241.86	-132.164
4.9228	1173.22	1331.79	-158.572
4.93138	1260.26	1444.32	-184.061
4.93997	1377.43	1590.15	-212.719
4.94855	1557.32	1789.04	-231.722
4.95713	1818.14	2077.37	-259.237
4.96572	2223.01	2518.21	-295.199
4.9743	2930.8	3209.65	-278.86
4.98289	4053.93	4282.5	-228.573
4.99147	5699.46	5875.99	-176.533
5.00005	8089.22	8084.88	4.33328
5.00864	11165	10877.1	287.896
5.01722	14133.8	13976.4	157.383
5.0258	16361.7	16726.9	-365.166
5.03439	17478.4	18154	-675.538
5.04297	17153.3	17567.2	-413.88
5.05156	15389.2	15251	138.24
5.06014	12705.7	12179.6	526.071
5.06872	9654.16	9195.16	458.994
5.07731	7137.97	6720.77	417.199
5.08589	5227.25	4872.78	354.468
5.09448	3834.62	3596.97	237.655
5.10306	2959.79	2763.67	196.125
5.11164	2395.81	2233.08	162.732
5.12023	2020.9	1891.45	129.455
5.12881	1750.88	1661.43	89.4498
5.13739	1562.9	1496.78	66.1124
5.14598	1424.17	1372.02	52.1556
5.15456	1306.97	1273.45	33.5246
5.16315	1225.61	1193.44	32.174
5.17173	1157.59	1127.35	30.235
5.18031	1099.43	1072.07	27.3593
5.1889	1054.98	1025.36	29.6172
5.19748	1018.49	985.549	32.9398
5.20606	985.776	951.355	34.4209
5.21465	956.999	921.776	35.2229
5.22323	934.562	896.024	38.5381
5.23182	912.358	873.468	38.8895
5.2404	892.157	853.605	38.5514
5.24898	877.412	836.024	41.3882
5.25757	862.087	820.389	41.6987
5.26615	848.298	806.424	41.8744
5.27473	837.753	793.9	43.8534
5.28332	827.463	782.625	44.8376
5.2919	816.951	772.44	44.5103
5.30049	807.711	763.208	44.5034
5.30907	800.746	754.814	45.9322
5.31765	792.173	747.159	45.0141
5.32624	785.422	740.16	45.2625
5.33482	779.917	733.743	46.1749
5.3434	773.519	727.845	45.6746
5.35199	766.687	722.412	44.2755
5.36057	759.865	717.396	42.4694
5.36916	753.353	712.755	40.5978
5.37774	746.741	708.454	38.2867
5.38632	744.128	704.459	39.6691
5.39491	741.115	700.742	40.3729
5.40349	737.568	697.278	40.2905
5.41208	734.91	694.044	40.8664
5.42066	732.959	691.021	41.9385
5.42924	729.976	688.19	41.7862
5.43783	726.93	685.535	41.3945
5.44641	724.922	683.043	41.8786
5.45499	721.025	680.7	40.3248
5.46358	717.711	678.495	39.2161
5.47216	715.347	676.416	38.9304
5.48075	714.045	674.456	39.5898
5.48933	711.358	672.604	38.7546
5.49791	708.383	670.853	37.5299
5.5065	707.7	669.196	38.5041
5.51508	706.03	667.626	38.4039
5.52366	704.031	666.137	37.8939
5.53225	703.775	664.726	39.049
5.54083	702.131	663.384	38.7473
5.54942	699.921	662.109	37.8118
5.558	698.477	660.896	37.581
5.56658	697.067	659.741	37.3265
5.57517	695.066	658.64	36.4257
5.58375	692.764	657.591	35.1724
5.59233	692.415	656.591	35.8246
5.60092	691.28	655.635	35.6444
5.6095	689.292	654.723	34.5689
5.61809	688.728	653.851	34.8766
5.62667	688.377	653.017	35.3592
5.63525	687.71	652.22	35.4898
5.64384	687.144	651.456	35.6879
5.65242	686.611	650.725	35.8861
5.661	684.584	650.024	34.5598
5.66959	681.052	649.353	31.6995
5.67817	680.081	648.709	31.3715
5.68676	679.177	648.091	31.0855
5.69534	678.373	647.499	30.8748
5.70392	678.775	646.929	31.8456
5.71251	678.638	646.383	32.2555
5.72109	677.1	645.858	31.2423
5.72968	674.646	645.354	29.2926
5.73826	673.605	644.869	28.7368
5.74684	673.45	644.402	29.0476
5.75543	671.872	643.954	27.9184
5.76401	672.445	643.523	28.9225
5.77259	671.972	643.108	28.864
5.78118	669.402	642.709	26.6929
5.78976	668.365	642.325	26.04
5.79835	668.113	641.955	26.1583
5.80693	667.268	641.599	25.6695
5.81551	666.974	641.256	25.7182
5.8241	667.649	640.926	26.7233
5.83268	666.773	640.608	26.1653
5.84126	665.152	640.302	24.8505
5.84985	665.127	640.007	25.1202
5.85843	663.947	639.723	24.2241
5.86702	662.465	639.45	23.0151
5.8756	660.355	639.186	21.1693
5.88418	659.816	638.932	20.8838
5.89277	658.217	638.688	19.5293
5.90135	657.064	638.453	18.611
5.90993	658.138	638.226	19.911
5.91852	656.919	638.008	18.911
5.9271	656.008	637.799	18.2093
5.93569	657.019	637.597	19.4226
5.94427	656.957	637.402	19.5548
5.95285	656.194	637.215	18.979
5.96144	656.407	637.035	19.3715
5.97002	657.171	636.862	20.3086
5.9786	656.365	636.696	19.6689
5.98719	655.726	636.537	19.1893
5.99577	655.862	636.383	19.479
6.00436	654.738	636.236	18.502
6.01294	653.569	636.094	17.475
6.02152	653.32	635.959	17.3608
6.03011	652.287	635.829	16.4583
6.03869	652.149	635.704	16.4445
6.04728	652.304	635.585	16.7191
6.05586	651.73	635.471	16.2592
6.06444	651.267	635.361	15.9061
6.07303	649.674	635.256	14.4177
6.08161	649.072	635.157	13.9151
6.09019	649.177	635.062	14.115
6.09878	648.455	634.971	13.4841
6.10736	649.217	634.885	14.332
6.11595	649.781	634.804	14.9779
6.12453	649.726	634.726	15.0005
6.13311	648.695	634.652	14.043
6.1417	648.925	634.583	14.3425
6.15028	647.81	634.517	13.293
6.15886	646.982	634.455	12.5269
6.16745	647.978	634.397	13.5814
6.17603	647.993	634.342	13.6511
6.18462	646.366	634.291	12.0751
6.1932	646.316	634.243	12.073
6.20178	645.306	634.199	11.1077
6.21037	643.981	634.158	9.82311
6.21895	643.948	634.12	9.82833
6.22753	644.49	634.085	10.4054
6.23612	644.767	634.053	10.7134
6.2447	644.427	634.025	10.4025
6.25329	644.728	633.999	10.7285
6.26187	644.231	633.976	10.2548
6.27045	642.619	633.956	8.6625
6.27904	643.122	633.939	9.18286
6.28762	642.417	633.925	8.49214
6.2962	642.5	633.913	8.58712
6.30479	642.175	633.904	8.2713
6.31337	642.213	633.897	8.31562
6.32196	641.289	633.893	7.39625
6.33054	640.243	633.891	6.35208
6.33912	640.248	633.892	6.35622
6.34771	639.138	633.895	5.24303
6.35629	637.893	633.9	3.99232
6.36488	639.202	633.908	5.29373
6.37346	638.977	633.918	5.05888
6.38204	638.906	633.93	4.97613
6.39063	639.132	633.944	5.18803
6.39921	639.705	633.961	5.74431
6.40779	639.143	633.979	5.16334
6.41638	638.527	634	4.52705
6.42496	638.457	634.022	4.4348
6.43355	638.156	634.047	4.1087
6.44213	636.862	634.073	2.78853
6.45071	637.629	634.105	3.52393
6.4593	637.499	634.135	3.36434
6.46788	636.398	634.167	2.23083
6.47646	636.383	634.201	2.18218
6.48505	636.153	634.236	1.91653
6.49363	635.856	634.274	1.58204
6.50222	633.938	634.313	-0.37461
6.5108	633.253	634.353	-1.09971
6.51938	631.687	634.395	-2.7079
6.52797	633.477	634.439	-0.96171
6.53655	638.422	634.485	3.93717
6.54513	638.578	634.531	4.04628
6.55372	638.156	634.58	3.57593
6.5623	637.867	634.63	3.23771
6.57089	638.153	634.681	3.47246
6.57947	639.042	634.733	4.30908
6.58805	639.184	634.787	4.39674
6.59664	639.34	634.843	4.49682
6.60522	639.485	634.899	4.58554
6.6138	639.857	634.957	4.89989
6.62239	640.147	635.016	5.13111
6.63097	640.229	635.077	5.15198
6.63956	640.613	635.139	5.47485
6.64814	639.525	635.202	4.32324
6.65672	638.468	635.266	3.20163
6.66531	637.943	635.332	2.61075
6.67389	637.418	635.399	2.01839
6.68248	636.913	635.466	1.44712
6.69106	636.966	635.536	1.42978
6.69964	637.563	635.609	1.95393
6.70823	637.307	635.684	1.623
6.71681	637.297	635.761	1.53614
6.72539	636.453	635.84	0.61297
6.73398	629.261	635.923	-6.66156
6.74256	626.949	636.008	-9.05898
6.75115	625.295	636.096	-10.8013
6.75973	625.509	636.187	-10.6784
6.76831	626.337	636.281	-9.94372
6.7769	627.046	636.376	-9.3299
6.78548	627.074	636.473	-9.39888
6.79406	627.264	636.569	-9.30469
6.80265	626.634	636.662	-10.0284
6.81123	625.965	636.75	-10.7851
6.81982	625.499	636.828	-11.3297
6.8284	625.398	636.892	-11.4937
6.83698	624.636	636.935	-12.299
6.84557	623.735	637.02	-13.2849
6.85415	624.031	636.996	-12.9643
6.86273	624.184	636.923	-12.7398
6.87132	624.419	636.791	-12.3722
6.8799	624.945	636.587	-11.6417
6.88849	625.207	636.295	-11.0885
6.89707	624.365	635.903	-11.5378
6.90565	623.322	635.396	-12.0743
6.91424	622.789	634.762	-11.9724
6.92282	623.037	633.987	-10.9507
6.9314	623.1	633.064	-9.96367
6.93999	624.331	631.987	-7.65554
6.94857	625.102	630.754	-5.65216
6.95716	625.22	629.369	-4.14944
6.96574	625.519	627.844	-2.32517
6.97432	624.765	626.196	-1.43076
6.98291	623.809	624.448	-0.63909
6.99149	623.043	622.635	0.40799
7.00008	623.75	620.797	2.95275
7.00866	624.563	618.982	5.58161
7.01724	624.79	617.245	7.54471
7.02583	624.956	615.649	9.30712
7.03441	625.038	614.26	10.7778
7.04299	624.842	613.15	11.6928
7.05158	626.197	612.39	13.8069
7.06016	626.174	612.054	14.1202
7.06875	626.503	612.208	14.2945
7.07733	627.454	612.912	14.5424
7.08591	626.775	614.208	12.567
7.0945	626.856	616.121	10.735
7.10308	626.562	618.411	8.15098
7.11166	627.167	621.517	5.64945
7.12025	627.54	625.139	2.40076
7.12883	627.475	629.184	-1.70951
7.13742	627.336	633.691	-6.35508
7.146	626.969	638.237	-11.2675
7.15458	626.784	642.843	-16.0592
7.16317	626.496	647.389	-20.8938
7.17175	626.852	651.765	-24.9131
7.18033	626.339	655.875	-29.5362
7.18892	625.863	659.643	-33.7801
7.1975	625.679	663.007	-37.3272
7.20609	626.265	665.923	-39.6573
7.21467	626.843	668.362	-41.5185
7.22325	627.464	670.31	-42.8453
7.23184	627.467	671.765	-44.2984
7.24042	627.221	672.739	-45.5183
7.249	625.63	673.253	-47.6237
7.25759	624.505	673.338	-48.8329
7.26617	623.723	673.031	-49.308
7.27476	622.468	672.376	-49.9079
7.28334	622.153	671.422	-49.2692
7.29192	622.506	670.219	-47.7135
7.30051	622.442	668.817	-46.3745
7.30909	622.404	667.264	-44.8608
7.31768	622.179	665.608	-43.4287
7.32626	621.691	663.89	-42.1996
7.33484	621.261	662.149	-40.8873
7.34343	621.323	660.415	-39.0913
7.35201	620.471	658.715	-38.2436
7.36059	619.979	657.07	-37.0911
7.36918	620.288	655.494	-35.2064
7.37776	620.549	652.24	-31.6914
7.38635	620.593	650.839	-30.2454
7.39493	620.429	649.52	-29.0916
7.40351	620.357	648.281	-27.9243
7.4121	619.927	647.116	-27.1892
7.42068	619.982	646.015	-26.0327
7.42926	620.392	644.968	-24.5754
7.43785	620.279	643.964	-23.6843
7.44643	619.562	642.99	-23.4283
7.45502	619.757	642.036	-22.2789
7.4636	619.434	641.089	-21.655
7.47218	618.74	640.138	-21.3982
7.48077	619.431	639.173	-19.742
7.48935	619.831	638.186	-18.3549
7.49793	619.314	637.169	-17.8557
7.50652	618.947	636.117	-17.1693
7.5151	619.294	635.023	-15.7286
7.52369	617.933	633.886	-15.9523
7.53227	616.34	632.703	-16.3638
7.54085	616.065	631.476	-15.4113
7.54944	616.29	630.207	-13.9165
7.55802	618.466	628.898	-10.4313
7.5666	618.879	627.555	-8.67598
7.57519	619.695	626.184	-6.48889
7.58377	620.214	624.795	-4.58075
7.59236	621.176	623.397	-2.22078
7.60094	622.256	622.001	0.25499
7.60952	622.484	620.622	1.8626
7.61811	622.849	619.273	3.57628
7.62669	623.999	617.973	6.02601
7.63528	624.265	616.739	7.5264
7.64386	625.028	615.594	9.43409
7.65244	626.3	614.562	11.7379
7.66103	627.172	613.672	13.4999
7.66961	628.197	612.954	15.2429
7.67819	629.078	612.447	16.6306
7.68678	630.123	612.193	17.9301
7.69536	630.168	612.243	17.9247
7.70395	630.637	612.655	17.9819
7.71253	631.819	613.5	18.3196
7.72111	633.257	614.857	18.3997
7.7297	634.7	616.82	17.8801
7.73828	637.583	619.497	18.0856
7.74686	639.382	623.011	16.3715
7.75545	640.128	627.5	12.6285
7.76403	643.091	633.116	9.97466
7.77262	646.973	640.027	6.94646
7.7812	653.346	648.408	4.93836
7.78978	661.506	658.444	3.06199
7.79837	671.077	670.313	0.76385
7.80695	682.232	684.193	-1.96064
7.81553	695.629	700.24	-4.61056
7.82412	712.298	718.585	-6.28634
7.8327	729.813	739.318	-9.50585
7.84129	751.491	762.48	-10.9888
7.84987	777.835	788.043	-10.2075
7.85845	805.816	815.909	-10.0936
7.86704	836.96	845.895	-8.93451
7.87562	872.805	877.723	-4.91795
7.8842	910.794	911.021	-0.22691
7.89279	950.25	945.319	4.93101
7.90137	992.35	980.05	12.3
7.90996	1035.59	1014.56	21.0352
7.91854	1075.73	1048.11	27.6248
7.92712	1113.56	1079.89	33.6688
7.93571	1150.1	1109.06	41.0411
7.94429	1177.71	1134.76	42.957
7.95287	1197.99	1156.14	41.8511
7.96146	1209.39	1172.46	36.9328
7.97004	1211.15	1183.12	28.0263
7.97863	1204.41	1187.74	16.6742
7.98721	1190.23	1186.18	4.05416
7.99579	1170.86	1178.59	-7.72717
8.00438	1149.7	1165.37	-15.6734
8.01296	1125.18	1147.14	-21.9679
8.02155	1097.05	1124.67	-27.6178
8.03013	1070.23	1098.79	-28.557
8.03871	1041.83	1070.37	-28.5399
8.0473	1011.86	1040.27	-28.4151
8.05588	985.676	1009.3	-23.6263
8.06446	960.533	978.201	-17.6684
8.07305	935.746	947.63	-11.8838
8.08163	912.707	918.156	-5.44967
8.09022	891.71	890.255	1.45485
8.0988	871.052	864.303	6.7495
8.10738	853.126	840.581	12.5449
8.11597	837.208	819.281	17.9275
8.12455	822.986	800.512	22.4736
8.13313	810.751	784.313	26.4376
8.14172	801.758	770.661	31.0964
8.1503	792.982	759.488	33.4939
8.15889	785.2	750.69	34.51
8.16747	779.829	744.14	35.6886
8.17605	774.961	739.703	35.2585
8.18464	772.436	737.237	35.1982
8.19322	771.306	736.61	34.6954
8.2018	770.237	737.697	32.5394
8.21039	771.469	740.391	31.0782
8.21897	773.179	744.598	28.5808
8.22756	776.695	750.245	26.4506
8.23614	781.186	757.272	23.9137
8.24472	785.798	765.638	20.1606
8.25331	792.272	775.31	16.9625
8.26189	798.639	786.296	12.3438
8.27047	806.555	798.525	8.03036
8.27906	816.406	812.014	4.39229
8.28764	826.483	826.753	-0.2695
8.29623	838.283	842.726	-4.44291
8.30481	852.049	859.915	-7.86614
8.31339	865.925	878.292	-12.3667
8.32198	881.416	897.816	-16.4008
8.33056	897.838	918.438	-20.5998
8.33915	916.211	940.091	-23.8805
8.34773	934.596	962.694	-28.0973
8.35631	955.39	986.149	-30.7589
8.3649	979.216	1010.34	-31.1248
8.37348	1002.68	1035.14	-32.461
8.38206	1028.26	1060.39	-32.1358
8.39065	1055.71	1085.94	-30.2227
8.39923	1082.08	1111.59	-29.5147
8.40782	1110.12	1137.16	-27.0399
8.4164	1140.71	1162.44	-21.7267
8.42498	1170.6	1187.2	-16.6009
8.43357	1200.55	1211.21	-10.6658
8.44215	1229.07	1234.26	-5.18847
8.45073	1257.62	1256.08	1.53509
8.45932	1283.1	1276.46	6.64754
8.4679	1306.15	1295.14	11.0066
8.47649	1328.24	1311.92	16.3243
8.48507	1345.13	1326.57	18.5592
8.49365	1360.94	1338.91	22.0311
8.50224	1372.59	1348.78	23.8115
8.51082	1384.07	1356.03	28.0363
8.5194	1391.85	1360.58	31.2709
8.52799	1395.13	1362.35	32.7754
8.53657	1395.64	1361.35	34.2961
8.54516	1392	1357.58	34.417
8.55374	1384.9	1351.13	33.7734
8.56232	1373.32	1342.09	31.2303
8.57091	1358.6	1330.61	27.9932
8.57949	1340.68	1316.86	23.8132
8.58807	1318.91	1301.04	17.8628
8.59666	1296.6	1283.36	13.2354
8.60524	1274.07	1264.05	10.0133
8.61383	1249.19	1243.35	5.83883
8.62241	1223.41	1221.49	1.9247
8.63099	1197.47	1198.71	-1.23987
8.63958	1171.67	1175.24	-3.57291
8.64816	1145.75	1151.32	-5.56163
8.65675	1119.86	1127.15	-7.29598
8.66533	1095.67	1102.95	-7.28393
8.67391	1070.09	1078.91	-8.82471
8.6825	1046.01	1055.2	-9.19644
8.69108	1023.28	1031.99	-8.71498
8.69966	999.986	1009.42	-9.43241
8.70825	978.538	987.611	-9.0726
8.71683	959.028	966.676	-7.64844
8.72542	940.71	946.706	-5.99609
8.734	922.774	927.771	-4.99689
8.74258	906.384	909.928	-3.54339
8.75117	890.188	893.214	-3.02661
8.75975	874.774	877.654	-2.88084
8.76833	862.221	863.257	-1.03575
8.77692	851.056	850.017	1.03863
8.7855	840.534	837.92	2.6134
8.79409	830.872	826.94	3.93228
8.80267	821.57	817.04	4.53041
8.81125	811.308	808.18	3.12849
8.81984	802.453	800.31	2.14299
8.82842	794.708	793.378	1.33011
8.837	787.318	787.327	-0.00954
8.84559	780.952	782.1	-1.14842
8.85417	775.671	777.636	-1.96563
8.86276	770.196	773.877	-3.68017
8.87134	765.04	770.762	-5.72134
8.87992	759.899	768.235	-8.33641
8.88851	756.521	766.239	-9.71796
8.89709	752.937	764.722	-11.7852
8.90567	750.837	763.633	-12.7957
8.91426	749.127	762.923	-13.7962
8.92284	746.1	762.551	-16.4506
8.93143	742.984	762.472	-19.4879
8.94001	741.401	762.651	-21.2498
8.94859	739.976	763.051	-23.0746
8.95718	739.355	763.642	-24.2863
8.96576	739.576	764.394	-24.8177
8.97435	738.809	765.282	-26.4732
8.98293	739.146	766.282	-27.137
8.99151	740.626	767.374	-26.748
9.0001	742.251	768.538	-26.2877
9.00868	744.562	769.758	-25.1962
9.01726	747.168	771.019	-23.851
9.02585	748.926	772.308	-23.3818
9.03443	750.702	773.612	-22.9104
9.04302	753.171	774.921	-21.7503
9.0516	756.016	776.226	-20.2102
9.06018	759.644	777.519	-17.8745
9.06877	763.201	778.79	-15.5893
9.07735	767.656	780.035	-12.3791
9.08593	770.907	781.246	-10.3394
9.09452	775.188	782.418	-7.22973
9.1031	779.956	783.546	-3.59025
9.11169	783.736	784.625	-0.88835
9.12027	787.599	785.651	1.94804
9.12885	792.114	786.619	5.4947
9.13744	796.051	787.527	8.52421
9.14602	800.315	788.371	11.9446
9.1546	805.191	789.147	16.0443
9.16319	808.619	789.853	18.7655
9.17177	812.338	790.487	21.8514
9.18036	815.101	791.045	24.0562
9.18894	817.463	791.526	25.9376
9.19752	819.329	791.927	27.4019
9.20611	821.211	792.247	28.9639
9.21469	822.769	792.484	30.2851
9.22327	823.294	792.637	30.6571
9.23186	823.523	792.705	30.8177
9.24044	822.787	792.686	30.101
9.24903	820.128	792.58	27.5483
9.25761	818.377	792.386	25.991
9.26619	816.512	792.104	24.4074
9.27478	814.256	791.734	22.5218
9.28336	812.267	791.276	20.991
9.29195	808.689	790.73	17.9593
9.30053	804.767	790.096	14.6717
9.30911	800.492	789.375	11.1172
9.3177	795.329	788.568	6.76118
9.32628	791.213	787.677	3.53671
9.33486	787.26	786.701	0.55913
9.34345	782.878	785.643	-2.76567
9.35203	778.023	784.505	-6.48193
9.36062	773.033	783.287	-10.2547
9.3692	767.463	781.993	-14.5296
9.37778	762.12	780.623	-18.5024
9.38637	757.61	779.18	-21.5704
9.39495	753.675	777.667	-23.9927
9.40353	748.914	776.086	-27.1726
9.41212	744.684	774.44	-29.7562
9.4207	740.452	772.731	-32.2782
9.42929	735.892	770.963	-35.0711
9.43787	731.523	769.137	-37.6136
9.44645	727.424	767.257	-39.8325
9.45504	724.219	765.327	-41.1077
9.46362	721.798	763.349	-41.5504
9.4722	719.277	761.327	-42.0492
9.48079	716.56	759.264	-42.7039
9.48937	714.195	757.163	-42.9678
9.49796	711.501	755.029	-43.5279
9.50654	708.707	752.864	-44.1574
9.51512	705.65	750.673	-45.0231
9.52371	703.401	748.459	-45.058
9.53229	701.335	746.225	-44.8897
9.54087	698.886	743.975	-45.089
9.54946	697.029	741.714	-44.6854
9.55804	695.637	739.444	-43.8074
9.56663	694.359	737.17	-42.8112
9.57521	693.613	734.896	-41.2826
9.58379	692.796	732.625	-39.8294
9.59238	692.507	730.362	-37.8551
9.60096	692.093	728.11	-36.0163
9.60955	691.864	725.872	-34.0082
9.61813	691.352	723.653	-32.3016
9.62671	690.403	721.458	-31.0554
9.6353	690.198	719.289	-29.0916
9.64388	689.792	717.151	-27.3596
9.65246	689.371	715.049	-25.6772
9.66105	688.558	712.985	-24.4271
9.66963	688.75	710.965	-22.2142
9.67822	689.052	708.992	-19.9401
9.6868	689.692	707.07	-17.3782
9.69538	690.515	705.205	-14.69
9.70397	690.649	703.401	-12.7512
9.71255	690.932	701.661	-10.7291
9.72113	692.124	699.992	-7.86741
9.72972	692.989	698.397	-5.40783
9.7383	694.235	696.882	-2.64714
9.74689	695.486	695.453	0.03253
9.75547	696.722	694.116	2.60587
9.76405	697.534	692.876	4.65854
9.77264	697.943	691.74	6.20281
9.78122	698.714	690.716	7.99861
9.7898	699.487	689.811	9.67519
9.79839	700.004	689.035	10.9686
9.80697	701.722	688.398	13.3243
9.81556	703.901	687.909	15.9926
9.82414	705.688	687.581	18.107
9.83272	707.354	687.429	19.9247
9.84131	708.763	687.469	21.2939
9.84989	709.786	687.72	22.0659
9.85847	710.982	688.204	22.7781
9.86706	712.946	688.946	23.9992
9.87564	714.92	689.981	24.9391
9.88423	717.501	691.348	26.1524
9.89281	720.014	693.104	26.9096
9.90139	723.485	695.325	28.1598
9.90998	725.753	698.127	27.6253
9.91856	729.693	701.689	28.0031
9.92715	735.228	706.296	28.9319
9.93573	741.524	712.398	29.1262
9.94431	749.587	720.698	28.8892
9.9529	760.58	732.257	28.3231
9.96148	773.839	748.607	25.2321
9.97006	792.956	771.847	21.109
9.97865	821.294	804.671	16.6231
9.98723	858.531	850.281	8.24965
9.99582	915.802	912.127	3.67476
10.0044	997.653	993.437	4.21594
10.013	1109.85	1096.55	13.2996
10.0216	1262.09	1222.15	39.9406
10.0302	1463.89	1368.41	95.4876
10.0387	1702.71	1530.29	172.422
10.0473	1934.91	1698.93	235.982
10.0559	2151.9	1861.24	290.662
10.0645	2300.15	2000.14	300.014
10.0731	2339.52	2096.45	243.072
10.0816	2276.77	2133.74	143.027
10.0902	2115.12	2104.79	10.328
10.0988	1906.53	2015.19	-108.656
10.1074	1688.86	1880.64	-191.784
10.116	1471.11	1720.43	-249.318
10.1246	1298.28	1552.12	-253.84
10.1332	1163.58	1389.33	-225.743
10.1417	1056.64	1241.38	-184.739
10.1503	978.878	1113.75	-134.869
10.1589	920.824	1008.57	-87.7438
10.1675	877.398	925.414	-48.0166
10.1761	842.668	862.084	-19.4159
10.1847	818.02	815.402	2.61815
10.1932	797.565	781.906	15.6586
10.2018	781.206	758.342	22.864
10.2104	768.118	741.945	26.1726
10.219	757.748	730.55	27.1978
10.2276	748.747	722.564	26.1832
10.2362	741.832	716.884	24.9481
10.2447	736.408	712.779	23.6296
10.2533	731.724	709.779	21.9453
10.2619	727.921	707.591	20.3304
10.2705	725.057	706.031	19.0256
10.2791	722.974	704.982	17.9923
10.2877	721.754	704.366	17.3884
10.2963	721.089	704.129	16.9609
10.3048	720.272	704.23	16.0417
10.3134	719.962	704.637	15.3243
10.322	719.438	705.324	14.1142
10.3306	719.133	706.265	12.8677
10.3392	719.791	707.441	12.3496
10.3477	720.62	708.832	11.7886
10.3563	720.948	710.417	10.5313
10.3649	721.755	712.179	9.57547
10.3735	722.393	714.099	8.29328
10.3821	723.127	716.159	6.96846
10.3907	724.416	718.339	6.07776
10.3993	726.324	720.619	5.70499
10.4078	727.701	722.98	4.72137
10.4164	728.694	725.401	3.29308
10.425	728.93	727.86	1.07038
10.4336	729.812	730.335	-0.52302
10.4422	730.828	732.804	-1.97624
10.4508	732.761	735.245	-2.4837
10.4593	734.262	737.634	-3.37254
10.4679	734.672	739.951	-5.27848
10.4765	735.651	742.173	-6.52151
10.4851	736.481	744.279	-7.79723
10.4937	736.953	746.25	-9.29794
10.5023	737.511	748.071	-10.56
10.5108	737.987	749.725	-11.738
10.5194	738.07	751.202	-13.1315
10.528	738.369	752.491	-14.1227
10.5366	737.555	753.59	-16.0347
10.5452	737.096	754.494	-17.3975
10.5538	735.911	755.205	-19.2938
10.5624	734.838	755.726	-20.888
10.5709	733.891	756.064	-22.1729
10.5795	732.465	756.227	-23.7613
10.5881	731.249	756.223	-24.9741
10.5967	730.126	756.063	-25.9362
10.6053	728.253	755.757	-27.5034
10.6138	726.231	755.316	-29.085
10.6224	724.348	754.751	-30.4027
10.631	722.112	754.072	-31.9599
10.6396	720.621	753.289	-32.6685
10.6482	719.204	752.411	-33.2072
10.6568	717.044	751.446	-34.4017
10.6654	714.468	750.402	-35.9343
10.6739	712.215	749.286	-37.0711
10.6825	709.264	748.104	-38.8396
10.6911	707.339	746.861	-39.5222
10.6997	705.669	745.563	-39.8942
10.7083	703.147	744.213	-41.0667
10.7169	701.152	742.817	-41.6652
10.7254	699.652	741.377	-41.7257
10.734	697.873	739.899	-42.0259
10.7426	696.403	738.385	-41.9815
10.7512	695.578	736.839	-41.2612
10.7598	694.2	735.265	-41.065
10.7684	692.193	733.667	-41.4744
10.7769	690.148	732.049	-41.9008
10.7855	687.993	730.414	-42.4208
10.7941	686.265	728.766	-42.5008
10.8027	685.1	727.111	-42.0107
10.8113	684.344	725.451	-41.1072
10.8199	684.045	723.791	-39.7462
10.8284	682.925	722.135	-39.2107
10.837	681.851	720.486	-38.6351
10.8456	681.079	718.849	-37.7699
10.8542	679.65	717.226	-37.5763
10.8628	678.43	715.623	-37.1923
10.8714	677.208	714.041	-36.8334
10.8799	675.668	712.486	-36.8183
10.8885	674.813	710.96	-36.1463
10.8971	673.927	709.465	-35.5376
10.9057	673.993	708.005	-34.0119
10.9143	672.463	706.583	-34.1193
10.9229	671.241	705.199	-33.9578
10.9314	670.64	703.857	-33.2166
10.94	669.788	702.557	-32.7685
10.9486	670.029	701.3	-31.2708
10.9572	669.724	700.088	-30.3632
10.9658	668.905	698.919	-30.0141
10.9744	669.016	697.794	-28.7785
10.983	668.019	696.713	-28.6944
10.9915	667.287	695.674	-28.3868
11.0001	666.681	694.676	-27.9948
11.0087	666.119	693.717	-27.598
11.0173	665.259	692.796	-27.5367
11.0259	665.557	691.91	-26.3528
11.0344	665.347	691.057	-25.7103
11.043	665.099	690.235	-25.1353
11.0516	664.645	689.441	-24.7959
11.0602	663.782	688.673	-24.8908
11.0688	663.667	687.928	-24.2611
11.0774	663.162	687.206	-24.0438
11.086	662.655	686.503	-23.8478
11.0945	662.101	685.819	-23.7177
11.1031	661.373	685.151	-23.7786
11.1117	661.575	684.5	-22.9254
11.1203	661.311	683.865	-22.5535
11.1289	660.574	683.244	-22.6703
11.1375	660.472	682.64	-22.1677
11.146	659.524	682.051	-22.5272
11.1546	659.293	681.48	-22.187
11.1632	659.389	680.926	-21.5373
11.1718	658.838	680.393	-21.5548
11.1804	658.366	679.882	-21.5161
11.189	658.134	679.394	-21.2599
11.1975	657.44	678.931	-21.4914
11.2061	657.546	678.496	-20.9504
11.2147	657.574	678.091	-20.5165
11.2233	657.023	677.716	-20.6928
11.2319	657.072	677.373	-20.3014
11.2405	656.8	677.062	-20.2616
11.2491	656.889	676.783	-19.8938
11.2576	656.728	676.533	-19.8053
11.2662	656.063	676.312	-20.2488
11.2748	656.251	676.115	-19.8641
11.2834	656.491	675.939	-19.4483
11.292	656.269	675.779	-19.5095
11.3005	655.932	675.63	-19.6976
11.3091	655.799	675.487	-19.6882
11.3177	655.663	675.345	-19.6819
11.3263	655.542	675.2	-19.6582
11.3349	655.451	675.046	-19.5953
11.3435	655.759	674.88	-19.1204
11.3521	655.62	674.698	-19.0781
11.3606	655.671	674.497	-18.826
11.3692	655.833	674.274	-18.4408
11.3778	655.077	674.028	-18.9517
11.3864	654.074	673.758	-19.6842
11.395	653.318	673.463	-20.1449
11.4036	652.905	673.143	-20.2372
11.4121	653.621	672.797	-19.1763
11.4207	654.318	672.428	-18.1096
11.4293	654.997	672.035	-17.038
11.4379	654.906	671.622	-16.7164
11.4465	655.358	671.191	-15.8333
11.4551	654.819	670.743	-15.9241
11.4636	654.739	670.282	-15.5434
11.4722	654.69	669.811	-15.1213
11.4808	654.497	669.333	-14.836
11.4894	654.556	668.851	-14.2957
11.498	654.312	668.369	-14.0572
11.5066	654.545	667.891	-13.3457
11.5151	654.792	667.418	-12.6264
11.5237	655.542	666.956	-11.4135
11.5323	655.836	666.506	-10.6706
11.5409	656.003	666.073	-10.0696
11.5495	656.433	665.658	-9.22508
11.5581	656.225	665.264	-9.03936
11.5666	655.867	664.894	-9.02719
11.5752	656.114	664.55	-8.43661
11.5838	656.415	664.234	-7.81945
11.5924	656.42	663.948	-7.52798
11.601	656.417	663.692	-7.27544
11.6096	656.886	663.469	-6.58297
11.6181	656.807	663.279	-6.47108
11.6267	657.57	663.123	-5.55253
11.6353	658.236	663.012	-4.77604
11.6439	658.971	662.926	-3.95503
11.6525	659.25	662.876	-3.62575
11.6611	658.658	662.861	-4.20282
11.6697	658.506	662.882	-4.37587
11.6782	658.59	662.938	-4.34751
11.6868	659.199	663.028	-3.82963
11.6954	659.739	663.168	-3.42947
11.704	660.916	663.327	-2.41108
11.7126	661.107	663.52	-2.41255
11.7212	662.231	663.745	-1.51426
11.7297	661.784	664.001	-2.21684
11.7383	661.419	664.288	-2.86882
11.7469	661.864	664.603	-2.73911
11.7555	661.334	664.947	-3.61317
11.7641	661.805	665.318	-3.5135
11.7727	662.574	665.715	-3.14024
11.7812	663.242	666.135	-2.89343
11.7898	663.692	666.578	-2.88666
11.7984	663.983	667.043	-3.05978
11.807	664.419	667.527	-3.10834
11.8156	665.458	668.03	-2.57196
11.8242	666.72	668.549	-1.82905
11.8327	667.323	669.084	-1.76092
11.8413	668.452	669.632	-1.1802
11.8499	668.995	670.192	-1.19698
11.8585	669.297	670.762	-1.46536
11.8671	669.414	671.341	-1.92668
11.8757	669.456	671.927	-2.47154
11.8842	668.85	672.519	-3.66951
11.8928	668.632	673.115	-4.48301
11.9014	669.411	673.713	-4.30194
11.91	670.992	674.314	-3.32112
11.9186	672.385	674.912	-2.52766
11.9272	673.562	675.509	-1.94671
11.9358	675.165	676.102	-0.93749
11.9443	675.795	676.691	-0.89564
11.9529	676.534	677.273	-0.73939
11.9615	677.525	677.848	-0.32348
11.9701	678.599	678.414	0.18499
11.9787	679.736	678.971	0.76504
11.9872	680.817	679.516	1.30023
11.9958	681.933	680.05	1.88323
12.0044	682.487	680.57	1.9165
12.013	683.52	681.077	2.44344
12.0216	684.578	681.569	3.0094
12.0302	686.322	682.045	4.27763
12.0388	688.152	682.504	5.64742
12.0473	688.448	682.946	5.502
12.0559	689.271	683.37	5.90071
12.0645	689.834	683.776	6.0578
12.0731	690.186	684.163	6.02254
12.0817	691.875	684.531	7.34472
12.0903	692.831	684.879	7.95259
12.0988	693.584	685.206	8.37762
12.1074	694.183	685.514	8.66908
12.116	694.613	685.8	8.81299
12.1246	695.686	686.066	9.61995
12.1332	696.615	686.299	10.3164
12.1418	698.038	686.523	11.5152
12.1503	698.391	686.727	11.6646
12.1589	698.943	686.91	12.0335
12.1675	699.015	687.072	11.9429
12.1761	698.706	687.213	11.4928
12.1847	699.093	687.335	11.758
12.1933	698.819	687.436	11.383
12.2019	699.301	687.518	11.7833
12.2104	699.593	687.58	12.0134
12.219	699.779	687.623	12.1556
12.2276	700.81	687.593	13.2175
12.2362	701.46	687.599	13.8611
12.2448	701.96	687.589	14.371
12.2533	702.052	687.56	14.4921
12.2619	701.943	687.514	14.4286
12.2705	701.802	687.452	14.3503
12.2791	701.381	687.374	14.0071
12.2877	701.576	687.281	14.2948
12.2963	700.953	687.174	13.779
12.3049	702.253	687.052	15.2013
12.3134	702.369	686.917	15.4521
12.322	701.955	686.769	15.1862
12.3306	702.04	686.609	15.4312
12.3392	701.442	686.438	15.0046
12.3478	701.004	686.255	14.7481
12.3564	701.06	686.063	14.9965
12.3649	701.008	685.862	15.1461
12.3735	701.187	685.651	15.5362
12.3821	701.685	685.433	16.2522
12.3907	702.258	685.208	17.0505
12.3993	702.28	684.976	17.3041
12.4079	702.868	684.739	18.1289
12.4164	703.395	684.497	18.898
12.425	703.033	684.252	18.781
12.4336	702.821	684.004	18.8166
12.4422	702.519	683.755	18.7634
12.4508	702.253	683.506	18.7464
12.4594	702.737	683.259	19.4775
12.4679	703.179	683.016	20.1636
12.4765	703.961	682.778	21.1826
12.4851	703.984	682.55	21.4339
12.4937	704.863	682.334	22.5292
12.5023	705.552	682.134	23.4183
12.5109	706.428	681.957	24.4712
12.5195	707.383	681.808	25.5745
12.528	707.568	681.697	25.8717
12.5366	707.72	681.633	26.0877
12.5452	708.692	681.628	27.064
12.5538	710.203	681.699	28.5034
12.5624	710.45	681.864	28.5859
12.5709	710.871	682.145	28.7257
12.5795	711.85	682.568	29.282
12.5881	712.081	683.164	28.9163
12.5967	713.361	683.969	29.3922
12.6053	714.907	685.024	29.8826
12.6139	715.772	686.376	29.3958
12.6225	717.252	688.075	29.1767
12.631	718.257	690.179	28.0786
12.6396	719.357	692.75	26.607
12.6482	720.932	695.85	25.0818
12.6568	722.419	699.545	22.8735
12.6654	724.867	703.905	20.9627
12.674	727.183	708.993	18.1895
12.6825	730.971	714.871	16.0995
12.6911	735.872	721.594	14.2776
12.6997	741.425	729.205	12.2206
12.7083	747.625	737.734	9.8902
12.7169	755.132	747.196	7.93596
12.7255	762.783	757.584	5.19904
12.734	772.057	768.867	3.19064
12.7426	782.762	780.99	1.77231
12.7512	793.745	793.869	-0.12321
12.7598	806.591	807.39	-0.79866
12.7684	820.07	821.41	-1.33985
12.777	833.982	835.754	-1.77269
12.7855	847.972	850.222	-2.24946
12.7941	861.389	864.582	-3.19254
12.8027	874.399	878.582	-4.18236
12.8113	885.876	891.948	-6.07176
12.8199	897.297	904.393	-7.09595
12.8285	905.872	915.624	-9.75215
12.837	912.729	925.352	-12.6226
12.8456	917.891	933.304	-15.4131
12.8542	920.537	939.242	-18.7052
12.8628	919.994	942.975	-22.9806
12.8714	917.429	944.373	-26.9433
12.88	912.832	943.382	-30.55
12.8886	907.533	940.024	-32.4909
12.8971	900.341	934.403	-34.0612
12.9057	891.646	926.673	-35.0265
12.9143	882.115	917.058	-34.943
12.9229	872.205	905.814	-33.6085
12.9315	861.804	893.219	-31.4153
12.94	851.168	879.564	-28.3961
12.9486	841.302	865.133	-23.8309
12.9572	830.256	850.204	-19.9473
12.9658	819.678	835.035	-15.3567
12.9744	809.851	819.865	-10.014
12.983	800.191	804.907	-4.71627
12.9916	790.843	790.347	0.49563
13.0001	782.242	776.343	5.89939
13.0087	774.171	763.021	11.1498
13.0173	766.857	750.482	16.3746
13.0259	759.238	738.796	20.4419
13.0345	752.116	728.008	24.1081
13.0431	745.499	717.991	27.5075
13.0516	740.509	709.04	31.4689
13.0602	736.02	700.988	35.0321
13.0688	731.123	693.799	37.3242
13.0774	727.823	687.427	40.3961
13.086	724.141	681.817	42.324
13.0946	720.296	676.908	43.3882
13.1031	717.162	672.634	44.5283
13.1117	713.486	668.93	44.5561
13.1203	709.889	665.732	44.1574
13.1289	707.401	662.976	44.4249
13.1375	705.013	660.605	44.4074
13.1461	703.388	658.564	44.8234
13.1547	701.969	656.805	45.164
13.1632	699.996	655.282	44.7137
13.1718	697.873	653.958	43.9154
13.1804	696.076	652.798	43.2775
13.189	693.961	651.774	42.1873
13.1976	692.798	650.861	41.937
13.2061	691.939	650.039	41.8993
13.2147	690.864	649.291	41.5734
13.2233	690.455	648.602	41.8532
13.2319	689.84	647.962	41.8789
13.2405	688.436	647.36	41.0756
13.2491	688.122	646.79	41.3316
13.2576	687.149	646.246	40.9025
13.2662	685.792	645.724	40.068
13.2748	685.136	645.219	39.9164
13.2834	683.708	644.73	38.9779
13.292	681.969	644.253	37.7153
13.3006	681.059	643.788	37.2711
13.3092	679.995	643.333	36.6621
13.3177	678.842	642.886	35.9562
13.3263	678.037	642.448	35.5889
13.3349	676.962	642.018	34.9441
13.3435	676.539	641.595	34.9444
13.3521	675.406	641.179	34.2272
13.3607	674.366	640.77	33.5964
13.3692	673.719	640.368	33.3512
13.3778	673.139	639.972	33.1674
13.3864	673.022	639.583	33.4389
13.395	672.38	639.2	33.1803
13.4036	671.558	638.824	32.7343
13.4122	671.325	638.455	32.8709
13.4207	670.398	638.092	32.3058
13.4293	670.32	637.736	32.5842
13.4379	669.957	637.387	32.5697
13.4465	669.096	637.045	32.0502
13.4551	668.792	636.711	32.0808
13.4637	668.34	636.384	31.9557
13.4723	667.299	636.065	31.234
13.4808	666.776	635.755	31.0218
13.4894	666.105	635.452	30.6525
13.498	665.242	635.158	30.0835
13.5066	664.883	634.874	30.0098
13.5152	664.723	634.598	30.1247
13.5237	664.458	634.333	30.1257
13.5323	664.298	634.077	30.2205
13.5409	664.229	633.832	30.3968
13.5495	663.801	633.598	30.2022
13.5581	663.829	633.376	30.4534
13.5667	662.876	633.165	29.7107
13.5753	661.95	632.967	28.9839
13.5838	660.942	632.781	28.1612
13.5924	660.235	632.608	27.6261
13.601	660.193	632.455	27.7377
13.6096	660.32	632.311	28.0096
13.6182	659.939	632.181	27.7581
13.6268	659.457	632.066	27.3905
13.6353	659.356	631.967	27.3892
13.6439	658.637	631.884	26.7526
13.6525	658.252	631.818	26.434
13.6611	657.879	631.768	26.1108
13.6697	656.899	631.736	25.1628
13.6783	656.344	631.721	24.623
13.6868	655.437	631.725	23.7117
13.6954	654.974	631.746	23.2277
13.704	654.948	631.787	23.1618
13.7126	654.503	631.845	22.6577
13.7212	654.127	631.923	22.2038
13.7298	654.624	632.02	22.6043
13.7383	654.589	632.135	22.4533
13.7469	654.621	632.27	22.3515
13.7555	653.761	632.423	21.3377
13.7641	653.015	632.595	20.42
13.7727	652.402	632.785	19.6172
13.7813	651.831	632.994	18.8374
13.7898	651.323	633.219	18.1039
13.7984	650.811	633.462	17.3489
13.807	650.022	633.722	16.3007
13.8156	649.439	633.997	15.4417
13.8242	649.378	634.287	15.0911
13.8328	649.426	634.592	14.8349
13.8414	649.267	634.909	14.3579
13.8499	649.316	635.239	14.0772
13.8585	648.522	635.579	12.9425
13.8671	647.716	635.93	11.7861
13.8757	647.377	636.289	11.0886
13.8843	646.952	636.655	10.2976
13.8928	646.325	637.026	9.29867
13.9014	646.586	637.401	9.18443
13.91	646.474	637.779	8.69563
13.9186	646.446	638.157	8.28862
13.9272	646.772	638.534	8.23845
13.9358	646.397	638.908	7.48897
13.9444	645.739	639.277	6.46179
13.9529	645.189	639.639	5.54994
13.9615	644.961	639.993	4.96797
13.9701	644.421	640.335	4.0861
13.9787	644.187	640.665	3.52235
13.9873	644.345	640.98	3.36529
13.9959	643.467	641.278	2.18925
14.0044	643.408	641.558	1.85043
14.013	643.721	641.816	1.90538
14.0216	643.692	642.052	1.64041
14.0302	643.298	642.263	1.03518
14.0388	642.37	642.447	-0.07742
14.0474	641.697	642.603	-0.90655
14.0559	641.273	642.73	-1.45698
14.0645	641.766	642.825	-1.05895
14.0731	641.921	642.887	-0.96554
14.0817	641.732	642.915	-1.1824
14.0903	641.22	642.907	-1.68781
14.0989	641.003	642.864	-1.86039
14.1075	640.649	642.783	-2.13321
14.116	640.502	642.664	-2.1616
14.1246	640.42	642.507	-2.08699
14.1332	640.134	642.312	-2.17859
14.1418	639.834	642.079	-2.24462
14.1504	639.896	641.807	-1.91087
14.159	639.148	641.429	-2.28139
14.1675	638.517	641.083	-2.56626
14.1761	638.968	640.701	-1.7331
14.1847	637.791	640.284	-2.49245
14.1933	637.934	639.833	-1.8983
14.2019	638.159	639.349	-1.19056
14.2104	637.428	638.835	-1.40736
14.219	638.347	638.292	0.05483
14.2276	638.489	637.723	0.76603
14.2362	638.816	637.129	1.68712
14.2448	639.996	636.512	3.4833
14.2534	640.077	635.876	4.20121
14.262	639.188	635.222	3.96642
14.2705	639.027	634.553	4.47407
14.2791	638.145	633.872	4.27277
14.2877	638.091	633.181	4.90997
14.2963	638.673	632.483	6.19003
14.3049	638.45	631.781	6.66866
14.3135	638.037	631.078	6.95918
14.322	638.04	630.375	7.665
14.3306	637.317	629.677	7.64052
14.3392	636.926	628.985	7.9408
14.3478	636.78	628.302	8.47859
14.3564	636.985	627.63	9.35444
14.365	636.853	626.972	9.88067
14.3735	636.789	626.331	10.4586
14.3821	636.511	625.707	10.8035
14.3907	636.15	625.104	11.0456
14.3993	636.279	624.523	11.7559
14.4079	636.014	623.965	12.049
14.4165	635.908	623.433	12.4752
14.4251	635.19	622.927	12.2632
14.4336	634.754	622.449	12.305
14.4422	634.55	621.999	12.5512
14.4508	633.848	621.578	12.2693
14.4594	633.333	621.187	12.1454
14.468	633.106	620.826	12.2806
14.4765	632.579	620.494	12.085
14.4851	631.875	620.192	11.6828
14.4937	631.208	619.919	11.2897
14.5023	630.058	619.674	10.3847
14.5109	629.056	619.456	9.6006
14.5195	628.017	619.264	8.7532
14.5281	627.458	619.096	8.3614
14.5366	626.673	618.952	7.72121
14.5452	626.054	618.828	7.22551
14.5538	625.146	618.724	6.42183
14.5624	624.465	618.636	5.82886
14.571	623.33	618.562	4.76758
14.5796	622.55	618.5	4.05017
14.5881	621.791	618.447	3.34429
14.5967	620.679	618.399	2.28031
14.6053	620.155	618.355	1.80062
14.6139	619.611	618.31	1.30108
14.6225	618.566	618.262	0.30404
14.6311	617.586	618.208	-0.62188
14.6396	616.705	618.144	-1.43861
14.6482	615.604	618.067	-2.46261
14.6568	614.53	617.974	-3.44409
14.6654	614.11	617.862	-3.75166
14.674	612.607	617.727	-5.11998
14.6826	612.076	617.568	-5.49227
14.6911	611.206	617.381	-6.17467
14.6997	610.383	617.163	-6.77961
14.7083	610.093	616.912	-6.81961
14.7169	608.871	616.627	-7.75614
14.7255	607.958	616.305	-8.34686
14.7341	607.192	615.945	-8.7534
14.7426	606.613	615.545	-8.93259
14.7512	606.297	615.106	-8.80811
14.7598	605.12	614.625	-9.50508
14.7684	603.77	614.103	-10.3333
14.777	602.296	613.54	-11.2444
14.7856	601.322	612.937	-11.6152
14.7942	600.237	612.295	-12.058
14.8027	600.094	611.614	-11.5198
14.8113	599.153	610.895	-11.742
14.8199	597.858	610.142	-12.2836
14.8285	596.861	609.355	-12.4938
14.8371	595.946	608.537	-12.5909
14.8456	595.017	607.691	-12.6734
14.8542	594.3	606.818	-12.5181
14.8628	593.629	605.922	-12.2935
14.8714	592.938	605.007	-12.069
14.88	592.313	604.075	-11.7623
14.8886	591.808	603.131	-11.3231
14.8972	591.012	602.18	-11.1673
14.9057	590.11	601.226	-11.116
14.9143	588.743	600.278	-11.5345
14.9229	587.244	599.344	-12.0997
14.9315	586.435	598.435	-11.9999
14.9401	585.253	597.568	-12.3151
14.9487	584.192	596.763	-12.5712
14.9572	584.128	596.048	-11.9203
14.9658	583.609	595.461	-11.8524
14.9744	583.361	595.047	-11.686
14.983	583.019	594.868	-11.8481
14.9916	582.6	594.993	-12.3932
15.0002	582.715	595.51	-12.7954
15.0087	582.857	596.515	-13.6575
15.0173	583.165	598.11	-14.9444
15.0259	584.328	600.4	-16.072
15.0345	585.561	603.483	-17.9215
15.0431	587.903	607.436	-19.5334
15.0517	591.135	612.306	-21.1715
15.0602	595.901	618.097	-22.1956
15.0688	601.473	624.753	-23.2806
15.0774	608.314	632.156	-23.8415
15.086	616.102	640.109	-24.0068
15.0946	623.978	648.34	-24.3621
15.1032	632.185	656.498	-24.3129
15.1118	639.306	664.159	-24.8534
15.1203	644.527	670.843	-26.3159
15.1289	646.573	676.044	-29.4706
15.1375	644.438	679.287	-34.8485
15.1461	639.115	680.213	-41.0979
15.1547	631.242	678.657	-47.4147
15.1632	621.429	674.69	-53.2605
15.1718	611.859	668.602	-56.743
15.1804	603.217	660.833	-57.6159
15.189	595.858	651.886	-56.0278
15.1976	589.481	642.258	-52.7776
15.2062	583.539	632.401	-48.8618
15.2148	578.221	622.696	-44.4745
15.2233	574.248	613.449	-39.2006
15.2319	571.021	604.888	-33.867
15.2405	569.142	597.165	-28.0221
15.2491	566.959	590.36	-23.4006
15.2577	564.424	584.495	-20.0719
15.2663	562.112	579.542	-17.4307
15.2748	560.457	575.436	-14.9789
15.2834	559.333	572.088	-12.7552
15.292	558.465	569.399	-10.9337
15.3006	557.593	567.266	-9.67329
15.3092	556.343	565.592	-9.24901
15.3178	555.185	564.29	-9.10501
15.3263	554.131	563.283	-9.15195
15.3349	553.493	562.51	-9.01648
15.3435	552.665	561.918	-9.25309
15.3521	551.692	561.469	-9.77752
15.3607	551.011	561.131	-10.1197
15.3693	549.37	560.879	-11.5093
15.3779	548.121	560.695	-12.5737
15.3864	547.207	560.563	-13.3558
15.395	546.495	560.47	-13.9759
15.4036	546.464	560.405	-13.9407
15.4122	546.024	560.357	-14.3326
15.4208	544.718	560.315	-15.5968
15.4293	543.409	560.268	-16.8595
15.4379	541.74	560.208	-18.4682
15.4465	540.751	560.123	-19.3715
15.4551	540.572	560.002	-19.4294
15.4637	540.411	559.835	-19.4235
15.4723	540.309	559.611	-19.3015
15.4809	539.972	559.32	-19.3484
15.4894	538.604	558.953	-20.3489
15.498	537.966	558.5	-20.5334
15.5066	536.861	557.954	-21.0926
15.5152	536.339	557.309	-20.9698
15.5238	535.889	556.56	-20.6706
15.5324	535.192	555.705	-20.5134
15.5409	534.743	554.744	-20.0008
15.5495	534.123	553.679	-19.5552
15.5581	533.851	552.512	-18.6611
15.5667	533.359	551.252	-17.8923
15.5753	532.158	549.903	-17.7453
15.5839	531.563	548.476	-16.9137
15.5924	530.874	546.98	-16.1068
15.601	530.422	545.426	-15.0039
15.6096	530.398	543.824	-13.4263
15.6182	529.39	542.186	-12.7965
15.6268	528.791	540.522	-11.7311
15.6354	528.246	538.843	-10.5972
15.6439	527.315	537.16	-9.84487
15.6525	526.804	535.481	-8.67714
15.6611	526.236	533.817	-7.58133
15.6697	525.961	532.175	-6.21455
15.6783	525.287	530.564	-5.27686
15.6869	524.942	528.99	-4.04799
15.6954	524.431	527.459	-3.02806
15.704	524.455	525.977	-1.5213
15.7126	524.342	524.547	-0.20478
15.7212	523.977	523.173	0.8038
15.7298	523.473	521.858	1.61531
15.7384	522.768	520.604	2.1646
15.747	522.018	519.411	2.60715
15.7555	521.568	518.281	3.28757
15.7641	521.318	517.213	4.10499
15.7727	521.056	516.207	4.84961
15.7813	520.466	515.262	5.2046
15.7899	520.537	514.377	6.15991
15.7985	519.759	513.55	6.20951
15.807	519.393	512.779	6.61376
15.8156	519.283	512.064	7.219
15.8242	518.568	511.401	7.16653
15.8328	518.487	510.789	7.69799
15.8414	518.263	510.226	8.03717
15.85	517.887	509.71	8.17679
15.8585	517.116	509.239	7.87674
15.8671	516.221	508.812	7.40949
15.8757	515.632	508.426	7.20605
15.8843	515.455	508.08	7.37501
15.8929	515.163	507.773	7.39045
15.9015	514.848	507.502	7.34602
15.91	514.151	507.266	6.88466
15.9186	513.535	507.065	6.47041
15.9272	512.976	506.895	6.08052
15.9358	512.743	506.757	5.98591
15.9444	511.838	506.647	5.19026
15.953	511.754	506.565	5.1883
15.9615	511.267	506.509	4.75799
15.9701	510.855	506.476	4.37889
15.9787	510.54	506.466	4.07469
15.9873	510.352	506.475	3.87693
15.9959	510.123	506.502	3.62156
16.0045	509.621	506.544	3.07672
16.013	509.247	506.601	2.64628
16.0216	508.555	506.668	1.88725
16.0302	508.003	506.74	1.26357
16.0388	507.835	506.824	1.01135
16.0474	507.151	506.912	0.23824
16.056	506.667	507.004	-0.33709
16.0646	506.071	507.097	-1.02612
16.0731	505.652	507.189	-1.5367
16.0817	505.731	507.277	-1.54623
16.0903	505.847	507.361	-1.51382
16.0989	505.617	507.438	-1.82108
16.1075	504.974	507.506	-2.53189
16.1161	504.015	507.564	-3.54909
16.1246	503.281	507.61	-4.32862
16.1332	503.418	507.641	-4.22306
16.1418	503.325	507.657	-4.33231
16.1504	502.58	507.656	-5.07662
16.159	501.905	507.637	-5.73212
16.1676	501.147	507.598	-6.45091
16.1761	500.412	507.537	-7.12557
16.1847	500.014	507.454	-7.44074
16.1933	499.595	507.351	-7.75607
16.2019	499.453	507.221	-7.76792
16.2105	499.129	507.067	-7.93812
16.2191	498.962	506.887	-7.92526
16.2276	498.621	506.682	-8.06093
16.2362	497.517	506.451	-8.93403
16.2448	496.974	506.195	-9.22131
16.2534	496.444	505.914	-9.47001
16.262	496.095	505.608	-9.5136
16.2706	496.227	505.278	-9.05111
16.2791	495.755	504.926	-9.1711
16.2877	495.28	504.551	-9.27111
16.2963	494.966	504.155	-9.18943
16.3049	493.875	503.74	-9.86531
16.3135	493.206	503.307	-10.1011
16.3221	492.551	502.857	-10.3056
16.3306	491.51	502.392	-10.8815
16.3392	491.136	501.914	-10.778
16.3478	490.493	501.424	-10.9309
16.3564	490.472	500.924	-10.4516
16.365	489.945	500.416	-10.4713
16.3736	489.314	499.902	-10.5878
16.3821	488.599	499.384	-10.785
16.3907	487.84	498.863	-11.023
16.3993	487.581	498.341	-10.76
16.4079	487.713	497.819	-10.1063
16.4165	488.003	497.301	-9.29808
16.4251	487.359	496.787	-9.42828
16.4337	487.223	496.279	-9.05516
16.4422	486.802	495.778	-8.97586
16.4508	486.198	495.287	-9.08904
16.4594	486.229	494.806	-8.57687
16.468	485.42	494.336	-8.9158
16.4766	484.94	493.879	-8.93887
16.4852	484.61	493.436	-8.82631
16.4937	484.361	493.008	-8.64686
16.5023	483.924	492.596	-8.67245
16.5109	483.456	492.201	-8.74464
16.5195	483.578	491.822	-8.24402
16.5281	483.651	491.462	-7.81015
16.5367	483.629	491.119	-7.49012
16.5452	483.632	490.794	-7.16223
16.5538	483.252	490.487	-7.23512
16.5624	482.953	490.198	-7.24514
16.571	482.859	489.927	-7.06828
16.5796	483.247	489.674	-6.4271
16.5882	483.447	489.437	-5.99007
16.5967	483.645	489.216	-5.57091
16.6053	483.868	489.011	-5.14258
16.6139	483.985	488.82	-4.83475
16.6225	483.774	488.642	-4.86792
16.6311	483.152	488.477	-5.3253
16.6397	482.445	488.323	-5.87854
16.6483	482.283	488.18	-5.89644
16.6568	482.576	488.045	-5.46883
16.6654	482.952	487.917	-4.96558
16.674	483.029	487.796	-4.76671
16.6826	483.134	487.679	-4.54559
16.6912	483.334	487.567	-4.23263
16.6998	483.377	487.456	-4.07987
16.7083	483.303	487.348	-4.04434
16.7169	482.77	487.239	-4.46955
16.7255	482.257	487.13	-4.87334
16.7341	482.125	487.02	-4.89479
16.7427	481.845	486.908	-5.06344
16.7512	482.075	486.794	-4.7185
16.7598	482.124	486.677	-4.55351
16.7684	482.357	486.557	-4.19999
16.777	482.435	486.434	-3.99925
16.7856	482.344	486.307	-3.96312
16.7942	482.515	486.177	-3.66212
16.8028	483.121	486.043	-2.9219
16.8113	483.515	485.906	-2.39125
16.8199	483.924	485.764	-1.83974
16.8285	484.162	485.618	-1.45612
16.8371	484.141	485.468	-1.32682
16.8457	484.404	485.312	-0.90862
16.8543	484.959	485.152	-0.19287
16.8628	485.674	484.985	0.68856
16.8714	486.631	484.813	1.8186
16.88	487.189	484.634	2.55545
16.8886	488.414	484.447	3.96669
16.8972	489.535	484.252	5.28288
16.9058	490.659	484.049	6.60986
16.9143	491.649	483.836	7.81274
16.9229	492.444	483.613	8.83161
16.9315	493.632	483.374	10.2581
16.9401	494.481	483.128	11.3528
16.9487	495.711	482.868	12.8422
16.9573	496.812	482.595	14.2166
16.9658	497.237	482.308	14.9293
16.9744	498.416	482.004	16.4121
16.983	499.213	481.685	17.5283
16.9916	499.806	481.348	18.4576
17.0002	501.044	480.994	20.0496
17.0088	502.162	480.621	21.5408
17.0174	503.006	480.23	22.776
17.0259	503.477	479.819	23.6578
17.0345	504.052	479.388	24.6637
17.0431	504.328	478.937	25.3915
17.0517	504.692	478.466	26.2264
17.0603	505.083	477.974	27.109
17.0689	504.731	477.461	27.2702
17.0774	504.201	476.928	27.2733
17.086	503.854	476.375	27.4798
17.0946	503.04	475.801	27.2386
17.1032	502.379	475.209	27.1705
17.1118	501.697	474.596	27.1011
17.1204	500.509	473.965	26.5442
17.1289	499.531	473.316	26.2156
17.1375	497.875	472.649	25.2265
17.1461	495.898	471.965	23.9338
17.1547	493.789	471.264	22.5252
17.1633	491.499	470.548	20.9502
17.1719	489.665	469.818	19.8473
17.1804	487.988	469.073	18.9149
17.189	486.61	468.316	18.2938
17.1976	484.915	467.546	17.3691
17.2062	482.752	466.765	15.9862
17.2148	481.18	465.974	15.2052
17.2234	479.126	465.174	13.9519
17.2319	477.826	464.365	13.4606
17.2405	475.819	463.549	12.2707
17.2491	473.831	462.726	11.1053
17.2577	472.338	461.897	10.4407
17.2663	470.367	461.063	9.30371
17.2749	468.788	460.226	8.56179
17.2834	467.526	459.385	8.14041
17.292	465.595	458.542	7.05272
17.3006	463.714	457.698	6.01662
17.3092	462.091	456.852	5.23874
17.3178	460.521	456.007	4.51391
17.3264	459.142	455.162	3.9796
17.3349	458.034	454.319	3.71503
17.3435	456.149	453.477	2.67167
17.3521	454.673	452.638	2.03491
17.3607	453.444	451.802	1.6415
17.3693	452.065	450.97	1.0952
17.3779	451.182	450.142	1.04002
17.3864	449.613	449.318	0.29463
17.395	448.746	448.5	0.24625
17.4036	448.246	447.687	0.55942
17.4122	447.232	446.88	0.35142
17.4208	446.276	446.08	0.19586
17.4294	445.055	445.286	-0.23096
17.438	444.064	444.5	-0.43641
17.4465	443.23	443.723	-0.49292
17.4551	442.682	442.953	-0.27139
17.4637	441.854	442.193	-0.33892
17.4723	440.998	441.443	-0.44493
17.4809	439.999	440.704	-0.70526
17.4895	439.163	439.977	-0.81432
17.498	438.467	439.236	-0.76897
17.5066	437.859	438.537	-0.67724
17.5152	437.462	437.854	-0.3924
17.5238	436.424	437.191	-0.76618
17.5324	435.547	436.548	-1.00111
17.541	434.439	435.929	-1.48997
17.5495	433.632	435.337	-1.70509
17.5581	433.002	434.776	-1.77325
17.5667	432.121	434.249	-2.12801
17.5753	431.175	433.763	-2.58736
17.5839	430.601	433.321	-2.72003
17.5925	429.537	432.93	-3.39323
17.6011	428.808	432.597	-3.78854
17.6096	428.378	432.327	-3.94912
17.6182	428.106	432.129	-4.02212
17.6268	428.002	432.009	-4.00676
17.6354	427.5	431.975	-4.47479
17.644	426.479	432.036	-5.55691
17.6526	425.433	432.198	-6.76449
17.6611	425.432	432.469	-7.03683
17.6697	425.852	432.855	-7.00286
17.6783	426.226	433.362	-7.13632
17.6869	427.181	433.994	-6.81324
17.6955	427.961	434.755	-6.79384
17.704	428.647	435.646	-6.99821
17.7126	429.627	436.664	-7.03725
17.7212	430.78	437.809	-7.02848
17.7298	431.643	439.072	-7.42928
17.7384	433.122	440.447	-7.32491
17.747	434.969	441.92	-6.95122
17.7556	437.075	443.479	-6.40421
17.7641	438.91	445.105	-6.19512
17.7727	440.773	446.777	-6.00393
17.7813	442.684	448.473	-5.78864
17.7899	445.025	450.165	-5.13998
17.7985	447.409	451.827	-4.41737
17.8071	449.524	453.427	-3.9024
17.8156	451.409	454.933	-3.5237
17.8242	452.651	456.313	-3.66239
17.8328	453.477	457.534	-4.05663
17.8414	454.171	458.563	-4.39201
17.85	453.956	459.369	-5.41309
17.8586	453.91	459.927	-6.01735
17.8671	453.402	460.212	-6.8109
17.8757	452.848	460.209	-7.36084
17.8843	451.71	459.906	-8.19616
17.8929	449.81	459.301	-9.49124
17.9015	448.008	458.399	-10.3915
17.9101	446.437	457.212	-10.7745
17.9186	444.745	455.757	-11.0121
17.9272	443.623	454.058	-10.4354
17.9358	442.167	452.144	-9.97658
17.9444	440.357	450.043	-9.68608
17.953	438.082	447.788	-9.70651
17.9616	436.576	445.412	-8.83621
17.9702	434.496	442.946	-8.45064
17.9787	432.436	440.422	-7.98612
17.9873	430.579	437.868	-7.28907
17.9959	428.373	435.312	-6.93926
18.0045	426.593	432.78	-6.18713
18.0131	425.143	430.293	-5.1501
18.0217	423.867	427.872	-4.00497
18.0302	422.624	425.533	-2.90961
18.0388	421.421	423.291	-1.86988
18.0474	420.084	421.156	-1.07274
18.056	419.357	419.138	0.219
18.0646	418.606	417.241	1.36473
18.0732	418.034	415.47	2.56466
18.0817	417.666	413.825	3.84102
18.0903	417.536	412.306	5.23036
18.0989	417.36	410.91	6.45032
18.1075	417.501	409.634	7.86711
18.1161	417.272	408.473	8.79888
18.1247	417.336	407.421	9.91481
18.1332	417.299	406.474	10.8256
18.1418	416.894	405.623	11.271
18.1504	416.691	404.863	11.8284
18.159	416.591	404.187	12.4036
18.1676	415.275	403.59	11.6857
18.1762	413.773	403.065	10.7073
18.1847	412.904	402.609	10.2952
18.1933	411.766	402.215	9.55068
18.2019	410.753	401.88	8.87283
18.2105	409.86	401.6	8.26019
18.2191	408.373	401.373	7.00025
18.2277	407.16	401.195	5.9651
18.2362	406.405	401.065	5.33996
18.2448	405.875	400.98	4.89524
18.2534	406.193	400.94	5.25272
18.262	405.814	400.943	4.87007
18.2706	405.507	400.989	4.5178
18.2792	405.53	401.076	4.45418
18.2877	405.989	401.204	4.78558
18.2963	406.28	401.371	4.90924
18.3049	406.486	401.577	4.90901
18.3135	406.505	401.821	4.68416
18.3221	406.051	402.1	3.9504
18.3307	405.902	402.414	3.48771
18.3392	405.566	402.761	2.80531
18.3478	405.103	403.137	1.966
18.3564	405.021	403.54	1.48012
18.365	405.107	403.968	1.13882
18.3736	405.074	404.416	0.65858
18.3822	405.417	404.88	0.53684
18.3908	405.155	405.357	-0.20183
18.3993	405.054	405.84	-0.78666
18.4079	404.69	406.326	-1.63572
18.4165	404.286	406.809	-2.52237
18.4251	405.011	407.282	-2.27146
18.4337	405.384	407.74	-2.35665
18.4423	405.695	408.177	-2.48289
18.4508	406.222	408.587	-2.36521
18.4594	406.234	408.963	-2.72828
18.468	406.012	409.298	-3.28597
18.4766	405.885	409.587	-3.70266
18.4852	405.651	409.825	-4.17397
18.4938	405.359	410.004	-4.64547
18.5023	405.337	410.121	-4.78457
18.5109	405.165	410.171	-5.00583
18.5195	404.867	410.151	-5.28355
18.5281	404.644	410.046	-5.40187
18.5367	404.558	409.878	-5.31993
18.5453	404.82	409.634	-4.81444
18.5539	405.023	409.316	-4.29243
18.5624	405.151	408.923	-3.77284
18.571	404.952	408.46	-3.50789
18.5796	404.684	407.929	-3.2443
18.5882	404.434	407.333	-2.89953
18.5968	404.087	406.679	-2.5916
18.6054	403.562	405.971	-2.4085
18.6139	403.166	405.215	-2.04843
18.6225	403.1	404.416	-1.31668
18.6311	403.267	403.582	-0.31485
18.6397	403.152	402.718	0.43439
18.6483	403.024	401.83	1.19406
18.6568	402.175	400.925	1.24973
18.6654	401.063	400.009	1.05422
18.674	400.47	399.075	1.39529
18.6826	400.384	398.152	2.2313
18.6912	399.829	397.234	2.59418
18.6998	399.403	396.326	3.07729
18.7084	398.824	395.431	3.39353
18.7169	398.15	394.553	3.59649
18.7255	397.511	393.697	3.81368
18.7341	396.893	392.865	4.02774
18.7427	396.199	392.059	4.13987
18.7513	395.553	391.283	4.2709
18.7599	394.764	390.536	4.22735
18.7684	394.519	389.822	4.69744
18.777	393.529	389.139	4.38978
18.7856	392.978	388.49	4.48742
18.7942	392.409	387.874	4.53512
18.8028	391.576	387.291	4.28431
18.8114	391.334	386.741	4.59337
18.8199	390.685	386.222	4.4628
18.8285	390.535	385.734	4.801
18.8371	390.006	385.279	4.72736
18.8457	389.094	384.849	4.24541
18.8543	388.404	384.446	3.95834
18.8629	387.584	384.068	3.51557
18.8714	386.584	383.714	2.86977
18.88	385.914	383.383	2.53046
18.8886	385.285	383.073	2.21243
18.8972	384.493	382.782	1.7113
18.9058	383.787	382.509	1.27732
18.9144	383.052	382.253	0.79846
18.923	382.618	382.013	0.6052
18.9315	382.055	381.786	0.2693
18.9401	382.019	381.572	0.44616
18.9487	381.86	381.371	0.48897
18.9573	380.804	381.18	-0.3754
18.9659	380.327	380.999	-0.67174
18.9745	379.709	380.827	-1.11884
18.983	378.833	380.664	-1.83108
18.9916	378.416	380.509	-2.09305
19.0002	377.715	380.361	-2.64604
19.0088	377.683	380.22	-2.53693
19.0174	377.885	380.084	-2.19951
19.026	377.06	379.955	-2.89487
19.0345	376.293	379.831	-3.53784
19.0431	375.579	379.712	-4.1328
19.0517	375.116	379.597	-4.4811
19.0603	374.932	379.487	-4.55468
19.0689	374.725	379.38	-4.6553
19.0775	374.844	379.277	-4.43263
19.086	374.562	379.176	-4.61388
19.0946	374.244	379.079	-4.83503
19.1032	373.85	378.983	-5.13279
19.1118	373.184	378.889	-5.7049
19.1204	372.321	378.796	-6.47555
19.129	372.059	378.704	-6.64438
19.1375	371.723	378.612	-6.88823
19.1461	371.377	378.519	-7.14178
19.1547	371.53	378.425	-6.89476
[truncated: 2,768 more rows]

## Sheet: Sc-TBAPy
2Theta	Observed	Calculated	Difference	2Theta	Tags
2.00431	755.83	696.405	59.4255	3.57842	-500
2.0129	754.911	697.208	57.703	3.59813	-500
2.02148	756.137	697.978	58.1587	5.07543	-500
2.03006	754.061	698.717	55.3441	7.16033	-500
2.03865	748.747	699.424	49.3234	7.19981	-500
2.04723	748.414	700.1	48.3141	8.01565	-500
2.05582	747.372	700.746	46.6261	8.03634	-500
2.0644	740.895	701.362	39.533	8.04215	-500
2.07298	741.939	701.949	39.9905	8.80749	-500
2.08157	744.959	702.507	42.4525	9.50187	-500
2.09015	740.041	703.036	37.0042	10.1609	-500
2.09873	736.76	703.538	33.2218	10.1632	-500
2.10732	736.469	704.013	32.4563	10.7493	-500
2.1159	732.879	704.46	28.4192	10.7977	-500
2.12449	726.626	704.882	21.7444	10.8086	-500
2.13307	726.655	705.277	21.3776	11.3389	-500
2.14165	728.738	705.647	23.0909	11.3889	-500
2.15024	724.342	705.992	18.3491	11.9077	-500
2.15882	723.352	706.313	17.0391	11.9315	-500
2.16741	724.877	706.61	18.2669	12.4432	-500
2.17599	718.966	706.884	12.0825	12.9495	-500
2.18457	714.948	707.134	7.81358	12.977	-500
2.19316	715.089	707.362	7.72703	13.4831	-500
2.20174	713.999	707.568	6.43083	13.9286	-500
2.21032	708.991	707.752	1.2394	14.3488	-500
2.21891	709.655	707.915	1.74069	14.4101	-500
2.22749	712.134	708.057	4.07731	14.4282	-500
2.23608	707.923	708.178	-0.2557	14.7977	-500
2.24466	707.283	708.28	-0.99755	14.809	-500
2.25324	709.233	708.362	0.87048	14.87	-500
2.26183	705.484	708.426	-2.94131	15.2446	-500
2.27041	701.19	708.47	-7.28047	15.2665	-500
2.27899	701.336	708.497	-7.16056	15.705	-500
2.28758	700.244	708.505	-8.26072	16.0709	-500
2.29616	695.254	708.496	-13.2426	16.108	-500
2.30475	697.62	708.47	-10.8507	16.1125	-500
2.31333	700.236	708.428	-8.19152	16.117	-500
2.32191	696.998	708.369	-11.3706	16.1242	-500
2.3305	695.063	708.294	-13.2316	16.4841	-500
2.33908	695.386	708.204	-12.818	16.5146	-500
2.34766	692.077	708.099	-16.022	16.5362	-500
2.35625	687.81	707.979	-20.1687	17.2791	-500
2.36483	688.889	707.845	-18.9556	17.2957	-500
2.37342	691.017	707.697	-16.6803	17.3039	-500
2.382	688.657	707.536	-18.8784	17.6554	-500
2.39058	690.116	707.361	-17.2448	17.6675	-500
2.39917	692.474	707.173	-14.6989	17.9627	-500
2.40775	689.808	706.973	-17.1652	17.976	-500
2.41633	686.834	706.761	-19.9277	17.9986	-500
2.42492	688.339	706.538	-18.1987	18.0266	-500
2.4335	686.881	706.303	-19.4216	18.0624	-500
2.44209	681.806	706.056	-24.2503	18.3254	-500
2.45067	682.913	705.8	-22.8869	18.3385	-500
2.45925	682.794	705.533	-22.7392	18.3698	-500
2.46784	679.911	705.256	-25.3448	18.4193	-500
2.47642	680.466	704.969	-24.5034	18.7403	-500
2.48501	681.853	704.674	-22.8203	18.7479	-500
2.49359	680.525	704.369	-23.8438	19.0699	-500
2.50217	677.986	704.056	-26.0697	19.1038	-500
2.51076	679.094	703.734	-24.6405	19.3741	-500
2.51934	679.615	703.405	-23.7901	19.3865	-500
2.52792	674.591	703.068	-28.4765	19.4126	-500
2.53651	675.628	702.724	-27.096	19.4423	-500
2.54509	676.902	702.373	-25.4709	19.452	-500
2.55368	674.279	702.015	-27.736	19.7969	-500
2.56226	674.01	701.651	-27.6412	20.4027	-500
2.57084	675.464	701.282	-25.8171	20.4076	-500
2.57943	673.482	700.906	-27.4244	20.4252	-500
2.58801	671.113	700.526	-29.4125	20.4463	-500
2.59659	672.875	700.141	-27.2654
2.60518	674.399	699.751	-25.3514
2.61376	670.902	699.357	-28.4546
2.62235	671.421	698.959	-27.5378
2.63093	673.673	698.557	-24.8844
2.63951	671.526	698.152	-26.6268
2.6481	669.292	697.745	-28.4523
2.65668	671.406	697.335	-25.9288
2.66526	671.48	696.922	-25.4423
2.67385	667.911	696.508	-28.5964
2.68243	670.448	696.092	-25.6444
2.69102	671.875	695.675	-23.8005
2.6996	669.47	695.257	-25.787
2.70818	669.493	694.839	-25.3458
2.71677	671.134	694.421	-23.2862
2.72535	668.453	694.002	-25.5496
2.73393	666.175	693.585	-27.4101
2.74252	667.591	693.168	-25.5769
2.7511	668.446	692.753	-24.3067
2.75969	665.33	692.339	-27.0097
2.76827	666.422	691.928	-25.5055
2.77685	666.712	691.519	-24.8073
2.78544	664.353	691.113	-26.7604
2.79402	662.506	690.71	-28.2045
2.80261	665.148	690.311	-25.1631
2.81119	664.842	689.917	-25.0746
2.81977	663.014	689.527	-26.5121
2.82836	664.576	689.142	-24.5658
2.83694	665.832	688.762	-22.9299
2.84552	662.542	688.389	-25.8463
2.85411	663.563	688.022	-24.459
2.86269	665.692	687.662	-21.9703
2.87128	664.944	687.31	-22.3657
2.87986	664.983	686.965	-21.9824
2.88844	667.734	686.63	-18.8956
2.89703	667.086	686.304	-19.2178
2.90561	664.409	685.988	-21.579
2.91419	666.399	685.682	-19.2833
2.92278	666.198	685.388	-19.1892
2.93136	664.236	685.105	-20.8695
2.93995	664.563	684.836	-20.2722
2.94853	666.173	684.579	-18.4064
2.95711	666.509	684.337	-17.8288
2.9657	665.141	684.111	-18.9696
2.97428	667.788	683.9	-16.1124
2.98286	668.011	683.707	-15.6955
2.99145	664.446	683.531	-19.0853
3.00003	666.365	683.375	-17.01
3.00862	667.613	683.239	-15.6255
3.0172	667.141	683.124	-15.9836
3.02578	668.236	683.033	-14.7971
3.03437	670.593	682.965	-12.3726
3.04295	669.864	682.924	-13.0601
3.05153	668.272	682.91	-14.6372
3.06012	670.735	682.924	-12.189
3.0687	672.356	682.97	-10.6138
3.07729	671.059	683.048	-11.989
3.08587	672.937	683.162	-10.2252
3.09445	674.325	683.313	-8.98796
3.10304	672.776	683.503	-10.7269
3.11162	671.859	683.736	-11.8769
3.12021	673.624	684.014	-10.3902
3.12879	674.179	684.341	-10.162
3.13737	672.324	684.72	-12.3957
3.14596	674.523	685.154	-10.6314
3.15454	675.014	685.649	-10.6354
3.16312	674.509	686.208	-11.6995
3.17171	677.152	686.836	-9.68408
3.18029	681.321	687.54	-6.2184
3.18888	683.742	688.324	-4.58192
3.19746	685.241	689.195	-3.95472
3.20604	690.245	690.162	0.08288
3.21463	692.359	691.231	1.12811
3.22321	691.89	692.412	-0.5223
3.23179	696.573	693.716	2.85686
3.24038	701.757	695.153	6.60436
3.24896	706.149	696.735	9.41375
3.25755	714.675	698.478	16.1968
3.26613	725.073	700.397	24.6755
3.27471	735.028	702.51	32.5176
3.2833	743.635	704.837	38.7981
3.29188	754.501	707.402	47.0992
3.30046	759.652	710.23	49.422
3.30905	758.252	713.352	44.8993
3.31763	756.78	716.803	39.977
3.32622	755.042	720.621	34.4215
3.3348	753.513	724.853	28.66
3.34338	755.009	729.551	25.4582
3.35197	762.128	734.778	27.3498
3.36055	770.035	740.605	29.4302
3.36913	776.021	747.118	28.9037
3.37772	787.899	754.415	33.4839
3.3863	800.499	762.615	37.8833
3.39489	812.869	771.859	41.0098
3.40347	830.475	782.315	48.1608
3.41205	849.478	794.183	55.2951
3.42064	869.053	807.708	61.3451
3.42922	892.632	823.184	69.4478
3.43781	920.455	840.97	79.484
3.44639	952.171	861.507	90.6639
3.45497	983.409	885.332	98.0767
3.46356	1026.36	913.107	113.25
3.47214	1070.45	945.647	124.799
3.48072	1117.32	983.946	133.37
3.48931	1176.64	1029.22	147.419
3.49789	1236.2	1082.91	153.29
3.50648	1304.44	1146.7	157.74
3.51506	1374.87	1222.42	152.446
3.52364	1452.92	1311.89	141.028
3.53223	1528.86	1416.41	112.442
3.54081	1598.04	1535.99	62.0566
3.54939	1673.89	1667.95	5.93888
3.55798	1736.71	1805.3	-68.5969
3.56656	1788.46	1935.42	-146.957
3.57515	1833.85	2040.73	-206.877
3.58373	1867.1	2102.91	-235.812
3.59231	1879.44	2109.67	-230.231
3.6009	1871.16	2060.17	-189.014
3.60948	1853.49	1965.07	-111.585
3.61806	1815.38	1841.4	-26.0235
3.62665	1755.8	1706.37	49.431
3.63523	1688.01	1573.26	114.75
3.64382	1621.63	1450.29	171.333
3.6524	1537.14	1341.31	195.829
3.66098	1452.43	1247.14	205.295
3.66957	1374.58	1166.96	207.621
3.67815	1296.65	1099.18	197.471
3.68673	1220.36	1042.01	178.348
3.69532	1152.66	993.77	158.895
3.7039	1095.07	952.937	142.131
3.71249	1037.26	918.239	119.018
3.72107	989.222	888.618	100.604
3.72965	948.512	863.204	85.3084
3.73824	909.168	841.289	67.8785
3.74682	875.968	822.297	53.6705
3.75541	849.848	805.759	44.0895
3.76399	828.437	791.288	37.1483
3.77257	806.969	778.572	28.3971
3.78116	792.013	767.35	24.6626
3.78974	778.574	757.409	21.1652
3.79832	763.923	748.568	15.3545
3.80691	753.441	740.681	12.7597
3.81549	745.263	733.621	11.6411
3.82408	736.59	727.284	9.30561
3.83266	727.942	721.581	6.36158
3.84124	724.07	716.435	7.63545
3.84983	719.313	711.781	7.53183
3.85841	712.8	707.566	5.23454
3.86699	708.552	703.739	4.81289
3.87558	705.003	700.261	4.74196
3.88416	701.248	697.096	4.15208
3.89275	697.173	694.212	2.96066
3.90133	696.299	691.582	4.71717
3.90991	695.078	689.183	5.89479
3.9185	692.138	686.993	5.14491
3.92708	692.395	684.995	7.40021
3.93566	690.952	683.172	7.78013
3.94425	688.368	681.51	6.85854
3.95283	687.24	679.995	7.24437
3.96142	686.156	678.618	7.53867
3.97	684.545	677.367	7.1783
3.97858	682.254	676.234	6.01949
3.98717	681.816	675.211	6.6049
3.99575	681.835	674.291	7.54381
4.00433	680.025	673.467	6.55836
4.01292	680.273	672.734	7.5392
4.0215	681.459	672.086	9.37249
4.03009	680.998	671.52	9.47847
4.03867	681.443	671.03	10.4133
4.04725	683.331	670.613	12.7182
4.05584	682.278	670.266	12.0111
4.06442	679.554	669.987	9.56733
4.07301	679.705	669.771	9.93337
4.08159	678.526	669.618	8.90849
4.09017	677.046	669.524	7.52152
4.09876	678.616	669.489	9.12694
4.10734	679.563	669.51	10.0535
4.11592	678.591	669.586	9.00474
4.12451	678.468	669.716	8.7518
4.13309	679.661	669.899	9.76231
4.14168	679.181	670.133	9.04749
4.15026	677.844	670.419	7.42431
4.15884	679.602	670.756	8.84591
4.16743	679.762	671.143	8.61945
4.17601	678.042	671.579	6.4622
4.18459	679.745	672.066	7.67944
4.19318	681.438	672.602	8.83616
4.20176	681.497	673.188	8.30881
4.21035	681.469	673.824	7.64521
4.21893	683.183	674.51	8.67279
4.22751	682.946	675.247	7.69899
4.2361	682.189	676.035	6.15391
4.24468	684.736	676.876	7.86037
4.25326	685.316	677.768	7.54798
4.26185	685.301	678.715	6.58674
4.27043	687.586	679.715	7.87116
4.27902	689.359	680.772	8.58746
4.2876	689.713	681.885	7.82777
4.29618	689.783	683.056	6.72699
4.30477	692.01	684.288	7.72212
4.31335	692.623	685.58	7.04309
4.32193	693.085	686.936	6.14911
4.33052	695.335	688.356	6.97948
4.3391	696.155	689.843	6.31195
4.34769	695.696	691.4	4.2962
4.35627	696.993	693.028	3.96474
4.36485	699.095	694.731	4.36436
4.37344	699.089	696.51	2.57931
4.38202	699.02	698.369	0.65069
4.39061	701.767	700.311	1.45655
4.39919	701.886	702.339	-0.45329
4.40777	702.739	704.457	-1.71842
4.41636	704.528	706.669	-2.14147
4.42494	705.383	708.979	-3.59661
4.43352	706.3	711.392	-5.09218
4.44211	708.378	713.911	-5.53272
4.45069	711.504	716.543	-5.0383
4.45928	714.091	719.292	-5.20148
4.46786	715.581	722.165	-6.58352
4.47644	718.843	725.167	-6.32447
4.48503	720.664	728.306	-7.64222
4.49361	722.955	731.589	-8.63395
4.50219	726.337	735.022	-8.68498
4.51078	729.462	738.616	-9.15377
4.51936	732.59	742.378	-9.78895
4.52795	735.291	746.319	-11.0279
4.53653	738.268	750.449	-12.1805
4.54511	741.177	754.778	-13.6006
4.5537	741.923	759.319	-17.3969
4.56228	745.537	764.086	-18.5489
4.57086	748.642	769.092	-20.4498
4.57945	750.421	774.352	-23.9319
4.58803	754.868	779.884	-25.0163
4.59662	760.167	785.705	-25.5381
4.6052	762.865	791.835	-28.97
4.61378	766.366	798.295	-31.9292
4.62237	772.098	805.109	-33.0104
4.63095	776.878	812.301	-35.4227
4.63953	780.968	819.899	-38.9314
4.64812	788.536	827.935	-39.3991
4.6567	794.985	836.44	-41.455
4.66529	799.938	845.451	-45.5129
4.67387	807.115	855.009	-47.8942
4.68245	814.138	865.156	-51.0189
4.69104	820.645	875.943	-55.2975
4.69962	828.109	887.421	-59.3124
4.7082	839.278	899.651	-60.3734
4.71679	848.736	912.699	-63.9624
4.72537	858.022	926.636	-68.6144
4.73396	870.218	941.545	-71.3265
4.74254	881.733	957.516	-75.7829
4.75112	895.117	974.649	-79.5326
4.75971	911.33	993.059	-81.7291
4.76829	927.698	1012.87	-85.1749
4.77688	946.057	1034.23	-88.1763
4.78546	963.202	1057.3	-94.0991
4.79404	985.644	1082.26	-96.616
4.80263	1006.65	1109.31	-102.66
4.81121	1029.86	1138.7	-108.84
4.81979	1059.23	1170.69	-111.46
4.82838	1087.43	1205.58	-118.151
4.83696	1123.49	1243.73	-120.236
4.84555	1163.69	1285.53	-121.84
4.85413	1209.5	1331.45	-121.946
4.86271	1261.03	1382.03	-121
4.8713	1317.48	1437.88	-120.393
4.87988	1386.84	1499.72	-112.873
4.88846	1458.51	1568.38	-109.875
4.89705	1544.28	1644.85	-100.571
4.90563	1645.39	1730.25	-84.8648
4.91422	1755.3	1825.92	-70.6191
4.9228	1883.86	1933.41	-49.5473
4.93138	2030.17	2054.53	-24.3556
4.93997	2201.07	2191.4	9.67882
4.94855	2384.49	2346.45	38.0395
4.95713	2611.23	2522.52	88.711
4.96572	2865.04	2722.78	142.254
4.9743	3132.5	2950.78	181.717
4.98289	3447.52	3210.32	237.198
4.99147	3797.01	3505.23	291.777
5.00005	4156.24	3838.99	317.254
5.00864	4542.95	4214.02	328.932
5.01722	4971.21	4630.61	340.604
5.0258	5391.77	5085.3	306.474
5.03439	5793.37	5568.87	224.509
5.04297	6198.67	6064.12	134.555
5.05156	6562.69	6544.31	18.376
5.06014	6858.75	6973.54	-114.79
5.06872	7073.85	7310.49	-236.639
5.07731	7220.44	7516.11	-295.671
5.08589	7277.93	7563.54	-285.602
5.09448	7219.41	7446.15	-226.741
5.10306	7057.99	7179.81	-121.824
5.11164	6841.44	6797.84	43.607
5.12023	6525.54	6341.51	184.033
5.12881	6148.67	5850.7	297.975
5.13739	5729.66	5357.7	371.957
5.14598	5301.9	4885.08	416.815
5.15456	4870.23	4446.34	423.896
5.16315	4407.57	4047.89	359.683
5.17173	4016.53	3691.3	325.234
5.18031	3629.45	3375.18	254.266
5.1889	3265.82	3096.51	169.314
5.19748	2953.02	2851.58	101.447
5.20606	2678.97	2636.51	42.4564
5.21465	2440.19	2447.6	-7.41215
5.22323	2220.05	2281.45	-61.4043
5.23182	2052.79	2135.03	-82.2402
5.2404	1897.26	2005.69	-108.432
5.24898	1757.12	1891.13	-134.008
5.25757	1650.57	1789.37	-138.798
5.26615	1550.41	1698.71	-148.3
5.27473	1464.64	1617.71	-153.071
5.28332	1392.42	1545.13	-152.705
5.2919	1331.54	1479.89	-148.355
5.30049	1275.67	1421.1	-145.429
5.30907	1227.77	1367.97	-140.197
5.31765	1189.07	1319.83	-130.758
5.32624	1152.16	1276.09	-123.932
5.33482	1118.45	1236.26	-117.81
5.3434	1088.66	1199.9	-111.241
5.35199	1061.96	1166.63	-104.67
5.36057	1036.24	1136.12	-99.8814
5.36916	1014.15	1108.09	-93.9395
5.37774	995.058	1082.28	-87.2237
5.38632	976.066	1058.47	-82.406
5.39491	960.852	1036.47	-75.6147
5.40349	947.026	1016.09	-69.0665
5.41208	933.051	997.197	-64.1457
5.42066	920.028	979.643	-59.6148
5.42924	910.287	963.311	-53.0241
5.43783	900.071	948.092	-48.0213
5.44641	888.963	933.891	-44.9281
5.45499	881.738	920.621	-38.8828
5.46358	872.411	908.203	-35.7918
5.47216	864.043	896.569	-32.5266
5.48075	855.925	885.656	-29.7312
5.48933	848.893	875.406	-26.5137
5.49791	842.586	865.769	-23.1829
5.5065	835.424	856.698	-21.2735
5.51508	831.621	848.15	-16.5297
5.52366	827.021	840.088	-13.0671
5.53225	819.99	832.475	-12.4854
5.54083	815.905	825.281	-9.37569
5.54942	811.65	818.475	-6.82532
5.558	806.13	812.032	-5.90129
5.56658	801.521	805.926	-4.40485
5.57517	798.856	800.135	-1.27931
5.58375	795.33	794.639	0.69077
5.59233	790.607	789.419	1.18848
5.60092	789.328	784.456	4.8718
5.6095	787.265	779.735	7.53029
5.61809	784.387	775.241	9.14662
5.62667	782.45	770.96	11.4908
5.63525	779.713	766.879	12.8339
5.64384	776.632	762.986	13.6458
5.65242	773.366	759.271	14.0946
5.661	771.81	755.723	16.0872
5.66959	769.34	752.332	17.0079
5.67817	765.476	749.091	16.3854
5.68676	762.94	745.989	16.9505
5.69534	760.072	743.021	17.0508
5.70392	756.806	740.178	16.6276
5.71251	755.515	737.454	18.0608
5.72109	753.592	734.843	18.7482
5.72968	751.54	732.339	19.2013
5.73826	749.429	729.936	19.4932
5.74684	748.04	727.629	20.4114
5.75543	747.01	725.413	21.5974
5.76401	744.144	723.284	20.8596
5.77259	742.626	721.237	21.3882
5.78118	741.185	719.269	21.9158
5.78976	739.323	717.376	21.9467
5.79835	737.037	715.554	21.4831
5.80693	736.743	713.799	22.9438
5.81551	734.945	712.109	22.8354
5.8241	732.941	710.481	22.4604
5.83268	732.566	708.911	23.6548
5.84126	731.1	707.398	23.7018
5.84985	729.103	705.938	23.165
5.85843	728.725	704.529	24.1957
5.86702	727.611	703.17	24.4411
5.8756	726.583	701.857	24.7261
5.88418	727.006	700.589	26.4171
5.89277	726.889	699.363	27.526
5.90135	725.757	698.179	27.5775
5.90993	723.247	697.034	26.2121
5.91852	722.347	695.927	26.4192
5.9271	721.803	694.856	26.9471
5.93569	720.202	693.82	26.3819
5.94427	720.925	692.817	28.1081
5.95285	720.765	691.846	28.9198
5.96144	719.665	690.905	28.7599
5.97002	718.558	689.994	28.5639
5.9786	717.548	689.111	28.4377
5.98719	716.186	688.255	27.9317
5.99577	714.653	687.425	27.2277
6.00436	714.711	686.62	28.0909
6.01294	714.168	685.84	28.3282
6.02152	712.653	685.082	27.5704
6.03011	713.141	684.347	28.794
6.03869	712.52	683.634	28.8865
6.04728	711.85	682.941	28.9089
6.05586	711.147	682.268	28.879
6.06444	709.581	681.614	27.967
6.07303	708.255	680.979	27.2766
6.08161	706.731	680.361	26.3695
6.09019	707.074	679.761	27.3132
6.09878	707.238	679.177	28.0614
6.10736	707.208	678.609	28.5988
6.11595	707.058	678.057	29.0012
6.12453	706.279	677.52	28.759
6.13311	705.245	676.997	28.2481
6.1417	704.942	676.487	28.4549
6.15028	704.65	675.992	28.658
6.15886	704.936	675.509	29.4273
6.16745	704.109	675.039	29.07
6.17603	703.904	674.581	29.323
6.18462	702.887	674.134	28.7524
6.1932	701.227	673.699	27.5282
6.20178	701.195	673.275	27.9204
6.21037	700.28	672.862	27.4189
6.21895	700.108	672.458	27.65
6.22753	700.081	672.065	28.0157
6.23612	700.538	671.681	28.8566
6.2447	699.785	671.307	28.4781
6.25329	697.826	670.942	26.884
6.26187	698.204	670.586	27.6181
6.27045	698.271	670.238	28.0338
6.27904	698.092	669.898	28.1944
6.28762	698.9	669.566	29.3333
6.2962	697.319	669.243	28.0759
6.30479	696.116	668.927	27.1895
6.31337	695.001	668.618	26.3833
6.32196	694.534	668.316	26.2182
6.33054	693.378	668.022	25.3564
6.33912	692.664	667.734	24.9298
6.34771	693.046	667.453	25.5935
6.35629	692.408	667.178	25.2304
6.36488	691.518	666.91	24.6084
6.37346	691.339	666.648	24.6919
6.38204	690.65	666.391	24.259
6.39063	690.322	666.141	24.1806
6.39921	690.253	665.897	24.3558
6.40779	689.815	665.658	24.1569
6.41638	689.324	665.425	23.8988
6.42496	688.742	665.197	23.5441
6.43355	688.714	664.975	23.7392
6.44213	689.054	664.758	24.2961
6.45071	687.987	664.546	23.4408
6.4593	687.904	664.34	23.5642
6.46788	687.079	664.138	22.941
6.47646	685.906	663.942	21.9646
6.48505	685.737	663.75	21.9869
6.49363	684.787	663.564	21.2233
6.50222	685.035	663.382	21.6528
6.5108	685.033	663.206	21.8276
6.51938	684.726	663.034	21.6927
6.52797	684.559	662.867	21.6924
6.53655	686.15	662.705	23.4455
6.54513	690.548	662.548	28.0001
6.55372	690.649	662.396	28.2528
6.5623	690.853	662.249	28.6041
6.57089	691.263	662.107	29.1563
6.57947	691.196	661.97	29.2261
6.58805	690.965	661.838	29.127
6.59664	689.601	661.711	27.8892
6.60522	688.725	661.59	27.1344
6.6138	688.496	661.474	27.0214
6.62239	687.77	661.364	26.4058
6.63097	688.406	661.26	27.1462
6.63956	687.87	661.162	26.7083
6.64814	687.21	661.069	26.1409
6.65672	686.787	660.983	25.804
6.66531	686.886	660.904	25.9819
6.67389	686.151	660.831	25.3202
6.68248	685.849	660.765	25.0837
6.69106	685.557	660.707	24.8498
6.69964	684.672	660.657	24.0155
6.70823	684.537	660.614	23.9235
6.71681	683.996	660.58	23.4165
6.72539	683.156	660.555	22.6016
6.73398	682.614	660.539	22.0748
6.74256	677.095	660.533	16.5613
6.75115	675.578	660.538	15.04
6.75973	675.705	660.554	15.151
6.76831	675.482	660.582	14.9002
6.7769	675.285	660.623	14.6623
6.78548	674.777	660.677	14.0999
6.79406	674.274	660.746	13.5285
6.80265	673.549	660.83	12.7188
6.81123	672.603	660.931	11.6711
6.81982	671.717	661.051	10.6663
6.8284	671.365	661.19	10.1757
6.83698	671.418	661.35	10.0685
6.84557	671.001	661.533	9.46851
6.85415	671.438	661.741	9.69756
6.86273	671.596	661.976	9.61967
6.87132	671.098	662.241	8.85721
6.8799	670.473	662.538	7.93551
6.88849	670.661	662.87	7.79112
6.89707	670.634	663.241	7.39265
6.90565	670.444	663.655	6.78896
6.91424	670.65	664.116	6.53392
6.92282	671.011	664.628	6.38291
6.9314	670.737	665.198	5.53938
6.93999	669.769	665.831	3.93819
6.94857	670.175	666.535	3.64005
6.95716	669.048	667.316	1.73199
6.96574	668.185	668.183	0.00191
6.97432	669.125	669.147	-0.02221
6.98291	669.609	670.218	-0.60831
6.99149	670.839	671.407	-0.56835
7.00008	670.233	672.729	-2.49551
7.00866	670.862	674.197	-3.33418
7.01724	671.231	675.827	-4.59603
7.02583	671.347	677.635	-6.28837
7.03441	671.244	679.639	-8.39501
7.04299	669.885	681.855	-11.9702
7.05158	669.12	684.299	-15.1791
7.06016	669.061	686.983	-17.9223
7.06875	669.502	689.915	-20.4133
7.07733	670.536	693.094	-22.5585
7.08591	671.119	696.506	-25.3878
7.0945	671.665	700.121	-28.4563
7.10308	671.862	703.884	-32.0213
7.11166	672.199	707.712	-35.5125
7.12025	672.191	711.491	-39.3003
7.12883	672.073	715.076	-43.0032
7.13742	672.296	718.294	-45.9975
7.146	672.882	720.96	-48.0779
7.15458	673.843	722.898	-49.0555
7.16317	673.888	723.966	-50.078
7.17175	673.41	724.077	-50.6667
7.18033	672.661	723.217	-50.5564
7.18892	671.38	721.45	-50.0702
7.1975	670.618	718.901	-48.2838
7.20609	670.724	715.738	-45.0139
7.21467	670.534	712.145	-41.6116
7.22325	669.744	708.302	-38.5583
7.23184	669.063	704.364	-35.3017
7.24042	668.131	700.459	-32.3282
7.249	667.512	696.678	-29.1668
7.25759	666.611	693.087	-26.4761
7.26617	665.58	689.724	-24.1441
7.27476	665.098	686.607	-21.5094
7.28334	664.694	683.743	-19.049
7.29192	663.78	681.126	-17.3458
7.30051	664.138	678.745	-14.6072
7.30909	663.869	676.587	-12.718
7.31768	662.719	674.635	-11.9162
7.32626	662.265	672.873	-10.6083
7.33484	661.953	671.283	-9.33058
7.34343	661.492	669.851	-8.35927
7.35201	661.327	668.563	-7.23584
7.36059	661.319	667.404	-6.08488
7.36918	660.143	666.363	-6.21951
7.37776	659.68	665.429	-5.74933
7.38635	659.678	664.594	-4.91556
7.39493	658.081	663.848	-5.76614
7.40351	657.692	663.183	-5.49092
7.4121	657.387	662.594	-5.20727
7.42068	656.885	662.075	-5.19042
7.42926	657.006	661.621	-4.61467
7.43785	658.633	661.226	-2.59376
7.44643	659.029	660.889	-1.85952
7.45502	658.68	660.605	-1.9251
7.4636	658.309	660.371	-2.06258
7.47218	657.795	660.186	-2.39175
7.48077	657.012	660.048	-3.03551
7.48935	657.818	659.954	-2.13623
7.49793	657.822	659.905	-2.08231
7.50652	657.681	659.898	-2.21714
7.5151	657.916	659.933	-2.01745
7.52369	657.622	660.011	-2.38908
7.53227	657.302	660.13	-2.82851
7.54085	657.367	660.292	-2.92456
7.54944	657.466	660.496	-3.0301
7.55802	657.962	660.744	-2.78135
7.5666	657.574	661.035	-3.46181
7.57519	657.989	661.373	-3.38364
7.58377	659.02	661.757	-2.73669
7.59236	659.144	662.19	-3.04626
7.60094	659.764	662.673	-2.90959
7.60952	660.57	663.21	-2.64046
7.61811	660.474	663.803	-3.32876
7.62669	660.294	664.454	-4.15914
7.63528	660.661	665.167	-4.50556
7.64386	660.168	665.945	-5.77727
7.65244	661.329	666.794	-5.46456
7.66103	662.736	667.716	-4.98084
7.66961	663.685	668.719	-5.03346
7.67819	664.578	669.806	-5.22873
7.68678	665.504	670.985	-5.481
7.69536	666.615	672.263	-5.64807
7.70395	666.795	673.647	-6.85189
7.71253	667.413	675.145	-7.73245
7.72111	668.259	676.768	-8.50908
7.7297	668.669	678.525	-9.85594
7.73828	669.792	680.43	-10.6376
7.74686	672.315	682.493	-10.1781
7.75545	674.399	684.731	-10.3318
7.76403	675.894	687.159	-11.2648
7.77262	678.273	689.794	-11.5213
7.7812	680.553	692.658	-12.105
7.78978	683.88	695.771	-11.8912
7.79837	686.685	699.159	-12.4736
7.80695	690.512	702.848	-12.3365
7.81553	694.747	706.869	-12.1225
7.82412	699.8	711.255	-11.4551
7.8327	705.511	716.043	-10.5319
7.84129	711.797	721.274	-9.47699
7.84987	718.265	726.991	-8.72664
7.85845	725.244	733.243	-7.99955
7.86704	732.292	740.082	-7.78995
7.87562	740.646	747.561	-6.91458
7.8842	749.709	755.737	-6.02867
7.89279	760.625	764.668	-4.04367
7.90137	771.742	774.409	-2.66671
7.90996	784.165	785.009	-0.84479
7.91854	798.257	796.509	1.74819
7.92712	811.786	808.93	2.85608
7.93571	826.861	822.27	4.59069
7.94429	843.013	836.488	6.52496
7.95287	857.61	851.495	6.11526
7.96146	871.329	867.137	4.19259
7.97004	886.234	883.18	3.05368
7.97863	900.747	899.305	1.44278
7.98721	913.129	915.093	-1.96427
7.99579	924.425	930.04	-5.61509
8.00438	933.338	943.572	-10.2339
8.01296	938.377	955.084	-16.7072
8.02155	941.824	963.994	-22.1702
8.03013	943.856	969.805	-25.9498
8.03871	942.613	972.167	-29.5542
8.0473	939.284	970.925	-31.6415
8.05588	933.375	966.145	-32.7704
8.06446	926.47	958.103	-31.6327
8.07305	917.75	947.247	-29.4973
8.08163	905.983	934.141	-28.1578
8.09022	892.665	919.393	-26.7277
8.0988	878.57	903.603	-25.0331
8.10738	864.168	887.31	-23.1421
8.11597	849.399	870.969	-21.5696
8.12455	835.507	854.938	-19.4314
8.13313	821.96	839.481	-17.5207
8.14172	808.863	824.778	-15.915
8.1503	796.882	810.937	-14.055
8.15889	784.708	798.014	-13.3063
8.16747	773.383	786.021	-12.6381
8.17605	762.924	774.944	-12.0204
8.18464	753.726	764.746	-11.0197
8.19322	744.749	755.379	-10.63
8.2018	736.455	746.79	-10.3354
8.21039	729.73	738.921	-9.19104
8.21897	722.584	731.716	-9.13149
8.22756	716.62	725.118	-8.49795
8.23614	712.225	719.075	-6.85009
8.24472	708.123	713.539	-5.41598
8.25331	703.479	708.464	-4.9843
8.26189	699.806	703.808	-4.00193
8.27047	696.896	699.533	-2.63745
8.27906	694.498	695.606	-1.10815
8.28764	692.616	691.996	0.62009
8.29623	690.057	688.674	1.38312
8.30481	687.095	685.615	1.48019
8.31339	684.289	682.798	1.49158
8.32198	682.04	680.201	1.83909
8.33056	680.361	677.807	2.55367
8.33915	679.039	675.6	3.43901
8.34773	678.139	673.566	4.57294
8.35631	677.878	671.69	6.18776
8.3649	676.463	669.963	6.50068
8.37348	675.527	668.373	7.15439
8.38206	674.216	666.911	7.30462
8.39065	672.504	665.569	6.93409
8.39923	671.68	664.341	7.3391
8.40782	670.997	663.219	7.77826
8.4164	670.703	662.198	8.50489
8.42498	670.393	661.274	9.11858
8.43357	670.423	660.442	9.98164
8.44215	669.638	659.698	9.94004
8.45073	668.745	659.04	9.7055
8.45932	668.537	658.465	10.072
8.4679	667.884	657.971	9.91324
8.47649	667.39	657.558	9.83268
8.48507	667.835	657.223	10.6115
8.49365	667.788	656.968	10.8202
8.50224	667.937	656.791	11.1461
8.51082	667.784	656.695	11.0896
8.5194	667.727	656.679	11.0474
8.52799	666.626	656.747	9.87887
8.53657	665.753	656.9	8.85391
8.54516	665.335	657.14	8.19449
8.55374	664.762	657.473	7.28902
8.56232	664.607	657.902	6.70535
8.57091	665.046	658.432	6.61428
8.57949	665.382	659.068	6.31451
8.58807	665.925	659.817	6.10822
8.59666	665.934	660.687	5.24732
8.60524	665.895	661.685	4.21065
8.61383	666.442	662.82	3.62172
8.62241	666.25	664.102	2.14787
8.63099	666.121	665.541	0.57997
8.63958	665.688	667.149	-1.46076
8.64816	665.174	668.936	-3.76243
8.65675	665.292	670.916	-5.62364
8.66533	665.909	673.098	-7.18843
8.67391	665.971	675.494	-9.52276
8.6825	665.899	678.112	-12.2127
8.69108	665.92	680.958	-15.0383
8.69966	665.908	684.034	-18.1257
8.70825	665.907	687.335	-21.4277
8.71683	666.386	690.847	-24.4602
8.72542	666.487	694.545	-28.0574
8.734	666.471	698.39	-31.9196
8.74258	665.959	702.328	-36.369
8.75117	665.876	706.282	-40.406
8.75975	665.472	710.158	-44.6866
8.76833	665.877	713.844	-47.9665
8.77692	665.709	717.21	-51.5012
8.7855	666.401	720.122	-53.7206
8.79409	666.892	722.447	-55.5549
8.80267	667.356	724.069	-56.7126
8.81125	667.333	724.899	-57.5662
8.81984	667.231	724.889	-57.6581
8.82842	667.32	724.037	-56.7169
8.837	667.785	722.384	-54.5987
8.84559	668.32	720.014	-51.6937
8.85417	668.707	717.041	-48.3343
8.86276	669.055	713.597	-44.5421
8.87134	669.097	709.815	-40.7181
8.87992	669.652	705.827	-36.1746
8.88851	669.912	701.745	-31.8334
8.89709	669.977	697.669	-27.6925
8.90567	669.687	693.675	-23.9873
8.91426	669.005	689.819	-20.814
8.92284	669.025	686.145	-17.1199
8.93143	669.653	682.676	-13.0234
8.94001	670.328	679.429	-9.10004
8.94859	670.712	676.407	-5.69589
8.95718	671.146	673.612	-2.46565
8.96576	671.589	671.036	0.553
8.97435	671.898	668.671	3.22691
8.98293	671.99	666.506	5.4836
8.99151	672.392	664.53	7.86255
9.0001	671.947	662.73	9.21712
9.00868	671.864	661.095	10.7684
9.01726	671.958	659.614	12.3447
9.02585	672.534	658.274	14.2598
9.03443	672.803	657.066	15.7373
9.04302	672.628	655.981	16.6475
9.0516	673.376	655.01	18.366
9.06018	673.773	654.144	19.6286
9.06877	674.864	653.378	21.4858
9.07735	675.548	652.704	22.8444
9.08593	675.99	652.117	23.8733
9.09452	676.241	651.612	24.629
9.1031	676.336	651.185	25.1509
9.11169	676.666	650.831	25.8349
9.12027	676.224	650.547	25.6765
9.12885	675.618	650.332	25.2868
9.13744	675.546	650.181	25.3649
9.14602	675.864	650.094	25.7696
9.1546	676.243	650.069	26.174
9.16319	676.38	650.104	26.2752
9.17177	677.317	650.2	27.117
9.18036	677.063	650.356	26.7071
9.18894	677.417	650.572	26.8446
9.19752	678.506	650.849	27.6566
9.20611	679.598	651.188	28.4108
9.21469	679.94	651.589	28.3515
9.22327	679.873	652.054	27.8191
9.23186	679.467	652.587	26.8803
9.24044	679.337	653.188	26.1488
9.24903	679.613	653.862	25.7518
9.25761	680.912	654.61	26.3016
9.26619	681.468	655.439	26.0292
9.27478	682.274	656.351	25.9235
9.28336	682.654	657.352	25.3028
9.29195	683.078	658.446	24.6316
9.30053	683.734	659.64	24.094
9.30911	683.449	660.941	22.5078
9.3177	683.121	662.354	20.7668
9.32628	682.054	663.887	18.1675
9.33486	681.672	665.547	16.1249
9.34345	682.06	667.341	14.7195
9.35203	683.051	669.276	13.7747
9.36062	684.397	671.359	13.0384
9.3692	685.106	673.594	11.5125
9.37778	685.74	675.985	9.75585
9.38637	685.503	678.532	6.97054
9.39495	685.768	681.233	4.53471
9.40353	686.917	684.079	2.83794
9.41212	687.87	687.057	0.81234
9.4207	688.695	690.144	-1.44908
9.42929	689.085	693.309	-4.22409
9.43787	689.486	696.51	-7.02392
9.44645	689.509	699.694	-10.1849
9.45504	689.755	702.797	-13.0419
9.46362	690.83	705.615	-14.7847
9.4722	690.808	708.33	-17.5225
9.48079	691.357	710.731	-19.3743
9.48937	691.513	712.74	-21.2267
9.49796	691.874	714.292	-22.4181
9.50654	691.996	715.339	-23.3433
9.51512	692.267	715.84	-23.5728
9.52371	693.039	715.831	-22.7927
9.53229	693.471	715.324	-21.8535
9.54087	694.273	714.369	-20.0958
9.54946	695.062	713.034	-17.9715
9.55804	695.67	711.397	-15.7273
9.56663	696.237	709.543	-13.3057
9.57521	697.507	707.551	-10.0447
9.58379	697.862	705.497	-7.63509
9.59238	698.418	703.443	-5.02529
9.60096	699.045	701.446	-2.40091
9.60955	699.121	699.545	-0.42463
9.61813	699.365	697.776	1.58929
9.62671	698.883	696.16	2.7232
9.6353	699.293	694.713	4.57989
9.64388	700.621	693.445	7.17637
9.65246	701.616	692.361	9.25507
9.66105	703.055	691.462	11.5923
9.66963	703.681	690.748	12.9328
9.67822	704.541	690.216	14.3249
9.6868	705.338	689.862	15.4763
9.69538	706.118	689.682	16.4358
9.70397	707.068	689.673	17.3944
9.71255	707.947	689.831	18.1153
9.72113	708.077	690.153	17.924
9.72972	707.433	690.635	16.7978
9.7383	708.413	691.277	17.1361
9.74689	708.586	692.076	16.5097
9.75547	709.509	693.033	16.476
9.76405	711.364	694.148	17.2158
9.77264	712.842	695.423	17.4189
9.78122	714.612	696.86	17.7523
9.7898	716.098	698.462	17.6362
9.79839	717.503	700.235	17.2687
9.80697	718.467	702.182	16.285
9.81556	720.072	704.312	15.7599
9.82414	721.951	706.632	15.3191
9.83272	723.274	709.15	14.1235
9.84131	725.643	711.878	13.7652
9.84989	728.376	714.826	13.5506
9.85847	730.556	718.007	12.549
9.86706	732.41	721.437	10.9736
9.87564	734.206	725.13	9.07607
9.88423	736.958	729.106	7.8525
9.89281	739.065	733.383	5.68201
9.90139	743.278	737.983	5.29493
9.90998	747.034	742.93	4.10357
9.91856	750.599	748.249	2.35009
9.92715	755.13	753.969	1.16154
9.93573	759.358	760.118	-0.76043
9.94431	765.065	766.73	-1.66531
9.9529	771.236	773.838	-2.60218
9.96148	777.84	781.479	-3.63931
9.97006	785.261	789.691	-4.43001
9.97865	792	798.511	-6.51156
9.98723	801.319	807.98	-6.66091
9.99582	810.479	818.134	-7.65503
10.0044	821.502	829.01	-7.50809
10.013	834.628	840.639	-6.0105
10.0216	847.173	853.045	-5.87199
10.0302	860.562	866.243	-5.68143
10.0387	876.364	880.232	-3.86773
10.0473	892.993	894.992	-1.99931
10.0559	910.464	910.479	-0.01465
10.0645	929.449	926.613	2.83578
10.0731	948.811	943.28	5.53086
10.0816	967.599	960.317	7.28191
10.0902	987.311	977.508	9.80256
10.0988	1007.22	994.585	12.6372
10.1074	1025.9	1011.22	14.6794
10.116	1042.66	1027.04	15.6177
10.1246	1058.6	1041.63	16.9636
10.1332	1071.62	1054.56	17.0604
10.1417	1081.25	1065.4	15.856
10.1503	1087.73	1073.76	13.9707
10.1589	1091.96	1079.32	12.6353
10.1675	1092.83	1081.87	10.9575
10.1761	1092.11	1081.32	10.7865
10.1847	1086.89	1077.7	9.19219
10.1932	1079.33	1071.16	8.16663
10.2018	1067.44	1062	5.4371
10.2104	1052.56	1050.57	1.98996
10.219	1036.74	1037.29	-0.54709
10.2276	1019.23	1022.57	-3.34778
10.2362	999.525	1006.86	-7.33979
10.2447	980.076	990.553	-10.4771
10.2533	961.959	973.987	-12.0275
10.2619	942.144	957.462	-15.3181
10.2705	924.929	941.219	-16.2901
10.2791	908.628	925.442	-16.8137
10.2877	892.145	910.268	-18.1232
10.2963	876.395	895.793	-19.3981
10.3048	863.583	882.074	-18.4913
10.3134	851.899	869.145	-17.2452
10.322	841.377	857.013	-15.6355
10.3306	835.122	845.67	-10.5478
10.3392	829.604	835.098	-5.49474
10.3477	824.306	825.269	-0.96264
10.3563	824.229	816.148	8.08142
10.3649	824.884	807.7	17.1844
10.3735	820.671	799.886	20.7855
10.3821	816.536	792.668	23.8679
10.3907	804.178	786.008	18.1695
10.3993	793.138	779.871	13.2669
10.4078	783.191	774.223	8.96795
10.4164	773.206	769.03	4.17634
10.425	767.291	764.263	3.02782
10.4336	763.093	759.895	3.19844
10.4422	760.137	755.899	4.23805
10.4508	757.566	752.252	5.31378
10.4593	754.884	748.934	5.95014
10.4679	753.175	745.925	7.25028
10.4765	751.344	743.207	8.1365
10.4851	749.242	740.767	8.47537
10.4937	747.861	738.589	9.27177
10.5023	746.185	736.663	9.52237
10.5108	744.693	734.977	9.71541
10.5194	743.748	733.524	10.224
10.528	741.996	732.295	9.70044
10.5366	739.869	731.285	8.58445
10.5452	737.919	730.488	7.43043
10.5538	736.884	729.901	6.98275
10.5624	736.774	729.52	7.2533
10.5709	736.366	729.344	7.0214
10.5795	735.684	729.371	6.31294
10.5881	734.623	729.601	5.02204
10.5967	733.484	730.032	3.45261
10.6053	732.66	730.664	1.99671
10.6138	732.149	731.496	0.65249
10.6224	732.283	732.527	-0.24375
10.631	731.218	733.754	-2.53607
10.6396	731.066	735.173	-4.10674
10.6482	730.657	736.776	-6.11898
10.6568	730.386	738.553	-8.16682
10.6654	729.722	740.491	-10.7693
10.6739	728.781	742.571	-13.7895
10.6825	727.678	744.768	-17.0908
10.6911	726.639	747.054	-20.415
10.6997	725.664	749.391	-23.7269
10.7083	725.404	751.738	-26.3346
10.7169	724.647	754.047	-29.4001
10.7254	724.332	756.266	-31.9335
10.734	724.133	758.339	-34.2056
10.7426	723.901	760.21	-36.3091
10.7512	723.764	761.824	-38.0597
10.7598	723.491	763.13	-39.6395
10.7684	723.358	764.084	-40.7257
10.7769	723.229	764.648	-41.4196
10.7855	722.247	764.797	-42.5499
10.7941	721.835	764.516	-42.6813
10.8027	721.325	763.802	-42.4771
10.8113	720.459	762.666	-42.2079
10.8199	720.16	761.132	-40.9716
10.8284	720.01	759.232	-39.2226
10.837	719.277	757.011	-37.7336
10.8456	719.13	754.518	-35.3885
10.8542	718.562	751.809	-33.2465
10.8628	718.304	748.937	-30.6332
10.8714	717.712	745.959	-28.2471
10.8799	717.523	742.924	-25.4008
10.8885	717.597	739.879	-22.2819
10.8971	717.108	736.862	-19.7538
10.9057	716.742	733.907	-17.165
10.9143	716.471	731.04	-14.5686
10.9229	715.457	728.28	-12.8232
10.9314	714.874	725.642	-10.7679
10.94	714.432	723.136	-8.70418
10.9486	714.03	720.767	-6.73647
10.9572	713.561	718.536	-4.97474
10.9658	713.228	716.443	-3.21517
10.9744	713.401	714.487	-1.08606
10.983	713.337	712.662	0.67544
10.9915	713.839	710.964	2.87489
11.0001	713.853	709.387	4.46562
11.0087	714.214	707.925	6.28898
11.0173	713.762	706.573	7.18904
11.0259	713.81	705.323	8.48716
11.0344	713.53	704.171	9.35888
11.043	713.178	703.109	10.0689
11.0516	713.348	702.133	11.2148
11.0602	712.565	701.237	11.3274
11.0688	712.177	700.417	11.76
11.0774	711.964	699.668	12.296
11.086	711.561	698.985	12.5765
11.0945	711.945	698.364	13.5811
11.1031	712.154	697.803	14.3515
11.1117	711.857	697.297	14.56
11.1203	711.421	696.844	14.5772
11.1289	710.338	696.44	13.8982
11.1375	709.871	696.084	13.7874
11.146	709.436	695.773	13.6629
11.1546	708.996	695.504	13.4914
11.1632	708.881	695.277	13.6047
11.1718	709.41	695.088	14.3215
11.1804	709.588	694.938	14.6508
11.189	709.996	694.823	15.173
11.1975	710.124	694.742	15.3815
11.2061	710.047	694.695	15.3524
11.2147	709.946	694.679	15.2675
11.2233	709.724	694.693	15.0312
11.2319	709.682	694.735	14.9463
11.2405	709.56	694.804	14.7561
11.2491	709.579	694.897	14.6824
11.2576	709.149	695.012	14.1375
11.2662	708.296	695.146	13.1502
11.2748	708.149	695.295	12.8531
11.2834	707.799	695.458	12.341
11.292	707.429	695.628	11.8003
11.3005	707.525	695.803	11.7215
11.3091	708.07	695.978	12.0922
11.3177	708.057	696.148	11.9085
11.3263	708	696.31	11.6904
11.3349	708.373	696.458	11.9147
11.3435	708.279	696.589	11.6894
11.3521	708.934	696.701	12.2334
11.3606	709.196	696.79	12.4054
11.3692	709.033	696.857	12.1761
11.3778	709.011	696.899	12.1121
11.3864	709.033	696.919	12.1147
11.395	708.113	696.916	11.1965
11.4036	708.344	696.894	11.45
11.4121	708.07	696.854	11.2159
11.4207	707.782	696.8	10.9817
11.4293	708.048	696.736	11.3113
11.4379	707.923	696.665	11.2584
11.4465	707.447	696.59	10.8566
11.4551	707.59	696.515	11.0747
11.4636	707.149	696.443	10.7059
11.4722	706.8	696.376	10.4241
11.4808	706.623	696.317	10.3061
11.4894	705.924	696.268	9.65623
11.498	705.678	696.23	9.4479
11.5066	706.303	696.205	10.0983
11.5151	706.672	696.193	10.4794
11.5237	707.16	696.195	10.9652
11.5323	707.193	696.212	10.9813
11.5409	706.607	696.243	10.364
11.5495	706.519	696.289	10.2298
11.5581	705.794	696.35	9.44439
11.5666	705.69	696.425	9.26492
11.5752	706.228	696.514	9.7138
11.5838	706.777	696.618	10.1594
11.5924	706.653	696.736	9.91729
11.601	706.914	696.867	10.0464
11.6096	705.799	697.013	8.78636
11.6181	705.24	697.172	8.0685
11.6267	705.334	697.344	7.99
11.6353	705.519	697.53	7.98879
11.6439	705.671	697.729	7.94175
11.6525	705.973	697.942	8.03094
11.6611	705.342	698.169	7.17302
11.6697	705.022	698.41	6.61263
11.6782	705.584	698.664	6.92013
11.6868	705.798	698.933	6.86511
11.6954	705.962	699.217	6.74573
11.704	706.324	699.515	6.80831
11.7126	705.9	699.829	6.0712
11.7212	705.759	700.159	5.60009
11.7297	705.69	700.505	5.18489
11.7383	705.314	700.868	4.44601
11.7469	705.825	701.247	4.5777
11.7555	705.99	701.644	4.346
11.7641	706.693	702.059	4.63452
11.7727	706.142	702.491	3.65107
11.7812	706.6	702.94	3.65982
11.7898	706.377	703.407	2.97
11.7984	706.168	703.891	2.2773
11.807	706.118	704.39	1.72802
11.8156	705.382	704.903	0.47899
11.8242	704.64	705.428	-0.78758
11.8327	705.328	705.963	-0.6347
11.8413	705.361	706.504	-1.14264
11.8499	705.694	707.048	-1.3538
11.8585	705.041	707.589	-2.54821
11.8671	705.507	708.123	-2.61579
11.8757	705.464	708.643	-3.17923
11.8842	706.149	709.144	-2.99446
11.8928	706.436	709.619	-3.18259
11.9014	706.503	710.062	-3.55849
11.91	706.195	710.467	-4.27211
11.9186	706.428	710.83	-4.40133
11.9272	707.192	711.146	-3.95443
11.9358	707.874	711.415	-3.54053
11.9443	708.209	711.634	-3.42463
11.9529	708.373	711.805	-3.43195
11.9615	707.892	711.932	-4.04001
11.9701	707.345	712.018	-4.67273
11.9787	707.237	712.068	-4.83116
11.9872	707.272	712.089	-4.81759
11.9958	707.448	712.088	-4.64008
12.0044	707.811	712.072	-4.26067
12.013	708.155	712.047	-3.892
12.0216	708.305	712.02	-3.71505
12.0302	708.595	711.997	-3.40238
12.0388	708.668	711.983	-3.31536
12.0473	708.844	711.983	-3.1387
12.0559	708.484	712	-3.51576
12.0645	708.507	712.038	-3.53122
12.0731	708.827	712.1	-3.27314
12.0817	708.933	712.188	-3.25557
12.0903	709.642	712.305	-2.66283
12.0988	709.489	712.45	-2.96089
12.1074	708.556	712.627	-4.07076
12.116	709.163	712.836	-3.67263
12.1246	708.87	713.077	-4.2077
12.1332	709.263	713.353	-4.08983
12.1418	710.366	713.664	-3.29805
12.1503	710.074	714.012	-3.93727
12.1589	709.499	714.396	-4.89696
12.1675	709.284	714.819	-5.53525
12.1761	709.382	715.282	-5.89906
12.1847	709.489	715.785	-6.29586
12.1933	709.227	716.331	-7.10425
12.2019	709.602	716.921	-7.3185
12.2104	709.476	717.556	-8.08045
12.219	709.159	718.239	-9.08016
12.2276	709.94	718.971	-9.03126
12.2362	709.772	719.754	-9.982
12.2448	710.645	720.589	-9.94424
12.2533	711.074	721.478	-10.4045
12.2619	711.157	722.423	-11.2662
12.2705	711.953	723.424	-11.4718
12.2791	712.587	724.483	-11.8965
12.2877	713.247	725.6	-12.3527
12.2963	713.654	726.773	-13.119
12.3049	713.05	728.003	-14.9526
12.3134	713.044	729.284	-16.2409
12.322	712.567	730.615	-18.0485
12.3306	712.713	731.989	-19.2753
12.3392	712.716	733.397	-20.6814
12.3478	712.821	734.831	-22.0099
12.3564	713.402	736.277	-22.8759
12.3649	714.073	737.722	-23.6492
12.3735	714.171	739.147	-24.9756
12.3821	713.568	740.532	-26.9644
12.3907	713.232	741.857	-28.6252
12.3993	712.72	743.098	-30.378
12.4079	713.03	744.231	-31.2013
12.4164	713.657	745.234	-31.5769
12.425	713.733	746.085	-32.3517
12.4336	713.678	746.766	-33.0882
12.4422	713.434	747.263	-33.8282
12.4508	713.504	747.566	-34.0619
12.4594	713.983	747.673	-33.6898
12.4679	714.693	747.586	-32.8937
12.4765	715.646	747.315	-31.6686
12.4851	715.189	746.872	-31.6835
12.4937	714.67	746.277	-31.6068
12.5023	714.242	745.551	-31.3092
12.5109	714.11	744.718	-30.608
12.5195	714.49	743.803	-29.3131
12.528	715.136	742.829	-27.6928
12.5366	715.821	741.82	-25.9991
12.5452	715.823	740.798	-24.9746
12.5538	716.4	739.78	-23.3802
12.5624	716.505	738.784	-22.2796
12.5709	716.844	737.825	-20.981
12.5795	716.674	736.913	-20.2396
12.5881	716.814	736.059	-19.2458
12.5967	716.655	735.271	-18.6158
12.6053	716.9	734.553	-17.6532
12.6139	717.551	733.912	-16.3608
12.6225	718.015	733.35	-15.3351
12.631	718.606	732.87	-14.2638
12.6396	718.988	732.474	-13.4863
12.6482	719.513	732.164	-12.6506
12.6568	720.551	731.939	-11.3887
12.6654	721.656	731.803	-10.1465
12.674	721.908	731.754	-9.84531
12.6825	721.679	731.794	-10.1151
12.6911	722.052	731.923	-9.87092
12.6997	722.867	732.143	-9.27577
12.7083	723.572	732.454	-8.88258
12.7169	724.994	732.858	-7.86365
12.7255	726.107	733.355	-7.24806
12.734	727.335	733.948	-6.61278
12.7426	729.04	734.636	-5.59575
12.7512	730.385	735.422	-5.0369
12.7598	732.077	736.306	-4.22821
12.7684	733.519	737.289	-3.76934
12.777	735.027	738.371	-3.34397
12.7855	737.095	739.553	-2.45739
12.7941	739.006	740.832	-1.82689
12.8027	740.829	742.208	-1.3787
12.8113	743.186	743.676	-0.48991
12.8199	745.928	745.231	0.69673
12.8285	748.859	746.866	1.99381
12.837	752.761	748.57	4.19073
12.8456	755.416	750.333	5.0838
12.8542	757.885	752.137	5.74829
12.8628	760.565	753.964	6.60109
12.8714	763.042	755.096	7.94603
12.88	765.939	756.9	9.03965
12.8886	769.651	758.649	11.0022
12.8971	772.083	760.312	11.771
12.9057	773.9	761.854	12.0463
12.9143	775.475	763.241	12.234
12.9229	777.172	764.438	12.7338
12.9315	778.779	765.413	13.3658
12.94	779.871	766.136	13.7347
12.9486	780.586	766.584	14.0016
12.9572	781.007	766.739	14.2676
12.9658	780.527	766.59	13.9369
12.9744	779.735	766.137	13.5983
12.983	779.022	765.385	13.6369
12.9916	777.897	764.349	13.5476
13.0001	775.752	763.05	12.7017
13.0087	773.575	761.514	12.0611
13.0173	771	759.773	11.2266
13.0259	768.568	757.86	10.7087
13.0345	766.614	755.809	10.805
13.0431	764.102	753.654	10.4475
13.0516	762.335	751.429	10.9066
13.0602	759.378	749.162	10.2164
13.0688	756.461	746.881	9.58035
13.0774	753.282	744.61	8.67223
13.086	749.815	742.369	7.44585
13.0946	747.387	740.174	7.21289
13.1031	744.987	738.041	6.94679
13.1117	742.46	735.978	6.48215
13.1203	741.067	733.995	7.07167
13.1289	739.35	732.097	7.25329
13.1375	737.326	730.289	7.03743
13.1461	735.829	728.573	7.25616
13.1547	733.741	726.949	6.79183
13.1632	731.671	725.42	6.25115
13.1718	730.046	723.983	6.06297
13.1804	728.715	722.638	6.07781
13.189	727.686	721.383	6.30279
13.1976	726.994	720.217	6.7774
13.2061	725.693	719.138	6.55492
13.2147	724.953	718.144	6.80885
13.2233	724.295	717.232	7.06302
13.2319	723.852	716.402	7.44975
13.2405	724.086	715.651	8.43477
13.2491	724.459	714.978	9.48076
13.2576	724.245	714.381	9.86429
13.2662	724.317	713.858	10.4591
13.2748	724.44	713.408	11.0315
13.2834	724.226	713.03	11.1959
13.292	723.714	712.722	10.992
13.3006	722.587	712.482	10.105
13.3092	720.634	712.309	8.32474
13.3177	718.347	712.201	6.14607
13.3263	716.111	712.156	3.95532
13.3349	714.366	712.17	2.19546
13.3435	712.791	712.241	0.5509
13.3521	711.835	712.363	-0.52799
13.3607	710.863	712.533	-1.66942
13.3692	709.838	712.743	-2.90492
13.3778	708.877	712.987	-4.1106
13.3864	708.137	713.256	-5.1188
13.395	707.527	713.54	-6.01312
13.4036	707.414	713.827	-6.41294
13.4122	706.919	714.106	-7.18698
13.4207	706.326	714.361	-8.03473
13.4293	705.357	714.578	-9.22139
13.4379	704.2	714.742	-10.5424
13.4465	703.501	714.838	-11.3369
13.4551	702.926	714.85	-11.9238
13.4637	703.099	714.765	-11.6663
13.4723	702.749	714.572	-11.8226
13.4808	702.5	714.26	-11.7598
13.4894	701.914	713.824	-11.9098
13.498	700.598	713.26	-12.6614
13.5066	700.846	712.569	-11.723
13.5152	700.583	711.755	-11.1718
13.5237	699.895	710.826	-10.9306
13.5323	699.267	709.79	-10.523
13.5409	697.921	708.661	-10.7404
13.5495	697.578	707.452	-9.87482
13.5581	697.635	706.178	-8.54245
13.5667	697.25	704.852	-7.60223
13.5753	696.663	703.49	-6.82708
13.5838	695.554	702.106	-6.55238
13.5924	694.298	700.711	-6.41328
13.601	693.666	699.318	-5.65194
13.6096	693.072	697.936	-4.8637
13.6182	692.314	696.573	-4.25934
13.6268	691.897	695.237	-3.33942
13.6353	691.374	693.933	-2.55944
13.6439	691.498	692.666	-1.16801
13.6525	692.111	691.44	0.67125
13.6611	692.126	690.257	1.86915
13.6697	691.895	689.119	2.77664
13.6783	690.767	688.026	2.74066
13.6868	689.505	686.981	2.52475
13.6954	689.151	685.982	3.1688
13.704	688.79	685.029	3.761
13.7126	688.421	684.123	4.29715
13.7212	688.631	683.263	5.36791
13.7298	688.713	682.447	6.26565
13.7383	687.741	681.675	6.06539
13.7469	687.355	680.945	6.4095
13.7555	686.594	680.257	6.3375
13.7641	686.159	679.608	6.55056
13.7727	685.958	678.997	6.96085
13.7813	685.194	678.422	6.77201
13.7898	684.141	677.882	6.25939
13.7984	683.685	677.372	6.31275
13.807	682.979	676.892	6.08747
13.8156	681.752	676.437	5.3151
13.8242	681.01	676.004	5.00579
13.8328	680.708	675.589	5.11899
13.8414	680.157	675.187	4.96994
13.8499	679.857	674.794	5.0628
13.8585	679.552	674.404	5.14706
13.8671	679.392	674.012	5.38009
13.8757	678.351	673.611	4.73951
13.8843	678.151	673.195	4.95602
13.8928	677.976	672.759	5.21744
13.9014	677.461	672.296	5.16469
13.91	677.082	671.802	5.28082
13.9186	675.877	671.271	4.60602
13.9272	675.385	670.701	4.68432
13.9358	674.915	670.088	4.82644
13.9444	674.537	669.433	5.1035
13.9529	674.093	668.735	5.35809
13.9615	673.322	667.995	5.32718
13.9701	673.17	667.216	5.95469
13.9787	672.645	666.401	6.24338
13.9873	671.844	665.556	6.28789
13.9959	671.012	664.685	6.3271
14.0044	670.227	663.793	6.43441
14.013	668.972	662.886	6.08634
14.0216	668.825	661.968	6.85662
14.0302	668.659	661.047	7.61218
14.0388	667.661	660.125	7.53565
14.0474	667.366	659.208	8.15862
14.0559	666.044	658.299	7.74568
14.0645	665.049	657.401	7.64752
14.0731	664.612	656.519	8.09356
14.0817	664.6	655.653	8.94694
14.0903	665.089	654.806	10.2826
14.0989	664.768	653.98	10.788
14.1075	664.629	653.176	11.453
14.116	664.084	652.394	11.6902
14.1246	663.297	651.636	11.6607
14.1332	662.649	650.903	11.7464
14.1418	662.077	650.194	11.8833
14.1504	661.506	649.51	11.9962
14.159	661.159	648.851	12.3087
14.1675	660.165	648.217	11.948
14.1761	659.195	647.608	11.587
14.1847	658.337	647.024	11.3128
14.1933	657.728	646.466	11.2625
14.2019	657.256	645.932	11.3239
14.2104	656.374	645.423	10.951
14.219	656.322	644.939	11.3836
14.2276	655.851	644.478	11.3731
14.2362	655.53	644.042	11.4881
14.2448	655.694	643.628	12.0662
14.2534	655.453	643.236	12.2171
14.262	654.606	642.866	11.7407
14.2705	653.755	642.515	11.2395
14.2791	652.835	642.183	10.6525
14.2877	652.561	641.867	10.694
14.2963	651.901	641.565	10.3355
14.3049	650.693	641.275	9.41823
14.3135	650.541	640.993	9.5479
14.322	649.796	640.716	9.07963
14.3306	649.213	640.439	8.77357
14.3392	649.263	640.159	9.10323
14.3478	648.917	639.871	9.04678
14.3564	649.177	639.569	9.60845
14.365	648.203	639.248	8.95517
14.3735	647.798	638.904	8.89443
14.3821	646.82	638.531	8.28878
14.3907	645.399	638.126	7.27366
14.3993	643.793	637.683	6.10923
14.4079	642.83	637.201	5.62845
14.4165	642.456	636.677	5.77858
14.4251	642.295	636.11	6.18487
14.4336	642.157	635.5	6.65706
14.4422	641.871	634.848	7.02261
14.4508	641.018	634.157	6.86121
14.4594	640.191	633.429	6.76159
14.468	639.573	632.67	6.90305
14.4765	638.472	631.883	6.58941
14.4851	637.769	631.074	6.69525
14.4937	636.688	630.248	6.44037
14.5023	636.4	629.41	6.99018
14.5109	635.694	628.566	7.12777
14.5195	635.389	627.721	7.66772
14.5281	635.152	626.88	8.27209
14.5366	634.421	626.046	8.37463
14.5452	634.382	625.224	9.15784
14.5538	633.465	624.418	9.04701
14.5624	632.369	623.629	8.73964
14.571	631.711	622.861	8.85043
14.5796	631.327	622.116	9.21148
14.5881	630.684	621.394	9.28981
14.5967	630.432	620.699	9.73307
14.6053	629.813	620.03	9.78296
14.6139	628.588	619.389	9.19885
14.6225	628.148	618.775	9.37302
14.6311	626.856	618.19	8.66602
14.6396	626.467	617.632	8.83521
14.6482	626.295	617.102	9.19281
14.6568	625.482	616.6	8.88281
14.6654	625.628	616.123	9.505
14.674	625.248	615.672	9.57601
14.6826	624.86	615.245	9.61474
14.6911	624.518	614.84	9.67787
14.6997	623.883	614.456	9.42759
14.7083	623.273	614.089	9.18417
14.7169	622.28	613.739	8.5412
14.7255	621.478	613.401	8.07743
14.7341	621.017	613.073	7.94455
14.7426	620.919	612.751	8.16791
14.7512	621.244	612.433	8.81137
14.7598	620.585	612.113	8.47105
14.7684	619.932	611.79	8.14128
14.777	619.7	611.459	8.24018
14.7856	619.694	611.118	8.57657
14.7942	620.401	610.763	9.63804
14.8027	621.143	610.391	10.7524
14.8113	621.558	610.001	11.5575
14.8199	621.439	609.591	11.8484
14.8285	620.075	609.161	10.9149
14.8371	617.822	608.709	9.11279
14.8456	615.87	608.237	7.63354
14.8542	613.557	607.745	5.81136
14.8628	611.722	607.236	4.48547
14.8714	610.73	606.711	4.0182
14.88	609.997	606.174	3.82278
14.8886	609.581	605.627	3.95423
14.8972	609.251	605.074	4.1765
14.9057	608.484	604.52	3.96454
14.9143	607.433	603.967	3.4654
14.9229	606.882	603.422	3.45961
14.9315	606.119	602.887	3.23154
14.9401	604.939	602.368	2.57025
14.9487	604.531	601.869	2.66196
14.9572	604.043	601.394	2.64976
14.9658	603.503	600.946	2.55711
14.9744	603.403	600.53	2.87285
14.983	602.529	600.149	2.3804
14.9916	601.769	599.806	1.96225
15.0002	600.999	599.505	1.49354
15.0087	600.304	599.248	1.05684
15.0173	599.942	599.036	0.90572
15.0259	600.256	598.874	1.38203
15.0345	600.053	598.761	1.29251
15.0431	599.063	598.7	0.3635
15.0517	597.482	598.691	-1.2096
15.0602	596.005	598.737	-2.7318
15.0688	595.06	598.836	-3.77539
15.0774	594.988	598.989	-4.00007
15.086	595.679	599.195	-3.51578
15.0946	594.965	599.453	-4.48779
15.1032	594.323	599.761	-5.43814
15.1118	594.141	600.116	-5.9755
15.1203	593.215	600.516	-7.30114
15.1289	593.421	600.955	-7.53372
15.1375	593.642	601.427	-7.78527
15.1461	593.58	601.927	-8.34779
15.1547	593.835	602.446	-8.61124
15.1632	593.238	602.975	-9.73671
15.1718	592.588	603.503	-10.9153
15.1804	591.644	604.019	-12.3749
15.189	590.7	604.51	-13.8097
15.1976	590.223	604.962	-14.7384
15.2062	589.637	605.36	-15.7231
15.2148	589.547	605.69	-16.1438
15.2233	588.971	605.938	-16.9671
15.2319	588.491	606.089	-17.5977
15.2405	588.045	606.131	-18.0861
15.2491	587.243	606.053	-18.8097
15.2577	586.289	605.846	-19.5569
15.2663	585.571	605.503	-19.9313
15.2748	584.801	605.02	-20.2192
15.2834	584.248	604.399	-20.1508
15.292	583.521	603.641	-20.1193
15.3006	582.594	602.751	-20.1569
15.3092	582.03	601.739	-19.7081
15.3178	581.272	600.614	-19.3422
15.3263	580.604	599.39	-18.7861
15.3349	579.986	598.081	-18.0956
15.3435	579.519	596.702	-17.1826
15.3521	578.281	595.267	-16.986
15.3607	577.07	593.793	-16.7223
15.3693	576.16	592.293	-16.1329
15.3779	574.934	590.782	-15.8486
15.3864	573.847	589.273	-15.4263
15.395	572.834	587.778	-14.9439
15.4036	572.199	586.307	-14.1083
15.4122	571.413	584.87	-13.4568
15.4208	571.27	583.474	-12.2033
15.4293	570.886	582.126	-11.2396
15.4379	570.181	580.832	-10.6515
15.4465	569.726	579.598	-9.87154
15.4551	568.612	578.425	-9.8131
15.4637	567.977	577.318	-9.34152
15.4723	566.614	576.279	-9.66522
15.4809	565.57	575.308	-9.73893
15.4894	564.962	574.408	-9.44564
15.498	564.748	573.578	-8.82991
15.5066	564.046	572.817	-8.77097
15.5152	563.709	572.126	-8.4174
15.5238	563.066	571.503	-8.43685
15.5324	561.938	570.946	-9.00806
15.5409	561.689	570.454	-8.76495
15.5495	561.033	570.023	-8.98938
15.5581	560.868	569.649	-8.7812
15.5667	560.741	569.33	-8.5886
15.5753	560.126	569.06	-8.93381
15.5839	559.615	568.834	-9.21881
15.5924	558.348	568.645	-10.2974
15.601	557.318	568.487	-11.1692
15.6096	556.666	568.352	-11.6852
15.6182	556.335	568.231	-11.8957
15.6268	555.5	568.115	-12.6148
15.6354	555.039	567.994	-12.9545
15.6439	554.475	567.858	-13.3833
15.6525	553.397	567.697	-14.3001
15.6611	552.525	567.501	-14.976
15.6697	551.575	567.259	-15.6838
15.6783	551.263	566.963	-15.6996
15.6869	550.729	566.604	-15.875
15.6954	550.623	566.176	-15.5532
15.704	549.841	565.673	-15.8324
15.7126	549.256	565.092	-15.8365
15.7212	549.032	564.432	-15.4001
15.7298	548.604	563.693	-15.0894
15.7384	547.733	562.879	-15.1454
15.747	547.503	561.993	-14.4894
15.7555	547.086	561.042	-13.9553
15.7641	546	560.034	-14.0337
15.7727	545.726	558.977	-13.2506
15.7813	545.244	557.881	-12.6362
15.7899	544.415	556.755	-12.3404
15.7985	543.965	555.611	-11.6457
15.807	542.716	554.458	-11.7416
15.8156	541.837	553.304	-11.4679
15.8242	541.316	552.161	-10.8449
15.8328	540.648	551.035	-10.3866
15.8414	540.407	549.933	-9.52679
15.85	540.111	548.864	-8.75328
15.8585	539.561	547.833	-8.27142
15.8671	538.684	546.844	-8.1605
15.8757	537.811	545.902	-8.09087
15.8843	536.797	545.011	-8.21376
15.8929	536.1	544.172	-8.07253
15.9015	535.798	543.389	-7.59122
15.91	535.551	542.662	-7.11013
15.9186	535.309	541.992	-6.6829
15.9272	535.197	541.379	-6.18226
15.9358	534.747	540.823	-6.07541
15.9444	534.193	540.322	-6.12865
15.953	533.674	539.875	-6.20136
15.9615	532.592	539.48	-6.88851
15.9701	532.425	539.134	-6.70849
15.9787	531.652	538.832	-7.1803
15.9873	530.496	538.572	-8.07564
15.9959	530.052	538.346	-8.29453
16.0045	529.318	538.151	-8.83288
16.013	529.066	537.98	-8.91423
16.0216	529.081	537.825	-8.7433
16.0302	528.799	537.678	-8.87897
16.0388	528.913	537.532	-8.61892
16.0474	528.044	537.378	-9.3347
16.056	527.179	537.207	-10.0285
16.0646	526.412	537.01	-10.5978
16.0731	525.545	536.779	-11.2335
16.0817	524.78	536.504	-11.7238
16.0903	524.555	536.18	-11.6243
16.0989	523.452	535.798	-12.3458
16.1075	522.67	535.354	-12.6844
16.1161	521.727	534.845	-13.118
16.1246	520.977	534.267	-13.2903
16.1332	520.584	533.621	-13.0365
16.1418	520.414	532.907	-12.4932
16.1504	521.158	532.129	-10.9702
16.159	521.269	531.29	-10.0214
16.1676	521.303	530.397	-9.09344
16.1761	521.423	529.456	-8.03265
16.1847	520.69	528.475	-7.78504
16.1933	520.079	527.462	-7.38261
16.2019	518.95	526.425	-7.47489
16.2105	517.575	525.373	-7.79843
16.2191	516.632	524.315	-7.6836
16.2276	516.286	523.259	-6.97313
16.2362	515.609	522.211	-6.60242
16.2448	515.105	521.179	-6.07412
16.2534	514.465	520.169	-5.70426
16.262	513.946	519.187	-5.24117
16.2706	513.638	518.238	-4.59937
16.2791	513.489	517.324	-3.83481
16.2877	512.821	516.451	-3.62932
16.2963	512.613	515.619	-3.00584
16.3049	512.091	514.832	-2.7404
16.3135	511.516	514.09	-2.57438
16.3221	510.833	513.394	-2.56062
16.3306	510.189	512.744	-2.55493
16.3392	509.407	512.14	-2.73234
16.3478	508.827	511.579	-2.75279
16.3564	508.256	511.062	-2.80522
16.365	507.918	510.584	-2.66599
16.3736	507.233	510.143	-2.91084
16.3821	506.924	509.736	-2.8123
16.3907	506.514	509.359	-2.84504
16.3993	506.015	509.007	-2.99136
16.4079	505.832	508.674	-2.84164
16.4165	505.19	508.355	-3.16521
16.4251	505.104	508.044	-2.93983
16.4337	504.842	507.734	-2.89228
16.4422	504.623	507.418	-2.79577
16.4508	504.397	507.09	-2.69317
16.4594	503.781	506.742	-2.96096
16.468	503.294	506.367	-3.07277
16.4766	502.781	505.959	-3.17765
16.4852	502.254	505.511	-3.25758
16.4937	501.164	505.018	-3.85471
16.5023	500.124	504.476	-4.35231
16.5109	499.246	503.88	-4.63391
16.5195	498.748	503.228	-4.48073
16.5281	498.514	502.519	-4.00474
16.5367	498.183	501.752	-3.56908
16.5452	497.368	500.928	-3.55952
16.5538	496.479	500.049	-3.57029
16.5624	496.061	499.118	-3.05778
16.571	495.371	498.14	-2.7694
16.5796	494.877	497.118	-2.24141
16.5882	494.19	496.059	-1.86898
16.5967	493.844	494.968	-1.12345
16.6053	493.73	493.85	-0.1202
16.6139	493.744	492.713	1.03103
16.6225	493.532	491.56	1.97157
16.6311	492.916	490.399	2.51706
16.6397	492.795	489.235	3.55989
16.6483	492.147	488.072	4.07531
16.6568	491.476	486.915	4.56175
16.6654	491.475	485.767	5.7075
16.674	490.688	484.633	6.05478
16.6826	489.976	483.515	6.46121
16.6912	489.793	482.416	7.37782
16.6998	489.055	481.337	7.71755
16.7083	489.156	480.281	8.87492
16.7169	488.478	479.249	9.22981
16.7255	487.781	478.241	9.53982
16.7341	487.32	477.258	10.0618
16.7427	486.845	476.301	10.5435
16.7512	486.437	475.37	11.0669
16.7598	485.655	474.465	11.1896
16.7684	485.118	473.585	11.5328
16.777	484.798	472.731	12.0663
16.7856	484.313	471.902	12.4104
16.7942	484.007	471.098	12.9087
16.8028	483.647	470.318	13.3293
16.8113	483.364	469.561	13.8024
16.8199	482.722	468.828	13.894
16.8285	482.28	468.117	14.1637
16.8371	481.947	467.428	14.5189
16.8457	480.978	466.76	14.2184
16.8543	480.791	466.113	14.6782
16.8628	480.481	465.486	14.9952
16.8714	479.667	464.879	14.7879
16.88	479.131	464.292	14.8392
16.8886	478.587	463.723	14.8645
16.8972	477.998	463.172	14.8258
16.9058	477.949	462.639	15.3104
16.9143	477.404	462.124	15.2806
16.9229	477.157	461.625	15.5315
16.9315	476.796	461.144	15.6524
16.9401	476.217	460.679	15.5381
16.9487	475.75	460.23	15.5203
16.9573	475.32	459.797	15.5225
16.9658	474.399	459.38	15.0189
16.9744	474.213	458.978	15.2349
16.983	473.742	458.592	15.1502
16.9916	473.517	458.221	15.2965
17.0002	473.509	457.865	15.644
17.0088	472.798	457.524	15.2738
17.0174	472.27	457.198	15.0724
17.0259	471.745	456.886	14.8585
17.0345	471.167	456.59	14.5774
17.0431	471.233	456.307	14.9259
17.0517	471.114	456.04	15.0744
17.0603	471.008	455.786	15.2216
17.0689	470.516	455.547	14.9689
17.0774	470.161	455.323	14.8387
17.086	469.698	455.112	14.5864
17.0946	468.908	454.914	13.9939
17.1032	467.894	454.731	13.1633
17.1118	467.497	454.56	12.9367
17.1204	466.861	454.403	12.4586
17.1289	466.951	454.257	12.6935
17.1375	466.901	454.123	12.7781
17.1461	466.519	454.001	12.5182
17.1547	466.364	453.888	12.4758
17.1633	466.461	453.785	12.6754
17.1719	466.524	453.691	12.8334
17.1804	466.576	453.603	12.9728
17.189	465.737	453.522	12.215
17.1976	464.231	453.445	10.7868
17.2062	463.403	453.371	10.0317
17.2148	462.314	453.299	9.01498
17.2234	462.119	453.227	8.89186
17.2319	461.746	453.154	8.5928
17.2405	461.413	453.077	8.3356
17.2491	461.185	452.996	8.1891
17.2577	460.755	452.91	7.84497
17.2663	460.863	452.816	8.0472
17.2749	460.544	452.714	7.82977
17.2834	460.229	452.604	7.62439
17.292	459.892	452.485	7.40643
17.3006	458.993	452.357	6.63613
17.3092	458.576	452.22	6.35606
17.3178	457.983	452.074	5.90875
17.3264	457.395	451.922	5.47363
17.3349	457.248	451.763	5.48514
17.3435	456.609	451.599	5.00996
17.3521	456.338	451.432	4.90563
17.3607	455.796	451.264	4.53182
17.3693	455.114	451.097	4.0175
17.3779	455.005	450.933	4.0727
17.3864	454.466	450.773	3.69287
17.395	453.946	450.621	3.32552
17.4036	453.746	450.477	3.26883
17.4122	453.833	450.344	3.48915
17.4208	453.254	450.224	3.02996
17.4294	453.258	450.118	3.14018
17.438	452.896	450.027	2.86846
17.4465	452.032	449.953	2.07902
17.4551	451.65	449.897	1.75318
17.4637	451.491	449.859	1.63245
17.4723	450.973	449.839	1.13414
17.4809	450.349	449.839	0.51091
17.4895	450.013	449.856	0.15655
17.498	449.26	449.892	-0.63241
17.5066	448.985	449.945	-0.96051
17.5152	448.75	450.015	-1.26408
17.5238	448.312	450.099	-1.78653
17.5324	448.218	450.195	-1.97728
17.541	447.797	450.303	-2.50656
17.5495	447.173	450.419	-3.24599
17.5581	446.553	450.541	-3.98778
17.5667	446.278	450.665	-4.38686
17.5753	445.963	450.788	-4.825
17.5839	445.839	450.907	-5.06806
17.5925	446.01	451.017	-5.00717
17.6011	445.386	451.116	-5.72995
17.6096	444.824	451.199	-6.37469
17.6182	444.306	451.262	-6.9565
17.6268	443.684	451.296	-7.6122
17.6354	443.256	451.311	-8.05459
17.644	443.084	451.297	-8.21309
17.6526	442.99	451.252	-8.26248
17.6611	442.893	451.176	-8.28218
17.6697	442.407	451.065	-8.65824
17.6783	442.451	450.922	-8.47108
17.6869	442.273	450.745	-8.4725
17.6955	441.733	450.537	-8.80399
17.704	442.059	450.299	-8.24018
17.7126	441.807	450.034	-8.2275
17.7212	441.283	449.745	-8.46186
17.7298	441.012	449.434	-8.42214
17.7384	440.488	449.107	-8.61852
17.747	440.108	448.766	-8.65856
17.7556	440.198	448.417	-8.21838
17.7641	439.526	448.062	-8.5354
17.7727	438.923	447.705	-8.78218
17.7813	438.286	447.351	-9.06539
17.7899	438.148	447.003	-8.85525
17.7985	438.167	446.663	-8.49574
17.8071	438.479	446.334	-7.8557
17.8156	437.928	446.019	-8.09084
17.8242	438.302	445.719	-7.41684
17.8328	438.108	445.434	-7.32657
17.8414	437.313	445.167	-7.85403
17.85	436.887	444.916	-8.02927
17.8586	436.461	444.682	-8.22154
17.8671	436.288	444.464	-8.17631
17.8757	436.719	444.26	-7.54087
17.8843	437.025	444.068	-7.04335
17.8929	436.923	443.887	-6.96316
17.9015	436.786	443.712	-6.92628
17.9101	436.406	443.542	-7.13645
17.9186	436.344	443.372	-7.02831
17.9272	435.985	443.199	-7.21479
17.9358	435.398	443.019	-7.62123
17.9444	435.474	442.828	-7.35383
17.953	435.067	442.621	-7.5546
17.9616	434.964	442.395	-7.43141
17.9702	435.116	442.145	-7.02923
17.9787	435.325	441.869	-6.54387
17.9873	435.769	441.562	-5.79285
17.9959	436.333	441.223	-4.88991
18.0045	436.967	440.848	-3.88074
18.0131	436.521	440.437	-3.91559
18.0217	435.951	439.988	-4.03753
18.0302	434.334	439.502	-5.16762
18.0388	433.135	438.979	-5.84429
18.0474	431.909	438.42	-6.51139
18.056	430.71	437.827	-7.11763
18.0646	430.133	437.203	-7.07007
18.0732	430.166	436.55	-6.38394
18.0817	430.596	435.871	-5.27484
18.0903	431.689	435.17	-3.48131
18.0989	432.883	434.451	-1.5686
18.1075	434.39	433.717	0.67246
18.1161	434.798	432.973	1.82542
18.1247	434.173	432.221	1.95229
18.1332	432.325	431.465	0.85941
18.1418	429.876	430.709	-0.83312
18.1504	427.922	429.956	-2.03341
18.159	426.47	429.208	-2.73803
18.1676	425.207	428.467	-3.25986
18.1762	423.654	427.736	-4.08228
18.1847	422.376	427.017	-4.64114
18.1933	421.168	426.311	-5.14297
18.2019	420.334	425.619	-5.2851
18.2105	419.753	424.941	-5.18804
18.2191	419.207	424.279	-5.07129
18.2277	418.656	423.631	-4.97547
18.2362	418.079	422.999	-4.91969
18.2448	417.018	422.382	-5.36312
18.2534	415.847	421.778	-5.93099
18.262	415.231	421.187	-5.95616
18.2706	415.109	420.608	-5.49931
18.2792	414.841	420.04	-5.19952
18.2877	414.51	419.481	-4.9709
18.2963	414.226	418.93	-4.70375
18.3049	413.398	418.385	-4.98653
18.3135	412.355	417.844	-5.48931
18.3221	411.486	417.306	-5.81975
18.3307	411.293	416.77	-5.47655
18.3392	410.925	416.233	-5.30728
18.3478	410.973	415.694	-4.72152
18.3564	411.027	415.153	-4.12552
18.365	410.785	414.608	-3.82217
18.3736	410.893	414.057	-3.16431
18.3822	410.383	413.502	-3.11826
18.3908	409.765	412.94	-3.17486
18.3993	409.014	412.372	-3.35845
18.4079	408.175	411.799	-3.62347
18.4165	407.226	411.22	-3.99362
18.4251	406.903	410.635	-3.73185
18.4337	406.345	410.046	-3.7015
18.4423	406.47	409.454	-2.98411
18.4508	405.833	408.859	-3.02607
18.4594	405.741	408.262	-2.52065
18.468	405.388	407.665	-2.27648
18.4766	404.919	407.068	-2.14936
18.4852	404.587	406.474	-1.88721
18.4938	404.151	405.882	-1.73171
18.5023	404.084	405.295	-1.21084
18.5109	403.802	404.713	-0.91144
18.5195	403.404	404.138	-0.73333
18.5281	402.94	403.569	-0.62883
18.5367	402.607	403.009	-0.40164
18.5453	402.304	402.457	-0.15301
18.5539	402.297	401.914	0.38264
18.5624	401.775	401.381	0.39354
18.571	400.982	400.859	0.12352
18.5796	400.542	400.346	0.19524
18.5882	399.808	399.845	-0.03722
18.5968	399.362	399.354	0.00771
18.6054	399.284	398.874	0.40957
18.6139	398.566	398.405	0.16147
18.6225	398.154	397.946	0.20756
18.6311	398.055	397.498	0.55721
18.6397	397.94	397.059	0.88091
18.6483	397.699	396.631	1.06817
18.6568	397.588	396.212	1.37677
18.6654	396.576	395.801	0.77485
18.674	395.733	395.4	0.33298
18.6826	395.476	395.006	0.4697
18.6912	395.232	394.62	0.61238
18.6998	395.194	394.241	0.95305
18.7084	394.448	393.869	0.57905
18.7169	393.904	393.504	0.40067
18.7255	393.32	393.144	0.17618
18.7341	393.081	392.791	0.29075
18.7427	392.949	392.443	0.50617
18.7513	392.943	392.101	0.8415
18.7599	392.684	391.765	0.91865
18.7684	392.343	391.435	0.90852
18.777	391.885	391.111	0.77397
18.7856	391.666	390.793	0.873
18.7942	391.579	390.483	1.09583
18.8028	391.369	390.18	1.18871
18.8114	391.414	389.885	1.5291
18.8199	390.905	389.598	1.30655
18.8285	390.5	389.321	1.17949
18.8371	389.89	389.053	0.83691
18.8457	389.314	388.796	0.51807
18.8543	388.953	388.549	0.40443
18.8629	388.667	388.314	0.35328
18.8714	388.477	388.09	0.38678
18.88	388.03	387.879	0.15161
18.8886	387.426	387.68	-0.25378
18.8972	386.775	387.493	-0.71767
18.9058	386.185	387.318	-1.13228
18.9144	385.953	387.155	-1.20228
18.923	385.709	387.003	-1.29424
18.9315	385.921	386.863	-0.94224
18.9401	385.936	386.732	-0.79645
18.9487	385.99	386.611	-0.62089
18.9573	385.733	386.497	-0.76476
18.9659	385.13	386.39	-1.25999
18.9745	384.688	386.288	-1.59981
18.983	384.223	386.188	-1.9652
18.9916	384.166	386.089	-1.92301
19.0002	383.426	385.989	-2.56335
19.0088	382.661	385.886	-3.22471
19.0174	382.498	385.777	-3.27906
19.026	381.995	385.659	-3.6635
19.0345	382.001	385.53	-3.52991
19.0431	381.972	385.389	-3.41719
19.0517	381.7	385.232	-3.53214
19.0603	381.47	385.057	-3.58718
19.0689	381.229	384.863	-3.63432
19.0775	380.933	384.649	-3.71555
19.086	380.61	384.411	-3.80168
19.0946	380.112	384.151	-4.03964
19.1032	379.825	383.868	-4.04266
19.1118	379.286	383.561	-4.27496
19.1204	378.64	383.23	-4.59068
19.129	377.97	382.878	-4.90834
19.1375	377.374	382.504	-5.13062
19.1461	377.162	382.111	-4.94903
19.1547	377.436	381.7	-4.26399
[truncated: 2,768 more rows]

## Sheet: In-TBAPy
2Theta	Observed	Calculated	Difference	2Theta	Tags
2.00431	432.005	506.351	-74.3464	3.56691	-1000
2.0129	434.126	504.451	-70.3251	7.13727	-1000
2.02148	434.549	502.59	-68.0415	10.7146	-1000
2.03006	433.913	500.769	-66.8556	14.3024	-1000
2.03865	435.447	498.985	-63.538	17.9044	-1000
2.04723	437.128	497.241	-60.1127	15.3878	-1000
2.05582	434.789	495.535	-60.7459	15.8006	-1000
2.0644	436.231	493.866	-57.635	16.9806	-1000
2.07298	439.342	492.236	-52.8937	18.7878	-1000
2.08157	439.74	490.643	-50.903	7.86451	-1000
2.09015	441.056	489.087	-48.0314	8.63791	-1000
2.09873	444.284	487.568	-43.2844	10.6279	-1000
2.10732	444.508	486.087	-41.5787	13.3047	-1000
2.1159	442.123	484.641	-42.5184	16.3419	-1000
2.12449	443.33	483.233	-39.9022	19.5816	-1000
2.13307	445.919	481.86	-35.9406	3.41384	-1000
2.14165	445.983	480.523	-34.5401	4.93808	-1000
2.15024	447.733	479.222	-31.4893	7.91361	-1000
2.15882	451.246	477.956	-26.7106	11.2483	-1000
2.16741	451.195	476.726	-25.5306	14.7083	-1000
2.17599	451.463	475.53	-24.0676	18.2322	-1000
2.18457	454.062	474.37	-20.3081	15.7664	-1000
2.19316	455.285	473.244	-17.9582	16.1698	-1000
2.20174	453.02	472.152	-19.1317	17.3254	-1000
2.21032	453.54	471.094	-17.554	19.101	-1000
2.21891	455.026	470.071	-15.0447	9.23253	-1000
2.22749	453.389	469.081	-15.6915	9.90038	-1000
2.23608	454.223	468.124	-13.9016	11.6791	-1000
2.24466	457.802	467.201	-9.3986	14.1613	-1000
2.25324	458.358	466.311	-7.95252	17.0497	-1000
2.26183	458.825	465.454	-6.62885	20.1796	-1000
2.27041	460.52	464.629	-4.10939	6.83072	-1000
2.27899	461.733	463.837	-2.1043	7.7079	-1000
2.28758	458.75	463.078	-4.3273	9.88537	-1000
2.29616	460.547	462.35	-1.80335	12.7175	-1000
2.30475	462.855	461.655	1.20067	15.8653	-1000
2.31333	462.201	460.991	1.21026	19.1832	-1000
2.32191	462.258	460.358	1.89945	16.8526	-1000
2.3305	465.081	459.758	5.32383	17.2313	-1000
2.33908	465.171	459.188	5.98333	18.3219	-1000
2.34766	463.188	458.649	4.53899	20.0123	-1000
2.35625	466.545	458.141	8.40329	11.4935	-1000
2.36483	468.476	457.664	10.8119	12.0379	-1000
2.37342	466.97	457.218	9.75247	13.542	-1000
2.382	468.881	456.802	12.0792	15.7379	-1000
2.39058	471.486	456.416	15.0705	18.3861	-1000
2.39917	471.18	456.06	15.1196	10.2537	-1000
2.40775	470.673	455.734	14.9389	10.8595	-1000
2.41633	472.633	455.438	17.1945	12.5041	-1000
2.42492	474.203	455.172	19.0314	14.8512	-1000
2.4335	472.53	454.935	17.595	17.6296	-1000
2.44209	475.547	454.728	20.8192	18.5257	-1000
2.45067	477.84	454.55	23.2904	18.8719	-1000
2.45925	476.5	454.401	22.0992	19.8757	-1000
2.46784	477.649	454.281	23.3678	14.2339	-1000
2.47642	479.9	454.19	25.7096	14.6785	-1000
2.48501	480.177	454.129	26.048	15.9397	-1000
2.49359	479.639	454.096	25.5433	17.8494	-1000
2.50217	482.18	454.091	28.0883	20.2311	-1000
2.51076	482.542	454.116	28.426	13.6859	-1000
2.51934	481.061	454.169	26.8918	14.1474	-1000
2.52792	484.365	454.251	30.1139	15.451	-1000
2.53651	486.527	454.361	32.1663	17.4129	-1000
2.54509	485.041	454.499	30.5418	19.8453	-1000
2.55368	485.585	454.667	30.9183	17.2338	-1000
2.56226	487.067	454.862	32.2044	17.6046	-1000
2.57084	486.593	455.086	31.507	18.6741	-1000
2.57943	486.103	455.339	30.7645	20.3362	-1000
2.58801	487.534	455.62	31.9137	17.1304	-1000
2.59659	488.038	455.93	32.1086	17.5033	-1000
2.60518	486.407	456.268	30.1389	18.5785	-1000
2.61376	487.999	456.635	31.3646	20.2482	-1000
2.62235	490.79	457.03	33.7597	20.3874	-1000
2.63093	491.023	457.455	33.5685
2.63951	491.455	457.908	33.5465
2.6481	494.101	458.391	35.7106
2.65668	494.821	458.902	35.9183
2.66526	493.555	459.444	34.111
2.67385	495.41	460.015	35.3956
2.68243	497.402	460.615	36.7865
2.69102	496.543	461.246	35.297
2.6996	498.049	461.908	36.1418
2.70818	500.07	462.6	37.4707
2.71677	498.688	463.323	35.3654
2.72535	498.025	464.077	33.9479
2.73393	499.666	464.864	34.8025
2.74252	500.58	465.682	34.8975
2.7511	499.567	466.534	33.0331
2.75969	502.905	467.419	35.4865
2.76827	503.787	468.338	35.4494
2.77685	502.435	469.291	33.1441
2.78544	503.772	470.28	33.4926
2.79402	504.527	471.304	33.2222
2.80261	505.167	472.366	32.8014
2.81119	505.23	473.466	31.7641
2.81977	506.469	474.604	31.8648
2.82836	507.88	475.782	32.0981
2.83694	506.167	477.001	29.1664
2.84552	507.137	478.262	28.8748
2.85411	509.064	479.567	29.4977
2.86269	508.883	480.917	27.9668
2.87128	510.099	482.313	27.7863
2.87986	513.159	483.758	29.401
2.88844	514.776	485.253	29.5224
2.89703	514.851	486.801	28.05
2.90561	517.198	488.404	28.7947
2.91419	518.99	490.063	28.9268
2.92278	517.447	491.782	25.6643
2.93136	517.269	493.564	23.7048
2.93995	518.907	495.412	23.4946
2.94853	519.149	497.33	21.8193
2.95711	519.42	499.32	20.0997
2.9657	522.109	501.389	20.7205
2.97428	522.854	503.539	19.315
2.98286	520.991	505.777	15.2146
2.99145	523.714	508.107	15.6067
3.00003	525.1	510.536	14.564
3.00862	525.681	513.072	12.6088
3.0172	527.979	515.721	12.2586
3.02578	531.144	518.491	12.6532
3.03437	532.21	521.393	10.8171
3.04295	531.278	524.436	6.84164
3.05153	534.874	527.633	7.24168
3.06012	537.739	530.995	6.74409
3.0687	537.538	534.539	2.99953
3.07729	539.51	538.279	1.23133
3.08587	542.109	542.235	-0.12625
3.09445	541.532	546.427	-4.89475
3.10304	541.803	550.879	-9.07584
3.11162	545.867	555.618	-9.75065
3.12021	548.023	560.674	-12.6507
3.12879	549.12	566.083	-16.9627
3.13737	554.156	571.895	-17.7393
3.14596	557.151	578.136	-20.9849
3.15454	558.944	584.869	-25.9253
3.16312	564.093	592.159	-28.0658
3.17171	571.134	600.078	-28.944
3.18029	576.326	608.712	-32.3859
3.18888	584.21	618.164	-33.9537
3.19746	595.677	628.553	-32.8758
3.20604	607.215	640.024	-32.8089
3.21463	620.532	652.752	-32.2201
3.22321	640.546	666.946	-26.4005
3.23179	667.996	682.863	-14.8677
3.24038	703.694	700.819	2.87518
3.24896	757.037	721.205	35.8322
3.25755	827.198	744.509	82.6891
3.26613	927.937	771.35	156.587
3.27471	1064.66	802.516	262.142
3.2833	1224.38	839.022	385.354
3.29188	1419.37	882.196	537.172
3.30046	1627.72	933.787	693.93
3.30905	1840.03	996.133	843.894
3.31763	2030.18	1072.4	957.783
3.32622	2178.35	1166.91	1011.43
3.3348	2306.38	1285.65	1020.72
3.34338	2405.37	1436.9	968.465
3.35197	2496.63	1632.08	864.548
3.36055	2577.28	1886.5	690.782
3.36913	2686.04	2219.16	466.882
3.37772	2845.97	2649.04	196.932
3.3863	3026.25	3181.67	-155.423
3.39489	3238.93	3778.1	-539.166
3.40347	3450.41	4314.3	-863.888
3.41205	3674.92	4595.36	-920.442
3.42064	3752.67	4491.85	-739.175
3.42922	3727.58	4068.27	-340.691
3.43781	3507.34	3513.03	-5.69604
3.44639	3202.3	2983.94	218.357
3.45497	2872.53	2551.52	321.011
3.46356	2534.56	2226.19	308.364
3.47214	2203.73	1994.9	208.833
3.48072	1960.7	1840.96	119.745
3.48931	1828.49	1751.33	77.1558
3.49789	1765.71	1718.39	47.3263
3.50648	1789.06	1739.9	49.1572
3.51506	1890.21	1818.71	71.4951
3.52364	2061.11	1961.72	99.3868
3.53223	2286.08	2176.68	109.401
3.54081	2553.84	2462.52	91.3234
3.54939	2764.06	2788.31	-24.2555
3.55798	2932.55	3067.77	-135.216
3.56656	3007.86	3174.87	-167.007
3.57515	2946.32	3040.29	-93.97
3.58373	2742.55	2724.57	17.9824
3.59231	2444.41	2351.03	93.3872
3.6009	2112.72	2007.61	105.108
3.60948	1824.9	1726.43	98.4719
3.61806	1550.59	1507.36	43.2392
3.62665	1321.6	1339.36	-17.7634
3.63523	1173.16	1210.42	-37.2582
3.64382	1045.88	1110.58	-64.692
3.6524	954.163	1032.33	-78.1658
3.66098	890.707	970.206	-79.4995
3.66957	841.55	920.251	-78.7018
3.67815	802.194	879.596	-77.4022
3.68673	774.787	846.143	-71.3554
3.69532	754.276	818.339	-64.0633
3.7039	733.649	795.024	-61.3744
3.71249	718.688	775.315	-56.6273
3.72107	707.33	758.537	-51.2068
3.72965	695.912	744.164	-48.2517
3.73824	686.02	731.783	-45.7625
3.74682	679.025	721.067	-42.0427
3.75541	671.95	711.754	-39.8041
3.76399	663.298	703.632	-40.3331
3.77257	659.409	696.526	-37.1171
3.78116	655.106	690.295	-35.1894
3.78974	648.469	684.821	-36.3519
3.79832	644.437	680.004	-35.5679
3.80691	642.729	675.764	-33.0343
3.81549	639.361	672.028	-32.6673
3.82408	634.977	668.739	-33.7621
3.83266	633.815	665.845	-32.0297
3.84124	630.086	663.302	-33.2167
3.84983	625.009	661.074	-36.0652
3.85841	623.132	659.127	-35.9944
3.86699	621.854	657.433	-35.5788
3.87558	619.723	655.967	-36.2438
3.88416	617.446	654.708	-37.2613
3.89275	616.148	653.636	-37.4871
3.90133	614.632	652.734	-38.102
3.90991	609.807	651.988	-42.1805
3.9185	610.175	651.384	-41.2084
3.92708	608.227	650.91	-42.683
3.93566	605.562	650.556	-44.9943
3.94425	605.156	650.312	-45.1564
3.95283	604.91	650.17	-45.2604
3.96142	602.947	650.122	-47.1752
3.97	601.744	650.162	-48.4177
3.97858	601.54	650.282	-48.7418
3.98717	601.414	650.478	-49.0631
3.99575	598.767	650.744	-51.9769
4.00433	598.695	651.075	-52.3807
4.01292	598.958	651.504	-52.5458
4.0215	597.808	651.955	-54.1477
4.03009	597.377	652.461	-55.084
4.03867	597.484	653.018	-55.5336
4.04725	597.173	653.623	-56.4496
4.05584	595.148	654.274	-59.1265
4.06442	595.393	654.969	-59.5754
4.07301	595.041	655.705	-60.6641
4.08159	592.352	656.48	-64.1277
4.09017	592.722	657.293	-64.571
4.09876	593.44	658.142	-64.7018
4.10734	592.56	659.026	-66.4659
4.11592	592.666	659.943	-67.2768
4.12451	593.032	660.892	-67.8602
4.13309	591.961	661.873	-69.9126
4.14168	590.739	662.884	-72.1454
4.15026	592.78	663.925	-71.1454
4.15884	591.992	664.995	-73.0027
4.16743	590.358	666.182	-75.8242
4.17601	591.227	667.309	-76.0819
4.18459	591.85	668.463	-76.6134
4.19318	591.63	669.645	-78.0156
4.20176	591.883	670.854	-78.971
4.21035	593.347	672.09	-78.7436
4.21893	592.588	673.386	-80.7974
4.22751	591.277	674.677	-83.3992
4.2361	591.827	675.995	-84.1678
4.24468	592.184	677.342	-85.1575
4.25326	592.755	678.716	-85.9618
4.26185	594.329	680.12	-85.7913
4.27043	596.032	681.553	-85.5214
4.27902	596.237	683.017	-86.7794
4.2876	596.611	684.511	-87.8999
4.29618	598.509	686.037	-87.5282
4.30477	599.263	687.596	-88.3329
4.31335	599.125	689.19	-90.0652
4.32193	601.524	690.819	-89.2948
4.33052	601.985	692.485	-90.4996
4.3391	602.292	694.189	-91.897
4.34769	603.516	695.934	-92.4188
4.35627	605.262	697.722	-92.4594
4.36485	605.573	699.554	-93.9804
4.37344	606.55	701.432	-94.8819
4.38202	608.695	703.36	-94.6651
4.39061	609.697	705.341	-95.6434
4.39919	609.775	707.376	-97.6014
4.40777	610.982	709.47	-98.4884
4.41636	612.033	711.627	-99.594
4.42494	611.642	713.849	-102.207
4.43352	612.72	716.143	-103.422
4.44211	616.127	718.511	-102.384
4.45069	617.529	720.96	-103.431
4.45928	618.226	723.495	-105.27
4.46786	620.586	726.123	-105.537
4.47644	621.683	728.85	-107.167
4.48503	621.537	731.684	-110.146
4.49361	623.949	734.632	-110.684
4.50219	626.775	737.705	-110.93
4.51078	627.951	740.912	-112.961
4.51936	630.054	744.264	-114.211
4.52795	634.662	747.774	-113.112
4.53653	637.916	751.455	-113.539
4.54511	641.084	755.321	-114.238
4.5537	646.168	759.391	-113.223
4.56228	650.159	763.682	-113.523
4.57086	654.421	768.215	-113.794
4.57945	660.186	773.014	-112.828
4.58803	665.426	778.105	-112.679
4.59662	672.152	783.517	-111.364
4.6052	678.888	789.283	-110.396
4.61378	688.306	795.442	-107.136
4.62237	698.516	802.036	-103.52
4.63095	709.045	809.113	-100.068
4.63953	722.106	816.73	-94.6231
4.64812	735.314	824.948	-89.6338
4.6567	750.086	833.843	-83.7566
4.66529	769.625	843.498	-73.8728
4.67387	789.381	854.01	-64.6297
4.68245	813.61	865.495	-51.8849
4.69104	838.751	878.086	-39.3346
4.69962	868.157	891.938	-23.7814
4.7082	900.442	907.238	-6.79644
4.71679	936.2	924.205	11.9942
4.72537	982.599	943.103	39.4966
4.73396	1029.33	964.245	65.0862
4.74254	1086.06	988.016	98.0394
4.75112	1152.44	1014.88	137.558
4.75971	1221.37	1045.41	175.967
4.76829	1309.44	1080.31	229.132
4.77688	1409.45	1120.46	288.992
4.78546	1536.91	1166.98	369.926
4.79404	1674.85	1221.28	453.573
4.80263	1832.07	1285.17	546.9
4.81121	1997.66	1361.01	636.651
4.81979	2129.37	1451.91	677.457
4.82838	2239.13	1561.99	677.142
4.83696	2309.41	1696.78	612.625
4.84555	2343.88	1863.86	480.019
4.85413	2353.82	2073.62	280.2
4.86271	2361.8	2340.46	21.3361
4.8713	2414.32	2684.34	-270.019
4.87988	2578.97	3132.49	-553.514
4.88846	2986	3720.41	-734.412
4.89705	3694.95	4488.97	-794.021
4.90563	4824.45	5469.51	-645.059
4.91422	6420.53	6641.84	-221.31
4.9228	8113.07	7857.32	255.746
4.93138	9536.82	8783.5	753.322
4.93997	10043.3	9026.8	1016.45
4.94855	9614.53	8457.22	1157.31
4.95713	8415.13	7350.62	1064.51
4.96572	6778.35	6117.05	661.309
4.9743	5014.8	5016.41	-1.60874
4.98289	3560.35	4130.23	-569.889
4.99147	2627.87	3446.83	-818.961
5.00005	2094	2926.5	-832.492
5.00864	1799.06	2529.45	-730.385
5.01722	1641.03	2223.67	-582.642
5.0258	1547.82	1985.29	-437.471
5.03439	1474.56	1797.03	-322.472
5.04297	1425.81	1646.41	-220.598
5.05156	1385.02	1524.42	-139.402
5.06014	1351.37	1424.49	-73.1213
5.06872	1324.01	1341.75	-17.7341
5.07731	1300.93	1272.58	28.348
5.08589	1279.82	1214.24	65.5867
5.09448	1261.05	1164.62	96.4241
5.10306	1246.05	1122.12	123.929
5.11164	1232.18	1085.45	146.73
5.12023	1218.91	1053.63	165.287
5.12881	1209.84	1025.84	183.999
5.13739	1199.99	1001.44	198.544
5.14598	1192.43	979.922	212.506
5.15456	1186.22	960.85	225.373
5.16315	1182.34	943.875	238.466
5.17173	1178.65	928.707	249.941
5.18031	1175.42	915.101	260.316
5.1889	1177.24	902.856	274.381
5.19748	1177.99	891.799	286.188
5.20606	1180.29	881.784	298.503
5.21465	1188.5	872.687	315.818
5.22323	1195.42	864.4	331.018
5.23182	1204.4	856.833	347.567
5.2404	1215.77	849.906	365.868
5.24898	1228.98	843.55	385.425
5.25757	1242.13	837.706	404.419
5.26615	1253.58	832.32	421.261
5.27473	1266.38	827.348	439.034
5.28332	1272.35	822.747	449.602
5.2919	1274.93	818.484	456.444
5.30049	1274.36	814.526	459.837
5.30907	1268.31	810.844	457.463
5.31765	1255.31	807.415	447.897
5.32624	1236.55	804.216	432.336
5.33482	1213.29	801.226	412.063
5.3434	1184.11	798.428	385.68
5.35199	1148.31	795.806	352.502
5.36057	1107.49	793.346	314.145
5.36916	1070.83	791.033	279.8
5.37774	1031.44	788.857	242.586
5.38632	998.851	786.807	212.044
5.39491	967.518	784.873	182.645
5.40349	935.67	783.045	152.625
5.41208	907.053	781.317	125.737
5.42066	883.539	779.68	103.86
5.42924	863.525	778.128	85.3976
5.43783	842.048	776.654	65.3942
5.44641	827.217	775.254	51.963
5.45499	813.241	773.921	39.3193
5.46358	799.321	772.652	26.6688
5.47216	788.164	771.441	16.7234
5.48075	778.529	770.285	8.2443
5.48933	770.444	769.179	1.26491
5.49791	761.549	768.122	-6.5729
5.5065	756.874	767.108	-10.2338
5.51508	752.008	766.135	-14.1269
5.52366	744.98	765.201	-20.221
5.53225	742.274	764.303	-22.0289
5.54083	737.997	763.442	-25.4448
5.54942	733.515	762.609	-29.0933
5.558	729.959	761.805	-31.8456
5.56658	727.556	761.029	-33.4725
5.57517	724.443	760.278	-35.8353
5.58375	721.572	759.551	-37.9793
5.59233	720.253	758.847	-38.5942
5.60092	718.809	758.164	-39.3547
5.6095	717.318	757.5	-40.182
5.61809	716.918	756.855	-39.9369
5.62667	716.112	756.227	-40.1146
5.63525	715.887	755.615	-39.728
5.64384	714.655	755.018	-40.3627
5.65242	715.087	754.435	-39.3476
5.661	714.965	753.865	-38.8998
5.66959	713.098	753.307	-40.2085
5.67817	713.132	752.761	-39.6281
5.68676	711.161	752.225	-41.0642
5.69534	707.346	751.699	-44.3534
5.70392	704.797	751.182	-46.3852
5.71251	701.517	750.674	-49.1571
5.72109	697.552	750.174	-52.6228
5.72968	694.057	749.682	-55.6242
5.73826	691.76	749.196	-57.4356
5.74684	689.552	748.716	-59.1649
5.75543	688.538	748.243	-59.7051
5.76401	687.506	747.775	-60.2694
5.77259	686.269	747.312	-61.0426
5.78118	684.16	746.853	-62.693
5.78976	683.592	746.399	-62.8068
5.79835	683.2	745.949	-62.7487
5.80693	683.147	745.502	-62.3543
5.81551	683.366	745.058	-61.6915
5.8241	683.639	744.617	-60.9783
5.83268	683.453	744.179	-60.726
5.84126	682.876	743.743	-60.867
5.84985	684.163	743.309	-59.146
5.85843	684.812	742.877	-58.0648
5.86702	685.727	742.447	-56.7197
5.8756	685.608	742.018	-56.4095
5.88418	685.795	741.59	-55.7946
5.89277	686.524	741.163	-54.6389
5.90135	688.31	740.737	-52.4269
5.90993	691.995	740.311	-48.316
5.91852	694.219	739.886	-45.6666
5.9271	697.035	739.461	-42.4258
5.93569	700.895	739.036	-38.1409
5.94427	704.47	738.612	-34.1415
5.95285	707.524	738.187	-30.6626
5.96144	711.962	737.762	-25.8
5.97002	717.2	737.336	-20.1358
5.9786	722.073	736.91	-14.8371
5.98719	728.165	736.484	-8.31914
5.99577	734.851	736.057	-1.20529
6.00436	741.375	735.629	5.74654
6.01294	749.284	735.2	14.0844
6.02152	760.322	734.77	25.5517
6.03011	770.822	734.339	36.4829
6.03869	782.135	733.907	48.2276
6.04728	795.635	733.474	62.1606
6.05586	809.196	733.04	76.1557
6.06444	822.51	732.604	89.9052
6.07303	839.042	732.168	106.874
6.08161	855.181	731.73	123.451
6.09019	872.162	731.29	140.871
6.09878	889.179	730.849	158.33
6.10736	908.981	730.407	178.574
6.11595	926.418	729.963	196.456
6.12453	942.632	729.517	213.115
6.13311	960.168	729.07	231.098
6.1417	974.282	728.622	245.661
6.15028	985.785	728.172	257.613
6.15886	995.42	727.72	267.7
6.16745	1001.38	727.267	274.117
6.17603	1004.76	726.812	277.951
6.18462	1005.24	726.355	278.887
6.1932	1002.34	725.98	276.361
6.20178	996.334	725.52	270.814
6.21037	987.5	725.066	262.434
6.21895	974.831	724.604	250.228
6.22753	962.348	724.14	238.208
6.23612	949.223	723.674	225.548
6.2447	933.135	723.207	209.928
6.25329	917.327	722.739	194.588
6.26187	902.081	722.269	179.812
6.27045	884.282	721.798	162.485
6.27904	868.725	721.325	147.4
6.28762	855.416	720.851	134.565
6.2962	840.613	720.376	120.237
6.30479	827.725	719.899	107.826
6.31337	815.958	719.422	96.536
6.32196	805.354	718.943	86.4109
6.33054	794.384	718.464	75.9206
6.33912	786.11	717.983	68.1268
6.34771	780.53	717.502	63.0285
6.35629	773.727	717.019	56.7071
6.36488	769.742	716.537	53.2052
6.37346	766.715	716.053	50.6613
6.38204	763.917	715.57	48.3475
6.39063	761.195	715.086	46.1095
6.39921	760.326	714.602	45.7244
6.40779	760.252	714.118	46.1342
6.41638	760.268	713.634	46.6341
6.42496	762.501	713.15	49.3503
6.43355	762.976	712.668	50.3082
6.44213	762.349	712.186	50.1631
6.45071	761.777	711.705	50.0722
6.4593	760.11	711.225	48.8841
6.46788	756.686	710.748	45.9387
6.47646	753.54	710.272	43.2677
6.48505	749.887	709.799	40.0882
6.49363	744.302	709.329	34.9729
6.50222	736.279	708.862	27.4167
6.5108	728.502	708.399	20.1028
6.51938	720.16	707.941	12.2191
6.52797	715.168	707.488	7.68012
6.53655	714.657	707.041	7.61596
6.54513	709.721	706.601	3.11973
6.55372	704.331	706.18	-1.84962
6.5623	700.007	705.758	-5.75135
6.57089	696.757	705.346	-8.58948
6.57947	693.696	704.947	-11.2512
6.58805	692.929	704.562	-11.6337
6.59664	692.964	704.194	-11.2301
6.60522	693.091	703.845	-10.7535
6.6138	693.839	703.518	-9.67918
6.62239	694.13	703.217	-9.08694
6.63097	694.188	702.947	-8.759
6.63956	693.776	702.713	-8.93757
6.64814	693.281	702.522	-9.24084
6.65672	692.821	702.382	-9.56167
6.66531	691.596	702.304	-10.7079
6.67389	689.105	702.3	-13.1944
6.68248	687.193	702.386	-15.1929
6.69106	685.487	702.584	-17.0966
6.69964	683.661	702.919	-19.2584
6.70823	683.657	703.428	-19.7712
6.71681	683.171	704.156	-20.9854
6.72539	682.446	705.165	-22.7186
6.73398	675.967	706.538	-30.571
6.74256	675.311	708.391	-33.0798
6.75115	676.624	710.881	-34.2569
6.75973	680.694	714.228	-33.5338
6.76831	685.623	718.734	-33.1116
6.7769	691.446	724.807	-33.3606
6.78548	699.573	732.952	-33.3792
6.79406	709.666	743.683	-34.0161
6.80265	719.799	757.17	-37.3712
6.81123	731.111	772.437	-41.3261
6.81982	741.125	786.269	-45.1432
6.8284	748.214	793.483	-45.2694
6.83698	753.49	790.396	-36.9058
6.84557	753.952	778.373	-24.4204
6.85415	751.174	762.335	-11.1618
6.86273	744.478	746.653	-2.17537
6.87132	732.342	733.372	-1.02992
6.8799	718.47	722.826	-4.35603
6.88849	705.623	714.637	-9.01418
6.89707	689.056	708.282	-19.2259
6.90565	674.614	703.3	-28.686
6.91424	662.268	699.335	-37.067
6.92282	649.959	696.127	-46.168
6.9314	639.996	693.49	-53.4935
6.93999	632.801	691.288	-58.4861
6.94857	626.519	689.424	-62.9053
6.95716	621.089	687.829	-66.7404
6.96574	616.138	686.452	-70.3144
6.97432	612.498	685.257	-72.7592
6.98291	609.586	684.217	-74.6311
6.99149	608.056	683.316	-75.2599
7.00008	607.842	682.542	-74.7005
7.00866	608.735	681.904	-73.1691
7.01724	609.791	681.382	-71.5913
7.02583	612.397	680.996	-68.5993
7.03441	613.789	680.763	-66.9743
7.04299	616.29	680.71	-64.4197
7.05158	620.52	680.879	-60.3585
7.06016	624.581	681.328	-56.7467
7.06875	629.061	682.142	-53.0811
7.07733	633.975	683.439	-49.4637
7.08591	639.108	685.377	-46.2691
7.0945	643.665	688.149	-44.4837
7.10308	648.798	691.935	-43.1376
7.11166	653.737	696.743	-43.0063
7.12025	655.788	701.663	-45.8752
7.12883	656.489	706.046	-49.557
7.13742	656.1	707.436	-51.3361
7.146	653.353	704.776	-51.4222
7.15458	649.175	699.168	-49.9931
7.16317	642.436	692.678	-50.2416
7.17175	636.938	686.725	-49.7874
7.18033	630.405	681.8	-51.3954
7.18892	622.799	677.882	-55.0829
7.1975	617.139	674.785	-57.6459
7.20609	611.704	672.315	-60.6114
7.21467	606.651	670.312	-63.661
7.22325	603.274	668.656	-65.3821
7.23184	600.154	667.262	-67.1082
7.24042	597.223	666.066	-68.8433
7.249	594.261	665.025	-70.7638
7.25759	592.266	664.105	-71.8388
7.26617	589.905	663.043	-73.1381
7.27476	587.673	662.303	-74.6298
7.28334	587.175	661.63	-74.4546
7.29192	586.216	661.015	-74.7988
7.30051	585.649	660.451	-74.8016
7.30909	584.378	659.932	-75.554
7.31768	583.494	659.454	-75.9596
7.32626	582.29	659.015	-76.725
7.33484	582.156	658.612	-76.4562
7.34343	582.566	658.245	-75.6788
7.35201	581.682	657.912	-76.2299
7.36059	581.696	657.615	-75.9183
7.36918	582.833	657.353	-74.5199
7.37776	582.923	657.127	-74.2032
7.38635	583.349	656.939	-73.5899
7.39493	584.099	656.79	-72.6915
7.40351	584.577	656.684	-72.1069
7.4121	585.299	656.622	-71.3227
7.42068	585.661	656.608	-70.9469
7.42926	587.084	656.647	-69.5626
7.43785	589.352	656.742	-67.3904
7.44643	591.896	656.9	-65.004
7.45502	594.954	657.126	-62.1718
7.4636	596.761	657.428	-60.6668
7.47218	597.321	657.815	-60.4941
7.48077	599.532	658.297	-58.7649
7.48935	602.285	658.886	-56.6012
7.49793	605.586	659.596	-54.0105
7.50652	610.333	660.445	-50.112
7.5151	614.291	661.452	-47.1614
7.52369	617.639	662.643	-45.0042
7.53227	621.766	664.047	-42.2809
7.54085	626.702	665.701	-38.9987
7.54944	632.447	667.652	-35.2047
7.55802	638.09	669.952	-31.862
7.5666	644.345	672.676	-28.3308
7.57519	648.923	675.914	-26.9914
7.58377	652.965	679.784	-26.819
7.59236	656.928	684.439	-27.5116
7.60094	660.584	690.083	-29.4987
7.60952	664.155	696.987	-32.8317
7.61811	670.441	705.52	-35.0791
7.62669	682.171	716.189	-34.0187
7.63528	697.041	729.69	-32.6492
7.64386	719.8	746.983	-27.1825
7.65244	755.613	769.356	-13.7423
7.66103	800.695	798.44	2.25463
7.66961	859.166	835.967	23.1986
7.67819	934.509	882.834	51.6754
7.68678	1011.69	936.787	74.9008
7.69536	1078.04	989.011	89.0292
7.70395	1125.92	1023.82	102.098
7.71253	1147.05	1027.65	119.396
7.72111	1135.48	1001.43	134.051
7.7297	1094.11	959.744	134.363
7.73828	1031.36	918.218	113.143
7.74686	969.827	885.477	84.3495
7.75545	909.913	863.971	45.9421
7.76403	866.159	853.395	12.7639
7.77262	840.338	852.942	-12.6042
7.7812	832.812	862.253	-29.4406
7.78978	844.828	881.766	-36.9378
7.79837	873.79	912.88	-39.0899
7.80695	921.162	958.068	-36.9065
7.81553	991.46	1020.92	-29.4584
7.82412	1083.09	1105.72	-22.633
7.8327	1181.78	1215.7	-33.9254
7.84129	1290.15	1348.26	-58.1099
7.84987	1394.56	1486.74	-92.174
7.85845	1475.22	1595.84	-120.616
7.86704	1527.7	1636.9	-109.198
7.87562	1547.89	1601.29	-53.3967
7.8842	1541.44	1520.55	20.8811
7.89279	1513.43	1434.76	78.668
7.90137	1466.61	1361.55	105.06
7.90996	1404.35	1294.24	110.11
7.91854	1335.04	1219.21	115.83
7.92712	1253.09	1133.52	119.574
7.93571	1160.28	1046.29	113.987
7.94429	1072.72	967.879	104.845
7.95287	990.275	902.999	87.276
7.96146	913.266	851.477	61.7892
7.97004	850.93	811.101	39.8284
7.97863	800.878	779.4	21.478
7.98721	760.412	754.27	6.14204
7.99579	727.649	734.102	-6.45309
8.00438	703.975	717.703	-13.7279
8.01296	684.422	704.196	-19.7736
8.02155	669.114	692.935	-23.821
8.03013	657.188	683.44	-26.2519
8.03871	647.465	675.351	-27.8856
8.0473	638.436	668.395	-29.9592
8.05588	631.169	662.361	-31.1916
8.06446	625.621	657.085	-31.4631
8.07305	621.331	652.438	-31.1071
8.08163	617.307	648.318	-31.0112
8.09022	614.507	644.643	-30.1368
8.0988	611.161	641.346	-30.1859
8.10738	608.792	638.373	-29.5817
8.11597	606.72	635.679	-28.9593
8.12455	604.806	633.227	-28.4203
8.13313	602.907	630.985	-28.0786
8.14172	601.45	628.928	-27.4782
8.1503	599.696	627.034	-27.3384
8.15889	598.51	625.284	-26.774
8.16747	597.333	623.663	-26.3294
8.17605	596.726	622.156	-25.4298
8.18464	596.086	620.752	-24.6658
8.19322	595.481	619.44	-23.9592
8.2018	595.05	618.213	-23.1626
8.21039	594.617	617.061	-22.4445
8.21897	594.253	615.979	-21.7268
8.22756	593.615	614.962	-21.3466
8.23614	592.874	614.002	-21.1285
8.24472	591.595	613.097	-21.5021
8.25331	591.082	612.243	-21.1604
8.26189	589.869	611.435	-21.5664
8.27047	589.588	610.672	-21.0837
8.27906	589.362	609.95	-20.5871
8.28764	589.019	609.267	-20.2478
8.29623	588.864	608.621	-19.7568
8.30481	588.324	608.011	-19.6874
8.31339	587.895	607.436	-19.5416
8.32198	587.961	606.895	-18.9338
8.33056	588.064	606.386	-18.3213
8.33915	588.63	605.904	-17.2738
8.34773	587.913	605.459	-17.5461
8.35631	587.825	605.046	-17.2207
8.3649	587.292	604.666	-17.3741
8.37348	587.434	604.319	-16.885
8.38206	588.344	604.006	-15.6616
8.39065	589.543	603.729	-14.1856
8.39923	590.028	603.489	-13.4614
8.40782	590.8	603.29	-12.4893
8.4164	591.824	603.133	-11.3092
8.42498	593.138	603.024	-9.88637
8.43357	595.529	602.968	-7.43897
8.44215	598.319	602.969	-4.64949
8.45073	601.758	603.036	-1.27856
8.45932	605.463	603.179	2.28414
8.4679	609.438	603.408	6.0291
8.47649	615.166	603.74	11.4253
8.48507	621.855	604.193	17.662
8.49365	630.439	604.791	25.648
8.50224	640.142	605.565	34.577
8.51082	651.23	606.555	44.675
8.5194	663.934	607.816	56.1185
8.52799	678.159	609.418	68.7416
8.53657	693.843	611.456	82.3875
8.54516	708.205	614.061	94.1445
8.55374	721.246	617.412	103.833
8.56232	731.721	621.758	109.964
8.57091	737.327	627.442	109.885
8.57949	737.844	634.933	102.911
8.58807	733.632	644.847	88.7855
8.59666	725.542	657.891	67.6513
8.60524	714.424	674.623	39.8013
8.61383	699.966	694.732	5.23424
8.62241	685.333	715.717	-30.3836
8.63099	671.538	731.861	-60.3231
8.63958	658.94	735.414	-76.4735
8.64816	648.276	725.6	-77.3235
8.65675	639.314	706.274	-66.9594
8.66533	631.085	684.608	-53.5232
8.67391	624.14	665.205	-41.065
8.6825	618.234	649.532	-31.2977
8.69108	613.306	637.405	-24.0994
8.69966	608.304	628.139	-19.8345
8.70825	604.988	621.038	-16.0492
8.71683	602.431	615.542	-13.1112
8.72542	599.825	611.235	-11.4093
8.734	597.628	607.811	-10.1835
8.74258	596.697	605.054	-8.35698
8.75117	595.261	602.805	-7.54395
8.75975	594.447	600.949	-6.50161
8.76833	593.449	599.4	-5.95062
8.77692	592.737	598.094	-5.35773
8.7855	592.359	596.985	-4.62617
8.79409	592.655	596.035	-3.37947
8.80267	592.621	595.231	-2.61015
8.81125	592.387	594.52	-2.13203
8.81984	591.688	593.899	-2.21106
8.82842	591.108	593.356	-2.24837
8.837	589.965	592.878	-2.9137
8.84559	589.693	592.457	-2.7642
8.85417	588.842	592.086	-3.24385
8.86276	588.282	591.757	-3.47483
8.87134	587.07	591.466	-4.39595
8.87992	585.725	591.21	-5.48456
8.88851	584.86	590.983	-6.12303
8.89709	584.099	590.784	-6.68587
8.90567	583.866	590.611	-6.74446
8.91426	583.956	590.46	-6.50355
8.92284	583.361	590.331	-6.97001
8.93143	582.699	590.221	-7.5217
8.94001	582.463	590.13	-7.66684
8.94859	582.959	590.057	-7.09755
8.95718	583.277	590.001	-6.72398
8.96576	584.695	589.961	-5.26648
8.97435	585.12	589.937	-4.81679
8.98293	585.825	589.929	-4.10381
8.99151	587.135	589.936	-2.80082
9.0001	588.567	589.959	-1.39216
9.00868	590.545	589.998	0.5474
9.01726	592.77	590.06	2.70974
9.02585	593.595	590.132	3.46266
9.03443	593.852	590.221	3.63017
9.04302	593.207	590.33	2.87686
9.0516	593.069	590.459	2.61012
9.06018	592.112	590.61	1.50126
9.06877	590.903	590.787	0.11638
9.07735	590.892	590.992	-0.10001
9.08593	590.665	591.229	-0.56463
9.09452	590.816	591.505	-0.68919
9.1031	591.081	591.826	-0.74521
9.11169	590.326	592.202	-1.87616
9.12027	589.127	592.645	-3.51751
9.12885	588.541	593.173	-4.63161
9.13744	588.124	593.808	-5.68403
9.14602	589.013	594.582	-5.5693
9.1546	589.853	595.539	-5.68571
9.16319	590.762	596.74	-5.97805
9.17177	592.034	598.268	-6.234
9.18036	593.231	600.235	-7.00308
9.18894	594.111	602.778	-8.66702
9.19752	595.055	606.031	-10.9757
9.20611	596.229	610.013	-13.784
9.21469	597.845	614.399	-16.5537
9.22327	600.057	618.217	-18.1605
9.23186	601.606	620.026	-18.4195
9.24044	604.094	618.997	-14.9033
9.24903	606.665	615.789	-9.12354
9.25761	609.24	611.822	-2.58236
9.26619	612.223	608.151	4.07255
9.27478	615.763	605.182	10.5815
9.28336	618.819	602.932	15.8867
9.29195	622.018	601.281	20.737
9.30053	625.985	600.09	25.8943
9.30911	628.686	599.244	29.4422
9.3177	631.489	598.655	32.8346
9.32628	634.078	598.259	35.8198
9.33486	634.955	598.01	36.9452
9.34345	635.819	597.876	37.9433
9.35203	635.453	597.833	37.6198
9.36062	634.768	597.862	36.9052
9.3692	632.506	597.952	34.5538
9.37778	629.763	598.093	31.6702
9.38637	627.054	598.276	28.7774
9.39495	624.256	598.498	25.7573
9.40353	621.189	598.754	22.435
9.41212	618.627	599.041	19.5855
9.4207	615.813	599.357	16.4558
9.42929	613.869	599.701	14.168
9.43787	612.044	600.07	11.9736
9.44645	610.916	600.465	10.4505
9.45504	610.301	600.886	9.41539
9.46362	608.811	601.332	7.47866
9.4722	607.592	601.804	5.78754
9.48079	606.814	602.303	4.51137
9.48937	606.667	602.829	3.83751
9.49796	607.301	603.384	3.91771
9.50654	607.992	603.968	4.02372
9.51512	609.064	604.585	4.47964
9.52371	610.247	605.235	5.01215
9.53229	610.904	605.921	4.98208
9.54087	613.272	606.647	6.62494
9.54946	615.944	607.414	8.53015
9.55804	619.204	608.227	10.9771
9.56663	623.898	609.089	14.8093
9.57521	630.355	610.006	20.3499
9.58379	637.764	610.982	26.7824
9.59238	647.11	612.024	35.086
9.60096	658.348	613.14	45.208
9.60955	671.587	614.337	57.2504
9.61813	685.615	615.625	69.9906
9.62671	698.073	617.015	81.0584
9.6353	709.786	618.52	91.2664
9.64388	716.718	620.156	96.5626
9.65246	719.488	621.94	97.5475
9.66105	718.385	623.895	94.4901
9.66963	713.047	626.045	87.0018
9.67822	705.876	628.421	77.4549
9.6868	697.379	631.061	66.3181
9.69538	687.752	634.009	53.7428
9.70397	679.93	637.32	42.6101
9.71255	672.305	641.062	31.2433
9.72113	665.913	645.319	20.5947
9.72972	661.011	650.196	10.8153
9.7383	657.233	655.827	1.40605
9.74689	654.972	662.384	-7.41237
9.75547	653.946	670.086	-16.14
9.76405	653.998	679.223	-25.2257
9.77264	656.229	690.177	-33.9474
9.78122	659.887	703.457	-43.5692
9.7898	665.545	719.756	-54.2109
9.79839	676.927	740.022	-63.0947
9.80697	695.305	765.564	-70.2599
9.81556	724.797	798.2	-73.4026
9.82414	772.85	840.431	-67.581
9.83272	854.215	895.611	-41.3957
9.84131	968.82	967.895	0.9247
9.84989	1117.13	1061.4	55.7283
9.85847	1305.03	1177.25	127.788
9.86706	1482.8	1306.76	176.043
9.87564	1612.74	1422.76	189.986
9.88423	1665.29	1483.05	182.24
9.89281	1618.66	1460.06	158.595
9.90139	1500.49	1367.18	133.311
9.90998	1334.23	1243.24	90.986
9.91856	1152.47	1121.54	30.9265
9.92715	1006.39	1018.24	-11.8502
9.93573	896.655	936.569	-39.9139
9.94431	822.432	873.909	-51.4765
9.9529	776.583	826.192	-49.6084
9.96148	748.885	789.708	-40.8233
9.97006	730.409	761.552	-31.1437
9.97865	717.521	739.577	-22.0561
9.98723	708.738	722.226	-13.4879
9.99582	700.752	708.375	-7.62341
10.0044	694.1	697.207	-3.10764
10.013	688.241	688.124	0.11631
10.0216	684.022	680.683	3.33921
10.0302	679.999	674.55	5.44882
10.0387	677.201	669.475	7.72565
10.0473	674.584	665.266	9.31741
10.0559	672.232	661.776	10.4558
10.0645	670.663	658.89	11.7732
10.0731	669.692	656.521	13.1704
10.0816	669.739	654.602	15.1373
10.0902	670.444	653.081	17.3636
10.0988	670.644	651.922	18.7217
10.1074	670.974	651.101	19.8725
10.116	671.078	650.607	20.4709
10.1246	671.024	650.439	20.5853
10.1332	672.178	650.611	21.567
10.1417	673.315	651.152	22.1635
10.1503	675.259	652.11	23.149
10.1589	676.351	653.562	22.7891
10.1675	677.906	655.616	22.2897
10.1761	680.452	658.432	22.0201
10.1847	682.856	662.235	20.6207
10.1932	686.174	667.342	18.8323
10.2018	690.123	674.176	15.947
10.2104	694.335	683.261	11.074
10.219	699.276	695.095	4.18077
10.2276	703.947	709.739	-5.79135
10.2362	709.032	725.883	-16.8513
10.2447	712.905	739.73	-26.8241
10.2533	715.692	745.696	-30.0041
10.2619	718.064	740.718	-22.6549
10.2705	718.389	727.509	-9.11925
10.2791	716.558	711.593	4.96506
10.2877	713.531	696.933	16.5975
10.2963	709.817	684.998	24.8192
10.3048	704.943	675.803	29.1403
10.3134	700.381	668.866	31.5154
10.322	696.843	663.657	33.1863
10.3306	693.262	659.736	33.5266
10.3392	689.669	656.769	32.9002
10.3477	686.913	654.514	32.3989
10.3563	683.476	652.798	30.6787
10.3649	679.956	651.492	28.4637
10.3735	677.658	650.506	27.152
10.3821	675.41	649.772	25.6378
10.3907	674.746	649.239	25.5071
10.3993	674.248	648.869	25.3789
10.4078	673.613	648.634	24.979
10.4164	673.082	648.511	24.5709
10.425	672.051	648.483	23.5679
10.4336	671.506	648.537	22.969
10.4422	671.995	648.668	23.3266
10.4508	671.788	648.858	22.9303
10.4593	673.063	649.108	23.9553
10.4679	673.511	649.409	24.1018
10.4765	673.804	649.761	24.0424
10.4851	674.211	650.162	24.049
10.4937	675.328	650.611	24.7168
10.5023	676.567	651.108	25.4583
10.5108	678.305	651.656	26.6495
10.5194	680.522	652.256	28.2662
10.528	682.716	652.913	29.8033
10.5366	684.123	653.622	30.5011
10.5452	685.85	654.413	31.4371
10.5538	687.227	655.284	31.9435
10.5624	688.608	656.249	32.3589
10.5709	691.272	657.325	33.9474
10.5795	692.883	658.535	34.3483
10.5881	695.135	659.908	35.227
10.5967	697.302	661.487	35.815
10.6053	698.92	663.319	35.6011
10.6138	701.65	665.481	36.1688
10.6224	704.057	668.075	35.9823
10.631	707.034	671.238	35.7962
10.6396	709.246	675.158	34.0876
10.6482	711.554	680.092	31.4613
10.6568	713.488	686.39	27.0982
10.6654	714	694.506	19.4934
10.6739	715.475	704.96	10.515
10.6825	716.082	718.129	-2.04668
10.6911	717.062	733.689	-16.6273
10.6997	718.15	749.628	-31.4782
10.7083	718.632	761.634	-43.0014
10.7169	719.064	764.818	-45.7546
10.7254	719.647	757.793	-38.1455
10.734	719.739	744.187	-24.4473
10.7426	720.511	729.149	-8.63745
10.7512	721.414	715.895	5.51845
10.7598	722.146	705.424	16.7216
10.7684	723.207	697.589	25.618
10.7769	725.307	691.905	33.4028
10.7855	726.903	687.9	39.0036
10.7941	730.565	685.211	45.3542
10.8027	734.481	683.595	50.8865
10.8113	737.846	682.905	54.941
10.8199	742.493	683.064	59.429
10.8284	746.467	684.007	62.4595
10.837	750.199	685.573	64.6262
10.8456	752.766	687.35	65.4155
10.8542	754.113	688.588	65.525
10.8628	752.684	688.541	64.143
10.8714	748.675	687.073	61.6018
10.8799	743.132	684.773	58.359
10.8885	735.746	682.39	53.3561
10.8971	726.972	680.365	46.6071
10.9057	718.422	678.814	39.6081
10.9143	710.649	677.697	32.9518
10.9229	702.87	676.928	25.9415
10.9314	695.955	676.426	19.5298
10.94	689.333	676.124	13.2086
10.9486	683.676	675.975	7.70031
10.9572	679.27	675.943	3.32684
10.9658	675.249	676.002	-0.75334
10.9744	672.359	676.132	-3.7736
10.983	670.057	676.32	-6.26345
10.9915	668.73	676.555	-7.82502
11.0001	667.834	676.829	-8.99536
11.0087	666.118	677.141	-11.0228
11.0173	664.991	677.476	-12.4846
11.0259	663.799	677.835	-14.0359
11.0344	662.498	678.217	-15.7188
11.043	662.157	678.619	-16.4614
11.0516	661.572	679.039	-17.4669
11.0602	661.84	679.478	-17.6374
11.0688	661.788	679.934	-18.146
11.0774	661.436	680.409	-18.9731
11.086	661.597	680.903	-19.3067
11.0945	661.352	681.418	-20.066
11.1031	661.757	681.957	-20.1997
11.1117	662.503	682.522	-20.0193
11.1203	662.401	683.119	-20.7172
11.1289	664.687	683.754	-19.0668
11.1375	665.737	684.444	-18.7077
11.146	668.031	685.186	-17.1555
11.1546	670.657	686.004	-15.3469
11.1632	672.463	686.922	-14.4592
11.1718	675.507	687.972	-12.4644
11.1804	678.433	689.199	-10.7662
11.189	681.645	690.665	-9.02018
11.1975	684.424	692.453	-8.02949
11.2061	687.637	694.661	-7.02371
11.2147	690.712	697.373	-6.66064
11.2233	692.535	700.575	-8.04023
11.2319	693.925	703.975	-10.0503
11.2405	694.907	706.823	-11.9164
11.2491	695.235	708.114	-12.8788
11.2576	694.236	707.387	-13.1506
11.2662	692.155	705.23	-13.075
11.2748	689.32	702.664	-13.3441
11.2834	686.251	700.376	-14.1245
11.292	683.547	698.595	-15.0479
11.3005	680.988	697.306	-16.3184
11.3091	678.219	696.415	-18.196
11.3177	675.004	695.822	-20.8182
11.3263	672.418	695.448	-23.0302
11.3349	670.379	695.23	-24.8512
11.3435	668.308	695.123	-26.8147
11.3521	667.233	695.093	-27.86
11.3606	666.059	695.114	-29.055
11.3692	664.996	695.163	-30.1671
11.3778	664.057	695.222	-31.1649
11.3864	662.544	695.274	-32.7294
11.395	661.35	695.298	-33.9479
11.4036	660.835	695.272	-34.4372
11.4121	661.125	695.135	-34.0099
11.4207	661.328	694.92	-33.5917
11.4293	662.038	694.546	-32.5078
11.4379	662.823	693.949	-31.126
11.4465	664.319	693.05	-28.7315
11.4551	665.704	691.768	-26.0645
11.4636	667.425	690.06	-22.6352
11.4722	669.198	688.037	-18.8386
11.4808	671.207	686.126	-14.9195
11.4894	672.908	685.098	-12.1893
11.498	675.009	685.629	-10.6209
11.5066	678.387	687.707	-9.31996
11.5151	680.668	690.64	-9.97199
11.5237	683.285	693.675	-10.39
11.5323	685.821	696.405	-10.5832
11.5409	687.363	698.733	-11.3703
11.5495	689.034	700.715	-11.6809
11.5581	691.042	702.443	-11.4011
11.5666	693.813	703.921	-10.1088
11.5752	696.697	705.41	-8.71239
11.5838	698.061	706.891	-8.82969
11.5924	699.815	708.437	-8.62203
11.601	699.684	710.125	-10.4414
11.6096	698.551	712.046	-13.4957
11.6181	696.933	714.284	-17.3508
11.6267	695.344	717.047	-21.7031
11.6353	694.897	720.48	-25.5826
11.6439	693.804	724.75	-30.9458
11.6525	693.572	729.89	-36.3181
11.6611	692.729	735.509	-42.7805
11.6697	691.53	740.433	-48.9032
11.6782	689.716	742.901	-53.1852
11.6868	688.806	741.874	-53.068
11.6954	687.915	738.115	-50.1999
11.704	686.709	733.354	-46.6448
11.7126	686.78	728.904	-42.1243
11.7212	687.203	725.29	-38.0862
11.7297	687.223	722.544	-35.321
11.7383	686.737	720.522	-33.7856
11.7469	685.9	719.053	-33.1535
11.7555	684.246	717.994	-33.7475
11.7641	683.587	717.234	-33.6471
11.7727	683.34	716.694	-33.3541
11.7812	682.222	716.317	-34.0942
11.7898	681.975	716.059	-34.0836
11.7984	681.046	715.889	-34.8434
11.807	680.392	715.785	-35.3935
11.8156	680.12	715.729	-35.6095
11.8242	679.405	715.707	-36.3012
11.8327	678.193	715.706	-37.513
11.8413	676.964	715.719	-38.7543
11.8499	676.885	715.736	-38.8511
11.8585	677.171	715.749	-38.5778
11.8671	677.433	715.751	-38.3173
11.8757	677.55	715.733	-38.1834
11.8842	677.188	715.687	-38.4989
11.8928	677.005	715.603	-38.5973
11.9014	676.527	715.467	-38.9397
11.91	676.65	715.264	-38.6142
11.9186	676.411	714.976	-38.5649
11.9272	675.83	714.577	-38.7471
11.9358	676.22	714.032	-37.812
11.9443	677.036	713.297	-36.2614
11.9529	677.097	712.31	-35.2131
11.9615	677.332	710.984	-33.6525
11.9701	677.507	709.202	-31.6951
11.9787	677.598	706.802	-29.2036
11.9872	677.875	703.57	-25.6948
11.9958	679.219	699.255	-20.0362
12.0044	680.35	693.643	-13.2927
12.013	680.923	686.784	-5.8609
12.0216	681.514	679.458	2.05554
12.0302	681.683	673.612	8.071
12.0388	681.634	671.795	9.8389
12.0473	682.05	675.124	6.9259
12.0559	683.283	682.063	1.22036
12.0645	683.992	689.999	-6.00701
12.0731	684.885	697.2	-12.315
12.0817	685.892	703.086	-17.1937
12.0903	687.208	707.704	-20.496
12.0988	687.372	711.286	-23.9135
12.1074	688.727	714.085	-25.3581
12.116	689.499	716.305	-26.806
12.1246	690.66	718.098	-27.4382
12.1332	691.693	719.574	-27.881
12.1418	693.28	720.813	-27.5332
12.1503	694.383	721.873	-27.4902
12.1589	696.273	722.796	-26.5231
12.1675	697.825	723.615	-25.7895
12.1761	700.038	724.351	-24.3136
12.1847	701.617	725.025	-23.4076
12.1933	702.557	725.649	-23.0925
12.2019	704.009	726.236	-22.2267
12.2104	705.05	726.793	-21.7432
12.219	706.75	727.33	-20.5801
12.2276	709.698	727.852	-18.1544
12.2362	710.575	728.366	-17.7912
12.2448	712.266	728.877	-16.611
12.2533	714.513	729.389	-14.8757
12.2619	715.666	729.907	-14.241
12.2705	717.728	730.438	-12.7096
12.2791	719.916	730.986	-11.0698
12.2877	722.327	731.557	-9.2301
12.2963	725.348	732.157	-6.80919
12.3049	728.2	732.795	-4.59538
12.3134	730.478	733.479	-3.00107
12.322	732.822	734.22	-1.39817
12.3306	734.315	735.03	-0.71544
12.3392	735.574	735.911	-0.33683
12.3478	736.649	736.91	-0.26142
12.3564	736.353	738.038	-1.68515
12.3649	736.433	739.326	-2.89245
12.3735	735.869	740.813	-4.94341
12.3821	734.882	742.551	-7.66876
12.3907	733.232	744.608	-11.3756
12.3993	731.563	747.075	-15.5126
12.4079	730.449	750.077	-19.6286
12.4164	730.123	753.782	-23.6592
12.425	731.345	758.423	-27.0787
12.4336	734.089	764.324	-30.2348
12.4422	739.917	771.929	-32.0119
12.4508	748.801	781.835	-33.0335
12.4594	762.721	794.779	-32.0583
12.4679	781.469	811.493	-30.0244
12.4765	800.816	832.178	-31.3621
12.4851	821.795	855.291	-33.4963
12.4937	838.913	875.985	-37.0724
12.5023	848.408	886.669	-38.2609
12.5109	849.398	882.292	-32.8937
12.5195	840.033	865.319	-25.286
12.528	824.209	843.048	-18.8392
12.5366	805.16	821.618	-16.4586
12.5452	785.573	803.773	-18.2002
12.5538	769.981	789.894	-19.9123
12.5624	758.948	779.41	-20.462
12.5709	751.064	771.579	-20.5149
12.5795	747.423	765.76	-18.3365
12.5881	746.611	761.467	-14.8562
12.5967	748.309	758.356	-10.0476
12.6053	752.239	756.194	-3.95452
12.6139	757.7	754.831	2.86903
12.6225	765.017	754.19	10.8275
12.631	774.374	754.25	20.1236
12.6396	786.194	755.05	31.1433
12.6482	800.374	756.694	43.68
12.6568	816.561	759.358	57.2033
12.6654	834.402	763.304	71.0977
12.674	853.044	768.866	84.1782
12.6825	871.782	776.371	95.4112
12.6911	887.858	785.853	102.006
12.6997	900.883	796.426	104.457
12.7083	907.933	805.52	102.414
12.7169	909.147	809.328	99.8187
12.7255	904.072	805.684	98.3875
12.734	893.355	796.324	97.0309
12.7426	877.809	784.986	92.8226
12.7512	860.9	774.431	86.4692
12.7598	841.982	765.724	76.2585
12.7684	823.985	758.905	65.0802
12.777	808.474	753.653	54.8204
12.7855	794.794	749.602	45.1914
12.7941	783.536	746.446	37.0906
12.8027	773.985	743.951	30.0341
12.8113	766.046	741.949	24.0968
12.8199	759.266	740.316	18.9504
12.8285	753.196	738.964	14.2316
12.837	749.17	737.828	11.3423
12.8456	746.411	736.86	9.55127
12.8542	743.691	736.024	7.66642
12.8628	741.628	735.294	6.33358
12.8714	739.11	734.648	4.46197
12.88	737.058	734.071	2.98762
12.8886	735.877	733.549	2.32809
12.8971	734.686	733.074	1.61239
12.9057	734.098	732.636	1.46219
12.9143	733.458	732.23	1.2275
12.9229	732.875	731.851	1.02409
12.9315	732.702	731.491	1.2112
12.94	732.895	731.152	1.74331
12.9486	733.247	730.829	2.41738
12.9572	733.059	730.519	2.53994
12.9658	732.933	730.221	2.71255
12.9744	732.458	729.931	2.52619
12.983	732.927	729.65	3.27746
12.9916	733.6	729.375	4.22482
13.0001	733.994	729.106	4.88831
13.0087	733.628	728.841	4.78697
13.0173	733.467	728.58	4.88775
13.0259	733.638	728.321	5.31675
13.0345	733.952	728.065	5.88692
13.0431	734.546	727.811	6.73443
13.0516	734.658	727.558	7.09937
13.0602	734.299	727.306	6.99303
13.0688	734.159	727.054	7.10479
13.0774	734.869	726.803	8.06674
13.086	734.469	726.551	7.91819
13.0946	734.212	726.299	7.91358
13.1031	734.6	726.046	8.55425
13.1117	734.715	725.792	8.92284
13.1203	734.424	725.537	8.88755
13.1289	734.441	725.281	9.16038
13.1375	733.844	725.023	8.82065
13.1461	733.059	724.764	8.29516
13.1547	733.377	724.503	8.87469
13.1632	733.613	724.24	9.3729
13.1718	733.653	723.975	9.67801
13.1804	734.032	723.708	10.3237
13.189	733.198	723.439	9.7592
13.1976	732.712	723.168	9.54417
13.2061	732.563	722.894	9.66849
13.2147	732.481	722.618	9.86298
13.2233	731.831	722.34	9.49087
13.2319	730.528	722.06	8.46837
13.2405	728.967	721.777	7.19048
13.2491	727.514	721.491	6.02301
13.2576	727.136	721.203	5.93324
13.2662	727.005	720.913	6.09209
13.2748	726.666	720.619	6.04616
13.2834	725.308	720.324	4.98425
13.292	723.796	720.025	3.77041
13.3006	722.788	719.724	3.06411
13.3092	721.511	719.42	2.09134
13.3177	721.504	719.113	2.39078
13.3263	720.852	718.803	2.04879
13.3349	720.491	718.491	2
13.3435	719.607	718.176	1.43184
13.3521	718.216	717.858	0.35775
13.3607	716.96	717.538	-0.57799
13.3692	715.84	717.215	-1.37511
13.3778	714.979	716.889	-1.91023
13.3864	714.083	716.562	-2.47879
13.395	712.926	716.231	-3.3057
13.4036	712.873	715.899	-3.0261
13.4122	711.376	715.564	-4.18773
13.4207	709.825	715.227	-5.40186
13.4293	709.317	714.888	-5.57114
13.4379	708.647	714.548	-5.90088
13.4465	709.158	714.206	-5.04812
13.4551	708.778	713.863	-5.08496
13.4637	708.611	713.52	-4.90864
13.4723	708.417	713.178	-4.76103
13.4808	707.842	712.837	-4.99481
13.4894	708.023	712.5	-4.47711
13.498	707.343	712.168	-4.82491
13.5066	706.732	711.843	-5.11131
13.5152	706.522	711.526	-5.00361
13.5237	706.356	711.213	-4.85693
13.5323	706.07	710.889	-4.81964
13.5409	706.335	710.536	-4.20162
13.5495	706.132	710.143	-4.01105
13.5581	706.395	709.717	-3.32136
13.5667	706.617	709.277	-2.66016
13.5753	706.876	708.839	-1.9634
13.5838	707.43	708.327	-0.89781
13.5924	708.304	707.907	0.39743
13.601	709.431	707.488	1.94219
13.6096	710.211	707.083	3.12763
13.6182	711.148	706.686	4.46174
13.6268	711.667	706.294	5.37372
13.6353	712.111	705.908	6.2027
13.6439	713.498	705.531	7.96675
13.6525	714.559	705.164	9.39505
13.6611	715.233	704.806	10.4262
13.6697	715.939	704.451	11.4879
13.6783	715.978	704.083	11.8951
13.6868	715.544	703.681	11.8626
13.6954	715.5	703.236	12.2636
13.704	715.143	702.766	12.3767
13.7126	714.983	702.282	12.7006
13.7212	714.9	701.803	13.0965
13.7298	714.461	701.334	13.1271
13.7383	713.453	700.874	12.5798
13.7469	712.667	700.421	12.2461
13.7555	712.241	699.975	12.2668
13.7641	712.305	699.532	12.7725
13.7727	712.345	699.093	13.2519
13.7813	711.866	698.656	13.2094
13.7898	710.993	698.222	12.7707
13.7984	710.213	697.79	12.4239
13.807	710.077	697.359	12.7178
13.8156	710.877	696.93	13.9467
13.8242	711.49	696.504	14.9863
13.8328	712.188	696.079	16.1087
13.8414	712.585	695.658	16.9266
13.8499	712.193	695.24	16.9533
13.8585	711.438	694.825	16.6126
13.8671	711.52	694.415	17.1051
13.8757	711.081	694.01	17.0707
13.8843	711.028	693.612	17.4163
13.8928	710.759	693.22	17.539
13.9014	710.391	692.836	17.5547
13.91	709.585	692.463	17.1224
13.9186	708.789	692.101	16.6876
13.9272	707.515	691.752	15.7623
13.9358	706.543	691.419	15.1235
13.9444	705.226	691.105	14.1206
13.9529	703.611	690.813	12.7988
13.9615	701.915	690.536	11.3788
13.9701	699.94	690.301	9.63935
13.9787	698.736	690.104	8.63243
13.9873	698.427	689.952	8.4748
13.9959	697.955	689.855	8.09941
14.0044	697.584	689.826	7.75754
14.013	696.77	689.88	6.89041
14.0216	696.281	690.037	6.24369
14.0302	696.071	690.325	5.7456
14.0388	695.817	690.779	5.03802
14.0474	695.869	691.445	4.42347
14.0559	696.278	692.389	3.88895
14.0645	696.818	693.698	3.11935
14.0731	697.908	695.494	2.41417
14.0817	699.284	697.944	1.34071
14.0903	700.82	701.276	-0.45637
14.0989	702.246	705.789	-3.54257
14.1075	703.881	711.827	-7.94596
14.116	705.408	719.673	-14.2647
14.1246	706.428	729.223	-22.7956
14.1332	707.735	739.429	-31.6938
14.1418	708.988	747.89	-38.9018
14.1504	709.077	751.602	-42.5249
14.159	708.783	748.943	-40.1604
14.1675	707.521	740.935	-33.4143
14.1761	705.723	730.316	-24.5931
14.1847	703.654	719.683	-16.0289
14.1933	701.767	710.483	-8.71605
14.2019	699.196	703.112	-3.91662
14.2104	696.51	697.437	-0.92696
14.219	694.741	693.192	1.54921
14.2276	692.689	690.167	2.52211
14.2362	690.88	688.24	2.63947
14.2448	689.353	687.335	2.01757
14.2534	687.18	687.39	-0.2101
14.262	685.233	688.376	-3.1438
14.2705	683.862	690.277	-6.41469
14.2791	682.122	692.933	-10.811
14.2877	681.522	695.767	-14.2441
14.2963	680.651	697.624	-16.9733
14.3049	679.264	697.237	-17.973
14.3135	678.317	694.267	-15.9499
14.322	676.065	689.66	-13.5949
14.3306	673.656	684.731	-11.075
14.3392	671.793	680.296	-8.50296
14.3478	669.841	676.6	-6.75966
14.3564	668.395	673.595	-5.20006
14.365	666.961	671.147	-4.18602
14.3735	665.397	669.123	-3.72649
14.3821	662.992	667.417	-4.42426
14.3907	661.656	665.947	-4.29125
14.3993	660.052	664.658	-4.60572
14.4079	659.126	663.506	-4.37957
14.4165	658.478	662.461	-3.98279
14.4251	657.343	661.49	-4.14648
14.4336	656.326	660.598	-4.27202
14.4422	655.064	659.763	-4.69897
14.4508	653.528	658.975	-5.44676
14.4594	652.592	658.227	-5.63529
14.468	651.556	657.515	-5.95899
14.4765	650.918	656.835	-5.91779
14.4851	650.251	656.185	-5.93438
14.4937	649.521	655.562	-6.04121
14.5023	648.802	654.967	-6.16485
14.5109	647.864	654.399	-6.53514
14.5195	647.121	653.86	-6.73928
14.5281	646.836	653.349	-6.51314
14.5366	645.991	652.87	-6.87956
14.5452	645.345	652.427	-7.08206
14.5538	644.741	652.023	-7.28217
14.5624	644.092	651.664	-7.57181
14.571	643.804	651.357	-7.55289
14.5796	643.913	651.115	-7.20248
14.5881	643.37	650.949	-7.57934
14.5967	642.778	650.876	-8.09827
14.6053	642.552	650.92	-8.3681
14.6139	641.861	651.109	-9.24888
14.6225	641.452	651.486	-10.0339
14.6311	641.069	652.11	-11.0415
14.6396	640.391	653.067	-12.6754
14.6482	640.365	654.49	-14.125
14.6568	640.067	656.592	-16.5254
14.6654	639.502	659.696	-20.1943
14.674	638.715	664.177	-25.4626
14.6826	638.334	670.215	-31.8818
14.6911	637.346	677.244	-39.8977
14.6997	636.759	683.463	-46.7039
14.7083	636.7	686.316	-49.6159
14.7169	636.134	684.471	-48.3375
14.7255	636.328	679.18	-42.8524
14.7341	636.575	672.885	-36.3103
14.7426	636.534	667.313	-30.7791
14.7512	637.546	663.134	-25.588
14.7598	639.234	660.432	-21.1981
14.7684	641.488	659.12	-17.6322
14.777	645.184	659.138	-13.9536
14.7856	650.627	660.523	-9.89634
14.7942	659.764	663.436	-3.6723
14.8027	672.23	668.158	4.07232
14.8113	687.249	675.037	12.2111
14.8199	703.833	684.294	19.5392
14.8285	720.54	695.515	25.0243
14.8371	733.34	706.837	26.5028
14.8456	739.092	714.586	24.506
14.8542	736.146	714.956	21.1899
14.8628	725.975	707.23	18.7452
14.8714	708.64	694.544	14.0958
14.88	689.532	680.963	8.56902
14.8886	670.787	668.922	1.86512
14.8972	654.467	659.129	-4.66125
14.9057	642.321	651.418	-9.09667
14.9143	632.58	645.373	-12.793
14.9229	626.152	640.59	-14.438
14.9315	621.852	636.742	-14.8901
14.9401	618.302	633.589	-15.2865
14.9487	615.7	630.953	-15.2538
14.9572	613.837	628.708	-14.8709
14.9658	611.792	626.764	-14.9718
14.9744	610.296	625.052	-14.7558
14.983	609.929	623.522	-13.5934
14.9916	609.643	622.137	-12.4942
15.0002	609.516	620.868	-11.3519
15.0087	608.653	619.694	-11.041
15.0173	608.069	618.597	-10.528
15.0259	607.258	617.565	-10.307
15.0345	607.068	616.587	-9.51851
15.0431	606.441	615.654	-9.21236
15.0517	606.197	614.759	-8.56288
15.0602	606.841	613.899	-7.05728
15.0688	607.001	613.067	-6.06577
15.0774	607.295	612.26	-4.9645
15.086	606.916	611.475	-4.55871
15.0946	606.227	610.71	-4.48303
15.1032	605.921	609.962	-4.04066
15.1118	605.773	609.23	-3.45655
15.1203	605.745	608.513	-2.76712
15.1289	606.1	607.808	-1.70832
15.1375	606.456	607.116	-0.66036
15.1461	606.85	606.436	0.4141
15.1547	607.336	605.767	1.56808
15.1632	607.361	605.109	2.25199
15.1718	606.974	604.46	2.51334
15.1804	606.601	603.822	2.77855
15.189	606.534	603.195	3.33971
15.1976	605.592	602.578	3.01432
15.2062	605.452	601.973	3.47871
15.2148	605.366	601.379	3.98664
15.2233	604.181	600.798	3.38262
15.2319	603.088	600.231	2.85698
15.2405	602.455	599.68	2.77511
15.2491	601.451	599.147	2.30353
15.2577	601.023	598.636	2.38716
15.2663	600.645	598.151	2.49418
15.2748	599.781	597.697	2.08394
15.2834	598.521	597.282	1.23862
15.292	597.456	596.917	0.53924
15.3006	596.9	596.615	0.28542
15.3092	596.626	596.396	0.2302
15.3178	596.024	596.287	-0.26292
15.3263	596.032	596.326	-0.2938
15.3349	595.919	596.563	-0.64386
15.3435	595.661	597.058	-1.39739
15.3521	595.762	597.872	-2.10993
15.3607	595.699	599.019	-3.32042
15.3693	595.452	600.364	-4.91226
15.3779	595.464	601.496	-6.03239
15.3864	595.908	601.781	-5.87389
15.395	596.349	600.839	-4.48942
15.4036	597.392	598.909	-1.51695
15.4122	598.482	596.612	1.86959
15.4208	599.262	594.44	4.82235
15.4293	600.398	592.594	7.80445
15.4379	600.917	591.069	9.84814
15.4465	600.984	589.77	11.2136
15.4551	600.801	588.592	12.209
15.4637	599.858	587.481	12.3773
15.4723	598.205	586.44	11.7649
15.4809	596.463	585.488	10.9757
15.4894	594.391	584.63	9.76054
15.498	592.392	583.861	8.53082
15.5066	590.692	583.166	7.52593
15.5152	589.476	582.534	6.94187
15.5238	588.047	581.957	6.09049
15.5324	586.913	581.426	5.48692
15.5409	586.675	580.939	5.73629
15.5495	586.146	580.493	5.65296
15.5581	586.163	580.089	6.07383
15.5667	586.515	579.728	6.78667
15.5753	586.528	579.413	7.11497
15.5839	587.936	579.148	8.78779
15.5924	588.776	578.941	9.83554
15.601	590.366	578.8	11.5665
15.6096	592.872	578.737	14.1348
15.6182	595.281	578.767	16.5137
15.6268	598.76	578.91	19.8496
15.6354	603.676	579.193	24.4822
15.6439	608.962	579.652	29.3107
15.6525	616.422	580.332	36.09
15.6611	625.239	581.299	43.9399
15.6697	636.046	582.641	53.405
15.6783	648.637	584.475	64.1618
15.6869	661.979	586.962	75.0167
15.6954	675.795	590.308	85.4877
15.704	688.288	594.743	93.5455
15.7126	700.026	600.452	99.5743
15.7212	708.849	607.394	101.455
15.7298	712.952	615.085	97.8664
15.7384	712.845	622.68	90.1654
15.747	708.737	629.521	79.2165
15.7555	701.573	635.284	66.2889
15.7641	692.34	639.452	52.8883
15.7727	680.456	641.543	38.9122
15.7813	668.756	641.835	26.9212
15.7899	655.699	640.566	15.1327
15.7985	644.382	636.839	7.54303
15.807	633.757	629.651	4.10647
15.8156	624.432	619.685	4.74692
15.8242	615.806	608.952	6.85403
15.8328	607.998	599.157	8.84085
15.8414	601.709	591.008	10.7012
15.85	596.341	584.5	11.8404
15.8585	591.773	579.352	12.4211
15.8671	587.175	575.246	11.9293
15.8757	583.366	571.917	11.449
15.8843	579.289	569.164	10.1249
15.8929	576.099	566.842	9.25703
15.9015	573.606	564.841	8.76505
15.91	571.009	563.081	7.92761
15.9186	568.375	561.513	6.86186
15.9272	565.665	560.113	5.55183
15.9358	563.329	558.887	4.44135
15.9444	561.384	557.845	3.53872
15.953	559.736	556.963	2.77261
15.9615	558.234	556.193	2.04004
15.9701	556.804	555.486	1.3179
15.9787	555.13	554.812	0.31766
15.9873	553.993	554.159	-0.16618
15.9959	553.413	553.523	-0.11024
16.0045	552.105	552.904	-0.79905
16.013	551.52	552.302	-0.78172
16.0216	550.433	551.717	-1.28386
16.0302	548.972	551.147	-2.17559
16.0388	548.034	550.595	-2.56012
16.0474	547.322	550.058	-2.73569
16.056	546.804	549.537	-2.73282
16.0646	546.485	549.032	-2.54689
16.0731	546.021	548.545	-2.52431
16.0817	545.704	548.076	-2.372
16.0903	545.795	547.628	-1.83338
16.0989	545.535	547.205	-1.66983
16.1075	545.299	546.811	-1.51223
16.1161	545.141	546.454	-1.3124
16.1246	543.907	546.147	-2.24017
16.1332	543.322	545.89	-2.56805
16.1418	542.723	545.69	-2.96717
16.1504	541.915	545.528	-3.61369
16.159	541.182	545.345	-4.16318
16.1676	539.486	545.044	-5.55783
16.1761	537.709	544.558	-6.8484
16.1847	535.998	543.912	-7.91334
16.1933	534.356	543.197	-8.84038
16.2019	533.387	542.493	-9.10642
16.2105	532.102	541.84	-9.73779
16.2191	530.782	541.227	-10.4448
16.2276	529.859	540.679	-10.8205
16.2362	528.483	540.172	-11.689
16.2448	527.729	539.697	-11.9682
16.2534	526.712	539.25	-12.5375
16.262	525.78	538.826	-13.0454
16.2706	524.665	538.423	-13.7588
16.2791	523.318	538.043	-14.7257
16.2877	522.117	537.688	-15.5706
16.2963	520.844	537.359	-16.5159
16.3049	520.211	537.062	-16.851
16.3135	519.692	536.798	-17.1051
16.3221	519.693	536.555	-16.8628
16.3306	519.171	536.306	-17.1341
16.3392	518.652	535.999	-17.3478
16.3478	517.988	535.601	-17.6124
16.3564	517.427	535.12	-17.6924
16.365	516.821	534.601	-17.7806
16.3736	516.203	534.088	-17.8856
16.3821	515.507	533.6	-18.0938
16.3907	514.951	533.142	-18.1908
16.3993	514.419	532.71	-18.2904
16.4079	514.369	532.298	-17.9285
16.4165	514.181	531.902	-17.7212
16.4251	513.87	531.512	-17.6419
16.4337	513.557	531.14	-17.5825
16.4422	513.804	530.776	-16.9718
16.4508	513.955	530.419	-16.4631
16.4594	514.045	530.068	-16.0229
16.468	513.629	529.722	-16.0929
16.4766	512.897	529.38	-16.4833
16.4852	511.858	529.043	-17.1845
16.4937	511.684	528.709	-17.0251
16.5023	511.942	528.38	-16.4374
16.5109	511.142	528.059	-16.9161
16.5195	511.27	527.736	-16.466
16.5281	510.824	527.416	-16.5924
16.5367	510.909	527.1	-16.1904
16.5452	510.895	526.786	-15.8908
16.5538	511.071	526.475	-15.4049
16.5624	511.39	526.168	-14.7775
16.571	511.075	525.863	-14.788
16.5796	511.01	525.561	-14.5513
16.5882	510.916	525.262	-14.3467
16.5967	510.946	524.966	-14.0204
16.6053	510.806	524.673	-13.8671
16.6139	510.846	524.383	-13.5372
16.6225	510.244	524.097	-13.8531
16.6311	509.749	523.813	-14.0635
16.6397	509.178	523.533	-14.3545
16.6483	508.452	523.256	-14.8039
16.6568	507.503	522.982	-15.4795
16.6654	507.157	522.713	-15.5561
16.674	507.258	522.447	-15.1894
16.6826	507.467	522.187	-14.7194
16.6912	507.478	521.93	-14.453
16.6998	507.237	521.68	-14.443
16.7083	506.908	521.435	-14.5269
16.7169	506.726	521.198	-14.4718
16.7255	506.882	520.968	-14.0864
16.7341	507.055	520.748	-13.6935
16.7427	506.912	520.54	-13.628
16.7512	507.147	520.347	-13.1995
16.7598	507.659	520.171	-12.5119
16.7684	508.324	520.018	-11.6947
16.777	508.851	519.896	-11.0449
16.7856	509.343	519.813	-10.4697
16.7942	509.886	519.783	-9.89708
16.8028	510.41	519.822	-9.41221
16.8113	511.017	519.952	-8.9348
16.8199	511.36	520.185	-8.82568
16.8285	511.786	520.514	-8.72864
16.8371	512.156	520.869	-8.71211
16.8457	512.849	521.091	-8.24243
16.8543	513.744	520.993	-7.24811
16.8628	514.187	520.508	-6.32052
16.8714	514.401	519.767	-5.36535
16.88	514.701	518.966	-4.26473
16.8886	514.958	518.234	-3.27525
16.8972	515.357	517.612	-2.25462
16.9058	515.83	517.098	-1.2676
16.9143	515.908	516.676	-0.76763
16.9229	515.965	516.33	-0.36552
16.9315	515.499	516.05	-0.55082
16.9401	514.849	515.828	-0.9788
16.9487	514.361	515.661	-1.2996
16.9573	513.678	515.539	-1.86083
16.9658	512.967	515.44	-2.47378
16.9744	512.719	515.324	-2.6046
16.983	513.049	515.144	-2.09498
16.9916	513.741	514.89	-1.14878
17.0002	514.092	514.595	-0.50219
17.0088	514.878	514.307	0.57107
17.0174	514.537	514.058	0.47953
17.0259	514.652	513.855	0.79711
17.0345	515.088	513.691	1.39725
17.0431	515.997	513.549	2.44862
17.0517	517.148	513.408	3.73997
17.0603	518.49	513.262	5.22819
17.0689	520.32	513.126	7.19393
17.0774	522.09	513.023	9.06704
17.086	524.18	512.972	11.2082
17.0946	526.584	512.983	13.6009
17.1032	528.976	513.061	15.9143
17.1118	532.137	513.198	18.9388
17.1204	535.009	513.364	21.6452
17.1289	538.346	513.514	24.8318
17.1375	541.872	513.625	28.2466
17.1461	545.319	513.734	31.5848
17.1547	548.872	513.914	34.9579
17.1633	551.604	514.24	37.3636
17.1719	554.229	514.774	39.456
17.1804	556.486	515.574	40.9122
17.189	558.648	516.705	41.9427
17.1976	560.236	518.226	42.0108
17.2062	561.088	520.131	40.9569
17.2148	561.312	522.246	39.0655
17.2234	561.162	524.11	37.0517
17.2319	559.839	525.108	34.7313
17.2405	557.828	524.98	32.8487
17.2491	556.073	524.144	31.9294
17.2577	553.721	523.315	30.4069
17.2663	551.43	523.019	28.4116
17.2749	549.058	523.522	25.536
17.2834	546.192	524.955	21.2376
17.292	543.414	527.379	16.0356
17.3006	540.532	530.722	9.80985
17.3092	538.291	534.568	3.7234
17.3178	535.462	537.944	-2.48129
17.3264	533.579	539.614	-6.03453
17.3349	532.001	539.094	-7.09303
17.3435	531.603	537.244	-5.64123
17.3521	532.03	535.491	-3.46124
17.3607	534.029	534.883	-0.85379
17.3693	537.585	535.941	1.64427
17.3779	542.341	538.867	3.47388
17.3864	547.715	543.572	4.14315
17.395	552.91	549.357	3.55359
17.4036	555.353	554.448	0.9054
17.4122	555.21	556.294	-1.08366
17.4208	551.658	553.424	-1.76514
17.4294	546.446	546.915	-0.46844
17.438	539.471	539.182	0.28867
17.4465	531.617	532.033	-0.41673
17.4551	525.338	526.181	-0.84285
17.4637	519.939	521.664	-1.72477
17.4723	515.855	518.275	-2.41973
17.4809	513.39	515.758	-2.36835
17.4895	512.33	513.85	-1.51994
17.498	511.511	512.285	-0.77331
17.5066	511.424	510.838	0.58607
17.5152	511.71	509.411	2.29949
17.5238	512.727	508.041	4.686
17.5324	514.228	506.805	7.42246
17.541	516.488	505.745	10.7431
17.5495	519.904	504.859	15.0448
17.5581	523.094	504.129	18.9643
17.5667	527.255	503.54	23.7148
17.5753	531.654	503.088	28.5662
17.5839	536.187	502.797	33.39
17.5925	540.457	502.727	37.7296
17.6011	544.331	502.953	41.3777
17.6096	546.937	503.471	43.466
17.6182	547.939	504.084	43.8544
17.6268	547.224	504.42	42.8043
17.6354	543.908	504.179	39.7295
17.644	539.172	503.384	35.788
17.6526	533.638	502.307	31.3311
17.6611	528.025	501.214	26.8115
17.6697	523.819	500.242	23.5769
17.6783	518.863	499.423	19.4403
17.6869	514.426	498.741	15.6848
17.6955	510.536	498.171	12.3658
17.704	506.544	497.686	8.85745
17.7126	502.738	497.27	5.46856
17.7212	500.107	496.908	3.19892
17.7298	497.779	496.592	1.18639
17.7384	496.013	496.319	-0.30545
17.747	493.995	496.085	-2.08978
17.7556	491.956	495.893	-3.9377
17.7641	490.246	495.748	-5.50223
17.7727	487.866	495.659	-7.79255
17.7813	486.383	495.638	-9.25438
17.7899	484.419	495.705	-11.2858
17.7985	482.688	495.886	-13.198
17.8071	481.305	496.215	-14.9096
17.8156	480.365	496.719	-16.3538
17.8242	479.382	497.4	-18.0181
17.8328	477.79	498.172	-20.3824
17.8414	477.015	498.812	-21.7966
17.85	476.2	499.014	-22.8138
17.8586	475.806	498.64	-22.8339
17.8671	475.454	497.895	-22.4407
17.8757	474.914	497.098	-22.1843
17.8843	474.444	496.445	-22.0003
17.8929	473.818	495.916	-22.0982
17.9015	473.823	495.36	-21.5365
17.9101	473.481	494.632	-21.151
17.9186	473.281	493.731	-20.4504
17.9272	473.052	492.771	-19.719
17.9358	472.8	491.866	-19.0657
17.9444	472.295	491.068	-18.7736
17.953	472.192	490.383	-18.1904
17.9616	472.299	489.792	-17.4925
17.9702	472.528	489.275	-16.747
17.9787	472.603	488.816	-16.2123
17.9873	472.61	488.399	-15.7891
17.9959	472.768	488.017	-15.2483
18.0045	473.159	487.66	-14.501
18.0131	473.437	487.323	-13.8861
18.0217	473.934	487.006	-13.0714
18.0302	474.492	486.704	-12.2123
18.0388	475.663	486.417	-10.7536
18.0474	477.106	486.143	-9.03714
18.056	478.67	485.882	-7.21164
18.0646	480.194	485.635	-5.44057
18.0732	480.848	485.402	-4.55365
18.0817	481.178	485.185	-4.00758
18.0903	482.119	484.987	-2.86855
18.0989	482.877	484.811	-1.93401
18.1075	483.96	484.661	-0.70041
18.1161	484.653	484.542	0.11137
18.1247	484.362	484.463	-0.10088
18.1332	484.152	484.434	-0.28248
18.1418	484.181	484.47	-0.28858
18.1504	484.474	484.589	-0.11466
18.159	484.894	484.819	0.07507
18.1676	485.345	485.197	0.14828
18.1762	485.417	485.772	-0.35486
18.1847	485.643	486.606	-0.96299
18.1933	486.111	487.768	-1.65699
18.2019	487.09	489.297	-2.2071
18.2105	487.985	491.124	-3.1394
18.2191	488.888	492.947	-4.05831
18.2277	489.656	494.204	-4.54813
18.2362	490.581	494.385	-3.80376
18.2448	490.885	493.493	-2.60752
18.2534	491.104	492.076	-0.9723
18.262	491.119	490.775	0.34376
18.2706	490.476	489.989	0.48697
18.2792	489.471	489.89	-0.41889
18.2877	488.413	490.528	-2.11453
18.2963	487.528	491.867	-4.33852
18.3049	486.542	493.7	-7.15738
18.3135	486.12	495.526	-9.40597
18.3221	484.818	496.666	-11.8481
18.3307	483.293	496.827	-13.5346
18.3392	481.594	496.491	-14.8972
18.3478	479.953	496.484	-16.5315
18.3564	478.566	497.351	-18.7849
18.365	478.079	499.08	-21.0011
18.3736	477.507	500.997	-23.4896
18.3822	477.044	501.868	-24.8239
18.3908	476.681	500.62	-23.9396
18.3993	476.533	497.254	-20.7211
18.4079	476.503	492.783	-16.2808
18.4165	476.773	488.305	-11.5324
18.4251	477.004	484.422	-7.41823
18.4337	477.315	481.265	-3.94969
18.4423	477.505	478.757	-1.25178
18.4508	477.814	476.769	1.04531
18.4594	478.267	475.184	3.08321
18.468	479.083	473.914	5.16908
18.4766	479.229	472.898	6.33108
18.4852	479.591	472.095	7.4966
18.4938	479.262	471.481	7.78191
18.5023	478.961	471.034	7.92694
18.5109	478.963	470.723	8.23963
18.5195	478.619	470.498	8.12135
18.5281	478.683	470.312	8.37142
18.5367	478.883	470.172	8.71041
18.5453	478.674	470.148	8.52615
18.5539	478.389	470.289	8.09904
18.5624	477.382	470.528	6.85453
18.571	476.023	470.604	5.41859
18.5796	474.525	470.201	4.32398
18.5882	473.216	469.162	4.0537
18.5968	472.266	467.686	4.57945
18.6054	471.415	466.105	5.30934
18.6139	470.147	464.64	5.50677
18.6225	468.378	463.364	5.01411
18.6311	466.896	462.267	4.62957
18.6397	465.051	461.317	3.73363
18.6483	463.975	460.48	3.4946
18.6568	463.39	459.73	3.65992
18.6654	462.793	459.047	3.746
18.674	462.345	458.418	3.92716
18.6826	461.686	457.834	3.85264
18.6912	461.102	457.289	3.81277
18.6998	460.601	456.779	3.82186
18.7084	460.577	456.304	4.27296
18.7169	460.595	455.867	4.72803
18.7255	460.53	455.473	5.05675
18.7341	460.648	455.131	5.51743
18.7427	460.54	454.853	5.68677
18.7513	460.409	454.653	5.75622
18.7599	460.565	454.536	6.02878
18.7684	461.143	454.482	6.66122
18.777	461.746	454.418	7.32737
18.7856	462.412	454.231	8.18125
18.7942	462.847	453.844	9.00368
18.8028	463.268	453.305	9.96324
18.8114	463.433	452.75	10.6831
18.8199	463.5	452.308	11.1926
18.8285	462.792	452.059	10.7337
18.8371	461.801	452.041	9.75977
18.8457	460.913	452.25	8.66299
18.8543	459.854	452.592	7.2623
18.8629	459.314	452.823	6.49128
18.8714	458.34	452.595	5.74521
18.88	457.511	451.714	5.79715
18.8886	456.672	450.338	6.33408
18.8972	455.678	448.801	6.87675
18.9058	454.596	447.346	7.25033
18.9144	453.371	446.065	7.30652
18.923	452.17	444.959	7.21043
18.9315	451.296	444.001	7.2953
18.9401	450.62	443.157	7.46297
18.9487	450.305	442.401	7.90415
18.9573	450.107	441.714	8.39309
18.9659	450.203	441.082	9.12087
18.9745	450.446	440.497	9.94914
18.983	450.177	439.953	10.2241
18.9916	450.13	439.45	10.6803
19.0002	449.722	438.988	10.7349
19.0088	449.239	438.572	10.6672
19.0174	448.842	438.21	10.6324
19.026	448.231	437.915	10.3151
19.0345	447.342	437.707	9.63551
19.0431	446.778	437.611	9.16711
19.0517	446.424	437.662	8.76225
19.0603	445.993	437.899	8.09404
19.0689	445.09	438.351	6.73842
19.0775	443.976	438.994	4.98213
19.086	442.465	439.673	2.79242
19.0946	441.309	440.059	1.25018
19.1032	439.694	439.779	-0.08494
19.1118	437.476	438.728	-1.25243
19.1204	435.985	437.185	-1.19952
19.129	434.169	435.549	-1.37986
19.1375	432.943	434.077	-1.13436
19.1461	431.753	432.855	-1.10173
19.1547	430.297	431.874	-1.57721
[truncated: 2,768 more rows]

## Sheet: Ga-TBAPy
2Theta	Observed	Calculated	Difference	2Theta	Cmmm Phase	2Theta	mcl Phase
2.00431	2401.04	2524.16	-123.125	3.55106	-1000	9.00149	-2000
2.0129	2410.64	2521.03	-110.385	7.10554	-1000	18.0591	-2000
2.02148	2409.2	2517.93	-108.735	10.6669	-1000	3.53061	-2000
2.03006	2401.45	2514.87	-113.421	14.2386	-1000	5.7187	-2000
2.03865	2408.84	2511.85	-103.007	17.8243	-1000	9.67179	-2000
2.04723	2417.92	2508.87	-90.9405	14.818	-1000	13.9773	-2000
2.05582	2400.04	2505.92	-105.877	15.2423	-1000	18.4067	-2000
2.0644	2402.46	2503	-100.547	16.4509	-1000	7.06457	-2000
2.07298	2415.27	2500.13	-84.8626	18.2932	-1000	8.37765	-2000
2.08157	2406.02	2497.29	-91.2731	7.60064	-1000	11.4517	-2000
2.09015	2402.94	2494.49	-91.5491	8.39148	-1000	15.2695	-2000
2.09873	2412.6	2491.72	-79.1197	10.4119	-1000	19.4134	-2000
2.10732	2413.74	2488.99	-75.254	13.1106	-1000	10.6053	-2000
2.1159	2402.38	2486.3	-83.9188	16.1588	-1000	11.5245	-2000
2.12449	2406.84	2483.64	-76.8014	19.4015	-1000	13.9271	-2000
2.13307	2417.8	2481.02	-63.221	3.52005	-1000	17.2136	-2000
2.14165	2406.08	2478.44	-72.3575	5.00088	-1000	14.1562	-2000
2.15024	2407.05	2475.89	-68.8383	7.93166	-1000	14.8604	-2000
2.15882	2422.99	2473.38	-50.3939	11.2359	-1000	16.8005	-2000
2.16741	2418.13	2470.91	-52.7722	14.6716	-1000	19.6231	-2000
2.17599	2409.88	2468.47	-58.5857	18.1741	-1000	17.7208	-2000
2.18457	2417.86	2466.06	-48.2006	15.235	-1000	18.2915	-2000
2.19316	2420.6	2463.7	-43.0932	15.6481	-1000	19.9089	-2000
2.20174	2404.57	2461.37	-56.7934	16.8284	-1000	18.2029	-2000
2.21032	2410.81	2459.07	-48.263	18.6345	-1000	9.71145	-2000
2.21891	2423.66	2456.81	-33.1496	9.09022	-1000	4.61912	-2000
2.22749	2411.94	2454.59	-42.651	9.76193	-1000	10.5163	-2000
2.23608	2412.48	2452.4	-39.9265	11.547	-1000	19.0872	-2000
2.24466	2427.66	2450.25	-22.5899	14.0319	-1000	18.5479	-2000
2.25324	2427.96	2448.14	-20.1806	16.9183	-1000	14.3051	-2000
2.26183	2422.09	2446.06	-23.9674	20.0422	-1000	10.3362	-2000
2.27041	2430.81	2444.01	-13.2049	7.04344	-1000	7.07215	-2000
2.27899	2436.85	2442.01	-5.15534	7.88998	-1000	5.81506	-2000
2.28758	2420.21	2440.03	-19.8225	10.0113	-1000	7.6247	-2000
2.29616	2424.21	2438.1	-13.8915	12.7938	-1000	11.0964	-2000
2.30475	2437.15	2436.2	0.95895	15.9017	-1000	15.1394	-2000
2.31333	2429.36	2434.33	-4.96791	19.1866	-1000	19.417	-2000
2.32191	2425.96	2432.5	-6.53651	16.4239	-1000	19.5475	-2000
2.3305	2437.29	2430.7	6.59013	16.8086	-1000	15.5707	-2000
2.33908	2434.82	2428.95	5.87113	17.9145	-1000	12.0192	-2000
2.34766	2422.1	2427.22	-5.11906	19.6241	-1000	9.35574	-2000
2.35625	2432.77	2425.53	7.23301	11.5087	-1000	8.44385	-2000
2.36483	2438.53	2423.88	14.6478	12.0477	-1000	9.7809	-2000
2.37342	2423.64	2422.26	1.37431	13.5381	-1000	12.68	-2000
2.382	2427.82	2420.68	7.13654	15.7164	-1000	16.3419	-2000
2.39058	2438.66	2419.13	19.5271	18.3458	-1000	20.3756	-2000
2.39917	2431.53	2417.62	13.9089	10.5735	-1000	17.4822	-2000
2.40775	2428.53	2416.14	12.3814	11.1571	-1000	14.3988	-2000
2.41633	2438.88	2414.7	24.1762	12.7505	-1000	12.2562	-2000
2.42492	2443.09	2413.3	29.7909	15.041	-1000	11.5728	-2000
2.4335	2428.57	2411.93	16.6381	17.7679	-1000	12.5847	-2000
2.44209	2437.08	2410.59	26.4825	18.2383	-1000	14.9567	-2000
2.45067	2444.12	2409.3	34.8215	18.5866	-1000	18.1747	-2000
2.45925	2430.26	2408.04	22.2262	19.5956	-1000	19.8602	-2000
2.46784	2431.28	2406.81	24.4747	14.402	-1000	17.1953	-2000
2.47642	2444.09	2405.62	38.47	14.8378	-1000	15.4373	-2000
2.48501	2443.17	2404.46	38.7085	16.0762	-1000	14.8981	-2000
2.49359	2436.14	2403.34	32.7989	17.9558	-1000	15.7006	-2000
2.50217	2444.58	2402.26	42.3217	20.3057	-1000	17.6672	-2000
2.51076	2447.33	2401.21	46.123	14.1137	-1000	20.4751	-2000
2.51934	2435.93	2400.19	35.7356	14.5579	-1000	20.2451	-2000
2.52792	2447.28	2399.22	48.0648	15.8177	-1000	18.7659	-2000
2.53651	2458.72	2398.28	60.4449	17.724	-1000	18.3223	-2000
2.54509	2454.04	2397.37	56.6698	20.1001	-1000	18.9843	-2000
2.55368	2451.99	2396.51	55.4839	17.5448	-1000	19.4935	-2000
2.56226	2462.69	2395.68	67.016	17.9061	-1000	12.2693	-2000
2.57084	2459.6	2394.88	64.7178	18.9502	-1000	9.24576	-2000
2.57943	2450.79	2394.13	56.6593	17.6674	-1000	13.5354	-2000
2.58801	2461.76	2393.41	68.351	18.0264	-1000	19.8168	-2000
2.59659	2467.27	2392.73	74.5422	19.064	-1000	16.0335	-2000
2.60518	2454.76	2392.08	62.6776			12.771	-2000
2.61376	2459.14	2391.48	67.6607			10.4969	-2000
2.62235	2466.54	2390.91	75.6338			9.89968	-2000
2.63093	2461.62	2390.38	71.2397			11.2463	-2000
2.63951	2457.83	2389.89	67.9356			13.9924	-2000
2.6481	2469.83	2389.56	80.2692			17.5033	-2000
2.65668	2470.65	2389.15	81.4923			17.1752	-2000
2.66526	2458.59	2388.78	69.8019			14.1714	-2000
2.67385	2466.9	2388.45	78.4459			12.1579	-2000
2.68243	2468.77	2388.16	80.6043			11.6452	-2000
2.69102	2459.36	2387.92	71.4393			12.8117	-2000
2.6996	2460.66	2387.71	72.9478			15.2834	-2000
2.70818	2469.77	2387.55	82.2274			18.5573	-2000
2.71677	2467.61	2387.43	80.1856			18.9298	-2000
2.72535	2464.94	2387.35	77.5915			16.2443	-2000
2.73393	2477.11	2387.32	89.796			14.5152	-2000
2.74252	2480.6	2387.41	93.1946			14.0871	-2000
2.7511	2470.07	2387.49	82.578			15.0688	-2000
2.75969	2477.87	2387.6	90.2722			17.226	-2000
2.76827	2483.84	2387.75	96.0876			20.1962	-2000
2.77685	2476.69	2387.95	88.7389			18.7746	-2000
2.78544	2477.94	2388.2	89.738			17.2933	-2000
2.79402	2487.55	2388.51	99.0481			16.934	-2000
2.80261	2486.31	2388.86	97.4496			17.7626	-2000
2.81119	2479.61	2389.27	90.3491			19.634	-2000
2.81977	2490.72	2389.73	100.998			20.3289	-2000
2.82836	2490.99	2390.24	100.744			20.0223	-2000
2.83694	2481.49	2390.82	90.6693			15.8136	-2000
2.84552	2487.22	2391.45	95.7746			13.8876	-2000
2.85411	2492.32	2392.14	100.183			17.3016	-2000
2.86269	2488.57	2392.9	95.6676			18.789	-2000
2.87128	2485.01	2393.72	91.2954			16.2079	-2000
2.87986	2493.61	2394.6	99.0083			14.6153	-2000
2.88844	2493.96	2395.56	98.4064			14.3336	-2000
2.89703	2483.29	2396.58	86.7074			15.4332	-2000
2.90561	2495.44	2397.68	97.757			17.6636	-2000
2.91419	2498.22	2398.89	99.3248			19.7769	-2000
2.92278	2490.5	2400.15	90.3499			17.3384	-2000
2.93136	2494.33	2401.49	92.8381			15.8567	-2000
2.93995	2501.95	2402.91	99.0392			15.597	-2000
2.94853	2496.64	2404.43	92.2149			16.615	-2000
2.95711	2494.42	2406.04	88.3764			18.7089	-2000
2.9657	2504.06	2407.75	96.3137			19.0785	-2000
2.97428	2506.23	2409.56	96.6704			17.7383	-2000
2.98286	2501.18	2411.48	89.7067			17.5057	-2000
2.99145	2512.27	2413.51	98.7533			18.4214	-2000
3.00003	2518.65	2415.67	102.988			20.336	-2000
3.00862	2516.66	2417.95	98.7175			20.0869	-2000
3.0172	2517.67	2420.36	97.3131			19.8809	-2000
3.02578	2525.3	2422.91	102.39			19.8388	-2000
3.03437	2524.88	2425.62	99.2561			18.5524	-2000
3.04295	2520.09	2428.48	91.6096			20.1568	-2000
3.05153	2528.47	2431.51	96.9514			18.9992	-2000
3.06012	2536.08	2434.73	101.354			18.8912	-2000
3.0687	2531.02	2438.13	92.8926			19.8493	-2000
3.07729	2539.44	2441.74	97.7082			19.9771	-2000
3.08587	2546.44	2445.56	100.881			19.8742	-2000
3.09445	2541.88	2449.62	92.2593
3.10304	2542.38	2453.93	88.4468
3.11162	2549.19	2458.51	90.6802
3.12021	2548.59	2463.39	85.1984
3.12879	2539.13	2468.58	70.558
3.13737	2546.18	2474.1	72.076
3.14596	2548.78	2480	68.7833
3.15454	2544.11	2486.3	57.806
3.16312	2552.64	2493.06	59.5769
3.17171	2565.07	2500.28	64.7947
3.18029	2571.99	2508.01	63.9846
3.18888	2582.12	2516.31	65.808
3.19746	2600.95	2525.25	75.7059
3.20604	2610.18	2534.87	75.3119
3.21463	2607.41	2545.26	62.1531
3.22321	2623.74	2556.49	67.2472
3.23179	2637.04	2568.67	68.3703
3.24038	2643.23	2581.89	61.3381
3.24896	2656.25	2596.29	59.9634
3.25755	2673.57	2612	61.5642
3.26613	2682.88	2629.19	53.6871
3.27471	2686.42	2648.05	38.371
3.2833	2705.3	2668.81	36.4893
3.29188	2720.79	2691.72	29.0672
3.30046	2726.34	2717.1	9.23567
3.30905	2748.89	2745.32	3.57902
3.31763	2767.26	2776.8	-9.54088
3.32622	2778.3	2812.08	-33.776
3.3348	2795.96	2851.79	-55.8239
3.34338	2820.97	2896.69	-75.7141
3.35197	2842.23	2947.72	-105.49
3.36055	2859.26	3006.04	-146.776
3.36913	2893.2	3073.08	-179.886
3.37772	2929.03	3150.64	-221.614
3.3863	2961.4	3241.01	-279.61
3.39489	3018.04	3347.06	-329.018
3.40347	3080.78	3472.53	-391.747
3.41205	3164.76	3622.31	-457.551
3.42064	3293.42	3802.81	-509.391
3.42922	3468.75	4022.59	-553.835
3.43781	3747.33	4293.19	-545.859
3.44639	4114.4	4630.36	-515.962
3.45497	4661.09	5055.82	-394.732
3.46356	5374.57	5599.79	-225.219
3.47214	6321.48	6304.39	17.0926
3.48072	7602.94	7227.75	375.189
3.48931	8943.65	8444.45	499.195
3.49789	10629.6	10023.8	605.8
3.50648	12243.9	11912.1	331.853
3.51506	13677.7	13662.8	14.9282
3.52364	14538.7	14503.5	35.1863
3.53223	14621.1	14176.9	444.198
3.54081	14075.8	13184.4	891.324
3.54939	12949.5	11907	1042.57
3.55798	11310.2	10430	880.248
3.56656	9584.33	8953.98	630.348
3.57515	8156.13	7685.55	470.577
3.58373	6912.71	6679.84	232.877
3.59231	6001.04	5901.69	99.3502
3.6009	5284.75	5299.36	-14.6122
3.60948	4767.11	4829.03	-61.9192
3.61806	4318.01	4457.62	-139.618
3.62665	3935.19	4160.9	-225.702
3.63523	3659.5	3921.1	-261.604
3.64382	3402.52	3725.21	-322.696
3.6524	3206.21	3563.55	-357.348
3.66098	3063.34	3428.88	-365.535
3.66957	2952.33	3315.7	-363.378
3.67815	2858.96	3219.83	-360.869
3.68673	2795.1	3138.01	-342.907
3.69532	2746.45	3067.71	-321.26
3.7039	2702.26	3006.93	-304.665
3.71249	2670.72	2954.07	-283.35
3.72107	2648.92	2907.86	-258.945
3.72965	2625.01	2867.27	-242.262
3.73824	2606.2	2831.46	-225.251
3.74682	2594.5	2799.72	-205.217
3.75541	2581.48	2771.49	-190.011
3.76399	2564.59	2746.3	-181.709
3.77257	2556.54	2723.73	-167.19
3.78116	2547.67	2703.47	-155.796
3.78974	2536.55	2685.22	-148.671
3.79832	2530.73	2668.74	-138.013
3.80691	2530.78	2653.83	-123.045
3.81549	2525.69	2640.3	-114.609
3.82408	2515.87	2628.01	-112.146
3.83266	2517.04	2616.83	-99.7831
3.84124	2513.75	2606.63	-92.8726
3.84983	2505.65	2597.32	-91.6698
3.85841	2504.97	2588.8	-83.8358
3.86699	2502.67	2581.02	-78.343
3.87558	2496	2573.88	-77.8834
3.88416	2490.9	2567.34	-76.4389
3.89275	2494.41	2561.35	-66.9348
3.90133	2491.82	2555.84	-64.02
3.90991	2484.82	2550.79	-65.971
3.9185	2489.79	2546.16	-56.3666
3.92708	2489.83	2541.9	-52.073
3.93566	2484.74	2538	-53.259
3.94425	2485.58	2534.43	-48.8486
3.95283	2487.48	2531.15	-43.6716
3.96142	2482.16	2528.15	-45.9915
3.97	2478.69	2525.42	-46.7296
3.97858	2483.21	2522.92	-39.7095
3.98717	2482.66	2520.66	-37.9984
3.99575	2476.38	2518.6	-42.2222
4.00433	2481.76	2516.75	-34.9854
4.01292	2483.09	2515.08	-31.9874
4.0215	2478.93	2513.58	-34.6453
4.03009	2481.44	2512.25	-30.8061
4.03867	2486.29	2511.07	-24.7766
4.04725	2484.83	2510.04	-25.2165
4.05584	2483.45	2509.16	-25.7126
4.06442	2488.95	2508.41	-19.4595
4.07301	2488.83	2507.8	-18.9658
4.08159	2483.35	2507.3	-23.9485
4.09017	2487.77	2506.93	-19.1572
4.09876	2490.38	2506.67	-16.2954
4.10734	2487.52	2506.53	-19.006
4.11592	2487.57	2506.5	-18.9243
4.12451	2491.1	2506.57	-15.4646
4.13309	2488.93	2506.75	-17.8167
4.14168	2485.1	2507.03	-21.9255
4.15026	2492.45	2507.42	-14.9647
4.15884	2491.94	2507.9	-15.9663
4.16743	2489.14	2508.49	-19.3515
4.17601	2492.55	2509.19	-16.6444
4.18459	2495.47	2509.99	-14.5152
4.19318	2496.15	2510.88	-14.73
4.20176	2497.63	2511.89	-14.2623
4.21035	2503.05	2513	-9.95039
4.21893	2506.33	2514.23	-7.89089
4.22751	2503.73	2515.56	-11.831
4.2361	2509.57	2517.02	-7.45087
4.24468	2510.27	2518.6	-8.33018
4.25326	2510.19	2520.31	-10.1208
4.26185	2515.36	2522.16	-6.80226
4.27043	2520.45	2524.15	-3.69984
4.27902	2523	2526.29	-3.28894
4.2876	2524.19	2528.6	-4.40589
4.29618	2531.9	2531.08	0.82417
4.30477	2535.42	2533.75	1.66644
4.31335	2537.35	2536.62	0.73214
4.32193	2546.5	2539.71	6.79292
4.33052	2552.31	2543.04	9.26698
4.3391	2557.55	2546.64	10.9158
4.34769	2565.29	2550.52	14.7672
4.35627	2575.62	2554.72	20.9003
4.36485	2583.84	2559.28	24.5602
4.37344	2591.29	2564.23	27.0658
4.38202	2606.5	2569.62	36.8828
4.39061	2616.41	2575.5	40.9093
4.39919	2625.2	2581.95	43.2562
4.40777	2640.89	2589.03	51.8641
4.41636	2653.61	2596.85	56.7654
4.42494	2667.59	2605.48	62.1111
4.43352	2687.08	2615.08	72.0054
4.44211	2710.38	2625.77	84.6052
4.45069	2731.67	2637.76	93.9118
4.45928	2752.35	2651.25	101.1
4.46786	2779.56	2666.5	113.057
4.47644	2803.76	2683.85	119.906
4.48503	2828.32	2703.68	124.646
4.49361	2862.53	2726.47	136.065
4.50219	2895.91	2752.79	143.113
4.51078	2928.54	2783.37	145.168
4.51936	2967.53	2819.04	148.487
4.52795	3007.59	2860.82	146.768
4.53653	3047.09	2909.84	137.248
4.54511	3087.47	2967.34	120.126
4.5537	3133.87	3034.49	99.3805
4.56228	3178.58	3112.08	66.5042
4.57086	3218.24	3199.96	18.2803
4.57945	3260.79	3296.18	-35.3899
4.58803	3298.73	3395.89	-97.1604
4.59662	3328.54	3490.5	-161.958
4.6052	3355.79	3568.04	-212.25
4.61378	3382.5	3615.82	-233.329
4.62237	3395.79	3624.9	-229.108
4.63095	3393.57	3594.14	-200.573
4.63953	3392.68	3530.85	-138.175
4.64812	3378.54	3447.33	-68.7889
4.6567	3349.77	3356.14	-6.371
4.66529	3320.75	3266.89	53.8637
4.67387	3295.06	3185.36	109.705
4.68245	3260.86	3114.15	146.709
4.69104	3225.46	3053.8	171.662
4.69962	3200.63	3003.73	196.906
4.7082	3170.44	2962.88	207.563
4.71679	3139.68	2930.09	209.594
4.72537	3118.11	2904.26	213.846
4.73396	3101.67	2884.45	217.223
4.74254	3084.68	2869.87	214.805
4.75112	3071.91	2859.91	211.998
4.75971	3063.17	2854.09	209.078
4.76829	3051.09	2852.09	198.998
4.77688	3037.73	2853.69	184.035
4.78546	3034.07	2858.79	175.283
4.79404	3028.65	2867.39	161.255
4.80263	3022.17	2879.61	142.568
4.81121	3023.98	2895.66	128.321
4.81979	3027.9	2915.9	111.999
4.82838	3028.57	2940.81	87.7531
4.83696	3035.21	2971.08	64.1283
4.84555	3044.77	3007.59	37.1856
4.85413	3050.84	3051.51	-0.67697
4.86271	3059.73	3104.39	-44.6632
4.8713	3081.52	3168.28	-86.7587
4.87988	3105.53	3245.89	-140.362
4.88846	3140.43	3340.92	-200.485
4.89705	3195.37	3458.36	-262.992
4.90563	3272.8	3605.16	-332.364
4.91422	3397.57	3791.07	-393.498
4.9228	3592.2	4029.93	-437.724
4.93138	3917.41	4341.71	-424.302
4.93997	4424.39	4755.37	-330.975
4.94855	5251.27	5312.48	-61.2071
4.95713	6376.4	6070.34	306.059
4.96572	7758.31	7098.21	660.104
4.9743	9387.42	8446.94	940.485
4.98289	11001.9	10050.3	951.621
4.99147	12147.2	11545.8	601.343
5.00005	12542.6	12257.5	285.136
5.00864	12151	11748.4	402.582
5.01722	11171.2	10351.9	819.254
5.0258	9724.64	8743.44	981.2
5.03439	8036.57	7343.45	693.122
5.04297	6590.86	6260.38	330.481
5.05156	5466.73	5458.18	8.54948
5.06014	4675.48	4868.93	-193.456
5.06872	4134.14	4432.85	-298.711
5.07731	3799.99	4105.59	-305.602
5.08589	3591.8	3856.08	-264.286
5.09448	3439.94	3662.84	-222.9
5.10306	3341.77	3510.96	-169.189
5.11164	3268.24	3389.98	-121.744
5.12023	3209.55	3292.48	-82.9239
5.12881	3168.66	3213.07	-44.4155
5.13739	3133.05	3147.83	-14.7737
5.14598	3100.42	3093.81	6.6008
5.15456	3071.47	3048.82	22.6487
5.16315	3053.91	3011.16	42.7456
5.17173	3034.64	2979.53	55.1115
5.18031	3017.52	2952.91	64.6106
5.1889	3008.59	2930.49	78.1059
5.19748	2995.6	2911.64	83.9587
5.20606	2981.07	2895.84	85.2229
5.21465	2974.5	2882.69	91.8139
5.22323	2967.22	2871.83	95.3837
5.23182	2958.82	2863.01	95.8073
5.2404	2951.09	2856	95.0992
5.24898	2948.47	2850.61	97.8581
5.25757	2944.12	2846.7	97.4171
5.26615	2940.75	2844.15	96.5995
5.27473	2943.66	2842.84	100.815
5.28332	2943.92	2842.71	101.209
5.2919	2943.23	2843.69	99.5468
5.30049	2946.23	2845.72	100.504
5.30907	2947.49	2848.79	98.6981
5.31765	2948.32	2852.85	95.4721
5.32624	2948.49	2857.9	90.589
5.33482	2953.43	2863.93	89.5024
5.3434	2955.94	2870.94	84.9988
5.35199	2957.17	2878.95	78.2227
5.36057	2960.58	2887.98	72.6009
5.36916	2963.46	2898.04	65.4173
5.37774	2967.99	2909.2	58.79
5.38632	2980.96	2921.48	59.4808
5.39491	2993.37	2934.94	58.4338
5.40349	3006.94	2949.65	57.2832
5.41208	3018.32	2965.69	52.6352
5.42066	3036.21	2983.14	53.0729
5.42924	3050.62	3002.09	48.5266
5.43783	3065.85	3022.67	43.1864
5.44641	3085.47	3044.99	40.4737
5.45499	3101.41	3069.22	32.1889
5.46358	3118.53	3095.5	23.033
5.47216	3140.91	3124.03	16.8791
5.48075	3168.04	3155.01	13.0259
5.48933	3196.33	3188.7	7.62294
5.49791	3227.69	3225.36	2.32148
5.5065	3264.17	3265.31	-1.14126
5.51508	3302.7	3308.9	-6.20107
5.52366	3343.83	3356.54	-12.7142
5.53225	3390.99	3408.7	-17.7159
5.54083	3440.56	3465.92	-25.3665
5.54942	3497.61	3528.82	-31.2029
5.558	3562.39	3598.1	-35.7071
5.56658	3633.19	3674.6	-41.4045
5.57517	3714.99	3759.27	-44.2802
5.58375	3803.63	3853.22	-49.5923
5.59233	3901.69	3957.74	-56.046
5.60092	4020.74	4074.3	-53.5614
5.6095	4149.01	4204.62	-55.6132
5.61809	4299.22	4350.64	-51.4233
5.62667	4461.81	4514.56	-52.7483
5.63525	4647.81	4698.81	-51.0059
5.64384	4864.75	4906.01	-41.2543
5.65242	5087.58	5138.83	-51.2477
5.661	5364.21	5399.84	-35.6286
5.66959	5666.76	5691.19	-24.4323
5.67817	5996.61	6014.36	-17.7429
5.68676	6367.81	6369.85	-2.04575
5.69534	6782.08	6757.33	24.7581
5.70392	7256.36	7176.13	80.2285
5.71251	7714.45	7626.54	87.9164
5.72109	8282.8	8111.12	171.68
5.72968	8877.68	8635.62	242.06
5.73826	9457.87	9208.13	249.742
5.74684	10132.7	9836.51	296.173
5.75543	10801.8	10524.1	277.693
5.76401	11470.8	11264.6	206.22
5.77259	12094.8	12037	57.8063
5.78118	12709	12801.8	-92.8319
5.78976	13223	13500.5	-277.568
5.79835	13572.2	14061.1	-488.836
5.80693	13773	14410.8	-637.756
5.81551	13793.8	14495.2	-701.397
5.8241	13669.5	14294.8	-625.238
5.83268	13365.3	13831.3	-465.946
5.84126	12872.5	13161.7	-289.219
5.84985	12303	12358.7	-55.7247
5.85843	11643.6	11493.9	149.673
5.86702	10843.9	10625.8	218.032
5.8756	10084.1	9794.98	289.088
5.88418	9383.64	9025.3	358.339
5.89277	8700.84	8328.16	372.677
5.90135	8045.04	7705.83	339.204
5.90993	7457.91	7155.42	302.489
5.91852	6972.4	6671.25	301.153
5.9271	6480.58	6246.48	234.096
5.93569	6071.28	5874.1	197.172
5.94427	5724.52	5547.45	177.075
5.95285	5401.45	5260.45	141.001
5.96144	5109.57	5007.73	101.842
5.97002	4865.63	4784.61	81.0265
5.9786	4650.04	4587.05	62.9975
5.98719	4440.83	4411.58	29.2447
5.99577	4272	4255.26	16.7423
6.00436	4124.14	4115.55	8.59262
6.01294	3980.37	3990.3	-9.93012
6.02152	3862.92	3877.68	-14.7559
6.03011	3756.42	3776.1	-19.6782
6.03869	3663.69	3684.23	-20.5325
6.04728	3575.22	3600.9	-25.6866
6.05586	3502.99	3525.12	-22.1265
6.06444	3431.57	3456.01	-24.4427
6.07303	3359.98	3392.84	-32.8613
6.08161	3302.51	3334.95	-32.4348
6.09019	3245.94	3281.78	-35.8454
6.09878	3191.77	3232.84	-41.0744
6.10736	3144.33	3187.7	-43.3662
6.11595	3100.56	3145.97	-45.409
6.12453	3058.97	3107.32	-48.3556
6.13311	3018.79	3071.46	-52.6692
6.1417	2989.01	3038.13	-49.1123
6.15028	2957.06	3007.08	-50.0282
6.15886	2926.19	2978.13	-51.938
6.16745	2901.56	2951.09	-49.5272
6.17603	2876.61	2925.78	-49.1711
6.18462	2852.28	2902.06	-49.7829
6.1932	2831.78	2879.81	-48.0252
6.20178	2813.29	2858.9	-45.6057
6.21037	2794.44	2839.22	-44.7853
6.21895	2778.06	2820.69	-42.6242
6.22753	2765.08	2803.2	-38.1154
6.23612	2750.63	2786.69	-36.0556
6.2447	2737.64	2771.08	-33.4356
6.25329	2725.5	2756.3	-30.7996
6.26187	2713.43	2742.3	-28.8726
6.27045	2701.85	2729.03	-27.1793
6.27904	2691.77	2716.42	-24.6543
6.28762	2680.96	2704.45	-23.4864
6.2962	2671.77	2693.06	-21.2896
6.30479	2661.96	2682.21	-20.2566
6.31337	2656.17	2671.88	-15.7166
6.32196	2649.91	2662.04	-12.1304
6.33054	2642.24	2652.64	-10.4009
6.33912	2636.23	2643.67	-7.44382
6.34771	2631.25	2635.1	-3.85003
6.35629	2623.72	2626.91	-3.18178
6.36488	2619.7	2619.07	0.63033
6.37346	2614	2611.57	2.43391
6.38204	2607.34	2604.38	2.95537
6.39063	2599.84	2597.5	2.33839
6.39921	2596.32	2590.91	5.41568
6.40779	2591.89	2584.58	7.30641
6.41638	2587.11	2578.51	8.60128
6.42496	2586.17	2572.69	13.4769
6.43355	2582.2	2567.1	15.0995
6.44213	2576.12	2561.73	14.3841
6.45071	2575.05	2556.58	18.4712
6.4593	2572.11	2551.64	20.472
6.46788	2567.94	2546.89	21.0551
6.47646	2565.63	2542.32	23.305
6.48505	2563.45	2537.95	25.5055
6.49363	2558.66	2533.74	24.9204
6.50222	2551.62	2529.71	21.9083
6.5108	2547.64	2525.84	21.8013
6.51938	2542.79	2522.13	20.6636
6.52797	2543.26	2518.57	24.6899
6.53655	2552.88	2515.17	37.7067
6.54513	2552.27	2511.92	40.3525
6.55372	2551.84	2508.81	43.0328
6.5623	2550.5	2505.84	44.6571
6.57089	2548.6	2503.01	45.5851
6.57947	2547.41	2500.33	47.0813
6.58805	2545.35	2497.78	47.5706
6.59664	2544.43	2495.37	49.0607
6.60522	2542.72	2493.09	49.626
6.6138	2543.18	2490.95	52.2247
6.62239	2542.65	2488.96	53.6935
6.63097	2543.31	2487.1	56.2127
6.63956	2542.08	2485.38	56.6942
6.64814	2541.91	2483.81	58.0947
6.65672	2540.03	2482.39	57.6434
6.66531	2537.92	2481.11	56.8017
6.67389	2536.74	2480	56.7448
6.68248	2534.65	2479.04	55.6113
6.69106	2533.94	2478.26	55.6821
6.69964	2531.15	2477.65	53.5057
6.70823	2531.68	2477.22	54.4617
6.71681	2529.83	2476.98	52.8435
6.72539	2528.51	2476.96	51.5505
6.73398	2513.5	2477.15	36.3474
6.74256	2507.76	2477.57	30.1919
6.75115	2504.75	2478.24	26.5176
6.75973	2505.03	2479.17	25.8563
6.76831	2506.77	2480.39	26.3846
6.7769	2506.87	2481.92	24.9459
6.78548	2505.46	2483.79	21.6695
6.79406	2506.05	2486.02	20.0307
6.80265	2505.84	2488.66	17.1801
6.81123	2505.08	2491.73	13.3476
6.81982	2506.47	2495.3	11.1755
6.8284	2507.93	2499.39	8.5369
6.83698	2510.04	2504.09	5.95154
6.84557	2510.01	2509.44	0.56997
6.85415	2512.48	2515.53	-3.05043
6.86273	2515.31	2522.44	-7.13794
6.87132	2518.11	2530.28	-12.1673
6.8799	2523.49	2539.15	-15.6646
6.88849	2527.68	2549.2	-21.5186
6.89707	2533.48	2560.55	-27.0733
6.90565	2540.33	2573.39	-33.0574
6.91424	2547.62	2587.91	-40.2835
6.92282	2557.92	2604.32	-46.3925
6.9314	2571.7	2622.86	-51.1551
6.93999	2592.41	2643.8	-51.3833
6.94857	2610.38	2667.41	-57.0281
6.95716	2634.83	2694	-59.1736
6.96574	2665.46	2723.84	-58.3819
6.97432	2693.76	2757.19	-63.4314
6.98291	2729.43	2794.22	-64.7826
6.99149	2769.51	2834.94	-65.432
7.00008	2812.4	2879.12	-66.7227
7.00866	2858.94	2926.12	-67.1819
7.01724	2912.27	2974.66	-62.3877
7.02583	2969.68	3022.62	-52.9374
7.03441	3015.53	3066.98	-51.4409
7.04299	3056.05	3104.23	-48.1755
7.05158	3082.73	3131.28	-48.5557
7.06016	3084.54	3146.22	-61.677
7.06875	3063.9	3148.39	-84.4942
7.07733	3017.36	3138.11	-120.747
7.08591	2958.63	3116.37	-157.748
7.0945	2893.01	3084.76	-191.745
7.10308	2821.59	3045.26	-223.671
7.11166	2758.51	3000.2	-241.689
7.12025	2706.36	2952.07	-245.714
7.12883	2659.63	2903.21	-243.58
7.13742	2622.95	2855.53	-232.573
7.146	2594.56	2810.3	-215.741
7.15458	2572.77	2768.26	-195.493
7.16317	2555.91	2729.73	-173.815
7.17175	2542.25	2694.73	-152.478
7.18033	2530.03	2663.14	-133.103
7.18892	2518.5	2634.72	-116.223
7.1975	2509.48	2609.22	-99.7464
7.20609	2503.71	2586.36	-82.6574
7.21467	2497.38	2565.87	-68.4857
7.22325	2493.36	2547.49	-54.1237
7.23184	2491.88	2530.98	-39.107
7.24042	2487.56	2516.15	-28.5898
7.249	2485.5	2502.81	-17.3032
7.25759	2483.2	2490.78	-7.58312
7.26617	2478.25	2479.94	-1.69045
7.27476	2475.24	2470.15	5.09271
7.28334	2474.71	2461.31	13.4043
7.29192	2473.86	2453.32	20.5396
7.30051	2473.23	2446.11	27.1211
7.30909	2474.17	2439.6	34.5613
7.31768	2472.91	2433.75	39.1628
7.32626	2472.58	2428.5	44.0803
7.33484	2471.72	2423.82	47.9023
7.34343	2470.99	2419.67	51.3201
7.35201	2469.71	2416.04	53.6703
7.36059	2469.95	2412.91	57.0398
7.36918	2471.26	2410.28	60.9795
7.37776	2471.63	2408.16	63.4738
7.38635	2470	2406.56	63.4434
7.39493	2471.26	2405.5	65.7582
7.40351	2470.78	2405.04	65.7492
7.4121	2471.5	2405.22	66.2829
7.42068	2472.8	2406.12	66.6796
7.42926	2473.35	2407.85	65.4956
7.43785	2472.54	2410.54	62.004
7.44643	2472.15	2414.36	57.7834
7.45502	2473.13	2419.55	53.5763
7.4636	2475.29	2426.39	48.898
7.47218	2478.04	2435.28	42.7621
7.48077	2480.65	2446.72	33.927
7.48935	2483.83	2461.37	22.4624
7.49793	2488.97	2480.09	8.88076
7.50652	2495.22	2504.01	-8.79024
7.5151	2501.44	2534.62	-33.1778
7.52369	2505.51	2573.76	-68.2489
7.53227	2507.58	2623.76	-116.175
7.54085	2510.59	2687.26	-176.666
7.54944	2516.5	2766.88	-250.383
7.55802	2523.91	2864.26	-340.352
7.5666	2525.06	2978.06	-453.001
7.57519	2523.76	3100.77	-577.003
7.58377	2521.98	3215.5	-693.515
7.59236	2517.03	3296.55	-779.525
7.60094	2513.16	3318.46	-805.3
7.60952	2509.98	3271.15	-761.166
7.61811	2504.65	3167.59	-662.935
7.62669	2501.84	3035.14	-533.303
7.63528	2501.32	2900.18	-398.859
7.64386	2499.91	2779.38	-279.469
7.65244	2499.84	2679.63	-179.795
7.66103	2499.87	2601.52	-101.648
7.66961	2498.17	2542.61	-44.4372
7.67819	2496.75	2499.52	-2.7732
7.68678	2497.35	2468.94	28.4072
7.69536	2497.21	2448.07	49.1439
7.70395	2496.96	2434.66	62.2999
7.71253	2499.33	2427.03	72.2981
7.72111	2501.92	2423.95	77.9677
7.7297	2507.01	2424.57	82.4425
7.73828	2515.72	2428.33	87.3899
7.74686	2524.62	2434.93	89.6933
7.75545	2530.57	2444.24	86.3299
7.76403	2546.09	2456.34	89.7522
7.77262	2567.7	2471.44	96.2559
7.7812	2601.1	2489.96	111.143
7.78978	2644.72	2512.47	132.249
7.79837	2692.9	2539.77	153.128
7.80695	2746.44	2572.88	173.561
7.81553	2804.22	2613.08	191.135
7.82412	2861.27	2661.88	199.39
7.8327	2909.27	2720.88	188.39
7.84129	2944.85	2791.41	153.447
7.84987	2973.36	2873.78	99.5818
7.85845	2988.31	2966	22.3113
7.86704	2993.88	3062.05	-68.172
7.87562	2994.23	3150.98	-156.749
7.8842	2990.43	3218.69	-228.259
7.89279	2986.94	3253.49	-266.549
7.90137	2983.49	3252.14	-268.645
7.90996	2983.62	3220.72	-237.093
7.91854	2987.11	3169.15	-182.044
7.92712	2993.49	3105.29	-111.796
7.93571	3001.42	3033.66	-32.2382
7.94429	3008.78	2957.83	50.9532
7.95287	3012.4	2882.05	130.354
7.96146	3008.76	2810.72	198.044
7.97004	3001	2747.03	253.969
7.97863	2985.82	2692.37	293.452
7.98721	2960.22	2646.69	313.538
7.99579	2925.6	2609.12	316.481
8.00438	2888.27	2578.51	309.752
8.01296	2845.3	2553.73	291.568
8.02155	2800.55	2533.76	266.793
8.03013	2760.79	2517.74	243.047
8.03871	2723.43	2505	218.424
8.0473	2687.77	2495	192.771
8.05588	2659.07	2487.29	171.777
8.06446	2635.13	2481.55	153.575
8.07305	2614.63	2477.52	137.108
8.08163	2598.9	2475	123.908
8.09022	2586.49	2473.82	112.672
8.0988	2578.31	2473.88	104.427
8.10738	2571.23	2475.09	96.1464
8.11597	2565.21	2477.39	87.821
8.12455	2563.63	2480.74	82.8856
8.13313	2561.83	2485.14	76.6927
8.14172	2563.2	2490.57	72.6284
8.1503	2564.2	2497.07	67.1328
8.15889	2567.23	2504.66	62.571
8.16747	2571.1	2513.4	57.7064
8.17605	2575.13	2522.56	52.5707
8.18464	2582.02	2533.8	48.2217
8.19322	2590.76	2546.43	44.3213
8.2018	2598.06	2560.58	37.4818
8.21039	2607.16	2576.37	30.7897
8.21897	2618.86	2593.96	24.899
8.22756	2631.9	2613.54	18.3589
8.23614	2648.88	2635.31	13.5695
8.24472	2667.03	2659.5	7.52574
8.25331	2689.28	2686.37	2.90435
8.26189	2711.8	2716.2	-4.39799
8.27047	2739.02	2749.3	-10.2812
8.27906	2772.35	2785.05	-12.6988
8.28764	2806.03	2825.72	-19.6862
8.29623	2845.48	2870.7	-25.2121
8.30481	2892.01	2920.34	-28.3285
8.31339	2940.72	2974.98	-34.2625
8.32198	2991.48	3034.87	-43.3882
8.33056	3049.82	3100.16	-50.3433
8.33915	3110.14	3170.71	-60.567
8.34773	3168.3	3245.87	-77.5702
8.35631	3229.91	3324.1	-94.1859
8.3649	3290.98	3402.38	-111.398
8.37348	3342.97	3475.83	-132.86
8.38206	3392.75	3538.07	-145.325
8.39065	3441.42	3582.94	-141.517
8.39923	3480.92	3606.99	-126.066
8.40782	3511.87	3610.9	-99.0316
8.4164	3530.41	3598.5	-68.0894
8.42498	3536.68	3574.29	-37.6148
8.43357	3525.91	3541.71	-15.8011
8.44215	3499.69	3502.74	-3.05764
8.45073	3456.4	3458.38	-1.98328
8.45932	3402.66	3409.26	-6.59727
8.4679	3336.93	3356.1	-19.166
8.47649	3262.28	3299.86	-37.5758
8.48507	3192.25	3241.71	-49.4578
8.49365	3118.9	3182.89	-63.9815
8.50224	3046.49	3124.58	-78.0941
8.51082	2981.92	3067.83	-85.908
8.5194	2926.23	3013.43	-87.1932
8.52799	2876.56	2961.95	-85.3906
8.53657	2831.46	2913.75	-82.2941
8.54516	2794.15	2869.01	-74.8584
8.55374	2758.79	2827.74	-68.9565
8.56232	2729.59	2789.88	-60.2982
8.57091	2703.78	2755.29	-51.5054
8.57949	2680.37	2723.77	-43.3905
8.58807	2659.65	2695.1	-35.4473
8.59666	2641.85	2669.08	-27.2217
8.60524	2627.35	2645.47	-18.1209
8.61383	2612.94	2624.08	-11.1341
8.62241	2601.87	2604.69	-2.82535
8.63099	2590.86	2587.14	3.71528
8.63958	2581.05	2571.25	9.79711
8.64816	2573.02	2556.88	16.1478
8.65675	2566.43	2543.87	22.5577
8.66533	2561.03	2532.12	28.9009
8.67391	2554.75	2521.52	33.2341
8.6825	2550.02	2511.96	38.0637
8.69108	2544.2	2503.36	40.8367
8.69966	2538.69	2495.65	43.038
8.70825	2533.39	2488.75	44.6332
8.71683	2529.6	2482.62	46.981
8.72542	2528.17	2477.2	50.9687
8.734	2527.01	2472.45	54.5568
8.74258	2524.25	2468.33	55.9227
8.75117	2522.16	2464.81	57.3502
8.75975	2518.38	2461.87	56.5145
8.76833	2516.2	2459.48	56.7157
8.77692	2514.57	2457.64	56.9315
8.7855	2512.7	2456.33	56.372
8.79409	2511.41	2455.54	55.8669
8.80267	2509.79	2455.28	54.5026
8.81125	2507.16	2455.56	51.6019
8.81984	2508.54	2456.36	52.18
8.82842	2509.03	2457.72	51.3112
8.837	2509.1	2459.65	49.4512
8.84559	2509.69	2462.15	47.5321
8.85417	2508.83	2465.27	43.5659
8.86276	2508.79	2469.01	39.7749
8.87134	2510.13	2473.42	36.7069
8.87992	2511.7	2478.5	33.1921
8.88851	2513.72	2484.29	29.4263
8.89709	2516.12	2490.8	25.3155
8.90567	2517.86	2498.04	19.8184
8.91426	2521.05	2505.99	15.0596
8.92284	2523.91	2514.64	9.26919
8.93143	2526.7	2523.93	2.77195
8.94001	2530.52	2533.8	-3.28099
8.94859	2532.65	2544.13	-11.4827
8.95718	2536.28	2554.82	-18.5476
8.96576	2540.39	2565.74	-25.3517
8.97435	2545.94	2576.78	-30.8414
8.98293	2552.07	2587.88	-35.807
8.99151	2558.97	2599.03	-40.0577
9.0001	2565.29	2610.37	-45.0737
9.00868	2569.16	2622.11	-52.9587
9.01726	2576.97	2634.64	-57.6731
9.02585	2580.8	2648.39	-67.5903
9.03443	2585.21	2663.76	-78.5476
9.04302	2591.4	2680.96	-89.5615
9.0516	2595.81	2699.73	-103.926
9.06018	2600.46	2719	-118.533
9.06877	2604.85	2736.62	-131.767
9.07735	2608.46	2749.53	-141.074
9.08593	2609.08	2754.51	-145.434
9.09452	2609.17	2749.46	-140.29
9.1031	2608.07	2734.45	-126.377
9.11169	2605.14	2711.75	-106.619
9.12027	2601.79	2684.78	-82.9877
9.12885	2597.31	2656.78	-59.4747
9.13744	2591.87	2630.12	-38.2496
9.14602	2587.6	2606.11	-18.5094
9.1546	2583.16	2585.24	-2.0815
9.16319	2579.4	2567.53	11.8667
9.17177	2575.09	2552.73	22.3596
9.18036	2570.18	2540.49	29.6904
9.18894	2565.27	2530.43	34.8353
9.19752	2560.29	2522.23	38.0607
9.20611	2557.15	2515.56	41.5808
9.21469	2554.07	2510.18	43.8844
9.22327	2550.84	2505.86	44.9782
9.23186	2547.96	2502.42	45.5357
9.24044	2545.14	2499.7	45.4388
9.24903	2542.83	2497.58	45.2443
9.25761	2540.74	2495.98	44.7587
9.26619	2538.82	2494.83	43.9918
9.27478	2537.6	2494.09	43.5162
9.28336	2536.11	2493.71	42.4012
9.29195	2535.7	2493.69	42.0135
9.30053	2535.78	2494.01	41.7718
9.30911	2535.62	2494.66	40.958
9.3177	2534.34	2495.64	38.6998
9.32628	2533.16	2496.93	36.2333
9.33486	2533.59	2498.52	35.077
9.34345	2534.13	2500.41	33.7251
9.35203	2536.67	2502.59	34.0769
9.36062	2538.65	2505.07	33.5839
9.3692	2539	2507.84	31.1572
9.37778	2538.72	2510.93	27.789
9.38637	2538.16	2514.35	23.8152
9.39495	2538.5	2518.12	20.3878
9.40353	2539.74	2522.26	17.477
9.41212	2543.03	2526.81	16.2197
9.4207	2548.03	2531.79	16.2399
9.42929	2552.71	2537.24	15.4683
9.43787	2555.81	2543.19	12.6231
9.44645	2558.33	2549.67	8.6599
9.45504	2560.35	2556.73	3.62192
9.46362	2562.52	2564.4	-1.88079
9.4722	2565.45	2572.72	-7.26837
9.48079	2569.44	2581.74	-12.3006
9.48937	2574.4	2591.52	-17.1142
9.49796	2580.32	2602.09	-21.7706
9.50654	2586.11	2613.53	-27.4243
9.51512	2591.11	2625.9	-34.7973
9.52371	2597.59	2639.27	-41.6825
9.53229	2603.28	2653.7	-50.4187
9.54087	2608.65	2669.28	-60.637
9.54946	2615.9	2686.09	-70.1937
9.55804	2622.88	2704.2	-81.3195
9.56663	2631.84	2723.69	-91.8486
9.57521	2642.03	2744.64	-102.613
9.58379	2654.31	2767.11	-112.801
9.59238	2666.17	2791.15	-124.979
9.60096	2678.54	2816.79	-138.258
9.60955	2694.56	2844.06	-149.499
9.61813	2713.53	2872.94	-159.403
9.62671	2737.13	2903.38	-166.254
9.6353	2769.02	2935.33	-166.313
9.64388	2805.31	2968.7	-163.396
9.65246	2852.66	3003.4	-150.745
9.66105	2915.89	3039.31	-123.425
9.66963	3001.27	3076.34	-75.0694
9.67822	3111.9	3114.39	-2.48737
9.6868	3253.18	3153.36	99.8231
9.69538	3439.94	3193.12	246.821
9.70397	3630.52	3233.49	397.035
9.71255	3831.22	3274.11	557.114
9.72113	4013.68	3314.38	699.298
9.72972	4133.7	3353.29	780.404
9.7383	4185.83	3389.38	796.448
9.74689	4162.19	3420.74	741.443
9.75547	4076.71	3445.41	631.301
9.76405	3963.67	3461.83	501.843
9.77264	3833.22	3469.45	363.771
9.78122	3704.26	3468.86	235.392
9.7898	3603.97	3461.55	142.416
9.79839	3514.12	3449.33	64.7826
9.80697	3444.88	3433.96	10.9262
9.81556	3387.34	3416.87	-29.5327
9.82414	3336.11	3399.21	-63.0941
9.83272	3288.66	3381.82	-93.1551
9.84131	3243.74	3365.33	-121.598
9.84989	3205.08	3350.21	-145.129
9.85847	3167.74	3336.78	-169.042
9.86706	3136.31	3325.28	-188.969
9.87564	3110.67	3315.89	-205.217
9.88423	3092.9	3308.8	-215.901
9.89281	3083.14	3304.28	-221.142
9.90139	3084.56	3302.7	-218.142
9.90998	3099.37	3304.59	-205.222
9.91856	3128.74	3310.67	-181.928
9.92715	3169.53	3321.78	-152.255
9.93573	3228.11	3338.87	-110.755
9.94431	3301.09	3362.81	-61.7188
9.9529	3388.01	3394.16	-6.1542
9.96148	3480.59	3432.81	47.781
9.97006	3576.32	3477.38	98.9445
9.97865	3671.38	3524.61	146.772
9.98723	3742.76	3568.99	173.764
9.99582	3781.9	3602.98	178.92
10.0044	3780.82	3618.48	162.348
10.013	3734.32	3609.38	124.939
10.0216	3644.51	3574.01	70.5007
10.0302	3525.44	3515.88	9.56924
10.0387	3391.58	3442.18	-50.5989
10.0473	3266.36	3361.11	-94.7503
10.0559	3150.1	3279.65	-129.546
10.0645	3051.28	3202.52	-151.233
10.0731	2975.03	3132.31	-157.277
10.0816	2913.7	3070.01	-156.307
10.0902	2864.01	3015.59	-151.579
10.0988	2827.02	2968.51	-141.492
10.1074	2797.26	2927.99	-130.735
10.116	2774.96	2893.23	-118.27
10.1246	2756.53	2863.45	-106.924
10.1332	2741.91	2837.97	-96.0519
10.1417	2727.74	2816.19	-88.4475
10.1503	2715.3	2797.61	-82.3052
10.1589	2704.21	2781.81	-77.6024
10.1675	2695.22	2768.45	-73.2274
10.1761	2687.55	2757.23	-69.6829
10.1847	2682.85	2747.91	-65.054
10.1932	2678.02	2740.28	-62.2542
10.2018	2674.13	2734.17	-60.0367
10.2104	2670.85	2729.43	-58.5749
10.219	2666.73	2725.93	-59.1941
10.2276	2661.39	2723.54	-62.1482
10.2362	2657.59	2722.15	-64.5594
10.2447	2653.36	2721.64	-68.2729
10.2533	2649.37	2721.88	-72.5137
10.2619	2647.3	2722.75	-75.4567
10.2705	2645.91	2724.1	-78.1955
10.2791	2646.42	2725.78	-79.3521
10.2877	2646.5	2727.61	-81.1112
10.2963	2646.52	2729.42	-82.8976
10.3048	2646.48	2731.04	-84.5572
10.3134	2646.28	2732.31	-86.026
10.322	2646.58	2733.07	-86.4932
10.3306	2646.9	2733.24	-86.335
10.3392	2648.62	2732.73	-84.1086
10.3477	2650.09	2731.54	-81.4525
10.3563	2650.44	2729.69	-79.2516
10.3649	2653.04	2727.25	-74.2057
10.3735	2657.13	2724.32	-67.1951
10.3821	2661.6	2721.02	-59.4159
10.3907	2668.09	2717.44	-49.3442
10.3993	2674.38	2713.69	-39.3162
10.4078	2680.32	2709.87	-29.5512
10.4164	2685.95	2706.07	-20.1161
10.425	2693.03	2702.38	-9.34727
10.4336	2698.28	2698.9	-0.6216
10.4422	2704.74	2695.73	9.0096
10.4508	2712.47	2692.95	19.5224
10.4593	2719.5	2690.6	28.901
10.4679	2726.28	2688.73	37.5496
10.4765	2732.74	2687.34	45.4002
10.4851	2739	2686.43	52.5719
10.4937	2744.96	2686	58.9684
10.5023	2752.89	2686.01	66.8778
10.5108	2762.63	2686.46	76.1688
10.5194	2773.29	2687.31	85.9843
10.528	2785.43	2688.52	96.902
10.5366	2798.74	2690.05	108.692
10.5452	2813.65	2691.82	121.822
10.5538	2829.11	2693.76	135.356
10.5624	2844.83	2695.76	149.071
10.5709	2858.81	2697.73	161.073
10.5795	2869.1	2699.63	169.463
10.5881	2875.65	2701.43	174.218
10.5967	2878.33	2703.13	175.199
10.6053	2875.38	2704.77	170.608
10.6138	2865.97	2706.36	159.607
10.6224	2850.59	2707.88	142.707
10.631	2831.51	2709.24	122.273
10.6396	2809.43	2710.24	99.1846
10.6482	2787.83	2710.64	77.1946
10.6568	2767.12	2710.12	56.9975
10.6654	2752.14	2708.44	43.7071
10.6739	2737.43	2705.5	31.9242
10.6825	2726.89	2701.44	25.4471
10.6911	2719.76	2696.56	23.1985
10.6997	2714.58	2691.14	23.4445
10.7083	2715.23	2685.77	29.4617
10.7169	2718.93	2680.63	38.2989
10.7254	2726.67	2675.91	50.7583
10.734	2739.17	2671.72	67.4508
10.7426	2751.06	2668.1	82.9626
10.7512	2764.04	2665.04	98.9947
10.7598	2775.16	2662.52	112.641
10.7684	2782.58	2660.5	122.081
10.7769	2785.99	2658.94	127.051
10.7855	2786.23	2657.81	128.427
10.7941	2781.61	2657.06	124.544
10.8027	2776.2	2656.68	119.523
10.8113	2768.54	2656.63	111.911
10.8199	2759.33	2656.88	102.442
10.8284	2750.36	2657.43	92.9227
10.837	2742.01	2658.26	83.7577
10.8456	2735.32	2659.34	75.9739
10.8542	2729.94	2660.68	69.2635
10.8628	2725.54	2662.26	63.275
10.8714	2721.5	2664.08	57.4151
10.8799	2719.97	2666.14	53.823
10.8885	2719.98	2668.44	51.5415
10.8971	2721.37	2670.97	50.4
10.9057	2725.54	2673.74	51.799
10.9143	2728.77	2676.76	52.0106
10.9229	2731.05	2680.02	51.0292
10.9314	2735.22	2683.55	51.6658
10.94	2738.89	2687.36	51.5284
10.9486	2743.44	2691.45	51.994
10.9572	2750.01	2695.84	54.1619
10.9658	2756.32	2700.57	55.7516
10.9744	2763.64	2705.64	57.9984
10.983	2771.2	2711.09	60.1152
10.9915	2779.4	2716.95	62.45
11.0001	2787.42	2723.26	64.1539
11.0087	2795.79	2730.07	65.7191
11.0173	2805.24	2737.42	67.8181
11.0259	2815.08	2745.38	69.7024
11.0344	2825.36	2754	71.3605
11.043	2834.82	2763.35	71.4691
11.0516	2842.18	2773.52	68.6601
11.0602	2849.74	2784.56	65.179
11.0688	2855.51	2796.57	58.937
11.0774	2862.3	2809.61	52.6892
11.086	2871.52	2823.74	47.7751
11.0945	2881.04	2839.01	42.0295
11.1031	2891.5	2855.44	36.0577
11.1117	2900.31	2873.01	27.2949
11.1203	2908.41	2891.67	16.7355
11.1289	2917.09	2911.3	5.78797
11.1375	2925.5	2931.75	-6.24243
11.146	2935	2952.79	-17.7889
11.1546	2945.96	2974.2	-28.2419
11.1632	2956.62	2995.76	-39.1384
11.1718	2967.9	3017.23	-49.3307
11.1804	2979.78	3038.4	-58.6193
11.189	2992.25	3059.04	-66.7849
11.1975	3003.17	3078.85	-75.6881
11.2061	3015.64	3097.52	-81.8784
11.2147	3027.87	3114.64	-86.7741
11.2233	3039.43	3129.84	-90.4172
11.2319	3051.83	3142.77	-90.9489
11.2405	3065.87	3153.19	-87.3186
11.2491	3079.96	3161	-81.0393
11.2576	3096.28	3166.25	-69.9705
11.2662	3116.18	3169.14	-52.9653
11.2748	3137.28	3169.99	-32.7186
11.2834	3162.2	3169.19	-6.98821
11.292	3190.71	3167.15	23.5594
11.3005	3219.85	3164.3	55.5412
11.3091	3248.99	3161.08	87.9117
11.3177	3276.57	3157.87	118.702
11.3263	3302.47	3155.02	147.456
11.3349	3321.06	3152.83	168.23
11.3435	3332.28	3151.56	180.729
11.3521	3332.4	3151.38	181.026
11.3606	3325.17	3152.43	172.736
11.3692	3311.88	3154.8	157.08
11.3778	3295.44	3158.51	136.928
11.3864	3277.94	3163.56	114.373
11.395	3260.37	3169.91	90.4581
11.4036	3245.43	3177.47	67.9612
11.4121	3236.13	3186.16	49.9656
11.4207	3225.91	3195.88	30.0259
11.4293	3220.89	3206.52	14.3695
11.4379	3218.2	3217.98	0.22497
11.4465	3218.84	3230.13	-11.2969
11.4551	3222.52	3242.87	-20.3562
11.4636	3225.66	3256.03	-30.3668
11.4722	3230.97	3269.37	-38.4086
11.4808	3236.84	3282.59	-45.7461
11.4894	3243.18	3295.23	-52.0501
11.498	3250.68	3306.77	-56.0893
11.5066	3258.18	3316.62	-58.4447
11.5151	3264.85	3324.21	-59.3609
11.5237	3271.33	3329.02	-57.6955
11.5323	3274.81	3330.63	-55.8205
11.5409	3275.11	3328.78	-53.6681
11.5495	3274.92	3323.4	-48.4749
11.5581	3272.11	3314.74	-42.6278
11.5666	3265.84	3303.3	-37.464
11.5752	3258.77	3289.78	-31.0097
11.5838	3247.19	3274.89	-27.7036
11.5924	3231.85	3259.23	-27.3786
11.601	3216.35	3243.22	-26.8635
11.6096	3200.74	3227.08	-26.3443
11.6181	3181.52	3210.91	-29.3898
11.6267	3161.47	3194.66	-33.1906
11.6353	3141.23	3178.27	-37.0394
11.6439	3121.85	3161.65	-39.8005
11.6525	3102.03	3144.73	-42.7038
11.6611	3082.47	3127.5	-45.0358
11.6697	3066.09	3109.97	-43.8814
11.6782	3046.04	3092.2	-46.1628
11.6868	3027.07	3074.29	-47.22
11.6954	3011.93	3056.35	-44.4155
11.704	2994.49	3038.51	-44.0187
11.7126	2979.31	3020.93	-41.6126
11.7212	2963.45	3003.71	-40.2565
11.7297	2944.96	2986.98	-42.0176
11.7383	2927.92	2970.84	-42.9147
11.7469	2911.97	2955.36	-43.3915
11.7555	2897.34	2940.6	-43.2559
11.7641	2881.97	2926.6	-44.6297
11.7727	2867.35	2913.39	-46.0321
11.7812	2852.75	2900.96	-48.2145
11.7898	2837.91	2889.33	-51.4235
11.7984	2824.32	2878.48	-54.1675
11.807	2813.4	2868.4	-54.9977
11.8156	2802.69	2859.05	-56.3688
11.8242	2792.05	2850.43	-58.3762
11.8327	2784.06	2842.5	-58.4386
11.8413	2775.75	2835.25	-59.5014
11.8499	2766.96	2828.64	-61.6782
11.8585	2760.89	2822.66	-61.772
11.8671	2754.04	2817.29	-63.246
11.8757	2747.37	2812.51	-65.1372
11.8842	2738.65	2808.31	-69.661
11.8928	2730.92	2804.68	-73.7661
11.9014	2726.51	2801.63	-75.1189
11.91	2723.5	2799.14	-75.6368
11.9186	2721.07	2797.23	-76.1608
11.9272	2718.07	2795.91	-77.8373
11.9358	2715.81	2795.18	-79.3782
11.9443	2713.85	2795.08	-81.2318
11.9529	2714.52	2795.61	-81.0935
11.9615	2714.92	2796.8	-81.8786
11.9701	2716.76	2798.64	-81.8812
11.9787	2718.43	2801.14	-82.712
11.9872	2721.16	2804.24	-83.0755
11.9958	2725.02	2807.84	-82.8222
12.0044	2730.7	2811.78	-81.0886
12.013	2737.73	2815.79	-78.0605
12.0216	2744.71	2819.5	-74.7875
12.0302	2754.16	2822.48	-68.3221
12.0388	2763.96	2824.29	-60.3298
12.0473	2774.96	2824.6	-49.6398
12.0559	2785.94	2823.24	-37.2924
12.0645	2795.92	2820.26	-24.3386
12.0731	2805.31	2815.91	-10.5983
12.0817	2812.99	2810.52	2.46863
12.0903	2816.73	2804.43	12.3086
12.0988	2819.13	2797.9	21.2258
12.1074	2817.99	2791.12	26.8717
12.116	2814.1	2784.15	29.9537
12.1246	2805.99	2777.02	28.9705
12.1332	2793.79	2769.69	24.1066
12.1418	2780.46	2762.12	18.3384
12.1503	2764.38	2754.29	10.0971
12.1589	2748.27	2746.17	2.09908
12.1675	2733.96	2737.8	-3.83696
12.1761	2720	2729.23	-9.22562
12.1847	2707.69	2720.56	-12.8682
12.1933	2696.3	2711.94	-15.6395
12.2019	2685.92	2703.53	-17.61
12.2104	2676.4	2695.51	-19.1124
12.219	2668	2688.1	-20.0988
12.2276	2661.27	2681.47	-20.2072
12.2362	2654.93	2675.82	-20.8913
12.2448	2649.27	2671.3	-22.0288
12.2533	2644.88	2668.03	-23.151
12.2619	2642.06	2666.1	-24.0427
12.2705	2639.73	2665.55	-25.8221
12.2791	2637.77	2666.39	-28.6177
12.2877	2636.74	2668.57	-31.8364
12.2963	2635.26	2672.04	-36.7833
12.3049	2634.86	2676.71	-41.8439
12.3134	2633.7	2682.46	-48.7657
12.322	2633.5	2689.21	-55.7048
12.3306	2633.02	2696.83	-63.8122
12.3392	2632.41	2705.24	-72.8279
12.3478	2633.34	2714.34	-81.001
12.3564	2634.68	2724.06	-89.3812
12.3649	2636.91	2734.34	-97.4323
12.3735	2640.28	2745.13	-104.856
12.3821	2642.69	2756.41	-113.722
12.3907	2646.18	2768.14	-121.958
12.3993	2650.25	2780.33	-130.071
12.4079	2656.46	2792.95	-136.493
12.4164	2664.04	2806.02	-141.983
12.425	2671.66	2819.54	-147.882
12.4336	2680.66	2833.5	-152.837
12.4422	2692.96	2847.9	-154.935
12.4508	2706	2862.72	-156.718
12.4594	2721.77	2877.95	-156.176
12.4679	2741.89	2893.54	-151.652
12.4765	2762.34	2909.44	-147.099
12.4851	2788.93	2925.58	-136.65
12.4937	2819.92	2941.85	-121.928
12.5023	2853.17	2958.13	-104.959
12.5109	2889.85	2974.27	-84.421
12.5195	2927.75	2990.12	-62.3732
12.528	2963.49	3005.48	-41.9886
12.5366	2994.78	3020.16	-25.3762
12.5452	3020.86	3033.95	-13.0935
12.5538	3035.35	3046.68	-11.3352
12.5624	3038.92	3058.05	-19.1231
12.5709	3034.57	3068.17	-33.6027
12.5795	3023.48	3076.84	-53.3653
12.5881	3009.09	3084.03	-74.9414
12.5967	2995.68	3089.77	-94.0948
12.6053	2983.05	3094.15	-111.092
12.6139	2974.41	3097.31	-122.899
12.6225	2971.1	3099.44	-128.336
12.631	2971.01	3100.77	-129.758
12.6396	2974.4	3101.55	-127.151
12.6482	2981.45	3102.02	-120.566
12.6568	2988.99	3102.41	-113.424
12.6654	2996.66	3102.93	-106.276
12.674	3004.46	3103.74	-99.2743
12.6825	3010.13	3104.91	-94.7814
12.6911	3014.26	3106.44	-92.1869
12.6997	3014.98	3108.2	-93.2264
12.7083	3010.89	3109.93	-99.0328
12.7169	3005.23	3111.19	-105.962
12.7255	2997.08	3111.44	-114.359
12.734	2988.77	3110.03	-121.256
12.7426	2980.8	3106.31	-125.512
12.7512	2973.57	3099.78	-126.213
12.7598	2965.72	3090.14	-124.428
12.7684	2959.02	3077.39	-118.373
12.777	2954.49	3061.76	-107.265
12.7855	2950.08	3043.66	-93.5796
12.7941	2948.09	3023.61	-75.5216
12.8027	2945.49	3002.21	-56.7181
12.8113	2940.77	2980.02	-39.2545
12.8199	2934.99	2957.64	-22.6482
12.8285	2929.09	2935.56	-6.46716
12.837	2922.66	2914.21	8.45099
12.8456	2916.47	2893.91	22.5628
12.8542	2907.53	2874.86	32.6725
12.8628	2897.47	2857.17	40.3064
12.8714	2884.68	2840.87	43.8054
12.88	2871.52	2825.95	45.5748
12.8886	2857.39	2812.33	45.0648
12.8971	2840.72	2799.93	40.7946
12.9057	2824.53	2788.65	35.8812
12.9143	2807.15	2778.39	28.7616
12.9229	2789.54	2769.06	20.483
12.9315	2774.27	2760.55	13.7184
12.94	2759.85	2752.79	7.05774
12.9486	2746.33	2745.7	0.62902
12.9572	2735.38	2739.2	-3.81547
12.9658	2725.55	2733.24	-7.69116
12.9744	2717.15	2727.76	-10.6055
12.983	2708.74	2722.72	-13.9766
12.9916	2700.75	2718.07	-17.3157
13.0001	2695.86	2713.79	-17.9222
13.0087	2690.33	2709.83	-19.5048
13.0173	2686.28	2706.19	-19.91
13.0259	2682.19	2702.83	-20.6408
13.0345	2677.24	2699.73	-22.4955
13.0431	2672.79	2696.88	-24.0969
13.0516	2669.13	2694.19	-25.051
13.0602	2666.18	2691.77	-25.5962
13.0688	2662.71	2689.55	-26.836
13.0774	2661.72	2687.49	-25.7657
13.086	2660.09	2685.57	-25.4839
13.0946	2658.26	2683.78	-25.5217
13.1031	2656.74	2682.08	-25.3429
13.1117	2653.36	2680.47	-27.1026
13.1203	2648.98	2678.9	-29.9214
13.1289	2646.05	2677.43	-31.3878
13.1375	2643.39	2676.06	-32.6692
13.1461	2642.56	2674.78	-32.2188
13.1547	2642.19	2673.62	-31.4294
13.1632	2640	2672.58	-32.5869
13.1718	2638.18	2671.69	-33.514
13.1804	2637.22	2670.95	-33.7265
13.189	2637.48	2670.36	-32.8767
13.1976	2637.54	2669.93	-32.3931
13.2061	2636.71	2669.66	-32.9515
13.2147	2636.65	2669.56	-32.9102
13.2233	2635.6	2669.63	-34.0272
13.2319	2635.49	2669.87	-34.3821
13.2405	2635.21	2670.18	-34.9747
13.2491	2634.56	2670.77	-36.2177
13.2576	2635.62	2671.55	-35.9366
13.2662	2637.54	2672.52	-34.9845
13.2748	2638.85	2673.69	-34.8376
13.2834	2640.51	2675.06	-34.5539
13.292	2640.49	2676.64	-36.1492
13.3006	2640.46	2678.45	-37.9859
13.3092	2642.06	2680.48	-38.426
13.3177	2642.31	2682.76	-40.4493
13.3263	2644.12	2685.29	-41.1713
13.3349	2645.54	2688.08	-42.5355
13.3435	2648.33	2691.14	-42.8095
13.3521	2651.8	2694.48	-42.6805
13.3607	2655.12	2698.11	-42.9873
13.3692	2658.61	2702.04	-43.4288
13.3778	2662.52	2706.27	-43.7458
13.3864	2664.7	2710.81	-46.1114
13.395	2667.79	2715.65	-47.8677
13.4036	2671.19	2720.81	-49.6173
13.4122	2673.62	2726.25	-52.6296
13.4207	2676.49	2731.98	-55.4877
13.4293	2679.71	2737.97	-58.2566
13.4379	2682.3	2744.18	-61.8803
13.4465	2684.67	2750.59	-65.9155
13.4551	2687.69	2755.95	-68.2567
13.4637	2691.15	2762.53	-71.3846
13.4723	2695.67	2769.07	-73.4057
13.4808	2699.23	2775.45	-76.2211
13.4894	2703.29	2781.5	-78.21
13.498	2706.5	2787.05	-80.5541
13.5066	2710.84	2791.88	-81.0415
13.5152	2714.64	2795.76	-81.1149
13.5237	2719.36	2798.46	-79.1057
13.5323	2724.79	2799.81	-75.0233
13.5409	2729.88	2799.7	-69.818
13.5495	2734.26	2798.12	-63.8606
13.5581	2738.97	2795.15	-56.1777
13.5667	2741.97	2790.98	-49.004
13.5753	2745.77	2785.83	-40.0596
13.5838	2748.77	2779.94	-31.1739
13.5924	2752.35	2773.55	-21.1989
13.601	2754.24	2766.86	-12.6198
13.6096	2757.45	2760.04	-2.58825
13.6182	2759.75	2753.22	6.5305
13.6268	2762.15	2746.52	15.6294
13.6353	2765.6	2740.01	25.5921
13.6439	2769	2733.76	35.2424
13.6525	2772.18	2727.81	44.3764
13.6611	2774.4	2722.2	52.2065
13.6697	2777.88	2716.95	60.9323
13.6783	2779.46	2712.09	67.3766
13.6868	2781.19	2707.62	73.5711
13.6954	2785.42	2703.55	81.8731
13.704	2787.61	2699.89	87.7297
13.7126	2792.05	2696.63	95.415
13.7212	2796.91	2693.78	103.126
13.7298	2801.29	2691.34	109.954
13.7383	2806.16	2689.3	116.86
13.7469	2810.42	2687.66	122.768
13.7555	2815.7	2686.41	129.287
13.7641	2821.76	2685.55	136.212
13.7727	2827.62	2685.08	142.539
13.7813	2832.87	2684.99	147.883
13.7898	2838.04	2685.28	152.764
13.7984	2843.67	2685.94	157.736
13.807	2851.75	2686.96	164.785
13.8156	2858.68	2688.34	170.34
13.8242	2863.27	2690.08	173.192
13.8328	2867.08	2692.15	174.922
13.8414	2868.99	2694.56	174.432
13.8499	2866.84	2697.29	169.549
13.8585	2865.21	2700.32	164.888
13.8671	2860.82	2703.64	157.179
13.8757	2856.1	2707.24	148.859
13.8843	2852.01	2711.06	140.945
13.8928	2847.45	2715.16	132.287
13.9014	2842.02	2719.48	122.538
13.91	2836.47	2724.01	112.463
13.9186	2831.08	2728.73	102.349
13.9272	2828.05	2733.64	94.4086
13.9358	2825.37	2738.72	86.6451
13.9444	2822.28	2743.97	78.3064
13.9529	2818.26	2749.38	68.8867
13.9615	2814.14	2754.92	59.2257
13.9701	2810.39	2760.56	49.8298
13.9787	2808.05	2766.26	41.7891
13.9873	2806.21	2771.93	34.2831
13.9959	2806.99	2777.45	29.5475
14.0044	2807.43	2782.68	24.7466
14.013	2807.67	2787.46	20.2076
14.0216	2808.35	2791.65	16.7001
14.0302	2808.16	2795.12	13.0415
14.0388	2807.72	2797.85	9.87816
14.0474	2806.04	2799.85	6.19286
14.0559	2806.68	2801.24	5.43756
14.0645	2806.11	2802.17	3.93721
14.0731	2806.87	2802.79	4.07995
14.0817	2808.45	2803.24	5.20388
14.0903	2808.39	2803.62	4.77075
14.0989	2808.67	2803.96	4.71161
14.1075	2809.12	2804.28	4.83815
14.116	2807.85	2804.56	3.29253
14.1246	2806.92	2804.73	2.18808
14.1332	2805.07	2804.75	0.32289
14.1418	2803.28	2804.55	-1.27204
14.1504	2801.15	2804.08	-2.93116
14.159	2798.84	2803.28	-4.43993
14.1675	2796.14	2802.11	-5.96616
14.1761	2792.08	2800.52	-8.4389
14.1847	2786.8	2798.49	-11.6955
14.1933	2780.67	2795.99	-15.3188
14.2019	2774.64	2792.96	-18.3197
14.2104	2768.86	2789.4	-20.5352
14.219	2763.66	2785.26	-21.6049
14.2276	2759.17	2780.54	-21.3744
14.2362	2753.13	2775.25	-22.1212
14.2448	2748.26	2769.44	-21.1833
14.2534	2743.52	2763.19	-19.6746
14.262	2738.98	2756.62	-17.6409
14.2705	2734.97	2749.87	-14.8988
14.2791	2729.33	2743.08	-13.7575
14.2877	2724.65	2736.39	-11.7439
14.2963	2719.41	2729.92	-10.5033
14.3049	2715.53	2723.75	-8.21126
14.3135	2711.78	2717.95	-6.169
14.322	2709.3	2712.56	-3.26175
14.3306	2705.36	2707.62	-2.25908
14.3392	2700.38	2703.13	-2.74512
14.3478	2696.7	2699.06	-2.36702
14.3564	2691.21	2695.41	-4.20609
14.365	2687.74	2692.14	-4.39253
14.3735	2685.42	2689.18	-3.75737
14.3821	2680.56	2686.49	-5.93381
14.3907	2676.31	2684.02	-7.71169
14.3993	2672.18	2681.7	-9.5208
14.4079	2667.51	2679.49	-11.9779
14.4165	2663.44	2677.38	-13.9321
14.4251	2658.75	2675.34	-16.5809
14.4336	2655.8	2673.36	-17.5615
14.4422	2651.32	2671.46	-20.1346
14.4508	2646.41	2669.62	-23.207
14.4594	2642.11	2667.83	-25.7201
14.468	2636.58	2666.08	-29.5021
14.4765	2632.06	2664.34	-32.2786
14.4851	2627.77	2662.58	-34.8139
14.4937	2624.06	2660.79	-36.7292
14.5023	2620.55	2658.92	-38.3751
14.5109	2617.65	2656.97	-39.3236
14.5195	2614.94	2654.92	-39.9786
14.5281	2611.35	2652.76	-41.4068
14.5366	2607.68	2650.5	-42.8205
14.5452	2603.44	2648.15	-44.7094
14.5538	2598.67	2645.73	-47.0571
14.5624	2596.16	2643.27	-47.1041
14.571	2594.37	2640.8	-46.4254
14.5796	2592.8	2638.36	-45.5602
14.5881	2591.47	2635.99	-44.5164
14.5967	2589.27	2633.72	-44.4519
14.6053	2585.7	2631.6	-45.8947
14.6139	2583.45	2629.64	-46.1926
14.6225	2581.13	2627.87	-46.7415
14.6311	2578.7	2626.3	-47.6008
14.6396	2577.58	2624.94	-47.3548
14.6482	2577.09	2623.78	-46.6908
14.6568	2576.36	2622.83	-46.4748
14.6654	2576.58	2622.08	-45.5068
14.674	2576.33	2621.54	-45.2163
14.6826	2576.76	2621.22	-44.4646
14.6911	2576.86	2621.14	-44.2862
14.6997	2577.24	2621.34	-44.1077
14.7083	2577.71	2621.86	-44.156
14.7169	2579.65	2622.73	-43.0862
14.7255	2583.9	2623.99	-40.0854
14.7341	2588.86	2625.66	-36.8
14.7426	2592.65	2627.76	-35.1045
14.7512	2598.13	2630.29	-32.1562
14.7598	2604.02	2633.25	-29.2325
14.7684	2611.13	2636.62	-25.4905
14.777	2621.57	2640.36	-18.7957
14.7856	2630.23	2644.44	-14.2043
14.7942	2640.29	2648.78	-8.49466
14.8027	2651	2653.34	-2.3376
14.8113	2661.14	2658.05	3.09234
14.8199	2670.79	2662.86	7.93654
14.8285	2682.93	2667.72	15.2106
14.8371	2696.28	2672.63	23.6487
14.8456	2709.59	2677.56	32.0258
14.8542	2722.4	2682.54	39.857
14.8628	2734.09	2687.57	46.5245
14.8714	2745.38	2692.66	52.7136
14.88	2756.11	2697.83	58.2807
14.8886	2765.28	2703.06	62.2169
14.8972	2772.24	2708.34	63.9016
14.9057	2776.19	2713.66	62.5267
14.9143	2776.61	2718.99	57.6275
14.9229	2774.58	2724.3	50.2858
14.9315	2768.71	2729.57	39.144
14.9401	2761.46	2734.77	26.6967
14.9487	2756.31	2739.88	16.4352
14.9572	2751.22	2744.88	6.33811
14.9658	2748.07	2749.73	-1.65863
14.9744	2745.57	2754.39	-8.82514
14.983	2742.62	2758.8	-16.183
14.9916	2739.51	2762.86	-23.3488
15.0002	2738.62	2766.43	-27.8156
15.0087	2738.12	2769.36	-31.2479
15.0173	2738.39	2771.47	-33.0728
15.0259	2737.82	2772.54	-34.7221
15.0345	2738.06	2772.5	-34.4492
15.0431	2735.54	2771.27	-35.73
15.0517	2732.7	2768.88	-36.1802
15.0602	2730.06	2765.47	-35.4122
15.0688	2726.22	2761.28	-35.0579
15.0774	2723.93	2756.6	-32.6645
15.086	2723.12	2751.73	-28.6106
15.0946	2725.06	2746.97	-21.9073
15.1032	2729.33	2742.58	-13.2502
15.1118	2734.7	2738.76	-4.05605
15.1203	2739.38	2735.68	3.70252
15.1289	2742.4	2733.44	8.96068
15.1375	2743.79	2732.13	11.6558
15.1461	2742.23	2731.77	10.4541
15.1547	2739.89	2732.36	7.53657
15.1632	2735.06	2733.82	1.23367
15.1718	2729.7	2736.06	-6.35519
15.1804	2722.43	2738.88	-16.4486
15.189	2714.46	2742.04	-27.5735
15.1976	2707.54	2745.2	-37.6614
15.2062	2699.74	2747.96	-48.2262
15.2148	2692.34	2749.9	-57.556
15.2233	2686.68	2750.58	-63.893
15.2319	2680.53	2749.64	-69.1049
15.2405	2674.78	2746.83	-72.0554
15.2491	2669.2	2742.11	-72.9059
15.2577	2663.49	2735.55	-72.0596
15.2663	2659.34	2727.43	-68.0873
15.2748	2654.92	2718.1	-63.1791
15.2834	2648.99	2707.96	-58.9744
15.292	2643.09	2697.39	-54.3028
15.3006	2638.57	2686.74	-48.1718
15.3092	2635	2676.27	-41.2746
15.3178	2631.5	2666.19	-34.6869
15.3263	2628.44	2656.62	-28.1853
15.3349	2623.83	2647.67	-23.8351
15.3435	2619.42	2639.37	-19.9491
15.3521	2614.94	2631.75	-16.8076
15.3607	2610.55	2624.79	-14.2388
15.3693	2606.27	2618.5	-12.2343
15.3779	2601.68	2612.85	-11.1677
15.3864	2598.08	2607.81	-9.72924
15.395	2594.54	2603.36	-8.81985
15.4036	2592.27	2599.46	-7.19346
15.4122	2590.98	2596.1	-5.11508
15.4208	2589.68	2593.23	-3.55219
15.4293	2589.27	2590.84	-1.57005
15.4379	2587.47	2588.88	-1.41165
15.4465	2584.3	2587.34	-3.03754
15.4551	2582.87	2586.17	-3.29735
15.4637	2582.41	2585.35	-2.93399
15.4723	2581.76	2584.84	-3.07962
15.4809	2581.8	2584.61	-2.80662
15.4894	2581.68	2584.62	-2.9322
15.498	2581.24	2584.83	-3.58662
15.5066	2580.06	2585.2	-5.13836
15.5152	2580.95	2585.7	-4.74686
15.5238	2581.34	2586.28	-4.93625
15.5324	2581.7	2586.9	-5.19965
15.5409	2582.24	2587.52	-5.27491
15.5495	2581.01	2588.1	-7.09603
15.5581	2580.66	2588.62	-7.96282
15.5667	2580.56	2589.04	-8.48363
15.5753	2580.83	2589.33	-8.50557
15.5839	2581.76	2589.48	-7.72566
15.5924	2580.88	2589.47	-8.59613
15.601	2582.88	2589.29	-6.41674
15.6096	2583.61	2588.94	-5.32344
15.6182	2585.02	2588.4	-3.38239
15.6268	2586.44	2587.69	-1.24361
15.6354	2587.32	2586.79	0.52964
15.6439	2587.09	2585.73	1.36019
15.6525	2585.66	2584.49	1.16874
15.6611	2585.14	2583.09	2.0515
15.6697	2586.04	2581.51	4.52747
15.6783	2585.92	2579.76	6.15603
15.6869	2584.91	2577.82	7.0957
15.6954	2582.94	2575.67	7.27173
15.704	2581.28	2573.29	7.98746
15.7126	2579.92	2570.69	9.23109
15.7212	2577.53	2567.86	9.66495
15.7298	2575.03	2564.84	10.1937
15.7384	2573.14	2561.66	11.4873
15.747	2570.46	2558.36	12.099
15.7555	2569.48	2555.02	14.4635
15.7641	2567.09	2551.67	15.427
15.7727	2563.76	2548.35	15.4063
15.7813	2560.24	2545.1	15.1449
15.7899	2557.06	2541.91	15.1433
15.7985	2554.64	2538.8	15.8389
15.807	2553.89	2535.75	18.1371
15.8156	2550.86	2532.75	18.1094
15.8242	2549.64	2529.79	19.8476
15.8328	2546.89	2526.89	20.0072
15.8414	2544.01	2524.04	19.9753
15.85	2542.06	2521.26	20.7987
15.8585	2539.21	2518.57	20.6413
15.8671	2536.85	2515.99	20.8594
15.8757	2534.2	2513.54	20.6619
15.8843	2532.14	2511.24	20.8968
15.8929	2529.88	2509.11	20.7701
15.9015	2527.52	2507.15	20.3698
15.91	2525.36	2505.37	19.9869
15.9186	2524.4	2503.79	20.6101
15.9272	2523.21	2502.41	20.8014
15.9358	2521.98	2501.25	20.7371
15.9444	2519.82	2500.3	19.5183
15.953	2517.8	2499.58	18.212
15.9615	2515.81	2499.1	16.7031
15.9701	2514.87	2498.86	16.0155
15.9787	2513.77	2498.86	14.9155
15.9873	2513.11	2499.09	14.0169
15.9959	2512.26	2499.55	12.7074
16.0045	2511.86	2500.22	11.6322
16.013	2511.87	2501.08	10.7857
16.0216	2511.93	2502.08	9.84921
16.0302	2511.36	2503.17	8.18415
16.0388	2509.44	2504.3	5.14864
16.0474	2506.08	2505.37	0.70835
16.056	2504.49	2506.32	-1.8321
16.0646	2502.86	2507.08	-4.22285
16.0731	2501.39	2507.59	-6.20714
16.0817	2500.68	2507.82	-7.14224
16.0903	2498.17	2507.75	-9.57624
16.0989	2496.21	2507.41	-11.2037
16.1075	2494.93	2506.82	-11.8979
16.1161	2493.82	2506.04	-12.2195
16.1246	2492.45	2505.08	-12.6303
16.1332	2490.91	2503.99	-13.075
16.1418	2489.92	2502.77	-12.8491
16.1504	2488.7	2501.43	-12.7266
16.159	2488.36	2500	-11.639
16.1676	2487.28	2498.47	-11.1873
16.1761	2486.18	2496.86	-10.6774
16.1847	2486.55	2495.2	-8.64893
16.1933	2486.94	2493.52	-6.57989
16.2019	2487.75	2491.85	-4.10573
16.2105	2487.79	2490.23	-2.43915
16.2191	2487.41	2488.69	-1.27815
16.2276	2487.86	2487.24	0.6117
16.2362	2488.34	2485.92	2.42303
16.2448	2488.5	2484.73	3.77034
16.2534	2490.66	2483.68	6.98027
16.262	2492.26	2482.78	9.47882
16.2706	2492.98	2482.04	10.9366
16.2791	2494.19	2481.47	12.7215
16.2877	2495.25	2481.07	14.1724
16.2963	2497.26	2480.86	16.4032
16.3049	2498.96	2480.84	18.1177
16.3135	2501.88	2481.02	20.8561
16.3221	2505.39	2481.41	23.9802
16.3306	2508.71	2482.01	26.6987
16.3392	2512.53	2482.83	29.6995
16.3478	2516.02	2483.84	32.1825
16.3564	2518.45	2485.01	33.4409
16.365	2521.07	2486.35	34.7148
16.3736	2523.48	2487.76	35.7168
16.3821	2525.58	2489.24	36.3378
16.3907	2527.43	2490.68	36.7494
16.3993	2528.31	2491.96	36.3531
16.4079	2529.78	2492.99	36.7863
16.4165	2529.87	2493.67	36.2053
16.4251	2530.2	2493.9	36.3008
16.4337	2530.46	2493.63	36.8341
16.4422	2530.1	2492.83	37.277
16.4508	2528.36	2491.51	36.8556
16.4594	2526.38	2489.72	36.6629
16.468	2522.72	2487.54	35.1823
16.4766	2519.26	2485.06	34.1992
16.4852	2516.59	2482.4	34.1852
16.4937	2514.12	2479.65	34.4634
16.5023	2511.35	2476.92	34.4342
16.5109	2508.03	2474.26	33.7615
16.5195	2505.38	2471.76	33.6272
16.5281	2502.89	2469.44	33.4496
16.5367	2501.34	2467.34	33.9992
16.5452	2499	2465.48	33.5168
16.5538	2497.38	2463.79	33.5927
16.5624	2495.2	2462.42	32.7759
16.571	2493.66	2461.3	32.355
16.5796	2493.35	2460.43	32.9233
16.5882	2492.85	2459.8	33.052
16.5967	2492.67	2459.4	33.2664
16.6053	2492.47	2459.24	33.2251
16.6139	2491.64	2459.31	32.3333
16.6225	2490.91	2459.6	31.3142
16.6311	2490.8	2460.12	30.6798
16.6397	2491.87	2460.86	31.0074
16.6483	2493.12	2461.84	31.2775
16.6568	2495.03	2463.04	31.9901
16.6654	2497.08	2464.49	32.5905
16.674	2498.91	2466.17	32.7405
16.6826	2501.66	2468.1	33.5605
16.6912	2503.72	2470.28	33.4449
16.6998	2506.68	2472.71	33.9723
16.7083	2509.42	2475.39	34.0305
16.7169	2512	2478.33	33.6742
16.7255	2515.1	2481.49	33.6106
16.7341	2517.78	2484.87	32.9062
16.7427	2520.3	2488.43	31.8772
16.7512	2522.42	2492.1	30.3226
16.7598	2524.43	2495.82	28.6054
16.7684	2526.89	2499.5	27.3928
16.777	2529.03	2503.01	26.0179
16.7856	2531.38	2506.24	25.1421
16.7942	2532.69	2509.05	23.6415
16.8028	2533.17	2511.33	21.839
16.8113	2532.66	2512.99	19.6753
16.8199	2532.26	2513.96	18.297
16.8285	2532.18	2514.24	17.9342
16.8371	2531.54	2513.87	17.6745
16.8457	2530.5	2512.92	17.5773
16.8543	2530.07	2511.51	18.5669
16.8628	2529.03	2509.74	19.2812
16.8714	2526.72	2507.76	18.9602
16.88	2525.92	2505.66	20.2595
16.8886	2524.97	2503.54	21.4292
16.8972	2524.85	2501.47	23.3795
16.9058	2524.48	2499.51	24.9703
16.9143	2523.99	2497.68	26.3086
16.9229	2521.02	2496.01	25.0085
16.9315	2519.28	2494.52	24.752
16.9401	2517.94	2493.22	24.7158
16.9487	2515.39	2492.11	23.2747
16.9573	2514.82	2491.2	23.6153
16.9658	2512.29	2490.5	21.7943
16.9744	2509.07	2489.99	19.0746
16.983	2505.04	2489.69	15.3563
16.9916	2500.58	2489.58	11.0044
17.0002	2497.34	2489.66	7.67632
17.0088	2494.61	2489.92	4.68644
17.0174	2491.38	2490.36	1.0187
17.0259	2488.53	2490.95	-2.41839
17.0345	2485.78	2491.68	-5.8989
17.0431	2483.48	2492.53	-9.05128
17.0517	2482.97	2493.5	-10.5254
17.0603	2482.88	2494.56	-11.6818
17.0689	2483.53	2495.69	-12.1647
17.0774	2483.12	2496.88	-13.7611
17.086	2483.02	2498.1	-15.0861
17.0946	2482.49	2499.34	-16.8479
17.1032	2481.28	2500.57	-19.2885
17.1118	2479.21	2501.77	-22.5623
17.1204	2477.05	2502.93	-25.8815
17.1289	2474.33	2504.03	-29.7002
17.1375	2472.55	2505.04	-32.4868
17.1461	2470.62	2505.96	-35.336
17.1547	2469.1	2506.77	-37.6732
17.1633	2467.13	2507.47	-40.3432
17.1719	2465.85	2508.05	-42.2013
17.1804	2465.16	2508.51	-43.3473
17.189	2464.55	2508.85	-44.3053
17.1976	2464.7	2509.08	-44.3833
17.2062	2464.95	2509.21	-44.2609
17.2148	2464.6	2509.25	-44.6448
17.2234	2464.92	2509.22	-44.3006
17.2319	2464.73	2509.13	-44.4007
17.2405	2463.32	2509.01	-45.6925
17.2491	2462.77	2508.87	-46.1035
17.2577	2462.91	2508.74	-45.8341
17.2663	2462.75	2508.64	-45.8926
17.2749	2461.9	2508.58	-46.6751
17.2834	2461.02	2508.58	-47.5526
17.292	2459.05	2508.65	-49.6048
17.3006	2458.57	2508.81	-50.2381
17.3092	2458.15	2509.07	-50.9173
17.3178	2457.05	2509.43	-52.3829
17.3264	2455.86	2509.91	-54.045
17.3349	2454.73	2510.5	-55.7743
17.3435	2453.99	2511.21	-57.2188
17.3521	2454.07	2512.05	-57.9809
17.3607	2453.84	2513	-59.1619
17.3693	2453.86	2514.08	-60.2231
17.3779	2453.92	2515.28	-61.3555
17.3864	2454.56	2516.6	-62.0395
17.395	2457.29	2518.04	-60.7447
17.4036	2458.79	2519.6	-60.804
17.4122	2460.33	2521.27	-60.943
17.4208	2460.76	2523.06	-62.2992
17.4294	2462.21	2524.96	-62.7497
17.438	2463.86	2526.98	-63.1146
17.4465	2466.53	2529.11	-62.5807
17.4551	2469.33	2531.34	-62.0081
17.4637	2472.09	2533.69	-61.5974
17.4723	2477.13	2536.14	-59.0077
17.4809	2483.02	2538.7	-55.6812
17.4895	2489.98	2541.36	-51.3816
17.498	2497.26	2544.12	-46.8633
17.5066	2506.09	2546.99	-40.8983
17.5152	2515.61	2549.95	-34.3358
17.5238	2528.15	2553.01	-24.8582
17.5324	2539.69	2556.15	-16.4569
17.541	2553.75	2559.38	-5.63566
17.5495	2568.01	2562.69	5.31854
17.5581	2581.7	2566.07	15.6263
17.5667	2598.76	2569.52	29.2437
17.5753	2614.75	2573.01	41.7325
17.5839	2630.34	2576.56	53.7804
17.5925	2643.62	2580.13	63.4941
17.6011	2654.47	2583.72	70.7546
17.6096	2663.55	2587.31	76.2364
17.6182	2668.79	2590.88	77.9119
17.6268	2670.14	2594.41	75.73
17.6354	2665.49	2597.86	67.6296
17.644	2657.05	2601.22	55.8267
17.6526	2645.97	2604.47	41.497
17.6611	2634.13	2607.51	26.6264
17.6697	2620.92	2610.3	10.6213
17.6783	2607.35	2612.78	-5.42518
17.6869	2594.79	2614.88	-20.0875
17.6955	2583.2	2616.51	-33.3094
17.704	2572.14	2617.6	-45.4647
17.7126	2562.37	2618.07	-55.6969
17.7212	2554.61	2617.85	-63.2437
17.7298	2548.18	2616.9	-68.7286
17.7384	2543.95	2615.22	-71.2679
17.747	2540.31	2612.8	-72.4832
17.7556	2536.58	2609.69	-73.107
17.7641	2535.03	2605.96	-70.9308
17.7727	2531.54	2601.7	-70.1597
17.7813	2529.64	2597	-67.3641
17.7899	2526.62	2592	-65.3819
17.7985	2523.43	2586.81	-63.3802
17.8071	2521.49	2581.54	-60.0583
17.8156	2519.03	2576.31	-57.271
17.8242	2515.52	2571.19	-55.6675
17.8328	2511.92	2566.26	-54.3432
17.8414	2507.39	2561.58	-54.1881
17.85	2504.13	2557.17	-53.0392
17.8586	2500.66	2553.04	-52.3863
17.8671	2497.53	2549.19	-51.6591
17.8757	2494.31	2545.6	-51.2869
17.8843	2491.19	2542.22	-51.039
17.8929	2488.24	2539.02	-50.7859
17.9015	2485.73	2535.95	-50.2234
17.9101	2482.66	2532.97	-50.3069
17.9186	2480.43	2530.04	-49.6051
17.9272	2477.83	2527.13	-49.3009
17.9358	2475.18	2524.22	-49.0388
17.9444	2472.8	2521.32	-48.5245
17.953	2470.47	2518.43	-47.9571
17.9616	2468.67	2515.55	-46.8764
17.9702	2467.25	2512.71	-45.461
17.9787	2466.52	2509.91	-43.3936
17.9873	2465.12	2507.18	-42.0633
17.9959	2462.45	2504.52	-42.0718
18.0045	2461.12	2501.95	-40.8254
18.0131	2460.35	2499.46	-39.1076
18.0217	2460.99	2497.05	-36.0604
18.0302	2461.32	2494.74	-33.4162
18.0388	2461.22	2492.5	-31.2746
18.0474	2460.76	2490.33	-29.5691
18.056	2460.03	2488.24	-28.2112
18.0646	2459.52	2486.21	-26.6926
18.0732	2459.22	2484.25	-25.03
18.0817	2459.02	2482.35	-23.3273
18.0903	2460.04	2480.51	-20.4642
18.0989	2460.67	2478.73	-18.0556
18.1075	2463.14	2477.01	-13.8691
18.1161	2465.15	2475.36	-10.2116
18.1247	2466.44	2473.77	-7.33165
18.1332	2467.23	2472.24	-5.01429
18.1418	2466.83	2470.78	-3.94415
18.1504	2466.19	2469.37	-3.17674
18.159	2466.73	2468.02	-1.28899
18.1676	2465.64	2466.73	-1.09082
18.1762	2465.8	2465.49	0.31602
18.1847	2465.43	2464.3	1.13454
18.1933	2463.82	2463.17	0.65393
18.2019	2462.66	2462.09	0.57012
18.2105	2460.93	2461.07	-0.13992
18.2191	2458.87	2460.09	-1.22866
18.2277	2457.83	2459.17	-1.34474
18.2362	2458.48	2458.29	0.18788
18.2448	2458.51	2457.44	1.07259
18.2534	2458.62	2456.6	2.02129
18.262	2458.14	2455.78	2.36796
18.2706	2456.97	2454.94	2.02653
18.2792	2456.95	2454.08	2.86349
18.2877	2455.37	2453.19	2.17791
18.2963	2454.46	2452.25	2.21304
18.3049	2452.46	2451.26	1.19854
18.3135	2450.44	2450.22	0.2239
18.3221	2450.03	2449.12	0.90238
18.3307	2449.3	2447.98	1.32014
18.3392	2446.72	2446.8	-0.076
18.3478	2445.56	2445.58	-0.01676
18.3564	2443.2	2444.33	-1.13482
18.365	2441.83	2443.06	-1.23298
18.3736	2440.14	2441.78	-1.63348
18.3822	2438.72	2440.49	-1.76229
18.3908	2437.87	2439.2	-1.3268
18.3993	2436.46	2437.91	-1.45239
18.4079	2435.04	2436.65	-1.61356
18.4165	2433.76	2435.41	-1.6575
18.4251	2432.79	2434.22	-1.42979
18.4337	2433.01	2433.08	-0.06799
18.4423	2432.46	2432.01	0.44123
18.4508	2432.32	2431.04	1.28326
18.4594	2430.97	2430.16	0.81264
18.468	2430.57	2429.41	1.15113
18.4766	2430.66	2428.81	1.85326
18.4852	2430.68	2428.35	2.32263
18.4938	2431.19	2428.06	3.12257
18.5023	2430.66	2427.94	2.72607
18.5109	2430.94	2427.97	2.97736
18.5195	2431.29	2428.13	3.15451
18.5281	2431.53	2428.41	3.12107
18.5367	2432.12	2428.75	3.36572
18.5453	2433.35	2429.1	4.25003
18.5539	2433.96	2429.39	4.57034
18.5624	2435.39	2429.54	5.85496
18.571	2437.22	2429.47	7.74626
18.5796	2440.32	2429.12	11.1975
18.5882	2444.04	2428.42	15.621
18.5968	2448.35	2427.33	21.0184
18.6054	2453.69	2425.83	27.8524
18.6139	2458.45	2423.93	34.526
18.6225	2464.36	2421.63	42.7338
18.6311	2470.67	2418.99	51.6758
18.6397	2477.73	2416.08	61.6481
18.6483	2484.14	2412.96	71.1839
18.6568	2489.7	2409.72	79.9796
18.6654	2494.07	2406.45	87.6241
18.674	2497.67	2403.23	94.4467
18.6826	2502.06	2400.14	101.925
18.6912	2504.83	2397.25	107.582
18.6998	2506.75	2394.62	112.126
18.7084	2507.67	2392.29	115.377
18.7169	2505.08	2390.29	114.791
18.7255	2504.19	2388.64	115.552
18.7341	2500.98	2387.34	113.642
18.7427	2497.55	2386.39	111.155
18.7513	2493	2385.79	107.217
18.7599	2486.42	2385.51	100.912
18.7684	2481.01	2385.54	95.4706
18.777	2475.7	2385.86	89.8441
18.7856	2470.67	2386.44	84.2354
18.7942	2465.2	2387.26	77.9419
18.8028	2458.76	2388.29	70.4737
18.8114	2451.88	2389.5	62.3833
18.8199	2446.26	2390.87	55.3864
18.8285	2441.28	2392.37	48.9051
18.8371	2436.71	2393.98	42.7309
18.8457	2431.43	2395.65	35.7805
18.8543	2429.23	2397.37	31.8625
18.8629	2425.67	2399.1	26.5751
18.8714	2422.47	2400.81	21.6621
18.88	2419.99	2402.47	17.5228
18.8886	2416.79	2404.04	12.7484
18.8972	2416.23	2405.51	10.7243
18.9058	2415.41	2406.83	8.5822
18.9144	2413.74	2407.98	5.75823
18.923	2411.98	2408.93	3.04914
18.9315	2409.82	2409.65	0.16261
18.9401	2407.9	2410.13	-2.23047
18.9487	2405.72	2410.35	-4.63439
18.9573	2404.28	2410.3	-6.01569
18.9659	2402.79	2409.97	-7.17761
18.9745	2401.75	2409.36	-7.60627
18.983	2399.1	2408.47	-9.36898
18.9916	2395.94	2407.32	-11.3804
19.0002	2392	2405.9	-13.9046
19.0088	2388.91	2404.24	-15.3362
19.0174	2387.4	2402.36	-14.9567
19.026	2385.43	2400.25	-14.8265
19.0345	2383.79	2397.95	-14.163
19.0431	2382	2395.46	-13.463
19.0517	2379.37	2392.82	-13.4468
19.0603	2378.09	2390.04	-11.9493
19.0689	2376.88	2387.14	-10.2643
19.0775	2375.58	2384.15	-8.5639
19.086	2374.54	2381.09	-6.54993
19.0946	2374	2377.99	-3.99292
19.1032	2373.3	2374.87	-1.57047
19.1118	2372.43	2371.78	0.64531
19.1204	2370.62	2368.73	1.89314
19.129	2370.05	2365.75	4.30485
19.1375	2369.9	2362.86	7.04743
19.1461	2369.52	2360.07	9.4467
19.1547	2368.68	2357.42	11.2622
[truncated: 2,768 more rows]
