# Supplementary material for: Unraveling metal effects on CO2 uptake in pyrene-based metal-organic frameworks
Source: Nat Commun. 2025 Feb 11;16:1516. doi: 10.1038/s41467-025-56296-w (PMC11814143; doi:10.1038/s41467-025-56296-w)
Supplement: Supplementary file 3 — Source Data [file 41467_2025_56296_MOESM3_ESM.zip › SourceCode/SuppInf/FigureS4_Ga-TBAPy_Synthesis_85C-12h.xlsx]

## Sheet: Sheet1
Simulated Orthorhombic		Simulated Monoclinic		As-Made (85°C, 12h)
2T	Norm. Int. (arb. Units)	2T	Norm. Int. (arb. Units)	2T	Norm. Int. (arb. Units)
2	0	2	1	2.0001	2.12424
2.02	0	2.02	1	2.0206	2.12602
2.04	0	2.04	1	2.0412	2.12201
2.06	0	2.06	1	2.0617	2.12441
2.08	0	2.08	1	2.0822	2.11697
2.1	0	2.1	1	2.1028	2.11601
2.12	0	2.12	1	2.1233	2.10961
2.14	0	2.14	1	2.1439	2.10146
2.16	0	2.16	1	2.1644	2.10068
2.18	0	2.18	1	2.1849	2.10502
2.2	0	2.2	1	2.2055	2.09881
2.22	0	2.22	1	2.226	2.09741
2.24	1e-08	2.24	1	2.2465	2.09754
2.26	1e-08	2.26	1	2.2671	2.09968
2.28	1e-08	2.28	1	2.2876	2.0982
2.3	1e-08	2.3	1	2.3081	2.09245
2.32	1e-08	2.32	1	2.3287	2.09278
2.34	1e-08	2.34	1	2.3492	2.09348
2.36	1e-08	2.36	1	2.3697	2.08674
2.38	1e-08	2.38	1	2.3903	2.091
2.4	1e-08	2.4	1	2.4108	2.0903
2.42	1e-08	2.42	1	2.4314	2.0917
2.44	1e-08	2.44	1	2.4519	2.08112
2.46	1e-08	2.46	1	2.4724	2.08402
2.48	1e-08	2.48	1	2.493	2.08141
2.5	1e-08	2.5	1	2.5135	2.08149
2.52	2e-08	2.52	1	2.534	2.07794
2.54	2e-08	2.54	1	2.5546	2.07851
2.56	2e-08	2.56	1	2.5751	2.08
2.58	2e-08	2.58	1	2.5956	2.07806
2.6	3e-08	2.6	1	2.6162	2.07789
2.62	3e-08	2.62	1	2.6367	2.0776
2.64	3e-08	2.64	1	2.6572	2.0736
2.66	4e-08	2.66	1	2.6778	2.07351
2.68	5e-08	2.68	1	2.6983	2.07347
2.7	6e-08	2.7	1	2.7189	2.07256
2.72	7e-08	2.72	1	2.7394	2.07314
2.74	9e-08	2.74	1	2.7599	2.07169
2.76	1.1e-07	2.76	1	2.7805	2.06784
2.78	1.5e-07	2.78	1	2.801	2.07169
2.8	2.2e-07	2.8	1	2.8215	2.0707
2.82	3.3e-07	2.82	1	2.8421	2.06917
2.84	5.1e-07	2.84	1	2.8626	2.06876
2.86	7.7e-07	2.86	1	2.8831	2.0702
2.88	1.03e-06	2.88	1	2.9037	2.06925
2.9	1.08e-06	2.9	1	2.9242	2.06818
2.92	8.6e-07	2.92	1	2.9447	2.07211
2.94	5.9e-07	2.94	1	2.9653	2.07053
2.96	3.8e-07	2.96	1	2.9858	2.06259
2.98	2.5e-07	2.98	1	3.0064	2.06826
3	1.7e-07	3	1	3.0269	2.06979
3.02	1.2e-07	3.02	1	3.0474	2.06954
3.04	1e-07	3.04	1	3.068	2.07148
3.06	8e-08	3.06	1	3.0885	2.06851
3.08	6e-08	3.08	1	3.109	2.07223
3.1	5e-08	3.1	1	3.1296	2.07148
3.12	4e-08	3.12	1	3.1501	2.06537
3.14	4e-08	3.14	1	3.1706	2.06764
3.16	3e-08	3.16	1	3.1912	2.06569
3.18	3e-08	3.18	1	3.2117	2.06657
3.2	2e-08	3.2	1	3.2323	2.06735
3.22	2e-08	3.22	1	3.2528	2.06442
3.24	2e-08	3.24	1	3.2733	2.06727
3.26	2e-08	3.26	1	3.2939	2.06503
3.28	1e-08	3.28	1	3.3144	2.07078
3.3	1e-08	3.3	1	3.3349	2.06781
3.32	1e-08	3.32	1	3.3555	2.06776
3.34	1e-08	3.34	1	3.376	2.06743
3.36	1e-08	3.36	1	3.3965	2.06665
3.38	1e-08	3.38	1	3.4171	2.06706
3.4	1e-08	3.4	1	3.4376	2.06781
3.42	1e-08	3.42	1	3.4581	2.06768
3.44	1e-08	3.44	1	3.4787	2.06743
3.46	1e-08	3.46	1	3.4992	2.06652
3.48	1e-08	3.48	1	3.5198	2.07103
3.5	1e-08	3.5	1	3.5403	2.06806
3.52	1e-08	3.52	1	3.5608	2.06987
3.54	1e-08	3.54	1	3.5814	2.06901
3.56	1e-08	3.56	1	3.6019	2.06789
3.58	0	3.58	1	3.6224	2.06863
3.6	0	3.6	1	3.643	2.06508
3.62	0	3.62	1	3.6635	2.06933
3.64	0	3.64	1	3.684	2.07082
3.66	0	3.66	1	3.7046	2.06983
3.68	0	3.68	1	3.7251	2.07012
3.7	0	3.7	1	3.7456	2.07272
3.72	0	3.72	1	3.7662	2.06909
3.74	0	3.74	1	3.7867	2.07235
3.76	0	3.76	1	3.8073	2.06967
3.78	0	3.78	1	3.8278	2.07277
3.8	0	3.8	1	3.8483	2.0693
3.82	0	3.82	1	3.8689	2.07128
3.84	0	3.84	1	3.8894	2.06983
3.86	0	3.86	1	3.9099	2.06946
3.88	0	3.88	1	3.9305	2.07136
3.9	0	3.9	1	3.951	2.07211
3.92	0	3.92	1	3.9715	2.0695
3.94	0	3.94	1	3.9921	2.07091
3.96	0	3.96	1	4.0126	2.06851
3.98	0	3.98	1	4.0332	2.07145
4	0	4	1	4.0537	2.0745
4.02	0	4.02	1	4.0742	2.07182
4.04	0	4.04	1	4.0948	2.07028
4.06	6.735e-05	4.06	1	4.1153	2.07194
4.08	6.922e-05	4.08	1	4.1358	2.0736
4.1	7.117e-05	4.1	1	4.1564	2.0702
4.12	7.32e-05	4.12	1	4.1769	2.07211
4.14	7.531e-05	4.14	1	4.1974	2.0724
4.16	7.752e-05	4.16	1	4.218	2.07537
4.18	7.983e-05	4.18	1	4.2385	2.07471
4.2	8.225e-05	4.2	1	4.259	2.07256
4.22	8.477e-05	4.22	1	4.2796	2.0731
4.24	8.741e-05	4.24	1	4.3001	2.07004
4.26	9.018e-05	4.26	1	4.3207	2.07343
4.28	9.308e-05	4.28	1	4.3412	2.07413
4.3	9.613e-05	4.3	1	4.3617	2.07264
4.32	0.0005118	4.32	1	4.3823	2.07434
4.34	0.00052661	4.34	1	4.4028	2.07215
4.36	0.00054208	4.36	1	4.4233	2.07438
4.38	0.00055825	4.38	1.00021	4.4439	2.07086
4.4	0.00057515	4.4	1.00021	4.4644	2.07607
4.42	0.00059285	4.42	1.00022	4.4849	2.07463
4.44	0.00061137	4.44	1.00022	4.5055	2.07487
4.46	0.00063079	4.46	1.00023	4.526	2.07401
4.48	0.00065115	4.48	1.00024	4.5465	2.07364
4.5	0.00067253	4.5	1.00025	4.5671	2.0762
4.52	0.00069498	4.52	1.00025	4.5876	2.07107
4.54	0.00071859	4.54	1.00026	4.6082	2.07641
4.56	0.00074344	4.56	1.00027	4.6287	2.07624
4.58	0.00076961	4.58	1.00028	4.6492	2.0781
4.6	0.0007972	4.6	1.00029	4.6698	2.0736
4.62	0.00082632	4.62	1.0003	4.6903	2.075
4.64	0.00085708	4.64	1.00031	4.7108	2.07624
4.66	0.00088961	4.66	1.00032	4.7314	2.08099
4.68	0.00092406	4.68	1.00033	4.7519	2.07446
4.7	0.00096057	4.7	1.00034	4.7724	2.07545
4.72	0.00099933	4.72	1.00035	4.793	2.07694
4.74	0.00104	4.74	1.00036	4.8135	2.07537
4.76	0.00108	4.76	1.00038	4.834	2.07715
4.78	0.00113	4.78	1.00039	4.8546	2.07636
4.8	0.00118	4.8	1.0004	4.8751	2.07479
4.82	0.00123	4.82	1.00042	4.8957	2.07951
4.84	0.00129	4.84	1.00044	4.9162	2.07826
4.86	0.00135	4.86	1.00046	4.9367	2.07756
4.88	0.00142	4.88	1.00047	4.9573	2.07285
4.9	0.00149	4.9	1.00049	4.9778	2.07624
4.92	0.00157	4.92	1.00052	4.9983	2.07516
4.94	0.00165	4.94	1.00054	5.0189	2.07607
4.96	0.00174	4.96	1.00056	5.0394	2.07943
4.98	0.00183	4.98	1.00059	5.0599	2.07752
5	0.00194	5	1.00062	5.0805	2.07893
5.02	0.00206	5.02	1.00065	5.101	2.07657
5.04	0.00218	5.04	1.00068	5.1216	2.08153
5.06	0.00232	5.06	1.00071	5.1421	2.07889
5.08	0.00247	5.08	1.00075	5.1626	2.07521
5.1	0.00264	5.1	1.00079	5.1832	2.07707
5.12	0.00283	5.12	1.00084	5.2037	2.07955
5.14	0.00304	5.14	1.00088	5.2242	2.08021
5.16	0.00328	5.16	1.00094	5.2448	2.07943
5.18	0.00355	5.18	1.00099	5.2653	2.07938
5.2	0.00386	5.2	1.00106	5.2858	2.07984
5.22	0.0042	5.22	1.00112	5.3064	2.0824
5.24	0.00461	5.24	1.0012	5.3269	2.0843
5.26	0.00508	5.26	1.00128	5.3474	2.08525
5.28	0.00564	5.28	1.00137	5.368	2.07765
5.3	0.0063	5.3	1.00147	5.3885	2.08674
5.32	0.00711	5.32	1.00158	5.4091	2.0843
5.34	0.00811	5.34	1.00171	5.4296	2.09079
5.36	0.00938	5.36	1.00185	5.4501	2.09059
5.38	0.01104	5.38	1.00201	5.4707	2.09761
5.4	0.01332	5.4	1.00219	5.4912	2.10767
5.42	0.01667	5.42	1.0024	5.5117	2.10973
5.44	0.02193	5.44	1.00264	5.5323	2.11767
5.46	0.03041	5.46	1.00291	5.5528	2.12664
5.48	0.04363	5.48	1.00323	5.5733	2.145
5.5	0.06189	5.5	1.0036	5.5939	2.16253
5.52	0.07947	5.52	1.00405	5.6144	2.18386
5.54	0.08249	5.54	1.00457	5.6349	2.18444
5.56	0.06982	5.56	1.00521	5.6555	2.18006
5.58	0.05557	5.58	1.00599	5.676	2.16914
5.6	0.04689	5.6	1.00696	5.6966	2.15029
5.62	0.0443	5.62	1.00817	5.7171	2.15045
5.64	0.04711	5.64	1.00973	5.7376	2.15265
5.66	0.05545	5.66	1.01176	5.7582	2.15616
5.68	0.07134	5.68	1.0145	5.7787	2.16708
5.7	0.09968	5.7	1.01831	5.7992	2.19077
5.72	0.14846	5.72	1.02394	5.8198	2.19619
5.74	0.22637	5.74	1.03284	5.8403	2.20553
5.76	0.33211	5.76	1.04771	5.8608	2.20797
5.78	0.42233	5.78	1.07268	5.8814	2.1887
5.8	0.41215	5.8	1.11216	5.9019	2.16324
5.82	0.31297	5.82	1.16544	5.9224	2.13185
5.84	0.20973	5.84	1.21061	5.943	2.11506
5.86	0.13611	5.86	1.20522	5.9635	2.10047
5.88	0.09022	5.88	1.15551	5.9841	2.09129
5.9	0.06294	5.9	1.10398	6.0046	2.08922
5.92	0.04648	5.92	1.0673	6.0251	2.08492
5.94	0.03592	5.94	1.04447	6.0457	2.08443
5.96	0.02867	5.96	1.03092	6.0662	2.08343
5.98	0.02342	5.98	1.02276	6.0867	2.08492
6	0.01949	6	1.01753	6.1073	2.08405
6.02	0.01646	6.02	1.01395	6.1278	2.086
6.04	0.01409	6.04	1.01136	6.1483	2.08459
6.06	0.01219	6.06	1.00942	6.1689	2.08178
6.08	0.01066	6.08	1.00793	6.1894	2.08265
6.1	0.00939	6.1	1.00677	6.21	2.08521
6.12	0.00834	6.12	1.00584	6.2305	2.08046
6.14	0.00746	6.14	1.00509	6.251	2.08418
6.16	0.00671	6.16	1.00447	6.2716	2.08389
6.18	0.00608	6.18	1.00396	6.2921	2.08393
6.2	0.00554	6.2	1.00353	6.3126	2.0831
6.22	0.00507	6.22	1.00317	6.3332	2.08104
6.24	0.00466	6.24	1.00286	6.3537	2.08215
6.26	0.00429	6.26	1.00259	6.3742	2.08199
6.28	0.00395	6.28	1.00236	6.3948	2.08265
6.3	0.00364	6.3	1.00216	6.4153	2.0781
6.32	0.00337	6.32	1.00198	6.4358	2.07818
6.34	0.00314	6.34	1.00183	6.4564	2.08108
6.36	0.00292	6.36	1.00169	6.4769	2.08472
6.38	0.00273	6.38	1.00156	6.4975	2.07831
6.4	0.00256	6.4	1.00145	6.518	2.0786
6.42	0.00241	6.42	1.00135	6.5385	2.07868
6.44	0.00226	6.44	1.00126	6.5591	2.07823
6.46	0.00213	6.46	1.00118	6.5796	2.08104
6.48	0.00202	6.48	1.00111	6.6001	2.07831
6.5	0.00191	6.5	1.00104	6.6207	2.07996
6.52	0.00181	6.52	1.00105	6.6412	2.08066
6.54	0.0027	6.54	1.001	6.6617	2.07921
6.56	0.00264	6.56	1.00095	6.6823	2.07831
6.58	0.00259	6.58	1.0009	6.7028	2.07975
6.6	0.00255	6.6	1.00086	6.7233	2.07851
6.62	0.00251	6.62	1.00082	6.7439	2.08021
6.64	0.00248	6.64	1.00079	6.7644	2.07826
6.66	0.00245	6.66	1.00076	6.785	2.07636
6.68	0.00243	6.68	1.00073	6.8055	2.07405
6.7	0.00242	6.7	1.0007	6.826	2.07401
6.72	0.00241	6.72	1.00068	6.8466	2.08128
6.74	0.0024	6.74	1.00065	6.8671	2.07798
6.76	0.0024	6.76	1.00063	6.8876	2.08025
6.78	0.00241	6.78	1.00061	6.9082	2.07938
6.8	0.00242	6.8	1.0006	6.9287	2.07814
6.82	0.00243	6.82	1.00058	6.9492	2.08046
6.84	0.00245	6.84	1.00057	6.9698	2.08116
6.86	0.00247	6.86	1.00055	6.9903	2.08587
6.88	0.0025	6.88	1.00054	7.0109	2.07975
6.9	0.00253	6.9	1.00053	7.0314	2.07773
6.92	0.00256	6.92	1.00052	7.0519	2.0774
6.94	0.00261	6.94	1.00051	7.0725	2.07909
6.96	0.00265	6.96	1.0005	7.093	2.08087
6.98	0.0027	6.98	1.0005	7.1135	2.08153
7	0.00276	7	1.00049	7.1341	2.08124
7.02	0.00276	7.02	1.00049	7.1546	2.08203
7.04	0.00283	7.04	1.00048	7.1751	2.08054
7.06	0.00291	7.06	1.00048	7.1957	2.08426
7.08	0.003	7.08	1.00048	7.2162	2.08633
7.1	0.00309	7.1	1.00048	7.2367	2.08542
7.12	0.00319	7.12	1.00048	7.2573	2.08831
7.14	0.0033	7.14	1.00048	7.2778	2.08484
7.16	0.00342	7.16	1.00048	7.2984	2.08653
7.18	0.00355	7.18	1.00048	7.3189	2.09348
7.2	0.00369	7.2	1.00049	7.3394	2.08554
7.22	0.00384	7.22	1.0005	7.36	2.08273
7.24	0.00401	7.24	1.0005	7.3805	2.08463
7.26	0.00419	7.26	1.00051	7.401	2.08141
7.28	0.00399	7.28	1.00052	7.4216	2.08124
7.3	0.00422	7.3	1.00054	7.4421	2.08038
7.32	0.00447	7.32	1.00055	7.4626	2.08025
7.34	0.00474	7.34	1.00037	7.4832	2.07794
7.36	0.00503	7.36	1.00039	7.5037	2.07616
7.38	0.00535	7.38	1.00042	7.5242	2.07496
7.4	0.00571	7.4	1.00045	7.5448	2.0733
7.42	0.0061	7.42	1.00049	7.5653	2.07339
7.44	0.00653	7.44	1.00052	7.5859	2.07335
7.46	0.00701	7.46	1.00057	7.6064	2.07661
7.48	0.00755	7.48	1.00061	7.6269	2.07905
7.5	0.00815	7.5	1.00067	7.6475	2.07525
7.52	0.00882	7.52	1.00073	7.668	2.07243
7.54	0.00958	7.54	1.0008	7.6885	2.07392
7.56	0.01044	7.56	1.00088	7.7091	2.07446
7.58	0.01142	7.58	1.00097	7.7296	2.07707
7.6	0.01254	7.6	1.00108	7.7501	2.0774
7.62	0.01384	7.62	1.00121	7.7707	2.07579
7.64	0.01536	7.64	1.00137	7.7912	2.07715
7.66	0.01713	7.66	1.00155	7.8117	2.08385
7.68	0.01922	7.68	1.00177	7.8323	2.08658
7.7	0.02172	7.7	1.00205	7.8528	2.09418
7.72	0.02474	7.72	1.00239	7.8734	2.1003
7.74	0.02842	7.74	1.00282	7.8939	2.10584
7.76	0.03298	7.76	1.00339	7.9144	2.12689
7.78	0.03871	7.78	1.00413	7.935	2.14541
7.8	0.04604	7.8	1.00515	7.9555	2.177
7.82	0.05562	7.82	1.00661	7.976	2.21574
7.84	0.06846	7.84	1.00882	7.9966	2.2826
7.86	0.08634	7.86	1.01243	8.0171	2.37497
7.88	0.11261	7.88	1.01852	8.0376	2.51021
7.9	0.15399	7.9	1.02854	8.0582	2.7004
7.92	0.22298	7.92	1.0435	8.0787	2.91143
7.94	0.33896	7.94	1.06078	8.0993	3
7.96	0.52335	7.96	1.06878	8.1198	2.94203
7.98	0.7758	7.98	1.05864	8.1403	2.70967
8	1	8	1.04122	8.1609	2.46184
8.02	0.99136	8.02	1.02692	8.1814	2.27098
8.04	0.7599	8.04	1.01751	8.2019	2.16641
8.06	0.51026	8.06	1.01183	8.2225	2.11758
8.08	0.33036	8.08	1.00846	8.243	2.09927
8.1	0.2178	8.1	1.00638	8.2635	2.08988
8.12	0.15093	8.12	1.005	8.2841	2.08703
8.14	0.11072	8.14	1.00403	8.3046	2.0831
8.16	0.08509	8.16	1.00332	8.3251	2.07674
8.18	0.06758	8.18	1.00278	8.3457	2.07516
8.2	0.05497	8.2	1.00236	8.3662	2.07479
8.22	0.04555	8.22	1.00202	8.3868	2.07223
8.24	0.03833	8.24	1.00176	8.4073	2.07215
8.26	0.03268	8.26	1.00154	8.4278	2.07248
8.28	0.02818	8.28	1.00136	8.4484	2.07066
8.3	0.02454	8.3	1.00121	8.4689	2.07123
8.32	0.02156	8.32	1.00109	8.4894	2.06884
8.34	0.01909	8.34	1.00098	8.51	2.0676
8.36	0.01702	8.36	1.00089	8.5305	2.06499
8.38	0.01526	8.38	1.00081	8.551	2.06247
8.4	0.01376	8.4	1.00075	8.5716	2.06818
8.42	0.01247	8.42	1.00069	8.5921	2.06499
8.44	0.01136	8.44	1.00163	8.6126	2.06789
8.46	0.01038	8.46	1.00161	8.6332	2.06806
8.48	0.00953	8.48	1.0016	8.6537	2.06553
8.5	0.00878	8.5	1.0016	8.6743	2.06379
8.52	0.00811	8.52	1.0016	8.6948	2.06384
8.54	0.00751	8.54	1.0016	8.7153	2.06772
8.56	0.00698	8.56	1.00161	8.7359	2.06396
8.58	0.0065	8.58	1.00163	8.7564	2.06276
8.6	0.00607	8.6	1.00164	8.7769	2.06603
8.62	0.00569	8.62	1.00167	8.7975	2.0633
8.64	0.00533	8.64	1.00169	8.818	2.06442
8.66	0.00501	8.66	1.00172	8.8385	2.06384
8.68	0.00472	8.68	1.00176	8.8591	2.06462
8.7	0.00445	8.7	1.0018	8.8796	2.06516
8.72	0.00421	8.72	1.00184	8.9002	2.06615
8.74	0.00398	8.74	1.00188	8.9207	2.0676
8.76	0.00377	8.76	1.00194	8.9412	2.06851
8.78	0.00358	8.78	1.00199	8.9618	2.07028
8.8	0.0034	8.8	1.00205	8.9823	2.06851
8.82	0.00324	8.82	1.00212	9.0028	2.06954
8.84	0.00308	8.84	1.00219	9.0234	2.07731
8.86	0.00294	8.86	1.00227	9.0439	2.07955
8.88	0.00281	8.88	1.00235	9.0644	2.08306
8.9	0.00268	8.9	1.00244	9.085	2.08761
8.92	0.00257	8.92	1.00254	9.1055	2.0891
8.94	0.00246	8.94	1.00265	9.126	2.09517
8.96	0.00236	8.96	1.00277	9.1466	2.10514
8.98	0.00226	8.98	1.0029	9.1671	2.10816
9	0.00217	9	1.00305	9.1877	2.11631
9.02	0.00208	9.02	1.00321	9.2082	2.13156
9.04	0.002	9.04	1.0034	9.2287	2.13293
9.06	0.00193	9.06	1.0036	9.2493	2.14715
9.08	0.00186	9.08	1.00385	9.2698	2.14789
9.1	0.00179	9.1	1.00413	9.2903	2.15157
9.12	0.00173	9.12	1.00448	9.3109	2.14285
9.14	0.00167	9.14	1.00493	9.3314	2.13731
9.16	0.00161	9.16	1.00555	9.3519	2.12821
9.18	0.00155	9.18	1.00647	9.3725	2.12131
9.2	0.0015	9.2	1.00788	9.393	2.11056
9.22	0.00145	9.22	1.00997	9.4135	2.09898
9.24	0.00141	9.24	1.01265	9.4341	2.08922
9.26	0.00136	9.26	1.01482	9.4546	2.08405
9.28	0.00132	9.28	1.01465	9.4752	2.07384
9.3	0.00128	9.3	1.01275	9.4957	2.07148
9.32	0.00124	9.32	1.01096	9.5162	2.06541
9.34	0.0012	9.34	1.0099	9.5368	2.06421
9.36	0.00117	9.36	1.00948	9.5573	2.06189
9.38	0.00113	9.38	1.00952	9.5778	2.06243
9.4	0.0011	9.4	1.00985	9.5984	2.05466
9.42	0.00107	9.42	1.01033	9.6189	2.05739
9.44	0.00104	9.44	1.01106	9.6394	2.05743
9.46	0.00101	9.46	1.01195	9.66	2.0571
9.48	0.00098583	9.48	1.01301	9.6805	2.05334
9.5	2.3e-07	9.5	1.01428	9.701	2.05631
9.52	2.4e-07	9.52	1.01578	9.7216	2.05156
9.54	2.5e-07	9.54	1.01757	9.7421	2.05652
9.56	2.7e-07	9.56	1.0197	9.7627	2.05366
9.58	2.8e-07	9.58	1.02227	9.7832	2.05189
9.6	3e-07	9.6	1.02539	9.8037	2.05536
9.62	7.99e-06	9.62	1.02923	9.8243	2.05106
9.64	8.23e-06	9.64	1.03402	9.8448	2.05366
9.66	8.47e-06	9.66	1.04008	9.8653	2.05093
9.68	8.73e-06	9.68	1.0479	9.8859	2.04986
9.7	9e-06	9.7	1.05821	9.9064	2.0492
9.72	9.28e-06	9.72	1.07221	9.9269	2.04614
9.74	9.58e-06	9.74	1.09206	9.9475	2.04833
9.76	9.89e-06	9.76	1.12198	9.968	2.05197
9.78	1.022e-05	9.78	1.17029	9.9886	2.0487
9.8	1.057e-05	9.8	1.25166	10.0091	2.04841
9.82	1.094e-05	9.82	1.38671	10.0296	2.04858
9.84	1.133e-05	9.84	1.59282	10.0502	2.04742
9.86	1.174e-05	9.86	1.84635	10.0707	2.04411
9.88	1.218e-05	9.88	2	10.0912	2.04688
9.9	1.265e-05	9.9	1.89063	10.1118	2.04709
9.92	1.316e-05	9.92	1.64005	10.1323	2.04783
9.94	1.37e-05	9.94	1.42047	10.1528	2.04676
9.96	1.428e-05	9.96	1.2727	10.1734	2.04833
9.98	1.494e-05	9.98	1.18273	10.1939	2.04751
10	1.563e-05	10	1.12942	10.2144	2.04701
10.02	1.638e-05	10.02	1.09678	10.235	2.04403
10.04	1.722e-05	10.04	1.07541	10.2555	2.04622
10.06	1.816e-05	10.06	1.06049	10.2761	2.04841
10.08	1.922e-05	10.08	1.04957	10.2966	2.04527
10.1	2.044e-05	10.1	1.04133	10.3171	2.04416
10.12	2.311e-05	10.12	1.03496	10.3377	2.04279
10.14	2.487e-05	10.14	1.02994	10.3582	2.04324
10.16	2.709e-05	10.16	1.02592	10.3787	2.04436
10.18	3.003e-05	10.18	1.02266	10.3993	2.04498
10.2	3.427e-05	10.2	1.01996	10.4198	2.04536
10.22	4.078e-05	10.22	1.01772	10.4403	2.04742
10.24	5.104e-05	10.24	1.01586	10.4609	2.042
10.26	6.638e-05	10.26	1.01426	10.4814	2.04432
10.28	8.575e-05	10.28	1.01288	10.5019	2.04478
10.3	9.982e-05	10.3	1.0117	10.5225	2.04395
10.32	9.565e-05	10.32	1.01067	10.543	2.04399
10.34	7.968e-05	10.34	1.00978	10.5636	2.04432
10.36	6.515e-05	10.36	1.00899	10.5841	2.04432
10.38	5.588e-05	10.38	1.00829	10.6046	2.04726
10.4	5.11e-05	10.4	1.00767	10.6252	2.04502
10.42	4.929e-05	10.42	1.00712	10.6457	2.04568
10.44	4.929e-05	10.44	1.00663	10.6662	2.04916
10.46	5.039e-05	10.46	1.00618	10.6868	2.04751
10.48	5.226e-05	10.48	1.00578	10.7073	2.04511
10.5	5.473e-05	10.5	1.00542	10.7278	2.04296
10.52	5.776e-05	10.52	1.00509	10.7484	2.04577
10.54	6.134e-05	10.54	1.00479	10.7689	2.04568
10.56	6.548e-05	10.56	1.00452	10.7894	2.04672
10.58	7.024e-05	10.58	1.00427	10.81	2.04614
10.6	7.57e-05	10.6	1.00404	10.8305	2.0473
10.62	8.194e-05	10.62	1.00382	10.8511	2.04478
10.64	8.91e-05	10.64	1.00363	10.8716	2.04478
10.66	9.734e-05	10.66	1.00345	10.8921	2.04403
10.68	0.00010687	10.68	1.00328	10.9127	2.04395
10.7	0.00011795	10.7	1.00313	10.9332	2.04519
10.72	0.00013092	10.72	1.00299	10.9537	2.04511
10.74	0.00014622	10.74	1.00284	10.9743	2.04465
10.76	0.00016444	10.76	1.00272	10.9948	2.04597
10.78	0.00018634	10.78	1.00261	11.0153	2.04436
10.8	0.00021298	10.8	1.0025	11.0359	2.04614
10.82	0.0002458	10.82	1.0024	11.0564	2.05044
10.84	0.00028684	10.84	1.00231	11.077	2.04647
10.86	0.00033904	10.86	1.00222	11.0975	2.05263
10.88	0.00040675	10.88	1.00214	11.118	2.05817
10.9	0.00049676	10.9	1.00206	11.1386	2.06388
10.92	0.00062044	10.92	1.00199	11.1591	2.07082
10.94	0.00079891	10.94	1.00192	11.1796	2.07992
10.96	0.00107	10.96	1.00186	11.2002	2.08343
10.98	0.00153	10.98	1.0018	11.2207	2.08889
11	0.00229	11	1.00174	11.2412	2.09042
11.02	0.00353	11.02	1.00169	11.2618	2.08327
11.04	0.00534	11.04	1.00164	11.2823	2.07699
11.06	0.00729	11.06	1.0016	11.3028	2.06942
11.08	0.00785	11.08	1.00155	11.3234	2.06462
11.1	0.00642	11.1	1.00151	11.3439	2.05929
11.12	0.00444	11.12	1.00148	11.3645	2.05648
11.14	0.0029	11.14	1.00145	11.385	2.05429
11.16	0.00191	11.16	1.00141	11.4055	2.0521
11.18	0.00132	11.18	1.00139	11.4261	2.05486
11.2	0.0009722	11.2	1.00136	11.4466	2.05437
11.22	0.00075451	11.22	1.00134	11.4671	2.05342
11.24	0.00061004	11.24	1.00132	11.4877	2.0509
11.26	0.00050885	11.26	1.00131	11.5082	2.04978
11.28	0.00043563	11.28	1.0013	11.5287	2.0509
11.3	0.00038181	11.3	1.00129	11.5493	2.04544
11.32	0.00034221	11.32	1.00129	11.5698	2.04672
11.34	0.00031366	11.34	1.00032	11.5903	2.04726
11.36	0.00029435	11.36	1.00036	11.6109	2.0509
11.38	0.00042752	11.38	1.0004	11.6314	2.04883
11.4	0.00042917	11.4	1.00045	11.652	2.05061
11.42	0.00043977	11.42	1.00051	11.6725	2.0485
11.44	0.00045854	11.44	1.00059	11.693	2.05197
11.46	0.00048434	11.46	1.00068	11.7136	2.04995
11.48	0.00052493	11.48	1.00079	11.7341	2.04796
11.5	0.00059929	11.5	1.00094	11.7546	2.04734
11.52	0.00073253	11.52	1.00113	11.7752	2.04924
11.54	0.0009517	11.54	1.00138	11.7957	2.043
11.56	0.00126	11.56	1.00173	11.8162	2.04428
11.58	0.00156	11.58	1.00224	11.8368	2.04271
11.6	0.00159	11.6	1.00303	11.8573	2.0456
11.62	0.00133	11.62	1.00435	11.8779	2.04597
11.64	0.00102	11.64	1.00658	11.8984	2.04416
11.66	0.00078736	11.66	1.01014	11.9189	2.0456
11.68	0.0006472	11.68	1.01516	11.9395	2.04275
11.7	0.00056823	11.7	1.01999	11.96	2.04511
11.72	0.00052584	11.72	1.02051	11.9805	2.04742
11.74	0.000504	11.74	1.01612	12.0011	2.04631
11.76	0.00049409	11.76	1.01095	12.0216	2.04362
11.78	0.00049173	11.78	1.00712	12.0421	2.04478
11.8	0.00049488	11.8	1.0047	12.0627	2.04602
11.82	0.00050223	11.82	1.00326	12.0832	2.04494
11.84	0.00051307	11.84	1.0024	12.1037	2.04403
11.86	0.00052698	11.86	1.00186	12.1243	2.04672
11.88	0.00054371	11.88	1.0015	12.1448	2.04341
11.9	0.00056316	11.9	1.00125	12.1654	2.04912
11.92	0.00058535	11.92	1.00106	12.1859	2.04382
11.94	0.00061035	11.94	1.00093	12.2064	2.0449
11.96	0.00063833	11.96	1.00083	12.227	2.04734
11.98	0.00066952	11.98	1.00076	12.2475	2.04482
12	0.00070422	12	1.00071	12.268	2.04912
12.02	0.00074282	12.02	1.00069	12.2886	2.0456
12.04	0.0007858	12.04	1.00069	12.3091	2.04676
12.06	0.00083375	12.06	1.00072	12.3296	2.04589
12.08	0.00088741	12.08	1.00079	12.3502	2.04469
12.1	0.00094766	12.1	1.00091	12.3707	2.04436
12.12	0.00102	12.12	1.00112	12.3912	2.04701
12.14	0.00109	12.14	1.0015	12.4118	2.04758
12.16	0.00118	12.16	1.00214	12.4323	2.04722
12.18	0.0015	12.18	1.00313	12.4529	2.04568
12.2	0.00162	12.2	1.0044	12.4734	2.04924
12.22	0.00177	12.22	1.00532	12.4939	2.04907
12.24	0.00193	12.24	1.00512	12.5145	2.05156
12.26	0.00214	12.26	1.00397	12.535	2.05631
12.28	0.00238	12.28	1.00272	12.5555	2.06032
12.3	0.00268	12.3	1.00181	12.5761	2.06636
12.32	0.00306	12.32	1.00123	12.5966	2.07392
12.34	0.00356	12.34	1.00089	12.6171	2.08595
12.36	0.00422	12.36	1.00067	12.6377	2.09617
12.38	0.00518	12.38	1.00054	12.6582	2.09741
12.4	0.00665	12.4	1.00044	12.6787	2.09422
12.42	0.00905	12.42	1.00037	12.6993	2.08236
12.44	0.01298	12.44	1.00032	12.7198	2.07707
12.46	0.01901	12.46	1.00028	12.7404	2.06913
12.48	0.02678	12.48	1.00024	12.7609	2.06355
12.5	0.03254	12.5	1.00022	12.7814	2.06227
12.52	0.03076	12.52	1.00019	12.802	2.06586
12.54	0.02384	12.54	1.00018	12.8225	2.07091
12.56	0.01741	12.56	1.00016	12.843	2.07727
12.58	0.01322	12.58	1.00015	12.8636	2.08645
12.6	0.01097	12.6	1.00014	12.8841	2.0934
12.62	0.01007	12.62	1.00013	12.9046	2.10936
12.64	0.01008	12.64	1.00012	12.9252	2.11941
12.66	0.01078	12.66	1.00011	12.9457	2.12929
12.68	0.01215	12.68	1.0001	12.9663	2.12602
12.7	0.01434	12.7	1.0001	12.9868	2.12048
12.72	0.01776	12.72	1.00014	13.0073	2.10767
12.74	0.02331	12.74	1.00014	13.0279	2.09414
12.76	0.03267	12.76	1.00013	13.0484	2.08397
12.78	0.04857	12.78	1.00013	13.0689	2.0743
12.8	0.07418	12.8	1.00013	13.0895	2.06731
12.82	0.11021	12.82	1.00013	13.11	2.06446
12.84	0.14498	12.84	1.00012	13.1305	2.06603
12.86	0.14872	12.86	1.00012	13.1511	2.06202
12.88	0.11708	12.88	1.00012	13.1716	2.0633
12.9	0.07978	12.9	1.00012	13.1921	2.06566
12.92	0.05216	12.92	1.00014	13.2127	2.06698
12.94	0.0347	12.94	1.00014	13.2332	2.07025
12.96	0.02432	12.96	1.00014	13.2538	2.0671
12.98	0.01813	12.98	1.00014	13.2743	2.0745
13	0.01424	13	1.00014	13.2948	2.07971
13.02	0.01163	13.02	1.00014	13.3154	2.08583
13.04	0.00978	13.04	1.00015	13.3359	2.08976
13.06	0.00844	13.06	1.00015	13.3564	2.09418
13.08	0.00744	13.08	1.00015	13.377	2.10742
13.1	0.0067	13.1	1.00015	13.3975	2.12246
13.12	0.00615	13.12	1.00016	13.418	2.14475
13.14	0.00574	13.14	1.00016	13.4386	2.17315
13.16	0.00546	13.16	1.00016	13.4591	2.21223
13.18	0.00527	13.18	1.00017	13.4796	2.26523
13.2	0.00518	13.2	1.00015	13.5002	2.3256
13.22	0.00517	13.22	1.00016	13.5207	2.37819
13.24	0.00531	13.24	1.00016	13.5413	2.42975
13.26	0.00546	13.26	1.00017	13.5618	2.4417
13.28	0.0057	13.28	1.00018	13.5823	2.43331
13.3	0.00604	13.3	1.00019	13.6029	2.38911
13.32	0.00648	13.32	1.00019	13.6234	2.33875
13.34	0.00707	13.34	1.0002	13.6439	2.2766
13.36	0.00783	13.36	1.00021	13.6645	2.23129
13.38	0.00882	13.38	1.00022	13.685	2.18891
13.4	0.0101	13.4	1.00023	13.7055	2.15418
13.42	0.01179	13.42	1.00025	13.7261	2.1357
13.44	0.01406	13.44	1.00026	13.7466	2.1199
13.46	0.01719	13.46	1.00027	13.7671	2.10345
13.48	0.02169	13.48	1.00029	13.7877	2.09468
13.5	0.02856	13.5	1.00031	13.8082	2.09327
13.52	0.03977	13.52	1.00033	13.8288	2.08091
13.54	0.05872	13.54	1.00035	13.8493	2.08716
13.56	0.08999	13.56	1.00038	13.8698	2.07756
13.58	0.13687	13.58	1.00042	13.8904	2.07384
13.6	0.19172	13.6	1.00045	13.9109	2.07587
13.62	0.21861	13.62	1.0005	13.9314	2.07256
13.64	0.18793	13.64	1.00057	13.952	2.06818
13.66	0.13278	13.66	1.00066	13.9725	2.06582
13.68	0.08699	13.68	1.0008	13.993	2.06491
13.7	0.05674	13.7	1.001	14.0136	2.06185
13.72	0.03846	13.72	1.00128	14.0341	2.06487
13.74	0.02762	13.74	1.00155	14.0547	2.06202
13.76	0.02092	13.76	1.00163	14.0752	2.05999
13.78	0.01649	13.78	1.00149	14.0957	2.06098
13.8	0.01337	13.8	1.00132	14.1163	2.06309
13.82	0.01108	13.82	1.00124	14.1368	2.06003
13.84	0.00935	13.84	1.00123	14.1573	2.05739
13.86	0.008	13.86	1.00129	14.1779	2.0571
13.88	0.00694	13.88	1.0014	14.1984	2.05784
13.9	0.00609	13.9	1.00155	14.2189	2.05689
13.92	0.0054	13.92	1.00176	14.2395	2.05846
13.94	0.00483	13.94	1.00202	14.26	2.05619
13.96	0.00436	13.96	1.00236	14.2805	2.06061
13.98	0.00394	13.98	1.00279	14.3011	2.05825
14	0.00362	14	1.00338	14.3216	2.05747
14.02	0.00334	14.02	1.00418	14.3422	2.05771
14.04	0.00312	14.04	1.00533	14.3627	2.06098
14.06	0.00293	14.06	1.0071	14.3832	2.05697
14.08	0.00277	14.08	1.00998	14.4038	2.06053
14.1	0.00263	14.1	1.01485	14.4243	2.06094
14.12	0.00248	14.12	1.02274	14.4448	2.06309
14.14	0.00236	14.14	1.03423	14.4654	2.06425
14.16	0.00226	14.16	1.04663	14.4859	2.06657
14.18	0.00218	14.18	1.05069	14.5064	2.07169
14.2	0.00212	14.2	1.04194	14.527	2.07996
14.22	0.00207	14.22	1.02949	14.5475	2.07823
14.24	0.00205	14.24	1.01989	14.568	2.08703
14.26	0.00203	14.26	1.01394	14.5886	2.10096
14.28	0.00204	14.28	1.0108	14.6091	2.11482
14.3	0.00206	14.3	1.00966	14.6297	2.12271
14.32	0.00211	14.32	1.01018	14.6502	2.13131
14.34	0.00203	14.34	1.01232	14.6707	2.13462
14.36	0.00213	14.36	1.01594	14.6913	2.14041
14.38	0.00226	14.38	1.01943	14.7118	2.13007
14.4	0.00244	14.4	1.01922	14.7323	2.12739
14.42	0.00267	14.42	1.01507	14.7529	2.1223
14.44	0.00303	14.44	1.01048	14.7734	2.11304
14.46	0.00347	14.46	1.00718	14.7939	2.1015
14.48	0.00407	14.48	1.00503	14.8145	2.08778
14.5	0.00484	14.5	1.00371	14.835	2.08174
14.52	0.00565	14.52	1.0029	14.8556	2.07339
14.54	0.00642	14.54	1.00236	14.8761	2.07025
14.56	0.00741	14.56	1.00197	14.8966	2.0652
14.58	0.00905	14.58	1.00169	14.9172	2.06429
14.6	0.01186	14.6	1.00147	14.9377	2.06214
14.62	0.01682	14.62	1.0013	14.9582	2.05937
14.64	0.02509	14.64	1.00116	14.9788	2.06044
14.66	0.0383	14.66	1.00105	14.9993	2.05635
14.68	0.05642	14.68	1.00096	15.0198	2.05768
14.7	0.07253	14.7	1.00088	15.0404	2.05739
14.72	0.07193	14.72	1.00081	15.0609	2.05532
14.74	0.05528	14.74	1.00076	15.0814	2.05284
14.76	0.0373	14.76	1.00071	15.102	2.05586
14.78	0.02435	14.78	1.00067	15.1225	2.04953
14.8	0.01623	14.8	1.00064	15.1431	2.0516
14.82	0.01141	14.82	1.00061	15.1636	2.04796
14.84	0.00852	14.84	1.00058	15.1841	2.05255
14.86	0.00667	14.86	1.00056	15.2047	2.05102
14.88	0.0054	14.88	1.00055	15.2252	2.05139
14.9	0.00449	14.9	1.00053	15.2457	2.04775
14.92	0.00382	14.92	1.00052	15.2663	2.05296
14.94	0.0033	14.94	1.00051	15.2868	2.04966
14.96	0.00289	14.96	1.00051	15.3073	2.05317
14.98	0.00257	14.98	1.00051	15.3279	2.05429
15	0.00231	15	1.00051	15.3484	2.05527
15.02	0.0021	15.02	1.00051	15.3689	2.05507
15.04	0.00193	15.04	1.00051	15.3895	2.05329
15.06	0.00179	15.06	1.00052	15.41	2.0523
15.08	0.00146	15.08	1.00053	15.4306	2.05404
15.1	0.00137	15.1	1.00054	15.4511	2.05379
15.12	0.00129	15.12	1.00055	15.4716	2.05296
15.14	0.00123	15.14	1.00057	15.4922	2.05705
15.16	0.00118	15.16	1.00059	15.5127	2.05387
15.18	0.00114	15.18	1.00061	15.5332	2.05656
15.2	0.00113	15.2	1.00064	15.5538	2.05474
15.22	0.0011	15.22	1.00067	15.5743	2.05722
15.24	0.00109	15.24	1.00071	15.5948	2.06355
15.26	0.00108	15.26	1.00076	15.6154	2.06586
15.28	0.00107	15.28	1.00082	15.6359	2.06921
15.3	0.00108	15.3	1.00089	15.6564	2.07231
15.32	0.00109	15.32	1.00098	15.677	2.07533
15.34	0.0011	15.34	1.00108	15.6975	2.07851
15.36	0.00113	15.36	1.00122	15.7181	2.08302
15.38	0.00116	15.38	1.0014	15.7386	2.08976
15.4	0.0012	15.4	1.00164	15.7591	2.09336
15.42	0.00126	15.42	1.00199	15.7797	2.09323
15.44	0.00133	15.44	1.00252	15.8002	2.10064
15.46	0.00141	15.46	1.00339	15.8207	2.10109
15.48	0.00152	15.48	1.00481	15.8413	2.10188
15.5	0.00166	15.5	1.007	15.8618	2.10415
15.52	0.00183	15.52	1.00983	15.8823	2.10059
15.54	0.002	15.54	1.01201	15.9029	2.09828
15.56	0.00211	15.56	1.01142	15.9234	2.09369
15.58	0.00218	15.58	1.00892	15.944	2.09245
15.6	0.00226	15.6	1.00659	15.9645	2.08678
15.62	0.0024	15.62	1.00507	15.985	2.08497
15.64	0.00259	15.64	1.00421	16.0056	2.08257
15.66	0.00285	15.66	1.00391	16.0261	2.08633
15.68	0.00317	15.68	1.00395	16.0466	2.08178
15.7	0.00358	15.7	1.00424	16.0672	2.08873
15.72	0.0041	15.72	1.00478	16.0877	2.09695
15.74	0.00476	15.74	1.00562	16.1082	2.11618
15.76	0.00563	15.76	1.00689	16.1288	2.14735
15.78	0.00682	15.78	1.00889	16.1493	2.18916
15.8	0.00856	15.8	1.01219	16.1698	2.24555
15.82	0.01126	15.82	1.01778	16.1904	2.29103
15.84	0.01557	15.84	1.02707	16.2109	2.29616
15.86	0.02225	15.86	1.04115	16.2315	2.26589
15.88	0.03158	15.88	1.05811	16.252	2.21719
15.9	0.04113	15.9	1.06776	16.2725	2.16042
15.92	0.04455	15.92	1.06005	16.2931	2.12139
15.94	0.04133	15.94	1.04336	16.3136	2.08827
15.96	0.03922	15.96	1.02867	16.3341	2.07438
15.98	0.04354	15.98	1.01873	16.3547	2.06408
16	0.0569	16	1.01267	16.3752	2.06243
16.02	0.08029	16.02	1.00909	16.3957	2.05888
16.04	0.10838	16.04	1.00689	16.4163	2.05615
16.06	0.12064	16.06	1.00549	16.4368	2.05697
16.08	0.10224	16.08	1.00449	16.4573	2.05549
16.1	0.07204	16.1	1.00378	16.4779	2.05544
16.12	0.04743	16.12	1.00324	16.4984	2.0528
16.14	0.03126	16.14	1.00286	16.519	2.05292
16.16	0.02147	16.16	1.00256	16.5395	2.04912
16.18	0.01563	16.18	1.00234	16.56	2.05263
16.2	0.01193	16.2	1.00217	16.5806	2.05127
16.22	0.00951	16.22	1.00206	16.6011	2.05412
16.24	0.0078	16.24	1.002	16.6216	2.05701
16.26	0.00655	16.26	1.00199	16.6422	2.05764
16.28	0.0056	16.28	1.00204	16.6627	2.05631
16.3	0.00488	16.3	1.00216	16.6832	2.05854
16.32	0.00431	16.32	1.00239	16.7038	2.06272
16.34	0.00388	16.34	1.0028	16.7243	2.06342
16.36	0.00354	16.36	1.00353	16.7449	2.07248
16.38	0.00329	16.38	1.0048	16.7654	2.0724
16.4	0.0031	16.4	1.00685	16.7859	2.07343
16.42	0.00298	16.42	1.00973	16.8065	2.08116
16.44	0.00293	16.44	1.01239	16.827	2.07971
16.46	0.00296	16.46	1.01248	16.8475	2.08091
16.48	0.00307	16.48	1.00988	16.8681	2.0848
16.5	0.00329	16.5	1.00697	16.8886	2.08
16.52	0.00371	16.52	1.00483	16.9091	2.07595
16.54	0.00443	16.54	1.0035	16.9297	2.07343
16.56	0.00571	16.56	1.00272	16.9502	2.06665
16.58	0.0079	16.58	1.00227	16.9707	2.06466
16.6	0.01135	16.6	1.002	16.9913	2.06731
16.62	0.01584	16.62	1.00184	17.0118	2.06313
16.64	0.01923	16.64	1.00174	17.0324	2.05954
16.66	0.01817	16.66	1.0017	17.0529	2.06255
16.68	0.01401	16.68	1.00171	17.0734	2.06044
16.7	0.01013	16.7	1.00175	17.094	2.05668
16.72	0.00763	16.72	1.00183	17.1145	2.05764
16.74	0.00643	16.74	1.00195	17.135	2.05908
16.76	0.00632	16.76	1.00211	17.1556	2.05197
16.78	0.00728	16.78	1.00234	17.1761	2.053
16.8	0.0095	16.8	1.00265	17.1966	2.0542
16.82	0.01312	16.82	1.00306	17.2172	2.05482
16.84	0.01733	16.84	1.00363	17.2377	2.05267
16.86	0.019	16.86	1.00443	17.2582	2.05214
16.88	0.01605	16.88	1.00562	17.2788	2.05201
16.9	0.01144	16.9	1.00751	17.2993	2.05429
16.92	0.00772	16.92	1.01069	17.3199	2.05346
16.94	0.00527	16.94	1.01602	17.3404	2.05122
16.96	0.00378	16.96	1.02439	17.3609	2.05429
16.98	0.00288	16.98	1.03554	17.3815	2.05578
17	0.00231	17	1.04457	17.402	2.05172
17.02	0.00192	17.02	1.0428	17.4225	2.05586
17.04	0.00164	17.04	1.03239	17.4431	2.05755
17.06	0.00143	17.06	1.02187	17.4636	2.05549
17.08	0.00127	17.08	1.01449	17.4841	2.05888
17.1	0.00114	17.1	1.00994	17.5047	2.05904
17.12	0.00104	17.12	1.00727	17.5252	2.06318
17.14	0.00095751	17.14	1.00572	17.5457	2.06247
17.16	0.00089045	17.16	1.00475	17.5663	2.06342
17.18	0.0008359	17.18	1.00414	17.5868	2.06471
17.2	0.00079176	17.2	1.00374	17.6074	2.06471
17.22	0.00075656	17.22	1.0035	17.6279	2.06342
17.24	0.00072929	17.24	1.0034	17.6484	2.06247
17.26	0.00070935	17.26	1.00341	17.669	2.06297
17.28	0.0006965	17.28	1.00353	17.6895	2.06421
17.3	0.00069082	17.3	1.00379	17.71	2.06024
17.32	0.00069277	17.32	1.0042	17.7306	2.06491
17.34	0.00070325	17.34	1.00485	17.7511	2.06743
17.36	0.00072377	17.36	1.0058	17.7716	2.06425
17.38	0.00075658	17.38	1.00742	17.7922	2.06483
17.4	0.0007736	17.4	1.01012	17.8127	2.06822
17.42	0.0008434	17.42	1.0146	17.8333	2.07082
17.44	0.00094156	17.44	1.02152	17.8538	2.0719
17.46	0.00108	17.46	1.03052	17.8743	2.0714
17.48	0.0013	17.48	1.03848	17.8949	2.06714
17.5	0.00164	17.5	1.04061	17.9154	2.06834
17.52	0.00207	17.52	1.03527	17.9359	2.0633
17.54	0.00296	17.54	1.02798	17.9565	2.06615
17.56	0.00432	17.56	1.02372	17.977	2.06363
17.58	0.00604	17.58	1.02304	17.9975	2.06148
17.6	0.00777	17.6	1.02334	18.0181	2.05883
17.62	0.00923	17.62	1.0207	18.0386	2.06408
17.64	0.0094	17.64	1.01561	18.0591	2.06252
17.66	0.00762	17.66	1.01098	18.0797	2.06462
17.68	0.00532	17.68	1.00774	18.1002	2.05949
17.7	0.00353	17.7	1.00568	18.1208	2.06342
17.72	0.00239	17.72	1.0044	18.1413	2.06284
17.74	0.00169	17.74	1.00358	18.1618	2.06384
17.76	0.00128	17.76	1.00302	18.1824	2.06297
17.78	0.00102	17.78	1.00262	18.2029	2.06313
17.8	0.00084102	17.8	1.00232	18.2234	2.06227
17.82	0.0007184	17.82	1.00209	18.244	2.0635
17.84	0.00062962	17.84	1.00192	18.2645	2.06516
17.86	0.00056454	17.86	1.00178	18.285	2.06872
17.88	0.00051692	17.88	1.0017	18.3056	2.0705
17.9	0.00048276	17.9	1.00162	18.3261	2.07256
17.92	0.00045951	17.92	1.00157	18.3466	2.07082
17.94	0.00044554	17.94	1.00152	18.3672	2.07165
17.96	0.00046244	17.96	1.0015	18.3877	2.07397
17.98	0.00046563	17.98	1.00149	18.4083	2.07438
18	0.00047722	18	1.0015	18.4288	2.07616
18.02	0.00049803	18.02	1.00153	18.4493	2.07864
18.04	0.0005296	18.04	1.00157	18.4699	2.07372
18.06	0.00057439	18.06	1.00162	18.4904	2.06855
18.08	0.00063619	18.08	1.00169	18.5109	2.07512
18.1	0.00072083	18.1	1.00178	18.5315	2.06967
18.12	0.0008207	18.12	1.00189	18.552	2.06698
18.14	0.00098579	18.14	1.00203	18.5725	2.06673
18.16	0.00123	18.16	1.00219	18.5931	2.06359
18.18	0.00161	18.18	1.0024	18.6136	2.06214
18.2	0.00224	18.2	1.00265	18.6341	2.05793
18.22	0.0033	18.22	1.00296	18.6547	2.06032
18.24	0.00503	18.24	1.00334	18.6752	2.05764
18.26	0.00753	18.26	1.00382	18.6958	2.05457
18.28	0.01015	18.28	1.00444	18.7163	2.0585
18.3	0.01085	18.3	1.00524	18.7368	2.05544
18.32	0.00881	18.32	1.0063	18.7574	2.05457
18.34	0.00608	18.34	1.00777	18.7779	2.05239
18.36	0.00398	18.36	1.00988	18.7984	2.05205
18.38	0.00263	18.38	1.01313	18.819	2.05317
18.4	0.00183	18.4	1.01847	18.8395	2.05081
18.42	0.00135	18.42	1.02732	18.86	2.05255
18.44	0.00105	18.44	1.04149	18.8806	2.05168
18.46	0.00085589	18.46	1.06154	18.9011	2.04742
18.48	0.00072226	18.48	1.08221	18.9217	2.04663
18.5	0.00063087	18.5	1.08857	18.9422	2.04932
18.52	0.00056757	18.52	1.07515	18.9627	2.04916
18.54	0.0005142	18.54	1.05789	18.9833	2.04998
18.56	0.00045691	18.56	1.04718	19.0038	2.04676
18.58	0.00040223	18.58	1.04239	19.0243	2.04713
18.6	0.00035805	18.6	1.03728	19.0449	2.04643
18.62	0.0003246	18.62	1.02884	19.0654	2.0473
18.64	0.00029963	18.64	1.02053	19.0859	2.04473
18.66	0.0002809	18.66	1.01444	19.1065	2.0473
18.68	0.00026686	18.68	1.01044	19.127	2.04949
18.7	0.00025657	18.7	1.00789	19.1475	2.04631
18.72	0.00024965	18.72	1.00624	19.1681	2.04751
18.74	0.00024607	18.74	1.00511	19.1886	2.04966
18.76	0.00024593	18.76	1.00429	19.2092	2.05007
18.78	0.00024875	18.78	1.00367	19.2297	2.05081
18.8	0.00025182	18.8	1.00319	19.2502	2.05135
18.82	0.00025143	18.82	1.00283	19.2708	2.05205
18.84	0.00024926	18.84	1.00252	19.2913	2.0511
18.86	0.00025748	18.86	1.00228	19.3118	2.0561
18.88	0.0002606	18.88	1.00208	19.3324	2.05346
18.9	0.00026672	18.9	1.00192	19.3529	2.05639
18.92	0.00027553	18.92	1.00179	19.3734	2.05474
18.94	0.00028691	18.94	1.00169	19.394	2.058
18.96	0.00030089	18.96	1.00158	19.4145	2.05809
18.98	0.00031768	18.98	1.00153	19.435	2.05821
19	0.00033765	19	1.00152	19.4556	2.05834
19.02	0.00036129	19.02	1.00153	19.4761	2.06044
19.04	0.00041899	19.04	1.00152	19.4967	2.0604
19.06	0.00045064	19.06	1.00149	19.5172	2.06069
19.08	0.00049093	19.08	1.00144	19.5377	2.06111
19.1	0.00053108	19.1	1.00143	19.5583	2.06214
19.12	0.00058894	19.12	1.00147	19.5788	2.05991
19.14	0.00065897	19.14	1.00154	19.5993	2.0592
19.16	0.0007447	19.16	1.00166	19.6199	2.0566
19.18	0.00085096	19.18	1.00185	19.6404	2.05664
19.2	0.00098467	19.2	1.00214	19.6609	2.053
19.22	0.00116	19.22	1.00256	19.6815	2.05193
19.24	0.00143	19.24	1.00323	19.702	2.05267
19.26	0.00173	19.26	1.00437	19.7226	2.05098
19.28	0.00215	19.28	1.00629	19.7431	2.05027
19.3	0.00277	19.3	1.00932	19.7636	2.04742
19.32	0.00375	19.32	1.01339	19.7842	2.04936
19.34	0.00538	19.34	1.01676	19.8047	2.04763
19.36	0.00811	19.36	1.01622	19.8252	2.04878
19.38	0.01243	19.38	1.01242	19.8458	2.04436
19.4	0.01824	19.4	1.00856	19.8663	2.0478
19.42	0.02311	19.42	1.00584	19.8868	2.04552
19.44	0.02245	19.44	1.00417	19.9074	2.0478
19.46	0.01704	19.46	1.0032	19.9279	2.04788
19.48	0.01147	19.48	1.00264	19.9484	2.04701
19.5	0.00753	19.5	1.00232	19.969	2.04916
19.52	0.00509	19.52	1.00213	19.9895	2.04655
19.54	0.00365	19.54	1.00203	20.0101	2.04387
19.56	0.0028	19.56	1.00201	20.0306	2.04821
19.58	0.00228	19.58	1.00204	20.0511	2.04697
19.6	0.00196	19.6	1.00214	20.0717	2.0499
19.62	0.00177	19.62	1.00231	20.0922	2.04846
19.64	0.00171	19.64	1.00258	20.1127	2.04717
19.66	0.0018	19.66	1.00295	20.1333	2.0487
19.68	0.00207	19.68	1.00349	20.1538	2.04978
19.7	0.00251	19.7	1.00427	20.1743	2.0523
19.72	0.00294	19.72	1.00548	20.1949	2.0516
19.74	0.00291	19.74	1.00747	20.2154	2.05342
19.76	0.00238	19.76	1.01085	20.2359	2.05586
19.78	0.00181	19.78	1.01643	20.2565	2.05652
19.8	0.00139	19.8	1.02472	20.277	2.0573
19.82	0.00113	19.82	1.03424	20.2976	2.06173
19.84	0.00097338	19.84	1.0385	20.3181	2.05978
19.86	0.00088188	19.86	1.03276	20.3386	2.06243
19.88	0.00082827	19.88	1.02316	20.3592	2.06433
19.9	0.00079794	19.9	1.01533	20.3797	2.06528
19.92	0.00078362	19.92	1.01021	20.4002	2.06562
19.94	0.00078165	19.94	1.00713	20.4208	2.06933
19.96	0.00079016	19.96	1.00525	20.4413	2.07529
19.98	0.00080823	19.98	1.00416	20.4618	2.07868
20	0.00083558	20	1.00347	20.4824	2.08695
20.02	0.00087268	20.02	1.00302	20.5029	2.08579
20.04	0.00092033	20.04	1.00273	20.5234	2.08914
20.06	0.00097996	20.06	1.00257	20.544	2.09427
20.08	0.00105	20.08	1.0025	20.5645	2.08934
20.1	0.00115	20.1	1.00258	20.5851	2.08782
20.12	0.00126	20.12	1.00284	20.6056	2.08348
20.14	0.0014	20.14	1.00329	20.6261	2.07855
20.16	0.00158	20.16	1.00413	20.6467	2.07479
20.18	0.00182	20.18	1.00559	20.6672	2.07665
20.2	0.00214	20.2	1.00797	20.6877	2.07641
20.22	0.0026	20.22	1.01128	20.7083	2.075
20.24	0.00332	20.24	1.01446	20.7288	2.08004
20.26	0.00445	20.26	1.01543	20.7493	2.08236
20.28	0.0062	20.28	1.01327	20.7699	2.09295
20.3	0.00862	20.3	1.00971	20.7904	2.10258
20.32	0.01099	20.32	1.00671	20.811	2.10733
20.34	0.0116	20.34	1.00473	20.8315	2.11453
20.36	0.01037	20.36	1.00355	20.852	2.11841
20.38	0.00916	20.38	1.00288	20.8726	2.11209
20.4	0.00905	20.4	1.0025	20.8931	2.1032
20.42	0.01046	20.42	1.00231	20.9136	2.09716
20.44	0.01382	20.44	1.00223	20.9342	2.08488
20.46	0.01961	20.46	1.00225	20.9547	2.0719
20.48	0.02747	20.48	1.00236	20.9752	2.06723
20.5	0.03382	20.5	1.00259	20.9958	2.06148
20.52	0.03274	20.52	1.00298	21.0163	2.05859
20.54	0.02609	20.54	1.0036	21.0368	2.05354
20.56	0.01998	20.56	1.00466	21.0574	2.05358
20.58	0.01673	20.58	1.00647	21.0779	2.05131
20.6	0.01664	20.6	1.00951	21.0985	2.04821
20.62	0.01993	20.62	1.01418	21.119	2.04825
20.64	0.02716	20.64	1.02001	21.1395	2.04825
20.66	0.03833	20.66	1.02392	21.1601	2.04602
20.68	0.04978	20.68	1.02205	21.1806	2.04982
20.7	0.05158	20.7	1.0164	21.2011	2.04738
20.72	0.04118	20.72	1.01111	21.2217	2.04846
20.74	0.02834	20.74	1.00747	21.2422	2.0473
20.76	0.01867	20.76	1.00525	21.2627	2.04783
20.78	0.01248	20.78	1.00395	21.2833	2.04742
20.8	0.00877	20.8	1.00318	21.3038	2.04643
20.82	0.00654	20.82	1.00269	21.3243	2.04899
20.84	0.00514	20.84	1.0024	21.3449	2.04755
20.86	0.00422	20.86	1.00223	21.3654	2.04717
20.88	0.00359	20.88	1.00216	21.386	2.05048
20.9	0.00313	20.9	1.00219	21.4065	2.04577
20.92	0.0027	20.92	1.00226	21.427	2.04949
20.94	0.0023	20.94	1.00242	21.4476	2.04717
20.96	0.00196	20.96	1.00268	21.4681	2.05156
20.98	0.00169	20.98	1.0031	21.4886	2.04916
21	0.00147	21	1.00376	21.5092	2.04854
21.02	0.00131	21.02	1.00484	21.5297	2.04825
21.04	0.00117	21.04	1.00668	21.5502	2.04837
21.06	0.00106	21.06	1.00973	21.5708	2.04928
21.08	0.00097455	21.08	1.01438	21.5913	2.05242
21.1	0.00089965	21.1	1.02017	21.6118	2.05147
21.12	0.00082858	21.12	1.02449	21.6324	2.05217
21.14	0.00075872	21.14	1.02389	21.6529	2.05334
21.16	0.00069548	21.16	1.01872	21.6735	2.05168
21.18	0.00064109	21.18	1.013	21.694	2.05015
21.2	0.00059465	21.2	1.00882	21.7145	2.05119
21.22	0.00055267	21.22	1.00621	21.7351	2.05321
21.24	0.00051963	21.24	1.00469	21.7556	2.05185
21.26	0.00048931	21.26	1.00381	21.7761	2.05346
21.28	0.00046273	21.28	1.00331	21.7967	2.05639
21.3	0.0004395	21.3	1.00299	21.8172	2.05313
21.32	0.00041944	21.32	1.00286	21.8377	2.04928
21.34	0.00040247	21.34	1.00286	21.8583	2.05342
21.36	0.00038866	21.36	1.00296	21.8788	2.05139
21.38	0.00037827	21.38	1.00319	21.8994	2.05325
21.4	0.00037193	21.4	1.00357	21.9199	2.05139
21.42	0.00037097	21.42	1.00416	21.9404	2.05276
21.44	0.000378	21.44	1.00508	21.961	2.05461
21.46	0.00039833	21.46	1.00655	21.9815	2.05515
21.48	0.00044192	21.48	1.00904	22.002	2.054
21.5	0.00052414	21.5	1.01328	22.0226	2.04932
21.52	0.00066161	21.52	1.02013	22.0431	2.04899
21.54	0.00085245	21.54	1.02987	22.0636	2.05246
21.56	0.00102	21.56	1.03957	22.0842	2.05313
21.58	0.00099923	21.58	1.04118	22.1047	2.05441
21.6	0.00080629	21.6	1.03282	22.1252	2.04978
21.62	0.00060473	21.62	1.0225	22.1458	2.05069
21.64	0.00045942	21.64	1.01476	22.1663	2.04903
21.66	0.00037201	21.66	1.00984	22.1869	2.05147
21.68	0.00031571	21.68	1.00691	22.2074	2.05172
21.7	0.00028047	21.7	1.00515	22.2279	2.04928
21.72	0.000257	21.72	1.00406	22.2485	2.05474
21.74	0.00024038	21.74	1.00331	22.269	2.05391
21.76	0.00022822	21.76	1.00279	22.2895	2.04941
21.78	0.00021915	21.78	1.0024	22.3101	2.04986
21.8	0.00021257	21.8	1.00212	22.3306	2.05482
21.82	0.0001999	21.82	1.0019	22.3511	2.05466
21.84	0.00019774	21.84	1.00174	22.3717	2.05453
21.86	0.00020067	21.86	1.00162	22.3922	2.05466
21.88	0.00020388	21.88	1.00153	22.4127	2.05668
21.9	0.00021153	21.9	1.00147	22.4333	2.0549
21.92	0.00022587	21.92	1.00143	22.4538	2.058
21.94	0.00024932	21.94	1.00141	22.4744	2.05846
21.96	0.00028144	21.96	1.00141	22.4949	2.05549
21.98	0.00028088	21.98	1.00143	22.5154	2.05552
22	0.00028602	22	1.00147	22.536	2.05796
22.02	0.00027259	22.02	1.00154	22.5565	2.05259
22.04	0.00026417	22.04	1.00163	22.577	2.05432
22.06	0.00027139	22.06	1.00175	22.5976	2.05391
22.08	0.00029761	22.08	1.00191	22.6181	2.05151
22.1	0.00034588	22.1	1.00211	22.6386	2.05354
22.12	0.00041928	22.12	1.00237	22.6592	2.0528
22.14	0.00051569	22.14	1.00269	22.6797	2.05151
22.16	0.0006343	22.16	1.00315	22.7003	2.05408
22.18	0.00076727	22.18	1.00376	22.7208	2.05424
22.2	0.00108	22.2	1.00462	22.7413	2.05321
22.22	0.00155	22.22	1.00589	22.7619	2.05131
22.24	0.00207	22.24	1.00785	22.7824	2.05292
22.26	0.00223	22.26	1.01102	22.8029	2.04812
22.28	0.00184	22.28	1.01616	22.8235	2.04891
22.3	0.0013	22.3	1.02398	22.844	2.04953
22.32	0.00087822	22.32	1.03408	22.8645	2.04966
22.34	0.00060922	22.34	1.04436	22.8851	2.04663
22.36	0.00045093	22.36	1.05162	22.9056	2.0492
22.38	0.00036019	22.38	1.04935	22.9261	2.04738
22.4	0.0003072	22.4	1.03844	22.9467	2.04755
22.42	0.00027638	22.42	1.02761	22.9672	2.04883
22.44	0.00025947	22.44	1.02017	22.9878	2.05073
22.46	0.00025277	22.46	1.01501	23.0083	2.04924
22.48	0.00025473	22.48	1.01094	23.0288	2.05081
22.5	0.00026521	22.5	1.00793	23.0494	2.04837
22.52	0.00028535	22.52	1.00587	23.0699	2.05127
22.54	0.00031828	22.54	1.0045	23.0904	2.04978
22.56	0.00037091	22.56	1.00357	23.111	2.05222
22.58	0.00045734	22.58	1.00292	23.1315	2.05263
22.6	0.00060249	22.6	1.00242	23.152	2.05838
22.62	0.00084127	22.62	1.00206	23.1726	2.05768
22.64	0.0012	22.64	1.00178	23.1931	2.05718
22.66	0.00164	22.66	1.00155	23.2136	2.05817
22.68	0.0019	22.68	1.00137	23.2342	2.05714
22.7	0.00173	22.7	1.00122	23.2547	2.05809
22.72	0.00134	22.72	1.00111	23.2753	2.05664
22.74	0.001	22.74	1.00101	23.2958	2.05925
22.76	0.00079787	22.76	1.00096	23.3163	2.05668
22.78	0.00069634	22.78	1.00091	23.3369	2.05362
22.8	0.00066758	22.8	1.00088	23.3574	2.05334
22.82	0.00068958	22.82	1.00082	23.3779	2.0554
22.84	0.00075371	22.84	1.00075	23.3985	2.05334
22.86	0.0008633	22.86	1.00067	23.419	2.04932
22.88	0.00103	22.88	1.0006	23.4395	2.04875
22.9	0.00131	22.9	1.00055	23.4601	2.04796
22.92	0.00175	22.92	1.00051	23.4806	2.04966
22.94	0.0025	22.94	1.00048	23.5011	2.04701
22.96	0.00369	22.96	1.00045	23.5217	2.04453
22.98	0.00543	22.98	1.00043	23.5422	2.04275
23	0.00733	23	1.0004	23.5628	2.04109
23.02	0.00814	23.02	1.00039	23.5833	2.04614
23.04	0.00745	23.04	1.00037	23.6038	2.04316
23.06	0.00667	23.06	1.00032	23.6244	2.042
23.08	0.00659	23.08	1.0003	23.6449	2.04168
23.1	0.00671	23.1	1.00029	23.6654	2.04089
23.12	0.00594	23.12	1.00029	23.686	2.04089
23.14	0.00449	23.14	1.00028	23.7065	2.04358
23.16	0.0032	23.16	1.00028	23.727	2.03882
23.18	0.00236	23.18	1.00028	23.7476	2.04068
23.2	0.00192	23.2	1.00028	23.7681	2.03957
23.22	0.0018	23.22	1.00028	23.7887	2.04192
23.24	0.00193	23.24	1.00028	23.8092	2.03874
23.26	0.00232	23.26	1.00029	23.8297	2.03887
23.28	0.00291	23.28	1.00029	23.8503	2.03994
23.3	0.00331	23.3	1.0003	23.8708	2.04101
23.32	0.003	23.32	1.00032	23.8913	2.04035
23.34	0.00225	23.34	1.00033	23.9119	2.04019
23.36	0.00156	23.36	1.00036	23.9324	2.04122
23.38	0.00109	23.38	1.00039	23.9529	2.03882
23.4	0.00079586	23.4	1.00044	23.9735	2.0399
23.42	0.00061438	23.42	1.00051	23.994	2.03948
23.44	0.00049904	23.44	1.00063	24.0145	2.04077
23.46	0.00042067	23.46	1.00082	24.0351	2.04312
23.48	0.00036426	23.48	1.00114	24.0556	2.04159
23.5	0.00032191	23.5	1.00164	24.0762	2.04109
23.52	0.00028931	23.52	1.00232	24.0967	2.04175
23.54	0.00026381	23.54	1.00289	24.1172	2.04304
23.56	0.00024369	23.56	1.00282	24.1378	2.04395
23.58	0.00023084	23.58	1.00221	24.1583	2.04424
23.6	0.00021838	23.6	1.00159	24.1788	2.04349
23.62	0.00020862	23.62	1.00115	24.1994	2.04722
23.64	0.00020135	23.64	1.00088	24.2199	2.04552
23.66	0.00019619	23.66	1.00074	24.2404	2.04213
23.68	0.00019294	23.68	1.00067	24.261	2.04552
23.7	0.00019149	23.7	1.00066	24.2815	2.04837
23.72	0.00019105	23.72	1.00068	24.302	2.04998
23.74	0.0001932	23.74	1.00074	24.3226	2.04973
23.76	0.0001972	23.76	1.00088	24.3431	2.06227
23.78	0.00020318	23.78	1.00112	24.3637	2.06301
23.8	0.00021137	23.8	1.00149	24.3842	2.06851
23.82	0.0002221	23.82	1.00201	24.4047	2.06359
23.84	0.00023583	23.84	1.00244	24.4253	2.06094
23.86	0.00025322	23.86	1.0024	24.4458	2.0604
23.88	0.0002752	23.88	1.00203	24.4663	2.05495
23.9	0.00030301	23.9	1.00159	24.4869	2.05085
23.92	0.00033809	23.92	1.00125	24.5074	2.04854
23.94	0.00038199	23.94	1.00107	24.5279	2.04734
23.96	0.00043645	23.96	1.001	24.5485	2.04498
23.98	0.00050385	23.98	1.00101	24.569	2.04568
24	0.00059071	24	1.00109	24.5896	2.04271
24.02	0.00070898	24.02	1.00123	24.6101	2.0408
24.04	0.00087659	24.04	1.00141	24.6306	2.04221
24.06	0.00113	24.06	1.00166	24.6512	2.04428
24.08	0.00152	24.08	1.00204	24.6717	2.0396
24.1	0.00219	24.1	1.0027	24.6922	2.04226
24.12	0.0033	24.12	1.00382	24.7128	2.04275
24.14	0.00506	24.14	1.00568	24.7333	2.04234
24.16	0.00742	24.16	1.00851	24.7538	2.0401
24.18	0.0094	24.18	1.012	24.7744	2.04138
24.2	0.00912	24.2	1.01435	24.7949	2.03572
24.22	0.00692	24.22	1.01328	24.8154	2.0408
24.24	0.00466	24.24	1.00989	24.836	2.04378
24.26	0.00307	24.26	1.00671	24.8565	2.03932
24.28	0.0021	24.28	1.00453	24.8771	2.04308
24.3	0.00156	24.3	1.00321	24.8976	2.03899
24.32	0.00128	24.32	1.00246	24.9181	2.04192
24.34	0.00119	24.34	1.00203	24.9387	2.04105
24.36	0.00121	24.36	1.0018	24.9592	2.03932
24.38	0.00126	24.38	1.00168	24.9797	2.03865
24.4	0.00121	24.4	1.00164	25.0003	2.03973
24.42	0.00101	24.42	1.00169	25.0208	2.03948
24.44	0.00077222	24.44	1.00184	25.0413	2.04048
24.46	0.00058377	24.46	1.0021	25.0619	2.04085
24.48	0.00045795	24.48	1.00257	25.0824	2.03721
24.5	0.00037522	24.5	1.00337	25.1029	2.0406
24.52	0.00032084	24.52	1.00468	25.1235	2.03998
24.54	0.00028361	24.54	1.00662	25.144	2.03903
24.56	0.00025721	24.56	1.00892	25.1646	2.04068
24.58	0.00023387	24.58	1.01046	25.1851	2.03696
24.6	0.00022193	24.6	1.01073	25.2056	2.03741
24.62	0.00021635	24.62	1.01042	25.2262	2.04072
24.64	0.00021722	24.64	1.01	25.2467	2.0375
24.66	0.00022293	24.66	1.00975	25.2672	2.0375
24.68	0.00022634	24.68	1.00962	25.2878	2.03733
24.7	0.00022009	24.7	1.00903	25.3083	2.03675
24.72	0.00020995	24.72	1.00809	25.3288	2.03721
24.74	0.00020509	24.74	1.00742	25.3494	2.03874
24.76	0.00020524	24.76	1.0068	25.3699	2.03643
24.78	0.00020867	24.78	1.00601	25.3904	2.03924
24.8	0.00022062	24.8	1.00553	25.411	2.03783
24.82	0.00023875	24.82	1.0058	25.4315	2.04101
24.84	0.00026438	24.84	1.00706	25.4521	2.03965
24.86	0.00030001	24.86	1.00955	25.4726	2.04056
24.88	0.00035007	24.88	1.01315	25.4931	2.03899
24.9	0.00042284	24.9	1.01677	25.5137	2.0363
24.92	0.00053479	24.92	1.01855	25.5342	2.03878
24.94	0.00071774	24.94	1.01683	25.5547	2.03841
24.96	0.00102	24.96	1.01268	25.5753	2.03791
24.98	0.00152	24.98	1.00865	25.5958	2.04027
25	0.00225	25	1.00578	25.6163	2.0387
25.02	0.00306	25.02	1.00398	25.6369	2.03713
25.04	0.00337	25.04	1.00288	25.6574	2.03953
25.06	0.00289	25.06	1.00221	25.678	2.04101
25.08	0.0022	25.08	1.00176	25.6985	2.04407
25.1	0.00175	25.1	1.00145	25.719	2.04275
25.12	0.00162	25.12	1.00122	25.7396	2.04043
25.14	0.00172	25.14	1.00105	25.7601	2.0396
25.16	0.00178	25.16	1.00091	25.7806	2.03795
25.18	0.00155	25.18	1.00081	25.8012	2.04085
25.2	0.00115	25.2	1.00072	25.8217	2.03928
25.22	0.00081769	25.22	1.00065	25.8422	2.04109
25.24	0.00058963	25.24	1.00059	25.8628	2.0365
25.26	0.00044716	25.26	1.00055	25.8833	2.03783
25.28	0.00035971	25.28	1.00051	25.9038	2.04134
25.3	0.00030436	25.3	1.00047	25.9244	2.04064
25.32	0.00026752	25.32	1.00045	25.9449	2.04263
25.34	0.00024283	25.34	1.00045	25.9655	2.03894
25.36	0.00022503	25.36	1.00044	25.986	2.04419
25.38	0.00021279	25.38	1.00042	26.0065	2.04416
25.4	0.00020487	25.4	1.00041	26.0271	2.04192
25.42	0.0002078	25.42	1.00041	26.0476	2.04366
25.44	0.00020664	25.44	1.0004	26.0681	2.04006
25.46	0.00020826	25.46	1.0004	26.0887	2.04027
25.48	0.00021249	25.48	1.00041	26.1092	2.04168
25.5	0.00021945	25.5	1.00042	26.1297	2.03903
25.52	0.00022917	25.52	1.00043	26.1503	2.03853
25.54	0.00024199	25.54	1.00044	26.1708	2.03953
25.56	0.00025836	25.56	1.00047	26.1913	2.0406
25.58	0.00027892	25.58	1.0005	26.2119	2.04267
25.6	0.00030455	25.6	1.00054	26.2324	2.03932
25.62	0.0003365	25.62	1.00059	26.253	2.04052
25.64	0.00037653	25.64	1.00067	26.2735	2.0408
25.66	0.00042709	25.66	1.00077	26.294	2.04014
25.68	0.00048295	25.68	1.00091	26.3146	2.03994
25.7	0.00056742	25.7	1.00114	26.3351	2.03862
25.72	0.00068005	25.72	1.00152	26.3556	2.03969
25.74	0.00083573	25.74	1.00213	26.3762	2.0406
25.76	0.00106	25.76	1.00301	26.3967	2.04138
25.78	0.00141	25.78	1.00401	26.4172	2.03932
25.8	0.00196	25.8	1.0046	26.4378	2.04399
25.82	0.00284	25.82	1.00448	26.4583	2.04039
25.84	0.00417	25.84	1.00392	26.4788	2.04085
25.86	0.00589	25.86	1.00347	26.4994	2.04188
25.88	0.00762	25.88	1.0035	26.5199	2.04159
25.9	0.00926	25.9	1.00416	26.5405	2.04378
25.92	0.01005	25.92	1.00553	26.561	2.04448
25.94	0.00875	25.94	1.00746	26.5815	2.04229
25.96	0.00631	25.96	1.00934	26.6021	2.04705
25.98	0.00423	25.98	1.01018	26.6226	2.04519
26	0.00283	26	1.00927	26.6431	2.04337
26.02	0.00199	26.02	1.00704	26.6637	2.04461
26.04	0.0015	26.04	1.00482	26.6842	2.04515
26.06	0.00121	26.06	1.00325	26.7047	2.04548
26.08	0.00105	26.08	1.00226	26.7253	2.03998
26.1	0.00099835	26.1	1.00166	26.7458	2.04097
26.12	0.00104	26.12	1.0013	26.7664	2.04387
26.14	0.00119	26.14	1.00106	26.7869	2.04378
26.16	0.00143	26.16	1.0009	26.8074	2.04391
26.18	0.00157	26.18	1.00078	26.828	2.04659
26.2	0.00143	26.2	1.0007	26.8485	2.04441
26.22	0.00112	26.22	1.00064	26.869	2.04709
26.24	0.00083477	26.24	1.00059	26.8896	2.0487
26.26	0.00064135	26.26	1.00056	26.9101	2.05139
26.28	0.00052142	26.28	1.00054	26.9306	2.05065
26.3	0.00045062	26.3	1.00053	26.9512	2.05122
26.32	0.00041069	26.32	1.00052	26.9717	2.05408
26.34	0.00039194	26.34	1.00052	26.9922	2.05424
26.36	0.00039051	26.36	1.00054	27.0128	2.06417
26.38	0.00040333	26.38	1.00055	27.0333	2.06222
26.4	0.00041882	26.4	1.00056	27.0539	2.06855
26.42	0.00041434	26.42	1.00059	27.0744	2.07748
26.44	0.0003897	26.44	1.00062	27.0949	2.0805
26.46	0.00036627	26.46	1.00067	27.1155	2.092
26.48	0.00035378	26.48	1.00073	27.136	2.10667
26.5	0.00034876	26.5	1.0008	27.1565	2.11651
26.52	0.0003556	26.52	1.00088	27.1771	2.12743
26.54	0.00037029	26.54	1.001	27.1976	2.14554
26.56	0.00039136	26.56	1.00113	27.2181	2.14703
26.58	0.00042005	26.58	1.00131	27.2387	2.15067
26.6	0.0004581	26.6	1.00153	27.2592	2.14611
26.62	0.00050685	26.62	1.00182	27.2797	2.14806
26.64	0.00057225	26.64	1.00221	27.3003	2.13917
26.66	0.00065592	26.66	1.00275	27.3208	2.13408
26.68	0.00076222	26.68	1.00355	27.3414	2.11965
26.7	0.00090795	26.7	1.00479	27.3619	2.10907
26.72	0.00113	26.72	1.00685	27.3824	2.09786
26.74	0.00147	26.74	1.01033	27.403	2.09385
26.76	0.00199	26.76	1.01591	27.4235	2.08649
26.78	0.00275	26.78	1.02373	27.444	2.07604
26.8	0.00374	26.8	1.03121	27.4646	2.07086
26.82	0.00505	26.82	1.0319	27.4851	2.06586
26.84	0.00673	26.84	1.025	27.5056	2.05809
26.86	0.00797	26.86	1.01696	27.5262	2.05991
26.88	0.00741	26.88	1.01102	27.5467	2.05673
26.9	0.00558	26.9	1.00727	27.5673	2.0552
26.92	0.00389	26.92	1.00503	27.5878	2.05242
26.94	0.00273	26.94	1.0037	27.6083	2.05395
26.96	0.00202	26.96	1.00285	27.6289	2.05404
26.98	0.0016	26.98	1.00228	27.6494	2.05164
27	0.00135	27	1.00187	27.6699	2.04763
27.02	0.00121	27.02	1.00157	27.6905	2.04833
27.04	0.00114	27.04	1.00133	27.711	2.04659
27.06	0.00112	27.06	1.00115	27.7315	2.04498
27.08	0.00113	27.08	1.00101	27.7521	2.04308
27.1	0.00118	27.1	1.0009	27.7726	2.04416
27.12	0.00126	27.12	1.00081	27.7931	2.04204
27.14	0.00137	27.14	1.00073	27.8137	2.0425
27.16	0.00154	27.16	1.00067	27.8342	2.04287
27.18	0.00175	27.18	1.00062	27.8548	2.03944
27.2	0.00205	27.2	1.00058	27.8753	2.04002
27.22	0.00245	27.22	1.00055	27.8958	2.04101
27.24	0.00301	27.24	1.00052	27.9164	2.04122
27.26	0.00384	27.26	1.0005	27.9369	2.04077
27.28	0.00515	27.28	1.00048	27.9574	2.04122
27.3	0.00729	27.3	1.00047	27.978	2.04118
27.32	0.0108	27.32	1.00048	27.9985	2.0377
27.34	0.01618	27.34	1.00048	28.019	2.03828
27.36	0.02313	27.36	1.00048	28.0396	2.03733
27.38	0.0288	27.38	1.00049	28.0601	2.04097
27.4	0.03024	27.4	1.0005	28.0806	2.03948
27.42	0.02939	27.42	1.00052	28.1012	2.03741
27.44	0.02648	27.44	1.00055	28.1217	2.03903
27.46	0.02062	27.46	1.00059	28.1423	2.04019
27.48	0.01455	27.48	1.00064	28.1628	2.03795
27.5	0.01007	27.5	1.00071	28.1833	2.04043
27.52	0.00716	27.52	1.00081	28.2039	2.03733
27.54	0.0053	27.54	1.00095	28.2244	2.03473
27.56	0.00403	27.56	1.00116	28.2449	2.03535
27.58	0.00312	27.58	1.00147	28.2655	2.0382
27.6	0.00249	27.6	1.00194	28.286	2.0382
27.62	0.00205	27.62	1.00255	28.3065	2.03696
27.64	0.00174	27.64	1.0032	28.3271	2.03977
27.66	0.00154	27.66	1.0038	28.3476	2.0377
27.68	0.00141	27.68	1.00458	28.3681	2.03915
27.7	0.0013	27.7	1.00548	28.3887	2.03688
27.72	0.00116	27.72	1.00622	28.4092	2.0375
27.74	0.001	27.74	1.00718	28.4298	2.03473
27.76	0.00087323	27.76	1.00893	28.4503	2.03721
27.78	0.00077466	27.78	1.01109	28.4708	2.03713
27.8	0.00070434	27.8	1.01216	28.4914	2.03882
27.82	0.00065725	27.82	1.01078	28.5119	2.03696
27.84	0.00063491	27.84	1.008	28.5324	2.03609
27.86	0.00063236	27.86	1.0056	28.553	2.03887
27.88	0.00065584	27.88	1.00407	28.5735	2.04027
27.9	0.00070151	27.9	1.00329	28.594	2.04515
27.92	0.00074377	27.92	1.00309	28.6146	2.04531
27.94	0.00076325	27.94	1.00332	28.6351	2.04519
27.96	0.00080005	27.96	1.00382	28.6557	2.04692
27.98	0.00088612	27.98	1.00417	28.6762	2.0456
28	0.00097334	28	1.00403	28.6967	2.04457
28.02	0.00094386	28.02	1.00374	28.7173	2.04304
28.04	0.00080072	28.04	1.00357	28.7378	2.04626
28.06	0.00065597	28.06	1.00335	28.7583	2.0449
28.08	0.00055718	28.08	1.00315	28.7789	2.04292
28.1	0.00050378	28.1	1.00321	28.7994	2.04399
28.12	0.00048716	28.12	1.00355	28.8199	2.04275
28.14	0.00050317	28.14	1.00391	28.8405	2.04267
28.16	0.00055357	28.16	1.00371	28.861	2.04536
28.18	0.00064078	28.18	1.00293	28.8815	2.04895
28.2	0.0007592	28.2	1.00213	28.9021	2.0509
28.22	0.00082479	28.22	1.00157	28.9226	2.04792
28.24	0.00080852	28.24	1.00121	28.9432	2.05242
28.26	0.00076848	28.26	1.00099	28.9637	2.05524
28.28	0.00077702	28.28	1.00086	28.9842	2.058
28.3	0.00086475	28.3	1.00076	29.0048	2.05329
28.32	0.00107	28.32	1.00071	29.0253	2.05317
28.34	0.00142	28.34	1.00069	29.0458	2.0511
28.36	0.002	28.36	1.00069	29.0664	2.05061
28.38	0.00275	28.38	1.0007	29.0869	2.0497
28.4	0.00329	28.4	1.00073	29.1074	2.04751
28.42	0.0031	28.42	1.00078	29.128	2.04564
28.44	0.00247	28.44	1.00085	29.1485	2.04651
28.46	0.00195	28.46	1.00097	29.169	2.04407
28.48	0.00169	28.48	1.00117	29.1896	2.04403
28.5	0.0017	28.5	1.00148	29.2101	2.04192
28.52	0.00186	28.52	1.00198	29.2307	2.04366
28.54	0.00196	28.54	1.00268	29.2512	2.04424
28.56	0.00182	28.56	1.00343	29.2717	2.04507
28.58	0.00162	28.58	1.00372	29.2923	2.04639
28.6	0.00149	28.6	1.00338	29.3128	2.04465
28.62	0.00148	28.62	1.00294	29.3333	2.04722
28.64	0.00163	28.64	1.00277	29.3539	2.04436
28.66	0.00196	28.66	1.00295	29.3744	2.04763
28.68	0.00258	28.68	1.00359	29.3949	2.05081
28.7	0.00368	28.7	1.00486	29.4155	2.05151
28.72	0.00551	28.72	1.00702	29.436	2.05337
28.74	0.00817	28.74	1.01022	29.4565	2.05796
28.76	0.01101	28.76	1.0137	29.4771	2.05598
28.78	0.01185	28.78	1.01496	29.4976	2.06222
28.8	0.00972	28.8	1.01296	29.5182	2.06388
28.82	0.00677	28.82	1.01029	29.5387	2.06252
28.84	0.00446	28.84	1.00878	29.5592	2.06301
28.86	0.00299	28.86	1.00842	29.5798	2.06532
28.88	0.00212	28.88	1.00808	29.6003	2.06768
28.9	0.00159	28.9	1.00687	29.6208	2.06657
28.92	0.00128	28.92	1.00542	29.6414	2.06578
28.94	0.00108	28.94	1.00448	29.6619	2.0693
28.96	0.00095771	28.96	1.00421	29.6824	2.06756
28.98	0.00089343	28.98	1.00452	29.703	2.06863
29	0.00088589	29	1.0051	29.7235	2.07095
29.02	0.00094245	29.02	1.00521	29.7441	2.07033
29.04	0.00106	29.04	1.00457	29.7646	2.06586
29.06	0.0012	29.06	1.00383	29.7851	2.06495
29.08	0.00123	29.08	1.00345	29.8057	2.06566
29.1	0.00112	29.1	1.0036	29.8262	2.06417
29.12	0.001	29.12	1.00436	29.8467	2.05329
29.14	0.00096088	29.14	1.00584	29.8673	2.05366
29.16	0.00101	29.16	1.00793	29.8878	2.05424
29.18	0.00118	29.18	1.00959	29.9083	2.0516
29.2	0.00148	29.2	1.00916	29.9289	2.05048
29.22	0.00196	29.22	1.00711	29.9494	2.04676
29.24	0.00265	29.24	1.00507	29.9699	2.04738
29.26	0.00346	29.26	1.00367	29.9905	2.04726
29.28	0.0039	29.28	1.00283
29.3	0.00347	29.3	1.0024
29.32	0.00262	29.32	1.00223
29.34	0.00191	29.34	1.00224
29.36	0.00145	29.36	1.00241
29.38	0.0012	29.38	1.0028
29.4	0.00108	29.4	1.00351
29.42	0.00104	29.42	1.00478
29.44	0.00106	29.44	1.00688
29.46	0.00113	29.46	1.01
29.48	0.00125	29.48	1.01354
29.5	0.00143	29.5	1.01536
29.52	0.0017	29.52	1.01407
29.54	0.00209	29.54	1.01136
29.56	0.00268	29.56	1.0092
29.58	0.00364	29.58	1.00814
29.6	0.00525	29.6	1.00808
29.62	0.00782	29.62	1.00811
29.64	0.01141	29.64	1.00705
29.66	0.01486	29.66	1.00529
29.68	0.01543	29.68	1.00378
29.7	0.01278	29.7	1.00274
29.72	0.00962	29.72	1.0021
29.74	0.00764	29.74	1.00171
29.76	0.00713	29.76	1.00148
29.78	0.00795	29.78	1.00134
29.8	0.00959	29.8	1.00127
29.82	0.01069	29.82	1.00128
29.84	0.00982	29.84	1.00136
29.86	0.00807	29.86	1.00156
29.88	0.00687	29.88	1.00196
29.9	0.00631	29.9	1.00262
29.92	0.00557	29.92	1.00354
29.94	0.00439	29.94	1.00436
29.96	0.00327	29.96	1.00433
29.98	0.00251	29.98	1.00354
30	0.00209	30	1.00275
