# Supplementary material for: Unraveling metal effects on CO2 uptake in pyrene-based metal-organic frameworks
Source: Nat Commun. 2025 Feb 11;16:1516. doi: 10.1038/s41467-025-56296-w (PMC11814143; doi:10.1038/s41467-025-56296-w)
Supplement: Supplementary file 3 — Source Data [file 41467_2025_56296_MOESM3_ESM.zip › SourceCode/SuppInf/FigureS5_Ga-TBAPy_InSitu_VariableT_PXRD/Data/GaTBAPy_0001p.dat]

0.002613777476707968 22.004680480393706 16.987559720673854
0.007841332430123905 20.93477882750457 7.8191035397662745
0.01306888738353984 17.7239259096358 4.335839604719723
0.018296442336955775 21.85808092542363 3.4298683924458517
0.02352399729037171 26.31528955659149 3.142955885288969
0.028751552243787646 26.09998013863335 2.8789140817630074
0.03397910719720358 25.313738963006752 2.6163097860430966
0.03920666215061952 24.616065829409514 2.393028076636546
0.04443421710403546 23.38022164689728 2.16148610421957
0.0496617720574514 23.12099010453067 1.9563869413867832
0.054889327010867336 22.910126000742814 2.0063901280686443
0.060116881964283275 19.73124350250093 1.9124163847709905
0.06534443691769921 18.578208039870496 1.8193173245671856
0.07057199187111515 16.02455839726585 1.6328155517060168
0.07579954682453109 15.470403442855751 1.502309192920278
0.08102710177794703 14.804720029787594 1.364115926442262
0.08625465673136297 16.293197511586094 1.4606496877058521
0.09148221168477891 16.99704783940809 1.3833316713018746
0.09670976663819485 17.627210073286545 1.3606106143696604
0.10193732159161079 17.94538371703304 1.3454283379899676
0.10716487654502672 17.913784413600208 1.3336423931158947
0.11239243149844266 18.416676231515325 1.3228164189833578
0.1176199864518586 18.689607811576433 1.3838559582888468
0.12284754140527454 19.155079577241214 1.3375086357934216
0.12807509635869047 19.51618098269821 1.2961252519333364
0.1333026513121064 20.207541690409663 1.2922904782248361
0.13853020626552232 20.597862675361792 1.210118019519709
0.14375776121893824 20.67611316528405 1.2098420831821177
0.14898531617235417 21.54287986416659 1.2822008943685705
0.1542128711257701 21.33394390465889 1.301644738059069
0.15944042607918602 20.307750883551204 1.2319585876598984
0.16466798103260194 18.238732564454455 1.144954526112476
0.16989553598601786 18.495387737173857 1.095852930559779
0.1751230909394338 19.646320265472312 1.079952116360983
0.18035064589284971 20.23594798211863 1.0818836270355445
0.18557820084626564 21.1571983196024 1.078641278748621
0.19080575579968156 20.418111900148595 1.015997735272456
0.1960333107530975 19.835765440227338 0.9747962383324639
0.20126086570651341 19.603014435233295 0.9688905215618236
0.20648842065992934 19.30782841752717 0.9660666365637811
0.21171597561334526 18.92113397249467 0.9502049212613145
0.2169435305667612 19.02549559535989 0.9619487408333932
0.22217108552017711 18.908566470759183 0.9471421312139724
0.22739864047359304 19.306616676265378 0.9867597940538275
0.23262619542700896 20.66548650327097 1.0308888995692829
0.2378537503804249 21.43119547864434 1.0412799745110717
0.2430813053338408 20.455129232662866 0.9855835210297847
0.24830886028725674 19.911589569314003 0.9381053853102297
0.25353641524067266 19.114469606333962 0.8891517931200922
0.2587639701940886 19.089469093201753 0.8969578954231678
0.2639915251475045 18.92052448793691 0.9022691729133975
0.26921908010092044 18.904633345245845 0.9126143092722585
0.27444663505433636 19.660408205901668 0.9242626396945822
0.2796741900077523 20.114015345242265 0.9140950411628539
0.2849017449611682 19.79368899360931 0.8884968989156519
0.29012929991458414 19.28513694338185 0.8470591707687873
0.29535685486800006 17.803379267404317 0.8142662057474644
0.300584409821416 17.188407934519702 0.7754321658871641
0.3058119647748319 15.983075392755627 0.7332013260722052
0.31103951972824784 16.55583934571142 0.7636185778219303
0.31626707468166376 17.660837211419775 0.7991355888652034
0.3214946296350797 18.488712709403796 0.8234684416936427
0.3267221845884956 18.00144319115304 0.8110706842747325
0.33194973954191154 18.0388929251437 0.7967442043860067
0.33717729449532746 19.23361884017348 0.832491818067016
0.3424048494487434 19.054144852725152 0.8329439096296504
0.3476324044021593 19.751918093598658 0.8536451784883687
0.35285995935557524 19.490438439401014 0.8403449706007539
0.35808751430899116 18.727735966176187 0.8094856702029913
0.3633150692624071 18.713338467205265 0.8082575775301678
0.368542624215823 18.16625208956888 0.7844203675622174
0.37377017916923894 18.195508016546135 0.7809389180881486
0.37899773412265486 18.399224788194278 0.7971424709177621
0.3842252890760708 18.72300405614721 0.8214119224029682
0.3894528440294867 19.093546065620277 0.8258385567409452
0.39468039898290264 18.776025957148413 0.8179267738217815
0.39990795393631856 19.91183173782734 0.8253826140798779
0.4051355088897345 19.6475035811861 0.7954433810254199
0.4103630638431504 20.232100606755367 0.8177195990738021
0.41559061879656634 21.848832188195974 0.8656281198291323
0.42081817374998226 23.05541990423478 0.8970027710966594
0.4260457287033982 23.166349833819464 0.9167798057927824
0.4312732836568141 22.638182261071766 0.8902629767676397
0.43650083861023004 20.896901737180347 0.859282201647225
0.44172839356364596 19.312402875165624 0.8032517753937282
0.4469559485170619 19.572806177972062 0.8090018237695913
0.4521835034704778 20.294426822141443 0.8410559402919694
0.45741105842389373 19.65543029659932 0.8078927590203281
0.46263861337730966 19.677133841024386 0.803967366629204
0.4678661683307256 19.566208121440273 0.7928799237204894
0.4730937232841415 20.108178244134674 0.7928746341308008
0.47832127823755743 20.11672811758206 0.8051780605878971
0.48354883319097336 20.357011492096678 0.8093831677540055
0.4887763881443893 19.736051349962022 0.8088562130482755
0.4940039430978052 19.14946488618016 0.7819994513547126
0.49923149805122113 18.907149033535013 0.7636047384562571
0.5044590530046371 19.423391393949494 0.7796666018070328
0.5096866079580531 19.78485272181639 0.7756022651171283
0.5149141629114691 18.823122982577754 0.7808625418156009
0.5201417178648851 19.21259676689132 0.7676578819951794
0.525369272818301 19.03957592299545 0.744284430518389
0.530596827771717 18.292041077462727 0.716437573276913
0.535824382725133 18.340794169255272 0.7085031531507071
0.541051937678549 18.54493775449674 0.7195664739423719
0.546279492631965 18.178635715794517 0.7302417951664824
0.5515070475853809 18.57032243162467 0.7470423820090454
0.5567346025387969 17.5719017756716 0.7180039407636365
0.5619621574922129 17.25093394883309 0.6890828262026615
0.5671897124456289 17.80180953182301 0.6984248690239554
0.5724172673990449 18.859140142820994 0.7169686527534175
0.5776448223524608 20.54387544321658 0.7555144762827127
0.5828723773058768 20.532625188611245 0.7653313535292192
0.5880999322592928 19.146478681806933 0.7282527024320145
0.5933274872127088 18.593925647176853 0.7243038502214763
0.5985550421661248 18.088997100824933 0.7071885371101064
0.6037825971195407 19.116546888014607 0.7342822313076002
0.6090101520729567 20.360234478192783 0.7553290259515544
0.6142377070263727 21.1368562400345 0.7662681414885381
0.6194652619797887 21.65036729321858 0.761262422898818
0.6246928169332047 21.611104880409357 0.748669742701605
0.6299203718866206 22.170524445528503 0.7601320955207287
0.6351479268400366 21.177898080515124 0.7534441343007795
0.6403754817934526 20.65779440834734 0.7346547869433336
0.6456030367468686 21.310644856737465 0.7402855011323071
0.6508305917002846 22.38281940652041 0.7590384890084172
0.6560581466537005 24.92848678810913 0.8038794419655881
0.6612857016071165 25.211384801153475 0.814861577281115
0.6665132565605325 25.073620520206266 0.7960409685938395
0.6717408115139485 23.61022611441193 0.7551122499426889
0.6769683664673645 22.25183154818083 0.7242633155404498
0.6821959214207804 21.607777295513362 0.7285077761420887
0.6874234763741964 21.79757342739377 0.7543749164523743
0.6926510313276124 22.399402793411873 0.7554953129382066
0.6978785862810284 21.840968092388547 0.7277482935621788
0.7031061412344444 21.063327595874284 0.6957914568319735
0.7083336961878604 20.599549231641976 0.685804888594705
0.7135612511412763 20.30398998942269 0.6819001570222003
0.7187888060946923 20.711560435126238 0.6947052804619588
0.7240163610481083 22.697776842075747 0.726249877135629
0.7292439160015243 23.92072123522592 0.7475626049264897
0.7344714709549403 25.18498888119168 0.7728921637753121
0.7396990259083562 25.897017054824722 0.7713752489643387
0.7449265808617722 26.013669467884824 0.775915170783118
0.7501541358151882 27.075590940374035 0.7887508388196446
0.7553816907686042 26.925070795469292 0.7820682864148836
0.7606092457220202 27.401912558054033 0.7873815577566712
0.7658368006754361 27.776036214664437 0.7717503808110737
0.7710643556288521 29.83545981683513 0.7927959727350711
0.7762919105822681 30.901538005361747 0.8070529095141354
0.7815194655356841 30.78548985482261 0.7998800235905011
0.7867470204891001 31.591409592451146 0.8197227043029406
0.791974575442516 30.547264575382872 0.8139661820126977
0.797202130395932 29.801164957065826 0.7990741558317028
0.802429685349348 32.827799267226396 0.8478720924955353
0.807657240302764 33.36236837051927 0.8624599580726519
0.81288479525618 36.467981056517075 0.8974359486167958
0.8181123502095959 39.31032644413851 0.9431611798862515
0.8233399051630119 39.94420364248219 0.9415456297580629
0.8285674601164279 44.50185868595934 1.001318269587053
0.8337950150698439 44.84031661571995 1.0208624842810743
0.8390225700232599 50.05040207124425 1.0838128555018276
0.8442501249766758 56.61586803840687 1.1774831893755189
0.8494776799300918 59.53693421906396 1.2272586104224155
0.8547052348835078 62.819038890643036 1.2682499068855049
0.8599327898369238 66.59197178244632 1.3101584679506
0.8651603447903398 69.00844693495446 1.3298955066693252
0.8703878997437557 73.02495355330677 1.3675052972906634
0.8756154546971717 72.01814759635441 1.3231791606714929
0.8808430096505877 75.72404067936193 1.3442625659830805
0.8860705646040037 80.38090716810969 1.366961841768936
0.8912981195574197 82.42185065875306 1.3812634547812792
0.8965256745108356 89.11092228155935 1.4644516751211856
0.9017532294642516 89.89836112902913 1.4926392200167606
0.9069807844176676 89.88580645190414 1.494436007194252
0.9122083393710836 90.96550084992323 1.5040874767648746
0.9174358943244996 88.46697713249709 1.4480321791494413
0.9226634492779155 88.91684680032806 1.4257174992823438
0.9278910042313315 89.19608872542126 1.4161565460316627
0.9331185591847475 92.10065982772026 1.4398038360653231
0.9383461141381635 93.89611905826294 1.4512752875987218
0.9435736690915795 95.02205038908177 1.4525620882847823
0.9488012240449955 97.51233362828759 1.46627218147059
0.9540287789984114 101.55020405779088 1.5054800933539676
0.9592563339518274 107.61953630577551 1.5489760728557718
0.9644838889052434 110.34755449455783 1.5788545022395233
0.9697114438586594 111.91453258939391 1.5574256951859486
0.9749389988120754 111.58765240992665 1.545290737504892
0.9801665537654913 108.58174320710891 1.5017842896506817
0.9853941087189073 111.2343878962268 1.5173963788029823
0.9906216636723233 114.50372524739542 1.5399833356060837
0.9958492186257393 113.6215034279907 1.5489314936418217
1.0010767735791553 109.70588616127817 1.5254792701969946
1.0063043285325712 109.63183747737129 1.5239991955313674
1.0115318834859872 109.09440901850316 1.5089133961470103
1.0167594384394032 110.51698918480444 1.5157828874591053
1.0219869933928192 121.45395458945656 1.6019405444908494
1.0272145483462352 127.04447571457885 1.6421967777085582
1.0324421032996511 130.74135600937427 1.6664348708468413
1.0376696582530671 137.21444009874372 1.7012591251446394
1.042897213206483 133.6397325405437 1.636151181564085
1.048124768159899 134.7176673211472 1.6413555558058346
1.053352323113315 135.0322989130257 1.650582701424448
1.058579878066731 135.9820919051733 1.6635578732870842
1.063807433020147 136.30896902205663 1.6704063774697622
1.069034987973563 135.14586557637702 1.6495398514219408
1.074262542926979 131.8245296536009 1.6232944942259953
1.079490097880395 130.75827968633587 1.6117224842433735
1.084717652833811 131.59502942833902 1.6219556922216098
1.089945207787227 132.8677566205031 1.6337825019587369
1.095172762740643 133.0553593835315 1.6365817313385915
1.1004003176940589 132.00888695701684 1.632805337303671
1.1056278726474749 137.21485281919632 1.6789209544067556
1.1108554276008908 141.2331647818675 1.688172418168319
1.1160829825543068 141.1816238386273 1.6833166200125649
1.1213105375077228 142.06061058100974 1.6667252648163886
1.1265380924611388 145.71191427561325 1.6805509135674848
1.1317656474145548 145.12086938334514 1.6689368038423014
1.1369932023679707 149.3382177458499 1.6903816356619439
1.1422207573213867 152.41343718081714 1.7182512292596608
1.1474483122748027 154.03258189090727 1.7310698577301926
1.1526758672282187 156.6738908518356 1.724178487404407
1.1579034221816347 159.9059047391277 1.7425184352204401
1.1631309771350506 156.83534886785688 1.718613919671716
1.1683585320884666 157.24540427786533 1.703802272304605
1.1735860870418826 156.6349701695457 1.7219375026450503
1.1788136419952986 160.8635127037223 1.756625549758776
1.1840411969487146 163.21831072866078 1.7558191054569172
1.1892687519021305 167.78897621734535 1.7850388160097799
1.1944963068555465 173.79825589675252 1.7946322145274485
1.1997238618089625 172.08166500711076 1.7591555060033648
1.2049514167623785 171.2160335298542 1.7585585546036393
1.2101789717157945 174.40711136801414 1.7855669771832532
1.2154065266692105 173.1073052158023 1.7752342108803751
1.2206340816226264 176.05275270557382 1.8081973806816445
1.2258616365760424 174.56109120600266 1.7901798777272766
1.2310891915294584 180.161892855514 1.8106095693526298
1.2363167464828744 183.94133609575738 1.8481354017941423
1.2415443014362904 182.4157020868228 1.8286803138180274
1.2467718563897063 181.27387932196703 1.8277921807317012
1.2519994113431223 179.30506827246992 1.8193868725439934
1.2572269662965383 174.9973677182817 1.7693530223162652
1.2624545212499543 179.3381811738078 1.7717480264273442
1.2676820762033703 182.85266502108755 1.8024094136275235
1.2729096311567862 180.33907985021395 1.7835147676502512
1.2781371861102022 179.39637608832922 1.7803868987097782
1.2833647410636182 181.1764722690937 1.7897459453564681
1.2885922960170342 181.37244615259837 1.7736333431502889
1.2938198509704502 176.67161936566507 1.7294640545835223
1.2990474059238661 179.41390683114295 1.7471041483347411
1.3042749608772821 179.68115787337823 1.7524461476948723
1.309502515830698 187.64088026535242 1.8088217830898505
1.314730070784114 188.18088290351355 1.8155383238419986
1.31995762573753 188.96577501697809 1.8091800726471814
1.325185180690946 191.1625401327263 1.8240949091189353
1.330412735644362 189.49795455659302 1.8089012494249508
1.335640290597778 187.4603892197298 1.793913453617912
1.340867845551194 180.92023922718596 1.7499466719923917
1.34609540050461 180.4443077174475 1.7519348114064097
1.351322955458026 180.3119410802243 1.752784318847636
1.356550510411442 180.75756185055886 1.7447753584093881
1.361778065364858 173.00903005928274 1.6905771750907796
1.3670056203182739 170.22080908414958 1.665079537717223
1.3722331752716899 179.37298750703255 1.7035236899759278
1.3774607302251058 184.99537677423154 1.7451178945348993
1.3826882851785218 193.34341684043912 1.8014501945364871
1.3879158401319378 197.34434467503868 1.8124702386500124
1.3931433950853538 196.14844657784883 1.804935653921857
1.3983709500387698 195.2450768244518 1.7791024334657586
1.4035985049921857 200.6010289154322 1.8010839813416553
1.4088260599456017 206.2270529371356 1.8422525663059968
1.4140536148990177 215.40565757752995 1.891906292509836
1.4192811698524337 218.17232825841097 1.9224087356619726
1.4245087248058497 213.27808523718394 1.8942277316942304
1.4297362797592656 211.49354863264267 1.8682877071451862
1.4349638347126816 214.81958255550896 1.891076918099194
1.4401913896660976 208.4366710104587 1.83305680825746
1.4454189446195136 204.1683787121334 1.7981292325756653
1.4506464995729296 193.0194936221564 1.7332824462603726
1.4558740545263456 187.3505290921473 1.697751211757355
1.4611016094797615 195.67627662806586 1.7483778579057823
1.4663291644331775 196.85625097490635 1.7575450518489293
1.4715567193865935 200.3962953300332 1.7913559412028428
1.4767842743400095 199.48586887605833 1.7717570752984717
1.4820118292934255 199.1336118018094 1.7857798143028236
1.4872393842468414 203.7346473259409 1.8079730392935602
1.4924669392002574 207.9449448890853 1.8338270449347436
1.4976944941536734 207.46924802661917 1.8353713580273234
1.5029220491070894 207.5934757861426 1.8354652002300031
1.5081496040605054 207.4547710854542 1.837864544919055
1.5133771590139213 204.42307970214142 1.8268114299610643
1.5186047139673373 209.17519440034943 1.832747304429492
1.5238322689207533 206.55149174896775 1.7988320308272885
1.5290598238741693 212.10245198893557 1.8126254368350092
1.5342873788275853 212.61424718739005 1.801514344948629
1.5395149337810012 207.8575326928143 1.7875034245835846
1.5447424887344172 205.25306908392608 1.7701712199002608
1.5499700436878332 208.47448942876358 1.8087703295398159
1.5551975986412492 213.95092105587634 1.8288697229491868
1.5604251535946652 213.34856691199525 1.8332271923785515
1.5656527085480811 212.6312327831076 1.8394880064845687
1.5708802635014971 214.83286180528046 1.8332035019579556
1.576107818454913 220.39362591658661 1.872145345268442
1.581335373408329 214.08322876767508 1.8167770257810032
1.586562928361745 224.8877933885261 1.851562250273584
1.591790483315161 222.26060282752044 1.8395146148488266
1.597018038268577 224.423005918777 1.8335180986631763
1.602245593221993 231.8698429510413 1.882990821933871
1.607473148175409 239.52548298294454 1.9235725294311892
1.612700703128825 245.57218474361252 1.9490840848622322
1.617928258082241 244.45751091685472 1.936193009391704
1.623155813035657 240.2531668356249 1.9084233755521474
1.628383367989073 246.47031661134966 1.9279862372074763
1.6336109229424889 249.0145008964731 1.936668639347834
1.6388384778959049 253.91528838744992 1.9357773608070505
1.6440660328493208 258.77018549406296 1.9469426217991592
1.6492935878027368 259.0996816066647 1.9422155068046092
1.6545211427561528 265.53184104002776 1.9650080822776335
1.6597486977095688 267.43017415047996 1.9741776546221026
1.6649762526629848 275.77266062014314 1.9962548574429249
1.6702038076164007 282.0578188000416 2.0280993541465158
1.6754313625698167 284.06139445435826 2.0188584309008033
1.6806589175232327 291.14597564890636 2.0552868717659214
1.6858864724766487 294.33844500426187 2.078301592729322
1.6911140274300647 291.545392931123 2.0667704103111704
1.6963415823834807 295.06668524994825 2.0756735120046965
1.7015691373368966 284.52575468717305 2.0167151100765626
1.7067966922903126 289.70559856696747 1.9988967525666992
1.7120242472437286 289.2621052304762 1.9787903676731735
1.7172518021971446 288.766452402125 1.9650179921621254
1.7224793571505606 293.09302811577794 1.9746852046511671
1.7277069121039765 293.10011760200973 1.984049216443399
1.7329344670573925 296.66761529855836 1.979424760597391
1.7381620220108085 294.2060688926794 1.9574243504293194
1.7433895769642245 297.1651778705095 1.9610640725044997
1.7486171319176405 296.43411589985897 1.9456408588221403
1.7538446868710564 312.6044814788515 2.0174771925552735
1.7590722418244724 325.83047210937013 2.0600873125024313
1.7642997967778884 326.7411240334381 2.0555771333720623
1.7695273517313044 324.9196780907136 2.042771524438551
1.7747549066847204 322.08376119568175 2.0186296303271125
1.7799824616381363 319.0614981322498 2.0025189334815314
1.7852100165915523 332.22164572261585 2.038286233774754
1.7904375715449683 332.1069078066023 2.0292310255710495
1.7956651264983843 329.9468609297758 2.0181281039821806
1.8008926814518003 335.4148447396142 2.018009625199076
1.8061202364052162 325.2745551223543 1.9597606613719756
1.8113477913586322 328.9215333918017 1.9599096584105185
1.8165753463120482 326.8589096444275 1.9380558845423217
1.8218029012654642 319.3791318841109 1.8949692304976335
1.8270304562188802 315.79025606241805 1.8896884529006304
1.8322580111722961 318.08311682324336 1.8916606050848324
1.8374855661257121 322.9237227890921 1.9153564330598838
1.842713121079128 332.974248401508 1.955808722679726
1.847940676032544 333.97914603435487 1.933471863517489
1.85316823098596 338.9322605977953 1.9463207783951388
1.858395785939376 339.0354045181613 1.926865279688317
1.863623340892792 339.7850479695729 1.9220861489045151
1.868850895846208 338.1863538986816 1.905809693006768
1.874078450799624 327.52338132822155 1.849124798807105
1.87930600575304 328.7942926459416 1.8476703172135605
1.884533560706456 330.17559443713327 1.8409374288590723
1.889761115659872 331.85744180785906 1.8474838521622534
1.894988670613288 341.3560615140698 1.873590971103482
1.9002162255667039 342.7917393763184 1.8614418238414565
1.9054437805201199 337.2491447121743 1.8245910609308182
1.9106713354735358 335.01860361048375 1.7906529101236028
1.9158988904269518 331.3327734623497 1.7717065269747687
1.9211264453803678 326.9460127645708 1.7612702519560293
1.9263540003337838 336.7882062794641 1.8142611881985582
1.9315815552871998 343.8166630547771 1.845637435330233
1.9368091102406157 340.18356908596826 1.8119246613392206
1.9420366651940317 338.2660163926393 1.7822913660856947
1.9472642201474477 321.36471031163336 1.6980404774860025
1.9524917751008637 312.9175847788439 1.647081905905989
1.9577193300542797 307.42210397753246 1.6201122753992212
1.9629468850076957 307.1048728470929 1.6178275697212439
1.9681744399611116 313.13351215172435 1.6346259334845086
1.9734019949145276 321.1310289434475 1.661493347662184
1.9786295498679436 319.4698934458159 1.6537866124870075
1.9838571048213596 319.25610648079964 1.6287401372127457
1.9890846597747756 316.69504192661833 1.6145191592983268
1.9943122147281915 306.92932489150604 1.5738272436327418
1.9995397696816075 302.59727089547096 1.560213911166384
2.0047673246350235 298.82051120421045 1.5528604649664708
2.0099948795884393 298.72463315752987 1.559509208501699
2.015222434541855 299.36192585467234 1.5574841994723905
2.0204499894952708 300.86285958977237 1.5517800981726506
2.0256775444486865 303.01294784613617 1.5416714729896037
2.0309050994021023 303.9597007411695 1.5373570668659784
2.036132654355518 310.4195142237779 1.5683959382368606
2.041360209308934 308.2948258603804 1.5699945351557794
2.0465877642623496 310.1874743347556 1.5756039621478322
2.0518153192157653 301.9074790698862 1.5451925278974823
2.057042874169181 295.46789605186086 1.5205241241094505
2.062270429122597 295.678097307489 1.5124074565523606
2.0674979840760126 291.7668942491837 1.4990850508763505
2.0727255390294284 293.56007253720963 1.5049685213641477
2.077953093982844 300.3595116256107 1.534668756367681
2.08318064893626 295.37752358827936 1.5236948767303862
2.0884082038896756 290.88238790106226 1.5121008281509383
2.0936357588430914 289.07885972029726 1.4993077011784242
2.098863313796507 298.0534936587679 1.5304667394779
2.104090868749923 302.2924457442185 1.53855330125688
2.1093184237033387 305.88148214806023 1.5286131000458325
2.1145459786567544 302.6509353901487 1.5022372773680106
2.11977353361017 298.3047036409595 1.4745199526068349
2.125001088563586 301.93305092297555 1.4944921162575338
2.1302286435170017 300.5297803597024 1.5074206048716752
2.1354561984704175 295.0003369377863 1.4956102678847871
2.140683753423833 288.95953962314985 1.4893356104924644
2.145911308377249 282.75318708507837 1.4725872754538247
2.1511388633306647 275.6265892464814 1.44035024909957
2.1563664182840805 282.0472631989727 1.4528395072851004
2.1615939732374962 281.8214918153609 1.4475033439939056
2.166821528190912 283.8886839035827 1.4566434421144345
2.1720490831443278 291.098413025988 1.4793435445854475
2.1772766380977435 289.234491767163 1.4779879241394855
2.1825041930511593 299.71824171536696 1.5193696793396072
2.187731748004575 304.9227407764398 1.5340309278760518
2.192959302957991 309.6480663657037 1.5499467933391085
2.1981868579114066 309.41729106757674 1.5495193718086435
2.2034144128648223 305.95444176242586 1.540142486665657
2.208641967818238 300.82097542725387 1.5293901208421603
2.213869522771654 291.4280308433421 1.487095663807994
2.2190970777250696 294.01961100272734 1.48384006316681
2.2243246326784853 294.137966106878 1.4718268453815642
2.229552187631901 297.74417400178635 1.485352046941653
2.234779742585317 296.0868643091439 1.4805493077626972
2.2400072975387326 291.8676831647815 1.4746363749335492
2.2452348524921484 289.1896352846004 1.4624744791563082
2.250462407445564 289.4472983434591 1.461971550055185
2.25568996239898 287.00255385959355 1.4551372581839457
2.2609175173523957 288.71751702777163 1.4625893102464997
2.2661450723058114 287.332906920062 1.4610752273521155
2.271372627259227 284.3814270461189 1.4601399582022405
2.276600182212643 283.6422560526376 1.4537172941467489
2.2818277371660587 288.2265543962522 1.47498737725932
2.2870552921194744 292.887324507281 1.4872847086953138
2.29228284707289 299.73508924777514 1.5078033019053652
2.297510402026306 300.7251413394819 1.5086301003564115
2.3027379569797217 293.2699286552957 1.4691996072179634
2.3079655119331375 291.20515882841033 1.4591031323774322
2.3131930668865532 283.84932108756317 1.4279328422377886
2.318420621839969 276.6474784739261 1.3934986662619127
2.3236481767933848 279.54660329573085 1.3995962067885326
2.3288757317468005 274.1841281043308 1.391494160088972
2.3341032867002163 279.16948800027006 1.4162388250152438
2.339330841653632 285.33859180709044 1.4377223629933018
2.344558396607048 286.29734938059585 1.4475391849758794
2.3497859515604635 292.0380348677657 1.4601324497757338
2.3550135065138793 296.05469708066323 1.4643211509223382
2.360241061467295 292.2440808271636 1.4405403927651812
2.365468616420711 292.90890518540596 1.4412721644453839
2.3706961713741266 288.48440122209126 1.4183864747031285
2.3759237263275423 283.6846982937895 1.4104245441760643
2.381151281280958 282.56444673286876 1.4141113879391185
2.386378836234374 286.2387173363716 1.4254255680410335
2.3916063911877896 284.2652867402083 1.425987961275829
2.3968339461412054 275.8186777672772 1.3885275923327152
2.402061501094621 277.36746670270566 1.3929431309766003
2.407289056048037 277.76881861685285 1.3960106452265066
2.4125166110014526 281.5428769252103 1.4127504670378577
2.4177441659548684 284.69700578443536 1.421273790132892
2.422971720908284 283.20257681422646 1.4014914518142398
2.4281992758617 282.59932415847226 1.3991775823366448
2.4334268308151157 284.9875917750156 1.3968180554577816
2.4386543857685314 282.2157834505088 1.3821079206880602
2.443881940721947 288.0005637162665 1.3947049137535399
2.449109495675363 292.6964845673406 1.406887108964616
2.4543370506287787 298.39210445834357 1.4190408898748317
2.4595646055821945 302.80674070721255 1.4105586464617832
2.4647921605356102 316.5739159995704 1.4285905182524299
2.470019715489026 327.5229181233907 1.4194593342682795
2.4752472704424417 359.4552192688662 1.463563768306089
2.4804748253958575 417.26361246772575 1.5521816614994417
2.4857023803492733 529.3105769018986 1.720815803062667
2.490929935302689 758.7100405264964 2.0520031510592545
2.496157490256105 1183.8915503450173 2.5602415551691022
2.5013850452095205 1827.431641746395 3.1833764235353006
2.5066126001629363 2577.843900709107 3.7710697822944574
2.511840155116352 3360.4026895976913 4.31194460995008
2.517067710069768 3979.5004655570297 4.683829445262753
2.5222952650231836 4362.477407529444 4.914423144634622
2.5275228199765993 4472.917486551665 4.964740282563149
2.532750374930015 4406.268976563053 4.9118533567783675
2.537977929883431 4356.6310186943965 4.872968134425795
2.5432054848368466 4430.5935413481775 4.911452525226087
2.5484330397902624 4703.105836290611 5.063913724911645
2.553660594743678 5129.904611674478 5.276243846304572
2.558888149697094 5704.425526263908 5.555434962119529
2.5641157046505096 6250.0941738761185 5.787003295663647
2.5693432596039254 6666.378008160633 5.9683626553253974
2.574570814557341 6727.8567970072 5.991048949246456
2.579798369510757 6393.628611021999 5.849117856856979
2.5850259244641727 5611.289153116351 5.4740057226976635
2.5902534794175884 4534.737541241007 4.90583097069294
2.595481034371004 3446.9377424124245 4.27336100877565
2.60070858932442 2495.9587474286304 3.6432918381351773
2.6059361442778357 1741.4406491943168 3.0494602369326813
2.6111636992312515 1194.7180287293377 2.5263895838037795
2.6163912541846672 844.0247342212813 2.122982149590222
2.621618809138083 625.0152467842191 1.8325763982311192
2.6268463640914987 509.84817883525267 1.6616364029791462
2.6320739190449145 444.35607584506533 1.5565000785694245
2.6373014739983303 410.2209485882792 1.5104083294248152
2.642529028951746 393.3569639368848 1.4991273755265613
2.6477565839051618 368.3680183837513 1.4545568089221137
2.6529841388585775 355.5937456684217 1.439707906508475
2.6582116938119933 335.67598198715046 1.400006553361562
2.663439248765409 323.9233808619623 1.3787175761857362
2.668666803718825 317.6563254720644 1.3699210018799362
2.6738943586722406 312.8268851822185 1.3674095261714239
2.6791219136256563 312.02020127759505 1.3697845851834116
2.684349468579072 306.93494961135195 1.359200462533587
2.689577023532488 305.35604891164826 1.3568572748493044
2.6948045784859036 306.86600698695725 1.3599855488411547
2.7000321334393194 310.5844105039891 1.3750442704428725
2.705259688392735 318.1554139957 1.4051008868853219
2.710487243346151 322.75583039617453 1.4184149032001017
2.7157147982995666 323.82494501352323 1.417270016424669
2.7209423532529824 323.65767772569916 1.4184518900301917
2.726169908206398 319.24367461946764 1.4097415152109145
2.731397463159814 321.4435311913334 1.4224876425079047
2.7366250181132297 319.1468424040545 1.4245422633860394
2.7418525730666454 316.55500348695364 1.4164388067331652
2.747080128020061 312.1509483672278 1.4130922175073999
2.752307682973477 310.69858568066775 1.4159762519396781
2.7575352379268927 314.1117711364421 1.4385784757823221
2.7627627928803085 313.2076891925544 1.4442477006803875
2.767990347833724 315.6803301830335 1.4635610724305133
2.77321790278714 314.8748679040846 1.4614319356663914
2.7784454577405557 306.7094280856463 1.4409245911706525
2.7836730126939715 301.9743683035565 1.4303346007800826
2.7889005676473873 300.3775111348088 1.43135446551764
2.794128122600803 299.27898093651766 1.4341669486243376
2.7993556775542188 307.95918618900583 1.4600098161358532
2.8045832325076345 311.06795366383994 1.470930516495738
2.8098107874610503 311.727836597365 1.4671353850374649
2.815038342414466 310.7959210378055 1.4704365109726993
2.820265897367882 302.84176339845504 1.453570968361621
2.8254934523212976 298.6022664270078 1.4394858099516732
2.8307210072747133 298.4541373948443 1.442344412039953
2.835948562228129 301.89042750814355 1.46034512801667
2.841176117181545 301.8949921405428 1.4706782897081336
2.8464036721349606 300.2521176079673 1.4766800097136743
2.8516312270883764 304.14933454896345 1.4978254429981996
2.856858782041792 297.4918215748209 1.4660192991332404
2.862086336995208 296.46557253693106 1.4613002649439306
2.8673138919486236 292.35372874443163 1.4557337765860372
2.8725414469020394 295.09040058717846 1.4563553171482073
2.877769001855455 302.036010759129 1.4810650198630877
2.882996556808871 297.37426976836946 1.4646140503839733
2.8882241117622867 294.3851891344363 1.454921566903309
2.8934516667157024 291.84616475845434 1.4498094736783107
2.898679221669118 293.7579135849615 1.4561089974726726
2.903906776622534 302.1805292539315 1.480137537904073
2.9091343315759497 305.89283448610627 1.4777539581954577
2.9143618865293655 305.7474778314545 1.4789569942629788
2.919589441482781 305.58033637434215 1.4830950703930816
2.924816996436197 306.4672501599186 1.4846244207658186
2.9300445513896127 308.2594006927971 1.4949869717197535
2.9352721063430285 308.9130505466435 1.4941592788227622
2.9404996612964442 313.82647497006684 1.5045171419119931
2.94572721624986 308.6829127670537 1.4851771347102167
2.9509547712032758 309.2410152538745 1.4901376862524234
2.9561823261566915 304.23763112588347 1.4704390379102448
2.9614098811101073 300.95672264291284 1.4442319435414517
2.966637436063523 303.00188909089667 1.4485739712909862
2.971864991016939 303.13864223974696 1.4502402114677013
2.9770925459703546 302.72541728218533 1.4479984445878995
2.9823201009237703 299.41265540754074 1.425040785484804
2.987547655877186 299.7518066220181 1.4110924975597678
2.992775210830602 298.13057019720475 1.392980330372691
2.9980027657840176 299.5755439579594 1.404373322173865
3.0032303207374333 299.86909333206876 1.4059912481704828
3.008457875690849 305.21463363656534 1.4201564958542865
3.013685430644265 305.94482333697295 1.4144542053507398
3.0189129855976806 312.6412447434502 1.424652104224513
3.0241405405510964 307.45737105654683 1.4040102840216957
3.029368095504512 308.73420332909035 1.3986515461078677
3.034595650457928 308.4978520922888 1.3871781421939435
3.0398232054113437 308.96559625560394 1.3918754018453674
3.0450507603647594 310.27438494140495 1.3897028471600457
3.050278315318175 313.19453829013565 1.395028076330344
3.055505870271591 311.8520287434073 1.3753279104868315
3.0607334252250067 318.8849562436816 1.3858607185212273
3.0659609801784224 327.6234940613834 1.3969881327719649
3.071188535131838 336.2997651923856 1.4217438095209203
3.076416090085254 341.5650493939916 1.433178377296711
3.0816436450386697 347.2375678854709 1.4321568041926962
3.0868711999920855 349.7840501729126 1.419305892871556
3.0920987549455012 354.95628715429444 1.4114530497300162
3.097326309898917 362.22954899290517 1.4149249087239397
3.1025538648523328 368.03028165022033 1.4192403060513497
3.1077814198057485 377.1383077429869 1.4375001500403983
3.1130089747591643 387.1969301519768 1.447683610826119
3.11823652971258 396.8438402550478 1.4590011061249963
3.123464084665996 411.95702243799843 1.4748277770101372
3.1286916396194115 428.74698195352977 1.4967748369814977
3.1339191945728273 449.14259566049316 1.5246180352214824
3.139146749526243 474.32628337215544 1.566274965072271
3.144374304479659 503.13880056000636 1.6061207289458066
3.1496018594330746 525.685439599305 1.640453703150732
3.1548294143864903 549.6118826673886 1.6721439076712161
3.160056969339906 573.6216389787807 1.7077809991849484
3.165284524293322 595.3067939461707 1.7306263243082753
3.1705120792467376 632.9921682196368 1.7822163281218364
3.1757396342001534 676.6341893367818 1.8385943765552015
3.180967189153569 713.1712888297592 1.889464028826579
3.186194744106985 743.4831130621009 1.926254454302679
3.1914222990604006 757.5462918264193 1.9343489228274555
3.1966498540138164 773.5759000970259 1.9607461304897005
3.201877408967232 780.5176780940964 1.9726940505931356
3.207104963920648 771.6295487109188 1.9601920954601306
3.2123325188740637 749.7616395543746 1.9263807796101506
3.2175600738274794 725.4929561238489 1.8906632709997895
3.222787628780895 689.6212495169766 1.8406140280233163
3.228015183734311 653.2465748312218 1.792695311821777
3.2332427386877267 616.7973903202562 1.7385649998515427
3.2384702936411425 586.2908370504722 1.6927078864402838
3.2436978485945582 557.5221236162112 1.6497575573379866
3.248925403547974 533.445859844502 1.6113259819763466
3.2541529585013897 511.93963097141733 1.574714205091385
3.2593805134548055 498.6492743281102 1.5494851615902672
3.2646080684082213 493.5531967224402 1.5411516724866359
3.269835623361637 494.9507655159452 1.5394971247173814
3.275063178315053 501.51556541303853 1.5481693885437073
3.2802907332684685 516.8757063988264 1.5697514242061268
3.2855182882218843 542.691012266192 1.6087047222489692
3.2907458431753 567.3677844956115 1.6451262588322602
3.295973398128716 596.5237399468924 1.6831370967979227
3.3012009530821316 620.2656430020055 1.7153072055529077
3.3064285080355473 621.6995754616089 1.7159860979092736
3.311656062988963 620.2127285474747 1.713692186058011
3.316883617942379 590.1192346909153 1.6644903238089441
3.3221111728957946 556.8516519062383 1.6169595852681888
3.3273387278492104 523.1390224706533 1.5703415589970553
3.332566282802626 481.235348010579 1.5120104478908398
3.337793837756042 453.06483821782496 1.479799967416158
3.3430213927094576 419.26643551836406 1.431672840181167
3.3482489476628734 387.7729180343523 1.3851473730015746
3.353476502616289 365.160639188639 1.353555735172337
3.358704057569705 343.20373671497094 1.3177879256506246
3.3639316125231207 327.5010873344204 1.3004763208563148
3.3691591674765364 321.5967041064694 1.3057756048330198
3.374386722429952 316.5278043566259 1.3101927400738038
3.379614277383368 307.3841057541566 1.3086495914235419
3.3848418323367837 297.76221435279024 1.2863317508538465
3.3900693872901995 289.565230532117 1.2712539489158396
3.3952969422436152 280.3457327010303 1.2422310297712884
3.400524497197031 273.2415255710002 1.224021909078163
3.4057520521504467 267.5156695164932 1.20738343342712
3.4109796071038625 266.41754450378147 1.215184413099939
3.4162071620572783 271.2560094965828 1.2354102331493784
3.421434717010694 268.05347574507357 1.223604035228997
3.4266622719641098 268.5881454251937 1.2170555071468694
3.4318898269175255 275.8934179536556 1.2344834603008974
3.4371173818709413 276.0913326490888 1.2452668756942482
3.442344936824357 277.12172602616675 1.250581469850213
3.447572491777773 270.9579571200822 1.235520153148686
3.4528000467311886 267.7333439390474 1.2169033173198063
3.4580276016846043 266.5335571743351 1.2049110570870136
3.46325515663802 267.6146982350129 1.2032194785208272
3.468482711591436 270.63693344380306 1.205106989931416
3.4737102665448516 273.9585951357776 1.2188016392325982
3.4789378214982674 277.8829175307808 1.2264634457349055
3.484165376451683 278.7561056434142 1.2336296190305538
3.489392931405099 280.6212248028911 1.2467497278369033
3.4946204863585146 279.84594467971294 1.2483022139957576
3.4998480413119304 281.48364333205035 1.238274718063096
3.505075596265346 281.5032577132611 1.2302486800354888
3.510303151218762 286.4600913750776 1.2371218505979047
3.5155307061721777 288.1577594103074 1.2328599356343528
3.5207582611255934 290.3745047559192 1.2386078960745863
3.525985816079009 298.042877884344 1.2499859830010176
3.531213371032425 305.6572616494655 1.259481726785494
3.5364409259858407 316.279135475466 1.2712089727604414
3.5416684809392565 331.33455878799293 1.2889281204131324
3.546896035892672 351.1266061995993 1.3127550614945946
3.552123590846088 386.2994250594791 1.3620570886502767
3.5573511457995037 448.16142351759567 1.4520298211939333
3.5625787007529195 563.8050208737566 1.6168328081188974
3.5678062557063353 798.4242841641058 1.9165036453707003
3.573033810659751 1311.0274773142069 2.4506234749891442
3.5782613656131668 2402.973038221288 3.318592072618647
3.5834889205665825 4538.494120236144 4.562171786688567
3.5887164755199983 7844.479438664462 5.997512161286256
3.593944030473414 11768.36706278726 7.28707221592913
3.59917158542683 15029.835593313404 8.187581270817534
3.6043991403802456 16787.27174010798 8.62933415858886
3.6096266953336613 16538.32309188929 8.563415231847479
3.614854250287077 14532.20180517821 8.02830197260283
3.620081805240493 11514.931589753005 7.1461813620440875
3.6253093601939086 8287.876022233313 6.0500021502979635
3.6305369151473244 5641.661403887007 4.986354472678916
3.63576447010074 3563.535335863322 3.950274400049221
3.640992025054156 2312.141567915739 3.176433457170963
3.6462195800075716 1488.2525832364965 2.5429358724450153
3.6514471349609874 1028.70021057385 2.110499137445488
3.656674689914403 780.7708812090514 1.8402750271655097
3.661902244867819 640.5116359228817 1.6667389882233823
3.6671297998212347 548.080673865657 1.5419277942485439
3.6723573547746504 492.17104191039454 1.4702116327863777
3.677584909728066 443.3454251162638 1.3997986168533265
3.682812464681482 408.2989658385961 1.350181123396423
3.6880400196348977 383.0877498308398 1.3121579454808512
3.6932675745883135 361.13609207645055 1.27563618854984
3.698495129541729 346.4707524822516 1.2580591441452078
3.703722684495145 332.4362635430755 1.238571610482828
3.7089502394485607 321.44798596301007 1.2187851301511663
3.7141777944019765 321.5854491285917 1.2162891175274506
3.7194053493553922 320.39117567928923 1.2147554116458075
3.724632904308808 323.971659282153 1.2222241644757148
3.7298604592622238 318.937983447559 1.2116149846341486
3.7350880142156395 309.21117120198545 1.1880940751928395
3.7403155691690553 300.8743394913061 1.1648186773046916
3.745543124122471 296.3123112828919 1.1545032579351133
3.750770679075887 296.2667445827765 1.155071583451319
3.7559982340293026 297.95454688553156 1.1602745414949442
3.7612257889827183 298.4462171490815 1.164871165187726
3.766453343936134 300.7274912166542 1.1745946699884873
3.77168089888955 307.00675062283796 1.1872270860946104
3.7769084538429656 302.71272648168116 1.1762826369551507
3.7821360087963813 304.1752732034884 1.173673915447706
3.787363563749797 307.2824955700639 1.1762215631041357
3.792591118703213 310.9300213452016 1.1735447263314676
3.7978186736566286 321.75072270586304 1.1915975613305474
3.8030462286100444 336.09895204781986 1.2117870247924414
3.80827378356346 346.31488208227205 1.2193282013608795
3.813501338516876 352.1098642479537 1.2301232656333059
3.8187288934702917 354.9582168521772 1.2332102021140372
3.8239564484237074 353.98485482181223 1.2275389165833948
3.829184003377123 355.64414367736265 1.2311435091008076
3.834411558330539 352.36955918135726 1.225876693475828
3.8396391132839547 351.15002922796486 1.220773007421216
3.8448666682373704 351.00715115561434 1.217272830586821
3.850094223190786 348.5894672891833 1.211746642563915
3.855321778144202 347.2747376979889 1.2111432790192584
3.8605493330976177 347.422172867714 1.211645709810638
3.8657768880510335 352.0612577498787 1.2160942454999544
3.8710044430044492 357.87073577180115 1.2217978659602808
3.876231997957865 371.2997988592037 1.240052265014126
3.8814595529112808 381.1893876517554 1.2559483140557328
3.8866871078646965 390.7508497744921 1.2746828627325422
3.8919146628181123 396.4382390822318 1.2799880683894271
3.897142217771528 390.8732291936477 1.2658813822676163
3.902369772724944 386.14906746231924 1.251975210183484
3.9075973276783595 383.1118548797115 1.2404045836733573
3.9128248826317753 381.40791502765177 1.2362314229166136
3.918052437585191 381.9567647298051 1.2388073522748544
3.923279992538607 380.09778482207264 1.236359804055908
3.9285075474920226 386.0818587821408 1.250993152769263
3.9337351024454383 390.9184796788651 1.2616080635802105
3.938962657398854 390.53222706434946 1.2563552316438724
3.94419021235227 392.02029427736164 1.254376071967388
3.9494177673056856 396.16371828318444 1.2566063846790367
3.9546453222591014 401.19872612365316 1.2615043549932163
3.959872877212517 412.1659721464213 1.278639410856956
3.965100432165933 424.539638757558 1.2962975828470267
3.9703279871193486 442.25004565216267 1.3227473938522298
3.9755555420727644 456.49524008941495 1.3410498738150325
3.98078309702618 479.91955518834925 1.375101677745519
3.986010651979596 498.8558411558485 1.3970349097393888
3.9912382069330117 521.2300550095299 1.4237154810398065
3.9964657618864274 542.5190748937675 1.446340465904589
4.001693316839844 564.6621686040087 1.472303621285414
4.00692087179326 597.5375443405994 1.5102990694842904
4.012148426746676 634.1651308341418 1.5630428061438573
4.017375981700092 675.4057040644009 1.6322809974684809
4.0226035366535084 728.7621353402886 1.707210471871055
4.027831091606925 790.1652874970803 1.784103399325826
4.033058646560341 863.4609587301319 1.8709978148526532
4.038286201513757 947.2431749361637 1.9593957339174721
4.043513756467173 1045.2177405346818 2.0670279415879262
4.0487413114205895 1155.5644118216426 2.1733803627687314
4.053968866374006 1281.2159124190753 2.2833036073810664
4.059196421327422 1421.6168855443793 2.4014199601886186
4.064423976280838 1589.615395471965 2.539085464899047
4.069651531234254 1789.1519618860013 2.6950836747094633
4.0748790861876705 1997.0037261875113 2.8529099287888715
4.080106641141087 2221.923111072402 3.009611012950797
4.085334196094503 2460.886602429557 3.1685278390344407
4.090561751047919 2691.385253227621 3.317702224687678
4.095789306001335 2903.249757944323 3.445016614307811
4.1010168609547515 3077.8763450640936 3.547349858308379
4.106244415908168 3178.9866896330605 3.61223377600516
4.111471970861584 3208.7349940921813 3.6339900772429847
4.116699525815 3136.672830401668 3.59093765462698
4.121927080768416 3000.7126816266964 3.4730812192230904
4.1271546357218325 2803.4132900016043 3.321294751503568
4.132382190675249 2577.3565863898993 3.174600239248654
4.137609745628665 2324.361872116572 3.002174842071674
4.142837300582081 2074.9893492830142 2.8312208108416765
4.148064855535497 1848.3556629177888 2.6758550550564832
4.1532924104889135 1625.0338073691034 2.503672696475838
4.15851996544233 1416.4549973747917 2.3300721432815354
4.163747520395746 1237.6409794194349 2.1680459015886973
4.168975075349162 1088.161854041859 2.029630865474157
4.174202630302578 960.3566062796701 1.904611267036364
4.1794301852559945 860.6188255996685 1.804912299370166
4.184657740209411 768.2550648807608 1.703278408259387
4.189885295162827 687.338180858946 1.6099120820434771
4.195112850116243 624.0049529366353 1.5354931415900657
4.200340405069659 568.9830331654666 1.4636630364346672
4.2055679600230755 523.637607191734 1.405569898976988
4.210795514976492 485.35238865441215 1.3557103994791235
4.216023069929908 449.2328201050429 1.3041645269465687
4.221250624883324 418.4401033825439 1.2585546891256747
4.22647817983674 396.4843810352592 1.2287971210896198
4.2317057347901565 377.47369645379507 1.1989608279007564
4.236933289743573 361.7799147240076 1.1759512530654324
4.242160844696989 351.230123244791 1.1641242485961971
4.247388399650405 336.02155004868797 1.1439521360071947
4.252615954603821 323.3345949830902 1.128958423905863
4.257843509557238 315.8626172013693 1.1171849389245467
4.263071064510654 306.18140948093634 1.097453297597836
4.26829861946407 298.816010823243 1.0852752635274963
4.273526174417486 290.5851186254633 1.0722516423382416
4.278753729370902 284.0599862952923 1.0651137106208943
4.283981284324319 283.16221420216846 1.0711129416129639
4.289208839277735 277.45241954473073 1.060157238669983
4.294436394231151 275.71200070259846 1.0628574281399832
4.299663949184567 269.1040267127023 1.0468189620219088
4.304891504137983 271.2146881360481 1.0561741225452732
4.3101190590914 274.457493955227 1.061527872955186
4.315346614044816 273.3700748194476 1.0574855739146467
4.320574168998232 272.59406445071414 1.0547493673198531
4.325801723951648 267.22614254924406 1.0383169443163105
4.331029278905064 266.59933438609244 1.0345922873974405
4.336256833858481 270.62958931519836 1.0457716242251727
4.341484388811897 270.6167369764209 1.0487334867430032
4.346711943765313 269.58259729135295 1.0478726279295165
4.351939498718729 271.42316267858587 1.051022331663841
4.357167053672145 271.655765019875 1.0460449043040227
4.362394608625562 274.6447591384803 1.0555761851628502
4.367622163578978 278.8761195962799 1.0602070557280983
4.372849718532394 275.4564150013889 1.0589804849162638
4.37807727348581 273.516306906134 1.053982625555841
4.383304828439226 269.5199876872984 1.0491063432347216
4.388532383392643 267.2315596057906 1.0469957538487284
4.393759938346059 263.9540891799446 1.042447273970232
4.398987493299475 260.4336406816808 1.0367808930085438
4.404215048252891 258.65425554299 1.0372804825917248
4.409442603206307 253.59896244248705 1.0269573962550336
4.414670158159724 249.58813551270072 1.0154813696981457
4.41989771311314 246.8286575487881 1.012759800853224
4.425125268066556 242.54330737384817 1.0082748959830243
4.430352823019972 245.69078120460713 1.0199444579963728
4.435580377973388 244.64639015815175 1.0170961743024367
4.440807932926805 243.97546517975684 1.0127455622650021
4.446035487880221 246.28305405807507 1.0171509304827007
4.451263042833637 242.33510591041804 1.0098984771824073
4.456490597787053 243.34309017362744 1.009034704861591
4.4617181527404695 237.63238283186092 1.0001696897975678
4.466945707693886 231.719393441065 0.984988933797721
4.472173262647302 228.49632543965313 0.9727754430665926
4.477400817600718 232.9972005023976 0.9832814488201873
4.482628372554134 237.3309261375261 0.9953457774359569
4.4878559275075505 240.7811954617039 1.0048981528302081
4.493083482460967 238.43625596201946 1.0031725984651385
4.498311037414383 236.5198105577088 1.0035932048037601
4.503538592367799 233.311845574475 0.9957270830099213
4.508766147321215 227.19128418226114 0.9822006556164107
4.5139937022746315 225.2322699298572 0.9772199451284963
4.519221257228048 225.60184087265756 0.97654769745749
4.524448812181464 227.13630654896713 0.9784860224037649
4.52967636713488 234.44951092626127 1.0045591559722369
4.534903922088296 240.2885210679257 1.0261499369854545
4.5401314770417125 241.54891030576098 1.027069504430286
4.545359031995129 238.59564572291885 1.0198918446320715
4.550586586948545 235.78375969238897 1.0075687584435045
4.555814141901961 227.11311557623208 0.9802083283524803
4.561041696855377 226.35124498442102 0.9748727381129917
4.5662692518087935 228.15224973214478 0.9719722427817908
4.57149680676221 229.14385328649544 0.9685986654819371
4.576724361715626 234.10710627887576 0.9809445320441159
4.581951916669042 235.01025897014873 0.9799599141812965
4.587179471622458 236.56291367232092 0.9869605579997265
4.5924070265758745 240.0066734066579 0.9965126460926114
4.597634581529291 238.20365564576278 0.9885549061027551
4.602862136482707 237.90322412063574 0.9908232453607957
4.608089691436123 237.01761269742914 0.9944698791314214
4.613317246389539 235.0237752885255 0.9915428987050051
4.6185448013429555 233.83758119123738 0.9911939640409122
4.623772356296372 233.1462386985479 0.9898654520539366
4.628999911249788 235.256932124756 0.9979675964943218
4.634227466203204 230.38509052083182 0.9808756190858918
4.63945502115662 230.86572748019105 0.9822640737499726
4.6446825761100365 227.1855816182154 0.9721187799093005
4.649910131063453 223.7733025295239 0.9589239908880866
4.655137686016869 226.80581456405395 0.9693378088356873
4.660365240970285 226.19446856212272 0.965108759848328
4.665592795923701 223.69248189954996 0.9591401661526189
4.6708203508771176 222.9533009371736 0.9654307445594393
4.676047905830534 224.51051999906085 0.9682538553454623
4.68127546078395 227.00926092082508 0.9795108345290865
4.686503015737366 228.7150209341045 0.984840376320901
4.691730570690782 230.98383178917146 0.9898559953179591
4.696958125644199 230.54629097148197 0.9870017761225336
4.702185680597615 229.27463864617314 0.9777483922637663
4.707413235551031 232.97488127920872 0.9820948409947716
4.712640790504447 233.37516663655228 0.983351312795838
4.717868345457863 234.3230742697563 0.9863487554225324
4.72309590041128 231.4479023862881 0.9768778498673312
4.728323455364696 227.21313747134425 0.9748200417849077
4.733551010318112 228.00952488479285 0.9746078829904847
4.738778565271528 226.90406444033187 0.964678197034431
4.744006120224944 224.66623522010224 0.9509477167204358
4.749233675178361 225.1779876820682 0.9469752248777329
4.754461230131777 224.73223800247416 0.9490138642074495
4.759688785085193 225.95310499131645 0.9627369034542644
4.764916340038609 229.6428343665975 0.9781417048099833
4.770143894992025 235.93971032473019 0.9905006285046591
4.775371449945442 241.84419635682715 0.9980594292506558
4.780599004898858 240.03688989420212 0.9888815427292528
4.785826559852274 236.46222986080258 0.9825061003565706
4.79105411480569 233.2475611887774 0.9760971668050681
4.796281669759106 229.87884205492406 0.9664847101950785
4.801509224712523 232.34166286055648 0.9651162402187696
4.806736779665939 233.8217201432938 0.966903602505211
4.811964334619355 234.61384079679968 0.9689526576538733
4.817191889572771 233.0450041068289 0.9726481183897842
4.822419444526187 226.8512513901708 0.9603066247837528
4.827646999479604 224.5735976784885 0.945982375890181
4.83287455443302 223.16564444493338 0.9372837978042364
4.838102109386436 224.5616169188545 0.9364259811467209
4.843329664339852 229.81474780232344 0.9443348911756677
4.848557219293268 229.6514952003186 0.9511869416215455
4.853784774246685 229.55923045628452 0.9510898143367428
4.859012329200101 231.56917737720457 0.9541897265483906
4.864239884153517 234.2516977817893 0.9558156632370856
4.869467439106933 233.7702644157178 0.9489385588507168
4.8746949940603495 236.5089676550739 0.9573010922487646
4.879922549013766 233.2340826360724 0.9486403993558213
4.885150103967182 233.05363130234798 0.9501693335983029
4.890377658920598 234.43054916226328 0.9461041214565906
4.895605213874014 231.7570639624507 0.9294065074599949
4.9008327688274305 232.48794723805943 0.9285553975853006
4.906060323780847 228.26792408841004 0.9185556789844516
4.911287878734263 229.90052245199303 0.9255086293757944
4.916515433687679 230.7836193303076 0.9304402532146618
4.921742988641095 233.44186473807252 0.933801761660097
4.9269705435945115 236.2602647257253 0.9351669536034588
4.932198098547928 234.5239431377867 0.9368671838518411
4.937425653501344 233.54653419194088 0.9313631727101026
4.94265320845476 232.6556311931386 0.9378576505946347
4.947880763408176 232.04506056538557 0.9307686983064588
4.9531083183615925 232.14295617343288 0.9285012511783901
4.958335873315009 232.75043220246815 0.9290593243173655
4.963563428268425 239.90444169609435 0.9384141343886157
4.968790983221841 247.0350844075419 0.9478866483224352
4.974018538175257 251.56467870258055 0.9479594127985959
4.9792460931286735 257.92059791532694 0.9598525439254489
4.98447364808209 259.9585892828333 0.9569500751539425
4.989701203035506 266.50808586343015 0.9627902698731198
4.994928757988922 277.185041924558 0.9697634626852865
5.000156312942338 294.81065748144954 0.9811584508682731
5.0053838678957545 329.4602257189294 1.0215732917859979
5.010611422849171 395.1505031523672 1.1039879804347803
5.015838977802587 511.4720703602632 1.2467102519277198
5.021066532756003 687.7430744992632 1.4392099820151565
5.026294087709419 925.1927954691383 1.6662295464363077
5.0315216426628355 1191.78525636739 1.8888605788635602
5.036749197616252 1436.6841946736097 2.073002516366921
5.041976752569668 1622.5026362241724 2.2000277518619287
5.047204307523084 1722.9609104443045 2.2643813233614254
5.0524318624765 1737.8863477401408 2.273088279607915
5.0576594174299165 1697.8752124309915 2.245859577150045
5.062886972383333 1597.3815098560594 2.17661898250554
5.068114527336749 1470.3250135451237 2.0855927986225185
5.073342082290165 1349.2758246505925 1.9983742974668715
5.078569637243581 1225.46038939316 1.902645931610499
5.0837971921969975 1132.8865584493647 1.8290453274074416
5.089024747150414 1040.648666074512 1.7512740029961988
5.09425230210383 976.8019640326935 1.696409906863521
5.099479857057246 939.1425064930697 1.666194364646936
5.104707412010662 912.9892927563272 1.6425111978875242
5.109934966964079 909.932966108205 1.6388947906797577
5.115162521917495 914.9117717451046 1.6407066334523541
5.120390076870911 931.8184464742792 1.6555331687056065
5.125617631824327 956.170035785145 1.6758516223428679
5.130845186777743 983.3849692604772 1.6976970266038718
5.13607274173116 1017.6641974370821 1.7274960987776662
5.141300296684576 1052.2457828883475 1.7546087129291321
5.146527851637992 1083.7698056324527 1.780357255304297
5.151755406591408 1105.3076336392162 1.7961094424407194
5.156982961544824 1105.4050165748954 1.7949612774330608
5.162210516498241 1087.8064551198256 1.7808949647255732
5.167438071451657 1041.3805089032173 1.7414283089133367
5.172665626405073 967.8575731341774 1.6775903587565546
5.177893181358489 874.2854597110337 1.5902144993839908
5.183120736311905 774.0618098853761 1.4956058572096846
5.188348291265322 669.5757077415337 1.3934831954760423
5.193575846218738 576.6730970854672 1.2976665336945623
5.198803401172154 492.78095889848265 1.2072508324804834
5.20403095612557 425.91109906998344 1.1286063312157375
5.209258511078986 378.4120673943818 1.070512936304386
5.214486066032403 341.0290792548085 1.025126933465085
5.219713620985819 316.5737836533033 0.9943124347361363
5.224941175939235 293.0723525308222 0.9589383979357425
5.230168730892651 277.7839313839388 0.9371565768485015
5.235396285846067 272.2112363022489 0.9293937276006691
5.240623840799484 268.4418098384678 0.9246263957990918
5.2458513957529 266.62914091036413 0.9290762819463885
5.251078950706316 261.0189533963242 0.9164187444837232
5.256306505659732 258.54129747595664 0.9172567734093523
5.261534060613148 256.78562101570395 0.9157126411802263
5.266761615566565 255.87131244717898 0.9133475751546805
5.271989170519981 255.70869892240475 0.914978599299843
5.277216725473397 254.937686923944 0.9162288686927834
5.282444280426813 251.38062096657916 0.9158382198774594
5.2876718353802294 249.73180766131634 0.9144344698536763
5.292899390333646 244.04072498769352 0.904047281876061
5.298126945287062 241.17874356692775 0.8981021545230191
5.303354500240478 241.8704005746749 0.9001403471287205
5.308582055193894 239.88970745974962 0.8972796312653242
5.3138096101473105 240.22743328329565 0.9023826945151482
5.319037165100727 242.17003288269623 0.9079799035256442
5.324264720054143 238.60135040195365 0.8998816962589778
5.329492275007559 236.94612627709773 0.8953985963882242
5.334719829960975 239.16617703763276 0.9006853984192797
5.3399473849143915 241.62598812016932 0.913714678009126
5.345174939867808 242.63295766521833 0.9179372899103616
5.350402494821224 240.29915891416172 0.9122766444036999
5.35563004977464 235.1826402003299 0.8937048303750641
5.360857604728056 235.19408050783971 0.8830055020218551
5.3660851596814725 235.73715344717652 0.8825244038754234
5.371312714634889 239.73273716825162 0.8909915507616142
5.376540269588305 246.73861201778317 0.9027337051793607
5.381767824541721 248.002452249461 0.903794154590275
5.386995379495137 248.22546085612547 0.9041366432254927
5.3922229344485535 247.31373756392298 0.8996209436009941
5.39745048940197 244.50655096172918 0.8914145556533324
5.402678044355386 246.60770821658997 0.891258825512857
5.407905599308802 253.3112710116089 0.897312497945377
5.413133154262218 257.91472022788173 0.9048045216849647
5.4183607092156345 262.0897636179986 0.9086432468928152
5.423588264169051 262.5553888922139 0.9069030226462571
5.428815819122467 261.17043656556154 0.9029557720205896
5.434043374075883 260.29305880899847 0.9013180556142254
5.439270929029299 255.11051542928496 0.8932917216042224
5.4444984839827155 256.0193855831896 0.8989066237242355
5.449726038936132 252.71649836265226 0.8965263022776012
5.454953593889548 255.1258652296879 0.9021918132907945
5.460181148842964 253.69543292321393 0.8998804418356564
5.46540870379638 251.01329819706712 0.895343030106458
5.4706362587497965 251.68655405736794 0.8984814532583698
5.475863813703213 248.5307868081196 0.8983812985619535
5.481091368656629 248.88850606579274 0.8973608318554016
5.486318923610045 244.57337485619706 0.8886104996548895
5.491546478563461 243.01941241170655 0.883430296602824
5.4967740335168775 244.4209832193964 0.8857298198583708
5.502001588470294 244.40423491117448 0.8867391485969889
5.50722914342371 240.90654216647275 0.8822976341068317
5.512456698377126 238.8152987926154 0.8780619108016884
5.517684253330542 235.1946447112492 0.8717777361900451
5.522911808283959 235.0032423735138 0.8674769408051771
5.528139363237375 238.43528385569456 0.8722740825105941
5.533366918190791 242.47810335811434 0.8809451032422881
5.538594473144207 240.78973146724607 0.8806254597218423
5.543822028097623 240.4859476595123 0.8783422838866844
5.54904958305104 240.6293144161157 0.8738984390988576
5.554277138004456 239.6526786910771 0.871880640155877
5.559504692957872 241.38565785439766 0.8736766778179614
5.564732247911288 239.1923804217523 0.8728397894423362
5.569959802864704 237.70723833430557 0.8684640110381542
5.575187357818121 239.9260107544981 0.8677870087448806
5.580414912771537 243.8452580110206 0.8715105060535131
5.585642467724953 245.94213770899904 0.8767561830150602
5.590870022678369 246.17505923370277 0.87595492911515
5.596097577631785 243.22391621522692 0.8665978631541531
5.601325132585202 243.90350656689836 0.8644804545851316
5.606552687538618 247.9487167392301 0.8668788277735054
5.611780242492034 253.01107643678594 0.8693121052894531
5.61700779744545 255.57525818917267 0.8726746341248539
5.622235352398866 261.4731520312474 0.8787437080223345
5.627462907352283 267.7622980758618 0.8857465286602358
5.632690462305699 284.7484690918818 0.9078533054201626
5.637918017259115 313.0095625814891 0.942984241442646
5.643145572212531 367.90485835440415 1.0105339450270348
5.648373127165947 456.7500118128675 1.1118862754593621
5.653600682119364 587.3188131382716 1.2527416817358301
5.65882823707278 749.7252953701246 1.410751057511811
5.664055792026196 902.8001191778818 1.547916828783476
5.669283346979612 1024.4875570881247 1.648553582407922
5.674510901933028 1082.1876717157677 1.690662470796631
5.679738456886445 1086.6829421183706 1.6909245365811325
5.684966011839861 1049.7892255634063 1.6596309835385041
5.690193566793277 978.1607679197963 1.5991975455456062
5.695421121746693 903.2059090850698 1.5340412415862206
5.700648676700109 836.0242887268946 1.4748216605445297
5.705876231653526 783.513264521553 1.4262541181964554
5.711103786606942 745.042579370997 1.390143869390503
5.716331341560358 730.173210633977 1.3757345824640907
5.721558896513774 736.3540577988147 1.3816844514176931
5.7267864514671905 766.4477475674126 1.4110007908331286
5.732014006420607 813.082914071174 1.4538638918830438
5.737241561374023 866.8491285183004 1.502628788177879
5.742469116327439 916.9421706790079 1.54408638211929
5.747696671280855 945.6189108847097 1.5669311594452253
5.7529242262342715 937.0877680033798 1.5564521818723946
5.758151781187688 892.1226346896894 1.5176421562159443
5.763379336141104 814.694577658751 1.450780989672752
5.76860689109452 719.2677593367337 1.3659616141416406
5.773834446047936 623.2979967302423 1.2749128415041102
5.7790620010013525 526.6316721602744 1.1765635805689252
5.784289555954769 454.2700132003672 1.1017557033333467
5.789517110908185 392.7819607622121 1.0279102596701295
5.794744665861601 347.8933956345223 0.9746640913476308
5.799972220815017 320.8671916011666 0.9404240639717509
5.8051997757684335 300.8783926626876 0.9154075397768552
5.81042733072185 285.68921358417975 0.8946171684822998
5.815654885675266 276.2774667960586 0.8790317709938857
5.820882440628682 277.22737125700525 0.8790908405671078
5.826109995582098 276.2595062128444 0.8792025198955342
5.8313375505355145 278.581135240601 0.8838698594159105
5.836565105488931 274.71382124672516 0.8807321084850798
5.841792660442347 267.32315834659124 0.8685055932695576
5.847020215395763 267.3627017224748 0.8696619708903608
5.852247770349179 267.9198601377444 0.8686576193218911
5.8574753253025955 271.05242441233355 0.8679463714135087
5.862702880256012 273.5322599333551 0.8736745215856506
5.867930435209428 277.1831563403934 0.8766652382052226
5.873157990162844 276.0408318640254 0.872948882062466
5.87838554511626 277.41269119406655 0.8743714487725994
5.8836131000696765 277.80498004273835 0.874930683739371
5.888840655023093 280.66053846597737 0.8810667604376623
5.894068209976509 284.5861236657918 0.8898424664667133
5.899295764929925 288.91841176563196 0.8920337967420738
5.904523319883341 288.35524044637344 0.8865704665485329
5.9097508748367575 291.1973759396175 0.8880576955914289
5.914978429790174 287.9595737616162 0.8802763874427769
5.92020598474359 288.03453438547575 0.8760144037380793
5.925433539697006 289.73351166708295 0.8753590844578829
5.930661094650422 293.80650957909404 0.8817229814050722
5.9358886496038386 300.6382234378563 0.8928438810613745
5.941116204557255 306.47732693557145 0.9003551331387737
5.946343759510671 312.44207574737163 0.9102525559552286
5.951571314464087 317.3453742901398 0.9217119461837152
5.956798869417503 323.1320845700829 0.9323171566302599
5.96202642437092 332.7535715057614 0.9501409558608335
5.967253979324336 343.07686119005234 0.9691263728111478
5.972481534277752 361.4609909482679 0.9934527222931123
5.977709089231168 379.8202645691714 1.0195511317518988
5.982936644184584 401.406212978138 1.0490907113372487
5.988164199138001 431.0124896778212 1.0851808967948258
5.993391754091417 467.24403459576456 1.1295215760264201
5.998619309044833 515.7615925400446 1.18527771076056
6.003846863998249 585.3121512742769 1.264946746171561
6.009074418951665 681.6257223798067 1.3677709839436736
6.014301973905082 797.4936120586417 1.481037258130159
6.019529528858498 953.3013853940826 1.619353443145159
6.024757083811914 1132.0099579102334 1.7662998601497295
6.02998463876533 1316.3966962807365 1.9063365029177675
6.035212193718746 1501.5389014495722 2.039511789319281
6.040439748672163 1633.3645617212508 2.1296373480347146
6.045667303625579 1701.8327873574679 2.175202740066036
6.050894858578995 1707.7026917013138 2.180060162949002
6.056122413532411 1645.8638311379982 2.1401724775598496
6.061349968485827 1543.811571560569 2.072863934833117
6.066577523439244 1414.5624550968232 1.9871231969380512
6.07180507839266 1283.2414415106298 1.8987029976344265
6.077032633346076 1155.6548620905915 1.8072988911430046
6.082260188299492 1028.8866684652976 1.706816560610574
6.087487743252908 919.2127771550566 1.6147112441795215
6.092715298206325 814.6875505312273 1.520677423872796
6.097942853159741 724.4113431142002 1.4359918545624788
6.103170408113157 653.6083891245352 1.3678085912406275
6.108397963066573 589.1379210102025 1.3007849996123855
6.113625518019989 536.1863550915556 1.244124333884147
6.118853072973406 495.5351552714236 1.2007486575631883
6.124080627926822 461.7561690727259 1.1605184539893982
6.129308182880238 436.12946724034975 1.1309325938149473
6.134535737833654 412.77928838681567 1.1021219547531644
6.1397632927870704 390.40065575610384 1.074479801723259
6.144990847740487 373.05010500060257 1.0532567192556836
6.150218402693903 359.2545396440729 1.0371296899634865
6.155445957647319 350.6903835260129 1.0284845198691368
6.160673512600735 347.05642365189834 1.0276007310466422
6.1659010675541515 340.24036115901254 1.0233416573021452
6.171128622507568 332.9739281011897 1.0103123281201019
6.176356177460984 329.5336496692179 1.0073678356458915
6.1815837324144 325.26610635682886 1.0015999409246306
6.186811287367816 327.60979703114384 1.0097599648921547
6.1920388423212325 327.3059612686606 1.0121517455455074
6.197266397274649 323.98278158871443 1.008050988297274
6.202493952228065 323.30722609829076 1.0043526829852434
6.207721507181481 315.9647143597652 0.9819566424488402
6.212949062134897 314.2638211586327 0.9734312884174451
6.2181766170883135 306.2864622678614 0.9551992753593613
6.22340417204173 300.1474266522151 0.9416860772510447
6.228631726995146 299.2705763564024 0.9394011056599844
6.233859281948562 301.9909368230431 0.9396628728292724
6.239086836901978 304.6900825674309 0.9449782687616032
6.2443143918553945 303.0532353637841 0.9388613726505681
6.249541946808811 304.93503344846664 0.9393202899486267
6.254769501762227 305.3811351644449 0.9376289456419452
6.259997056715643 306.1139281987737 0.9343955277861116
6.265224611669059 302.48537393144295 0.9283617889687107
6.2704521666224755 296.629582820909 0.9204565120614243
6.275679721575892 295.8493370357629 0.9151519569749894
6.280907276529308 296.42387186556317 0.9157768226955018
6.286134831482724 298.05372157955225 0.9187834195047355
6.29136238643614 301.18287662952736 0.9211030578094628
6.2965899413895565 298.30620266949643 0.9159558161897485
6.301817496342973 297.28300220401223 0.9153137654254743
6.307045051296389 296.0411013084548 0.9108421729817022
6.312272606249805 296.87685522883146 0.910099135903396
6.317500161203221 292.26210962332 0.9004065252974259
6.3227277161566375 291.9472091952692 0.8966355568638998
6.327955271110054 293.1515752579783 0.8968070085125008
6.33318282606347 298.1573384290004 0.9080040357125545
6.338410381016886 301.0468187109104 0.9128465582881409
6.343637935970302 305.5598511035602 0.9187679837160455
6.3488654909237185 305.00591113431597 0.9161447675758165
6.354093045877135 302.7309529292821 0.9088879125776524
6.359320600830551 301.8443666384098 0.9067579233441129
6.364548155783967 302.96959493369906 0.9090451123123281
6.369775710737383 302.4031662629628 0.9063051172007143
6.3750032656908 302.20603174410564 0.9040914228970072
6.380230820644216 304.8845735009612 0.908337835888256
6.385458375597632 308.0662170517063 0.9129026841502346
6.390685930551048 309.1579249729886 0.915243661203933
6.395913485504464 307.4734620722959 0.9072937659797825
6.401141040457881 304.2907742906676 0.9011873304469349
6.406368595411297 300.0549437339353 0.8935335837672836
6.411596150364713 304.99740022400067 0.9003663356054934
6.416823705318129 309.6128787911746 0.9080027075300094
6.422051260271545 311.54091890210805 0.9097514792005659
6.427278815224962 307.5491873838375 0.9044723955964438
6.432506370178378 307.65967715516746 0.9032588164625689
6.437733925131794 309.74307712727517 0.9058586373901243
6.44296148008521 316.85701582453004 0.9148518337708066
6.448189035038626 318.06190342714774 0.9124306146518429
6.453416589992043 316.48407327645003 0.9060071911892768
6.458644144945459 317.94166071504424 0.9081402432470181
6.463871699898875 319.62908034816553 0.9087810931590304
6.469099254852291 321.2905151113951 0.9109254783255868
6.474326809805707 323.43179440459306 0.9107467013463398
6.479554364759124 330.4563582119331 0.9178277014389601
6.48478191971254 337.1643205321806 0.9269207234737356
6.490009474665956 348.21244138070483 0.9389779443575766
6.495237029619372 359.2642397441054 0.9526901869108423
6.500464584572788 369.97229685526725 0.9642556001709133
6.505692139526205 382.33913674370325 0.9766165978647681
6.510919694479621 407.4763499700052 1.0042716366230244
6.516147249433037 433.74029714303254 1.031176688141903
6.521374804386453 476.27083084581295 1.078658052293052
6.526602359339869 529.3266744521404 1.135138885658839
6.531829914293286 594.5000224736874 1.202144141749225
6.537057469246702 666.9549170009625 1.2717363603550724
6.542285024200118 733.5693268920893 1.3330288545720363
6.547512579153534 779.5558900774515 1.3741360593256162
6.55274013410695 800.7856273643147 1.3913755882933125
6.557967689060367 790.6114744799534 1.381718575511253
6.563195244013783 762.9350932904612 1.3565888609137384
6.568422798967199 722.0527754728582 1.3196660890904197
6.573650353920615 670.6656610820461 1.2706059808122152
6.5788779088740315 621.157232542629 1.2222893618372588
6.584105463827448 572.080027688509 1.17365307938146
6.589333018780864 529.5120842965293 1.1293605911100297
6.59456057373428 492.726171562588 1.0884716143118642
6.599788128687696 458.1960901354676 1.0493153577762777
6.6050156836411125 431.8546675928542 1.020014787720089
6.610243238594529 407.3187885236726 0.9937679275772985
6.615470793547945 392.51967679685623 0.9764868505083826
6.620698348501361 377.97132814015305 0.9600430253314944
6.625925903454777 367.83833669558123 0.9480132750145094
6.6311534584081935 365.54423432001596 0.948412522466327
6.63638101336161 354.855897325805 0.9380137976149937
6.641608568315026 361.30341891113653 0.9451607773511299
6.646836123268442 354.87788376475555 0.9335945393340076
6.652063678221858 351.6329619131614 0.9274568975954689
6.6572912331752745 348.48171621475655 0.9233923900221647
6.662518788128691 338.2436630454791 0.9112517152415623
6.667746343082107 336.5546527905687 0.9093125068774565
6.672973898035523 330.8134723173821 0.902508457289083
6.678201452988939 325.574418097083 0.8958317192443798
6.6834290079423555 319.81926810959976 0.8875533061811133
6.688656562895772 320.9738652514097 0.8897610392282621
6.693884117849188 323.1051550218933 0.8927266503508537
6.699111672802604 323.84072058106534 0.8945316341042654
6.70433922775602 323.8761763962172 0.8943051266297126
6.7095667827094365 322.6646477771305 0.8911786495977312
6.714794337662853 322.2590205464784 0.890472867024252
6.720021892616269 322.5389702746455 0.8883846953148307
6.725249447569685 322.09001352328454 0.8855870314656703
6.730477002523101 320.42233838638754 0.8805783766665453
6.7357045574765175 322.0478946885556 0.882806864837854
6.740932112429934 325.03008802545173 0.8868115867063756
6.74615966738335 325.961417307374 0.8885346735336593
6.751387222336766 327.81131468360803 0.8913310711759703
6.756614777290182 327.4593159544161 0.8886007850946329
6.7618423322435985 326.27505059259937 0.8868440786313073
6.767069887197015 327.3141990870055 0.8859951676209351
6.772297442150431 330.045886833154 0.8883687790427971
6.777524997103847 333.46624321936395 0.891436949518971
6.782752552057263 337.26733076173883 0.8952996875183566
6.7879801070106796 341.71048565251357 0.9030362209035161
6.793207661964096 338.7954773640966 0.8975844828993588
6.798435216917512 341.88222980749345 0.901163880543682
6.803662771870928 347.09854477943236 0.904459323195768
6.808890326824344 353.9560752073412 0.9121232484466175
6.814117881777761 359.090003723113 0.9178351568181025
6.819345436731177 358.60142594421535 0.9163911107820034
6.824572991684593 360.7309148184106 0.9192184686663535
6.829800546638009 362.799540785142 0.921229858428571
6.835028101591425 366.4398144645649 0.9255597488630616
6.840255656544842 369.1532663635685 0.9278341988696825
6.845483211498258 369.8875784007636 0.9272372847678106
6.850710766451674 372.30821716248425 0.9294612817333867
6.85593832140509 375.9439290995647 0.9320612429198517
6.861165876358506 378.3676818323562 0.9342075986645705
6.866393431311923 383.13350472089485 0.9382024227023891
6.871620986265339 391.31816973553174 0.9473544613932688
6.876848541218755 395.1748654539497 0.9505087490863523
6.882076096172171 402.72799388735007 0.95834235914617
6.887303651125587 409.9453615780475 0.9656529426302143
6.892531206079004 414.08540890847365 0.9696366562299144
6.89775876103242 418.8344363390979 0.9753485005752498
6.902986315985836 421.6734882494266 0.9788608780876882
6.908213870939252 423.26566016261035 0.9799274362938515
6.913441425892668 427.5079947182815 0.9830514750504906
6.918668980846085 431.7185586289001 0.986083141024388
6.923896535799501 432.9154857273846 0.9862070088084547
6.929124090752917 438.68510253162714 0.9917677704243231
6.934351645706333 441.04439100227177 0.9948329002836502
6.939579200659749 443.5545972189492 0.997490374415367
6.944806755613166 448.44449627441884 1.002227108481832
6.950034310566582 452.7429153956963 1.006611939072387
6.955261865519998 458.2268752517922 1.0109803517076794
6.960489420473414 464.07068177493295 1.016824451233221
6.96571697542683 469.44043653428605 1.0229162237820033
6.970944530380247 472.0525487079229 1.023106343794285
6.976172085333663 478.8500366107479 1.029884260723019
6.981399640287079 486.6804865748044 1.036956144127385
6.986627195240495 499.06339179102554 1.0482556280062583
6.9918547501939114 515.4111857273815 1.0643171968010219
6.997082305147328 542.4772285475344 1.0897457877801728
7.002309860100744 584.6367264811654 1.1306753685034172
7.00753741505416 645.5766801311202 1.1864922473313815
7.012764970007576 727.0180300984982 1.2591070150774042
7.0179925249609925 816.3058449056432 1.3352112106016083
7.023220079914409 899.4426600342122 1.4004234147824173
7.028447634867825 965.8349386480768 1.448880056228512
7.033675189821241 1015.2820417926309 1.4834268237160373
7.038902744774657 1045.7794039128594 1.5051021154465842
7.0441302997280735 1050.6351689053631 1.5088372267480676
7.04935785468149 1038.5379619818343 1.4999843826549195
7.054585409634906 1011.0456737038651 1.4774317906143961
7.059812964588322 971.5021291100567 1.4470415066862439
7.065040519541738 929.8660582822469 1.4152771242451037
7.0702680744951545 879.5216007992489 1.3765569217042373
7.075495629448571 827.3905647640503 1.3343680883553046
7.080723184401987 775.1862327688411 1.2905962003120213
7.085950739355403 724.0027618398643 1.2468189317136376
7.091178294308819 680.3365610401297 1.208425550622452
7.0964058492622355 639.287140681461 1.1717741913406274
7.101633404215652 602.4216325671979 1.1378578816909009
7.106860959169068 570.974315405574 1.1087985875902266
7.112088514122484 534.8864810534681 1.0730190186766642
7.1173160690759 504.66015131353083 1.0425041517568776
7.1225436240293165 482.86044001247836 1.021041151826445
7.127771178982733 464.0038507845204 1.0018348920087132
7.132998733936149 456.3178776286065 0.9940346618057998
7.138226288889565 447.04782275525093 0.9836358269828396
7.143453843842981 440.0921664584208 0.9758888964357537
7.1486813987963975 437.6892936016747 0.9737622484259967
7.153908953749814 438.8927490647175 0.9755575106102241
7.15913650870323 446.81489749364863 0.9830840915370175
7.164364063656646 456.8746649315357 0.9930488209115084
7.169591618610062 468.8380910823399 1.0027690608839277
7.1748191735634785 493.0317475125773 1.0260564627805888
7.180046728516895 539.2747257374199 1.0719022584032183
7.185274283470311 617.8758234463239 1.1479975585917386
7.190501838423727 744.8273680718424 1.2606128178272604
7.195729393377143 946.2094618230764 1.41826667366869
7.2009569483305595 1278.4593215378372 1.6463544176142846
7.206184503283976 1769.6168429952536 1.932923179820576
7.211412058237392 2468.3124912556086 2.2797717326538955
7.216639613190808 3227.502270153083 2.6037130257231142
7.221867168144224 3909.516024492202 2.8606277486994522
7.227094723097641 4279.899562536189 2.991480163517913
7.232322278051057 4278.012280286854 2.9901080065925445
7.237549833004473 3942.4726437000927 2.8697922901750457
7.242777387957889 3337.773253882742 2.638967405961047
7.248004942911305 2681.1692669242793 2.362768235887918
7.253232497864722 2047.0154408438545 2.0638902528741676
7.258460052818138 1535.236327213423 1.787453750912361
7.263687607771554 1147.9096968049162 1.5467590979934935
7.26891516272497 872.8529795032513 1.3494401240253957
7.274142717678386 705.3836310466684 1.2139705934827918
7.279370272631803 608.8555445503066 1.1285836847670858
7.284597827585219 550.460877489264 1.0741178084023744
7.289825382538635 517.3024439164499 1.0423240266899698
7.295052937492051 494.05594045757 1.0185031749982225
7.300280492445467 476.63297606994865 1.000755269998613
7.305508047398884 460.35051017607 0.9822104380411862
7.3107356023523 453.4709731928091 0.9742048309700053
7.315963157305716 445.9581474954436 0.9653364634586218
7.321190712259132 441.7794197952504 0.9609721151950035
7.326418267212548 440.88809568337393 0.9610844803248153
7.331645822165965 437.83890634622276 0.9576862045519475
7.336873377119381 431.67000887787765 0.9520502400684648
7.342100932072797 431.71662557120226 0.9513825133437546
7.347328487026213 434.2106494734939 0.9528787441176942
7.352556041979629 428.5289752050576 0.9473042550666002
7.357783596933046 431.2642762494981 0.9495024745728269
7.363011151886462 424.8088863274956 0.9416070372828723
7.368238706839878 418.6031858565882 0.9344831980876902
7.373466261793294 421.0835649675429 0.9363826061239362
7.37869381674671 413.0084197028556 0.9267577326535323
7.383921371700127 411.24564513898963 0.9252760976576331
7.389148926653543 406.4971957919977 0.9203380437307226
7.394376481606959 406.44959407934186 0.9204115888376426
7.399604036560375 408.6420365959655 0.9225163546580954
7.4048315915137914 413.1196436141636 0.92676276831207
7.410059146467208 417.93874210410735 0.9313849312112269
7.415286701420624 419.2371990952442 0.9324002789419309
7.42051425637404 419.2526895707683 0.9318945979752509
7.425741811327456 419.3250918805202 0.9335077865746594
7.4309693662808725 426.0236590093477 0.9418939204790223
7.436196921234289 428.6805246657045 0.9447392846494028
7.441424476187705 431.50167729454074 0.9455412149251217
7.446652031141121 434.3629640941602 0.9457683763721874
7.451879586094537 439.3676211359168 0.9499956205367375
7.4571071410479535 448.22527931684976 0.9586109958548066
7.46233469600137 456.18020858668865 0.9655195841328218
7.467562250954786 469.8356480469859 0.9795622062667919
7.472789805908202 481.5463413455882 0.9917046820633956
7.478017360861618 493.75986962132924 1.004424466387972
7.4832449158150345 508.8015968938497 1.0184300282229755
7.488472470768451 519.0446652442881 1.0266008735294043
7.493700025721867 532.1032234936785 1.0392227966804009
7.498927580675283 542.8824746010553 1.049722289029499
7.504155135628699 547.808786049502 1.0549425653784263
7.5093826905821155 551.9219061637541 1.0579468413239783
7.514610245535532 547.612250624704 1.0523141493866628
7.519837800488948 550.1706765637815 1.0538645943007852
7.525065355442364 546.1640694015236 1.0488361953724192
7.53029291039578 541.4215846600133 1.0448116971851327
7.5355204653491965 537.7510238906106 1.0407777750469707
7.540748020302613 538.6737338440801 1.042391685520372
7.545975575256029 542.2861855841719 1.0452498081199402
7.551203130209445 555.9819104315753 1.058722273360066
7.556430685162861 570.3953526349542 1.07122686432147
7.5616582401162775 591.7210748124252 1.0903513740276436
7.566885795069694 617.1186115875225 1.1135905835847806
7.57211335002311 633.4021356310325 1.1273291555435765
7.577340904976526 641.8101605730401 1.132206943814171
7.582568459929942 640.4351129312882 1.129287780229679
7.5877960148833585 635.7092600174163 1.1248975766799205
7.593023569836775 624.8619677667258 1.11549732900972
7.598251124790191 610.0921203368639 1.10129494046213
7.603478679743607 595.0577490256512 1.0870122854047504
7.608706234697023 583.5578022593618 1.0757326924379855
7.6139337896504395 573.4029529291176 1.0661982525680662
7.619161344603856 566.4372364752521 1.0598257569411915
7.624388899557272 559.7805160622254 1.0526820073178973
7.629616454510688 553.3618811217997 1.046883417807205
7.634844009464104 548.0522831213787 1.0420750361052493
7.6400715644175206 544.8008971599553 1.0396781714058054
7.645299119370937 545.5073794855548 1.0412569961182756
7.650526674324353 549.2606691981049 1.0439266885598613
7.655754229277769 551.2372820049683 1.045814191951254
7.660981784231185 551.4674957473421 1.0441893119300354
7.666209339184602 555.3453771491913 1.046004590038088
7.671436894138018 559.7468696769469 1.0493897041639748
7.676664449091434 565.7649931597615 1.0542365328652328
7.68189200404485 566.6163654524827 1.0540908033065917
7.687119558998266 568.6663100202474 1.0549361041802106
7.692347113951683 570.3963024808997 1.055432440430718
7.697574668905099 577.2243510857128 1.0630005475922892
7.702802223858515 590.3732142199042 1.0751077519430792
7.708029778811931 603.0447136384059 1.0866388433104461
7.713257333765347 613.7855196456804 1.0948470763379035
7.718484888718764 619.4654002111433 1.0993691678792872
7.72371244367218 626.876226600227 1.1062295873091832
7.728939998625596 638.6141280355301 1.1158871690465018
7.734167553579012 653.4330939047877 1.1279902427909423
7.739395108532428 670.8746567924019 1.1426827445402985
7.744622663485845 680.7558878257546 1.1492872657348225
7.749850218439261 691.3486151175449 1.157619849799456
7.755077773392677 698.8797874815752 1.1626493002119949
7.760305328346093 705.0018833479533 1.1683780774818113
7.765532883299509 709.1978500151048 1.1717233526287685
7.770760438252926 707.2252166978961 1.1700340187887988
7.775987993206342 705.3158788454584 1.167994494451971
7.781215548159758 700.0774689982844 1.1628673185929983
7.786443103113174 695.4350459703031 1.1588684925688464
7.79167065806659 691.5478017150618 1.1558541920623258
7.796898213020007 681.8895960199516 1.1470311360423027
7.802125767973423 673.2755402371677 1.1387642720752176
7.807353322926839 666.9458189260829 1.132469113620694
7.812580877880255 665.4607171530009 1.1308174355381353
7.817808432833671 667.910608368649 1.132555173763694
7.823035987787088 670.9966181928454 1.1353005772619158
7.828263542740504 669.9734252021639 1.1343146982398664
7.83349109769392 669.6906473172027 1.133564932983201
7.838718652647336 670.8059899012222 1.1339672919675934
7.8439462076007525 673.1735560120522 1.1354687305174778
7.849173762554169 681.6038469269549 1.1424638793501358
7.854401317507585 690.274172083403 1.1490549752339
7.859628872461001 704.1899633291494 1.1607240206087248
7.864856427414417 720.2740273066973 1.173032703508793
7.8700839823678335 732.1297534994175 1.1822363917056469
7.87531153732125 743.1363559207315 1.1906021620082925
7.880539092274666 746.5118647609285 1.1920592203597606
7.885766647228082 749.492000542737 1.194370567866785
7.890994202181498 748.8187942370328 1.192832500521899
7.8962217571349145 744.0340014376607 1.1900478716166734
7.901449312088331 734.2479185836899 1.181693826574935
7.906676867041747 721.3747043505452 1.1717250932592223
7.911904421995163 703.9035920194683 1.156042111092875
7.917131976948579 688.6685421455442 1.1422249768611608
7.9223595319019955 678.8012367376022 1.1332579515028511
7.927587086855412 666.7456249920378 1.1225177657216496
7.932814641808828 658.9114247773392 1.1153253459223098
7.938042196762244 652.2724174890152 1.1100507734686056
7.94326975171566 645.0382425539459 1.104681279299286
7.9484973066690765 642.1535714612021 1.102461224736546
7.953724861622493 638.2251556207245 1.0981311768390767
7.958952416575909 635.5326117877349 1.0950571077198545
7.964179971529325 640.1392070060083 1.098095722856331
7.969407526482741 637.3475118431403 1.0938296666016623
7.9746350814361575 642.7922945921069 1.0957017504428594
7.979862636389574 657.4266503846904 1.1078917098064698
7.98509019134299 680.8773704402748 1.1277822992785866
7.990317746296406 713.5394877564987 1.1556876664346487
7.995545301249822 743.636644023892 1.180689357324636
8.000772856203238 767.1318707706153 1.1988673673256445
8.006000411156654 777.2038274741901 1.2074573827328756
8.01122796611007 783.5118492350816 1.2121014017661478
8.016455521063486 776.4152151449002 1.2045509831438552
8.021683076016902 770.0811808879803 1.1981360434014747
8.026910630970319 760.2603230565003 1.188910644878091
8.032138185923735 748.376026607493 1.1788982678735818
8.037365740877151 735.3723302697226 1.1682236877743828
8.042593295830567 729.8324614125955 1.1636239597164721
8.047820850783983 723.6081231933708 1.1594809428805788
8.0530484057374 718.0634920306029 1.1539904259071332
8.058275960690816 711.8348353783424 1.1481412594182332
8.063503515644232 702.5031580566482 1.1405307961510194
8.068731070597648 705.2431700452224 1.14301955607776
8.073958625551064 704.3971490824441 1.14327883618805
8.07918618050448 703.5847853322059 1.1416764708107232
8.084413735457897 702.8499571878922 1.1397827749066167
8.089641290411313 705.3046525215341 1.1410503627037947
8.09486884536473 714.2800011274448 1.1486727835757227
8.100096400318145 722.9861100651731 1.156449557039118
8.105323955271562 731.9689524337153 1.1629797730985254
8.110551510224978 742.6027319629558 1.169703228293175
8.115779065178394 752.5567308438814 1.1761055350070222
8.12100662013181 766.5229524719554 1.186183820541327
8.126234175085226 783.3189166768345 1.1988510423870868
8.131461730038643 803.0240081769894 1.2130610430076754
8.136689284992059 830.599783717675 1.232459810279542
8.141916839945475 861.0996091682159 1.254340782587717
8.147144394898891 895.0859530887635 1.2787700155244384
8.152371949852308 932.9826805871568 1.305156678407771
8.157599504805724 965.2001434778475 1.3270038964287707
8.16282705975914 995.823281076079 1.3475629617000184
8.168054614712556 1012.5579554646105 1.3577085907651547
8.173282169665972 1024.9202473001976 1.3646618306761717
8.178509724619389 1027.0963804640162 1.365836468745346
8.183737279572805 1026.7521946521795 1.365760495506277
8.188964834526221 1016.0045074109939 1.3573392414714505
8.194192389479637 1001.2951123470788 1.3468961066204437
8.199419944433053 987.7190223401378 1.3368819087756167
8.20464749938647 973.596949657304 1.3270741109353643
8.209875054339886 960.826908102565 1.3186301733354804
8.215102609293302 947.8986180141673 1.3099145218725743
8.220330164246718 934.723289173928 1.2997600361359034
8.225557719200134 923.0718054632193 1.291357912042227
8.23078527415355 911.6049186785469 1.2823578534496356
8.236012829106967 901.381775489992 1.2751334405383947
8.241240384060383 892.7757439614614 1.2683094418686967
8.2464679390138 884.6783873222894 1.2623195631968465
8.251695493967215 875.1496166548711 1.2551661266881495
8.256923048920632 861.7046321803128 1.2440027798479398
8.262150603874048 850.8643350670011 1.2343564100154345
8.267378158827464 837.9842383265078 1.2258526182948313
8.27260571378088 825.5648405781244 1.2166176909581516
8.277833268734296 809.7074682623827 1.2045175203959522
8.283060823687713 788.1736120935476 1.1877565033416164
8.288288378641129 768.003109923528 1.1725642430275436
8.293515933594545 751.3723250426062 1.1606770996783289
8.298743488547961 735.9981334201195 1.147875064870048
8.303971043501377 728.3573683794388 1.1417243945278368
8.309198598454794 717.5438850417155 1.1325803410326132
8.31442615340821 709.2149796151534 1.1259523245743714
8.319653708361626 700.5737087432062 1.1177453756395508
8.324881263315042 689.0548005627287 1.107708129238662
8.330108818268458 682.9073272435854 1.1025343972983146
8.335336373221875 677.0101361940687 1.0982951459110313
8.34056392817529 673.5419639412165 1.0949044455286392
8.345791483128707 668.2241651789325 1.0904775776300777
8.351019038082123 658.3527361769499 1.0826631814544692
8.35624659303554 650.041645823758 1.0753335591612994
8.361474147988956 643.4524351250943 1.0691140589620234
8.366701702942372 635.9164794790138 1.0606505385765381
8.371929257895788 634.1107647056422 1.0592102636802683
8.377156812849204 634.1315963672055 1.0593739577570778
8.38238436780262 633.8625295260811 1.0597624974487898
8.387611922756037 632.6943681519132 1.0587718995398243
8.392839477709453 630.1018945617664 1.0549220499259375
8.398067032662869 624.7562655709579 1.0513415843398008
8.403294587616285 619.2835765009863 1.0467541369358353
8.408522142569701 620.0226826055997 1.04794110482627
8.413749697523118 616.2953957572122 1.0431250389147093
8.418977252476534 615.0645170548722 1.0416611953739066
8.42420480742995 609.7629456930789 1.036096252151167
8.429432362383366 603.1492429652516 1.029946713854719
8.434659917336782 598.28036735925 1.025686856023774
8.439887472290199 599.5898765034589 1.0260653140888267
8.445115027243615 603.9094659343564 1.029908147638617
8.450342582197031 600.4601120420616 1.0270840734279774
8.455570137150447 605.1798993625179 1.031027010465685
8.460797692103863 607.046123760036 1.0317147973403136
8.46602524705728 608.8823994585714 1.0331711312255196
8.471252802010696 611.6529509464789 1.036279951342
8.476480356964112 609.8384049327611 1.0349298191134615
8.481707911917528 610.7693752889468 1.0353374282694074
8.486935466870944 607.5244409257042 1.0317506904884224
8.49216302182436 606.028110298216 1.0303593968788025
8.497390576777777 604.0081441313437 1.027242252099473
8.502618131731193 604.0947513812847 1.026529388784742
8.50784568668461 610.4070986229434 1.031372885672996
8.513073241638025 617.8205257752645 1.037980994541124
8.518300796591442 623.2755128557444 1.04139257834826
8.523528351544858 626.1965339626632 1.0436377980848996
8.528755906498274 628.6198564950798 1.0452010500233493
8.53398346145169 625.0669025672196 1.0420956472281584
8.539211016405106 619.0608466834298 1.0366624963150406
8.544438571358523 617.8610232070413 1.0352711104619756
8.549666126311939 616.3726080525976 1.0334333992517044
8.554893681265355 621.5030919455505 1.038040303735538
8.560121236218771 624.7526375319429 1.0403156245698972
8.565348791172188 629.0170222995673 1.0437176209792542
8.570576346125604 634.3411228548041 1.0471565244863918
8.57580390107902 633.8937722892282 1.0456248220951958
8.581031456032436 638.8076462773034 1.049742003097147
8.586259010985852 639.9699963497306 1.0509321128125775
8.591486565939269 638.455793563668 1.0495009722478876
8.596714120892685 640.9776739818855 1.0509680315656653
8.601941675846101 641.9895236539604 1.0504517285337085
8.607169230799517 645.5875060591834 1.0531914962435645
8.612396785752933 648.3843277312926 1.0550555496397958
8.61762434070635 651.1833378538994 1.0574165592686273
8.622851895659766 658.7326278281148 1.0639207562087232
8.628079450613182 668.9591426245794 1.071903403621213
8.633307005566598 681.4780734916395 1.0806787677461263
8.638534560520014 696.1156506953873 1.09078882983323
8.64376211547343 714.4617517232734 1.1044961686652135
8.648989670426847 734.8037926169961 1.1195086830867045
8.654217225380263 763.3513730185739 1.141453390398742
8.65944478033368 790.5712902920214 1.1611154748484178
8.664672335287095 814.8829649292268 1.1784864077347503
8.669899890240512 843.0288190269775 1.1977513510782634
8.675127445193928 871.4956977515369 1.2181469913928193
8.680355000147344 900.8475836509177 1.2371134791472784
8.68558255510076 928.8229201332739 1.2564363794245985
8.690810110054176 943.5318833471555 1.2655010522894545
8.696037665007593 945.6716941868541 1.2661547348949809
8.701265219961009 937.1517796103908 1.2595082169853389
8.706492774914425 922.1136704828431 1.2489123364477714
8.711720329867841 903.5371802082088 1.2363276534514662
8.716947884821257 881.1699662694986 1.2200271623827956
8.722175439774674 863.3564260891687 1.2073294304737845
8.72740299472809 842.4566043309956 1.1919232523516698
8.732630549681506 825.2520759983071 1.180805907946793
8.737858104634922 813.7371112202075 1.1729339932187792
8.743085659588338 798.5088454883901 1.1619261121904156
8.748313214541755 792.4347437260531 1.1573268900841571
8.75354076949517 783.8849574213043 1.1513259274595735
8.758768324448587 773.3213487435748 1.1422697586799344
8.763995879402003 766.1481172150627 1.1361519449809625
8.76922343435542 758.2709639604453 1.1296784584644632
8.774450989308836 754.2932208774791 1.128447380812169
8.779678544262252 746.8206113520728 1.1224147700542069
8.784906099215668 738.3174775213824 1.1146144615106472
8.790133654169084 732.4701519476122 1.1091690965415948
8.7953612091225 723.950837063817 1.1021269896626784
8.800588764075917 719.6073532618367 1.0985403613317835
8.805816319029333 715.2911448182235 1.0941100159132415
8.811043873982749 712.133531541653 1.0917596527571871
8.816271428936165 704.4674432859013 1.084793288933306
8.821498983889581 700.7734832539347 1.0820881695020692
8.826726538842998 696.1758283169432 1.0785649137419004
8.831954093796414 690.7591692207283 1.0737463014723356
8.83718164874983 689.7387995123861 1.0722777911916967
8.842409203703246 688.2531896172346 1.0704326998892808
8.847636758656662 684.3619150775038 1.0669486072279195
8.852864313610079 685.0814218676693 1.0673835285445503
8.858091868563495 689.802482624578 1.070990630494026
8.863319423516911 691.6522632672655 1.0725090518636409
8.868546978470327 693.9992353566691 1.0742627656799986
8.873774533423743 694.2883362043609 1.073791732710827
8.87900208837716 694.8501622709351 1.0733331834636337
8.884229643330576 699.1128323947604 1.0761393434317397
8.889457198283992 704.9323931750841 1.0809533873442738
8.894684753237408 705.5983891260262 1.0820460928092337
8.899912308190824 713.6745760767573 1.0889308139067178
8.90513986314424 713.1420175801252 1.0869411147136243
8.910367418097657 715.3755831059649 1.0865078520145022
8.915594973051073 721.5173067327834 1.0898261621056535
8.92082252800449 728.4195119106483 1.094279708111058
8.926050082957905 736.8847573524553 1.1020290595140205
8.931277637911322 744.2039742900396 1.107283799142263
8.936505192864738 749.2947856614796 1.109336084130791
8.941732747818154 758.3852364343704 1.115592521206419
8.94696030277157 765.1949271158367 1.1199832677736816
8.952187857724986 775.3082251969653 1.1284803800762537
8.957415412678403 782.9282622156403 1.133486945560495
8.962642967631819 796.9280892656069 1.142983532975321
8.967870522585235 809.2026289392679 1.1514502349033109
8.973098077538651 817.1631922523535 1.1560282931369392
8.978325632492067 824.2217261539771 1.1610737343723279
8.983553187445484 832.9562452659735 1.1676935667714852
8.9887807423989 841.4506854464233 1.1731677593820116
8.994008297352316 844.7846627145509 1.1753677237314322
8.999235852305732 848.0432180357802 1.177076908286308
9.004463407259149 854.7055088244085 1.1811728747924584
9.009690962212565 863.4003383781937 1.1861351753444234
9.014918517165981 869.5692586467749 1.189034451159026
9.020146072119397 880.0431968305082 1.195783608806905
9.025373627072813 887.985901119907 1.2006967844735854
9.03060118202623 900.446428989303 1.2083431130038027
9.035828736979646 917.1359462900631 1.2196075292892063
9.041056291933062 932.9437406473212 1.229888807717716
9.046283846886478 949.6324413107261 1.2409839651318706
9.051511401839894 962.3648177085684 1.2490671688999813
9.05673895679331 982.8097859857751 1.2618117905171233
9.061966511746727 1004.6452501752458 1.2755306819733647
9.067194066700143 1034.7506102495797 1.2941645581397003
9.07242162165356 1069.9938704816288 1.3142401730093116
9.077649176606975 1097.371870477102 1.329176968755631
9.082876731560392 1131.0561398868288 1.349402434507197
9.088104286513808 1162.744003441021 1.3686263230787925
9.093331841467224 1195.7465572891465 1.3881333110725607
9.09855939642064 1235.118884869129 1.4098609180876602
9.103786951374056 1267.8016936421252 1.4276835829944992
9.109014506327473 1291.0910262639727 1.4392342937803766
9.114242061280889 1306.5950896386141 1.448156791371898
9.119469616234305 1307.1497808206323 1.4471704507854588
9.124697171187721 1298.896712800001 1.4423409293293228
9.129924726141137 1276.4816499873652 1.4286091752434578
9.135152281094554 1248.4757712638395 1.4116027608712003
9.14037983604797 1219.1039062769783 1.3953396050942009
9.145607391001386 1195.864716814673 1.382345087104489
9.150834945954802 1176.6926367502642 1.3710609695279086
9.156062500908218 1169.7591596204218 1.3675168014065457
9.161290055861635 1175.1268807998133 1.3807166482326059
9.16651761081505 1196.2444967476029 1.400784364355994
9.171745165768467 1223.966352834462 1.4226613206378154
9.176972720721883 1248.5425650495756 1.4412182674342247
9.1822002756753 1265.180764626177 1.455678768637924
9.187427830628716 1269.4887669326176 1.4617207423010152
9.192655385582132 1263.4453430107642 1.4601760927365812
9.197882940535548 1259.349093646261 1.459436002941136
9.203110495488964 1260.0680557616136 1.462308424597998
9.20833805044238 1266.9555038173612 1.4701633277073918
9.213565605395797 1284.3888990906346 1.4825744322257945
9.218793160349213 1308.6743167867926 1.498849430457885
9.224020715302629 1341.9456931724035 1.5185398637567995
9.229248270256045 1393.275309586866 1.5488477103700584
9.234475825209461 1453.9623615815608 1.5844426336223638
9.239703380162878 1531.4214247725452 1.6280068241800543
9.244930935116294 1620.3382928552637 1.6760777473740798
9.25015849006971 1706.90518324607 1.7228958444488056
9.255386045023126 1782.7865090258292 1.7620733595976732
9.260613599976542 1834.9415608179647 1.7892145177374095
9.265841154929959 1840.6556198001522 1.7943303848982801
9.271068709883375 1789.6222039155089 1.770099946495987
9.276296264836791 1698.0570566070567 1.7263546140484638
9.281523819790207 1577.1590461785656 1.6669751625941396
9.286751374743623 1434.9928988939023 1.5914840028913524
9.29197892969704 1302.1690788480169 1.5183306799491612
9.297206484650456 1179.4072698583093 1.445202196905285
9.302434039603872 1077.9611697247067 1.3831302698718457
9.307661594557288 1003.0621005610819 1.3361759810959286
9.312889149510704 947.2521803191074 1.3000028007328568
9.31811670446412 909.437295383733 1.274866513396008
9.323344259417537 886.945278218585 1.2607505222245199
9.328571814370953 872.2750691352967 1.2519469223941408
9.33379936932437 865.8913805512279 1.2485373835976192
9.339026924277785 852.2264245873712 1.2400011270376354
9.344254479231202 838.7098005167784 1.2313058728942399
9.349482034184618 831.0572464296763 1.2260386676910975
9.354709589138034 819.5676369715744 1.2181716967004503
9.35993714409145 808.9050200009384 1.209951810398878
9.365164699044866 804.6411032157336 1.2078818576547592
9.370392253998283 799.7731726573952 1.2057376100484207
9.375619808951699 795.3366283425122 1.2035494755095844
9.380847363905115 792.6465247772387 1.202053356536138
9.386074918858531 780.7875403324297 1.192634481597196
9.391302473811947 776.19291970574 1.1896981437867
9.396530028765364 774.7692892011021 1.1895376925089742
9.40175758371878 773.6625833356093 1.1899847950116587
9.406985138672196 779.5736166462775 1.1948675835546947
9.412212693625612 779.2140326974638 1.1937640467595438
9.417440248579029 772.1443851368336 1.176576361934776
9.422667803532445 769.9990537654237 1.1683547951716673
9.427895358485861 769.1817399767585 1.1640954680145472
9.433122913439277 768.2568563578702 1.1605636729862776
9.438350468392693 768.0414240464721 1.1573076187358995
9.44357802334611 766.1601121859733 1.1534846683210818
9.448805578299526 763.9503186527088 1.1482751274127496
9.454033133252942 768.553470778166 1.1498555295470914
9.459260688206358 772.9347190164273 1.1509577183016446
9.464488243159774 778.4188031786425 1.1540320723989337
9.46971579811319 777.2566105893925 1.1515158517817863
9.474943353066607 775.607149177962 1.149414278134925
9.480170908020023 774.856935155844 1.147639648365396
9.48539846297344 771.0329996435321 1.1439147578652948
9.490626017926855 770.57280431143 1.1408626454902289
9.495853572880272 773.5798980515872 1.141529406732817
9.501081127833688 776.1821561693434 1.1418705366209259
9.506308682787104 779.524394403968 1.1437342100949985
9.51153623774052 783.1605813045471 1.1456121219458397
9.516763792693936 780.6943925562084 1.1429868177153126
9.521991347647353 784.5056616593067 1.1440316292221897
9.527218902600769 788.4348719120932 1.145755371348752
9.532446457554185 792.2872391896002 1.1479294901572792
9.537674012507601 795.5945425716319 1.1493370368373346
9.542901567461017 798.1744844039353 1.150086195784813
9.548129122414434 798.8834539409587 1.1499082052950826
9.55335667736785 798.3792852668981 1.1485566166446903
9.558584232321266 801.7206573333712 1.150236159789488
9.563811787274682 804.3920289123494 1.151730351225091
9.569039342228098 808.8534189458782 1.154479061577768
9.574266897181515 804.2084315253521 1.1504191620650877
9.57949445213493 802.8469969788845 1.148517708736367
9.584722007088347 801.6445777969778 1.1458421659336202
9.589949562041763 802.3442675039454 1.1452658140588712
9.59517711699518 807.3239391288364 1.147306394789481
9.600404671948596 810.6756555278916 1.14886729171968
9.605632226902012 810.8499181384165 1.1485778948326715
9.610859781855428 812.0685627193246 1.1484294535651496
9.616087336808844 809.6960284344137 1.146101346341613
9.62131489176226 812.780865811373 1.147369053083186
9.626542446715677 815.612639081124 1.1487952684793938
9.631770001669093 816.478258793534 1.150374905931475
9.636997556622509 814.3509897933162 1.1481750990690587
9.642225111575925 809.2157439286427 1.143039921103097
9.647452666529341 806.7007528163009 1.1397900438348567
9.652680221482758 803.8902170654876 1.1379112875795736
9.657907776436174 801.178577411197 1.135028244683145
9.66313533138959 799.8559751659986 1.1328717357861624
9.668362886343006 799.1095642596454 1.1322598303188196
9.673590441296422 799.1670148619028 1.1327058033506632
9.678817996249839 801.2678281826205 1.13293652553014
9.684045551203255 794.7991041519118 1.1276485093450805
9.689273106156671 792.4603238601928 1.1251752873725482
9.694500661110087 794.7761861786302 1.1260972344941418
9.699728216063503 795.5709241119607 1.1258551798566425
9.70495577101692 794.0319746558991 1.1232036617428893
9.710183325970336 792.4363577831064 1.1219431399141395
9.715410880923752 791.7819687116498 1.1211391721797093
9.720638435877168 790.5943612537277 1.1202510072440952
9.725865990830584 790.4422661606178 1.1201190737257702
9.731093545784 782.5852871679097 1.113319074636147
9.736321100737417 782.371237063657 1.113067648539321
9.741548655690833 780.0081265646995 1.1112060713607246
9.74677621064425 774.7449620858375 1.1056459864837254
9.752003765597665 774.8714866096495 1.1047026807470268
9.757231320551082 774.7082322021738 1.1043049347407408
9.762458875504498 777.7410765710162 1.1056015694463284
9.767686430457914 781.843414827811 1.1085522209378902
9.77291398541133 780.3827542489597 1.1068762297742898
9.778141540364746 775.4398193794377 1.1025748796033523
9.783369095318163 769.0798165751651 1.0973130776871933
9.788596650271579 768.9746950080907 1.0962977361315145
9.793824205224995 769.2193158721269 1.0957229824928167
9.799051760178411 773.0949852153748 1.097447840985087
9.804279315131827 772.8509239939357 1.0969072578403603
9.809506870085244 772.1201816909139 1.096942372031221
9.81473442503866 777.2927732349443 1.0999713177621484
9.819961979992076 777.6117669787886 1.0991593048251946
9.825189534945492 781.6558131648521 1.1015700243863729
9.830417089898909 784.8438890632012 1.1034648965221379
9.835644644852325 786.236922485423 1.1037733912119516
9.840872199805741 788.2358980144928 1.104500483222418
9.846099754759157 789.6065754290132 1.1053229115255112
9.851327309712573 790.0809350591429 1.104807695894024
9.85655486466599 793.6526882567433 1.1063033481796152
9.861782419619406 798.0501010351711 1.1091291997372505
9.867009974572822 805.8815933263949 1.113467354262937
9.872237529526238 813.977568555828 1.1186460174230228
9.877465084479654 821.300530380321 1.12343825490017
9.88269263943307 828.5260746338398 1.1273913943063534
9.887920194386487 836.2358415132095 1.1321704225475402
9.893147749339903 844.054776748542 1.1377121772866432
9.89837530429332 848.0912707649876 1.13947047928505
9.903602859246735 851.1280419403543 1.1411381775780365
9.908830414200152 850.4162116432606 1.1393849857444998
9.914057969153568 855.3976659925225 1.1424077787254132
9.919285524106984 860.9468392967955 1.1457787389260028
9.9245130790604 865.2321709149185 1.1489578475644862
9.929740634013816 865.4135928122228 1.1497517965457293
9.934968188967233 861.443763721588 1.1465867005793067
9.940195743920649 852.4205737997243 1.1394158459771295
9.945423298874065 849.4759981694781 1.1365423709518652
9.950650853827481 851.98781676299 1.1380216666141623
9.955878408780897 856.0072589988374 1.1412622421532275
9.961105963734314 854.8969725538043 1.140001513586537
9.96633351868773 850.1599172198678 1.1366352833704554
9.971561073641146 843.2535438863998 1.1302277443613515
9.976788628594562 839.2857750391132 1.1269457136856311
9.982016183547978 833.1950983847707 1.1224527994558566
9.987243738501395 832.2507912549837 1.1206637557153463
9.99247129345481 829.7989699696383 1.118131295627357
9.997698848408227 825.1121109252821 1.1141644234223047
10.002926403361643 821.7368821664083 1.1103250518539585
10.00815395831506 814.1412757856178 1.104646801013671
10.013381513268476 804.9618463835405 1.0985177699984516
10.018609068221892 796.1715388374776 1.0920967452004957
10.023836623175308 787.7651162193446 1.085868439234599
10.029064178128724 779.6904917880245 1.0792630155468697
10.03429173308214 778.9430150654405 1.07925683648741
10.039519288035557 780.1192516768195 1.080259655587552
10.044746842988973 786.7229281675138 1.084952450655412
10.049974397942389 791.0890929651058 1.0876235153027078
10.055201952895805 787.9997461484811 1.0849643814693457
10.060429507849221 781.8701265630363 1.0801072515531407
10.065657062802638 776.2070711700989 1.0761526242976407
10.070884617756054 776.254781456853 1.0760137571375907
10.07611217270947 778.8007019254331 1.0779379710724113
10.081339727662886 784.0330732010488 1.0813437584413255
10.086567282616302 788.8800679419359 1.084578065601978
10.091794837569719 790.9869465533791 1.084981639140996
10.097022392523135 797.4628942131827 1.0882086125732702
10.102249947476551 803.1329431497117 1.0920463627412431
10.107477502429967 804.2175400715122 1.0926506552362325
10.112705057383383 802.3663534361516 1.0906082620672064
10.1179326123368 795.7432602411604 1.0860634357887762
10.123160167290216 789.060496067432 1.0810817344992902
10.128387722243632 785.04065696091 1.0781050415423286
10.133615277197048 777.5391827250733 1.0718664233773048
10.138842832150464 774.9763159195113 1.0687379764586762
10.14407038710388 770.7559022265588 1.0657497659663244
10.149297942057297 767.0803215002959 1.0641319822343571
10.154525497010713 761.7952575843941 1.0614989676035878
10.15975305196413 759.0497639852047 1.059696800054696
10.164980606917545 756.5454397715362 1.0565430204321997
10.170208161870962 754.8112940921495 1.0543229021398113
10.175435716824378 753.4151250984926 1.0533874946976254
10.180663271777794 750.7336781079402 1.0505371215145793
10.18589082673121 748.0294839517285 1.048217442695462
10.191118381684626 741.116216942333 1.042907648165188
10.196345936638043 736.2304897914657 1.0389394122126256
10.201573491591459 731.324077874709 1.0352182101167668
10.206801046544875 730.6339285000716 1.0345421630528033
10.212028601498291 733.1471667821166 1.0356543828483007
10.217256156451707 734.9455296941902 1.0368670259274158
10.222483711405124 738.1279505001831 1.0392343491983296
10.22771126635854 741.6298622569292 1.0416266717068188
10.232938821311956 739.5724461303446 1.0401365297919567
10.238166376265372 739.3973574416746 1.0395296026119654
10.243393931218788 742.2344859316453 1.0420790584216575
10.248621486172205 738.8935217490643 1.039478010108867
10.253849041125621 738.830766254719 1.0388058400906834
10.259076596079037 734.4224561769392 1.0356964680256566
10.264304151032453 735.0947686444149 1.0359907521237421
10.26953170598587 739.5827092387517 1.038968426717176
10.274759260939286 742.4855910202793 1.040650483895246
10.279986815892702 748.3927439591757 1.0445534416695446
10.285214370846118 749.6787107916383 1.0452854775442137
10.290441925799534 753.2922528519927 1.0466152247873277
10.29566948075295 754.3141491358997 1.0471231992271908
10.300897035706367 756.8714388410103 1.0483481785325777
10.306124590659783 765.0659710428987 1.0537376584238434
10.3113521456132 768.2938626431287 1.0558521635987514
10.316579700566615 778.3712147046539 1.062601440653048
10.321807255520032 784.8737881793014 1.0664238151903902
10.327034810473448 793.2209929623134 1.0720130892504849
10.332262365426864 804.9564735110541 1.0785826196312427
10.33748992038028 818.2995592166649 1.0870586933456456
10.342717475333696 831.9445863739204 1.0946569884725126
10.347945030287113 844.4363291014755 1.1018779774597132
10.353172585240529 857.7945229040289 1.1104449548310595
10.358400140193945 871.1509819888036 1.1195613562421534
10.363627695147361 884.6546464720261 1.1277975551495574
10.368855250100777 891.5609802288277 1.1321247061082804
10.374082805054194 892.7264401364961 1.1320332114465292
10.37931036000761 886.8945222806881 1.1275899779114886
10.384537914961026 877.9194149833045 1.1217708317936912
10.389765469914442 866.6614607799287 1.1133442158965388
10.394993024867858 857.3098010495291 1.1074767231675686
10.400220579821275 852.8848636675631 1.1047385578850017
10.40544813477469 844.6035763120046 1.0988115224176902
10.410675689728107 836.0753346709103 1.092877936710202
10.415903244681523 832.6972032531337 1.090473785096027
10.42113079963494 831.8076798594474 1.089426019489236
10.426358354588356 834.3819574068532 1.0907860049470006
10.431585909541772 829.1925526409159 1.087160700568971
10.436813464495188 824.4896117533173 1.084766041041051
10.442041019448604 814.3136511215679 1.078160292362118
10.44726857440202 805.9741308522368 1.0716894349776804
10.452496129355437 797.9565248187564 1.065955017920176
10.457723684308853 791.6643989070928 1.0615289166422854
10.462951239262269 782.6221706065177 1.0547757964249154
10.468178794215685 772.4330987883947 1.0478617238373116
10.473406349169101 761.5510878424319 1.040381582771221
10.478633904122518 747.1755770088531 1.0300227806899807
10.483861459075934 738.6699956067083 1.0239137165844219
10.48908901402935 730.3016158675629 1.0177171845631725
10.494316568982766 721.682546793332 1.010178947231726
10.499544123936182 716.9083922927647 1.0062258639970887
10.504771678889599 707.7061953515947 0.9997768345238113
10.509999233843015 700.2034552274208 0.9949568952617254
10.515226788796431 695.6138370564211 0.9917474227976588
10.520454343749847 686.6721956715725 0.9847006155460812
10.525681898703263 684.9916358276724 0.9829633790537505
10.53090945365668 685.0577157834598 0.9825480656412356
10.536137008610096 687.4941686752528 0.9841106966316049
10.541364563563512 686.8791794200613 0.9829691512880526
10.546592118516928 685.5260233315146 0.981724150271514
10.551819673470344 687.1565912898778 0.9824550541087008
10.55704722842376 687.427997077099 0.9831963364137756
10.562274783377177 688.2836128265801 0.9835228025586535
10.567502338330593 684.1676030749933 0.9809668030939458
10.57272989328401 679.8190006540167 0.9771212926527731
10.577957448237425 673.581190933628 0.9726871212782917
10.583185003190842 669.4517889085043 0.9687158048362826
10.588412558144258 667.3251956082787 0.9666270715735338
10.593640113097674 666.1933735343171 0.9658382980202741
10.59886766805109 668.3268693302329 0.9670411724047843
10.604095223004506 668.6108649714639 0.9666628876499576
10.609322777957923 670.2059284827054 0.9678324835643016
10.614550332911339 674.4606801253744 0.969903670162572
10.619777887864755 674.6432631154689 0.969617471957816
10.625005442818171 676.1279274075625 0.9710787711028956
10.630232997771587 673.6360923322114 0.968346871103075
10.635460552725004 674.7674047729429 0.9689773934122246
10.64068810767842 679.052537140469 0.9716485271223132
10.645915662631836 686.4119764155982 0.9769817946696538
10.651143217585252 692.6041945112702 0.9815421104178922
10.656370772538668 697.1522706787106 0.983760560746553
10.661598327492085 704.7048891055678 0.9887782925058866
10.666825882445501 717.9653061781547 0.9981638748988779
10.672053437398917 726.7524946526445 1.0037125674316767
10.677280992352333 733.3969143517177 1.0084421627735445
10.68250854730575 734.7756932757158 1.0092920661684643
10.687736102259166 736.5875018473835 1.0103554217570812
10.692963657212582 736.0866696145443 1.0097692455332155
10.698191212165998 734.5635835033085 1.0086462757155923
10.703418767119414 730.0979601127164 1.0045012891769514
10.70864632207283 722.6118964129626 0.998910677015198
10.713873877026247 717.7517388816315 0.9949142189870811
10.719101431979663 712.1575064735251 0.9906959528527367
10.72432898693308 707.849911360063 0.9876526961416027
10.729556541886495 700.8870311594765 0.9822535617744316
10.734784096839912 699.3998349219453 0.9809400439173922
10.740011651793328 694.6886008561908 0.9775863824469242
10.745239206746744 687.9833746921788 0.9722258475368425
10.75046676170016 684.5588758835028 0.9698317688024017
10.755694316653576 676.5644430614258 0.9634372947936384
10.760921871606993 675.0044415781335 0.9618125136378757
10.766149426560409 677.5138571679196 0.9632208784968046
10.771376981513825 679.3113204620549 0.9642202416351715
10.776604536467241 682.4383651931275 0.9671709083680575
10.781832091420657 688.7037424880747 0.9712801180985078
10.787059646374074 692.1381761308407 0.9735778961219321
10.79228720132749 696.8374168337554 0.9757080947579547
10.797514756280906 705.3559602357213 0.9812856338546376
10.802742311234322 717.4426536256148 0.9897614999379699
10.807969866187738 733.1469075253533 1.0000192412329663
10.813197421141155 751.9360814320254 1.0122143142013367
10.81842497609457 776.4509300647146 1.028121529345829
10.823652531047987 818.6696148623068 1.0542450288011223
10.828880086001403 878.3076989771411 1.0915825541810529
10.83410764095482 960.0627512373801 1.1421195873513992
10.839335195908236 1062.6024895397563 1.2023501699155124
10.844562750861652 1160.2807434653441 1.256325501419764
10.849790305815068 1238.6388567266606 1.296032514372839
10.855017860768484 1283.8675321370024 1.3176062930255084
10.8602454157219 1284.5830806999913 1.3180913473161024
10.865472970675317 1243.4856508781186 1.295787918032176
10.870700525628733 1171.2516869169224 1.2570971563268711
10.875928080582149 1087.9381004441038 1.2115854786087428
10.881155635535565 1002.1224654497664 1.1622343868009517
10.886383190488981 927.5222604155542 1.117949315801596
10.891610745442398 867.3544259288246 1.081302847909587
10.896838300395814 821.4715558525667 1.0515122663468894
10.90206585534923 790.3106578337139 1.0311355071900432
10.907293410302646 769.8834772190592 1.0173643865433586
10.912520965256062 753.4874472412395 1.0067771272717208
10.917748520209479 741.5879901349398 0.998667898771379
10.922976075162895 731.3510323994158 0.991727156189399
10.928203630116311 726.611728289273 0.9887367569361801
10.933431185069727 722.2062300690698 0.9856734801561615
10.938658740023143 721.3356221176862 0.9840223534755015
10.94388629497656 719.917021036223 0.9822215510615139
10.949113849929976 720.4131517734747 0.9824263840578562
10.954341404883392 718.4563488368575 0.9806737603767278
10.959568959836808 715.7803868115591 0.9787910094245884
10.964796514790224 714.2180375466238 0.977697476177353
10.97002406974364 713.4099646337282 0.9797008288102744
10.975251624697057 711.6060655749512 0.981217282951272
10.980479179650473 704.1671069849573 0.9777978935574971
10.98570673460389 700.3635203505579 0.9762780824331923
10.990934289557305 701.1200700447366 0.9777313683755299
10.996161844510722 694.6690449969458 0.9743569322367687
11.001389399464138 690.4139470464497 0.9720309913054489
11.006616954417554 685.3695714976315 0.9689472825865254
11.01184450937097 679.209245287193 0.9652826266210498
11.017072064324386 676.0551087285783 0.9635270657616443
11.022299619277803 672.2635573282853 0.9613306187222033
11.027527174231219 665.3382740795912 0.9569566814428819
11.032754729184635 662.3963345061702 0.9553538376771065
11.037982284138051 655.7918016097486 0.9515441899137925
11.043209839091467 647.8581857277856 0.946185961254151
11.048437394044884 645.0080670346546 0.944357174535538
11.0536649489983 645.0460534240113 0.9449014872290289
11.058892503951716 645.4544807811412 0.9450171225847099
11.064120058905132 645.728492616389 0.9455905988173436
11.069347613858548 643.0837005290443 0.944148744835242
11.074575168811965 639.4816503997691 0.9415949267518006
11.079802723765381 635.9559091710721 0.9391360413505172
11.085030278718797 633.3146750475128 0.9374859953451574
11.090257833672213 633.6683566234219 0.9380576842924019
11.09548538862563 630.7721637963423 0.9360789842923251
11.100712943579046 627.5975094962788 0.934226139234081
11.105940498532462 624.6431902754599 0.9324989790402956
11.111168053485878 621.5967990183398 0.9305081641000664
11.116395608439294 615.6092964809834 0.9265131677310514
11.12162316339271 610.2749490743911 0.9225380737836896
11.126850718346127 602.9487918689099 0.9170320387699699
11.132078273299543 600.9439963210193 0.9154747401001315
11.13730582825296 597.1830627071529 0.9124964002918549
11.142533383206375 593.5252822830128 0.9101032240617571
11.147760938159792 590.1364301498855 0.9076480858923257
11.152988493113208 587.5620902520379 0.9057406683430149
11.158216048066624 584.9050918241837 0.9043066721633325
11.16344360302004 581.0023954129738 0.9011122267885346
11.168671157973456 572.7916715896038 0.8946384587982912
11.173898712926873 573.9545420844928 0.8961651720515189
11.179126267880289 567.4240535091234 0.8911011141105796
11.184353822833705 566.9564657664182 0.8909703861986418
11.189581377787121 559.6340778262788 0.8857851397779981
11.194808932740537 553.6291044592543 0.8806410699290332
11.200036487693954 550.8116977314793 0.8785327975618882
11.20526404264737 550.9846067885768 0.8787075190138735
11.210491597600786 553.7179665693892 0.8811269458632797
11.215719152554202 553.2122285240392 0.8813667366364568
11.220946707507618 552.470166491776 0.8812946379157314
11.226174262461035 552.1015653827262 0.8811338482501636
11.23140181741445 554.153048495194 0.8832067047764859
11.236629372367867 552.9649603990748 0.8816082573993099
11.241856927321283 547.4030010499466 0.876812923854554
11.2470844822747 546.9997251681751 0.8765790541283862
11.252312037228116 547.4245081766641 0.8769114270528838
11.257539592181532 547.7240749803118 0.8775670364239062
11.262767147134948 547.5293016443916 0.877510372912864
11.267994702088364 544.5673795592649 0.8749956056979759
11.27322225704178 542.2470561009821 0.8731648923709484
11.278449811995197 542.5939189057987 0.8732383048749118
11.283677366948613 543.5571909127223 0.8738573246503035
11.288904921902029 544.3308170858325 0.8745353029044499
11.294132476855445 544.1082569296824 0.8741028380632968
11.299360031808861 542.0838454326323 0.872743124521061
11.304587586762278 540.1942275691572 0.8711276781563825
11.309815141715694 538.9414530824612 0.8699624870223516
11.31504269666911 538.6800434081244 0.8694446501783339
11.320270251622526 538.0528577710405 0.8682221454671598
11.325497806575942 535.1242776242979 0.8648861786066417
11.330725361529359 533.9235243338678 0.8635189062394071
11.335952916482775 536.0238368012331 0.8652809185034804
11.341180471436191 533.8293139813476 0.8636289320120681
11.346408026389607 532.2422931945983 0.8625157813533485
11.351635581343023 531.5361523753633 0.8617927588335695
11.35686313629644 531.8506237069646 0.8619476230811902
11.362090691249856 531.093718269733 0.8610299243064045
11.367318246203272 529.512652128207 0.8601220317107612
11.372545801156688 527.8725440114246 0.8591824309806385
11.377773356110104 525.5916129645506 0.8572213038588407
11.38300091106352 524.6155790239092 0.8565423155675209
11.388228466016937 523.5213558372899 0.8552947850111864
11.393456020970353 524.4958325580944 0.8559671768993243
11.39868357592377 526.0130233514221 0.8576714952002518
11.403911130877185 527.9536702790996 0.8593863889066903
11.409138685830602 529.6964509897349 0.8612181705709653
11.414366240784018 531.1774491941648 0.8622734205870453
11.419593795737434 532.4889441503036 0.8629851214061903
11.42482135069085 531.8043226785148 0.8627958707785182
11.430048905644266 530.8081916299087 0.8615392160980694
11.435276460597683 530.5623083020582 0.8611955118750326
11.440504015551099 532.3298321501397 0.8627540966702468
11.445731570504515 532.7527890944199 0.8624110695049128
11.450959125457931 534.6741597041018 0.8635046475007724
11.456186680411347 536.953346700608 0.8656038232989466
11.461414235364764 536.1722121561036 0.865112802289543
11.46664179031818 536.9588617846263 0.8660699349002677
11.471869345271596 538.6712318997213 0.8676289392357244
11.477096900225012 543.9504251993973 0.8727322072862886
11.482324455178428 549.6406290523418 0.8843952133494215
11.487552010131845 555.5497058388277 0.8913888741832862
11.49277956508526 560.1078215302225 0.8970640457945521
11.498007120038677 563.3409715471468 0.9014032703665479
11.503234674992093 565.130651902521 0.9038423143101153
11.50846222994551 567.2388780373201 0.9067665442474646
11.513689784898926 568.8948942641754 0.9093676948592677
11.518917339852342 570.0266362970276 0.9112572856156509
11.524144894805758 569.0000487342637 0.9120684641977754
11.529372449759174 563.1200738919897 0.9083616367509114
11.53460000471259 560.4777759472937 0.9063137394772192
11.539827559666007 556.8084567248412 0.9043901842249807
11.545055114619423 553.8760904035956 0.9025220121858117
11.550282669572839 551.554288729952 0.9015027309639653
11.555510224526255 548.3116602879458 0.8997394923863236
11.560737779479672 545.8180937013045 0.8978721241660726
11.565965334433088 544.319644707993 0.8968996278715647
11.571192889386504 541.2612435544106 0.8949153301996133
11.57642044433992 540.445642314595 0.8949049024484862
11.581647999293336 539.8826417808384 0.8954641085602497
11.586875554246753 538.584849939666 0.8952206874718177
11.592103109200169 536.3929852088098 0.8941409545833823
11.597330664153585 533.4940071621775 0.8926198364617212
11.602558219107001 529.7577272784521 0.8896266651599114
11.607785774060417 525.5461850892387 0.886571285148875
11.613013329013834 520.0488014431706 0.8822953924238065
11.61824088396725 508.7854299851101 0.873265412084592
11.623468438920666 501.81623450633276 0.8676492780384624
11.628695993874082 499.79853052958595 0.8665650396277355
11.633923548827498 500.5130548126786 0.8680946252875358
11.639151103780915 503.1728291001189 0.8711363716685508
11.64437865873433 500.4433199275734 0.869699361788373
11.649606213687747 495.3794107879004 0.865752882842791
11.654833768641163 486.4244275067609 0.8580465627332691
11.66006132359458 481.0527275350502 0.8534120731384984
11.665288878547996 478.610312113436 0.8514180083593331
11.670516433501412 477.24697252292657 0.8506610404257534
11.675743988454828 477.79201000699896 0.8520890713059007
11.680971543408244 476.89363491004144 0.8514249600729306
11.68619909836166 477.6252616975117 0.8526663527538453
11.691426653315077 477.25783011154033 0.8532928578233211
11.696654208268493 474.8296765961085 0.8519746993550205
11.701881763221909 470.95443211754434 0.8485469688350675
11.707109318175325 470.65296090358174 0.848894426157044
11.712336873128741 470.80337836873844 0.8487245816248691
11.717564428082158 472.1733719956485 0.8508252470814698
11.722791983035574 473.35719072785764 0.8524418733731651
11.72801953798899 470.0390450445802 0.8492925392539971
11.733247092942406 467.245447977445 0.8474988420274309
11.738474647895822 465.0178061601825 0.8457381369394766
11.743702202849239 463.5709028372577 0.8452289389133143
11.748929757802655 467.1226552719356 0.8491535122358015
11.754157312756071 467.56839828122276 0.849062756147914
11.759384867709487 468.3824856657463 0.8501841286343997
11.764612422662903 469.25886692793154 0.8511553841401213
11.76983997761632 466.91807438344193 0.8493943678416779
11.775067532569736 468.0868011676344 0.850408557593256
11.780295087523152 473.6912825768027 0.8555319086745223
11.785522642476568 476.05578605814435 0.8571559319832707
11.790750197429984 478.8791022054526 0.8594331238783754
11.7959777523834 484.0667976560092 0.863879605902744
11.801205307336817 485.99611097544425 0.8654484447018135
11.806432862290233 489.04057512791 0.8683429565553737
11.81166041724365 495.45675990789914 0.8738183074071622
11.816887972197065 499.53567957908933 0.8772269935190767
11.822115527150482 504.14535917273173 0.881203079102779
11.827343082103898 504.5609479156275 0.8815958697541043
11.832570637057314 506.16206464853684 0.8833201830258021
11.83779819201073 506.7271947522057 0.884303455246137
11.843025746964146 500.3201707334513 0.8785477556636206
11.848253301917563 500.44515939811606 0.8793104818260867
11.853480856870979 495.6136965621482 0.8758742156221421
11.858708411824395 496.46592337889206 0.876906793184675
11.863935966777811 496.82086615468484 0.8771739052601667
11.869163521731227 495.6448035086145 0.8765270649948685
11.874391076684644 490.89933431026543 0.8723175196716746
11.87961863163806 485.70054626376105 0.8680727632679629
11.884846186591476 482.18885589330733 0.8652814098181606
11.890073741544892 480.78086005457754 0.8643036895500754
11.895301296498308 485.4179969810206 0.8689620104109312
11.900528851451725 485.9908929273981 0.8696904089253636
11.90575640640514 489.8219297423855 0.8729308257517636
11.910983961358557 492.57772482621107 0.8754563312932222
11.916211516311973 491.67710813808594 0.874110779628783
11.92143907126539 494.14395348666886 0.8764857073809182
11.926666626218806 497.83823542233125 0.8807682327980163
11.931894181172222 501.758387297485 0.8840765551098951
11.937121736125638 506.562684479476 0.8884004208403348
11.942349291079054 505.67289653971386 0.8876155886359766
11.94757684603247 508.1938325966108 0.8899899363601
11.952804400985887 507.4933962066486 0.8897958527200232
11.958031955939303 508.4497376615486 0.8909504118835412
11.963259510892719 506.70104776437546 0.889262428031102
11.968487065846135 502.35770270048755 0.8861313575269957
11.973714620799552 496.54777310761625 0.8810475585294006
11.978942175752968 495.4128765358909 0.880532334821014
11.984169730706384 491.61748499964534 0.8775521447971252
11.9893972856598 490.10684425447624 0.8764243729576713
11.994624840613216 492.27382280817403 0.879000651483495
11.999852395566633 489.8788127357903 0.8770653890434568
12.005079950520049 493.89893122451497 0.880568438731474
12.010307505473465 496.0377993441573 0.882585006047442
12.015535060426881 500.5929714469539 0.8870648983653985
12.020762615380297 505.36618767571724 0.8915070211821803
12.025990170333714 510.6948812666216 0.8963404148349224
12.03121772528713 518.3522513058514 0.9029372897482398
12.036445280240546 533.0405530277122 0.9154534248677846
12.041672835193962 551.7902843245352 0.9315567679080361
12.046900390147378 573.3736898311953 0.9496512195407284
12.052127945100795 602.7024632201687 0.9740128241472091
12.05735550005421 643.0052643404547 1.0062912837701101
12.062583055007627 693.4514200371035 1.0453577636665665
12.067810609961043 756.5886528431988 1.0921014928247947
12.07303816491446 826.9295948644185 1.141853450227423
12.078265719867876 913.2297848457829 1.20026714167549
12.083493274821292 1005.7893600686185 1.2597851792543766
12.088720829774708 1091.3097971095478 1.3128306635040365
12.093948384728124 1159.571047984718 1.3534173797248805
12.09917593968154 1199.6691601308112 1.3768833509566725
12.104403494634957 1206.8980813837102 1.3817293624607954
12.109631049588373 1179.2627174619645 1.3656388351322952
12.114858604541789 1130.726337840027 1.3375948488418745
12.120086159495205 1068.5119275172576 1.301021388621899
12.125313714448621 991.9533916412489 1.2533837196052084
12.130541269402038 921.2130827042361 1.2083854004033774
12.135768824355454 858.5077198229027 1.166913208137127
12.14099637930887 797.5351965604578 1.1245528355192045
12.146223934262286 748.8937511551891 1.0903425032813145
12.151451489215702 700.5885182150012 1.0547183171664791
12.156679044169119 659.8180459706047 1.0237399717182858
12.161906599122535 627.2437277195846 0.9990899788038201
12.167134154075951 594.9208792098384 0.9729952781238256
12.172361709029367 567.4991817399151 0.9506606674852602
12.177589263982783 545.2420528892391 0.9324819418079511
12.1828168189362 527.5811408455746 0.9174295395659394
12.188044373889616 513.9428018634575 0.9062391777843167
12.193271928843032 502.65797161501325 0.8964227896227212
12.198499483796448 493.64118183523044 0.887510152080537
12.203727038749864 486.49853666568373 0.8818081494837894
12.20895459370328 475.82316648835916 0.8722220624263166
12.214182148656697 467.88734505237557 0.8661252989424262
12.219409703610113 460.00051124106125 0.8599751333501813
12.22463725856353 458.4309556710498 0.8582289933380668
12.229864813516945 454.4067836261866 0.854466722519512
12.235092368470362 456.02667631861084 0.8562632183419421
12.240319923423778 455.6522528768205 0.8556720878089698
12.245547478377194 451.8482256961006 0.8529470982019904
12.25077503333061 449.203278009612 0.8507001612524271
12.256002588284026 443.24470941993155 0.8446665574900017
12.261230143237443 440.38962894052463 0.8425351857906613
12.266457698190859 440.15050841099406 0.8421063109478272
12.271685253144275 442.08644347710543 0.8442109675847088
12.276912808097691 441.07290287014183 0.8440142510363781
12.282140363051107 438.62322020865446 0.8415987863025605
12.287367918004524 435.577833573368 0.8388416027501598
12.29259547295794 431.80434461175537 0.835166731133961
12.297823027911356 431.14367905056895 0.8342652240763501
12.303050582864772 431.1921816076116 0.83420916067366
12.308278137818188 435.47247406523695 0.8379858437129155
12.313505692771605 438.1015519727368 0.8436166294930305
12.31873324772502 437.3555766897498 0.8521392854988256
12.323960802678437 435.35723377892697 0.8555941304386571
12.329188357631853 435.562317213479 0.8603679114731515
12.33441591258527 433.8461412341553 0.862250519986577
12.339643467538686 433.3325472347929 0.8647327032018942
12.344871022492102 434.6948607807482 0.869095594269145
12.350098577445518 434.1566821831293 0.8709201879353425
12.355326132398934 432.64659178825156 0.8722540809926692
12.36055368735235 429.6126832553157 0.8717084470839005
12.365781242305767 422.6047804498599 0.8665259785043284
12.371008797259183 420.275618023234 0.8663197995983745
12.376236352212599 418.4245677932859 0.8668930232366999
12.381463907166015 417.31580018944317 0.8677468500879397
12.386691462119432 418.49102905575756 0.8718686044073717
12.391919017072848 413.0261582218206 0.8680468917591092
12.397146572026264 407.0144350954521 0.8628527155197938
12.40237412697968 402.1660294108321 0.8602470910654371
12.407601681933096 400.1700027242476 0.8594781516040627
12.412829236886513 400.1564773269979 0.8615596180331248
12.418056791839929 397.83776193268693 0.8609898176052223
12.423284346793345 393.49798158821636 0.857105378020826
12.428511901746761 388.62406104719565 0.8537027976931076
12.433739456700177 385.98870279611384 0.8519650432735556
12.438967011653594 386.2236118124056 0.8537114106381415
12.44419456660701 387.3735122913998 0.8569223210206551
12.449422121560426 385.3095619029325 0.8558435409134547
12.454649676513842 387.02408204959966 0.8602791168734069
12.459877231467258 385.85836193310456 0.8603887834577021
12.465104786420675 386.41227020689166 0.8621534238374011
12.47033234137409 387.7075342037431 0.86487799012158
12.475559896327507 385.82061529101236 0.8630185104174479
12.480787451280923 384.1146504340172 0.8624160888745716
12.48601500623434 379.03980191366844 0.8581646115600688
12.491242561187756 375.73593978544096 0.8554721513708285
12.496470116141172 376.1923538287656 0.8581703738031177
12.501697671094588 377.6725131239396 0.8611857482337746
12.506925226048004 379.94231917728206 0.8646992264182156
12.51215278100142 379.63590695644234 0.8656436591106687
12.517380335954837 377.7631234252472 0.8642615974299925
12.522607890908253 378.3637037440457 0.8663445493426456
12.527835445861669 373.2448020020917 0.8619941979013274
12.533063000815085 376.51781305771885 0.8668172527952962
12.538290555768501 375.15773971299336 0.866702677765047
12.543518110721918 377.9710832708941 0.8705052925395272
12.548745665675334 383.050331281266 0.876349482418553
12.55397322062875 379.36783375093165 0.8732235398805441
12.559200775582166 378.2036353372302 0.8731415289131663
12.564428330535582 376.2495946046722 0.8666579796252726
12.569655885488999 372.9891174156192 0.855342945914357
12.574883440442415 374.9721648378861 0.8532152355052537
12.580110995395831 374.433561418142 0.8491630986798814
12.585338550349247 369.37899720821116 0.8405269780456652
12.590566105302663 369.5222077574044 0.8387795283390944
12.59579366025608 368.7937723513552 0.8363387888438809
12.601021215209496 373.6027864870928 0.8407597677715843
12.606248770162912 377.2479942648156 0.8433118203149775
12.611476325116328 375.1813429337198 0.8404176543495029
12.616703880069744 374.26837665858204 0.8374217112655271
12.62193143502316 370.915963597682 0.8318314839731552
12.627158989976577 374.1556512265685 0.833649592007356
12.632386544929993 377.31164148844397 0.8359617400269602
12.63761409988341 381.76903144530894 0.8409083102115942
12.642841654836825 388.2358608871914 0.8485044514683079
12.648069209790242 392.37205105404337 0.853572864613552
12.653296764743658 397.64840164309703 0.8584500957419012
12.658524319697074 398.5123186830637 0.8578940326190768
12.66375187465049 404.638615890526 0.8640906007541902
12.668979429603906 413.08887908179184 0.8707290756237863
12.674206984557323 421.86648064906757 0.8787902270788889
12.679434539510739 428.66527646819776 0.8848253783286459
12.684662094464155 434.7253528105727 0.8892364809764937
12.689889649417571 440.39686756296504 0.8947772646739901
12.695117204370987 445.6392751132306 0.8995346457871309
12.700344759324404 449.7691451692652 0.9030168268792194
12.70557231427782 451.8701394939027 0.9049467077508788
12.710799869231236 449.0451887973946 0.9011591496406866
12.716027424184652 448.90266291503985 0.9009520364279147
12.721254979138068 447.99177195044086 0.9004870872956746
12.726482534091485 447.7781872797389 0.8997444315019965
12.7317100890449 453.96954024118867 0.9054518090467663
12.736937643998317 459.402307916484 0.9103287591424987
12.742165198951733 472.7618426719231 0.9223889413360568
12.74739275390515 495.40665044708146 0.9441571918853375
12.752620308858566 517.3196410651786 0.9645871045857507
12.757847863811982 536.6947092689179 0.9819088610845041
12.763075418765398 547.585341181924 0.9917954033138598
12.768302973718814 548.981605612746 0.9922571184292437
12.77353052867223 546.530601101573 0.9892331367964633
12.778758083625647 540.3359210123733 0.9829674592023927
12.783985638579063 534.6891659837733 0.9769645924489797
12.789213193532479 533.034527211183 0.9751033464308595
12.794440748485895 535.1389931228206 0.9765504316025598
12.799668303439312 541.8834161048794 0.9819715333623256
12.804895858392728 554.1284571901626 0.9929805768300989
12.810123413346144 566.8143809729631 1.0039885428139028
12.81535096829956 584.0773195063379 1.0186918938647347
12.820578523252976 613.2274405889295 1.0438873934127173
12.825806078206393 645.6526250517896 1.070966718485078
12.831033633159809 685.3348901507817 1.1030438065395083
12.836261188113225 719.9740736749771 1.130551171771173
12.841488743066641 746.135881062437 1.1506037623565502
12.846716298020057 758.5075136703297 1.1600255773823147
12.851943852973474 749.0046886247354 1.152647129528866
12.85717140792689 717.20761408014 1.1275509665122645
12.862398962880306 674.5019556384066 1.0930374326776862
12.867626517833722 624.817794188131 1.0518817877888076
12.872854072787138 579.3363816232616 1.012251866456441
12.878081627740555 537.0948909967886 0.9744531756479159
12.88330918269397 504.0782192500513 0.9440158409692627
12.888536737647387 482.20353472327776 0.9229794321670702
12.893764292600803 464.60380817897607 0.9060520151247596
12.89899184755422 457.04425065214116 0.8986811215508431
12.904219402507636 450.0196329500355 0.891562960097077
12.909446957461052 443.1199053395543 0.8844236377119195
12.914674512414468 435.12721673720574 0.8763331423427858
12.919902067367884 428.19379388476466 0.8685604217103238
12.9251296223213 424.94716250239003 0.8652866346113619
12.930357177274717 426.46808847119485 0.8662627110547327
12.935584732228133 424.1460439538513 0.8629974146947491
12.940812287181549 424.4918848728533 0.8626516184588956
12.946039842134965 421.14799164150236 0.8583987492591614
12.951267397088381 414.7954650889217 0.8513549755923112
12.956494952041798 411.8801321173766 0.8486354595971068
12.961722506995214 412.1984379986067 0.8486668583495253
12.96695006194863 414.7252405547329 0.8516168484733428
12.972177616902046 410.6761700306705 0.8480823663699709
12.977405171855462 404.08775929907483 0.840998570716334
12.982632726808879 393.42927432864474 0.8305759403802156
12.987860281762295 395.5371070833681 0.8326141781597752
12.993087836715711 397.434156019228 0.8339821468541533
12.998315391669127 395.1848802187272 0.832064248264866
13.003542946622543 394.2903670762494 0.8304626126083389
13.00877050157596 393.1009612980154 0.8288978253163857
13.013998056529376 393.8676285000078 0.8294868717405859
13.019225611482792 393.77120266761665 0.8291295652943363
13.024453166436208 393.38006465542696 0.8291142827371444
13.029680721389624 390.61022839947384 0.8271711932009836
13.03490827634304 391.23443535510324 0.8283475697673731
13.040135831296457 394.1596365301807 0.8316350585505805
13.045363386249873 399.4464872545716 0.8368361063134512
13.05059094120329 407.4562787728958 0.8442127095738757
13.055818496156705 412.6563345006043 0.8498922768346016
13.061046051110122 419.8427293174667 0.8568564843171601
13.066273606063538 427.22460887211247 0.8641698935834501
13.071501161016954 437.739497199941 0.8743054666237151
13.07672871597037 448.93056486244006 0.8852851819654355
13.081956270923786 464.49278642054327 0.9008830726559212
13.087183825877203 481.8168148818114 0.9178314163452692
13.092411380830619 502.8911050660798 0.9371687117292855
13.097638935784035 523.8977705170215 0.956350435697231
13.102866490737451 549.1386540419414 0.9788398010449793
13.108094045690867 569.9179783789837 0.996576262586419
13.113321600644284 591.9469408675114 1.015817350264479
13.1185491555977 609.1844599491443 1.0305865262733092
13.123776710551116 630.0558320990781 1.0478299465757088
13.129004265504532 644.9490458534531 1.0605965102713524
13.134231820457948 653.3960600018581 1.0673440249670016
13.139459375411365 657.5674970422787 1.0708229092929615
13.14468693036478 657.6831579464335 1.0710075339421108
13.149914485318197 654.7838936011286 1.0685911830905501
13.155142040271613 645.6289230924193 1.0613600403024377
13.16036959522503 636.9173354447012 1.054512736377354
13.165597150178446 625.596130543206 1.0453380339621348
13.170824705131862 612.6411155883408 1.0350169529157056
13.176052260085278 598.1289374334131 1.0230527055676086
13.181279815038694 577.9372123080386 1.005829743201
13.18650736999211 559.1859310708738 0.9893110088760633
13.191734924945527 540.334509315079 0.9725997716353505
13.196962479898943 521.2676050962468 0.9550568180232433
13.202190034852359 506.6538923194939 0.9420498656012599
13.207417589805775 494.15238127722216 0.9305441069783995
13.212645144759191 480.7714597130738 0.9178980173941056
13.217872699712608 466.2234419821856 0.9038485103093445
13.223100254666024 453.5461804377247 0.8918299240245514
13.22832780961944 439.7159947879216 0.8781421580365696
13.233555364572856 428.30957569142953 0.86741190808634
13.238782919526273 418.0494634115665 0.8572177967455231
13.244010474479689 408.7423746547932 0.847684335178076
13.249238029433105 402.2513966827395 0.8408248907944449
13.254465584386521 398.47887866716263 0.8369308553261435
13.259693139339937 394.6564796918777 0.8334443678136246
13.264920694293354 388.77248421823845 0.8277114750883197
13.27014824924677 382.49723315595656 0.8208787070536678
13.275375804200186 377.68958739803037 0.8158600741991224
13.280603359153602 372.31758467311164 0.8096497274036697
13.285830914107018 368.17705366952407 0.8059642132367091
13.291058469060435 366.05295785973874 0.8045359863862049
13.29628602401385 365.376717460703 0.8040332691834066
13.301513578967267 367.8816121919838 0.8061406443110056
13.306741133920683 367.80463263612893 0.8061859868585542
13.3119686888741 368.043406845701 0.8068444292116959
13.317196243827516 364.7076881126376 0.8034203101371657
13.322423798780932 361.93994068215073 0.8013178607748203
13.327651353734348 361.8448952530896 0.8006439647917855
13.332878908687764 358.7278444861897 0.7979582184243452
13.33810646364118 356.25297887360523 0.794588767704877
13.343334018594597 351.4953549763389 0.7895009216949758
13.348561573548013 347.6582510184317 0.7852633729407651
13.353789128501429 350.7280204167539 0.7883244220663054
13.359016683454845 355.4856542654373 0.7936402914441666
13.364244238408261 360.82054160334843 0.7986030292644224
13.369471793361678 366.273413315996 0.8045300571144735
13.374699348315094 368.70403237421607 0.8072203977446424
13.37992690326851 373.0919682429019 0.813023065496797
13.385154458221926 379.45931544823384 0.8201592250317111
13.390382013175342 386.3153690895106 0.8270343047360883
13.395609568128759 388.3059816800497 0.8288520396493324
13.400837123082175 388.1079648222581 0.8276297540092783
13.406064678035591 382.90455213509506 0.8220689378927398
13.411292232989007 379.62103267828405 0.8183550892045155
13.416519787942423 373.8173258579459 0.8123328525352372
13.42174734289584 370.88459509593747 0.8096643578320888
13.426974897849256 366.61510852503693 0.8052444861643351
13.432202452802672 364.72808608868223 0.8029638368521075
13.437430007756088 360.6040633344899 0.7993465349193138
13.442657562709504 353.6801111369701 0.7914731394001698
13.44788511766292 349.67197148716 0.7867494670179632
13.453112672616337 348.38501580259356 0.7862380876551578
13.458340227569753 349.840321794684 0.787080928251405
13.46356778252317 348.2714889597182 0.7862261957757578
13.468795337476585 342.2527880964577 0.7789107388028589
13.474022892430002 339.6931565900916 0.7759356051405375
13.479250447383418 337.98822929850405 0.7745829994824762
13.484478002336834 339.4229321428699 0.7772410367271656
13.48970555729025 338.4785407434883 0.7770854785991177
13.494933112243666 334.67562833445595 0.772465451548234
13.500160667197083 333.07479876956165 0.7707367133907101
13.505388222150499 331.0873463343995 0.7688773844072601
13.510615777103915 331.34232301954523 0.7694760716919157
13.515843332057331 332.1904346473076 0.7710313905570522
13.521070887010747 332.89371564877473 0.7708368000903895
13.526298441964164 334.3039165803464 0.772197247722936
13.53152599691758 336.3307489242964 0.7732475538051458
13.536753551870996 342.2289236839896 0.7802590255045054
13.541981106824412 345.7854975612046 0.7858738885995311
13.547208661777828 346.27303540354933 0.7857090930441076
13.552436216731245 345.93827036564556 0.7847939077051338
13.55766377168466 345.29098649188774 0.7831910810344199
13.562891326638077 343.41412021236084 0.7800392833492292
13.568118881591493 343.91384052967993 0.7812276911423718
13.57334643654491 342.6117037148075 0.7805584974746331
13.578573991498326 342.6191266349036 0.7812193179630676
13.583801546451742 341.34965704728427 0.77979219147173
13.589029101405158 337.76242522869285 0.7756160236283478
13.594256656358574 334.21301146585773 0.7716312257721295
13.59948421131199 329.56470041136873 0.7669912361724139
13.604711766265407 325.4411674730924 0.7634676199949922
13.609939321218823 321.498066420649 0.7587050591019245
13.615166876172239 322.6808520055541 0.7597312890322365
13.620394431125655 326.2661546268471 0.7635498564738301
13.625621986079071 327.71971507954794 0.7645682690699538
13.630849541032488 327.43510015153805 0.7632664589999469
13.636077095985904 326.52068100953596 0.7622476170072268
13.64130465093932 325.11877769425826 0.7609978512006151
13.646532205892736 325.51659609107594 0.7627084004954859
13.651759760846153 324.9543544933651 0.7625841101871842
13.656987315799569 325.4918878361902 0.7631172146802158
13.662214870752985 330.12460186436107 0.7678865829512855
13.667442425706401 332.63936678098685 0.7709547899551443
13.672669980659817 335.67665307565335 0.7746733372632141
13.677897535613234 336.1042943081256 0.7744481928933956
13.68312509056665 337.5283241738147 0.7760981267625695
13.688352645520066 340.7182049848587 0.7787047841358391
13.693580200473482 343.6838623229034 0.7815617384788458
13.698807755426898 344.4080195042468 0.7825964314425697
13.704035310380315 343.56178731543196 0.7821466914487817
13.70926286533373 337.9060451176815 0.7764069766770495
13.714490420287147 335.18280667498436 0.7742343957510596
13.719717975240563 330.3776158125207 0.7687375589624964
13.72494553019398 328.2699424276667 0.7656728440349462
13.730173085147396 327.40729307087906 0.7651665093070671
13.735400640100812 328.50913667044557 0.7657690857672826
13.740628195054228 329.89095078315654 0.7688302561508186
13.745855750007644 333.1804994380058 0.7728972082742144
13.75108330496106 332.251462953098 0.7713131215659884
13.756310859914477 331.531826056744 0.7698504546527328
13.761538414867893 328.4160557989408 0.7657293327991541
13.766765969821309 329.1533346263291 0.7680995789309085
13.771993524774725 331.12150829263186 0.7709054573649673
13.777221079728141 331.4680751707885 0.7713617595938388
13.782448634681558 333.86850631835847 0.773207650052086
13.787676189634974 332.4846526273167 0.7708863655983003
13.79290374458839 335.4118726708721 0.7731996503644206
13.798131299541806 340.9105541889612 0.7787437152657376
13.803358854495222 342.66766841981087 0.7811350769180662
13.808586409448639 349.48076633334017 0.7881574302942883
13.813813964402055 356.87452519174735 0.7967519797811716
13.819041519355471 362.52633484674396 0.8030101417725442
13.824269074308887 373.3503133576618 0.8144443798856932
13.829496629262303 378.8061189406221 0.8203195183146006
13.83472418421572 387.82455369957466 0.8298825094501832
13.839951739169136 401.0273797618134 0.8427160985252813
13.845179294122552 411.7385223806493 0.8535914107064778
13.850406849075968 423.25355166774807 0.8650328459350053
13.855634404029384 435.6004374097976 0.8769116572325119
13.8608619589828 444.88122708998304 0.8860759516694088
13.866089513936217 455.73102536029694 0.8959015307950737
13.871317068889633 465.57784041965317 0.9058281720442384
13.87654462384305 473.10872577186757 0.9134031397320812
13.881772178796465 472.8898934352125 0.9127092837702585
13.886999733749882 472.2543233662791 0.9124201815818651
13.892227288703298 462.97544959539437 0.9033689621563766
13.897454843656714 451.32149176037046 0.8923027531353106
13.90268239861013 443.4928421548323 0.8852137305169102
13.907909953563546 429.67806032949056 0.8718433047438214
13.913137508516963 420.71632499615697 0.8630211112339514
13.918365063470379 410.04641944696755 0.8523741772561436
13.923592618423795 399.82645654138827 0.8419538478717116
13.928820173377211 394.7645141260033 0.8367420843158314
13.934047728330627 385.9420020815852 0.8277733547735715
13.939275283284044 379.44234043612425 0.8201054957291503
13.94450283823746 372.99232295940465 0.8134898625519735
13.949730393190876 365.6950588286482 0.8055693751991139
13.954957948144292 361.5485440598011 0.8010742481667891
13.960185503097708 357.6295890617491 0.7972515029692772
13.965413058051125 354.8526909670953 0.7937679641445892
13.97064061300454 351.3447395928694 0.7901124017057253
13.975868167957957 346.5115729354336 0.7849822666535555
13.981095722911373 343.57887920265756 0.7816003721977388
13.98632327786479 342.46306051938325 0.7812741290598276
13.991550832818206 341.626305467287 0.7808138543776945
13.996778387771622 339.0195060062886 0.7777940699053092
14.002005942725038 335.892109480976 0.7749975286185352
14.007233497678454 336.1523370866574 0.7750935776447285
14.01246105263187 337.5379790110108 0.776387329235129
14.017688607585287 339.8972173966478 0.778534727331322
14.022916162538703 343.3595414539041 0.7820062793530754
14.028143717492119 345.2373843977982 0.7837338936438867
14.033371272445535 344.7045747596309 0.7831663594071208
14.038598827398951 348.36657271010324 0.7867137616142017
14.043826382352368 350.34898922096323 0.7883619085859392
14.049053937305784 356.3765685819226 0.7957041038111059
14.0542814922592 362.5873813157671 0.8031391271261101
14.059509047212616 366.19284960254475 0.807341471923967
14.064736602166032 369.27905534324816 0.8108262290928081
14.069964157119449 372.8131270460953 0.8149277629811676
14.075191712072865 372.95021599428634 0.8155244878466795
14.080419267026281 376.33342184655396 0.8193409977101788
14.085646821979697 379.2789100456024 0.822078630981795
14.090874376933114 379.610994118993 0.8220854879827392
14.09610193188653 379.5473114988571 0.8220206494638248
14.101329486839946 378.3344868104406 0.8203552147592952
14.106557041793362 374.760648901756 0.8160814078303854
14.111784596746778 374.82423584617453 0.8154836956591358
14.117012151700195 373.9249948602596 0.8142161199383008
14.12223970665361 370.96769160413675 0.8105022065001825
14.127467261607027 368.57315074963736 0.8081371415285442
14.132694816560443 365.9853930205306 0.8058882612620836
14.13792237151386 363.45878521932843 0.8037225746086872
14.143149926467276 364.82918831918437 0.8053149934044234
14.148377481420692 366.0334643439944 0.8068413231336842
14.153605036374108 366.20131211785673 0.8072319325955138
14.158832591327524 366.92042204811696 0.8080670020879624
14.16406014628094 366.85253105679635 0.8090976736495199
14.169287701234357 364.5958376476261 0.8060864508732233
14.174515256187773 361.9786056938486 0.8032723649783365
14.179742811141189 358.38075081356993 0.7985510485205202
14.184970366094605 356.3273775142185 0.795575362918503
14.190197921048021 355.2912976242042 0.7942968727367444
14.195425476001438 351.17185626667435 0.7901712551194202
14.200653030954854 348.42455833882406 0.7863005377203831
14.20588058590827 347.13507548424394 0.784745866596423
14.211108140861686 349.14482394789144 0.7865540311577315
14.216335695815102 351.95782171872236 0.7899118008259083
14.221563250768519 351.333998277049 0.7895472857993403
14.226790805721935 350.4286426361254 0.7887747207604057
14.232018360675351 350.2833424349294 0.788458400325173
14.237245915628767 351.60831398243755 0.7892036487941337
14.242473470582183 351.7207656295325 0.7888982423836437
14.2477010255356 350.1649578653972 0.7866698496896781
14.252928580489016 351.0956885309534 0.7877472653479081
14.258156135442432 354.8524200548959 0.7920022787707235
14.263383690395848 362.5282230091072 0.7999980627698392
14.268611245349264 369.7458260510345 0.8079218567212078
14.27383880030268 374.79251613867063 0.8127444654979705
14.279066355256097 379.4175449150072 0.8182653372829287
14.284293910209513 385.6909799183515 0.8240959803687411
14.28952146516293 397.4980081041477 0.8359214891032882
14.294749020116345 406.2677452179643 0.8446644983477267
14.299976575069762 412.40188216527383 0.8502350234084919
14.305204130023178 416.25203593547735 0.8538344607985
14.310431684976594 416.84895703695713 0.8541471177948988
14.31565923993001 419.46533406644113 0.856317720375286
14.320886794883426 421.1198983170504 0.858213941408575
14.326114349836843 422.06136286834544 0.8594584561532129
14.331341904790259 425.46675426581714 0.8623696922296437
14.336569459743675 423.59686828485275 0.8612819597498103
14.341797014697091 422.0804288938409 0.8598745876403919
14.347024569650507 419.83394222934044 0.8571211097638237
14.352252124603924 416.2305556052716 0.8532521664512557
14.35747967955734 418.62633956213165 0.8556752590144235
14.362707234510756 417.3091528014348 0.8547242077293481
14.367934789464172 416.8761299355396 0.8547540785186591
14.373162344417588 417.37825684442765 0.8547955782274491
14.378389899371005 415.75681940207676 0.8531762428748367
14.38361745432442 415.20091449655513 0.8527139692452896
14.388845009277837 412.03472660357903 0.8495220008434758
14.394072564231253 406.8570445676429 0.8448563128979469
14.39930011918467 405.14546148951763 0.8436246922273891
14.404527674138086 402.90734211901264 0.841047162533788
14.409755229091502 400.9913519927316 0.8389045214007137
14.414982784044918 396.46302816447786 0.8336985588469995
14.420210338998334 394.50325612604917 0.8313016750734757
14.42543789395175 392.3071191121737 0.8297508879163266
14.430665448905167 392.0613937109649 0.8295816221798975
14.435893003858583 387.5240069527009 0.8249190895100749
14.441120558811999 389.2396011199539 0.8267062473218273
14.446348113765415 391.1267657508169 0.8283190799343609
14.451575668718831 392.52935538232566 0.8301355479074889
14.456803223672248 397.38736179209764 0.8347574739334904
14.462030778625664 410.8348796459305 0.8486453482155889
14.46725833357908 428.3295874469594 0.8661898758929564
14.472485888532496 457.0854576166471 0.8945737399214206
14.477713443485912 489.6830379739135 0.9260869394870005
14.482940998439329 525.1023005437155 0.9590998059396089
14.488168553392745 554.600534665968 0.9854063902342752
14.493396108346161 575.5737859086801 1.0039812994477495
14.498623663299577 577.7199266265027 1.0058180939587564
14.503851218252994 557.408150565713 0.9877507998689647
14.50907877320641 522.5078916746426 0.95663835918932
14.514306328159826 480.91047894543004 0.9176031521495897
14.519533883113242 443.23992886981216 0.8811070513304541
14.524761438066658 412.5822927791465 0.8508659543422767
14.529988993020075 388.77137323018945 0.826568785438277
14.53521654797349 372.7746880614148 0.8098321119692511
14.540444102926907 362.78626625397914 0.7996040208712042
14.545671657880323 358.71437086536184 0.7959830272487971
14.55089921283374 354.15286206836856 0.7915087327255326
14.556126767787156 349.62466511904785 0.7866218834166764
14.561354322740572 345.88402576870664 0.7820698669510624
14.566581877693988 343.720927048128 0.7786796383312297
14.571809432647404 343.34562156630784 0.7776776940933099
14.57703698760082 343.2584819091139 0.7766452698886898
14.582264542554237 345.429014848946 0.7790014903025587
14.587492097507653 345.45352240446636 0.7792243367787112
14.592719652461069 344.7624540766686 0.7791680764315397
14.597947207414485 345.60094625490865 0.7807761667280423
14.603174762367901 347.7793597644667 0.7829796761462258
14.608402317321318 350.1259366251497 0.7855159272091733
14.613629872274734 350.13092570356133 0.7845238249503558
14.61885742722815 351.47784245362453 0.7854830444387366
14.624084982181566 350.46012754484656 0.784265911480995
14.629312537134982 351.3078761183057 0.7850286213573864
14.634540092088399 356.1448864315049 0.7902093598241684
14.639767647041815 354.517701138499 0.788112699945433
14.644995201995231 353.8947662125747 0.7872274590348742
14.650222756948647 352.1195612398545 0.7843734337909869
14.655450311902063 351.16265015739776 0.7822285104744207
14.66067786685548 351.7337714686991 0.7824179792444014
14.665905421808896 352.9883115153513 0.78450581616031
14.671132976762312 352.1567362882342 0.7842877306063114
14.676360531715728 348.0354182502676 0.7802729041920005
14.681588086669144 344.80943112226066 0.7766093077512616
14.68681564162256 340.0447041391887 0.771727538680532
14.692043196575977 337.6891183139922 0.7679019405363877
14.697270751529393 334.9598023219656 0.7639597653608081
14.70249830648281 336.0958030514768 0.7653565055140201
14.707725861436225 339.5291748696176 0.7697838090470115
14.712953416389642 338.49739422434874 0.7692613312501342
14.718180971343058 335.01606657049194 0.7650838105801607
14.723408526296474 333.9268656967063 0.7644768509703436
14.72863608124989 335.2037912700357 0.7664536739282513
14.733863636203306 340.428084117762 0.7723350877822203
14.739091191156723 345.13471181947466 0.7777444333361802
14.744318746110139 344.63106018379347 0.776840909202851
14.749546301063555 343.5093154570519 0.7739165294582493
14.754773856016971 339.8733799159988 0.7699518180892579
14.760001410970387 338.83407392329997 0.7689711194131236
14.765228965923804 342.0420670957776 0.7730278430989009
14.77045652087722 346.18248603609385 0.7786580526126251
14.775684075830636 351.2236632093386 0.7840686570223063
14.780911630784052 352.9755249041219 0.7848197587654933
14.786139185737468 355.11578084974445 0.7865543029480131
14.791366740690885 360.04694841402454 0.7921036150417907
14.7965942956443 360.7893618009469 0.7921954675435491
14.801821850597717 361.9131543234181 0.793659771487638
14.807049405551133 364.1127742999609 0.7955785217860439
14.81227696050455 371.05591779510723 0.8029436552625273
14.817504515457966 380.8116041970828 0.8131719086990341
14.822732070411382 391.15372162790226 0.8237549033643994
14.827959625364798 397.08702884207827 0.8305053692694507
14.833187180318214 405.0445969553833 0.83882226226868
14.83841473527163 412.09652720351704 0.8457045795016124
14.843642290225047 421.6094240110783 0.8556819103159728
14.848869845178463 432.7235136800552 0.8663440790875815
14.854097400131879 441.68643246400904 0.8749862246708016
14.859324955085295 448.2735638661857 0.8817065176505211
14.864552510038711 445.55243529706894 0.8783015515619692
14.869780064992128 442.61064986495654 0.8759628133041849
14.875007619945544 438.64009088988126 0.8723740738143011
14.88023517489896 435.4039006045978 0.8690356702450003
14.885462729852376 428.9433746334893 0.8633750596530015
14.890690284805792 421.5475231002345 0.8556700208963639
14.895917839759209 415.0415672134525 0.8489657032694566
14.901145394712625 407.6434819605828 0.8417422445512541
14.906372949666041 403.42241045599974 0.8370955180893846
14.911600504619457 397.2830405670612 0.8312049814181132
14.916828059572873 392.6581601128679 0.8270769432372613
14.92205561452629 386.9870959899048 0.8209343985995934
14.927283169479706 382.3667542723773 0.8160930669483222
14.932510724433122 378.77660917709767 0.8123807631351465
14.937738279386538 377.6587258736534 0.8108505014270813
14.942965834339955 377.89761249609256 0.8114578232499712
14.94819338929337 376.4701900953265 0.8098287710719968
14.953420944246787 373.38786783538444 0.8064064644249602
14.958648499200203 373.71053577336005 0.8074316518122233
14.96387605415362 373.1719352361481 0.8066794110597596
14.969103609107036 373.9581862545452 0.8074682030244125
14.974331164060452 377.2315684227015 0.8109164889018057
14.979558719013868 380.8384579862523 0.8147066141264477
14.984786273967284 384.9284900368154 0.8194575430411055
14.9900138289207 388.58492239521036 0.8226120404961412
14.995241383874117 393.7115895558348 0.8282436680329543
15.000468938827533 399.75456866675074 0.8349249745473454
15.005696493780949 403.4211373136208 0.8383372070975618
15.010924048734365 406.88397127294604 0.841388731451524
15.016151603687781 409.5663612002571 0.8441653009568645
15.021379158641198 413.3197661324474 0.8479510612499326
15.026606713594614 416.2175801706039 0.8510332710165215
15.03183426854803 419.9724918250027 0.854855370342631
15.037061823501446 421.2671313140422 0.8563689729487306
15.042289378454862 420.5524194298757 0.8553301757446845
15.047516933408279 414.9350824574798 0.8496769445200886
15.052744488361695 405.7772654535072 0.8398597903969159
15.057972043315111 396.66576744789245 0.8306727495551087
15.063199598268527 386.16060713248567 0.8195975046084044
15.068427153221943 380.10528628532535 0.8134512775399019
15.07365470817536 376.2196753101514 0.8090666189103364
15.078882263128776 369.4088760718521 0.8016407668622667
15.084109818082192 362.3166801120873 0.7943729866436111
15.089337373035608 358.26512730656816 0.7907631830042808
15.094564927989024 357.5422782459358 0.7909652683717229
15.09979248294244 355.8319525384746 0.7894626493460947
15.105020037895857 351.5360120566118 0.7848019302937195
15.110247592849273 343.96127951023107 0.7759334082821803
15.11547514780269 341.801569044203 0.7730553379073175
15.120702702756105 341.2517894586245 0.7728976041849334
15.125930257709522 342.05302747629486 0.7733426589598158
15.131157812662938 341.3924973051606 0.7730052209190676
15.136385367616354 338.95470041364 0.7707653671027782
15.14161292256977 333.4830474418175 0.764689058534103
15.146840477523186 330.9705211621259 0.7616650221797528
15.152068032476603 333.1430069246806 0.7630949596596901
15.157295587430019 333.5337858946993 0.7630883163836837
15.162523142383435 333.24798198364203 0.763736199508506
15.167750697336851 328.47657634051814 0.7592472513174908
15.172978252290267 326.108956336091 0.7581094983665569
15.178205807243684 323.4379091788764 0.7555649166259999
15.1834333621971 321.1673311400401 0.7527989517589104
15.188660917150516 317.4222110404651 0.7493874471342484
15.193888472103932 314.4873899191254 0.7459986464853463
15.199116027057348 312.67791995735104 0.7438890348783103
15.204343582010765 314.50837898590873 0.7453874026869248
15.20957113696418 315.1694886817476 0.7450572524255271
15.214798691917597 315.79738944024535 0.7451903807101858
15.220026246871013 315.2844716149931 0.7447487461664604
15.22525380182443 313.09165693176493 0.7419131261009712
15.230481356777846 310.0310672515188 0.7381993984452602
15.235708911731262 308.51943816006496 0.73686197045499
15.240936466684678 306.65857248839825 0.7336456688206063
15.246164021638094 308.10262826496665 0.7361139736062382
15.25139157659151 309.7980596192537 0.7387124884592252
15.256619131544927 307.4898178205275 0.7357397674980057
15.261846686498343 306.55263790611053 0.7359923653529122
15.267074241451759 302.73430270335854 0.7319172947477297
15.272301796405175 301.45555932612024 0.7304620945181214
15.277529351358591 299.7010518321911 0.7288874982259325
15.282756906312008 296.14798422546534 0.723236755057304
15.287984461265424 294.6245243207899 0.7208776726461034
15.29321201621884 295.6860174980146 0.7228956227226837
15.298439571172256 297.9746760803056 0.7256446786241598
15.303667126125672 300.6241249016519 0.7291250305940252
15.308894681079089 298.36518182972253 0.7261494313290626
15.314122236032505 296.6398703648092 0.723195523534706
15.319349790985921 295.96697574051007 0.7231675797257473
15.324577345939337 302.46676293743593 0.7305178875139959
15.329804900892753 307.89415133424694 0.7382399667908975
15.33503245584617 309.99578262400985 0.7414234627126147
15.340260010799586 306.82979440023007 0.7371870297539208
15.345487565753002 303.4095242184406 0.7330195425784023
15.350715120706418 306.10271792854377 0.7358492167314017
15.355942675659835 311.1344411792347 0.7409985148456875
15.36117023061325 314.67660283683193 0.7455749415148408
15.366397785566667 315.7010423742748 0.746144587128119
15.371625340520083 315.5134168553653 0.7454199148019809
15.3768528954735 317.6165106020846 0.7474697907577564
15.382080450426916 321.6107142730771 0.7512705933146148
15.387308005380332 328.0863581633695 0.7591932774706691
15.392535560333748 333.30527946074244 0.7656880029456804
15.397763115287164 336.1174653274378 0.7780806353869699
15.40299067024058 335.51409151345285 0.7844814694453073
15.408218225193997 334.3001817012953 0.7880436314866238
15.413445780147413 334.42035320589144 0.7923322008064445
15.418673335100829 335.2062650576714 0.7969923353249614
15.423900890054245 336.3346589711156 0.8010099622005794
15.429128445007661 337.79924803443663 0.806142024814418
15.434355999961078 337.3874890428665 0.8090466003086488
15.439583554914494 334.79619326548806 0.8092153663050689
15.44481110986791 333.4004461190815 0.8102091001748348
15.450038664821326 331.18300807516874 0.8097035579942898
15.455266219774742 328.59464202846175 0.807683107605635
15.460493774728159 323.07709577153946 0.8039817085128251
15.465721329681575 323.021652731096 0.8063746535131291
15.470948884634991 322.53837998124914 0.8082569307351305
15.476176439588407 324.3600111673855 0.8130760924334646
15.481403994541823 325.01887840006924 0.8158625911295786
15.48663154949524 322.8514828618342 0.81493995794392
15.491859104448656 324.5628909197649 0.8189802124724839
15.497086659402072 321.27360124392385 0.8169691644478317
15.502314214355488 321.1452932395987 0.8189320149755671
15.507541769308904 321.6760253738662 0.8226042649115844
15.51276932426232 319.92450700449467 0.8228307646566199
15.517996879215737 324.24176009812595 0.8309574202221403
15.523224434169153 321.56829974818373 0.8294141642704731
15.52845198912257 320.4675509058535 0.8293949703335767
15.533679544075985 317.6208544098605 0.826834960584462
15.538907099029402 318.3268645119509 0.8281841797954538
15.544134653982818 319.56123869001925 0.8313670045335831
15.549362208936234 326.548927216945 0.8420464797202706
15.55458976388965 328.6779889560873 0.847665205830381
15.559817318843066 329.5804786308682 0.8506910254313287
15.565044873796483 328.344906320118 0.8504285745442715
15.570272428749899 327.68665757030385 0.8501668987334307
15.575499983703315 326.74106029670537 0.8502766880397143
15.580727538656731 328.32206736515093 0.8540271702542768
15.585955093610147 328.3191370975515 0.8560114394277826
15.591182648563564 329.1198198727967 0.8583876263608935
15.59641020351698 330.24095175482415 0.861381765926352
15.601637758470396 332.5381581013606 0.865935858369716
15.606865313423812 333.51057389659303 0.8692274434260763
15.612092868377228 332.49815568937737 0.8694727917346878
15.617320423330645 332.63558841083903 0.8709214391736272
15.62254797828406 330.00356605815006 0.8694277804601876
15.627775533237477 327.41314760903674 0.8659940206404609
15.633003088190893 322.71684978302056 0.8610123541047183
15.63823064314431 321.1030339888939 0.8566546411365407
15.643458198097726 317.2447573901728 0.838606593975707
15.648685753051142 316.68849881078853 0.8320643018776633
15.653913308004558 318.89027115070576 0.8315277970967592
15.659140862957974 318.9593687871916 0.8280578146907634
15.66436841791139 319.978509749026 0.8266200499734391
15.669595972864807 320.69880854958404 0.8250063017974956
15.674823527818223 320.4289844373403 0.8234276872690202
15.680051082771639 318.91026963105287 0.8202822730715673
15.685278637725055 320.3271443538883 0.8203583691000315
15.690506192678471 317.8875296636836 0.8150589123370336
15.695733747631888 317.58499724130223 0.8116916846417523
15.700961302585304 317.3000924591053 0.8098496663468813
15.70618885753872 320.33936009612535 0.8127023194502384
15.711416412492136 320.80998570427124 0.8119701713727822
15.716643967445552 322.804938374821 0.813323573453055
15.721871522398969 324.1483231499739 0.8140334902724929
15.727099077352385 324.7667552613418 0.8131590778030743
15.732326632305801 325.1527080910393 0.8130435441408748
15.737554187259217 323.4604906953541 0.810305480576233
15.742781742212633 322.8130257172048 0.8090930345099648
15.74800929716605 325.9674445352555 0.8133909210242926
15.753236852119466 328.6306529695991 0.8151679621962986
15.758464407072882 332.8766420486225 0.8184527584683692
15.763691962026298 333.5506785076475 0.8178047535550719
15.768919516979715 333.78238398729974 0.8162708491114922
15.77414707193313 330.56329909081643 0.8111347168219236
15.779374626886547 329.14568860473054 0.8092592422791751
15.784602181839963 331.67760144700003 0.811671188142173
15.78982973679338 332.02239436837004 0.8120134639404417
15.795057291746796 333.13839598449385 0.8132208373260377
15.800284846700212 335.4230676371545 0.815604977463863
15.805512401653628 336.080145962989 0.8160377163364221
15.810739956607044 337.7652347796671 0.8167266423032908
15.81596751156046 333.8433278684523 0.8106084463770896
15.821195066513877 333.20635827157247 0.8094673615616523
15.826422621467293 337.08613046204835 0.8130881822912124
15.831650176420709 336.79601617779855 0.811913296372577
15.836877731374125 336.1738582031471 0.8108882615275892
15.842105286327541 332.59262023907394 0.8072176602538103
15.847332841280958 329.00746336509474 0.8027669406985622
15.852560396234374 327.09489065770333 0.8010020785605237
15.85778795118779 327.36079207399143 0.8002485677659326
15.863015506141206 326.3537602950684 0.7994096537354569
15.868243061094622 324.20290995390604 0.7956905172482287
15.873470616048039 319.59572767057955 0.789907033706972
15.878698171001455 317.6013293548325 0.7866499974933054
15.883925725954871 316.65685101664405 0.7841964393794638
15.889153280908287 316.4500138933276 0.7829535848072643
15.894380835861703 320.01589460817553 0.7874013388938501
15.89960839081512 321.92375398348366 0.7899267580665319
15.904835945768536 325.083020702442 0.7936912921446561
15.910063500721952 326.2035043764711 0.7943169583706111
15.915291055675368 321.9563394601951 0.7884107635419291
15.920518610628784 319.38977653550074 0.7855138898099467
15.9257461655822 318.298967485627 0.7838767758963152
15.930973720535617 317.43671811429226 0.7823122675520059
15.936201275489033 317.96608395601316 0.7820298324157245
15.94142883044245 317.85737551257193 0.7807780231408333
15.946656385395865 318.34256471527357 0.7808371337927817
15.951883940349282 318.0521625196301 0.7808142607615012
15.957111495302698 316.5470255779148 0.7794277260536037
15.962339050256114 315.85884957767064 0.7792478671741571
15.96756660520953 315.53891214244413 0.7792795208820863
15.972794160162946 313.4172955944482 0.7766619950523589
15.978021715116363 312.689034079684 0.7755421198201747
15.983249270069779 310.97898887651945 0.7734788818052852
15.988476825023195 310.5187845472123 0.7729734471759254
15.993704379976611 306.631943034188 0.7687637348971603
15.998931934930027 304.60269265573737 0.766795776124805
16.004159489883442 302.03146281442895 0.7643767321396516
16.009387044836856 301.2027020812711 0.7632891813687827
16.01461459979027 300.39164524980356 0.7618023251703723
16.019842154743685 299.6048632963742 0.7602304991837271
16.0250697096971 299.43111036910665 0.7586469750916617
16.030297264650514 302.46812081734964 0.7635634927249274
16.03552481960393 303.53407523214213 0.7645985845907863
16.040752374557343 307.8767863587827 0.7691687263708528
16.045979929510757 313.00572652562613 0.7749240765805366
16.05120748446417 318.17838589140166 0.7807933406060596
16.056435039417586 323.1985982269734 0.7873608660903395
16.061662594371 323.168354101153 0.7865362354675788
16.066890149324415 327.2730509788086 0.7908651779903574
16.07211770427783 332.4724094449087 0.7962005118868978
16.077345259231244 335.67067831033467 0.7997254915104817
16.08257281418466 336.8494953587817 0.8017355039986332
16.087800369138073 335.6489099843369 0.799918444196454
16.093027924091487 334.41334152629986 0.7988827167948995
16.0982554790449 332.4723208897833 0.7955325429180021
16.103483033998316 332.1940633239553 0.7954216646860509
16.10871058895173 332.94106291966546 0.7967411858653749
16.113938143905145 332.3409176639158 0.7965541540127623
16.11916569885856 331.74980212655163 0.7958631866995053
16.124393253811974 330.83036396352173 0.7947349488802788
16.129620808765388 329.1649254329685 0.7932336431711624
16.134848363718802 325.1236935510661 0.7883509956247624
16.140075918672217 320.7174388045507 0.7824869115703331
16.14530347362563 317.4449715196406 0.778412994112165
16.150531028579046 316.457777419803 0.7772907931963737
16.15575858353246 315.93061579453996 0.7771149400635927
16.160986138485875 312.9853699835354 0.7738493140407429
16.16621369343929 309.82272811075063 0.7699740512531603
16.171441248392703 305.130286735069 0.7645465273234388
16.176668803346118 308.1343131657994 0.7677080576957694
16.181896358299532 312.380596290694 0.7723359724785663
16.187123913252947 316.0420499429436 0.7766287100458604
16.19235146820636 314.4070995205146 0.7739312080038991
16.197579023159776 312.2591454309707 0.7710403390330254
16.20280657811319 310.26082376795347 0.7694401408261625
16.208034133066604 309.13063836750325 0.7690227203743828
16.21326168802002 305.73626491280123 0.7658200729117541
16.218489242973433 302.4888760403024 0.7615109223370575
16.223716797926848 301.50498184049604 0.7602165115312233
16.228944352880262 300.5941566657512 0.7584469236700223
16.234171907833677 300.5763601192021 0.7588142281025566
16.23939946278709 295.0048131803139 0.7517621321689928
16.244627017740505 291.8576476837548 0.7473795611041925
16.24985457269392 287.0196901227159 0.7413859363229911
16.255082127647334 284.1566224661616 0.7379609292226171
16.26030968260075 281.5388168111374 0.7344589129269061
16.265537237554163 282.60361927403136 0.735920402598918
16.270764792507578 284.23167855050156 0.7360716999865942
16.275992347460992 286.74564458879394 0.7403556352347718
16.281219902414406 287.85493600970165 0.7421496813731079
16.28644745736782 288.21233285674816 0.7422440286144738
16.291675012321235 287.7188070609894 0.7419760582703522
16.29690256727465 289.1859095897452 0.7429076899386496
16.302130122228064 287.62097926919245 0.7408373636400911
16.30735767718148 290.99968525840643 0.745376579892615
16.312585232134893 291.2898147326608 0.7454059253803634
16.317812787088307 291.2768231108671 0.7444629839457598
16.323040342041722 292.29482945941726 0.7448763155954222
16.328267896995136 292.53524399355393 0.7435622997059077
16.33349545194855 294.3909069075833 0.7453285137395282
16.338723006901965 297.6487912737707 0.7494380713740632
16.34395056185538 302.64203720806705 0.754966345839264
16.349178116808794 306.88198577625997 0.7603705831034359
16.35440567176221 312.6962389880695 0.7655475943322486
16.359633226715623 321.7863481711492 0.7765042840749841
16.364860781669037 332.54215199557666 0.789210969383138
16.37008833662245 349.99980171702435 0.8083292091890962
16.375315891575866 364.7611108933248 0.8248822847058151
16.38054344652928 372.12251533046117 0.8329076063887344
16.385771001482695 374.6608188043497 0.8351738855719955
16.39099855643611 372.84947159581736 0.8328961142934721
16.396226111389524 368.1586527179345 0.8267923027008977
16.401453666342938 364.02060331990947 0.8210878763887586
16.406681221296353 359.30584713640536 0.8158710342307041
16.411908776249767 355.8026713269514 0.8111175152031419
16.41713633120318 353.0547683642158 0.8083376896948326
16.422363886156596 354.4779539092047 0.8104324799055423
16.42759144111001 356.72873273746336 0.81251198881798
16.432818996063425 362.27075151268093 0.8191059335741184
16.43804655101684 367.2779808291314 0.8232664206784132
16.443274105970254 370.8638334716376 0.8267484835406407
16.448501660923668 378.0342943557126 0.8344676300599504
16.453729215877082 383.35243448837997 0.8397981371315768
16.458956770830497 387.8602183614173 0.8452402543430804
16.46418432578391 390.8975989330793 0.848432710901008
16.469411880737326 392.37422746109513 0.8490591008257323
16.47463943569074 388.51939253494396 0.8449674554529246
16.479866990644155 377.447906723395 0.8325776849830392
16.48509454559757 366.5048848554391 0.8206276223703257
16.490322100550983 355.80300951651674 0.8100729849270276
16.495549655504398 344.6849342652133 0.7973776994678096
16.500777210457812 333.2856266869549 0.7844669589389993
16.506004765411227 325.25625015086194 0.7744339186850382
16.51123232036464 318.65218884723384 0.7659541085776038
16.516459875318056 312.34355755238465 0.7590568010083026
16.52168743027147 311.1220546240329 0.7587229719527772
16.526914985224884 309.26528117599935 0.7561669724571791
16.5321425401783 309.1790437587084 0.7568596575424229
16.537370095131713 309.09636602507067 0.7564575227957411
16.542597650085128 307.27174484976103 0.754924382741244
16.547825205038542 308.99098872031124 0.7570949011706076
16.553052759991957 311.30564820230927 0.7593426219170568
16.55828031494537 309.4052925174512 0.7565383220220416
16.563507869898785 307.93429063280536 0.7546139901729056
16.5687354248522 307.35877658282016 0.7536044453392062
16.573962979805614 304.44973728119726 0.7518572366584834
16.57919053475903 298.71309280749557 0.7452406479738897
16.584418089712443 292.23895288791675 0.7376202114576652
16.589645644665858 286.1690474958973 0.7305444058023962
16.594873199619272 282.6505796707375 0.725113624268525
16.600100754572686 281.0660985132146 0.7229328600474151
16.6053283095261 276.71970832524653 0.7171377131182186
16.610555864479515 275.1642171251201 0.7141405207194746
16.61578341943293 272.35770128686556 0.7116339335400249
16.621010974386344 273.589064228366 0.7130345757274511
16.62623852933976 276.61206874638884 0.7175473666735553
16.631466084293173 278.22379156394953 0.7199889948264755
16.636693639246587 282.52877702546147 0.7247848270805094
16.641921194200002 280.3137938956682 0.72233198334868
16.647148749153416 277.28377867327293 0.7170044978580039
16.65237630410683 274.6378262828178 0.7131408100769128
16.657603859060245 272.895485987821 0.7105038408390834
16.66283141401366 270.61246881248695 0.7080692680649303
16.668058968967074 267.0521581928092 0.7034030805339535
16.67328652392049 263.289712458089 0.6984407824590639
16.678514078873903 262.8025466866779 0.6980241773452095
16.683741633827317 265.9773202692543 0.7030190731703669
16.68896918878073 265.70766028099655 0.7028435416169767
16.694196743734146 264.0198263411673 0.7001339106806436
16.69942429868756 261.28661069733516 0.6967536267130804
16.704651853640975 259.12726357904387 0.6935427907792827
16.70987940859439 257.87293201749856 0.6910379086592351
16.715106963547804 257.10959535210117 0.6897464960758075
16.720334518501218 255.97259784842348 0.6886789158033833
16.725562073454633 256.1745443994717 0.6892403535308215
16.730789628408047 255.6944687647294 0.6882809057370324
16.73601718336146 257.3822928441433 0.6901590212105491
16.741244738314876 256.0384441106285 0.6875383036153332
16.74647229326829 254.54147077776648 0.6857105992719785
16.751699848221705 253.54976641935082 0.6856937931964671
16.75692740317512 253.40929901234418 0.6853882587793091
16.762154958128534 254.92549609079268 0.6872423615203929
16.767382513081948 252.93077262768543 0.6834543579118798
16.772610068035362 250.42961439331796 0.6802326244495572
16.777837622988777 249.340771944056 0.6799932785927034
16.78306517794219 251.51171692344863 0.6830570384324295
16.788292732895606 250.19142129680444 0.6815839982279029
16.79352028784902 252.0050119363451 0.6832894703728155
16.798747842802435 251.28960522022342 0.6811406465344961
16.80397539775585 249.26887385630275 0.6774922344697437
16.809202952709263 247.3596757435627 0.6748538288763434
16.814430507662678 243.96657126054222 0.6718837368897085
16.819658062616092 243.885288138394 0.6732707423320947
16.824885617569507 243.32140007218086 0.672303630838489
16.83011317252292 242.2929862185429 0.6694096378148576
16.835340727476336 242.98500229753796 0.6687628852506715
16.84056828242975 242.67966376900495 0.6683363999907725
16.845795837383164 244.79858817832283 0.6717488454133529
16.85102339233658 243.00135883921624 0.6698867434411195
16.856250947289993 241.10035771510113 0.6662188211113874
16.861478502243408 239.83213669454304 0.6647904311792441
16.866706057196822 240.80314983218753 0.6680414472898359
16.871933612150237 243.61227569588706 0.6747365992484294
16.87716116710365 245.53950177474402 0.678308912877434
16.882388722057065 244.70156813797786 0.6762617735637835
16.88761627701048 243.93764926161145 0.6737496549268827
16.892843831963894 242.25653892828254 0.6710161165424138
16.89807138691731 240.59440883029905 0.6684277920090774
16.903298941870723 239.18144141851795 0.6662278453501049
16.908526496824138 238.46984684476087 0.6651548607480371
16.913754051777552 236.6524027182438 0.6620721670523728
16.918981606730966 236.99574031941387 0.6610506366205166
16.92420916168438 239.1653246332674 0.6643632242025925
16.929436716637795 240.21891388484383 0.6667684897533064
16.93466427159121 240.9728127707476 0.6682452904225699
16.939891826544624 242.16157854210084 0.6703842675781607
16.94511938149804 242.4785783517713 0.6697285556281388
16.950346936451453 240.86326955793265 0.6670299413641372
16.955574491404867 241.8100347877629 0.6685431019024376
16.960802046358282 241.05997096504163 0.6680365015579122
16.966029601311696 243.20888564979256 0.6726004246577066
16.97125715626511 243.79522303545082 0.6738702716886988
16.976484711218525 243.27731087648993 0.6719750372287658
16.98171226617194 241.5134457398464 0.6711503407669371
16.986939821125354 238.08202604752256 0.6672017312058278
16.99216737607877 238.62670791073774 0.6678453175559967
16.997394931032183 237.31263452875294 0.6649897244746241
17.002622485985597 238.7350743709372 0.6661876206925217
17.00785004093901 238.20207704830656 0.6647286658853117
17.013077595892426 238.2502275442392 0.664694917137367
17.01830515084584 239.53777107479527 0.6652271636354847
17.023532705799255 237.7568899565291 0.6621462702021493
17.02876026075267 234.69950939180507 0.6577378599338854
17.033987815706084 237.58466489766457 0.6620361189868754
17.039215370659498 241.04685788731567 0.6669981634299887
17.044442925612913 243.71878521345803 0.6701581128356523
17.049670480566327 244.4602632781224 0.6706913563709774
17.05489803551974 243.664012869028 0.6692726572582753
17.060125590473156 246.5774208761717 0.6731545589125283
17.06535314542657 245.95690714922895 0.6729088857475204
17.070580700379985 248.71330959023288 0.6770587212450039
17.0758082553334 249.33289101499562 0.6774646495761587
17.081035810286814 249.83022376994145 0.678357826711811
17.086263365240228 253.27327030519797 0.6837364215767577
17.091490920193642 255.55674864335572 0.6862353393697433
17.096718475147057 256.2031129511835 0.6873049454010915
17.10194603010047 253.27486206171838 0.6819772240951948
17.107173585053886 250.05883383006648 0.6765325259393161
17.1124011400073 248.92036280889528 0.6744813851998018
17.117628694960715 251.95606353236371 0.6779594772884108
17.12285624991413 254.3544290195205 0.6818666935633187
17.128083804867543 256.55321880430574 0.6855460656830292
17.133311359820958 255.0751201132189 0.6830326031841053
17.138538914774372 251.76520856864983 0.6795772909793341
17.143766469727787 251.66819363396039 0.6778725915008786
17.1489940246812 253.78172559675363 0.6803335651573854
17.154221579634616 254.86101025193028 0.6817300494254983
17.15944913458803 255.10047269225507 0.6819550604529868
17.164676689541444 253.19402396805037 0.6793051752146538
17.16990424449486 254.63320469119455 0.6810673812986499
17.175131799448273 256.25612834796965 0.6831188644465842
17.180359354401688 253.98413410818745 0.6812067097455848
17.185586909355102 253.55297131358125 0.6808607409982005
17.190814464308517 253.33122062795533 0.6809467862494359
17.19604201926193 255.76528195590834 0.6836803322543776
17.201269574215345 258.0040776118924 0.6863315286063439
17.20649712916876 258.8485979159176 0.6874096993090031
17.211724684122174 259.5223905017132 0.689254036501545
17.21695223907559 260.1127252720532 0.6897811044067046
17.222179794029003 259.0836851666381 0.6880155972072131
17.227407348982418 259.479702302063 0.6879523892724104
17.232634903935832 255.743629529183 0.6826760682035715
17.237862458889246 253.9032203852003 0.6793274021952478
17.24309001384266 253.83137593906775 0.6795656690657035
17.248317568796075 254.67561035540956 0.6820251561852589
17.25354512374949 257.08042877022206 0.6860205407385148
17.258772678702904 257.41023054379593 0.6867584538005124
17.26400023365632 256.02137014369913 0.6842478191689249
17.269227788609733 254.9194345116326 0.683104971193071
17.274455343563147 251.7771776388986 0.6788052142829444
17.279682898516562 249.91876514551896 0.6771907996493893
17.284910453469976 251.2392607856432 0.6781111898706033
17.29013800842339 251.87186432100995 0.678065683142819
17.295365563376805 253.3880361314564 0.6789899830318715
17.30059311833022 251.7074609174267 0.6766204245616141
17.305820673283634 252.60584885486813 0.6792968850842764
17.31104822823705 253.9833991937821 0.6821857537546936
17.316275783190463 256.28904959309244 0.6861152831833431
17.321503338143877 259.7194053703592 0.6901215185423466
17.32673089309729 258.1754236828797 0.6867479733125785
17.331958448050706 257.2607898352655 0.68445507125168
17.33718600300412 256.0214354232281 0.6820594158487178
17.342413557957535 258.49912859841464 0.6850070076792438
17.34764111291095 263.555542978385 0.6913577679821321
17.352868667864364 267.2152217202294 0.6958284168490553
17.358096222817778 269.22979128443063 0.6981992141195658
17.363323777771193 269.8479731508914 0.6993312581462713
17.368551332724607 267.4384357157054 0.696145031729758
17.37377888767802 267.61662484156295 0.6964106910971328
17.379006442631436 269.20022502130655 0.6998076173331063
17.38423399758485 270.1725014732259 0.7010663916023107
17.389461552538265 269.02005233205506 0.6996552264357102
17.39468910749168 269.1139998387773 0.6992120715435497
17.399916662445094 274.13619768032885 0.7035677616793086
17.405144217398508 281.21800245681726 0.7115066672937431
17.410371772351922 284.9470329021889 0.716003683678615
17.415599327305337 287.5649602207158 0.7183681508664053
17.42082688225875 290.9840162141586 0.7229487341194221
17.426054437212166 292.96791074506297 0.7254616713504697
17.43128199216558 295.06351986391974 0.7277405117573862
17.436509547118995 297.5373018145344 0.7306522002710849
17.44173710207241 302.5754082986674 0.7365888311381055
17.446964657025823 305.40174075738054 0.7398152741108892
17.452192211979238 304.79739934977124 0.7397756077048484
17.457419766932652 301.05064738634945 0.7358677520783905
17.462647321886067 300.1408806153956 0.7359890512268621
17.46787487683948 303.3278478687244 0.7402784097934402
17.473102431792896 303.5538583837772 0.7405216407523842
17.47832998674631 303.63876604078405 0.7399032373147063
17.483557541699724 303.5202347567678 0.7392714021462319
17.48878509665314 303.8876031853111 0.7389673539417158
17.494012651606553 308.13232796287366 0.7439878218640802
17.499240206559968 307.30989976962553 0.7419618108404746
17.504467761513382 309.218462478394 0.7441880873566525
17.509695316466797 309.8943766852106 0.7448370743244621
17.51492287142021 308.2910352058248 0.7433687969225624
17.520150426373625 308.03475435443556 0.743697987329652
17.52537798132704 307.96513242055465 0.7435103219830881
17.530605536280454 307.12505251120723 0.7422958672351235
17.53583309123387 307.80853914083025 0.7429219085460763
17.541060646187283 306.027834891015 0.7406263904718448
17.546288201140698 306.69558460637296 0.7421571091463094
17.551515756094112 305.8282732180232 0.7408968036116287
17.556743311047526 305.6807140251535 0.740239480773304
17.56197086600094 305.4369598691395 0.7396054733325234
17.567198420954355 306.5811352713275 0.7411225400110335
17.57242597590777 305.83330313754885 0.7405076135093452
17.577653530861184 301.1773597925899 0.7350166167040844
17.5828810858146 297.55986403742594 0.7306415190047547
17.588108640768013 296.1505335112857 0.7292141457841517
17.593336195721427 299.4644846252993 0.7330129000779441
17.598563750674842 303.7524970673774 0.7383264657081903
17.603791305628256 303.5607669130839 0.738002786462676
17.60901886058167 304.1893640526974 0.7389497260804582
17.614246415535085 303.0680452908954 0.7374014285790534
17.6194739704885 300.50826025844776 0.7342626477978569
17.624701525441914 296.21838214052116 0.729144506614798
17.62992908039533 293.74988788261794 0.7259095637759029
17.635156635348743 294.25298189034675 0.7271934459837518
17.640384190302157 293.2223102931918 0.7260175576340927
17.64561174525557 293.7333602427369 0.7267698113517939
17.650839300208986 294.1441358411756 0.7268206923655712
17.6560668551624 296.8868412034684 0.7291197175669608
17.661294410115815 297.15662560462897 0.72890107352433
17.66652196506923 297.8299236562231 0.7294374019397465
17.671749520022644 300.076613374756 0.7322645854283659
17.676977074976058 300.619021895198 0.73275460445596
17.682204629929473 303.6365079103037 0.7363081073053134
17.687432184882887 305.7255310740526 0.7393794752306975
17.6926597398363 305.6437890400244 0.7399857475750352
17.697887294789716 308.44620690710656 0.7446034187822718
17.70311484974313 308.6012192459778 0.744847931925735
17.708342404696545 306.9846162708034 0.7417875835182587
17.71356995964996 307.11964270389535 0.7409199735159444
17.718797514603374 306.65329117450057 0.740617083936976
17.724025069556788 310.2294612236796 0.7447464824230471
17.729252624510202 314.80862956002164 0.7508508421634668
17.734480179463617 315.3344655211173 0.7509157003043498
17.73970773441703 314.2868260843678 0.749136535142333
17.744935289370446 310.0716869451754 0.744692077746047
17.75016284432386 308.21696517965387 0.7416984503050629
17.755390399277275 306.5751097855944 0.739884764014349
17.76061795423069 303.89338117792613 0.7367466757464783
17.765845509184103 302.1635113290874 0.734528565096479
17.771073064137518 300.53974487399313 0.732739300106617
17.776300619090932 299.496272508095 0.7324029496989285
17.781528174044347 295.61044556607544 0.7284973153615362
17.78675572899776 291.56938867963504 0.7252688545908186
17.791983283951176 289.2829669532502 0.7224567860089609
17.79721083890459 285.06620049506586 0.7162698499250665
17.802438393858004 284.5451993011846 0.7147467589646127
17.80766594881142 282.7093107439624 0.7121272776145429
17.812893503764833 282.8977945866913 0.7133117071462142
17.818121058718248 281.84650505525616 0.7127767568098639
17.823348613671662 278.3116948919507 0.707592913384383
17.828576168625077 275.55793576225 0.7036454107735667
17.83380372357849 273.79338139179634 0.7006957506090374
17.839031278531905 272.63990393608253 0.6997377439900232
17.84425883348532 273.96994075244623 0.7021642582585919
17.849486388438734 271.8691392112055 0.6992166633395327
17.85471394339215 271.2985753662474 0.6976030990898724
17.859941498345563 270.2793084579066 0.6965028447087735
17.865169053298978 270.4699880685107 0.6959711089388966
17.870396608252392 271.67767516650383 0.6985023586015539
17.875624163205806 273.4778842453106 0.6998757081626852
17.88085171815922 275.34941324810865 0.703823009847362
17.886079273112635 274.4070173654482 0.7038907565119691
17.89130682806605 276.59644209382424 0.7069763244255358
17.896534383019464 276.2989580812747 0.7061543048741015
17.90176193797288 281.50484928157954 0.712208064039861
17.906989492926293 283.9150775832401 0.715079465597402
17.912217047879707 288.4265409288315 0.7213748412044945
17.917444602833122 293.6264274313141 0.7279502143027685
17.922672157786536 293.6012975748393 0.7281971914657851
17.92789971273995 292.3626115349963 0.7261621583421566
17.933127267693365 291.805459244435 0.7227000911382623
17.93835482264678 294.33135553616387 0.7259373204593986
17.943582377600194 296.5632523816098 0.728112622776642
17.94880993255361 299.7693599396447 0.7324606185300897
17.954037487507023 302.55636783287605 0.7361450107746852
17.959265042460437 305.8994665618935 0.7393567105437091
17.96449259741385 310.21388654556927 0.7441408972391682
17.969720152367266 313.9635547478063 0.7486850713462923
17.97494770732068 317.35508903992286 0.7524955841822538
17.980175262274095 318.5790772763956 0.7539553388007934
17.98540281722751 315.66623773733085 0.7495117095423076
17.990630372180924 313.7092346349118 0.7465626761398243
17.995857927134338 314.35412382193044 0.7474900015705294
18.001085482087753 318.26105856307584 0.7513873113877954
18.006313037041167 320.85521278515125 0.7556745467856002
18.01154059199458 318.6262506817712 0.7536146626902375
18.016768146947996 316.02623401870375 0.7507424498048818
18.02199570190141 313.1665925911507 0.747810286784081
18.027223256854825 312.5983596089782 0.7461033809022233
18.03245081180824 309.2878126044073 0.742556128778416
18.037678366761654 306.9655174984654 0.7402601942318037
18.042905921715068 303.5929375089124 0.735396823522735
18.048133476668482 302.3231070975649 0.7348267493234372
18.053361031621897 303.11092937748026 0.7348447574963972
18.05858858657531 303.1897273596943 0.734899418607356
18.063816141528726 301.3320811209154 0.7325483520613311
18.06904369648214 297.2977581611668 0.7276506412188799
18.074271251435555 300.54521742145823 0.7314221922515423
18.07949880638897 303.38061618729154 0.7353122623883306
18.084726361342383 310.13734389972024 0.7429922104186178
18.089953916295798 314.39558538345216 0.7485514701159228
18.095181471249212 317.35902148971684 0.7513465546950254
18.100409026202627 325.0301028045532 0.7600688256128775
18.10563658115604 332.5313805529824 0.768599827166944
18.110864136109456 346.96071105207875 0.7844153929620562
18.11609169106287 364.47643720822686 0.8039802529826235
18.121319246016284 383.9790225287962 0.8251352385209227
18.1265468009697 407.3764779139112 0.8492838083587754
18.131774355923113 436.4682492624525 0.8790711025285687
18.137001910876528 471.41841813381757 0.9132449277177933
18.142229465829942 509.48180928529905 0.9494608261101071
18.147457020783357 536.8051069621247 0.9746468407250983
18.15268457573677 548.5911753371662 0.9849416247266655
18.157912130690185 542.6461816850309 0.9800732088157511
18.1631396856436 522.3673911818486 0.9616290468456643
18.168367240597014 492.7329169627008 0.9340620542593766
18.17359479555043 462.3934427180605 0.9052879082261733
18.178822350503843 438.10670221057865 0.8806649724141984
18.184049905457258 415.32359494013775 0.857385886030539
18.189277460410672 402.88814742622844 0.8443515031976039
18.194505015364086 396.43481640225593 0.8375395825702004
18.1997325703175 392.69693052492045 0.8339064334027022
18.204960125270915 390.0495456820192 0.8311786763009733
18.21018768022433 390.22153470263856 0.8314794670691013
18.215415235177744 395.5909399924556 0.8374439056386318
18.22064279013116 403.9704639940578 0.8464377190668809
18.225870345084573 413.4401420198066 0.8559605988587691
18.231097900037987 416.97792539491917 0.8592666374134116
18.236325454991402 419.59241407889255 0.8615924892134776
18.241553009944816 419.72362938305537 0.8618605657510316
18.24678056489823 423.3473601361751 0.8652794949376813
18.252008119851645 420.67346788671676 0.8629467228867987
18.25723567480506 415.8327846972374 0.8577604805337815
18.262463229758474 406.57856440076773 0.848055275370145
18.26769078471189 397.8545634585136 0.8389599332845107
18.272918339665303 393.91732283057866 0.834834602369297
18.278145894618717 389.71555064838395 0.8303263037601306
18.28337344957213 384.0458051595557 0.8242739773252779
18.288601004525546 378.64895350151323 0.8185070709220512
18.29382855947896 373.71372140003734 0.813248639117158
18.299056114432375 369.5313148631664 0.8092058924311204
18.30428366938579 363.08978928507554 0.8028879069597858
18.309511224339204 356.4604807740746 0.796002758788059
18.314738779292618 348.60940413155373 0.7872253388428407
18.319966334246033 344.18409835454537 0.7822565578435858
18.325193889199447 340.9281141091608 0.7781406062040686
18.33042144415286 333.09648414243685 0.7692606637777809
18.335648999106276 328.00906621442846 0.7635154667653729
18.34087655405969 319.44817472271234 0.7535840720114896
18.346104109013105 315.496334718477 0.7493130966327036
18.35133166396652 312.3043523344194 0.7451158970475207
18.356559218919934 312.12069081356407 0.7444689957920678
18.361786773873348 310.7867076160899 0.7441391208825024
18.367014328826762 311.9384484575128 0.7456472155840134
18.372241883780177 310.20773497221563 0.7446520113366727
18.37746943873359 309.1046107600731 0.7427362739828192
18.382696993687006 309.5950807810303 0.7422797187115693
18.38792454864042 315.15944033512915 0.7516857295440715
18.393152103593835 323.35431298045086 0.7731583093172226
18.39837965854725 335.42219147060547 0.7946712575935225
18.403607213500663 350.8719221496177 0.8180525608136948
18.408834768454078 373.4728928216888 0.8477471885381159
18.414062323407492 404.87658590533346 0.8869389179087822
18.419289878360907 439.42796446194217 0.9279784038342093
18.42451743331432 472.74996010181667 0.9660540264990101
18.429744988267736 496.71276039317263 0.9951888124216528
18.43497254322115 504.82254377692317 1.0066410632064036
18.440200098174564 503.93530725264884 1.0097041900497135
18.44542765312798 495.42154991009073 1.0054078049250446
18.450655208081393 480.26430648412156 0.9929104902974486
18.455882763034808 459.3829510993777 0.9746844794742457
18.461110317988222 441.45172899576187 0.9587730300605558
18.466337872941637 425.68820144682337 0.9440881688248105
18.47156542789505 414.85343215945574 0.9353768012675181
18.476792982848465 403.7340872135145 0.9251517291166768
18.48202053780188 396.6934372009017 0.9201226250882731
18.487248092755294 394.02688757059013 0.9199959334703286
18.49247564770871 391.6302228168356 0.9191528154956343
18.497703202662123 385.6122819247173 0.914907639067917
18.502930757615538 380.56372082701563 0.9107621034005107
18.508158312568952 375.5960522750387 0.9075276835061701
18.513385867522366 368.6310186155984 0.9022926154291718
18.51861342247578 364.51705290288345 0.8996441243301817
18.523840977429195 360.87826134223627 0.898107502131684
18.52906853238261 359.57422010539386 0.8983851600571984
18.534296087336024 357.1186441508663 0.8974031422747514
18.53952364228944 356.15423431249314 0.8984438319512715
18.544751197242853 355.4597834153156 0.898990567252779
18.549978752196267 358.94616620277174 0.9052861761435216
18.555206307149682 361.1406539008503 0.9103257022895996
18.560433862103096 363.75103779371614 0.9160191289848382
18.56566141705651 367.2473826853225 0.9232826166645172
18.570888972009925 369.6812304562385 0.9281080838101927
18.57611652696334 374.83838735683423 0.9370769819245997
18.581344081916754 378.75739577137375 0.9442028174848937
18.58657163687017 383.20760110173524 0.9511200275971949
18.591799191823583 388.60416249172465 0.9595404211872547
18.597026746776997 399.0676978103699 0.9742427202707064
18.60225430173041 404.26721105980613 0.9828181829835949
18.607481856683826 406.23862418515984 0.9879136569249211
18.61270941163724 401.9243106131368 0.9838118343746121
18.617936966590655 397.9433584572437 0.9808766782133153
18.62316452154407 395.7817168420711 0.9776369735215071
18.628392076497484 397.3077898376171 0.9610862824913017
18.633619631450898 392.02154096905616 0.9452330658409829
18.638847186404313 387.76569782552576 0.9331828441347549
18.644074741357727 386.74669552055747 0.9264389494505353
18.64930229631114 383.7494110290954 0.9192740922436223
18.654529851264556 381.8130584443301 0.9118709500994208
18.65975740621797 383.0364636429301 0.9108407484659486
18.664984961171385 388.5328556914615 0.9139473053150082
18.6702125161248 394.1260420076883 0.9170433074402169
18.675440071078214 402.8679090984981 0.9247305483048766
18.680667626031628 407.1187474441194 0.9257444398473942
18.685895180985042 409.9418739032947 0.9265144900241296
18.691122735938457 410.8274097424165 0.9252903603569228
18.69635029089187 411.44751329590656 0.9232217986838722
18.701577845845286 409.6976364812438 0.9196171307663863
18.7068054007987 405.5147201642763 0.9131883607080123
18.712032955752115 400.09201234344914 0.9052739356103108
18.71726051070553 394.28245741846047 0.8974829068138461
18.722488065658943 387.13913477812395 0.8875490704100778
18.727715620612358 377.7151354541173 0.876238099198572
18.732943175565772 371.3589113281653 0.867825744304245
18.738170730519187 364.729035322818 0.8591679760391404
18.7433982854726 362.05259964388466 0.8548198014127926
18.748625840426016 358.6379802268764 0.849520038844025
18.75385339537943 352.1364891240243 0.8408423212452285
18.759080950332844 347.9786837010936 0.8348454813325118
18.76430850528626 343.5485876351748 0.8285246771807516
18.769536060239673 339.6667847251049 0.8231628074817819
18.774763615193088 331.6506991026888 0.8120410735926007
18.779991170146502 325.7735953852213 0.8032086037828646
18.785218725099917 316.0136360493746 0.7899883632273129
18.79044628005333 314.4042314449174 0.7874347683471404
18.795673835006745 315.05874784191724 0.7885607826023256
18.80090138996016 313.73244403504447 0.7860096936600354
18.806128944913574 311.64163694153615 0.7826257085460545
18.81135649986699 306.97082298454404 0.7750645830513279
18.816584054820403 309.37925983449753 0.7779842685733339
18.821811609773818 311.1907631182836 0.7791083464094669
18.827039164727232 311.58320905770194 0.7791637594158421
18.832266719680646 308.76237238698894 0.7756153197534915
18.83749427463406 305.0018592704126 0.7707277704313538
18.842721829587475 305.8584567937683 0.7715881269931161
18.84794938454089 304.19045373713465 0.7689735187085391
18.853176939494304 306.1475755457294 0.7713335535407535
18.85840449444772 305.31090762044687 0.7698660838729778
18.863632049401133 304.16944632796566 0.767442403830761
18.868859604354547 300.43570082201035 0.7622362218263183
18.87408715930796 300.8479311309756 0.7620444687850368
18.879314714261376 298.6627782986777 0.7589764935851849
18.88454226921479 297.27709994851233 0.7582851604098364
18.889769824168205 294.5298512775262 0.7544427034951716
18.89499737912162 295.26017635735803 0.7557189369857337
18.900224934075034 298.69827394921765 0.7595428826139689
18.90545248902845 298.03097127864845 0.7589556194424617
18.910680043981863 295.42582212796907 0.7562221541819601
18.915907598935277 290.0963398784812 0.7499935328833321
18.92113515388869 287.7637943364323 0.7469390291901242
18.926362708842106 289.50651476482403 0.7485433604077231
18.93159026379552 290.8572128771404 0.7487564531137786
18.936817818748935 290.6610104946301 0.7471923235464241
18.94204537370235 289.0759914001816 0.7444637619232053
18.947272928655764 287.55012534683294 0.7424635168476325
18.952500483609178 289.0296719445083 0.7441123118141064
18.957728038562593 287.54606947663655 0.7423712722042682
18.962955593516007 284.46297695357896 0.7385387432795552
18.96818314846942 285.36200247733 0.73859867399687
18.973410703422836 286.25458770899274 0.7378974489410259
18.97863825837625 287.65730044198017 0.7377833157132236
18.983865813329665 287.9251811745147 0.7378684618944771
18.98909336828308 287.966839073181 0.7389478433364975
18.994320923236494 290.1166819256718 0.7419896867114485
18.999548478189908 292.4350522738383 0.7453587167679422
19.004776033143322 292.822225471679 0.7460033842720543
19.010003588096737 297.07757604551125 0.750728969364155
19.01523114305015 297.597715088009 0.7520406328363846
19.020458698003566 294.8427736214125 0.7474023816926004
19.02568625295698 292.9144488185112 0.7457762738744892
19.030913807910395 291.81879307316086 0.7438593321783545
19.03614136286381 295.85103591163096 0.7483191821232779
19.041368917817223 297.8878300668259 0.7500425712744222
19.046596472770638 296.92483796641386 0.7476122038422659
19.051824027724052 294.62710138821274 0.7441383237326118
19.057051582677467 296.7395335474313 0.7464145875210598
19.06227913763088 298.2667664060696 0.7487339574812233
19.067506692584296 299.95466865358827 0.7506764751079246
19.07273424753771 298.14410410186616 0.7473421229634449
19.077961802491124 297.3161344725921 0.7459096776878166
19.08318935744454 299.4594310212485 0.748172467987401
19.088416912397953 303.5915355283718 0.7535170364271114
19.093644467351368 307.72220713870195 0.7585897454648677
19.098872022304782 308.82318031666335 0.7598305130707298
19.104099577258197 308.19032201105233 0.7588615199244357
19.10932713221161 308.8624370127631 0.7589858922877343
19.114554687165025 309.5414301760883 0.759396906781257
19.11978224211844 308.245532741734 0.757095762482213
19.125009797071854 311.85607147862885 0.7604030666425315
19.13023735202527 312.4755484887515 0.7609716036643007
19.135464906978683 314.31878422832716 0.7639093857579963
19.140692461932098 313.00791177529885 0.7620535570149647
19.145920016885512 316.8235732244391 0.7672006613962662
19.151147571838926 318.961528414945 0.7694368374179795
19.15637512679234 318.465605068433 0.7687760663719894
19.161602681745755 315.2236021243409 0.7658515501947869
19.16683023669917 310.54382622343826 0.7595364748003162
19.172057791652584 307.23039309187476 0.7557657703913296
19.177285346606 307.5164528794942 0.7558116021756174
19.182512901559413 311.7386464691066 0.7596656565612889
19.187740456512827 314.3887788722284 0.7632210792662659
19.19296801146624 312.4217240657502 0.760076958609068
19.198195566419656 306.3632084972951 0.7528727873222113
19.20342312137307 302.869110259298 0.7484911124254349
19.208650676326485 301.13393428298144 0.7456930230829272
19.2138782312799 303.6784585171713 0.7495141901338336
19.219105786233314 304.8866071233437 0.7505694839338429
19.22433334118673 304.7052990897798 0.7503605057180719
19.229560896140143 304.7186672927094 0.7505629451127259
19.234788451093557 305.20423546876236 0.7499378604326309
19.24001600604697 306.2076273756229 0.7517565538827913
19.245243561000386 305.556310200593 0.7510253903721672
19.2504711159538 302.66788407415265 0.7476941496174648
19.255698670907215 299.69215146709905 0.7448494597708335
19.26092622586063 296.7330013283483 0.740675565355322
19.266153780814044 296.82838265638685 0.7402655532793357
19.271381335767458 296.47550334676544 0.7401487676716705
19.276608890720873 296.55115831289464 0.7397178426299729
19.281836445674287 299.3557110047008 0.7441622648287538
19.2870640006277 300.81236977834203 0.7456240557510275
19.292291555581116 303.1128539510009 0.7486290546063173
19.29751911053453 301.4689620214671 0.7466007414870226
19.302746665487945 300.4147611975075 0.744603352106199
19.30797422044136 300.55130437492323 0.7448502981052632
19.313201775394774 303.74653412766315 0.748494414762702
19.318429330348188 306.3658707800838 0.7512691964087139
19.323656885301602 308.1289654165934 0.7534185009012087
19.328884440255017 309.5552826316454 0.7549989235732599
19.33411199520843 312.97866411665024 0.7584297210258671
19.339339550161846 315.04197228453313 0.7604432404710267
19.34456710511526 321.14104029488504 0.7668797190418546
19.349794660068675 329.4587527061384 0.7771811158045858
19.35502221502209 337.5385697784952 0.7861185252287334
19.360249769975503 346.91538786117053 0.7962528587928905
19.365477324928918 354.80220802746356 0.8053736886759417
19.370704879882332 363.3428101947273 0.8144552641218785
19.375932434835747 372.52864133772164 0.8247274482356257
19.38115998978916 379.10345724972717 0.8317374394418671
19.386387544742576 385.25381389198304 0.8377488730398934
19.39161509969599 390.44353793669814 0.8437610736864837
19.396842654649404 392.55962768363906 0.8459218993212139
19.40207020960282 391.32338959292065 0.8445631616219637
19.407297764556233 388.2772087328062 0.8412858716662708
19.412525319509648 387.4562052118206 0.8399643235103487
19.417752874463062 385.4442483341707 0.8378192187027559
19.422980429416477 384.2191835437995 0.8366734169901849
19.42820798436989 377.9110712255152 0.8293719031288554
19.433435539323305 373.24360668754747 0.8247273944985428
19.43866309427672 368.56991904368596 0.8189036055000329
19.443890649230134 363.21560078137406 0.8130252769746082
19.44911820418355 359.2679042305548 0.8085190399830184
19.454345759136963 358.60734358149614 0.8074624753786761
19.459573314090377 357.7263631183441 0.8071476411595876
19.464800869043792 356.14073298030956 0.8050477754995314
19.470028423997206 355.80763295091066 0.8043832857684491
19.47525597895062 355.0037054611712 0.8033656545029828
19.480483533904035 351.5508669877308 0.7998480228654896
19.48571108885745 349.71516150943046 0.7980742579498017
19.490938643810864 350.12580742085123 0.7983990787453747
19.49616619876428 351.38835826889687 0.7987809969048862
19.501393753717693 352.400774347005 0.8000717026122254
19.506621308671107 353.3384479870437 0.8012789877046744
19.51184886362452 353.0050419655946 0.8009430757268302
19.517076418577936 351.89343604514886 0.7999162251006623
19.52230397353135 352.07229595829926 0.7995731653476305
19.527531528484765 351.937484261854 0.7993434029874152
19.53275908343818 348.5442018906438 0.7953799592332689
19.537986638391594 346.3535585025201 0.7931229656810553
19.54321419334501 345.06916900803253 0.7918468423556518
19.548441748298423 346.7380053956006 0.7933228526828309
19.553669303251837 350.2395141802208 0.7970045357659772
19.55889685820525 354.14150798901056 0.8011798460572679
19.564124413158666 359.30521951903984 0.8070280038352167
19.56935196811208 362.7269815699302 0.8109406376007423
19.574579523065495 364.4432196281778 0.8127262630084954
19.57980707801891 365.330887725558 0.8135167873398956
19.585034632972324 365.4687884915039 0.8137848911246333
19.590262187925738 367.9179591141006 0.816972654725134
19.595489742879153 372.9389240427515 0.8225064652380749
19.600717297832567 381.02984815900913 0.83077226239033
19.60594485278598 387.4580966665162 0.8369035575489819
19.611172407739396 390.04460113966013 0.8393029630176126
19.61639996269281 391.3802843120137 0.8405070778940725
19.621627517646225 394.3084944894144 0.8438496240150418
19.62685507259964 394.64250754714186 0.844344864927987
19.632082627553054 395.28829667593897 0.8448843241981581
19.637310182506468 391.80709175253946 0.8408968400166816
19.642537737459882 392.4198368996409 0.8420203263591823
19.647765292413297 395.3979868698108 0.8448946308642215
19.65299284736671 399.9858973254865 0.8499377102917386
19.658220402320126 403.4914711926615 0.8535142479569543
19.66344795727354 402.83764742812053 0.8528833305627449
19.668675512226955 399.9439176789633 0.8495929245508673
19.67390306718037 391.756292541582 0.8401393656873831
19.679130622133783 389.3270851734848 0.8378097389207877
19.684358177087198 390.88459215902213 0.8397344833843853
19.689585732040612 394.8884067731454 0.8440200241979944
19.694813286994027 394.08981681164 0.8431521585924215
19.70004084194744 387.6273792871028 0.8359938273709859
19.705268396900856 383.5208240435408 0.8313927259927829
19.71049595185427 383.1638066822536 0.8316823044524974
19.715723506807684 380.49996662445295 0.8287113297126313
19.7209510617611 379.9723453959188 0.8282222943880956
19.726178616714513 376.67260307374534 0.8241124236002197
19.731406171667928 378.1527203292482 0.8250616087914749
19.736633726621342 378.4623914978228 0.8257086886107495
19.741861281574757 379.82839300961865 0.8271056692842925
19.74708883652817 378.9623085183544 0.8262041844149712
19.752316391481585 379.3047611196956 0.8267294216387233
19.757543946435 376.70255872968437 0.8232730237231065
19.762771501388414 373.0054366464092 0.8195035455321733
19.76799905634183 367.93292810929967 0.8140361273660872
19.773226611295243 363.3710873106131 0.8090556778238238
19.778454166248657 360.52371552496 0.8060435305910031
19.783681721202072 356.51153908282237 0.8012087075351239
19.788909276155486 349.37673386002723 0.7936761874326196
19.7941368311089 347.91259622485836 0.7922732501059786
19.799364386062315 346.71959061574915 0.7908316825034883
19.80459194101573 347.7923236098049 0.792613552349109
19.809819495969144 348.15509903537605 0.792637170488361
19.81504705092256 344.2117691111731 0.7882683629629538
19.820274605875973 340.6963022126006 0.7837121204011939
19.825502160829387 335.9602370961189 0.7780536757650748
19.8307297157828 330.8010985759808 0.7723261399135227
19.835957270736216 326.2415258285645 0.7673077752086622
19.84118482568963 324.0809804854051 0.7646077225511042
19.846412380643045 324.5816039728355 0.7657825011074456
19.85163993559646 322.6382697904576 0.7628779720268962
19.856867490549874 320.0512401742766 0.7598745523376015
19.86209504550329 317.74594649641205 0.7573225044921567
19.867322600456703 317.5853182175873 0.7567722986658353
19.872550155410117 320.57378088678354 0.7601657034291275
19.87777771036353 320.78335669089887 0.75973006839608
19.883005265316946 320.40561141762544 0.7600458318755235
19.88823282027036 316.38960627341976 0.7558620601933165
19.893460375223775 315.1925984388473 0.7542567825601975
19.89868793017719 316.1287569054227 0.7546239501303783
19.903915485130604 316.329519587228 0.7544053472506789
19.909143040084018 313.5873590706534 0.7516644387225447
19.914370595037433 317.6318261605468 0.7574781068787702
19.919598149990847 320.14328521545116 0.7598767342181089
19.92482570494426 321.48114438192 0.7614000414931518
19.930053259897676 320.06666419455587 0.7590482236971369
19.93528081485109 320.2733042303771 0.7595217535931577
19.940508369804505 318.09174268344765 0.7574504619730037
19.94573592475792 318.46093800707297 0.7572418876557429
19.950963479711334 317.8337402823695 0.757048645180313
19.956191034664748 320.19775218792057 0.7590866586975398
19.961418589618162 323.51831312637654 0.7624823955340979
19.966646144571577 324.65633735350616 0.7635829258513807
19.97187369952499 328.6717924873527 0.7681649279532662
19.977101254478406 333.14908208447815 0.7729151780080412
19.98232880943182 338.32695270063994 0.7789259241142502
19.987556364385235 341.60421952848117 0.781708857294023
19.99278391933865 346.2602888201011 0.787541910610099
19.998011474292063 350.28572554664146 0.7923114852755179
20.003239029245478 362.48870259335825 0.8058893929673521
20.008466584198892 376.3520073447911 0.8211547402032008
20.013694139152307 400.84964214381307 0.8469192902760075
20.01892169410572 425.8426349665706 0.8725665789610283
20.024149249059136 446.27002473519855 0.8929929413906653
20.02937680401255 455.4107550146602 0.9014843566438321
20.034604358965964 454.69802665065686 0.9009217748898423
20.03983191391938 447.07315675221815 0.8931403615747666
20.045059468872793 435.89235045422976 0.8818297389769344
20.050287023826208 423.3726638475362 0.8691828243998382
20.055514578779622 409.530818288732 0.8548114120554194
20.060742133733036 404.0286177875098 0.8498749244847206
20.06596968868645 399.5890877343213 0.8452205912309547
20.071197243639865 397.02061389571264 0.8420152255571409
20.07642479859328 394.41683737805647 0.8391687096982553
20.081652353546694 398.63251815772526 0.8436197105065267
20.08687990850011 402.07906577131047 0.8473611683804582
20.092107463453523 411.133904979294 0.8567499358928864
20.097335018406937 420.35799719590483 0.8656960074687048
20.102562573360352 430.72364985065263 0.8763756628229611
20.107790128313766 438.73104165616775 0.8843631038044096
20.11301768326718 442.91013270957 0.888618493371721
20.118245238220595 438.53932015012896 0.8842176797426107
20.12347279317401 432.38995829605034 0.8775670040389365
20.128700348127424 422.94092998537735 0.8684119737341367
20.13392790308084 410.2291993763659 0.8554905333441355
20.139155458034253 396.13964226938003 0.8410011555845334
20.144383012987667 383.0439196333089 0.8267102582615491
20.14961056794108 370.7063128967463 0.8133540774616963
20.154838122894496 360.2115486918359 0.8014741332138419
20.16006567784791 352.0632249990957 0.7925345100678935
20.165293232801325 346.9510462355208 0.7861610675777229
20.17052078775474 343.1583619578471 0.7822890951644232
20.175748342708154 340.16999355637887 0.7791627402805349
20.18097589766157 343.01204463013073 0.7824369845364905
20.186203452614983 342.6699522768486 0.7818815039075231
20.191431007568397 343.8319494111482 0.782804367659369
20.19665856252181 338.28962476962977 0.7770329107937034
20.201886117475226 338.1475987699091 0.7772094086283473
20.20711367242864 339.0262890011787 0.7782831735828991
20.212341227382055 342.00268917819676 0.7814790270193089
20.21756878233547 343.88741308449 0.7831119885391394
20.222796337288884 344.88100310277014 0.7839506291452054
20.228023892242298 346.04561058918773 0.7857543465565704
20.233251447195713 347.1273265731981 0.7863654407527506
20.238479002149127 347.15830551584605 0.786557883316668
20.24370655710254 348.73265293359026 0.7882223848228788
20.248934112055956 350.5289220766558 0.7903079155895226
20.25416166700937 357.29788813056655 0.7979485261090806
20.259389221962785 360.89668666226163 0.8017236286186161
20.2646167769162 362.5761976622954 0.8039159899854624
20.269844331869614 359.11154650131596 0.8004117087421364
20.275071886823028 357.76356773548724 0.7988104609450444
20.280299441776442 353.5864352772732 0.7944422228036596
20.285526996729857 349.7659653320111 0.7898321251186518
20.29075455168327 346.9536454538678 0.7869289403310676
20.295982106636686 344.63194923491966 0.7846060479204314
20.3012096615901 345.9475699275022 0.7855438791902621
20.306437216543515 346.12017061974984 0.7855923460770267
20.31166477149693 346.01147262889003 0.7849445872690349
20.316892326450343 344.0329571727927 0.782345975181378
20.322119881403758 337.6390213204517 0.775406653062048
20.327347436357172 330.9817465180896 0.7674326329094501
20.332574991310587 326.5070708860912 0.7628200834073333
20.337802546264 326.2194505754247 0.7626719743615863
20.343030101217416 326.5703799225965 0.763062223609286
20.34825765617083 326.51440979922535 0.7630581163145078
20.353485211124244 323.80621501924776 0.7604276245521726
20.35871276607766 319.47231791029225 0.7554584311761549
20.363940321031073 316.8265212690652 0.7526978185063817
20.369167875984488 313.75852460032445 0.7478061341641999
20.374395430937902 314.73652856402714 0.7490059646990506
20.379622985891316 311.58214634791756 0.7455309674768931
20.38485054084473 310.6942431131347 0.7446508276901072
20.390078095798145 308.950183738232 0.743197542971091
20.39530565075156 312.703711887707 0.7471720572848745
20.400533205704974 312.4065048938455 0.7476244360228735
20.40576076065839 312.56011947288624 0.7477563353361615
20.410988315611803 308.9924951591127 0.7426646309685654
20.416215870565217 304.95642326312014 0.737327150336752
20.421443425518632 305.57790168272146 0.7380339210370359
20.426670980472046 306.9952305521142 0.7407809111726492
20.43189853542546 310.0928917606534 0.7446676791499094
20.437126090378875 310.9683803464309 0.7447862312031148
20.44235364533229 309.9536555292024 0.7432564527431347
20.447581200285704 310.79342239260563 0.7441904169401217
20.45280875523912 314.30430632246976 0.7480356121295408
20.458036310192533 315.43107452551266 0.7496454747344649
20.463263865145947 316.7912103243299 0.7506292502488755
20.46849142009936 315.9907429634505 0.750605555720238
20.473718975052776 318.9773639213005 0.7539865343321579
20.47894653000619 319.9438171395526 0.7546200047705578
20.484174084959605 321.45121718215677 0.7560580376436106
20.48940163991302 322.76241263841285 0.7569456651632024
20.494629194866434 320.8520041270214 0.7549642790636435
20.49985674981985 319.85907489645155 0.75407356947612
20.505084304773263 319.3432440145417 0.7538976573697631
20.510311859726677 318.6338503916713 0.7534199259551164
20.51553941468009 317.89580111490915 0.751944363689901
20.520766969633506 316.1377746686211 0.7493788200531962
20.52599452458692 318.10045921781125 0.7512544989599239
20.531222079540335 320.70919260870033 0.7536183146643425
20.53644963449375 320.9534251588995 0.7546676684371011
20.541677189447164 319.2819150352091 0.7532740193330996
20.546904744400578 319.63190582939234 0.753441662002968
20.552132299353993 321.9895539889911 0.7560372965124016
20.557359854307407 326.2132575082992 0.7600957361473415
20.56258740926082 329.3435076472591 0.763983162923093
20.567814964214236 328.3949730623364 0.7637009960119326
20.57304251916765 326.2407675290463 0.7612461499882396
20.578270074121065 324.96357689619515 0.7596263216201293
20.58349762907448 326.3610149030177 0.7604127116857154
20.588725184027894 329.7331043722674 0.7636694919550489
20.593952738981308 330.51010974621784 0.7655432105460456
20.599180293934722 331.44538820027975 0.7664222156262325
20.604407848888137 331.98254242602576 0.7679825647057523
20.60963540384155 333.45760763882436 0.7691643607304778
20.614862958794966 331.0760022254726 0.7665401421843707
20.62009051374838 325.9802651783955 0.7607972926441323
20.625318068701795 323.29359182494477 0.757285630210204
20.63054562365521 323.9173933834032 0.7589976458500594
20.635773178608623 324.98131055920385 0.7600661586180057
20.641000733562038 325.4204472838859 0.760194411074497
20.646228288515452 320.9946803100377 0.7549463360796453
20.651455843468867 317.1694132134893 0.7500751119462379
20.65668339842228 312.6062185965754 0.7453526570080916
20.661910953375695 311.2135952666281 0.743836479517039
20.66713850832911 310.06335479396165 0.7417019601368824
20.672366063282524 309.9400424962829 0.7420787652674642
20.67759361823594 311.1300251673017 0.7435324227135847
20.682821173189353 311.39263965948 0.7451536228794969
20.688048728142768 312.54219228738083 0.7463070062545097
20.693276283096182 312.661249559176 0.74522454217552
20.698503838049596 310.2229067936015 0.7422816801299543
20.70373139300301 306.82031874374366 0.7376381403797553
20.708958947956425 304.18270774017617 0.7348631422634943
20.71418650290984 304.90675551524686 0.7356388919483535
20.719414057863254 307.42966936157654 0.7383525901355199
20.72464161281667 310.5027436791844 0.7428004313524782
20.729869167770083 309.78967542053186 0.7418323360814365
20.735096722723497 311.0825682595945 0.7423495132490845
20.740324277676912 311.1317659407018 0.7419237559748342
20.745551832630326 310.57104553324837 0.7407166783184784
20.75077938758374 308.5597290102867 0.739778444218178
20.756006942537155 310.36621512261803 0.742745482040002
20.76123449749057 314.8155402864629 0.7487044454994881
20.766462052443984 315.0621531634073 0.7491137599540353
20.7716896073974 314.9913476720122 0.7480658755471868
20.776917162350813 314.3655580362385 0.7463472716896519
20.782144717304227 314.2461264430453 0.7452527457396189
20.78737227225764 316.4318350710716 0.7479313220508865
20.792599827211056 316.977021844853 0.7489397315112908
20.79782738216447 322.54609369797055 0.7558488345716653
20.803054937117885 325.171360741399 0.7585716525775799
20.8082824920713 330.24625863952764 0.7640722261902286
20.813510047024714 335.1121323936671 0.7687851188302255
20.81873760197813 340.99404358312074 0.7752191515426629
20.823965156931543 344.1218139103716 0.7791829360195809
20.829192711884957 350.98355152727197 0.7874713828654059
20.83442026683837 355.91294271763536 0.792926223238964
20.839647821791786 359.6549414284328 0.7967249579970322
20.8448753767452 357.9840133948048 0.7949223846511257
20.850102931698615 356.7871303951672 0.7932369240969276
20.85533048665203 356.7663320696989 0.792789434399251
20.860558041605444 354.85913200120274 0.7906125676152932
20.865785596558858 354.2090979007568 0.7902003266836527
20.871013151512273 351.49552266944744 0.7876009907744675
20.876240706465687 348.6646300458129 0.7841739956850474
20.8814682614191 348.95277899445097 0.7844220582610802
20.886695816372516 348.1746217205668 0.7836585917272066
20.89192337132593 350.2058126521402 0.7858007894908442
20.897150926279345 350.9442482035521 0.7866253530028346
20.90237848123276 348.32558236541735 0.7832589494784541
20.907606036186174 343.5567736878884 0.7775820204483885
20.912833591139588 340.16024855777073 0.7740314721325675
20.918061146093002 337.275427333684 0.7709962001483532
20.923288701046417 335.91431591649047 0.7698705401449498
20.92851625599983 337.6832645586566 0.7715504690220945
20.933743810953246 340.0658459780822 0.7737557191069996
20.93897136590666 342.8309994324077 0.7769481626165815
20.944198920860075 342.6495867266889 0.7771537952409773
20.94942647581349 344.1575999272965 0.7791701294180382
20.954654030766903 347.1379629249744 0.7830508407910449
20.959881585720318 346.4314658140299 0.7820145503878593
20.965109140673732 344.9860927378034 0.7797775378067885
20.970336695627147 345.20884374439345 0.7794167155505873
20.97556425058056 342.9625248922556 0.7766392987511131
20.980791805533975 341.5545368620679 0.7750241806607783
20.98601936048739 338.01322715754884 0.7708682583631287
20.991246915440804 339.21461921032653 0.7721725448851777
20.99647447039422 338.5340015285632 0.7720490565742667
21.001702025347633 336.2975077356483 0.7701764713642767
21.006929580301048 335.5241087171561 0.7693129901691502
21.012157135254462 330.8828157156857 0.763451986993635
21.017384690207876 331.17429129923994 0.7634580204008152
21.02261224516129 331.4871180983082 0.7634787679065931
21.027839800114705 332.2154512090748 0.7654779347668951
21.03306735506812 332.21001509565235 0.7653456280411801
21.038294910021534 329.85836378628665 0.7634409804894431
21.04352246497495 327.16660158849567 0.7597434446814406
21.048750019928363 325.8545399556209 0.7576414480209679
21.053977574881777 326.1818911159057 0.7577293786959434
21.059205129835192 326.7976418862094 0.7581872348023007
21.064432684788606 325.7027896299994 0.7574862851140132
21.06966023974202 322.8623129064113 0.7542876799353951
21.074887794695435 318.52163513479843 0.7494882074104334
21.08011534964885 314.45468458983055 0.7443236752451036
21.085342904602264 309.8833367977897 0.7389457354667339
21.09057045955568 307.50478825990575 0.7354794373787196
21.095798014509093 306.1543243322988 0.7336082774736791
21.101025569462507 307.7386611922365 0.7347001940213933
21.10625312441592 304.59404404544233 0.730926449592752
21.111480679369336 301.71242711214774 0.7262249788003926
21.11670823432275 296.29318779355054 0.7194065834201281
21.121935789276165 292.38891544980544 0.7148757179738827
21.12716334422958 293.37111177622046 0.7168144809392842
21.132390899182994 294.33151568698275 0.7187889202395661
21.13761845413641 296.0003389129164 0.7200796933854362
21.142846009089823 293.49290130501083 0.7162856205523277
21.148073564043237 290.50211652828284 0.7130029092753252
21.15330111899665 289.73147544866737 0.7118365781425203
21.158528673950066 292.02782641199735 0.714777858308017
21.16375622890348 291.7686952181373 0.7132887214791175
21.168983783856895 290.4331802559471 0.711056657271425
21.17421133881031 287.2198311201727 0.7069224146858706
21.179438893763724 284.16104819186637 0.7025362329124785
21.184666448717138 283.7811650655718 0.7026097657243093
21.189894003670553 284.38160949724295 0.7036311349223391
21.195121558623967 287.9000526180782 0.708004464943451
21.20034911357738 290.2120281099731 0.709840393462517
21.205576668530796 286.9920578419879 0.7049372957097118
21.21080422348421 284.575500241626 0.7020950184665756
21.216031778437625 283.8623411058111 0.7022039925365595
21.22125933339104 286.853047594957 0.7057629710819532
21.226486888344454 287.22542952637616 0.706508101273151
21.231714443297868 287.2925930717178 0.7060383034817314
21.236941998251282 287.8487538920621 0.7077459833286591
21.242169553204697 286.0844428252473 0.7060149704466963
21.24739710815811 285.7229835099129 0.7051154777831911
21.252624663111526 287.95262730164643 0.7076166104161068
21.25785221806494 290.51515093889293 0.708684257308797
21.263079773018355 289.20122562339407 0.7065137787693955
21.26830732797177 285.0422499122089 0.7015726415017846
21.273534882925183 282.75559214235705 0.69823938691832
21.278762437878598 282.6312676507653 0.6984342364082126
21.283989992832012 284.25816139279465 0.7074372733439941
21.289217547785427 287.290037686889 0.722104122767964
21.29444510273884 288.445074968259 0.730719364695737
21.299672657692255 289.5419516506522 0.737082825204066
21.30490021264567 291.6336682870127 0.744417813942048
21.310127767599084 291.7067034204415 0.7478188555482468
21.3153553225525 290.6485704821333 0.7496411792010711
21.320582877505913 290.8167152740687 0.7537373934753825
21.325810432459328 291.6142671836506 0.7578956110048038
21.331037987412742 293.2415341108913 0.7639079693963463
21.336265542366156 297.00054668742456 0.77167711276815
21.34149309731957 296.8392778367507 0.773591882185155
21.346720652272985 294.7823720585961 0.7738856995397936
21.3519482072264 290.8698266752037 0.7706569716955045
21.357175762179814 290.0956675730013 0.7733126459019546
21.36240331713323 291.7628460150384 0.7783973448744985
21.367630872086643 294.29858590301353 0.7837671071921412
21.372858427040057 294.3204856669701 0.7862107014047252
21.378085981993472 292.87158404534074 0.7852134227705617
21.383313536946886 292.6503707335344 0.7875597936137017
21.3885410919003 294.9993433144577 0.7921965352495662
21.393768646853715 296.8912262163974 0.7960680743518954
21.39899620180713 297.9022838768849 0.7988862886229268
21.404223756760544 299.4774706045157 0.803068638376069
21.40945131171396 297.66813865447665 0.8040450990181016
21.414678866667373 298.42029825660114 0.807985740098965
21.419906421620787 296.71775474544813 0.8079160106037089
21.4251339765742 297.41529565117474 0.8117640425511643
21.430361531527616 298.89210379777506 0.815199716421442
21.43558908648103 300.43327549451527 0.8184740444639892
21.440816641434445 300.4507914457756 0.8188171344746542
21.44604419638786 303.89116082201525 0.824988585008637
21.451271751341274 305.2947278146837 0.8293488544744828
21.45649930629469 309.85015264604897 0.8374098175800633
21.461726861248103 313.7928356633951 0.8444102541501821
21.466954416201517 315.3802055674679 0.8483835375172312
21.47218197115493 315.03449988760826 0.8497749578180593
21.477409526108346 315.49452025294596 0.8527019354713139
21.48263708106176 311.3349511763057 0.8488913473635041
21.487864636015175 309.2072425558268 0.8484288476507548
21.49309219096859 301.0422935999044 0.8396640439964691
21.498319745922004 301.3069816342601 0.8422590709937451
21.503547300875418 300.6301119930698 0.8425508880504514
21.508774855828833 303.45328556984487 0.8456612723224921
21.514002410782247 301.47552052213393 0.8250069341640901
21.51922996573566 301.1712214237172 0.8160183393306729
21.524457520689076 300.605717276186 0.8076304592328395
21.52968507564249 301.40997102047425 0.8034313592518302
21.534912630595905 300.97041114998 0.7983364341189285
21.54014018554932 299.83659360026076 0.7941600603740981
21.545367740502734 304.42263899283466 0.797208639392097
21.550595295456148 302.0349505713603 0.7916479754901368
21.555822850409562 302.22021330110147 0.7897823662544663
21.561050405362977 298.74561345685345 0.7834513306700798
21.56627796031639 297.9840337189142 0.7805364649517333
21.571505515269806 301.21898012959264 0.7835752667022622
21.57673307022322 301.27611965564574 0.782711970161221
21.581960625176634 302.63934956980296 0.7838231572144738
21.58718818013005 302.2140568733645 0.7818236178748376
21.592415735083463 303.2064350071377 0.7807628336502811
21.597643290036878 302.2419854159189 0.7770080090539153
21.602870844990292 296.3499171638886 0.7667830507580582
21.608098399943707 297.9467589972469 0.7667058033095612
21.61332595489712 298.87637971120233 0.7675239188508617
21.618553509850535 302.28692466889686 0.7715974148257875
21.62378106480395 302.096769413942 0.769782900443765
21.629008619757364 302.58255212265243 0.76864967534961
21.63423617471078 301.53037799865933 0.7672574112251676
21.639463729664193 300.108499748709 0.7651634877368002
21.644691284617608 300.48111161589685 0.7654864540676797
21.649918839571022 299.93893790581336 0.7636085109793217
21.655146394524436 303.01596292337445 0.7676194266359826
21.66037394947785 303.4155802102997 0.7656561794189859
21.665601504431265 305.7266081591464 0.7681069248083789
21.67082905938468 308.98573354216677 0.7712085263498317
21.676056614338094 309.15221946904705 0.7706083343517686
21.68128416929151 310.36332672317843 0.7716443524723351
21.686511724244923 310.876593002913 0.7705940438812826
21.691739279198337 313.87263712565357 0.7738536323425524
21.696966834151752 317.3182255217096 0.77735732467782
21.702194389105166 318.4674053421225 0.7782798891873653
21.70742194405858 318.82251790966455 0.7787959398895586
21.712649499011995 323.50152029513197 0.7844446962746946
21.71787705396541 327.6069968908002 0.78860313393686
21.723104608918824 330.29575373541553 0.7905700697105432
21.72833216387224 330.446627258246 0.7890030077799534
21.733559718825653 333.93020792225195 0.793484273447716
21.738787273779067 337.71037056337684 0.7970685604933502
21.74401482873248 341.5241209954758 0.8016779476443131
21.749242383685896 342.84686937405394 0.8034174579873432
21.75446993863931 345.1074295670506 0.8059848376635059
21.759697493592725 345.82740582411117 0.8071728251859935
21.76492504854614 347.38339882850124 0.8080137388054267
21.770152603499554 346.8971587392643 0.8078635376178398
21.77538015845297 347.9289642657279 0.8087440246863149
21.780607713406383 353.80577433115656 0.8149178665399853
21.785835268359797 362.8942551016126 0.8243388880137659
21.79106282331321 364.5176791551963 0.8251614600863464
21.796290378266626 364.1840758076109 0.8247845464961615
21.80151793322004 361.91413497241695 0.8220674399111128
21.806745488173455 363.5911149887661 0.8236624955418845
21.81197304312687 367.5921539895573 0.827961736178876
21.817200598080284 369.334318341761 0.8303165873176762
21.822428153033698 373.12506328555105 0.8349701355889539
21.827655707987113 374.08145971203777 0.8363189544689221
21.832883262940527 373.50248820468624 0.8353306115680241
21.83811081789394 370.4553050692397 0.8318905310411575
21.843338372847356 363.66833992933704 0.823490875960201
21.84856592780077 358.6295850872097 0.8172593669907783
21.853793482754185 355.7930743333666 0.8143384806202811
21.8590210377076 352.383018981299 0.8103104179530964
21.864248592661014 352.3072020802222 0.8104411240580731
21.869476147614428 350.465168140138 0.8071506685124076
21.874703702567842 349.2429385785842 0.805631640601196
21.879931257521257 349.7162735996648 0.8060655919498757
21.88515881247467 353.2527944250198 0.8107684563524732
21.890386367428086 352.78564745200464 0.8096843116605641
21.8956139223815 352.569599895816 0.8090088870887406
21.900841477334914 350.38660327586757 0.805029773137296
21.90606903228833 351.0833024334829 0.8060585593267303
21.911296587241743 351.38942362510073 0.806487586143005
21.916524142195158 352.3227558478305 0.8079720197763733
21.921751697148572 351.49410518871343 0.8076433268635981
21.926979252101987 350.19715455223593 0.8052658522816895
21.9322068070554 350.64877277576295 0.8050490640274152
21.937434362008815 351.76638664020385 0.8051439912221242
21.94266191696223 351.2701375214835 0.8041825227720371
21.947889471915644 349.74977688004947 0.8022485721848411
21.95311702686906 348.2737372080048 0.8004389807279283
21.958344581822473 348.7377753074298 0.8014389805572334
21.963572136775888 347.60722744954745 0.8004701459815857
21.968799691729302 347.6025313365322 0.8001362683305165
21.974027246682716 346.75915858006846 0.7986434204433518
21.97925480163613 348.50480581519867 0.800301979946588
21.984482356589545 349.8917333585085 0.8014957025618495
21.98970991154296 351.7311619102278 0.8035990056175213
21.994937466496374 352.89649297000716 0.804778582911021
22.00016502144979 354.44081099740333 0.8069173499464932
22.005392576403203 352.49384911447754 0.8038043653985659
22.010620131356617 351.98154254553884 0.8026812879305656
22.015847686310032 353.3416858307035 0.8037197213185385
22.021075241263446 361.2750170910788 0.8121399163480036
22.02630279621686 367.94857701162124 0.8199883928088851
22.031530351170275 369.0669396593106 0.8205598679937769
22.03675790612369 370.7642446156732 0.8226098292138797
22.041985461077104 375.81768336933925 0.8279239068569113
22.04721301603052 379.9670140939688 0.832019738474146
22.052440570983933 384.34203451162614 0.8370396838395116
22.057668125937347 384.9845908572019 0.8373522899624968
22.06289568089076 386.05824200764465 0.8388979079377952
22.068123235844176 383.45045602573236 0.8360726972951888
22.07335079079759 376.953139360918 0.8291335907826073
22.078578345751005 370.5000334197717 0.8218370724388948
22.08380590070442 365.0553398097071 0.8152200623319368
22.089033455657834 363.3003572086261 0.8126569234591096
22.09426101061125 363.1947190798106 0.8124798590288878
22.099488565564663 362.95199226773525 0.8117070593707769
22.104716120518077 365.64088783324365 0.8148228073595939
22.10994367547149 367.5099894529895 0.8164316292158048
22.115171230424906 363.2600831985525 0.8114437191994555
22.12039878537832 361.4766166909732 0.8094845150901548
22.125626340331735 357.72703888273014 0.8050402977819011
22.13085389528515 354.59592186928217 0.8022522346699456
22.136081450238564 351.9343205962985 0.7988500398841714
22.141309005191978 353.61301401066885 0.8005444458738951
22.146536560145393 353.99104563482626 0.8011397737826464
22.151764115098807 353.67719529543524 0.8007848378573578
22.15699167005222 351.3756334198005 0.7983117214036276
22.162219225005636 349.8362857960651 0.7962481563084997
22.16744677995905 349.7339764346945 0.7954849446414204
22.172674334912465 352.0106634574681 0.7985065850524606
22.17790188986588 355.34966796094443 0.8014322977334355
22.183129444819293 354.64046743052677 0.8010216582352775
22.188356999772708 351.7873215707098 0.7975718965712842
22.193584554726122 352.7048032039624 0.7984423429240503
22.198812109679537 354.06270722254396 0.800361982591708
22.20403966463295 356.9997905480283 0.8028152288196723
22.209267219586366 357.58910394723904 0.8035242855519642
22.21449477453978 357.0569960501516 0.8023163737925579
22.219722329493194 354.62221815976505 0.7995371566356504
22.22494988444661 351.3142998344439 0.7958314401545569
22.230177439400023 348.6341386326939 0.7926303169780123
22.235404994353438 345.01026467930524 0.7884849101421297
22.240632549306852 343.7942396096092 0.7871047309779575
22.245860104260267 341.03006532110845 0.7834010702640894
22.25108765921368 337.6144981427146 0.7806687898119292
22.256315214167095 334.56838728567243 0.7772057324983854
22.26154276912051 331.7385938500906 0.7747448872956283
22.266770324073924 330.12969055912964 0.7721747323918066
22.27199787902734 328.7383121356762 0.7696336257585403
22.277225433980753 328.10500060731954 0.7695241614738118
22.282452988934168 324.3128147544101 0.7652642038317446
22.287680543887582 320.7573652905117 0.7615630505011305
22.292908098840996 319.27064922163123 0.7592840637667391
22.29813565379441 320.48532927311044 0.7603183745319856
22.303363208747825 319.4729904143842 0.759730946825709
22.30859076370124 317.6502039352246 0.7575879920409434
22.313818318654654 320.18982977984496 0.7603138227000182
22.31904587360807 321.43688551430273 0.7614695323873734
22.324273428561483 318.8704875005804 0.7576920461374955
22.329500983514897 315.6297835609533 0.7536942849564404
22.334728538468312 312.2490939007223 0.7488541531495685
22.339956093421726 310.2856581562896 0.7466684752753225
22.34518364837514 310.52493244416263 0.7474414547285174
22.350411203328555 310.5608522107997 0.7479473113961599
22.35563875828197 312.60167939168485 0.7509159874550828
22.360866313235384 312.44727282318706 0.7511160230262064
22.3660938681888 311.46816570767805 0.7508733068824643
22.371321423142213 307.82548803578953 0.7456401964076594
22.376548978095627 305.5848790563051 0.742719582576192
22.38177653304904 302.66678791573133 0.7390544849611526
22.387004088002456 297.6225750211297 0.7325774145121305
22.39223164295587 296.57964745959885 0.7302254595670115
22.397459197909285 296.13730725998016 0.729107537413823
22.4026867528627 297.54305460767165 0.7302276919355288
22.407914307816114 296.2532101090544 0.7290777487275435
22.41314186276953 294.30848064390875 0.7262587682284546
22.418369417722943 292.7995742614713 0.7247012745216204
22.423596972676357 294.0867458656421 0.7264360927795817
22.42882452762977 291.56043697546994 0.7235409898303761
22.434052082583186 291.4782666478342 0.7241969419253556
22.4392796375366 292.02569218572097 0.7244402078596006
22.444507192490015 289.3421082325317 0.7212938891880941
22.44973474744343 286.38393858286713 0.7172587013297564
22.454962302396844 285.249867873956 0.7160643680624885
22.460189857350258 285.3371627660149 0.716395283620394
22.465417412303673 284.199523860437 0.7143795339084313
22.470644967257087 285.62368758716985 0.7155818875745432
22.4758725222105 287.0011466484203 0.7176620880163919
22.481100077163916 288.6417432194698 0.7202981501448267
22.48632763211733 289.2835257493141 0.7216201811396222
22.491555187070745 287.65350219536094 0.719080467217349
22.49678274202416 286.28982810551395 0.7165178523696077
22.502010296977573 283.9851975198601 0.7137058069875594
22.507237851930988 282.2646771990614 0.7113524124225065
22.512465406884402 284.5286408061997 0.7139761178599006
22.517692961837817 286.0675175470643 0.7157541602206358
22.52292051679123 284.7018556356636 0.7147282001296776
22.528148071744646 283.1985348875076 0.7146149343231079
22.53337562669806 281.2591191755231 0.7118189618242525
22.538603181651474 279.99972591114636 0.7104877935803738
22.54383073660489 277.34123581695377 0.7064378484483298
22.549058291558303 277.0659876337698 0.706297324950091
22.554285846511718 277.670490716773 0.7063941204548523
22.559513401465132 277.70396940526206 0.7054767874607561
22.564740956418547 277.96538668074635 0.7060098754823724
22.56996851137196 279.18775539818404 0.7085105719737264
22.575196066325375 281.87394183009997 0.7121962166616521
22.58042362127879 281.636485835274 0.7120365195684987
22.585651176232204 279.64752871591196 0.7089560035299244
22.59087873118562 279.087924598588 0.707995557034898
22.596106286139033 279.20931014711635 0.707935678219323
22.601333841092448 280.1377121773923 0.7088225397630104
22.606561396045862 281.6744097797963 0.7110022697114385
22.611788950999276 280.733908565345 0.7092712021560944
22.61701650595269 282.1756076855837 0.7111944586520571
22.622244060906105 282.49506048494226 0.7118233201415819
22.62747161585952 281.82141964858624 0.7109259501835979
22.632699170812934 281.10816535261944 0.7092240762538432
22.63792672576635 282.21418303364 0.7097489041084731
22.643154280719763 280.795214318351 0.709112059314488
22.648381835673177 282.5737572754274 0.7118870225744474
22.653609390626592 283.4795976855181 0.7125329938695337
22.658836945580006 284.23648457623045 0.7119502029150516
22.66406450053342 282.44487291146714 0.7094567149274922
22.669292055486835 283.34651485607765 0.7107491571896146
22.67451961044025 283.0796938036843 0.7107066261280107
22.679747165393664 286.1118570915576 0.714342097893436
22.68497472034708 287.41447565489113 0.7160235911625183
22.690202275300493 289.8619799881722 0.7191534801258621
22.695429830253907 289.26467673842654 0.7183925099144393
22.70065738520732 288.6110409278157 0.7170876224368266
22.705884940160736 287.91639681041477 0.7164323701589895
22.71111249511415 287.33929284647263 0.7156057971904223
22.716340050067565 286.6517855009481 0.7147395694331822
22.72156760502098 288.98435028816505 0.7165920343188504
22.726795159974394 289.8329533261982 0.7168170995193511
22.73202271492781 292.28620973144615 0.7191194318371866
22.737250269881223 292.1828966163114 0.7196464463201715
22.742477824834637 291.5736669131462 0.7193086522529233
22.74770537978805 291.79143720092173 0.7201625531604874
22.752932934741466 294.2693704998188 0.7231989062026344
22.75816048969488 297.5742085973716 0.7274816641979611
22.763388044648295 300.5886347904604 0.7321695427346411
22.76861559960171 301.51112998086217 0.7336497115204175
22.773843154555124 302.66442452957125 0.7347571708859179
22.779070709508538 301.37383181463235 0.7323160816855667
22.784298264461952 301.3868070101785 0.73130192866286
22.789525819415367 299.39761226662057 0.7288253111314632
22.79475337436878 301.5935366761153 0.7312075067498023
22.799980929322196 304.8258029424928 0.7350889771696509
22.80520848427561 308.63234602838145 0.7391995008910781
22.810436039229025 313.62691374173954 0.7444317943053093
22.81566359418244 315.49117919137535 0.747181189482175
22.820891149135853 318.0613341259648 0.7503719407339448
22.826118704089268 319.679045261374 0.7517029532741413
22.831346259042682 319.0331934019325 0.7505564249994712
22.836573813996097 316.38776638306433 0.7466433048420319
22.84180136894951 318.37131014970583 0.7490471959328912
22.847028923902926 324.7889548353721 0.7570938559816259
22.85225647885634 328.1308651235644 0.7610002084590793
22.857484033809754 331.9074623448426 0.7653831169810595
22.86271158876317 333.03115112534203 0.7657355134924807
22.867939143716583 335.18821409838284 0.7680703575405851
22.873166698669998 335.41267749215046 0.7682070825238059
22.878394253623412 336.15435122355444 0.7685339760554076
22.883621808576827 338.4637943105436 0.7714669920545691
22.88884936353024 336.8436641646456 0.7689214283453453
22.894076918483655 334.51850679783075 0.766787143174791
22.89930447343707 331.5186566004993 0.7638171811460176
22.904532028390484 331.1005308079055 0.7640258960530053
22.9097595833439 329.4924246242641 0.7621379694925831
22.914987138297313 329.6024689881983 0.761213060797548
22.920214693250728 331.8772633914204 0.7635368345357009
22.925442248204142 334.5253971823864 0.7666554069355365
22.930669803157556 332.4360637701508 0.7640343995990003
22.93589735811097 327.4132709124969 0.7585469958324834
22.941124913064385 325.0385090585169 0.7550443505787766
22.9463524680178 326.1639139175013 0.7574415503894033
22.951580022971214 329.17397084291974 0.7609194138715197
22.95680757792463 327.3394644052486 0.7584466631619773
22.962035132878043 327.0438807961345 0.7579392923259031
22.967262687831457 325.5851361072057 0.7560213902309485
22.972490242784872 329.1994900681758 0.7605212837274906
22.977717797738286 333.43327253493555 0.7654191690131945
22.9829453526917 332.17594461655415 0.7637363856209964
22.988172907645115 328.77229303718843 0.7594354394695937
22.99340046259853 327.25400295725586 0.7567744543885083
22.998628017551944 328.8263253163094 0.7585814633134196
23.00385557250536 328.16852665142426 0.7578667179060758
23.009083127458773 329.3327976058098 0.7601870859753178
23.014310682412187 332.5824914584856 0.764707084795392
23.0195382373656 337.13421046293126 0.7699104289246701
23.024765792319016 337.7721745990519 0.7702402693010155
23.02999334727243 337.35309849992643 0.7693030980025065
23.035220902225845 334.9991184772597 0.7661122418249455
23.04044845717926 337.4366190972757 0.7690151260388122
23.045676012132674 336.93246404805933 0.7679547459994324
23.05090356708609 334.5335877475509 0.7652402249324632
23.056131122039503 331.82784786677723 0.7621549685654582
23.061358676992917 331.87838086155017 0.7629055719610499
23.06658623194633 331.75679465468494 0.7638617630539305
23.071813786899746 327.74643026710675 0.7592785395791292
23.07704134185316 326.03070288009565 0.7582086946267012
23.082268896806575 322.7990362050609 0.7532459703715801
23.08749645175999 323.32761925383835 0.7528617702689209
23.092724006713404 321.64867653609514 0.7502654871856521
23.097951561666818 322.2105373039288 0.7511215267839703
23.103179116620232 321.3090472318084 0.751225765941451
23.108406671573647 319.0134540507442 0.7492548085974303
23.11363422652706 318.56931363963986 0.7493118937593914
23.118861781480476 318.45816844570413 0.7496852966057386
23.12408933643389 318.72712019440206 0.7487326212687021
23.129316891387305 321.1819682155474 0.7511033384830258
23.13454444634072 321.1951144613205 0.7508866843162433
23.139772001294133 317.74720671921256 0.7471912252747437
23.144999556247548 313.9885145610084 0.7425709112952761
23.150227111200962 312.4705965489323 0.7392334790303606
23.155454666154377 316.827822675246 0.7441156997641232
23.16068222110779 318.44230340840494 0.7470053172706218
23.165909776061206 318.6048505155198 0.7479795098643447
23.17113733101462 314.2181166813028 0.7432735223984632
23.176364885968034 312.2809841371065 0.7390010821621761
23.18159244092145 309.66200865517783 0.735864034295968
23.186819995874863 310.0388201800845 0.7362614861066367
23.192047550828278 312.11000681271594 0.7387441875299726
23.197275105781692 314.9389693744405 0.7418301301697019
23.202502660735107 314.2285945750936 0.7404839279034816
23.20773021568852 315.9149328302405 0.742782436259791
23.212957770641935 312.7685018475139 0.7392115375247111
23.21818532559535 309.264070663167 0.7354935266680342
23.223412880548764 305.76034508022826 0.731798656398035
23.22864043550218 306.82700961765977 0.7330191381521096
23.233867990455593 306.86709269333517 0.7336411406316121
23.239095545409008 310.76198997756075 0.7374027265730813
23.244323100362422 313.8971311681128 0.7407414935674744
23.249550655315836 314.4565886983434 0.7414202824623837
23.25477821026925 313.464607105703 0.7401498894281527
23.260005765222665 310.8729823642384 0.7380857890985347
23.26523332017608 312.62293605113916 0.740034025754636
23.270460875129494 313.9051933572151 0.7412724719613427
23.27568843008291 316.99108958020673 0.7440325044809589
23.280915985036323 315.89228195433213 0.7421002023137121
23.286143539989737 317.3309926568883 0.7439959912946912
23.291371094943152 322.14291296037925 0.7498531566529306
23.296598649896566 323.0703611349287 0.7510613438562497
23.30182620484998 324.0880957836274 0.7520589842188191
23.307053759803395 322.4772963103812 0.7494870427447373
23.31228131475681 325.84896555628865 0.7534969800046428
23.317508869710224 329.36590776449515 0.7572189138195254
23.32273642466364 331.4795863314433 0.7589267796906819
23.327963979617053 333.8260571491771 0.7614367641816275
23.333191534570467 332.6485644072148 0.7600993182433612
23.33841908952388 331.4518049886551 0.7595010208697976
23.343646644477296 330.3601430597379 0.7585102888912293
23.34887419943071 332.9473380209046 0.7614617791147968
23.354101754384125 334.20144373744654 0.7628268239181245
23.35932930933754 335.7093951987997 0.7639595534649632
23.364556864290954 335.01497644987046 0.7630997109493127
23.369784419244368 334.42381470308504 0.7614806414069653
23.375011974197783 331.7589693936259 0.7584287285541341
23.380239529151197 333.0914539617953 0.760093371788836
23.38546708410461 335.8730334047987 0.7635560081276422
23.390694639058026 338.27242920618465 0.7662423138548409
23.39592219401144 338.0288514834095 0.7652777135301425
23.401149748964855 333.86637426793123 0.7610741645067347
23.40637730391827 333.72015567532685 0.7615386038586853
23.411604858871684 333.9133661818316 0.7624008008813996
23.416832413825098 335.29873196600056 0.7638846087676839
23.422059968778512 332.36634662905925 0.7604679154878681
23.427287523731927 331.9122647842664 0.7597290723456865
23.43251507868534 333.0850012329965 0.7608141998983745
23.437742633638756 335.91591581323115 0.7631634080540958
23.44297018859217 336.96657017908694 0.7644507294166248
23.448197743545585 339.55674093824285 0.7670258773029794
23.453425298499 338.3550269851297 0.7656756885698142
23.458652853452413 336.1356689132616 0.7634406371171066
23.463880408405828 334.22990840353646 0.7613279123838569
23.469107963359242 332.0388219604687 0.7591860146589775
23.474335518312657 331.1006624057001 0.7575644389022544
23.47956307326607 330.28051443623923 0.7563685432869437
23.484790628219486 328.67370986701235 0.7542476570526553
23.4900181831729 328.8811025761829 0.7550519543224684
23.495245738126314 328.7754135207478 0.7554066537063402
23.50047329307973 328.11301700315516 0.7549288517747267
23.505700848033143 325.2353859997283 0.7520152707521505
23.510928402986558 324.18579701617136 0.7506881779523965
23.516155957939972 323.70650781134816 0.7504697329434297
23.521383512893387 324.26624832459424 0.7504599088391855
23.5266110678468 317.40166604196594 0.7413988668928144
23.531838622800215 312.9426196939809 0.735995755335797
23.53706617775363 310.64874414812147 0.7335359422729002
23.542293732707044 315.7491437674221 0.7389504848224566
23.54752128766046 319.2034244403238 0.7431738551496443
23.552748842613873 318.7805797116614 0.74199694408505
23.557976397567288 320.8391803377869 0.7442114105159375
23.563203952520702 320.16143695989933 0.7423256416468763
23.568431507474116 323.03224670480046 0.7444354618961012
23.57365906242753 322.4871378532462 0.7440463283561864
23.578886617380945 322.11835100395615 0.743874152074799
23.58411417233436 321.1802695581263 0.7430517550689529
23.589341727287774 319.152105782773 0.7401813196866456
23.59456928224119 317.52308920256144 0.7378209336873831
23.599796837194603 318.07001299736817 0.738462107336517
23.605024392148017 318.18386544263814 0.7384787833287192
23.610251947101432 317.9916657712983 0.7383289515313757
23.615479502054846 317.38782460044604 0.7370714192457041
23.62070705700826 315.93213341507544 0.7344267807748772
23.625934611961675 316.3672991725971 0.7346656808312106
23.63116216691509 315.38115567330755 0.7330231597768365
23.636389721868504 312.94285826259625 0.7295360566096457
23.64161727682192 311.528686091067 0.7279289253219806
23.646844831775333 313.2805423932788 0.7298541916699802
23.652072386728747 316.76055909656884 0.734310391197512
23.65729994168216 322.11271311246827 0.739627520436154
23.662527496635576 323.1430647722334 0.7404348221379753
23.66775505158899 321.934683311829 0.7386683576480298
23.672982606542405 323.1954414969268 0.7397272224753006
23.67821016149582 327.250856829797 0.7443968562137195
23.683437716449234 331.31728100106193 0.7483108547974803
23.688665271402648 336.4759563980828 0.754158614159787
23.693892826356063 340.69109007425175 0.7578138949071844
23.699120381309477 343.4027652868021 0.7599595509262201
23.70434793626289 346.45422364020726 0.7626419384483839
23.709575491216306 345.1839329245605 0.7610837466003132
23.71480304616972 344.4209121215324 0.7602960680899495
23.720030601123135 340.95316036350255 0.7566196239938077
23.72525815607655 342.8239482014343 0.7584364495641336
23.730485711029964 341.7432392102962 0.7579091262054195
23.735713265983378 341.43266164932714 0.7574669383164291
23.740940820936792 339.9741266708978 0.756100659154515
23.746168375890207 344.2651779732967 0.7600584265121163
23.75139593084362 347.10544036522737 0.7627583344868054
23.756623485797036 348.8039813189657 0.7643325143242303
23.76185104075045 349.8554225412486 0.7649827826181075
23.767078595703865 354.5859984492225 0.7698210450696235
23.77230615065728 361.63078403368996 0.7769265061404904
23.777533705610693 367.7181677978771 0.782798835874807
23.782761260564108 373.6072725232078 0.7887659963785995
23.787988815517522 381.7846094410759 0.7964232367430827
23.793216370470937 385.1269165821851 0.799192274498072
23.79844392542435 385.04053270224443 0.7988275519975501
23.803671480377766 381.2928892597248 0.7951202201952411
23.80889903533118 380.1919577510332 0.7935578348729644
23.814126590284594 381.69339829795643 0.7944406053273245
23.81935414523801 377.1503158524971 0.7898388763010658
23.824581700191423 371.6908398783228 0.7841802261049502
23.829809255144838 362.8145776734062 0.7751691481918808
23.835036810098252 357.14094847511785 0.7688586329160034
23.840264365051667 354.87659588038457 0.7657527546855517
23.84549192000508 351.45620625597206 0.7619793364126101
23.850719474958495 353.07710293245333 0.7628118431142019
23.85594702991191 352.73778209226754 0.7622406734255065
23.861174584865324 353.95555303249455 0.7630785240615199
23.86640213981874 350.99506575820607 0.7597321552545927
23.871629694772153 349.80831865527415 0.7585347662180153
23.876857249725568 346.29397444093644 0.7550068865879218
23.882084804678982 345.56876844943866 0.7540568561702654
23.887312359632396 341.07551464900524 0.7482995736490476
23.89253991458581 339.9635633939136 0.7464184845482585
23.897767469539225 336.56130594236066 0.7429997702574982
23.90299502449264 340.30161101593336 0.7471890862253757
23.908222579446054 340.05479817398435 0.7468469744263826
23.91345013439947 338.0441594734446 0.7450549321471532
23.918677689352883 335.414039198372 0.741838716797073
23.923905244306297 336.1198808346472 0.7424570377682205
23.929132799259712 344.78962558487456 0.7506534344053374
23.934360354213126 343.39238972186564 0.7496815103073983
23.93958790916654 342.8626804953607 0.7488577599872767
23.944815464119955 339.6944242358685 0.7450023977658476
23.95004301907337 343.62543537662657 0.7488428469632744
23.955270574026784 344.7614428345888 0.7502841717527828
23.9604981289802 346.1322998303612 0.7527860486183925
23.965725683933613 344.5009634822802 0.7505305786126837
23.970953238887027 344.0748536320992 0.7498855927911379
23.97618079384044 343.206390450027 0.7488226139871155
23.981408348793856 345.30396083763054 0.7511147830177611
23.98663590374727 350.89854670801776 0.7573150626951297
23.991863458700685 354.1209305197363 0.7607691555727606
23.9970910136541 353.4158043441965 0.7600660678385976
24.002318568607514 350.55029886654205 0.7567488136165103
24.007546123560928 354.4347159847222 0.7605638660775804
24.012773678514343 358.10978906705276 0.7650916300274648
24.018001233467757 361.9472344482216 0.7691456610795219
24.02322878842117 362.1841112043136 0.7693927129668735
24.028456343374586 363.91632805005884 0.7706786385673341
24.033683898328 367.5919957644445 0.7741407802694666
24.038911453281415 370.2371935258539 0.7773653127498035
24.04413900823483 372.8659914974476 0.7795546978274455
24.049366563188244 373.9070499431326 0.7815570114871685
24.054594118141658 379.5762280963488 0.7871301164267653
24.059821673095072 382.94246165305105 0.7905860722265822
24.065049228048487 382.43798861061106 0.7897455534675285
24.0702767830019 381.5637470317743 0.8026902989543537
24.075504337955316 384.37119556631416 0.8161103070812509
24.08073189290873 385.12754257495715 0.8243460578453586
24.085959447862145 382.0102890680048 0.8274927118648883
24.09118700281556 377.4082510351868 0.8279825706612315
24.096414557768973 372.1411739979629 0.8271649472857532
24.101642112722388 365.6714010924402 0.8244637853514547
24.106869667675802 359.57219282184286 0.8219991794265346
24.112097222629217 354.16095651833524 0.8201148676883011
24.11732477758263 351.91345193058066 0.8211053782983371
24.122552332536046 347.94620150348004 0.8207862206620777
24.12777988748946 346.7302236467458 0.8234607996032548
24.133007442442874 344.4145423332368 0.824926073025443
24.13823499739629 345.02008167284544 0.8283740341834773
24.143462552349703 341.1287702479666 0.8261630297518623
24.148690107303118 338.2150168117172 0.825614803014655
24.153917662256532 337.3710789300709 0.8282117610443461
24.159145217209947 337.6141610746715 0.8320285125647491
24.16437277216336 337.89277593803786 0.8357203815725122
24.169600327116775 335.07940785485414 0.835987098870543
24.17482788207019 332.0136872876127 0.8348387002298903
24.180055437023604 334.0904824044632 0.8403295483365198
24.18528299197702 331.20777881749234 0.8387446901917612
24.190510546930433 327.4505594356566 0.8375041626602013
24.195738101883848 324.4060180917977 0.8358994919269974
24.200965656837262 322.7696422608609 0.8368852360734466
24.206193211790676 324.2999232982712 0.8418093366660258
24.21142076674409 325.336090540645 0.8457145619250162
24.216648321697505 325.60867189496423 0.8490078666106079
24.22187587665092 325.0563663582659 0.8510533790659978
24.227103431604334 322.1126460976226 0.8501597556744495
24.23233098655775 318.4075540427706 0.8475987311953203
24.237558541511163 317.1438251868654 0.8479424655912846
24.242786096464577 315.70961411428857 0.8480171795089331
24.248013651417992 318.86517088629745 0.8549612844659602
24.253241206371406 317.0439080633288 0.8555116541362173
24.25846876132482 318.07025852198194 0.8596014457506129
24.263696316278235 315.9817353891611 0.8580035559996926
24.26892387123165 318.0086128801832 0.8616330405554342
24.274151426185064 319.5355657592372 0.8649249082257069
24.27937898113848 322.4202653468993 0.8724654334490259
24.284606536091893 323.16641884785935 0.8760413363654156
24.289834091045307 323.9064335140013 0.8788383568329688
24.29506164599872 322.4751934682057 0.8785924411315097
24.300289200952136 324.1049476393107 0.8823135515141678
24.30551675590555 325.83964082998995 0.888261605504252
24.310744310858965 328.09790644474464 0.8930885482063802
24.31597186581238 326.6625291482843 0.8939453360860654
24.321199420765794 326.1763942098073 0.8958709787041337
24.326426975719208 327.4082813193612 0.8996517744757061
24.331654530672623 332.0119060187823 0.9079679529216642
24.336882085626037 334.55408379119393 0.9112633354277482
24.34210964057945 338.0013804484828 0.9168322963881246
24.347337195532866 338.01662862643866 0.9189592132149138
24.35256475048628 337.78615805950614 0.9217870659574056
24.357792305439695 339.3425734418502 0.9270709944061386
24.36301986039311 336.7381728749427 0.925858548246598
24.368247415346524 337.57771513630274 0.9289657710825836
24.373474970299938 336.4852478933655 0.9290161927587447
24.378702525253352 336.0633234443189 0.9300570511996014
24.383930080206767 334.63364887885643 0.9308913399061188
24.38915763516018 333.84616954592514 0.93216846622681
24.394385190113596 337.14945113399926 0.9394955729138174
24.39961274506701 335.993326352776 0.9403725345533342
24.404840300020425 336.56662960585123 0.9434814619478383
24.41006785497384 335.7180989577778 0.9446915698525071
24.415295409927253 336.1269156494414 0.948707952536179
24.420522964880668 329.7571516620092 0.9427665078745227
24.425750519834082 327.55587243587877 0.9426826421479275
24.430978074787497 329.320686634995 0.9468512222608207
24.43620562974091 337.54254321204485 0.9596779958503345
24.441433184694326 339.3007976183374 0.963180278708648
24.44666073964774 339.6171159034613 0.9657926790512642
24.451888294601154 340.66377106975256 0.9701803386928971
24.45711584955457 343.68271120512156 0.9778807185713304
24.462343404507983 344.69409611103214 0.9817465963057864
24.467570959461398 346.4050665965909 0.986900464618447
24.472798514414812 346.6456192724313 0.9894570527304799
24.478026069368227 345.740170315783 0.9901975807060891
24.48325362432164 342.881122465306 0.9879281201551539
24.488481179275055 340.7265798584983 0.9882518098770859
24.49370873422847 341.2624459453258 0.9931471294339839
24.498936289181884 340.09528512646204 0.9941711680780007
24.5041638441353 339.1489801562226 0.9949587099674717
24.509391399088713 339.4596526244714 0.9962407114157911
24.514618954042128 336.08701580249493 0.9939537877057613
24.519846508995542 337.0667768266502 0.9976131250684698
24.525074063948956 334.18802807584075 0.9955295947847306
24.53030161890237 333.0023320411044 0.9955036837358757
24.535529173855785 332.9001754110648 0.9968749427604136
24.5407567288092 333.850032603749 1.0009651801012378
24.545984283762614 333.2384013578509 1.0031678590033635
24.55121183871603 329.66124022420144 1.001350637247248
24.556439393669443 328.4549305159399 1.0013333453172755
24.561666948622857 332.52121701233386 1.0100571042484912
24.566894503576272 334.0650853527486 1.0141742825423252
24.572122058529686 332.1729206067239 1.0146227453203316
24.5773496134831 329.04763918546166 1.011817881401023
24.582577168436515 326.85388629550897 1.011048664701354
24.58780472338993 326.7046982877546 1.0122133139207778
24.593032278343344 327.199784706548 1.0165693214238178
24.59825983329676 322.67575668122356 1.0123822692812963
24.603487388250173 318.4709823838671 1.0087333077700036
24.608714943203587 316.9572572291087 1.0087963769083
24.613942498157 322.03347697592875 1.0192468551717133
24.619170053110416 323.40114315762446 1.0246856519172
24.62439760806383 319.254630971127 1.022440815043763
24.629625163017245 315.0632116022749 1.0191639240415218
24.63485271797066 314.6552664709263 1.0216070284940455
24.640080272924074 316.65887036639987 1.0267991009952366
24.645307827877488 318.8365575904152 1.0315687102116924
24.650535382830903 316.88311638436494 1.0291805466786454
24.655762937784317 316.94347911727243 1.0306907395035536
24.66099049273773 320.73504816381904 1.04124937280704
24.666218047691146 325.15871362073625 1.053758835624714
24.67144560264456 324.28265226774596 1.0550154693032334
24.676673157597975 320.1364069745853 1.0487371975296487
24.68190071255139 318.1606986441295 1.0454940164086328
24.687128267504804 318.3555747329677 1.047204791480174
24.692355822458218 322.0720774807203 1.0558257351112974
24.697583377411632 321.91318022061347 1.058527685400535
24.702810932365047 322.0323073347961 1.0620204542387337
24.70803848731846 320.24940876875223 1.061590409039165
24.713266042271876 315.64188518109944 1.0571385546847691
24.71849359722529 318.5834309315151 1.0655277597393138
24.723721152178705 316.1072132228746 1.0656056707820871
24.72894870713212 319.47348601332607 1.0727329586495076
24.734176262085533 315.72250738181475 1.0673236845803264
24.739403817038948 318.78472110537984 1.0741631805183451
24.744631371992362 319.31832082666557 1.077923937196755
24.749858926945777 316.8471150649388 1.0768955455474847
24.75508648189919 309.8099568297805 1.0693929299467813
24.760314036852606 302.6352316937027 1.0605541766573634
24.76554159180602 304.00868717763706 1.0668756144447322
24.770769146759434 307.0833168737319 1.07439087968097
24.77599670171285 313.0653083437688 1.0871850910999925
24.781224256666263 316.6718821759804 1.0960608864078245
24.786451811619678 320.1121473772086 1.1040565191481377
24.791679366573092 317.2026039062683 1.1008786442786855
24.796906921526507 314.7015102804864 1.0977121165163874
24.80213447647992 313.31886572049825 1.0982224082241123
24.807362031433335 311.0346832066735 1.0975392957999497
24.81258958638675 312.94831749318246 1.1067998341480578
24.817817141340164 314.6619174019703 1.1129577858146886
24.82304469629358 321.424401367413 1.1284141415397706
24.828272251246993 321.92846139177124 1.1304813722853804
24.833499806200408 322.65360969881465 1.1350663655532363
24.838727361153822 322.06923547421195 1.137581159839316
24.843954916107236 323.39789361479933 1.1427199113883566
24.84918247106065 328.3826511330567 1.1532494124063006
24.854410026014065 328.4276981340293 1.1546322926083314
24.85963758096748 334.71831204657866 1.1693271996518182
24.864865135920894 336.39586793818063 1.17687889983645
24.87009269087431 338.53899345558784 1.1851716466916793
24.875320245827723 336.81577651027635 1.1841835162347851
24.880547800781137 333.7841337149879 1.1810231009193737
24.885775355734552 336.1065377141694 1.1860301646666245
24.891002910687966 335.77963807467097 1.1888037438417791
24.89623046564138 341.6545126422413 1.2023653592750516
24.901458020594795 345.18305497379276 1.2123196575935282
24.90668557554821 343.7199846009877 1.2125021728597098
24.911913130501624 342.6942933679715 1.2140370973140509
24.91714068545504 340.9154380709222 1.21465612801323
24.922368240408453 344.4441619215658 1.2266860878193488
24.927595795361867 347.77294365915185 1.2375296534496238
24.93282335031528 344.3281391669327 1.234862957673304
24.938050905268696 342.34210286571374 1.2326735638998914
24.94327846022211 337.52337239665763 1.226674144926618
24.948506015175525 330.83761784570385 1.2184082907305904
24.95373357012894 326.4409765287121 1.2152441962665077
24.958961125082354 320.92912076625134 1.207164017722102
24.964188680035768 323.1581084925911 1.2132668283473198
24.969416234989183 319.7332368237892 1.2083573410948432
24.974643789942597 326.85696099237214 1.2265575976642058
24.97987134489601 330.4698457137899 1.2385907263015012
24.985098899849426 336.0843241397967 1.2530067922728776
24.99032645480284 333.84144928349457 1.2513203676581715
24.995554009756255 331.0170516310559 1.2493520053004608
25.00078156470967 332.1538485659566 1.2559136424503219
25.006009119663084 332.33081759100327 1.2600787930781827
25.011236674616498 333.1595976855188 1.2646885227723863
25.016464229569912 333.5309584728255 1.2692433543134893
25.021691784523327 336.9800222829333 1.2796335550980829
25.02691933947674 339.21463383462293 1.2865763628200209
25.032146894430156 334.1244184276416 1.2797814462200845
25.03737444938357 329.54525567865255 1.2759604674359308
25.042602004336985 326.15519044279694 1.2740613981205198
25.0478295592904 330.0326196317682 1.2859837628170987
25.053057114243813 334.3742308079337 1.296219304660954
25.058284669197228 333.49652473974805 1.297556455911928
25.063512224150642 330.55575245273866 1.2946758226239767
25.068739779104057 328.19564676495105 1.2944770564635688
25.07396733405747 336.0070662476077 1.315574522955602
25.079194889010886 338.7315467279765 1.3260620065538737
25.0844224439643 339.6470244212791 1.333657037917266
25.089649998917714 335.4989165075469 1.3279868655881713
25.09487755387113 338.1001621974965 1.3380443187838271
25.100105108824543 346.07054096136204 1.3568808884229038
25.105332663777958 349.61187018307004 1.3705550014674042
25.110560218731372 351.446270938409 1.3770204358214275
25.115787773684787 349.5229390777656 1.3792998318451561
25.1210153286382 347.3155407737448 1.3795433454045332
25.126242883591615 348.5097402365573 1.3873214799532883
25.13147043854503 348.496398513262 1.3895680953623424
25.136697993498444 347.5841342445633 1.3893081907416103
25.14192554845186 345.90447099979633 1.3895587532992997
25.147153103405273 344.64079962609594 1.3939560022961224
25.152380658358688 346.5314051044708 1.4012521592467335
25.157608213312102 348.78431523620117 1.4098442354729934
25.162835768265516 354.5582916612986 1.4244447553168516
25.16806332321893 359.4902854295403 1.4389568408646345
25.173290878172345 363.55910906613985 1.4530900068362018
25.17851843312576 357.8364837598618 1.4469068639290907
25.183745988079174 352.74175493609005 1.4422489924040365
25.18897354303259 351.33487768471826 1.4450153249293227
25.194201097986003 350.9704702043721 1.4502894400014805
25.199428652939417 348.8650794256618 1.4493511874165768
25.204656207892832 346.00410934244195 1.449262926312651
25.209883762846246 349.2178323078935 1.4610392486949255
25.21511131779966 355.2760093336623 1.478040023874658
25.220338872753075 353.36916719105494 1.4791771377765799
25.22556642770649 353.8704231765966 1.4830094627148522
25.230793982659904 355.3178779753458 1.4932127486222369
25.23602153761332 359.0527844538397 1.505391080666941
25.241249092566733 360.0640174259897 1.5143312789395027
25.246476647520147 364.23746960857244 1.527550039909112
25.25170420247356 361.5775286556712 1.5274945255333063
25.256931757426976 358.46335412412395 1.526122477212304
25.26215931238039 347.08798758652694 1.5063626507956815
25.267386867333805 348.15594430796773 1.5141285952087813
25.27261442228722 344.75507584917216 1.5116737097833983
25.277841977240634 349.54635071245366 1.5286036959641165
25.283069532194048 349.1078481968092 1.5316616395962666
25.288297087147463 354.2424206614438 1.548613205407967
25.293524642100877 354.27816208195753 1.553972423448956
25.29875219705429 352.4958281971019 1.5611515494832537
25.303979752007706 344.1103203092259 1.548598662759571
25.30920730696112 336.45034612550546 1.5397705132547048
25.314434861914535 332.55807876481646 1.5338204728716343
25.31966241686795 329.9454536295873 1.5346994431249914
25.324889971821364 337.1300866255726 1.5576287573778511
25.330117526774778 339.7931803944897 1.5694374734699819
25.335345081728192 347.04575815696427 1.595393431243092
25.340572636681607 345.4286943304937 1.5983669661004827
25.34580019163502 347.20988199734376 1.609499356832207
25.351027746588436 343.62670557229325 1.607334977281031
25.35625530154185 337.37019560540983 1.599180315989757
25.361482856495265 329.53608347851053 1.5878226297533005
25.36671041144868 329.29230748748193 1.5906594571220884
25.371937966402093 332.8093910147732 1.6020965853377107
25.377165521355508 333.6978084276907 1.612923969531652
25.382393076308922 333.4476072934624 1.623544835472384
25.387620631262337 331.4319530538962 1.6315178577457043
25.39284818621575 330.7619180188213 1.6339434246199707
25.398075741169166 327.57415996581796 1.6284458679748235
25.40330329612258 330.05356522340594 1.6383963382690663
25.408530851075994 334.30572319860204 1.6539824936159477
25.41375840602941 343.1577484439543 1.6843309614896116
25.418985960982823 342.3796884661297 1.6857770858365597
25.424213515936238 337.41333278643873 1.6808716767216945
25.429441070889652 327.9255198859136 1.665407637611982
25.434668625843067 331.1897205048012 1.688507687271903
25.43989618079648 336.2442294133927 1.710191966074965
25.445123735749895 344.93584987144675 1.7400917254682167
25.45035129070331 341.90871109351286 1.7344895613306346
25.455578845656724 341.3645361260059 1.7412619066027601
25.46080640061014 336.1336213072352 1.7370596722830702
25.466033955563553 338.6488763719471 1.7509552490285687
25.471261510516968 350.80748954748356 1.7921923761904033
25.476489065470382 362.9861426571994 1.8268169479061016
25.481716620423796 365.4546005639204 1.8462002503781942
25.48694417537721 364.0575501057453 1.8478767592706755
25.492171730330625 363.2591339136625 1.8569345450563055
25.49739928528404 364.15322827791056 1.8666187548584383
25.502626840237454 363.9437752564361 1.8766598737790172
25.50785439519087 368.89737532465375 1.89900531422243
25.513081950144283 376.70870803275676 1.9279883257015369
25.518309505097697 376.26626604699857 1.9348838519910434
25.523537060051112 370.43424724447823 1.929367184070489
25.528764615004526 371.73027921536175 1.9467654889527923
25.53399216995794 372.1830698251801 1.9563642716874463
25.539219724911355 373.4374456653867 1.973141904959365
25.54444727986477 369.485583359247 1.967257205887054
25.549674834818184 368.3235455523138 1.9776816935251413
25.5549023897716 373.54290056397264 2.000089722046273
25.560129944725013 375.3843982677098 2.0178286688355604
25.565357499678427 387.5049263796408 2.06089986399091
25.57058505463184 386.1122756922483 2.069737433235045
25.575812609585256 390.1254922046175 2.092380155258107
25.58104016453867 381.76062132467763 2.0808886888499285
25.586267719492085 379.77531335609814 2.089003014555341
25.5914952744455 384.32107194389886 2.1115194559325396
25.596722829398914 389.897251535072 2.1426587233700003
25.601950384352328 390.0172768180101 2.1531284402872353
25.607177939305743 382.8508200869217 2.1501922607983532
25.612405494259157 370.4238442010077 2.1246096228597264
25.61763304921257 362.79646243229564 2.1184001364868656
25.622860604165986 355.7118073142443 2.1115676730286355
25.6280881591194 353.11603956668483 2.1242592527663327
25.633315714072815 357.3375788465004 2.1506726527181352
25.63854326902623 354.8416175509572 2.158095898323357
25.643770823979644 355.23668206777455 2.172608365335731
25.648998378933058 350.96112639874997 2.1803303035895363
25.654225933886472 346.81103326840605 2.186336864178207
25.659453488839887 346.51079099576214 2.1921502681333727
25.6646810437933 344.4682564052836 2.19568046774063
25.669908598746716 340.9107889632905 2.192207819792024
25.67513615370013 329.22647042329146 2.1744704299731623
25.680363708653545 324.10689855865 2.1701410895403384
25.68559126360696 331.3323069984458 2.212578485293166
25.690818818560373 347.76760150985734 2.2821971582674068
25.696046373513788 353.5560002021299 2.3220030932998825
25.701273928467202 355.992964805864 2.351025195748892
25.706501483420617 353.17752629446346 2.358322099363187
25.71172903837403 353.1743861337694 2.377381202248506
25.716956593327446 351.5362925919 2.384287308742046
25.72218414828086 351.50576519037685 2.412776024390441
25.727411703234274 354.9185317571574 2.4419371135017927
25.73263925818769 347.9280746669275 2.4431202361671214
25.737866813141103 343.1937672232355 2.439531647584927
25.743094368094518 330.74769181750185 2.4162188104365647
25.748321923047932 331.7841034218381 2.4383668168767114
25.753549478001347 336.209506214237 2.4783450169264425
25.75877703295476 339.8589730492113 2.513999656907381
25.764004587908175 346.4251628954256 2.5617268348971214
25.76923214286159 340.59624443032027 2.571765956569367
25.774459697815004 337.999780071457 2.5861160168953643
25.77968725276842 338.632983254063 2.624214245399578
25.784914807721833 342.1239878983747 2.658485599966899
25.790142362675248 356.35409734696367 2.743252566283812
25.795369917628662 360.15101973519717 2.7855994932980197
25.800597472582076 363.99885357316595 2.8343845109515007
25.80582502753549 344.49585610061416 2.788514065974778
25.811052582488905 333.03345165876885 2.7668253663561644
25.81628013744232 328.6886413298924 2.7757080162497996
25.821507692395734 344.78655315235847 2.8690228550381542
25.82673524734915 359.3950626837163 2.965592977560882
25.831962802302563 363.2476552671963 3.0260860342867684
25.837190357255977 367.8663701196723 3.096298860416021
25.84241791220939 364.7624948157247 3.135761497255731
25.847645467162806 371.9605415571675 3.204491655134078
25.85287302211622 370.0460585215273 3.2266956618262324
25.858100577069635 363.89722869421877 3.231625468224451
25.86332813202305 359.487949677009 3.2746712102355384
25.868555686976464 357.56761332610535 3.3225190380230814
25.87378324192988 357.9075344690303 3.367485050052462
25.879010796883293 346.5660546708966 3.336788022125417
25.884238351836707 355.0275885663171 3.4308759236253654
25.88946590679012 353.7200898083209 3.479803242415407
25.894693461743536 373.4064957852162 3.6420629248886414
25.89992101669695 363.66163334912835 3.649492123621826
25.905148571650365 363.4989755523469 3.72513537325056
25.91037612660378 366.74769377248924 3.8019101930698946
25.915603681557194 365.03054255233474 3.878099823671541
25.920831236510608 366.493008413271 3.9655722289766917
25.926058791464023 363.19870506443056 4.060021818014749
25.931286346417437 376.53675586674245 4.21438518604716
25.93651390137085 380.48285176438407 4.33982165838406
25.941741456324266 365.25995087538985 4.322767368229075
25.94696901127768 352.6514492996022 4.3588916086634955
25.952196566231095 347.6135547681946 4.4477533864400955
25.95742412118451 361.9191285486259 4.6573237158181024
25.962651676137924 355.6998024985235 4.7271598743082315
25.967879231091338 360.8270136752446 4.839611405155717
25.973106786044752 370.78954800049183 4.985773210994603
25.978334340998167 372.34764344563604 5.074060842394798
25.98356189595158 371.70780383697024 5.166731373294773
25.988789450904996 363.77532052730464 5.184121232627965
25.99401700585841 373.9540521145667 5.374756669235057
25.999244560811825 360.3797772295713 5.345819495297486
26.00447211576524 355.16062529566346 5.447812896509803
26.009699670718653 339.6430384504449 5.402581025990915
26.014927225672068 343.2803032993012 5.576201891103954
26.020154780625482 329.91451709837827 5.5630826734617
26.025382335578897 341.11362851335554 5.806383666129555
26.03060989053231 343.48961128786453 5.955203286989327
26.035837445485726 353.38411460215934 6.198742172148736
26.04106500043914 358.5792852587632 6.41559945844165
26.046292555392554 368.14586070521307 6.669184727561698
26.05152011034597 376.70391739024404 6.976599755118376
26.056747665299383 328.59498391967105 6.682476693214966
26.061975220252798 303.0158952617399 6.690994157854481
26.067202775206212 286.2398985807254 6.66629656098336
26.072430330159627 305.4790167543826 7.2582761003772385
26.07765788511304 333.7548930002054 7.809506681392322
26.082885440066455 335.0302184585078 8.283745649204567
26.08811299501987 336.0063070003121 8.63681893049397
26.093340549973284 303.9864984266877 8.752786830102641
26.0985681049267 360.5339410170237 10.095220815711375
26.103795659880113 376.85480891502743 11.1071887754719
26.109023214833528 366.79447962409813 11.941778387968586
26.114250769786942 263.0969637459448 11.081123651043258
26.119478324740356 208.91420218860284 11.39928551205179
26.12470587969377 227.21207111574634 13.581612071579908
26.129933434647185 238.3041615825934 19.227672317806828
26.1351609896006 280.6583283265308 29.517683982195
