# Supplementary material for: Unraveling metal effects on CO2 uptake in pyrene-based metal-organic frameworks
Source: Nat Commun. 2025 Feb 11;16:1516. doi: 10.1038/s41467-025-56296-w (PMC11814143; doi:10.1038/s41467-025-56296-w)
Supplement: Supplementary file 3 — Source Data [file 41467_2025_56296_MOESM3_ESM.zip › SourceCode/SuppInf/FigureS5_Ga-TBAPy_InSitu_VariableT_PXRD/Data/GaTBAPy_0002p.dat]

0.002613777476707968 23.275657758507798 7.490944043145589
0.007841332430123905 27.040582085266657 5.801727735198637
0.01306888738353984 24.3819352288614 4.773894893825318
0.018296442336955775 17.847278569767425 3.1324296123781825
0.02352399729037171 15.293521720690087 2.785824064768418
0.028751552243787646 14.572366530716483 2.808203776414462
0.03397910719720358 17.69509208921973 2.3396650256353038
0.03920666215061952 19.27116630984398 2.3177805734872745
0.04443421710403546 19.329863733625114 2.139693649306329
0.0496617720574514 17.501939394315105 1.7875670167795337
0.054889327010867336 19.269101184107047 1.9624861612056683
0.060116881964283275 19.803647486645303 2.0032140845665185
0.06534443691769921 19.28210461243728 1.8659401072953774
0.07057199187111515 18.643733630157744 1.8013339359919176
0.07579954682453109 17.04337235511455 1.5987681285403932
0.08102710177794703 17.40765426366116 1.477948424007155
0.08625465673136297 15.090830859590488 1.414777113315895
0.09148221168477891 15.207935015353323 1.38520356712805
0.09670976663819485 17.430765261206034 1.4429665488870926
0.10193732159161079 19.225976200411534 1.5560382287164665
0.10716487654502672 18.846117202429372 1.477908474647997
0.11239243149844266 18.886076608525304 1.4392835492773515
0.1176199864518586 20.41513812473429 1.4911720563283315
0.12284754140527454 20.725444929532003 1.403930016600165
0.12807509635869047 21.605964247241012 1.395778987354412
0.1333026513121064 20.949154542055947 1.3420808428582383
0.13853020626552232 18.00284025008208 1.1608392350094958
0.14375776121893824 16.031194083205833 1.090574076098936
0.14898531617235417 15.76728834775214 1.0844095435337102
0.1542128711257701 17.083602038205655 1.104533693025406
0.15944042607918602 18.545602256494213 1.1368962567813514
0.16466798103260194 19.704080887170612 1.1304492822326593
0.16989553598601786 18.861433384985606 1.0606205102778892
0.1751230909394338 18.59672531729644 1.043659380081531
0.18035064589284971 19.736231431898418 1.0824023094686006
0.18557820084626564 19.698667122844505 1.061097123953211
0.19080575579968156 19.14418632414615 1.0470163980449856
0.1960333107530975 18.761462847031222 1.025686764832681
0.20126086570651341 20.4864831240049 1.061549397480201
0.20648842065992934 21.201543506013522 1.0603941472352634
0.21171597561334526 22.176991115744315 1.0938315908746645
0.2169435305667612 22.011321549556193 1.067269605175085
0.22217108552017711 20.477856270100418 0.9883328930385796
0.22739864047359304 19.299625078639608 0.9431229761844949
0.23262619542700896 17.470002655974742 0.8591642972894523
0.2378537503804249 16.880802184942567 0.8318002663865265
0.2430813053338408 17.187876609438646 0.8409167413338683
0.24830886028725674 19.273243096302522 0.9008763115731383
0.25353641524067266 19.761377574930243 0.9288907734592368
0.2587639701940886 19.641405889655147 0.923559811856596
0.2639915251475045 18.66143699945408 0.8935970959842534
0.26921908010092044 17.75017637277929 0.8589110236459258
0.27444663505433636 18.316938685431516 0.8555645400905199
0.2796741900077523 18.721843500414554 0.8588881543904824
0.2849017449611682 18.59642016689914 0.8522009265446254
0.29012929991458414 18.270137378145932 0.8381033312262727
0.29535685486800006 16.925819603422223 0.8137016196307303
0.300584409821416 16.135942879151468 0.7710267670007368
0.3058119647748319 15.624125482737616 0.7479357073509811
0.31103951972824784 16.925904392812367 0.7754885305095076
0.31626707468166376 18.371045423542625 0.7961404549183956
0.3214946296350797 18.456878140576453 0.8020027694319025
0.3267221845884956 17.31482745964211 0.7838816434111118
0.33194973954191154 16.76150125982811 0.7754900356251246
0.33717729449532746 15.874656273673114 0.751994886546986
0.3424048494487434 15.530546229275009 0.7575761676364977
0.3476324044021593 15.32093203644681 0.7628097327890335
0.35285995935557524 16.551601059451798 0.788675710521374
0.35808751430899116 16.779096706070185 0.7807912095210684
0.3633150692624071 17.418115145875287 0.780032001976213
0.368542624215823 18.073983166277277 0.7794806560028805
0.37377017916923894 17.838700518972775 0.7735887980609318
0.37899773412265486 17.382411950898653 0.7673544579131546
0.3842252890760708 17.349399243208303 0.7999238907324462
0.3894528440294867 17.709997988536884 0.8277023530786389
0.39468039898290264 17.898710708765222 0.8303309498044366
0.39990795393631856 20.397390128239937 0.8671415091473583
0.4051355088897345 21.323343959059464 0.8678638860060508
0.4103630638431504 21.382616690265333 0.8575582462231122
0.41559061879656634 21.979711810780998 0.8719164636664174
0.42081817374998226 21.04886572914661 0.8288854302678619
0.4260457287033982 20.005157165287777 0.801617985684322
0.4312732836568141 19.200948639091138 0.7755458217842027
0.43650083861023004 18.240837733486277 0.7521691399346252
0.44172839356364596 17.78628834219547 0.7475078860821953
0.4469559485170619 18.214239762425645 0.7418312553563817
0.4521835034704778 17.98068460600469 0.7419751892072941
0.45741105842389373 17.844354735194116 0.7534334528600295
0.46263861337730966 18.295118690487957 0.7841956804195067
0.4678661683307256 18.942847942207976 0.8048560668417488
0.4730937232841415 19.65607386871221 0.8064788120184656
0.47832127823755743 18.882428008001753 0.7813806406293358
0.48354883319097336 18.787162820950172 0.759402018831348
0.4887763881443893 18.575743953417987 0.7379772997306968
0.4940039430978052 19.21626481487453 0.7548992886633554
0.49923149805122113 20.69347170044368 0.7726244541130444
0.5044590530046371 19.941352345704253 0.7914299207009893
0.5096866079580531 19.537965330860725 0.789356631084667
0.5149141629114691 18.616240968233093 0.788257924148095
0.5201417178648851 18.257134572265603 0.7769526625561773
0.525369272818301 18.686282731000464 0.7519942425243669
0.530596827771717 18.837032775762008 0.750830634533313
0.535824382725133 19.416383422456924 0.7376438220717467
0.541051937678549 18.589291613754245 0.7187098551382483
0.546279492631965 17.914874243528416 0.7122371484242006
0.5515070475853809 16.782440090722496 0.6894720097029144
0.5567346025387969 17.29247082809661 0.698450021278084
0.5619621574922129 17.86952245394385 0.6960612499794813
0.5671897124456289 19.516625149141085 0.7148469179400203
0.5724172673990449 20.42074801049952 0.7310837590883764
0.5776448223524608 20.059701774425534 0.7157359880122536
0.5828723773058768 20.34891362145722 0.7173275154289038
0.5880999322592928 19.346371081375416 0.7126934232903147
0.5933274872127088 19.55357934514293 0.7334183082107336
0.5985550421661248 20.35564546870766 0.7600816992310234
0.6037825971195407 19.452272175365117 0.7430633988064799
0.6090101520729567 20.6491595929506 0.7616917307520129
0.6142377070263727 20.15946693995079 0.754521155900832
0.6194652619797887 20.932741760523168 0.7596556214239428
0.6246928169332047 19.97805587678013 0.7404630084922096
0.6299203718866206 21.209904513664803 0.755610259130651
0.6351479268400366 20.899060072281785 0.7440755362941432
0.6403754817934526 21.397461373693243 0.7483313495161645
0.6456030367468686 21.349951660037046 0.7301398264733411
0.6508305917002846 21.658120373736473 0.7261777887019921
0.6560581466537005 21.442029933061576 0.7211539899944249
0.6612857016071165 20.78553647280466 0.7018003514470437
0.6665132565605325 19.18287684822849 0.6771352746205928
0.6717408115139485 20.054697668015358 0.6883951959988888
0.6769683664673645 20.716871844835534 0.6994882692501633
0.6821959214207804 20.732958134379157 0.7103076291885262
0.6874234763741964 21.078793641349503 0.7210486767060428
0.6926510313276124 19.76000967415977 0.6916361048764152
0.6978785862810284 18.75945355257873 0.6579826278244211
0.7031061412344444 18.951701977833768 0.6570376774908941
0.7083336961878604 19.784152504835546 0.6738597206317302
0.7135612511412763 20.834276064505087 0.6988032786938188
0.7187888060946923 20.785819926395913 0.6970800851578923
0.7240163610481083 22.009006140604146 0.7129985871438775
0.7292439160015243 23.212578709399544 0.7311501214326018
0.7344714709549403 24.75829993897846 0.7626899676071602
0.7396990259083562 26.42975575116276 0.7958463793327565
0.7449265808617722 26.040272930209497 0.7797896958648273
0.7501541358151882 26.105739749397117 0.7652934806477887
0.7553816907686042 25.254529664965393 0.741283646903828
0.7606092457220202 25.729653175377873 0.7419927442358699
0.7658368006754361 27.81579614881333 0.7862267620101894
0.7710643556288521 29.956738574704378 0.8109597685168106
0.7762919105822681 31.030118278054236 0.8295317220324501
0.7815194655356841 32.15166532726839 0.8572744461747
0.7867470204891001 32.602079458181905 0.851868306583519
0.791974575442516 32.95907055291481 0.8560405121532282
0.797202130395932 33.045969154596946 0.8439669836327873
0.802429685349348 33.7449401204245 0.8472357054749909
0.807657240302764 32.91488943812892 0.8292007839203505
0.81288479525618 35.15829505288268 0.8698474979189754
0.8181123502095959 37.209069290483754 0.9102749491530506
0.8233399051630119 39.37284972147761 0.9509084124207112
0.8285674601164279 43.4298079130518 1.0379693377159842
0.8337950150698439 45.44813441818135 1.0682831830207002
0.8390225700232599 47.84448666024877 1.0877912455131946
0.8442501249766758 52.47202674429857 1.1250090663664571
0.8494776799300918 55.6019407530241 1.1638899360410577
0.8547052348835078 58.743804385591154 1.1931547633922872
0.8599327898369238 63.27421462837844 1.2571712180789234
0.8651603447903398 67.64102235327042 1.2971091884209651
0.8703878997437557 70.35054430370027 1.3186039449751252
0.8756154546971717 73.0091828779064 1.3279491259943614
0.8808430096505877 78.03602711958781 1.3523426469982034
0.8860705646040037 81.32142010156203 1.3862300612027325
0.8912981195574197 82.4068780118019 1.382993191252176
0.8965256745108356 82.14964981462698 1.385047204876279
0.9017532294642516 77.79281800414101 1.3483827552361225
0.9069807844176676 77.58273560816501 1.3487975233897664
0.9122083393710836 78.12676697802638 1.3625705057327124
0.9174358943244996 79.32099580706506 1.3607618435549838
0.9226634492779155 82.09032834567002 1.3634931721400305
0.9278910042313315 86.06875739069281 1.3971564439176494
0.9331185591847475 92.27087005300567 1.4562057199097849
0.9383461141381635 98.9259847601277 1.5062439932198592
0.9435736690915795 100.3587492875635 1.5293444916587378
0.9488012240449955 101.02699910957776 1.5257577718029607
0.9540287789984114 104.31806377293675 1.5398754926074851
0.9592563339518274 104.08462106074897 1.5303150271448969
0.9644838889052434 103.80006067133051 1.5241250047872954
0.9697114438586594 105.91149603283252 1.5486850222005295
0.9749389988120754 107.37054304848039 1.5551937638389282
0.9801665537654913 106.7556751381623 1.5243715388463528
0.9853941087189073 110.72199823870524 1.5357864913589658
0.9906216636723233 114.01443629535865 1.5476296145838044
0.9958492186257393 113.66675114266802 1.5477567759986635
1.0010767735791553 115.1566278727338 1.5435699100519449
1.0063043285325712 111.96277141618344 1.5168712454999742
1.0115318834859872 110.07113615748158 1.5055581024648095
1.0167594384394032 117.84746737401157 1.5585489555553975
1.0219869933928192 124.03451068412727 1.6175792661164576
1.0272145483462352 129.12466298198092 1.6655627314639612
1.0324421032996511 132.84523940360415 1.6945606771962605
1.0376696582530671 134.0502183506846 1.6926743527303452
1.042897213206483 131.17505461831948 1.6684295741424884
1.048124768159899 130.76688289237126 1.6614536549837915
1.053352323113315 129.62222402115785 1.648947125543687
1.058579878066731 124.82045245698788 1.6037787101345748
1.063807433020147 126.15979655471489 1.6089331416454011
1.069034987973563 124.49222360239888 1.5794233264292699
1.074262542926979 129.1814947469464 1.6246433342507525
1.079490097880395 131.87149335081196 1.6361828879424543
1.084717652833811 131.63895593513246 1.6292094746727346
1.089945207787227 133.55867193099812 1.6403101585421604
1.095172762740643 136.81541991968058 1.6463711385107016
1.1004003176940589 138.25575399702248 1.6475137553411683
1.1056278726474749 144.4240617182315 1.6845167530341192
1.1108554276008908 145.40217678178993 1.6875108958602978
1.1160829825543068 141.01725467666088 1.6511338584701396
1.1213105375077228 139.68758643957707 1.625446239731671
1.1265380924611388 140.59655277507017 1.6278915129452292
1.1317656474145548 142.16036430123273 1.643911227984339
1.1369932023679707 145.2287523112099 1.66885955733393
1.1422207573213867 145.55666631077355 1.6867597343668248
1.1474483122748027 145.58785399772245 1.6814329472167797
1.1526758672282187 150.52804768704223 1.700545925550876
1.1579034221816347 153.83692845021042 1.7157162866933238
1.1631309771350506 156.997506917479 1.7206829414985438
1.1683585320884666 160.86484954694657 1.7324208786011246
1.1735860870418826 158.69800263573086 1.7359057626302001
1.1788136419952986 160.8111802840225 1.7641278837773684
1.1840411969487146 157.09953596550653 1.7265568176832484
1.1892687519021305 159.56251650570493 1.7474743630057739
1.1944963068555465 166.95879971396414 1.771456691936384
1.1997238618089625 168.29987041126637 1.7555303633766381
1.2049514167623785 168.19429040950027 1.7601857420405744
1.2101789717157945 166.39810258281437 1.748944669630333
1.2154065266692105 164.3357030960024 1.733672470056629
1.2206340816226264 167.46659456942945 1.7516178911751357
1.2258616365760424 163.531190280571 1.721354225235239
1.2310891915294584 171.41188089243963 1.7600582478524442
1.2363167464828744 171.013147342323 1.7503447194161106
1.2415443014362904 165.4994055926137 1.7311447585457764
1.2467718563897063 162.72994571734404 1.7046887983704258
1.2519994113431223 159.51066952670251 1.6874146543856736
1.2572269662965383 162.9796485941598 1.7070912380866499
1.2624545212499543 173.4404657822354 1.75464213237983
1.2676820762033703 179.74870113979486 1.7994385053969624
1.2729096311567862 175.8402623383394 1.7730432948460249
1.2781371861102022 178.01036050468235 1.7811625806906028
1.2833647410636182 175.1981775905693 1.77850999562242
1.2885922960170342 176.73014038635057 1.7771174146715696
1.2938198509704502 181.8167682188765 1.802631744138803
1.2990474059238661 181.85684530236165 1.7866138114121866
1.3042749608772821 186.7217394195426 1.805961503002892
1.309502515830698 191.2044401585407 1.827352495052026
1.314730070784114 182.47489652547586 1.7795511248187972
1.31995762573753 188.44613319011674 1.813424723823344
1.325185180690946 184.31532937382337 1.7908948084474146
1.330412735644362 181.29329971261174 1.7892226100148538
1.335640290597778 177.90909291717333 1.755026140345045
1.340867845551194 174.6442083173795 1.7380473099962286
1.34609540050461 175.9053433572235 1.7357837886837328
1.351322955458026 183.7264133972475 1.7823582357406171
1.356550510411442 188.36514620318135 1.8046231762791654
1.361778065364858 186.1854756155742 1.7824654410979235
1.3670056203182739 189.40245172834335 1.7894224894487503
1.3722331752716899 188.93400326161506 1.771972346262062
1.3774607302251058 194.25600509902995 1.7964206537254375
1.3826882851785218 201.00396867547542 1.823631102004864
1.3879158401319378 204.1863110032649 1.8328178609814536
1.3931433950853538 201.84572303893685 1.8172222651454344
1.3983709500387698 194.39273162762058 1.7670375460910377
1.4035985049921857 191.1207850623535 1.7500372800856103
1.4088260599456017 183.48805896283207 1.7112529306119348
1.4140536148990177 187.696411709191 1.7482267578927273
1.4192811698524337 194.34390094148415 1.794466241205507
1.4245087248058497 197.418370717034 1.8160594959612655
1.4297362797592656 205.48672495098285 1.8622016177572773
1.4349638347126816 202.91861429809012 1.8418158480532125
1.4401913896660976 205.55453866628255 1.8637813928570377
1.4454189446195136 206.53342464299686 1.8500802259319404
1.4506464995729296 207.36967766783633 1.8563865857344608
1.4558740545263456 207.06131361641022 1.8584973003137932
1.4611016094797615 206.30197448316795 1.857541905843733
1.4663291644331775 198.12572606250535 1.8258160538225963
1.4715567193865935 198.88984156998083 1.8322424806277255
1.4767842743400095 197.99486210266016 1.81136721688349
1.4820118292934255 200.03429710055514 1.821675931529751
1.4872393842468414 201.189857804162 1.818652031190373
1.4924669392002574 200.49764524730685 1.8092152794692853
1.4976944941536734 198.5126067125459 1.7981603852800476
1.5029220491070894 195.39836942583796 1.7784587375664649
1.5081496040605054 202.08291443777756 1.8050252993223963
1.5133771590139213 209.93914891473838 1.8480842693804624
1.5186047139673373 205.53297842810065 1.8162932262210525
1.5238322689207533 205.31600746881185 1.816743618320678
1.5290598238741693 202.37290821776915 1.7887243112491569
1.5342873788275853 205.00628978770214 1.7845549847292552
1.5395149337810012 209.77189957512346 1.8042692655384336
1.5447424887344172 206.04788875532572 1.7669812683427426
1.5499700436878332 209.48568130072812 1.7981948927573805
1.5551975986412492 212.12632421281637 1.8180021515824896
1.5604251535946652 216.24421754005064 1.8560537351343998
1.5656527085480811 222.38094657585256 1.9109321682965563
1.5708802635014971 225.4778300037603 1.9143801558146667
1.576107818454913 234.84216078862133 1.9591241661558905
1.581335373408329 231.360930329274 1.9213888547143276
1.586562928361745 233.951181017125 1.924443063594316
1.591790483315161 229.33671676479963 1.9162376197000839
1.597018038268577 227.97946431962444 1.8975339942317486
1.602245593221993 219.81248558916104 1.8408550091609974
1.607473148175409 222.81882373149972 1.8380491575436113
1.612700703128825 221.64937105806501 1.8007838633344944
1.617928258082241 217.0613876758927 1.7831178489987305
1.623155813035657 226.5597029056989 1.8400404719075913
1.628383367989073 232.76063575535525 1.8694512698852068
1.6336109229424889 250.86498425483975 1.9513855584379163
1.6388384778959049 262.01145635543037 1.9908501273256463
1.6440660328493208 260.2683213342769 1.9615414309671808
1.6492935878027368 262.0683616351118 1.959225718810278
1.6545211427561528 256.8499884436868 1.9268786161461142
1.6597486977095688 256.1146616071599 1.9023255756971236
1.6649762526629848 261.7695358858297 1.9194282953391066
1.6702038076164007 270.70902492362825 1.959902930987721
1.6754313625698167 275.35424446664814 1.9854265335041223
1.6806589175232327 279.7606898731171 2.0157817487783176
1.6858864724766487 283.81332168363446 2.0477214242954855
1.6911140274300647 285.13487690436176 2.0479708286411085
1.6963415823834807 291.53191993546784 2.045866417744448
1.7015691373368966 287.1771475908336 2.0091590683552796
1.7067966922903126 291.47503060502635 2.00325514007808
1.7120242472437286 289.34284610116845 1.9858977587989437
1.7172518021971446 289.2665685283328 1.9874937531938022
1.7224793571505606 296.9676753952393 2.01744379115442
1.7277069121039765 298.90842084325584 2.02890677967599
1.7329344670573925 293.59751007440497 1.9940417281872374
1.7381620220108085 294.88720016302807 1.970765114248759
1.7433895769642245 294.24578347122656 1.9577944842547519
1.7486171319176405 294.1012265159834 1.9432191483660104
1.7538446868710564 308.1753595635301 1.984962019670176
1.7590722418244724 317.7733784083004 2.0156890387285014
1.7642997967778884 325.13631635865994 2.0420056616516815
1.7695273517313044 327.15356146148446 2.0412736469075163
1.7747549066847204 320.78073533417194 2.008963271408736
1.7799824616381363 311.97367644832076 1.9671128871358579
1.7852100165915523 319.1417443345535 1.9817687722383432
1.7904375715449683 321.9782233207861 1.9774687022575264
1.7956651264983843 323.40246493121913 1.9737559570004468
1.8008926814518003 323.4703425244715 1.9565490184462764
1.8061202364052162 318.47509187956564 1.918808783116815
1.8113477913586322 315.4865240855882 1.9034388694632334
1.8165753463120482 318.35805585249153 1.9017990136492449
1.8218029012654642 321.2912721792886 1.915734846848594
1.8270304562188802 321.22931940255626 1.9231014486590265
1.8322580111722961 324.85691950070117 1.93922182365602
1.8374855661257121 329.00484585993354 1.9651369429910235
1.842713121079128 330.2172390584822 1.9605941139707725
1.847940676032544 330.6322107795098 1.938587376829783
1.85316823098596 335.84587036350223 1.9533009649859525
1.858395785939376 328.6269171290446 1.8963133640246934
1.863623340892792 326.972553804024 1.870183864386208
1.868850895846208 319.55107118832564 1.832007164505546
1.874078450799624 317.7821904108875 1.8182208520715797
1.87930600575304 323.4540661191463 1.8387681040973527
1.884533560706456 330.1261009679828 1.859652339555643
1.889761115659872 329.12948343636145 1.8516691311146223
1.894988670613288 329.4544154961229 1.8359122286202894
1.9002162255667039 328.9663278845007 1.8307672734166796
1.9054437805201199 324.6772650927215 1.803197629719354
1.9106713354735358 329.5150777525456 1.800961086025177
1.9158988904269518 326.5801581342031 1.7798493247414797
1.9211264453803678 328.5119313159345 1.789044029299225
1.9263540003337838 328.67996175503885 1.775729290372166
1.9315815552871998 327.52838834267664 1.7656623432914542
1.9368091102406157 321.654753421142 1.7249957520149133
1.9420366651940317 315.3994463748659 1.6794086874869794
1.9472642201474477 311.9594810025468 1.6650181448241117
1.9524917751008637 314.6051202030917 1.6709997153448153
1.9577193300542797 315.3717466602972 1.6789597552816649
1.9629468850076957 317.4307197914683 1.6911559759446242
1.9681744399611116 321.096172023573 1.700444315538687
1.9734019949145276 318.96316256161623 1.6796292915434594
1.9786295498679436 308.97752250975026 1.6250846297939991
1.9838571048213596 302.20221909427124 1.578720331098005
1.9890846597747756 298.1785489238123 1.5537353143253168
1.9943122147281915 297.6667028251685 1.5512324533766677
1.9995397696816075 302.636161461345 1.5677075287354423
2.0047673246350235 301.05289398496564 1.561223429412869
2.0099948795884393 295.5259524448171 1.5450687463882204
2.015222434541855 294.84199931577854 1.5406637461601473
2.0204499894952708 293.211547856711 1.5276342888896473
2.0256775444486865 290.6402423492207 1.5136603302789593
2.0309050994021023 293.2628457308669 1.5194345193585155
2.036132654355518 291.81901978245224 1.5131814736298914
2.041360209308934 289.03328905564547 1.5118700186966159
2.0465877642623496 298.33510039218226 1.5350523320556815
2.0518153192157653 298.60918667861455 1.5321127612055543
2.057042874169181 295.21813983517177 1.5148529091505902
2.062270429122597 298.3710367275399 1.5261998924788478
2.0674979840760126 297.2432700514776 1.5266036718218425
2.0727255390294284 296.1126912635853 1.5260293364398365
2.077953093982844 299.28356605307084 1.5360382967309736
2.08318064893626 292.8390121541956 1.5054666393185896
2.0884082038896756 287.04598807454454 1.4855437488171126
2.0936357588430914 283.58039083994436 1.4741738138732152
2.098863313796507 285.94962421127775 1.4860646365413748
2.104090868749923 291.0653590474601 1.5082274476474893
2.1093184237033387 294.6481489974183 1.5153456240638228
2.1145459786567544 295.17216739663087 1.5083661543550346
2.11977353361017 289.24057837818464 1.4832669917941683
2.125001088563586 292.1344672448064 1.4888492308925583
2.1302286435170017 294.5265103119382 1.507913014327986
2.1354561984704175 293.2772700134425 1.5077128179943502
2.140683753423833 296.690376317966 1.5177074965882897
2.145911308377249 290.97757832751734 1.4939668058700524
2.1511388633306647 282.21543239700253 1.4575516551716836
2.1563664182840805 286.42190216480043 1.4677801849123746
2.1615939732374962 285.95333085365945 1.4683094658028055
2.166821528190912 291.08564575246925 1.4966681819152874
2.1720490831443278 298.1687691480452 1.525698478387676
2.1772766380977435 291.2546193555862 1.4974583419600933
2.1825041930511593 296.70371736740793 1.5132547705965222
2.187731748004575 298.8442904358287 1.513160826617565
2.192959302957991 298.24939738678967 1.5036856311715776
2.1981868579114066 298.19196180271416 1.5085772950663112
2.2034144128648223 297.65100040680596 1.5128094121088898
2.208641967818238 295.3585672951185 1.5041354360877524
2.213869522771654 294.38717095135956 1.5021915017334906
2.2190970777250696 295.5249307980372 1.5046691824592122
2.2243246326784853 294.8685390000725 1.4995340363413523
2.229552187631901 299.020380961152 1.5171739335427221
2.234779742585317 299.83151829788596 1.5183431405592853
2.2400072975387326 295.41042185989886 1.4971900173056458
2.2452348524921484 295.0870675508399 1.4942723075935782
2.250462407445564 292.0731639571053 1.4882227925516487
2.25568996239898 283.2782839032071 1.4595656252095521
2.2609175173523957 284.4828471468668 1.4633893823334108
2.2661450723058114 283.1678091848384 1.4474586241785015
2.271372627259227 283.3327726657664 1.444559135263725
2.276600182212643 287.1634616321635 1.4613915058665157
2.2818277371660587 286.7458798886862 1.463245319007373
2.2870552921194744 286.2679326095379 1.4791127540576163
2.29228284707289 287.16103796863365 1.4793294729159505
2.297510402026306 285.1576810311766 1.4680179175580839
2.3027379569797217 279.90142733032405 1.433124336922449
2.3079655119331375 281.07245483344474 1.4251123128903598
2.3131930668865532 282.25982042652845 1.4257566530595505
2.318420621839969 281.1106232523539 1.4313287300014563
2.3236481767933848 281.4455857314815 1.440473152017389
2.3288757317468005 282.97497165529415 1.4508953738323702
2.3341032867002163 282.9658020226655 1.445238469823393
2.339330841653632 291.07265025515323 1.469351278441993
2.344558396607048 294.92082021087 1.4920804245666544
2.3497859515604635 291.3228972484448 1.4720867890314546
2.3550135065138793 294.0800311413573 1.4681360621004376
2.360241061467295 290.4732057772231 1.4470092836733808
2.365468616420711 283.7203360675183 1.413171852423171
2.3706961713741266 286.4232962764025 1.412156488173074
2.3759237263275423 285.46546203869894 1.418530969987563
2.381151281280958 288.5798103789132 1.4413531318351942
2.386378836234374 283.03692213649043 1.4289365870737745
2.3916063911877896 283.44846896736453 1.434251189460233
2.3968339461412054 279.21595515507533 1.4167775156778988
2.402061501094621 281.83893496429357 1.424439270107809
2.407289056048037 279.14331598134964 1.4102694548701937
2.4125166110014526 279.0425231988699 1.4035235885409978
2.4177441659548684 273.93654969362154 1.3839958279338227
2.422971720908284 273.388356553232 1.3745057732891743
2.4281992758617 279.9392994647075 1.3908715010881318
2.4334268308151157 280.79754629371627 1.3872434895145302
2.4386543857685314 295.58554185362584 1.4317977432938684
2.443881940721947 295.2707328997525 1.4281147914146037
2.449109495675363 299.94508704275654 1.4355361784327634
2.4543370506287787 303.70675340240996 1.4371980293811015
2.4595646055821945 300.2332838184674 1.4059438299494733
2.4647921605356102 307.99618157364927 1.404868667407561
2.470019715489026 319.12611052382056 1.4022968699001306
2.4752472704424417 349.765342279228 1.457261924556892
2.4804748253958575 413.7309088489377 1.5702608499467308
2.4857023803492733 530.7283638403335 1.753809738250182
2.490929935302689 758.4601221863984 2.0746956664650953
2.496157490256105 1178.2929010575624 2.564873543479543
2.5013850452095205 1804.902617958804 3.1605215983752664
2.5066126001629363 2554.615315969472 3.7472263109505763
2.511840155116352 3324.562912334115 4.276253006449752
2.517067710069768 3945.627128423375 4.6545064699380845
2.5222952650231836 4322.28977323052 4.876580998236685
2.5275228199765993 4444.995284229554 4.938628839326084
2.532750374930015 4355.638548229956 4.864554635126026
2.537977929883431 4316.10260096865 4.835298371194977
2.5432054848368466 4401.3805532350825 4.8868493950578715
2.5484330397902624 4644.384769436358 5.014528711183138
2.553660594743678 5067.552146905282 5.23074209843325
2.558888149697094 5622.000976216247 5.501061060770806
2.5641157046505096 6244.1985639331615 5.80426329145575
2.5693432596039254 6697.139133575294 6.014347497138564
2.574570814557341 6764.089025643781 6.036764036297724
2.579798369510757 6370.872343349713 5.833597258540434
2.5850259244641727 5579.889928747227 5.448146311227421
2.5902534794175884 4533.305586071777 4.905590110213142
2.595481034371004 3456.327182624691 4.284574459086649
2.60070858932442 2490.353256234739 3.64401920484491
2.6059361442778357 1726.1250295029731 3.039515060377663
2.6111636992312515 1183.4033912235775 2.5218138291090533
2.6163912541846672 835.0893631843127 2.1160295073031263
2.621618809138083 624.6838779092506 1.8375545915962161
2.6268463640914987 518.5302926697278 1.6815797817690423
2.6320739190449145 453.5401209262077 1.5810795878976331
2.6373014739983303 418.769262234163 1.528032871942911
2.642529028951746 396.3770239284919 1.4980546518811944
2.6477565839051618 366.0003605008938 1.4393091085293255
2.6529841388585775 346.241751594239 1.4018522731614669
2.6582116938119933 334.81720163696303 1.38354747581437
2.663439248765409 325.872273159202 1.3766603061086022
2.668666803718825 325.0790828979004 1.3935897903153482
2.6738943586722406 313.37025768731803 1.364732291316151
2.6791219136256563 301.8941299452689 1.3364524611534085
2.684349468579072 293.8971301411304 1.3109250741616727
2.689577023532488 293.5824185812543 1.3125140870266983
2.6948045784859036 294.24887486961194 1.3212469447160027
2.7000321334393194 296.1863464834875 1.3340145008927768
2.705259688392735 299.76584994506504 1.3510204365766416
2.710487243346151 305.3295204836459 1.365961393459088
2.7157147982995666 312.27865932995036 1.3916751334133335
2.7209423532529824 317.47295689752673 1.4136214725714682
2.726169908206398 313.77179414323996 1.4022687826194984
2.731397463159814 309.7541225324735 1.392375002576023
2.7366250181132297 306.31032003075785 1.3853752393253949
2.7418525730666454 299.6101003110262 1.3770902132208271
2.747080128020061 301.19308530584897 1.3928199915660875
2.752307682973477 300.70143396163087 1.392937706413849
2.7575352379268927 305.81749224600486 1.4146720990437986
2.7627627928803085 303.3931845956388 1.410214655801127
2.767990347833724 302.0436929670106 1.4170086172398144
2.77321790278714 302.3194640722398 1.4274663359139592
2.7784454577405557 298.78209752948123 1.424523925904775
2.7836730126939715 299.78942855693276 1.4335153500054003
2.7889005676473873 299.5932300650677 1.440100895210886
2.794128122600803 300.2206469784662 1.460171810844252
2.7993556775542188 300.4852765702089 1.4560927364974476
2.8045832325076345 300.26645801346774 1.4506719504922665
2.8098107874610503 297.80691436699533 1.4393054355487294
2.815038342414466 296.97237445372775 1.4337099323440383
2.820265897367882 295.82628164522697 1.43330199126363
2.8254934523212976 295.39166004106806 1.4360983126009215
2.8307210072747133 295.87089205098505 1.4445305424455397
2.835948562228129 297.81823142828426 1.4540544019931616
2.841176117181545 291.29635967476275 1.434006860420571
2.8464036721349606 286.95462929422325 1.4229349954347925
2.8516312270883764 291.30458029929997 1.4425659565607436
2.856858782041792 291.2042652121419 1.4317744074973588
2.862086336995208 295.7604574695936 1.4535126997188983
2.8673138919486236 291.68330059643085 1.4519107721312916
2.8725414469020394 293.471081045546 1.4532155115341838
2.877769001855455 297.24250697755446 1.4664189623348203
2.882996556808871 300.46579779285236 1.4762223733843474
2.8882241117622867 301.54308924653617 1.479238087357397
2.8934516667157024 296.0301470649754 1.469410023496349
2.898679221669118 299.1799442248439 1.4771261257151327
2.903906776622534 305.70234444476836 1.493638779107184
2.9091343315759497 309.5412578589268 1.5017704732667962
2.9143618865293655 308.23225271024984 1.492491655025373
2.919589441482781 301.39075594184055 1.46476163141459
2.924816996436197 297.64579316103135 1.4529836581134346
2.9300445513896127 301.1496847337738 1.4706380359315725
2.9352721063430285 305.9410191234716 1.4862739130444858
2.9404996612964442 312.4414800067579 1.5128054583951198
2.94572721624986 310.857265051711 1.5108981273818716
2.9509547712032758 309.6156910933623 1.5110568150492405
2.9561823261566915 301.4844739150057 1.4822485555123235
2.9614098811101073 294.80855308443 1.44402652731335
2.966637436063523 292.54768395268326 1.4299873365425686
2.971864991016939 286.5703486892782 1.4069174357124938
2.9770925459703546 287.66706810870244 1.410993684789691
2.9823201009237703 289.11451424578246 1.416236125903027
2.987547655877186 293.8331290730648 1.421673532716769
2.992775210830602 293.669625718007 1.4080356706931954
2.9980027657840176 295.18211217075554 1.4037940478263546
3.0032303207374333 297.1907286584285 1.3928243889144127
3.008457875690849 297.7058282632389 1.3837302189736453
3.013685430644265 301.30387977829025 1.3804142579137877
3.0189129855976806 305.89670705494945 1.377171851303302
3.0241405405510964 305.3465153181501 1.3708021020130436
3.029368095504512 307.8004833666534 1.3744111122105862
3.034595650457928 305.5865129767063 1.3691966873304235
3.0398232054113437 302.7496754174337 1.3635304091591198
3.0450507603647594 305.6782587904288 1.3640556127166044
3.050278315318175 305.13796330728627 1.3552227053315462
3.055505870271591 310.9958420997425 1.3632322787090254
3.0607334252250067 317.4357392352609 1.3785955110472614
3.0659609801784224 322.61978938386045 1.3888804607986884
3.071188535131838 327.6468438671142 1.4026564105232442
3.076416090085254 329.66812724791305 1.4049020665126484
3.0816436450386697 329.7431464252614 1.3913530656821163
3.0868711999920855 337.31465977799536 1.399472775959052
3.0920987549455012 345.14164929715986 1.4061148855343453
3.097326309898917 352.4432895217026 1.4173356545891165
3.1025538648523328 355.8615355708177 1.4081552901125225
3.1077814198057485 368.927946747118 1.4278480095661235
3.1130089747591643 379.46392469744956 1.433606976107431
3.11823652971258 391.77732872359184 1.4489284485886877
3.123464084665996 402.1255264029452 1.4589998923977985
3.1286916396194115 419.22053909396743 1.4803181665055247
3.1339191945728273 441.79035551730175 1.5136133788470945
3.139146749526243 470.92897813150904 1.55971956573354
3.144374304479659 495.4172514443711 1.5964140025963491
3.1496018594330746 517.8665122635563 1.6280112485479736
3.1548294143864903 543.6584472423363 1.6673245926851157
3.160056969339906 573.4775370476164 1.70813459874653
3.165284524293322 602.8823745678766 1.748516781743352
3.1705120792467376 638.4254344629031 1.7956961781773964
3.1757396342001534 671.5990013246582 1.8376493767241997
3.180967189153569 704.9023362918285 1.8808837796599855
3.186194744106985 737.0454589918751 1.9207091154493623
3.1914222990604006 760.4092574198327 1.946956961268224
3.1966498540138164 776.0636399936288 1.9647361859200398
3.201877408967232 777.1512944286154 1.9668896402683815
3.207104963920648 764.680922535729 1.9427170798700646
3.2123325188740637 737.5584051385569 1.9050737086057692
3.2175600738274794 712.3263875972093 1.8698237689145953
3.222787628780895 674.1894427251196 1.817436336850386
3.228015183734311 641.8199380367837 1.7731438702900313
3.2332427386877267 605.9005910509364 1.7181438522745611
3.2384702936411425 573.9290795619941 1.669201451505304
3.2436978485945582 544.9520575948471 1.6289811683778217
3.248925403547974 521.6450050031737 1.5972676096974099
3.2541529585013897 505.4144296398962 1.573069171960244
3.2593805134548055 494.6057083078526 1.55463566351565
3.2646080684082213 487.9089841868426 1.5373654934882763
3.269835623361637 489.1895998303644 1.5358481424778916
3.275063178315053 494.38945033034105 1.538238810934182
3.2802907332684685 509.7489785284942 1.555014065541949
3.2855182882218843 534.252446415529 1.5870488945949774
3.2907458431753 560.9053441874848 1.6274868448926514
3.295973398128716 589.1923468824011 1.6712382751131136
3.3012009530821316 610.6224821452256 1.7016608896290202
3.3064285080355473 622.3879040782501 1.7217562728196136
3.311656062988963 617.1097755055282 1.7137667113354123
3.316883617942379 596.4813516677567 1.6839286305475223
3.3221111728957946 566.0297270511959 1.6392222486913632
3.3273387278492104 527.3900691854391 1.5810123445377846
3.332566282802626 484.37204679255035 1.5187091000502753
3.337793837756042 447.5397876616952 1.4664824979221032
3.3430213927094576 411.78007038251934 1.4219210040679138
3.3482489476628734 379.37870222576385 1.3739613246481102
3.353476502616289 361.91755267048035 1.3524182017822612
3.358704057569705 342.2235593903826 1.3247809152606504
3.3639316125231207 326.1872406903546 1.3032521905293908
3.3691591674765364 318.5225246244808 1.3001964452458445
3.374386722429952 308.4998611550144 1.2895001860406432
3.379614277383368 300.97004091366 1.2865981467392138
3.3848418323367837 292.53829984182727 1.2734744978973098
3.3900693872901995 285.44290177869 1.2645323004783708
3.3952969422436152 277.2332600965083 1.242526845335208
3.400524497197031 273.2935923319128 1.2246607985296032
3.4057520521504467 273.2262355079287 1.2354386238970874
3.4109796071038625 268.49407125776565 1.2321503089724346
3.4162071620572783 271.2768074161779 1.2421354558994726
3.421434717010694 270.3592676820336 1.2405405509608434
3.4266622719641098 268.91735845597293 1.2208823460733325
3.4318898269175255 271.7113468400637 1.2261239033321907
3.4371173818709413 270.5690740272328 1.2258689731828474
3.442344936824357 270.7051669106271 1.2293646024415823
3.447572491777773 268.2666003731187 1.2226252602880079
3.4528000467311886 260.875199808472 1.209207286671199
3.4580276016846043 259.2101547256813 1.2069178945289951
3.46325515663802 263.5489069672634 1.2114026645488138
3.468482711591436 263.57081358709013 1.2053896160710853
3.4737102665448516 265.03644959273777 1.2115373796984146
3.4789378214982674 265.1568971745748 1.2092047570472235
3.484165376451683 267.1331266115348 1.2138900465952862
3.489392931405099 273.27988584794264 1.2374784240260934
3.4946204863585146 275.55995043577667 1.2369439745090762
3.4998480413119304 281.1334632861168 1.2459360730730686
3.505075596265346 280.3801092580658 1.2398092164704022
3.510303151218762 282.5821045888114 1.2325301228810985
3.5155307061721777 286.220267776731 1.2332514169829043
3.5207582611255934 293.19940478836924 1.2573209977159445
3.525985816079009 299.3445282424434 1.257440707570115
3.531213371032425 304.29328455092747 1.2630354042627931
3.5364409259858407 310.0012100824795 1.2569959003825124
3.5416684809392565 321.781645992197 1.2627420737474722
3.546896035892672 340.90036297515064 1.2879938653987963
3.552123590846088 373.88224057731594 1.3356829459288544
3.5573511457995037 438.63093546180966 1.4368711259816465
3.5625787007529195 555.5010528610304 1.6054552524160357
3.5678062557063353 779.488386958854 1.8909555384671006
3.573033810659751 1285.987049085575 2.426410621630026
3.5782613656131668 2356.809246636441 3.28656055918697
3.5834889205665825 4474.17687690888 4.529730043956891
3.5887164755199983 7758.2535804104455 5.964459006295529
3.593944030473414 11721.69368556696 7.28587904804906
3.59917158542683 15042.58204169187 8.22131091723569
3.6043991403802456 16817.567524519494 8.668848093472624
3.6096266953336613 16538.62002490598 8.582265303358206
3.614854250287077 14510.227693318726 8.032928876967196
3.620081805240493 11471.661405800716 7.133398647974277
3.6253093601939086 8277.220551566232 6.055559048541086
3.6305369151473244 5601.587598340507 4.96635105516912
3.63576447010074 3544.8927535976372 3.939827858262724
3.640992025054156 2310.2481855491415 3.1787129668631318
3.6462195800075716 1486.7695081791462 2.547707225006094
3.6514471349609874 1032.2647920309992 2.1202577408666508
3.656674689914403 773.9010393252936 1.8299248604436722
3.661902244867819 626.3618249676139 1.641820755632792
3.6671297998212347 533.6121263525473 1.5156259258023546
3.6723573547746504 474.83057930819416 1.438073895630159
3.677584909728066 431.1726270653436 1.3768293599742296
3.682812464681482 397.1658212142836 1.330693630549903
3.6880400196348977 370.91726577920105 1.2956218729797309
3.6932675745883135 350.6455581252395 1.2632018037309423
3.698495129541729 337.447126649915 1.2433827462120781
3.703722684495145 330.5095465972254 1.2333148412210266
3.7089502394485607 326.5505895656917 1.22918567128254
3.7141777944019765 323.27597695904655 1.2181649278446085
3.7194053493553922 323.6131268569231 1.2230342673795584
3.724632904308808 315.40245558584127 1.2079072961922157
3.7298604592622238 308.55022909699863 1.1958574357397174
3.7350880142156395 301.01877656036197 1.1852335205560234
3.7403155691690553 299.51897939885475 1.1871272905539592
3.745543124122471 302.38550546225883 1.1972690057428856
3.750770679075887 301.29083057383446 1.1877562428959263
3.7559982340293026 298.4786254968743 1.1742875101147072
3.7612257889827183 302.34738700720357 1.1822581770977787
3.766453343936134 304.20348283643597 1.1824528651267823
3.77168089888955 311.5737801491512 1.193915795307166
3.7769084538429656 313.31644089130884 1.1943369856272068
3.7821360087963813 308.74420300887857 1.1776319494486012
3.787363563749797 310.7110625956705 1.1797046869668246
3.792591118703213 312.5015377225604 1.1799212622354227
3.7978186736566286 314.66268168110867 1.1776751157295011
3.8030462286100444 326.44606906333297 1.190681914164711
3.80827378356346 335.49065704339205 1.2010957920855405
3.813501338516876 347.4771196796246 1.2212227712016996
3.8187288934702917 355.6322954495603 1.2341913650440604
3.8239564484237074 354.3415411916916 1.22746108047156
3.829184003377123 353.0115115780336 1.224382014548631
3.834411558330539 350.1901812534379 1.222116890337854
3.8396391132839547 351.36129811989923 1.2254746929489984
3.8448666682373704 353.7777828703732 1.2281233552931206
3.850094223190786 357.63288081760965 1.234493572692909
3.855321778144202 357.5356757272427 1.2334385291213559
3.8605493330976177 356.26429290152333 1.2269223684297967
3.8657768880510335 362.11441463140676 1.2350971471628747
3.8710044430044492 366.809825963024 1.2377818304233894
3.876231997957865 381.61531065288057 1.2601165160424028
3.8814595529112808 385.8100994411089 1.263495243273254
3.8866871078646965 384.23616491323685 1.2582168794566746
3.8919146628181123 383.7382740926645 1.255967572740511
3.897142217771528 378.76595512220297 1.2424557312551763
3.902369772724944 380.56684557051796 1.248009695295316
3.9075973276783595 383.6810193634007 1.2511588186755072
3.9128248826317753 383.37214394707485 1.2514690690402923
3.918052437585191 378.3485495819913 1.2418802921737013
3.923279992538607 373.0231379882548 1.2306277216498056
3.9285075474920226 369.2503448864258 1.2206170755841153
3.9337351024454383 370.62954788107186 1.223300563198743
3.938962657398854 377.3625263731546 1.2348410523702011
3.94419021235227 380.79992439293255 1.2393021419146606
3.9494177673056856 390.74772976558467 1.2548614650651504
3.9546453222591014 395.4056261909779 1.2550027548550835
3.959872877212517 404.2335215819514 1.2661339878631608
3.965100432165933 415.9557213410664 1.2822200982622955
3.9703279871193486 430.09323648196283 1.3049477473189859
3.9755555420727644 449.1196603087091 1.3271669291827373
3.98078309702618 466.9010413709708 1.3542555817195865
3.986010651979596 482.2757814746824 1.3687971167571629
3.9912382069330117 505.4923876535111 1.3978283804860525
3.9964657618864274 527.3293300103975 1.4251405905613173
4.001693316839844 559.3734605825216 1.4670815401443387
4.00692087179326 599.17249843805 1.5169842052782838
4.012148426746676 632.9548065440634 1.5645680893468514
4.017375981700092 669.9776141057065 1.6270823470481692
4.0226035366535084 716.185469913942 1.689025448410565
4.027831091606925 772.1907023994381 1.7591060370637042
4.033058646560341 844.7844535495915 1.8477617966592907
4.038286201513757 930.8153998576183 1.9434623321437519
4.043513756467173 1029.4221185610872 2.051353907430886
4.0487413114205895 1144.9242066203321 2.1641804343521094
4.053968866374006 1281.6834514026564 2.288932913249334
4.059196421327422 1428.870905357934 2.4209973548726764
4.064423976280838 1591.3908447184176 2.552637812238239
4.069651531234254 1783.8849681333381 2.6975129388184165
4.0748790861876705 1992.6813257373703 2.852406806038357
4.080106641141087 2222.3908953027935 3.0118712092145756
4.085334196094503 2467.108484328348 3.1776507842146495
4.090561751047919 2694.6973423319214 3.3257441276673676
4.095789306001335 2916.849093242009 3.4647277047057834
4.1010168609547515 3107.3093973498135 3.583567038281014
4.106244415908168 3203.8888475635304 3.6415628360334322
4.111471970861584 3231.2809698180963 3.659353542506607
4.116699525815 3145.8745540736527 3.6075241431928253
4.121927080768416 3008.087358173522 3.48632671808216
4.1271546357218325 2808.154908002809 3.330214673678918
4.132382190675249 2576.033941433528 3.1752466505650787
4.137609745628665 2335.0092083694 3.011369222320637
4.142837300582081 2076.7110319866565 2.8318368996764547
4.148064855535497 1827.0194913418873 2.6472838011298143
4.1532924104889135 1600.4244366844673 2.4709203518793434
4.15851996544233 1401.6585814649097 2.3088683101733216
4.163747520395746 1236.4904455326457 2.1704427529123596
4.168975075349162 1091.569170354965 2.040269712723566
4.174202630302578 960.9556821150505 1.9115555541105584
4.1794301852559945 853.666388122572 1.8012653092626472
4.184657740209411 760.8346960234784 1.6971981114111387
4.189885295162827 680.5639511744556 1.6042769747684258
4.195112850116243 622.0527985607471 1.5366683442647981
4.200340405069659 567.7218562429777 1.4651289086935646
4.2055679600230755 522.3823444988209 1.4087945907322432
4.210795514976492 482.89526138321503 1.356521852691977
4.216023069929908 446.4365496914487 1.3033828861640289
4.221250624883324 415.42498795365685 1.2577551528728101
4.22647817983674 395.4924546672642 1.2296160280486568
4.2317057347901565 378.9316336628085 1.2085556381744984
4.236933289743573 363.8124016400455 1.1839525790835659
4.242160844696989 346.8766067426847 1.1615491925554111
4.247388399650405 331.08352901426645 1.1403538956504018
4.252615954603821 316.2874780875362 1.1214621297699303
4.257843509557238 307.4940598582944 1.1053871464141518
4.263071064510654 300.67584410585374 1.0878997386370475
4.26829861946407 291.54377069596137 1.0696320127301913
4.273526174417486 289.98662684223507 1.0725882391224277
4.278753729370902 288.9153667634813 1.0785343991591545
4.283981284324319 285.13052526719434 1.0811591973647494
4.289208839277735 282.50567135196815 1.0835627226322422
4.294436394231151 275.9978227659532 1.0702714740139343
4.299663949184567 272.0570875323808 1.0564510680580068
4.304891504137983 272.08842261255944 1.0561425465679517
4.3101190590914 273.70833733834155 1.0573456335558344
4.315346614044816 271.27939252675844 1.0531112004751542
4.320574168998232 273.76404455680273 1.0583242573196467
4.325801723951648 265.0060318334993 1.0358452841420334
4.331029278905064 261.837491718922 1.030351532317713
4.336256833858481 260.77104046401905 1.0305541925791024
4.341484388811897 267.3436549859402 1.0486194441939583
4.346711943765313 273.5651153094964 1.0666180702838965
4.351939498718729 274.65613768759624 1.0628743388244444
4.357167053672145 273.2047417052111 1.0533604846832125
4.362394608625562 268.76963152518624 1.0433049290350431
4.367622163578978 265.1711427555981 1.0348008493202292
4.372849718532394 261.7236383926189 1.0330914043814738
4.37807727348581 259.3170665315816 1.025871049736298
4.383304828439226 262.0770312027205 1.0376674930347363
4.388532383392643 266.7031909470501 1.0495129769135123
4.393759938346059 270.96296875259145 1.0669469312079483
4.398987493299475 265.14634541391456 1.0588976504487184
4.404215048252891 258.813693605944 1.0421545560614462
4.409442603206307 255.89594757512896 1.0308142604239183
4.414670158159724 252.0477487134776 1.0205550780568728
4.41989771311314 248.67232645008784 1.0158388592841114
4.425125268066556 246.4383953650278 1.0158526231039955
4.430352823019972 241.27413535865784 1.0044966305679408
4.435580377973388 236.0466466805547 0.9949746019131515
4.440807932926805 237.59323578702757 0.998396884776482
4.446035487880221 237.55110588465584 1.0068559570792606
4.451263042833637 236.453911539376 1.0050744017748316
4.456490597787053 237.0294350627058 1.0017590074708709
4.4617181527404695 235.97615667500656 1.0022086212726657
4.466945707693886 230.01474729269802 0.9867393942670614
4.472173262647302 227.39797601817807 0.9806073762483651
4.477400817600718 230.17045041874744 0.982667420256121
4.482628372554134 234.76465950278663 0.9924219732904807
4.4878559275075505 243.00019521018575 1.0099325380526578
4.493083482460967 243.08805465467475 1.0157409260119263
4.498311037414383 236.17015879432853 1.0103842457302956
4.503538592367799 231.14019994844082 0.9994971475605854
4.508766147321215 226.4742464685246 0.9879449610828037
4.5139937022746315 224.89134064266605 0.9776892952259296
4.519221257228048 226.72529464651123 0.9780495500494792
4.524448812181464 227.54280736549887 0.9808799538686852
4.52967636713488 226.62026212031017 0.9832875013705924
4.534903922088296 226.40178228566532 0.9851223631816285
4.5401314770417125 226.8514870476322 0.9823065392050769
4.545359031995129 227.72646168108307 0.9828951810979246
4.550586586948545 226.0322535979898 0.9755132469753014
4.555814141901961 227.99961617159292 0.9813520353004009
4.561041696855377 227.29177432811895 0.9795219183965838
4.5662692518087935 231.0689924243744 0.9835269275040056
4.57149680676221 230.68850619766596 0.9763943196689916
4.576724361715626 228.09416325018088 0.965461160347421
4.581951916669042 228.65557940808318 0.9684697056616421
4.587179471622458 227.27231555485739 0.9637215905053095
4.5924070265758745 230.12398675473332 0.9748386893962419
4.597634581529291 232.8380663246703 0.9800206216540863
4.602862136482707 229.25928437151018 0.9753163876277835
4.608089691436123 227.91268784761252 0.9797303540291934
4.613317246389539 226.85930819632947 0.9787303032978822
4.6185448013429555 226.89930157417078 0.9790943637909915
4.623772356296372 229.76264584597556 0.9841856115950258
4.628999911249788 228.9580277146906 0.9778791956054443
4.634227466203204 228.11168172557237 0.9827425131325561
4.63945502115662 230.16117950163516 0.9900601127434485
4.6446825761100365 230.57231224538899 0.9921696769768372
4.649910131063453 227.84995238093026 0.9817476015408308
4.655137686016869 225.71910904906926 0.9735919552636063
4.660365240970285 226.4776438824567 0.9722158300023281
4.665592795923701 226.8166614889727 0.9784256750208898
4.6708203508771176 225.14650392470904 0.9784847565383579
4.676047905830534 224.99274432250783 0.9745914729171989
4.68127546078395 224.58634228913726 0.9677965998191127
4.686503015737366 225.38423234537723 0.9683577314728822
4.691730570690782 226.85334041794567 0.9699209446900463
4.696958125644199 224.46367019759998 0.9623546558347115
4.702185680597615 222.61158513450815 0.9502839682273707
4.707413235551031 227.01950442499364 0.9571038418104388
4.712640790504447 227.58107523132594 0.9612504587247825
4.717868345457863 228.41619455542585 0.9759538436609931
4.72309590041128 228.2343296460056 0.9822673960009749
4.728323455364696 229.97752029841868 0.9899667756214854
4.733551010318112 234.00088061744762 0.992824194197824
4.738778565271528 235.0159217593856 0.9862442848364821
4.744006120224944 235.17950979001327 0.981623191955173
4.749233675178361 231.14856876652544 0.9719155236391916
4.754461230131777 228.58690399099697 0.9676986233072503
4.759688785085193 229.65334869917592 0.9771827776399099
4.764916340038609 230.88170057658948 0.9783350877039241
4.770143894992025 233.03129767276283 0.9805415189745298
4.775371449945442 235.70457001916006 0.9875815121957441
4.780599004898858 236.4107611713422 0.9849279910375204
4.785826559852274 227.9945380082416 0.9561528565417776
4.79105411480569 221.15970397472194 0.9295142605315722
4.796281669759106 220.70244939697585 0.924470515755497
4.801509224712523 224.58150402530012 0.9357846311452871
4.806736779665939 231.88362763395685 0.9618398082934121
4.811964334619355 236.32803753274854 0.9779998043407886
4.817191889572771 231.34479058282798 0.9689378544970676
4.822419444526187 227.98072600442032 0.9661592027816952
4.827646999479604 223.3625633162947 0.9495131377385007
4.83287455443302 222.08729830709467 0.9440081225098207
4.838102109386436 225.6980399492124 0.9493778571911845
4.843329664339852 230.69631308643085 0.957760655995966
4.848557219293268 230.6608984867581 0.9591819866367376
4.853784774246685 231.90923478836004 0.9663771474998253
4.859012329200101 228.7621994606519 0.9551492820421444
4.864239884153517 224.89250263769853 0.9389994102970023
4.869467439106933 220.82761082424412 0.9209966154982192
4.8746949940603495 218.85903245884785 0.9112241125532639
4.879922549013766 219.05618087982322 0.9151656135070196
4.885150103967182 220.25182588385437 0.9180476018552608
4.890377658920598 226.91261001613233 0.9348515192147275
4.895605213874014 228.9003540630453 0.9427046533297128
4.9008327688274305 230.2397215361125 0.9486695253427954
4.906060323780847 228.6241979761975 0.9436925557548933
4.911287878734263 228.17873754861546 0.9371986745104737
4.916515433687679 224.901482348298 0.9271152625729392
4.921742988641095 227.03164571509345 0.933040764191852
4.9269705435945115 228.95492873404433 0.933841819327415
4.932198098547928 226.86574404708438 0.9298704169678267
4.937425653501344 228.4134886899243 0.931828511324804
4.94265320845476 226.6497092066053 0.9303690383971558
4.947880763408176 231.83877832160204 0.9431681575616802
4.9531083183615925 237.56088042193008 0.9525686864011608
4.958335873315009 244.52193467238504 0.9630077016152188
4.963563428268425 250.83726284393126 0.9726367905593181
4.968790983221841 252.17037822811153 0.9656940704812152
4.974018538175257 249.03576405150048 0.9483862580895788
4.9792460931286735 250.3801510120292 0.9486442699484006
4.98447364808209 252.79505549686994 0.9485670664593134
4.989701203035506 263.8258627988267 0.9658914599538093
4.994928757988922 276.44205635297897 0.9777363525294701
5.000156312942338 292.1894607264984 0.9858084397007357
5.0053838678957545 325.6455574260785 1.0227030578878333
5.010611422849171 386.1689835523493 1.0954063539961825
5.015838977802587 498.64452336896954 1.2325566713782277
5.021066532756003 667.072176613466 1.4144596975740638
5.026294087709419 906.3912849367712 1.6446877203960282
5.0315216426628355 1179.6500599815483 1.876102595484573
5.036749197616252 1433.1734806289846 2.073721723724062
5.041976752569668 1621.4047347251435 2.203037727898226
5.047204307523084 1719.2250485432444 2.26559327810975
5.0524318624765 1732.4070215562842 2.2727949979809896
5.0576594174299165 1690.8823688470893 2.245410831851046
5.062886972383333 1590.755132655395 2.1761605218620015
5.068114527336749 1453.7849376321699 2.077898121432987
5.073342082290165 1327.5586599226042 1.9852766663270291
5.078569637243581 1206.585571991821 1.8913859832127544
5.0837971921969975 1106.291826315571 1.8098241561998532
5.089024747150414 1020.7154335110981 1.7369696229923821
5.09425230210383 956.9244535943103 1.6795169442717444
5.099479857057246 921.0565669059371 1.6481901852283753
5.104707412010662 903.4239363904187 1.6313429434787625
5.109934966964079 899.3248235854819 1.6279906347154467
5.115162521917495 904.218798890071 1.6330436301849485
5.120390076870911 922.0194490977426 1.6499596122817428
5.125617631824327 950.1921381286919 1.6750195674376913
5.130845186777743 980.5399936793307 1.6996184449981684
5.13607274173116 1015.808482034397 1.7293671288658108
5.141300296684576 1048.1540669641595 1.7550066385873355
5.146527851637992 1075.5552964303176 1.777675283996409
5.151755406591408 1093.9312256334667 1.7912484082368643
5.156982961544824 1097.9060051096833 1.7916439668088033
5.162210516498241 1078.3322898167187 1.7718332286024772
5.167438071451657 1031.9668879070532 1.7327359147124448
5.172665626405073 951.8053920399639 1.6621985503096217
5.177893181358489 857.31495339847 1.5778033554816213
5.183120736311905 756.1969397215427 1.4810799485624784
5.188348291265322 655.0229469389086 1.3818795956050618
5.193575846218738 565.9025317903752 1.287511048486722
5.198803401172154 489.92117289306526 1.2038575572848746
5.20403095612557 421.91501866762525 1.1260267653164808
5.209258511078986 369.810351200959 1.062605714653453
5.214486066032403 332.26625798730555 1.0172492689590726
5.219713620985819 308.5861148309478 0.9881658734595706
5.224941175939235 292.0462455838211 0.9642329161228297
5.230168730892651 277.79658828845953 0.9466340387334512
5.235396285846067 267.4688612428419 0.93481995287935
5.240623840799484 257.87404218901247 0.9192642352359557
5.2458513957529 254.32878992054992 0.9180610920509428
5.251078950706316 254.25670970040858 0.9204002773250768
5.256306505659732 256.06865639366504 0.9265620213894625
5.261534060613148 255.7228816594984 0.9263032909748663
5.266761615566565 256.1830227639627 0.9260537318849392
5.271989170519981 253.71785914961237 0.918186308144685
5.277216725473397 252.0994047412439 0.9182050567465228
5.282444280426813 250.8840060164547 0.9232472350111078
5.2876718353802294 247.52785134035486 0.9189083357405473
5.292899390333646 241.3211510832563 0.9089771270142886
5.298126945287062 233.79820883122895 0.8898877468479021
5.303354500240478 231.6432246071568 0.8810040519610027
5.308582055193894 231.85505241580364 0.8837388613436348
5.3138096101473105 235.99730592290464 0.8914254123753701
5.319037165100727 239.87388442548615 0.8992935044869166
5.324264720054143 236.60291527093284 0.8959137479071311
5.329492275007559 233.42555883383875 0.8894326250861679
5.334719829960975 230.11301574029102 0.8875319350405018
5.3399473849143915 227.99140535209102 0.8831963973355861
5.345174939867808 230.2111201521397 0.8857462633964178
5.350402494821224 230.53577069078727 0.8833843641411995
5.35563004977464 231.44407156307176 0.8873972699809501
5.360857604728056 234.19992611165264 0.887768517536573
5.3660851596814725 237.12995416205476 0.8915857583282122
5.371312714634889 238.97664557973883 0.8898289290729694
5.376540269588305 242.805491849227 0.8933128154217315
5.381767824541721 243.81986211774787 0.8922973739416352
5.386995379495137 241.60170139512894 0.8882938448637498
5.3922229344485535 243.36020527780818 0.8924549440150045
5.39745048940197 242.48571233315607 0.8937377167957637
5.402678044355386 246.12728467800417 0.893047658764608
5.407905599308802 254.62952945465284 0.9057099415102314
5.413133154262218 257.7131781034201 0.9071844748292274
5.4183607092156345 258.2185630032851 0.904040710471319
5.423588264169051 255.21779849633265 0.897567734275364
5.428815819122467 250.01106961742823 0.8852802708780974
5.434043374075883 251.34765943956128 0.8899567605129693
5.439270929029299 248.80821323755944 0.8845725487107202
5.4444984839827155 244.83771194708424 0.8799502267524628
5.449726038936132 242.9000064727402 0.8815860611439726
5.454953593889548 241.13612805037658 0.8824809286167733
5.460181148842964 242.28983826708398 0.8927116552509222
5.46540870379638 243.3955125803384 0.8944773226701934
5.4706362587497965 241.256320293432 0.8856224237238495
5.475863813703213 238.48562813531916 0.8783936530557913
5.481091368656629 239.70027796420914 0.8769292491673836
5.486318923610045 239.5355845154027 0.8797264216698149
5.491546478563461 238.9056385790789 0.8815936721693566
5.4967740335168775 237.31409595936321 0.8735465572587409
5.502001588470294 240.04819744231955 0.875708731678665
5.50722914342371 236.83112563351435 0.8720206993711044
5.512456698377126 239.03348631436145 0.8749485947619269
5.517684253330542 238.52255409844906 0.8757158962338067
5.522911808283959 237.4352353517415 0.8753148599009017
5.528139363237375 236.36890819130363 0.872776755849866
5.533366918190791 235.44412216700775 0.872942978769488
5.538594473144207 235.9953321754642 0.8763934956630045
5.543822028097623 235.828560177659 0.8763707951433217
5.54904958305104 237.93598633616858 0.8775455186946224
5.554277138004456 240.590855916481 0.884085804815408
5.559504692957872 238.72020972841392 0.8778988148460195
5.564732247911288 238.14843015031792 0.8787290567884688
5.569959802864704 240.23073400611716 0.8790436059030114
5.575187357818121 240.35998328196945 0.8754908260532607
5.580414912771537 243.04351697874748 0.8753655253956516
5.585642467724953 243.89481474225514 0.8777868159428054
5.590870022678369 243.40776629844538 0.8767046199735244
5.596097577631785 244.57816905155605 0.8767258927192076
5.601325132585202 242.50677023185563 0.8709002719036284
5.606552687538618 246.31760182612544 0.8746695277244497
5.611780242492034 253.0125982949663 0.8830950041229331
5.61700779744545 257.3221442736544 0.8878834221986042
5.622235352398866 261.2575256159266 0.8848660854652651
5.627462907352283 269.3383566244804 0.8888845072482506
5.632690462305699 279.0943989313226 0.8963344412187823
5.637918017259115 305.0783479887733 0.9280274591138409
5.643145572212531 361.8766249392669 1.000291181412016
5.648373127165947 448.97637768614385 1.100795738361835
5.653600682119364 579.2297787176047 1.2412844303096449
5.65882823707278 736.4146795853368 1.3922850242409162
5.664055792026196 882.17623122916 1.5198957799279644
5.669283346979612 1002.7857898411587 1.6211831870494715
5.674510901933028 1064.221454205664 1.6700577320543888
5.679738456886445 1074.5695263310045 1.680320476056578
5.684966011839861 1038.0548077881278 1.65057518062431
5.690193566793277 968.1224674162278 1.591658833418046
5.695421121746693 899.1116557736947 1.5328070316636555
5.700648676700109 831.9288964731793 1.4744322094542663
5.705876231653526 777.7484065351985 1.425602333795234
5.711103786606942 735.1631576099177 1.384305282090439
5.716331341560358 714.7436356404689 1.3638051769946418
5.721558896513774 721.5415513183563 1.3680785675767648
5.7267864514671905 752.6279598898857 1.3972439826972443
5.732014006420607 796.5623529980448 1.4373636432384655
5.737241561374023 850.3376121537856 1.4853567827601395
5.742469116327439 903.0177215751196 1.5303172138209227
5.747696671280855 932.8555976570264 1.5540022295469011
5.7529242262342715 927.7044919758639 1.5493724794100776
5.758151781187688 885.1004510855628 1.512505018287374
5.763379336141104 813.9650881739432 1.4512269702844602
5.76860689109452 716.3207458816529 1.3608134281786552
5.773834446047936 618.3393108426724 1.2666060168956141
5.7790620010013525 519.9238648465291 1.1650781745812284
5.784289555954769 443.15031917835694 1.0839293105267092
5.789517110908185 387.45124519993135 1.0191309305055416
5.794744665861601 346.50097758212115 0.9709412709302014
5.799972220815017 318.3704996474546 0.9399274925708819
5.8051997757684335 294.8127455237844 0.9123377293705096
5.81042733072185 279.8601699423166 0.8930389126983657
5.815654885675266 272.79937339111046 0.8839590250341945
5.820882440628682 270.30401674406806 0.8759448440222737
5.826109995582098 269.4573908518182 0.8730553733687714
5.8313375505355145 270.40870691551316 0.87518578198581
5.836565105488931 268.92189237501606 0.8743986052357859
5.841792660442347 267.745587433118 0.8710489848406593
5.847020215395763 265.7509690331507 0.867212001377697
5.852247770349179 267.0023916672322 0.8668732091831829
5.8574753253025955 268.75612543508163 0.869286612395618
5.862702880256012 267.98808403533764 0.8687804950150582
5.867930435209428 272.6720508321168 0.8754265439928699
5.873157990162844 273.2064914113458 0.8753483793180783
5.87838554511626 274.3193982670923 0.8755204975039566
5.8836131000696765 272.624068853982 0.8722697794645363
5.888840655023093 271.1853563927588 0.8688513999625824
5.894068209976509 273.20581728666264 0.8709612283986742
5.899295764929925 280.28416210911547 0.8802386663361828
5.904523319883341 284.77156463932613 0.8851916798451971
5.9097508748367575 289.70985504401267 0.8928769176748586
5.914978429790174 289.8479619930752 0.8907946357930281
5.92020598474359 286.3801351374062 0.8812466470815359
5.925433539697006 285.8390157089799 0.877801721044313
5.930661094650422 286.13610310942073 0.8761815229500685
5.9358886496038386 288.3807926074717 0.8773297416000962
5.941116204557255 293.3854421058474 0.8823030292513139
5.946343759510671 300.7229212230125 0.8938763117844055
5.951571314464087 307.9174232230894 0.9090395500040468
5.956798869417503 316.9158716967837 0.924461666467513
5.96202642437092 329.20198222753527 0.946162593227877
5.967253979324336 338.44278439769124 0.9611608155838133
5.972481534277752 357.0895807428469 0.9896601892863797
5.977709089231168 369.5432456732614 1.0054775284709696
5.982936644184584 388.82137986414017 1.0323123661074736
5.988164199138001 419.1148844446677 1.0689308679287004
5.993391754091417 456.41581684725116 1.1161479302285018
5.998619309044833 505.2380910180556 1.1723485222976182
6.003846863998249 575.1905194596483 1.2515409677186362
6.009074418951665 670.6057427496802 1.3549970089057837
6.014301973905082 790.5976222996389 1.4775439032915683
6.019529528858498 950.61447319188 1.6211953474004748
6.024757083811914 1127.6599717351733 1.7674612207131195
6.02998463876533 1306.0622676548141 1.8998913481834518
6.035212193718746 1488.3610927195132 2.031581488964594
6.040439748672163 1616.4770738761313 2.119164537248387
6.045667303625579 1688.0537219969337 2.1678412845521295
6.050894858578995 1691.0119569464978 2.172772069791901
6.056122413532411 1631.3367248160262 2.136185451009583
6.061349968485827 1533.9773279479848 2.072926640672099
6.066577523439244 1403.439952958734 1.9815799969770262
6.07180507839266 1272.2344652642455 1.8870343017461684
6.077032633346076 1140.263137537053 1.787148082070114
6.082260188299492 1012.1837038591083 1.687039127212786
6.087487743252908 906.1086804872697 1.600202321632735
6.092715298206325 807.5360210885323 1.5133170281253894
6.097942853159741 718.8219042692278 1.4290679450283024
6.103170408113157 644.0577337100441 1.3566196344379322
6.108397963066573 580.205261869557 1.2897998227406562
6.113625518019989 524.796616853037 1.2294464667995355
6.118853072973406 484.4649579113984 1.1842314738477158
6.124080627926822 447.9912638086135 1.140409080993735
6.129308182880238 422.86583893314935 1.1125922922778677
6.134535737833654 401.3328333927625 1.0890173444193316
6.1397632927870704 382.84915222023676 1.0684042774130704
6.144990847740487 368.65346777258816 1.0523617153313343
6.150218402693903 356.78013534361855 1.042605072085755
6.155445957647319 347.0869564557924 1.029149005663293
6.160673512600735 336.4968375111961 1.0150226200002712
6.1659010675541515 327.6666356912743 1.0041081416782909
6.171128622507568 327.0926552906263 1.0030473817009986
6.176356177460984 323.8864934121309 1.0030573783135865
6.1815837324144 319.84691599749976 0.9982621462240382
6.186811287367816 315.5412772280964 0.9932549171625202
6.1920388423212325 313.07224454401694 0.9933631123343643
6.197266397274649 313.3983674041095 0.9968125566536704
6.202493952228065 316.5299923908232 1.0023294218914753
6.207721507181481 311.24933847250395 0.9822442761322757
6.212949062134897 306.9397822335474 0.967126068839658
6.2181766170883135 299.1059613747412 0.9473118106699242
6.22340417204173 292.2671204318684 0.9294363233295811
6.228631726995146 290.69274422223543 0.9244369121359914
6.233859281948562 292.9274352581336 0.92469093330905
6.239086836901978 293.5435481432099 0.9250543635186338
6.2443143918553945 294.25582855616364 0.9253818120989762
6.249541946808811 293.51568618605336 0.921768944073669
6.254769501762227 287.28203253230953 0.9117280608938341
6.259997056715643 286.31953109054854 0.9072201471216176
6.265224611669059 283.5171800242596 0.9027193620636239
6.2704521666224755 283.63107104547424 0.9023119099224635
6.275679721575892 287.65149924711875 0.9051396708086719
6.280907276529308 288.9218551245355 0.9058899507360921
6.286134831482724 292.0450605156733 0.909985356438692
6.29136238643614 291.1441485101831 0.9075025413117922
6.2965899413895565 290.6548136034056 0.9082635899583971
6.301817496342973 292.7950743335608 0.9098302202791811
6.307045051296389 298.0458177515043 0.9175616837818891
6.312272606249805 297.10884975254476 0.9159013095705051
6.317500161203221 294.7122112321997 0.9102766683647742
6.3227277161566375 295.27753848049394 0.90969903117729
6.327955271110054 292.24955085031075 0.9014369405705328
6.33318282606347 296.19600604188054 0.9103188492088169
6.338410381016886 294.44058382889136 0.9078316791935188
6.343637935970302 292.89032498392146 0.9036318720238463
6.3488654909237185 293.5373566822452 0.9040142230173133
6.354093045877135 293.50550207339444 0.8995672357450853
6.359320600830551 293.72382947948245 0.895774060272397
6.364548155783967 293.8153005930116 0.892779722181386
6.369775710737383 296.19861742875844 0.8928113140286627
6.3750032656908 296.96894159927365 0.8941086875737434
6.380230820644216 295.1959192914865 0.8934909190293576
6.385458375597632 297.4375293988255 0.8993383033241724
6.390685930551048 300.2894794444784 0.9049770819637689
6.395913485504464 305.78435813842265 0.9120126183160256
6.401141040457881 307.8813456345461 0.9174417671412143
6.406368595411297 308.7663387313259 0.9189933218728502
6.411596150364713 309.44834390690573 0.9149654555227824
6.416823705318129 309.61885212628954 0.9118946244878656
6.422051260271545 308.2474718402335 0.904626803995476
6.427278815224962 305.816327461698 0.9002005765016649
6.432506370178378 302.739465984714 0.8955737493097797
6.437733925131794 303.6890749853699 0.8951260871014668
6.44296148008521 308.31433993779115 0.9005727749019604
6.448189035038626 313.57886754716355 0.9064019190189417
6.453416589992043 314.0194284897379 0.9066976181789985
6.458644144945459 314.68902771621293 0.9078977862125841
6.463871699898875 314.79801707234316 0.907340667468093
6.469099254852291 316.9438046981039 0.9092666290476253
6.474326809805707 320.62802258724446 0.911917264462935
6.479554364759124 328.5805774100193 0.9192736963734376
6.48478191971254 330.3200911733781 0.9185523835664052
6.490009474665956 337.7901284052893 0.9251679914078585
6.495237029619372 346.4589772075316 0.9369185275677581
6.500464584572788 362.1377575860583 0.9577564047542282
6.505692139526205 380.645269074716 0.9790769401083597
6.510919694479621 405.68463707502184 1.0070044477766715
6.516147249433037 435.42529699146365 1.0390946715138927
6.521374804386453 475.1391725893181 1.0801203390277812
6.526602359339869 527.6152033945239 1.135006598304336
6.531829914293286 593.3696059314256 1.2013484426456407
6.537057469246702 661.4316303946289 1.2653907160882052
6.542285024200118 726.9054242479934 1.3261504959326926
6.547512579153534 770.9055179006957 1.3648987192462196
6.55274013410695 792.6199226366215 1.3832298226498558
6.557967689060367 786.7687990413693 1.3770565715236847
6.563195244013783 761.8505228287389 1.355565715436083
6.568422798967199 726.6018218692599 1.3243387405690452
6.573650353920615 670.9037781755803 1.2704794158480597
6.5788779088740315 615.073141711894 1.2154140025584894
6.584105463827448 561.7850489367044 1.1618202922684169
6.589333018780864 514.8501490145486 1.1147363322430426
6.59456057373428 484.0808910718578 1.0822572013335765
6.599788128687696 454.0352824113827 1.0482227752793214
6.6050156836411125 429.1977101316993 1.0204108385894313
6.610243238594529 407.51260335083333 0.9960002885115744
6.615470793547945 389.2839080495369 0.9749122635096715
6.620698348501361 375.5067690712752 0.9582894357674829
6.625925903454777 367.4992112110343 0.9500469407883574
6.6311534584081935 357.25117657848244 0.9384120884553677
6.63638101336161 351.7593595096991 0.934919085007389
6.641608568315026 352.00454020153546 0.9324845980011749
6.646836123268442 347.2929342977501 0.9245788418334367
6.652063678221858 345.5912701687107 0.9218320173076421
6.6572912331752745 341.4222424730091 0.9170221296098799
6.662518788128691 332.85719646638466 0.9069506059613023
6.667746343082107 330.15562605228985 0.9046475330111545
6.672973898035523 326.3230121612651 0.8968734905728242
6.678201452988939 321.49076858714017 0.8890579946163935
6.6834290079423555 314.7484260913505 0.8775849071786482
6.688656562895772 311.65216442076365 0.8737457235060467
6.693884117849188 311.4632220403246 0.8750862767016966
6.699111672802604 309.88113895838137 0.8752028139523927
6.70433922775602 305.5692928798689 0.8694235283870901
6.7095667827094365 304.9982121367271 0.8684969146752919
6.714794337662853 305.70023077765126 0.8670685567648515
6.720021892616269 310.537563481335 0.8726222513638975
6.725249447569685 313.5971840951588 0.8767286059506089
6.730477002523101 314.264458624847 0.8766838626122009
6.7357045574765175 318.8612855743956 0.8832625355778903
6.740932112429934 317.74647403626494 0.8814171122815316
6.74615966738335 318.89282805892543 0.8857641101049664
6.751387222336766 320.30007062721273 0.8879650243121704
6.756614777290182 324.31014880881924 0.8925974681566113
6.7618423322435985 329.77053152415965 0.8998787249625161
6.767069887197015 333.03299997425455 0.900663002133901
6.772297442150431 330.18274139092665 0.8939333832463517
6.777524997103847 332.34438954997586 0.8950945000491393
6.782752552057263 334.3351350595975 0.894864926265411
6.7879801070106796 334.6007488504041 0.8947465286366284
6.793207661964096 338.8384213250202 0.8997574809326749
6.798435216917512 337.37016451388223 0.8969138392584707
6.803662771870928 341.6954763974117 0.9016141128481561
6.808890326824344 350.01810745104706 0.9098643705275181
6.814117881777761 351.2423872623793 0.9095877066633197
6.819345436731177 351.09485714657717 0.9075515512136091
6.824572991684593 351.44527540041724 0.9073455782566451
6.829800546638009 353.56410092323165 0.9099360164441649
6.835028101591425 356.0183095623762 0.9123674308881957
6.840255656544842 358.91840166913676 0.9158138927190586
6.845483211498258 358.6889201003995 0.9142993507827744
6.850710766451674 358.3267481077096 0.9121836896002673
6.85593832140509 364.1230334275734 0.917823400039823
6.861165876358506 371.6162216809729 0.9265029519584055
6.866393431311923 379.26886813655045 0.9336299903894681
6.871620986265339 390.1518872189225 0.9445085770383739
6.876848541218755 395.29682750657537 0.9496644148389631
6.882076096172171 399.1905967238458 0.9562691052139323
6.887303651125587 404.5447295044373 0.9624730671067587
6.892531206079004 407.9196186362601 0.9670129826577227
6.89775876103242 413.346504812103 0.969692364888291
6.902986315985836 416.31884909034795 0.9724860086140789
6.908213870939252 420.6925780352616 0.9748674831317381
6.913441425892668 423.4474948987147 0.9752843953014481
6.918668980846085 426.315322872437 0.9781610433771835
6.923896535799501 428.47583859782975 0.9789695877849032
6.929124090752917 431.11415336199406 0.981165338259139
6.934351645706333 431.9564740672982 0.9820352309831577
6.939579200659749 433.60551778880495 0.9826604568987722
6.944806755613166 435.5619900071633 0.9850904433714345
6.950034310566582 438.98206819535625 0.9881676901081801
6.955261865519998 448.97852207332545 1.0000583179448381
6.960489420473414 455.19720095047956 1.0072463566371477
6.96571697542683 461.48231280548083 1.0126670236435114
6.970944530380247 460.7663480862997 1.009645956344169
6.976172085333663 467.0818633798961 1.0161601758370817
6.981399640287079 475.02109257090933 1.023333238698117
6.986627195240495 490.2008772411862 1.039893816842886
6.9918547501939114 511.0349919272716 1.0611886317523689
6.997082305147328 537.061005714875 1.0863801951419816
7.002309860100744 577.0064973855825 1.1233110341167716
7.00753741505416 635.420119330817 1.1769654392704008
7.012764970007576 710.1806112572322 1.2430555666372938
7.0179925249609925 802.8744192307613 1.3226565412082103
7.023220079914409 882.1455397274797 1.3860388804934893
7.028447634867825 952.9226715884753 1.4388068788196797
7.033675189821241 1005.1240257698278 1.4756907686777823
7.038902744774657 1032.8585983235462 1.4939144063485352
7.0441302997280735 1040.7071236517795 1.499791905005982
7.04935785468149 1025.795977733171 1.488944357091878
7.054585409634906 996.3665635351223 1.466483500357746
7.059812964588322 957.9956694532768 1.4370842859142834
7.065040519541738 917.5066497981006 1.4057093623270802
7.0702680744951545 869.1319041725503 1.3678986897351555
7.075495629448571 818.9483376900217 1.3264612763530672
7.080723184401987 766.3488608818778 1.2821643318824818
7.085950739355403 712.9806787685148 1.2358128272363662
7.091178294308819 672.051568775994 1.2009957470254196
7.0964058492622355 631.2857843701099 1.1637286847919799
7.101633404215652 591.9999374869659 1.127475599920639
7.106860959169068 556.6292383422696 1.0944715930318025
7.112088514122484 522.0823893441028 1.0630472356630414
7.1173160690759 495.12621276149196 1.0362296943102487
7.1225436240293165 476.50664956099297 1.0159052501228434
7.127771178982733 466.5325629143523 1.0057237372325305
7.132998733936149 456.16024036905867 0.9957002324652142
7.138226288889565 446.3006987744433 0.9866647086958911
7.143453843842981 437.60535115492127 0.9770179167595124
7.1486813987963975 433.3441072883334 0.9715128543355863
7.153908953749814 432.18405920266036 0.9693557749795794
7.15913650870323 436.6179534241326 0.9732122764826105
7.164364063656646 446.7813361110583 0.9838975669258841
7.169591618610062 464.49987741539405 0.9998044384956131
7.1748191735634785 492.8212270029302 1.0273420412594017
7.180046728516895 536.5064666177012 1.0706299408723625
7.185274283470311 607.5170694990007 1.1390071621367717
7.190501838423727 730.6312554671423 1.2481763945502178
7.195729393377143 933.0443084525127 1.4080313297888818
7.2009569483305595 1266.9639089339737 1.640879361191562
7.206184503283976 1763.271222048934 1.9330278010104465
7.211412058237392 2461.764505778651 2.2808912418423657
7.216639613190808 3211.710274590359 2.60284201129093
7.221867168144224 3892.965558330714 2.8606162890176416
7.227094723097641 4261.601895988819 2.991573945500933
7.232322278051057 4252.907618056152 2.9850961438060564
7.237549833004473 3920.2643075689302 2.8637607359502235
7.242777387957889 3309.8511468058346 2.625932011505167
7.248004942911305 2652.6468127814846 2.3459156941880726
7.253232497864722 2027.6674230970862 2.0505044991410384
7.258460052818138 1522.097370620378 1.7777468463670083
7.263687607771554 1134.4673288852478 1.5360567470175834
7.26891516272497 861.2735380190999 1.3382678926860965
7.274142717678386 693.4929997896494 1.2007156897624731
7.279370272631803 597.9074509637857 1.1141218560358968
7.284597827585219 539.1933466147186 1.0585528615028648
7.289825382538635 506.7529965264432 1.0277850164785596
7.295052937492051 486.84375271232153 1.0094029093579122
7.300280492445467 472.8893514846746 0.9958333293217062
7.305508047398884 459.14845993424535 0.981295073335547
7.3107356023523 454.5972477920264 0.9765182592539665
7.315963157305716 450.1459047735174 0.9725587944082577
7.321190712259132 444.7938736964974 0.9681115604298476
7.326418267212548 441.0267371463921 0.9640560321802871
7.331645822165965 436.4169469590882 0.9579390866867115
7.336873377119381 428.99255139632953 0.9484849896781234
7.342100932072797 427.135760847599 0.9455990024819219
7.347328487026213 429.26240398153936 0.9473018355096282
7.352556041979629 424.27351465496093 0.9426007875818943
7.357783596933046 426.2852516392808 0.9441281981636016
7.363011151886462 422.2175728588609 0.9393275888275123
7.368238706839878 413.2812865971353 0.9267834024839743
7.373466261793294 415.07490714133223 0.9283432094657231
7.37869381674671 404.4267204129419 0.9148069195434991
7.383921371700127 399.6745764282452 0.9089252982789783
7.389148926653543 399.32283572739794 0.910828257670576
7.394376481606959 402.72675033641264 0.9180487509493335
7.399604036560375 409.2339816774968 0.9288573222866838
7.4048315915137914 415.4355233691486 0.9365465176621511
7.410059146467208 414.36262969634146 0.9327518461747083
7.415286701420624 409.66460116723584 0.9243293951598638
7.42051425637404 410.25948797190125 0.9243073751661027
7.425741811327456 406.52301929727093 0.9196641677935893
7.4309693662808725 408.6333944217303 0.9211658905285054
7.436196921234289 410.61877648689926 0.9238190014916285
7.441424476187705 413.2074657049747 0.9258323467493978
7.446652031141121 422.48207825883014 0.9351150693421275
7.451879586094537 430.8043103256151 0.944915839658192
7.4571071410479535 439.42209295907656 0.9518730044374811
7.46233469600137 448.1287673714373 0.9602939933775381
7.467562250954786 460.16939576848654 0.9716879918253722
7.472789805908202 469.94694029733967 0.9810459190623235
7.478017360861618 484.35102721638367 0.9959934620208293
7.4832449158150345 497.5978519750068 1.0079084475187263
7.488472470768451 510.6889399252549 1.018697780028134
7.493700025721867 522.6190521714603 1.0299062693877352
7.498927580675283 536.4374498061064 1.0414086090570844
7.504155135628699 544.2913634610416 1.0482738866526262
7.5093826905821155 548.8727247120238 1.0514391182466032
7.514610245535532 545.8989225280819 1.0488153039799948
7.519837800488948 540.2770056677409 1.043989454960401
7.525065355442364 530.1760882463469 1.0344131212873136
7.53029291039578 525.2701208205027 1.030437636151425
7.5355204653491965 523.8054716346246 1.030323161970648
7.540748020302613 527.5154811698832 1.0347073732152503
7.545975575256029 534.092102928336 1.0390130677617468
7.551203130209445 549.940278527631 1.0525767345443042
7.556430685162861 570.4219191089821 1.0701975444690417
7.5616582401162775 594.3385943671985 1.0909948780236887
7.566885795069694 613.2982943954072 1.1084480858597583
7.57211335002311 627.7085014616098 1.1208363692080228
7.577340904976526 634.3655427737187 1.1252100076477456
7.582568459929942 632.5479098114153 1.1216923844042404
7.5877960148833585 628.7294447910361 1.117492458675935
7.593023569836775 616.5428106125953 1.1066063340951935
7.598251124790191 604.6149400856217 1.0959635041114248
7.603478679743607 589.3396589663969 1.0819273209701028
7.608706234697023 576.3235293581251 1.0707982522783306
7.6139337896504395 564.5110275951453 1.0599502422160012
7.619161344603856 552.6092589574843 1.0500015052817273
7.624388899557272 546.5844566743916 1.0437856092102626
7.629616454510688 543.6525406119893 1.0410764819474243
7.634844009464104 537.8476682176222 1.0344407032674736
7.6400715644175206 534.7131622176208 1.0298081153458831
7.645299119370937 532.4781550707478 1.0273119539868607
7.650526674324353 533.7140056741565 1.0275569942325686
7.655754229277769 539.1836028022757 1.0332201808481936
7.660981784231185 538.3866609709132 1.0311111234315655
7.666209339184602 543.081001175465 1.0349813667917613
7.671436894138018 548.4391402091925 1.0403779700766875
7.676664449091434 555.7153052471937 1.0467263370293367
7.68189200404485 560.4725793392089 1.0494877312624333
7.687119558998266 562.5927066175026 1.050109994091948
7.692347113951683 565.355817146077 1.0515643407901056
7.697574668905099 569.1918445767922 1.0562669405880818
7.702802223858515 579.9432136579634 1.066546130616832
7.708029778811931 590.642020753784 1.0759643715883966
7.713257333765347 601.956567986628 1.0853792099632187
7.718484888718764 609.5668776913078 1.0911816281772313
7.72371244367218 619.117505192833 1.1002160662009268
7.728939998625596 631.3361128885372 1.1094554207903455
7.734167553579012 643.7699409088839 1.119273732233228
7.739395108532428 658.4075922136718 1.1309024512556565
7.744622663485845 671.6009005826756 1.1407717216334927
7.749850218439261 685.4317825134409 1.1519269007110466
7.755077773392677 695.0270460418524 1.15988185424907
7.760305328346093 702.9543230495754 1.1674829445464012
7.765532883299509 703.0722611470122 1.1678796150618362
7.770760438252926 703.5083381527851 1.168012655574438
7.775987993206342 702.2374213711711 1.1667329710124756
7.781215548159758 696.5052369096134 1.1612065162304808
7.786443103113174 687.6985850321676 1.1533935286438417
7.79167065806659 679.7386832597042 1.146024717008458
7.796898213020007 668.6295927354308 1.1353971928913063
7.802125767973423 662.3139022767598 1.1293291870360163
7.807353322926839 657.422633887527 1.125260443692227
7.812580877880255 658.9087652360033 1.1264901984073243
7.817808432833671 660.4492409197974 1.1275084936251338
7.823035987787088 662.6560002270323 1.1284019983546794
7.828263542740504 661.3064377191205 1.1265170556640507
7.83349109769392 660.6622088104888 1.1258555168883024
7.838718652647336 662.5600971656806 1.1283574608566724
7.8439462076007525 664.622814824485 1.1299732744628208
7.849173762554169 676.9091841932441 1.139371583336097
7.854401317507585 687.9687635610254 1.1475193379987094
7.859628872461001 702.7223008981385 1.1592086206491705
7.864856427414417 714.3790772690169 1.1672849842814055
7.8700839823678335 722.8409250540363 1.172632164956041
7.87531153732125 734.5219104021488 1.182092522233838
7.880539092274666 744.5469027474913 1.1904901364611318
7.885766647228082 749.1658837092272 1.194332549823121
7.890994202181498 744.3073188749407 1.190034625940423
7.8962217571349145 736.0055694889644 1.183523077811918
7.901449312088331 719.615363228135 1.1697259795602961
7.906676867041747 706.5273771118076 1.159528003158956
7.911904421995163 692.6570836632604 1.146957033108463
7.917131976948579 682.5974839023459 1.1383282161512214
7.9223595319019955 675.5289540045451 1.1317197243907653
7.927587086855412 664.0310666761212 1.1226184822934202
7.932814641808828 652.3409089301803 1.1124025476022292
7.938042196762244 644.4589281138421 1.10592040552965
7.94326975171566 636.6622947849304 1.0997695847100553
7.9484973066690765 630.3305950547395 1.0931039756564251
7.953724861622493 625.7317393307361 1.0879806728544286
7.958952416575909 624.2347292860441 1.08510437020202
7.964179971529325 629.7976350702448 1.090387027567776
7.969407526482741 632.9359705936596 1.0920568412282348
7.9746350814361575 640.6831035063575 1.0966825268813383
7.979862636389574 654.0092753308322 1.1078152186913064
7.98509019134299 679.6890746738986 1.1292964948486992
7.990317746296406 710.9517671370606 1.1555244540363847
7.995545301249822 736.0057159098257 1.1757493727770538
8.000772856203238 752.3722084814096 1.1875108653178597
8.006000411156654 761.4365424884962 1.19496093724963
8.01122796611007 771.2409265247007 1.2022364738137459
8.016455521063486 768.8052884692124 1.1983029545318018
8.021683076016902 759.3534647004356 1.1884155659426314
8.026910630970319 747.6986729362042 1.1780645218062324
8.032138185923735 730.9884719076974 1.1648720889970887
8.037365740877151 719.0226830578913 1.1560503337227406
8.042593295830567 711.0213257748582 1.149548610462003
8.047820850783983 700.3263193966945 1.141155686936545
8.0530484057374 697.1192944116457 1.1384343417737086
8.058275960690816 691.1353844273015 1.132773944752124
8.063503515644232 687.7115191851083 1.129645764219301
8.068731070597648 687.1877519931849 1.1279618027581881
8.073958625551064 686.8220916852678 1.127754592584359
8.07918618050448 687.4915154954892 1.127470197280328
8.084413735457897 689.721239018766 1.1285291216983364
8.089641290411313 697.9067152428878 1.1352647660624302
8.09486884536473 706.268494616405 1.142793958721052
8.100096400318145 715.4588807045213 1.150905882106666
8.105323955271562 724.3478947430933 1.1575614699077128
8.110551510224978 731.8706894590802 1.1624666500739833
8.115779065178394 746.134129298117 1.1724705267742392
8.12100662013181 756.9046847782141 1.1790833793154623
8.126234175085226 773.7936692167402 1.1908674287696992
8.131461730038643 796.8488398690889 1.208104957094442
8.136689284992059 826.6235310735207 1.2299674991636926
8.141916839945475 862.1777510346659 1.2555960589545856
8.147144394898891 895.4266072212486 1.2794058783068938
8.152371949852308 931.0886349240334 1.3034245975952634
8.157599504805724 960.3322733794232 1.3239039020766863
8.16282705975914 987.5447476102897 1.34204501826444
8.168054614712556 1009.6867047845974 1.3575871772827122
8.173282169665972 1017.4593822821907 1.3614788809359146
8.178509724619389 1019.3541111975744 1.3622809287105058
8.183737279572805 1017.3295730564273 1.359474084714215
8.188964834526221 1006.2442500302833 1.3506072437335455
8.194192389479637 993.3019263889703 1.341414563792859
8.199419944433053 978.3568848452852 1.330162054553488
8.20464749938647 960.0286860160884 1.3168474003668096
8.209875054339886 943.6654010118397 1.3059474768705979
8.215102609293302 930.0922820356581 1.2975704904986514
8.220330164246718 916.6339230175281 1.2875286700142836
8.225557719200134 907.2470963873037 1.2803181803649475
8.23078527415355 898.8948087375512 1.2734027657162499
8.236012829106967 891.0771523454904 1.2678278851076121
8.241240384060383 879.5125860720821 1.2586646724825388
8.2464679390138 867.4284667535328 1.2494202816557172
8.251695493967215 858.0204021422522 1.2424412411886396
8.256923048920632 847.8249709387184 1.2337203512991202
8.262150603874048 837.3886560782346 1.2251820634546207
8.267378158827464 823.9915636262964 1.21631693571283
8.27260571378088 812.0162794313113 1.2077847157895139
8.277833268734296 799.059806376367 1.1974844372636806
8.283060823687713 778.0273278427799 1.1807775729188785
8.288288378641129 761.700668293392 1.1677992818885465
8.293515933594545 743.0379029120344 1.1542806743822087
8.298743488547961 726.793020855199 1.1410306899829548
8.303971043501377 719.2806629093653 1.1353451582385778
8.309198598454794 711.7895431576748 1.1293822173795565
8.31442615340821 697.7487924213017 1.1176315615618164
8.319653708361626 684.0511945836246 1.104901301286765
8.324881263315042 667.8673831033584 1.0903984016717232
8.330108818268458 661.3249526603117 1.0852883431330786
8.335336373221875 660.2811230708918 1.0848079650288913
8.34056392817529 662.8459647205688 1.0860088452262797
8.345791483128707 659.0529349010176 1.0822994629555307
8.351019038082123 649.6929513316161 1.0741025792275807
8.35624659303554 642.0539298960426 1.0681338922339356
8.361474147988956 635.5882763965274 1.0623587770740486
8.366701702942372 636.6821648800276 1.063093625498757
8.371929257895788 636.5585129807041 1.0627527056797754
8.377156812849204 631.8822262199843 1.0589366026445801
8.38238436780262 627.892101793147 1.0552826515196767
8.387611922756037 620.2223497119298 1.0486419262055204
8.392839477709453 614.2212602286405 1.0424416613050063
8.398067032662869 608.3341633856822 1.037940801913694
8.403294587616285 603.2411377243118 1.0341443663709273
8.408522142569701 600.5997260264509 1.0319028802405104
8.413749697523118 596.39156481936 1.0267840689027705
8.418977252476534 598.3412424799144 1.0281164202554065
8.42420480742995 600.0976272018729 1.0293984924668946
8.429432362383366 601.2786165390987 1.031208451971611
8.434659917336782 598.3371601226746 1.0281457010508341
8.439887472290199 596.6003756258596 1.0250025909689022
8.445115027243615 595.2831195803207 1.0240399607016666
8.450342582197031 592.9496881906374 1.0221195430099146
8.455570137150447 590.613199963042 1.0191684572153217
8.460797692103863 590.4489798174895 1.018773219143904
8.46602524705728 590.4027012228179 1.0174648823840413
8.471252802010696 593.0873764024403 1.0192005064643068
8.476480356964112 595.5278456123083 1.02062547037139
8.481707911917528 598.5747230218553 1.0230540343692411
8.486935466870944 595.4167639292343 1.0209309637423118
8.49216302182436 595.3950198851213 1.020249928489667
8.497390576777777 596.4998858039893 1.0199827637395893
8.502618131731193 600.4617349023301 1.022544773318129
8.50784568668461 610.060502311687 1.0307295935032716
8.513073241638025 615.1631240358931 1.0358101468091454
8.518300796591442 612.4886118180721 1.0331624346283688
8.523528351544858 611.872837658194 1.0320961644684787
8.528755906498274 605.2929498715858 1.024646176911726
8.53398346145169 601.9621063413833 1.0216115576383298
8.539211016405106 598.2410139720148 1.0189489482214762
8.544438571358523 599.9942790090142 1.0207878644544421
8.549666126311939 598.7606919055768 1.019288198585769
8.554893681265355 603.8751908339274 1.0231315873996063
8.560121236218771 606.8496077326053 1.0234927520881518
8.565348791172188 611.0454831723598 1.0259796189681254
8.570576346125604 621.2143535871523 1.033864081975772
8.57580390107902 622.4131340243364 1.0352451688572466
8.581031456032436 624.8948504907562 1.036716527436078
8.586259010985852 623.7152446278119 1.0356598704118858
8.591486565939269 626.8288835212512 1.0381762562001473
8.596714120892685 632.5033104853995 1.0424154204538671
8.601941675846101 635.1665207173844 1.043671809136544
8.607169230799517 638.9440951690793 1.0467983015243825
8.612396785752933 643.2653479151551 1.0503165616046335
8.61762434070635 646.8543233453485 1.05336271763502
8.622851895659766 652.7148072995423 1.0585681194141123
8.628079450613182 664.1145483841834 1.0671944349671898
8.633307005566598 676.3427779094712 1.077268905600891
8.638534560520014 690.4175224613557 1.0875872407210072
8.64376211547343 708.2590408047332 1.1016229947240805
8.648989670426847 723.6756677684906 1.112329338047742
8.654217225380263 746.1183221615041 1.1287872215378243
8.65944478033368 771.3624653902889 1.1467959261101122
8.664672335287095 800.710795364195 1.1686489620721492
8.669899890240512 832.7009371551214 1.1916498628772438
8.675127445193928 862.5906057454604 1.212980909411547
8.680355000147344 890.7778484075453 1.2313790551975698
8.68558255510076 910.8749544616971 1.2439651079848135
8.690810110054176 922.3978254468905 1.2512063099779132
8.696037665007593 925.8601208753204 1.2516066195700999
8.701265219961009 925.2895944520575 1.251041902332769
8.706492774914425 916.2679602107445 1.2445638115884647
8.711720329867841 897.4260173760512 1.2324417114655353
8.716947884821257 874.5870161029989 1.2152843388161791
8.722175439774674 848.98496665067 1.1967514722637012
8.72740299472809 826.2261412638336 1.17923739507183
8.732630549681506 809.097316637866 1.1684805580256998
8.737858104634922 793.9695354422473 1.1582394412236363
8.743085659588338 785.9277197130257 1.1541474002623207
8.748313214541755 780.9755531333277 1.1512295576376048
8.75354076949517 775.974220780388 1.1475639506167385
8.758768324448587 769.876216234373 1.1411874818482661
8.763995879402003 760.6956783280225 1.133068320086645
8.76922343435542 752.7751341190747 1.1263064604331119
8.774450989308836 745.1174631622164 1.1198544350974784
8.779678544262252 738.0317298136601 1.11333608634122
8.784906099215668 731.6625152336189 1.1075097942922525
8.790133654169084 726.7519043753919 1.1041446559107224
8.7953612091225 719.0988686059433 1.0989279383316501
8.800588764075917 710.4264214365123 1.0929779849402925
8.805816319029333 703.0607351197082 1.0866849901043372
8.811043873982749 698.3228960924876 1.0827329749210932
8.816271428936165 690.6222037336667 1.0755673546445097
8.821498983889581 686.5152195485895 1.072199007075572
8.826726538842998 683.1494611877321 1.0692485327583778
8.831954093796414 679.5214024182568 1.0649597331772018
8.83718164874983 680.4040220393572 1.0655093799929913
8.842409203703246 681.8897932123673 1.06668027009299
8.847636758656662 679.1980475210804 1.0636911950512737
8.852864313610079 681.1954822485366 1.0648933844890918
8.858091868563495 681.6235745225904 1.0643224595672929
8.863319423516911 682.100718473926 1.0642038657970052
8.868546978470327 682.47914711531 1.063660177545304
8.873774533423743 684.5346973098286 1.064937364443267
8.87900208837716 687.0544586177737 1.0675392910371213
8.884229643330576 690.3112877145327 1.0702225178567393
8.889457198283992 690.0832962326015 1.070196347274163
8.894684753237408 687.8417760646746 1.0680601834724481
8.899912308190824 690.4560607845506 1.0700528241593859
8.90513986314424 696.3459530090224 1.073996823659479
8.910367418097657 704.7219673479816 1.0789366264692875
8.915594973051073 714.9531464817098 1.0860360479993536
8.92082252800449 723.3014921600146 1.0908395000776852
8.926050082957905 728.9782042909223 1.0956384915784751
8.931277637911322 734.194444390329 1.0992468594920783
8.936505192864738 737.3575357772298 1.101322670339
8.941732747818154 743.902894608596 1.1063372264153137
8.94696030277157 753.1660940311001 1.1125919062050278
8.952187857724986 759.8520078917414 1.1178606855870792
8.957415412678403 768.8326928393558 1.1234798415478124
8.962642967631819 779.0011974357243 1.1301450793919448
8.967870522585235 786.102305714866 1.132994944849945
8.973098077538651 795.2024810133872 1.1382050054757242
8.978325632492067 803.588842631254 1.1443063834966452
8.983553187445484 812.6379708109595 1.1522275694455821
8.9887807423989 823.1173600485213 1.159692955417083
8.994008297352316 831.5037179444105 1.1661818818752767
8.999235852305732 835.7694885591843 1.1703509799087017
9.004463407259149 839.5828892492016 1.172276019517201
9.009690962212565 847.8647599887372 1.1769047069144463
9.014918517165981 856.5494436348604 1.1804214924516834
9.020146072119397 871.770032069466 1.190811004396394
9.025373627072813 880.226706062428 1.1961030957123828
9.03060118202623 892.2291423040529 1.2033877019299994
9.035828736979646 904.3551070973941 1.211748100344301
9.041056291933062 921.4499629400664 1.2229201653143111
9.046283846886478 936.545929680686 1.2327202538980624
9.051511401839894 946.8949300199716 1.2389980703011634
9.05673895679331 963.3325486665669 1.2479310112909396
9.061966511746727 988.599540641522 1.2643488820569513
9.067194066700143 1018.4585880174997 1.2832046974284945
9.07242162165356 1050.7365157152265 1.3024676853138788
9.077649176606975 1076.6730573330083 1.3166970156034894
9.082876731560392 1111.0944557866967 1.337178861019241
9.088104286513808 1144.6298068748688 1.356534398331271
9.093331841467224 1179.6826779794872 1.3768796906304275
9.09855939642064 1209.8695233279661 1.3935998145267214
9.103786951374056 1240.6394794211458 1.410557623968328
9.109014506327473 1269.174500668837 1.4257871116053384
9.114242061280889 1286.525867769824 1.4360053737493517
9.119469616234305 1292.7778753906305 1.439117793660221
9.124697171187721 1280.3769026856103 1.4316280080645014
9.129924726141137 1261.9068284185116 1.4212330678490086
9.135152281094554 1235.3300798790779 1.4057241335785617
9.14037983604797 1210.556186013207 1.3919726087726303
9.145607391001386 1185.8501317854032 1.3762236756982398
9.150834945954802 1165.4735512245786 1.3633861334683284
9.156062500908218 1157.400751718652 1.3591533914784624
9.161290055861635 1159.3146334473493 1.371133796020406
9.16651761081505 1176.5616925121435 1.3891737864844955
9.171745165768467 1203.7351531629515 1.4108748390705637
9.176972720721883 1223.76576275661 1.4265206243207083
9.1822002756753 1240.3233066828523 1.4401334683581364
9.187427830628716 1248.614975686379 1.4482936666591448
9.192655385582132 1244.0156967121472 1.4479968090242248
9.197882940535548 1245.9253492275816 1.4520403727767022
9.203110495488964 1244.408892486839 1.4537891273145556
9.20833805044238 1252.7164729746635 1.4618973237280146
9.213565605395797 1269.001024518839 1.4732397685696577
9.218793160349213 1286.800898395287 1.4857344269937742
9.224020715302629 1324.0776004235051 1.5085570782854325
9.229248270256045 1377.5141553955968 1.5400590989991478
9.234475825209461 1441.8328279498846 1.5782504978779672
9.239703380162878 1515.597385873467 1.620037141351235
9.244930935116294 1602.7738484439385 1.667474262255421
9.25015849006971 1690.7202096635422 1.7149721759392702
9.255386045023126 1766.9215963408076 1.754528995455432
9.260613599976542 1821.973490263661 1.783408041980829
9.265841154929959 1822.5092625895988 1.7862438937811083
9.271068709883375 1771.8347415647584 1.7612920085817327
9.276296264836791 1678.8060475376283 1.7165513050631305
9.281523819790207 1555.0255660201046 1.6541277799179974
9.286751374743623 1414.5626505670386 1.5796281672492327
9.29197892969704 1274.0426727515764 1.5013287553799108
9.297206484650456 1159.618985427596 1.4333522053436247
9.302434039603872 1060.9509734896144 1.3721455880193951
9.307661594557288 984.7866850733005 1.323995768882051
9.312889149510704 933.6656742345497 1.2916331994665282
9.31811670446412 897.3477582209749 1.267922459859304
9.323344259417537 874.3272765005702 1.2528434752882935
9.328571814370953 861.6466087839625 1.2429801849578266
9.33379936932437 851.5445785073297 1.236240962124394
9.339026924277785 838.5017773785846 1.2280341037917
9.344254479231202 826.859955637864 1.220794285112386
9.349482034184618 817.1997412288523 1.2142615042167952
9.354709589138034 809.4624392127021 1.2096162911310708
9.35993714409145 801.066130022768 1.2053260621836597
9.365164699044866 792.7677918806698 1.1999627746575736
9.370392253998283 783.4051059392326 1.1943012364350525
9.375619808951699 774.3833469915207 1.1870131903728864
9.380847363905115 770.2707966652883 1.1842145081673068
9.386074918858531 770.4901625075139 1.18569701696099
9.391302473811947 771.3246507383095 1.1873657606887675
9.396530028765364 771.7889099362076 1.1885618250610246
9.40175758371878 769.7513458895758 1.1877981527445967
9.406985138672196 769.7522918941654 1.1887733597773351
9.412212693625612 770.7020210584564 1.1885541488648255
9.417440248579029 768.4711431448333 1.1748399132150642
9.422667803532445 766.4877515528271 1.1663730852610703
9.427895358485861 762.064601951353 1.1588821164378424
9.433122913439277 756.7544293804856 1.151983241047895
9.438350468392693 752.4026363611305 1.1458770977594583
9.44357802334611 747.8358908013922 1.1401379628447443
9.448805578299526 751.5143708755654 1.140762583342397
9.454033133252942 755.3148659582376 1.1415596662968015
9.459260688206358 758.4481311129091 1.1418177592078074
9.464488243159774 762.0973541870665 1.1425498117211934
9.46971579811319 763.5088710836083 1.1422872512135451
9.474943353066607 761.5376335228456 1.1393303990633765
9.480170908020023 762.505780632027 1.1376800822475275
9.48539846297344 762.4456228376883 1.1358969442799596
9.490626017926855 761.7422700133806 1.1327264732468625
9.495853572880272 762.4537497901167 1.13208741446971
9.501081127833688 765.0180340120666 1.1329810846983757
9.506308682787104 768.7838954150552 1.1349188317030203
9.51153623774052 769.8670141383207 1.134507398727118
9.516763792693936 771.1823756535568 1.1345013025837818
9.521991347647353 769.329648035084 1.1322417467745625
9.527218902600769 775.3610940948887 1.1360719626064828
9.532446457554185 778.2695059799863 1.1374627734981548
9.537674012507601 777.8892841321043 1.136157726369567
9.542901567461017 778.8622702456454 1.1360518270816993
9.548129122414434 779.8407241644036 1.1361704172106917
9.55335667736785 784.0699075289554 1.1384987893112752
9.558584232321266 787.789251477529 1.1404348240441275
9.563811787274682 793.9229284850954 1.1442642622089638
9.569039342228098 798.0397667678644 1.1465876867617972
9.574266897181515 796.4777684755983 1.1446345795944064
9.57949445213493 798.3907761855122 1.1449466655170486
9.584722007088347 794.6103955096238 1.1404740145104473
9.589949562041763 797.6016188733406 1.1421294284157069
9.59517711699518 800.4614223386884 1.1423131944952785
9.600404671948596 802.3659479308257 1.1427412210865024
9.605632226902012 802.4515556439131 1.1417982274689082
9.610859781855428 802.8467680848604 1.141435120490018
9.616087336808844 799.2874629274982 1.1388101472654917
9.62131489176226 798.1158176587321 1.1369743251420237
9.626542446715677 794.8938288351779 1.1337134504095705
9.631770001669093 795.5491358430692 1.134525346649311
9.636997556622509 796.6977241609017 1.1346557247686164
9.642225111575925 799.3260124004228 1.1354703361381073
9.647452666529341 799.6917436470516 1.135195060522635
9.652680221482758 798.6558373515821 1.1346285455596536
9.657907776436174 796.9338861518322 1.1322816449284385
9.66313533138959 789.2880275211886 1.1255734944793943
9.668362886343006 790.145950811001 1.1261087076856962
9.673590441296422 785.8411790667975 1.1224173356798575
9.678817996249839 787.4024384648525 1.1224608808211813
9.684045551203255 782.421169388139 1.1185724257248486
9.689273106156671 784.551671441346 1.120241589214001
9.694500661110087 786.4464411875983 1.1202309371269419
9.699728216063503 788.2286484256474 1.1210637328810993
9.70495577101692 783.225223036421 1.116429793889792
9.710183325970336 780.7883823651354 1.1148857694707353
9.715410880923752 778.4743292823575 1.111719131559251
9.720638435877168 778.4415971657012 1.1107344294635495
9.725865990830584 779.0614489987234 1.1111144893683347
9.731093545784 776.8513348055873 1.107456121806375
9.736321100737417 774.7584487929812 1.1050288288507393
9.741548655690833 773.7566505009354 1.1041277308696664
9.74677621064425 772.4308377821095 1.1039290500719159
9.752003765597665 772.3182211550193 1.1042889585456532
9.757231320551082 768.0784310931639 1.1009785537379453
9.762458875504498 765.3113212192133 1.0976696131299175
9.767686430457914 764.7466609243446 1.096787478486913
9.77291398541133 765.2895619673957 1.096370763662739
9.778141540364746 765.7988462325756 1.0939269586189635
9.783369095318163 762.4703335201486 1.0908518314028484
9.788596650271579 759.3720334225939 1.088594381900307
9.793824205224995 759.9372097231994 1.0899582315852345
9.799051760178411 755.8983739042808 1.0857625700145013
9.804279315131827 759.9295880305436 1.0877451715174977
9.809506870085244 760.7740310209831 1.0875431859579137
9.81473442503866 767.3644295877316 1.0919348888753084
9.819961979992076 770.2322154217492 1.0930110448854558
9.825189534945492 772.4685272135105 1.0948307326488933
9.830417089898909 772.1928163125488 1.0940299411238437
9.835644644852325 769.2746494410682 1.0913200237389744
9.840872199805741 772.1401043090628 1.0930049808833822
9.846099754759157 778.6398517001182 1.0973433257221412
9.851327309712573 783.4619286896556 1.1004730221600578
9.85655486466599 787.9103273372111 1.1034354836188898
9.861782419619406 790.7543363601127 1.1051665116310507
9.867009974572822 794.1014406453647 1.1052179745638901
9.872237529526238 800.1436904987047 1.1082251569159594
9.877465084479654 806.2457415124492 1.11219276011076
9.88269263943307 815.6535868380815 1.1187179060357118
9.887920194386487 826.0236441263307 1.1258189447678801
9.893147749339903 835.7077510164528 1.132715117393856
9.89837530429332 842.1222919807755 1.1360173164570284
9.903602859246735 839.7203595365729 1.133469751646196
9.908830414200152 839.9418231292872 1.132946464952802
9.914057969153568 843.9117881752076 1.1346174650480163
9.919285524106984 847.8603759510578 1.1370615411773384
9.9245130790604 847.9178859082044 1.136032746620983
9.929740634013816 852.3044636997122 1.1396181949684014
9.934968188967233 851.0819151577655 1.1384715563779708
9.940195743920649 847.5047467291693 1.1356050878384798
9.945423298874065 848.3211765156972 1.1353238416495681
9.950650853827481 848.4216601871473 1.1350471216199973
9.955878408780897 850.3783164567126 1.1357535047751326
9.961105963734314 848.7922594805277 1.134120428665488
9.96633351868773 841.5110803633933 1.1290598716472293
9.971561073641146 833.2634942513473 1.122690461534898
9.976788628594562 829.2900415255078 1.1196324433289306
9.982016183547978 827.9670105019364 1.1183669199244926
9.987243738501395 824.5011653898456 1.1151280583911831
9.99247129345481 821.4141475799581 1.112179796148036
9.997698848408227 813.6622816950704 1.1065985888456311
10.002926403361643 806.1294915725846 1.1002283156248571
10.00815395831506 797.3862269957831 1.0935214681612877
10.013381513268476 786.4460776452885 1.0849313912698304
10.018609068221892 777.9424697670296 1.0776555923447917
10.023836623175308 773.9934013468315 1.074673787690172
10.029064178128724 771.1807327318686 1.0732534248113264
10.03429173308214 774.3875552527096 1.0768255449003064
10.039519288035557 773.5697035770204 1.0762648636220167
10.044746842988973 775.613431238454 1.0767475485144717
10.049974397942389 775.9043779609606 1.0766191071267952
10.055201952895805 773.1386352411616 1.074401991426838
10.060429507849221 771.3130725886609 1.0723521766428474
10.065657062802638 765.1463814492198 1.0673955096479462
10.070884617756054 765.2619107340533 1.0672615087580555
10.07611217270947 770.1865365178581 1.0722341335699097
10.081339727662886 776.4930814430826 1.0769601448706285
10.086567282616302 778.6976168985941 1.0784591771635965
10.091794837569719 779.150110458237 1.0763856522203528
10.097022392523135 782.8314334338279 1.0776169979678998
10.102249947476551 792.1545392202531 1.0838122685637763
10.107477502429967 793.9477759647211 1.0843049527679278
10.112705057383383 793.9678218489872 1.083850826017613
10.1179326123368 785.3406192007855 1.0783015574296653
10.123160167290216 779.8996690755113 1.0751739293881024
10.128387722243632 772.0207466765816 1.0694587718027733
10.133615277197048 769.0184114200631 1.066688516366836
10.138842832150464 768.8539511522131 1.0649816792642908
10.14407038710388 765.3363408569768 1.0623919781394813
10.149297942057297 762.7262664430777 1.059997137960439
10.154525497010713 758.0281391145165 1.057356554428976
10.15975305196413 749.9717846526183 1.051672888073188
10.164980606917545 745.7039906543606 1.0484343896134398
10.170208161870962 745.1868624189962 1.0481031220415813
10.175435716824378 741.8259815030887 1.0456906169989966
10.180663271777794 740.3916841526486 1.0440606068612772
10.18589082673121 736.3471497572069 1.0404231230006515
10.191118381684626 730.7780800302739 1.0364986985746485
10.196345936638043 728.9923883715167 1.0344719523736923
10.201573491591459 726.6686642733605 1.0323889001053703
10.206801046544875 727.3671115932719 1.0327819286599815
10.212028601498291 728.2965697561082 1.0331302368238189
10.217256156451707 729.7667891199466 1.0343167028883031
10.222483711405124 727.2214271438796 1.0325152447775459
10.22771126635854 724.7508951594807 1.0308674575215488
10.232938821311956 722.9854223774539 1.0296698435663554
10.238166376265372 723.042224966181 1.029364361037842
10.243393931218788 727.1111767584302 1.0319492393224436
10.248621486172205 726.8401249786582 1.031578755267261
10.253849041125621 726.1455476370015 1.0296331629887074
10.259076596079037 719.5286070485571 1.0249603621052448
10.264304151032453 714.1092934166511 1.0209038803128565
10.26953170598587 716.4243043979947 1.0220522409454462
10.274759260939286 718.8921708802445 1.0227391277770683
10.279986815892702 728.6603422316099 1.029383932620927
10.285214370846118 735.04666004865 1.034133888881816
10.290441925799534 738.3773800986166 1.035750124168398
10.29566948075295 741.0581478591778 1.0376000608826512
10.300897035706367 744.8876116832365 1.040947377959651
10.306124590659783 754.1725356491559 1.0474804954626957
10.3113521456132 757.3360047884129 1.0493966972697502
10.316579700566615 758.4581137356477 1.0482314079030395
10.321807255520032 762.687675130229 1.0503922166666326
10.327034810473448 772.1896782312382 1.0567714636266816
10.332262365426864 787.2821052911306 1.0669414529436683
10.33748992038028 805.6510686367327 1.0789692424473143
10.342717475333696 815.9418791004289 1.085234205196528
10.347945030287113 830.2564557005638 1.094009696851722
10.353172585240529 846.1240691515443 1.1042441085733963
10.358400140193945 858.9984589509238 1.1120633913017546
10.363627695147361 869.1888750542895 1.1175724239311775
10.368855250100777 875.4882343547747 1.1215969288608838
10.374082805054194 876.636693141105 1.121999310868992
10.37931036000761 871.4192437234935 1.1182612563266063
10.384537914961026 866.3811256018125 1.1148752967743376
10.389765469914442 858.1790139348141 1.1079738474248508
10.394993024867858 852.3306063220247 1.1039862487889271
10.400220579821275 848.3509210892707 1.1016329176734638
10.40544813477469 832.6752655297937 1.0912606422222668
10.410675689728107 824.5847651717183 1.0858762063582705
10.415903244681523 820.2524023427353 1.0823281683505408
10.42113079963494 821.2088495110337 1.080883312195702
10.426358354588356 820.879951280387 1.0803277885090152
10.431585909541772 818.8895310517087 1.0794517216783126
10.436813464495188 816.2205669621004 1.078864450369751
10.442041019448604 809.1123031023911 1.0739757019209033
10.44726857440202 802.402651388253 1.0683497271323577
10.452496129355437 793.804131596165 1.0620500891383002
10.457723684308853 783.7770632341594 1.0553432173037658
10.462951239262269 769.4627936986359 1.0443270842624255
10.468178794215685 756.7270481472785 1.0356286441620892
10.473406349169101 747.2143919043648 1.0290395026806556
10.478633904122518 738.2604760662396 1.023118411498786
10.483861459075934 731.7843150709897 1.0178990289700356
10.48908901402935 720.585516282423 1.0097161927501987
10.494316568982766 709.9830873760338 1.0017965016870758
10.499544123936182 701.3813798084883 0.9955211682297583
10.504771678889599 691.84171530428 0.9884458514291413
10.509999233843015 691.3342700540013 0.9890199500971674
10.515226788796431 692.9431084189255 0.9904711719047815
10.520454343749847 686.1280206643868 0.9856696577647995
10.525681898703263 679.6847763775237 0.979989695274617
10.53090945365668 677.4675701821851 0.977653211894937
10.536137008610096 676.5500749776071 0.9769763651245604
10.541364563563512 674.4513435431685 0.9749480619892448
10.546592118516928 672.6027197275088 0.9734211301764445
10.551819673470344 669.1476424159428 0.970433043350806
10.55704722842376 670.433661062428 0.9713443725746569
10.562274783377177 669.7161103387567 0.9705034314275695
10.567502338330593 668.8410744100728 0.969642888517128
10.57272989328401 669.8486001256547 0.969842880413673
10.577957448237425 662.2960837680948 0.964282411851378
10.583185003190842 661.6891743728132 0.9641007469840364
10.588412558144258 658.6307684694584 0.961295358699421
10.593640113097674 658.7175398185728 0.9613311884745622
10.59886766805109 660.4515883149526 0.9612343308884239
10.604095223004506 657.5151822493743 0.9585368467623543
10.609322777957923 657.097226481534 0.9583690628223068
10.614550332911339 660.2055255666396 0.9607029917675199
10.619777887864755 661.7624037737647 0.9616718055898905
10.625005442818171 665.2219335348426 0.9646879919023493
10.630232997771587 667.5731524116384 0.9650562786861137
10.635460552725004 673.9095027910083 0.9692953068204724
10.64068810767842 679.2100840572322 0.9724760069481535
10.645915662631836 687.8423758767356 0.9784584721765972
10.651143217585252 690.968261720973 0.9809325006475637
10.656370772538668 693.9188546215224 0.9819860387708335
10.661598327492085 698.2329889646196 0.983791691738523
10.666825882445501 706.66427825682 0.9898239709036275
10.672053437398917 716.118911320787 0.9967454449880014
10.677280992352333 723.7788107741138 1.0028793718927989
10.68250854730575 726.2259703773414 1.004768578648791
10.687736102259166 725.7841380684026 1.0021831102094982
10.692963657212582 726.839661115965 1.0021513541754157
10.698191212165998 726.0295528102807 1.0013950064620356
10.703418767119414 720.7980286507623 0.9976109429766784
10.70864632207283 709.9497068011398 0.9898783521048309
10.713873877026247 705.1357715976201 0.9856862652731645
10.719101431979663 694.2067437306908 0.9771718571821756
10.72432898693308 691.3883239769735 0.9751317638914302
10.729556541886495 689.3980493782944 0.9734537575177568
10.734784096839912 689.2035969740799 0.9737970460647047
10.740011651793328 685.5692550200705 0.9708683489499431
10.745239206746744 679.3792301878603 0.9661500668092898
10.75046676170016 675.1717474455583 0.9633625257049877
10.755694316653576 670.0604835911198 0.9592905253852774
10.760921871606993 665.0920930430009 0.9550042698681508
10.766149426560409 667.4388330238983 0.95639186480135
10.771376981513825 668.6207071643516 0.9567737012459859
10.776604536467241 670.7880423606747 0.9579619205052405
10.781832091420657 674.5880008636613 0.9601548235352454
10.787059646374074 679.0041321919072 0.9630917372684032
10.79228720132749 688.0277769879167 0.9689486211232857
10.797514756280906 696.8372676830398 0.9745746807028229
10.802742311234322 706.186519606284 0.9814866253515184
10.807969866187738 720.4278227524576 0.9927104629093016
10.813197421141155 738.3389423168386 1.0043868803643365
10.81842497609457 766.4595845626283 1.0223502331514613
10.823652531047987 803.7674841348163 1.0446248285416266
10.828880086001403 862.9903527733969 1.082023894752981
10.83410764095482 940.3646311922645 1.1296970722942317
10.839335195908236 1041.1414825487848 1.1887152630011064
10.844562750861652 1145.4815177957073 1.2468193939805476
10.849790305815068 1226.4757230391522 1.2893971640125135
10.855017860768484 1275.5131753042235 1.3136275907827062
10.8602454157219 1276.5750560296176 1.3142904736613576
10.865472970675317 1234.909755225793 1.2916400987036827
10.870700525628733 1166.0541632273248 1.2548892330003745
10.875928080582149 1080.8033009609323 1.2082390263553306
10.881155635535565 993.9864967521061 1.1574501041155345
10.886383190488981 914.154270085265 1.1096100527419563
10.891610745442398 850.6720436570515 1.0705939588387163
10.896838300395814 806.3525036699127 1.042666887536162
10.90206585534923 775.6483397765804 1.022648524527184
10.907293410302646 755.9753643014477 1.0089860498951695
10.912520965256062 741.8819615082544 0.9981859256447253
10.917748520209479 734.2558982782838 0.992869982015375
10.922976075162895 726.3008890969803 0.9878742465292093
10.928203630116311 720.0342686273335 0.9844291861779213
10.933431185069727 716.0077005001731 0.9816116713117277
10.938658740023143 711.6690707901222 0.9777689974675557
10.94388629497656 707.6634425141192 0.9744401983033254
10.949113849929976 700.9010937265333 0.9696512052088149
10.954341404883392 697.5491380491958 0.9662711571179284
10.959568959836808 695.3180391100137 0.9645976654608462
10.964796514790224 698.5119884664399 0.9665819273797128
10.97002406974364 703.4304967520211 0.9727540569758637
10.975251624697057 699.1003461485478 0.9723929256262467
10.980479179650473 694.7137664705506 0.9709980564207231
10.98570673460389 692.1810455979466 0.9705566680238623
10.990934289557305 687.9365461047781 0.9685139931433615
10.996161844510722 683.3898427701514 0.9664122097235476
11.001389399464138 675.8009273663765 0.9617840182005539
11.006616954417554 666.8177045681151 0.9557482582661592
11.01184450937097 661.544149178661 0.952800101884071
11.017072064324386 656.7021205392191 0.9499626717739041
11.022299619277803 656.9060252837464 0.9506140598262305
11.027527174231219 653.1318617041768 0.9483709484220835
11.032754729184635 651.2790052872659 0.9472682121822725
11.037982284138051 646.5662087533177 0.9443355422076707
11.043209839091467 640.3930182265731 0.9402132266040838
11.048437394044884 639.8941695543043 0.9401643753714779
11.0536649489983 638.4368343880711 0.9396763530081336
11.058892503951716 633.2497227831846 0.9360967615331027
11.064120058905132 633.758772364809 0.9368057699678596
11.069347613858548 632.4782467385908 0.9363690295213325
11.074575168811965 629.4649799586225 0.9342895405925302
11.079802723765381 624.6971539766091 0.9307077874184849
11.085030278718797 618.9441896932556 0.9269675689858682
11.090257833672213 618.1795795807085 0.9270517023564131
11.09548538862563 619.8068749292604 0.928581311140595
11.100712943579046 619.3893503588354 0.9288705523828388
11.105940498532462 614.0221868776615 0.9250837035944879
11.111168053485878 610.0726932748477 0.9222615122154367
11.116395608439294 605.4388191802468 0.9190632645313056
11.12162316339271 598.0058205052019 0.9131866720304961
11.126850718346127 596.3884555346332 0.91187281967864
11.132078273299543 592.9821541095798 0.9095609541375677
11.13730582825296 589.4610943561751 0.9067922112532767
11.142533383206375 585.5635235097454 0.9041290860550242
11.147760938159792 580.3113148755413 0.900173522070926
11.152988493113208 578.1933239292932 0.8985995813779691
11.158216048066624 574.6438095343678 0.8965728563397968
11.16344360302004 571.9807830911844 0.8944721513593029
11.168671157973456 566.0746802504887 0.8898337925293679
11.173898712926873 565.4776843343601 0.8898168201019627
11.179126267880289 563.1912890171828 0.8880838649846748
11.184353822833705 563.323077941783 0.8883929377138311
11.189581377787121 561.113368926559 0.887150459205521
11.194808932740537 556.2077994569707 0.8831104449173568
11.200036487693954 552.751612277573 0.8803707225696834
11.20526404264737 550.6433080131561 0.8785096676943732
11.210491597600786 547.8605677188191 0.8764239046236975
11.215719152554202 546.2888479553667 0.8762424352856332
11.220946707507618 546.8953928106984 0.8769132321542208
11.226174262461035 545.3171054246249 0.8754675411805402
11.23140181741445 543.5161552553634 0.874272740002311
11.236629372367867 541.8334815115471 0.8720018037921579
11.241856927321283 536.0883049964378 0.8674554089434756
11.2470844822747 532.0896294593822 0.8648472390083868
11.252312037228116 533.9655435373929 0.8663446680017661
11.257539592181532 531.807163555306 0.8647530020116154
11.262767147134948 535.5663179046314 0.868006185478213
11.267994702088364 534.3808823047018 0.8668402507502956
11.27322225704178 532.5847430732283 0.8657122597552758
11.278449811995197 531.9508130090007 0.8652090495844522
11.283677366948613 529.5847194179876 0.8627888432486844
11.288904921902029 530.9743799293493 0.8633992472455045
11.294132476855445 530.1078632763316 0.8620520303509992
11.299360031808861 526.8239270759169 0.8591263436696337
11.304587586762278 526.5823886152895 0.85885533454637
11.309815141715694 526.8406977776575 0.858837165293534
11.31504269666911 529.4213481696639 0.8610557280180404
11.320270251622526 532.9316766208158 0.863514341759628
11.325497806575942 528.630551690364 0.8597293136499078
11.330725361529359 527.3432645941052 0.8584875034305032
11.335952916482775 525.289989215883 0.8563477119046948
11.341180471436191 522.6256679155997 0.8540045429195269
11.346408026389607 520.8055907972509 0.8528055459395314
11.351635581343023 520.0200799240362 0.8523567783946657
11.35686313629644 520.6457322419761 0.8533729302964741
11.362090691249856 522.421335934249 0.8545465859134319
11.367318246203272 522.1579224872481 0.8543259674032504
11.372545801156688 521.7218764075349 0.8540868758726291
11.377773356110104 519.2849300819565 0.8517239248608195
11.38300091106352 516.9903437999618 0.850056202049698
11.388228466016937 517.0061939556275 0.8499488586963941
11.393456020970353 518.2535070527554 0.8509652229798422
11.39868357592377 520.0048922055471 0.8526294695341301
11.403911130877185 522.488766096301 0.8546929899918551
11.409138685830602 524.405591000694 0.8563247096206207
11.414366240784018 524.3184186881584 0.855850727442048
11.419593795737434 523.6772875420986 0.8553127314307684
11.42482135069085 525.106975732902 0.8570852684595872
11.430048905644266 524.1815162927577 0.8562983904295882
11.435276460597683 524.0221534446691 0.8561685122111403
11.440504015551099 521.5966238659731 0.8545780785196556
11.445731570504515 522.5423955500962 0.8546276517924192
11.450959125457931 526.0441286799883 0.8568198725645457
11.456186680411347 531.1013400277392 0.8612988222560437
11.461414235364764 535.3417059389661 0.8650011787562394
11.46664179031818 535.228792268954 0.8651385388453247
11.471869345271596 537.0485788583029 0.8668714099761056
11.477096900225012 540.0648590347012 0.8700201017463425
11.482324455178428 544.3146141154624 0.8805987463632554
11.487552010131845 547.328631534083 0.8853827798140562
11.49277956508526 550.0071330672907 0.8892036540924797
11.498007120038677 552.2190649235874 0.8927588107787067
11.503234674992093 552.5251502327303 0.8936769617241368
11.50846222994551 556.6707254840267 0.8983477050516995
11.513689784898926 557.8319573252069 0.9004666139278417
11.518917339852342 556.4418069848755 0.900382580393039
11.524144894805758 553.3794012871741 0.8995327716596981
11.529372449759174 549.300273729961 0.8972556450573103
11.53460000471259 548.2330765192879 0.8967001148377309
11.539827559666007 550.4509565867131 0.8995404972189662
11.545055114619423 550.1734358669503 0.8992940673718102
11.550282669572839 545.8130517567748 0.896172994449323
11.555510224526255 541.9378893625968 0.8939725778899354
11.560737779479672 534.5342826755165 0.8882310167576132
11.565965334433088 532.5202202162578 0.8874458864988589
11.571192889386504 535.4821024213044 0.8908702214572792
11.57642044433992 536.5444128266952 0.8926223391974449
11.581647999293336 535.2073272920853 0.8924300478358133
11.586875554246753 533.5885550235276 0.8915731178708808
11.592103109200169 533.0708866468574 0.8913853909905731
11.597330664153585 533.7201834128739 0.8924447798189367
11.602558219107001 529.3298136477349 0.888837567256778
11.607785774060417 519.5427240643446 0.8807528133525266
11.613013329013834 513.6727869481892 0.8761472614587988
11.61824088396725 507.8915520738207 0.8720270412261069
11.623468438920666 504.26855762505875 0.8695665972468407
11.628695993874082 498.8565869754978 0.8655863156235947
11.633923548827498 497.2071722142434 0.8652441400018975
11.639151103780915 492.0025093899793 0.8610512575913549
11.64437865873433 488.5593720331545 0.8585806338231355
11.649606213687747 483.3552353586491 0.8539914165209268
11.654833768641163 475.6911919970328 0.8473924700192351
11.66006132359458 470.5778900711011 0.8436215006394961
11.665288878547996 468.9853224060124 0.8428553191614098
11.670516433501412 468.9819584385724 0.843406611556373
11.675743988454828 468.0420176103578 0.8441099376459704
11.680971543408244 469.47543773900145 0.8453081543431937
11.68619909836166 466.70638989196317 0.8434867688802903
11.691426653315077 466.4966972972625 0.8446961888883461
11.696654208268493 463.2662137139345 0.8419939752869307
11.701881763221909 458.436610682715 0.8384694753834666
11.707109318175325 458.3700903960596 0.8381770988982457
11.712336873128741 459.159970281448 0.8385826098511449
11.717564428082158 462.15866588111436 0.8410301832816216
11.722791983035574 467.8464946724789 0.847378361381835
11.72801953798899 465.0252970186584 0.8450517713385668
11.733247092942406 460.30312682217266 0.8413907672800736
11.738474647895822 454.7503656258008 0.8359769142456677
11.743702202849239 449.6451193241143 0.8313406261359915
11.748929757802655 449.2105948820126 0.8316812590297202
11.754157312756071 450.03482150272333 0.8324584205002692
11.759384867709487 454.07127644085523 0.8372898573019087
11.764612422662903 458.5329925942436 0.8415094255185588
11.76983997761632 461.0467799834597 0.8438958875751038
11.775067532569736 462.9388010518001 0.8460137247278504
11.780295087523152 464.6487162685074 0.8476383501917318
11.785522642476568 464.7376638647999 0.8472498698841032
11.790750197429984 464.127346091517 0.8469672016337899
11.7959777523834 465.7338655729633 0.847991181482136
11.801205307336817 469.23514036409637 0.8505480860795956
11.806432862290233 480.846734068181 0.8610266431305857
11.81166041724365 492.4534663963571 0.8709538421096636
11.816887972197065 497.1508171668146 0.8754380929315785
11.822115527150482 499.6857862782592 0.8778746220044404
11.827343082103898 495.5600199785005 0.873839634378213
11.832570637057314 495.2145755748744 0.8734638016002827
11.83779819201073 496.5008188844404 0.8743453365519508
11.843025746964146 493.5652750888029 0.8718937423162596
11.848253301917563 490.3980730420904 0.8693446818640443
11.853480856870979 483.8423239419449 0.863650423175377
11.858708411824395 480.21424172913936 0.8602535516058891
11.863935966777811 478.04736251415176 0.8585909917422281
11.869163521731227 478.80291326859304 0.8601434617698376
11.874391076684644 476.56008172412135 0.8586160599387557
11.87961863163806 474.73631175501134 0.8574871122121895
11.884846186591476 473.71509304403565 0.8566445686335887
11.890073741544892 471.0792843944311 0.8541395922507293
11.895301296498308 475.21607668481704 0.8583156289770305
11.900528851451725 477.22084387729603 0.8606417568580802
11.90575640640514 482.0083548217204 0.8651102542217721
11.910983961358557 487.252909537046 0.8701531441155524
11.916211516311973 491.1460518301403 0.8735530461755866
11.92143907126539 490.9566218039895 0.8738645189463805
11.926666626218806 493.6323367908207 0.8767860138837721
11.931894181172222 497.1548941829358 0.8799180293449205
11.937121736125638 501.4490751713645 0.8841910319495679
11.942349291079054 504.81183401359925 0.8876936506092946
11.94757684603247 501.3450769288366 0.8842848511713259
11.952804400985887 497.81730725735343 0.881720188149827
11.958031955939303 493.77321772056155 0.8783048830763408
11.963259510892719 488.9102697469187 0.8741064642933118
11.968487065846135 489.7189885413065 0.8753985130231716
11.973714620799552 487.61021563787244 0.8736265981270829
11.978942175752968 484.77285479358017 0.8710258065835974
11.984169730706384 485.1257985660064 0.8715218614325431
11.9893972856598 483.13989166930287 0.8695003156055446
11.994624840613216 485.0235664897256 0.8714911253129235
11.999852395566633 483.62342308126557 0.8707645299648257
12.005079950520049 482.7813026166784 0.8698636154852227
12.010307505473465 484.5283754051828 0.8718467922648442
12.015535060426881 485.0465289071296 0.8723941363358017
12.020762615380297 494.4565731179381 0.8809463829634905
12.025990170333714 504.227762683037 0.890009323857827
12.03121772528713 514.891279938663 0.8995926138109382
12.036445280240546 530.172481397355 0.9128569728296211
12.041672835193962 546.2758179892395 0.9271256990107034
12.046900390147378 567.0596114698242 0.9447945547619568
12.052127945100795 599.6954288010037 0.9717794582311668
12.05735550005421 638.174458408581 1.0025090578177538
12.062583055007627 687.6687801389625 1.0407747801518923
12.067810609961043 748.988196060052 1.0864177582593428
12.07303816491446 819.9909217799772 1.1370527766948022
12.078265719867876 900.3666375316959 1.1917840817553724
12.083493274821292 988.9396314404592 1.2491881822151174
12.088720829774708 1072.9860221553463 1.3017623814587844
12.093948384728124 1139.2774163157965 1.3415220385787157
12.09917593968154 1182.7302685079314 1.3671282481871638
12.104403494634957 1190.4498550143235 1.3722816039160717
12.109631049588373 1163.3534362689898 1.3563957262003263
12.114858604541789 1114.3052711874084 1.327846661342397
12.120086159495205 1057.055176937249 1.2940277147466668
12.125313714448621 983.4078506107041 1.2479731780914496
12.130541269402038 913.7566682096262 1.2034850525817251
12.135768824355454 849.4717714423854 1.1607559779445908
12.14099637930887 784.0949472537827 1.1150369607915849
12.146223934262286 734.0872791371056 1.0795100445086407
12.151451489215702 687.1152324990351 1.0445457850490643
12.156679044169119 649.0280281033993 1.0154068644774306
12.161906599122535 617.1579775403904 0.990818198243916
12.167134154075951 585.6496719674028 0.9650228580407796
12.172361709029367 559.9774733856422 0.9437988821536581
12.177589263982783 537.7886980340404 0.9254415036163368
12.1828168189362 522.4799949037287 0.9119855529774366
12.188044373889616 506.93531593757626 0.898890702435878
12.193271928843032 495.29476834360224 0.8888805950104641
12.198499483796448 482.49880316064565 0.8773373668723992
12.203727038749864 471.0796447473838 0.86792284071498
12.20895459370328 463.7469112812691 0.861848765492499
12.214182148656697 457.196346025043 0.8568054716952417
12.219409703610113 452.12545927015015 0.8527735673451683
12.22463725856353 448.3318295761656 0.8491540903347987
12.229864813516945 440.56853074119033 0.8415505838171111
12.235092368470362 438.7142939614013 0.8398150129869761
12.240319923423778 436.9132811400558 0.8381905019037809
12.245547478377194 438.93207376769925 0.8409466386694787
12.25077503333061 439.83212909143884 0.842775903059274
12.256002588284026 437.89860014297045 0.8408160171871616
12.261230143237443 437.17229186389346 0.8406694264931139
12.266457698190859 435.61785547043604 0.8388912934978898
12.271685253144275 435.7318523165286 0.838691764155536
12.276912808097691 429.742876072702 0.8329178035338453
12.282140363051107 430.50300023746433 0.8335840665511416
12.287367918004524 428.1564391052651 0.8314164149489143
12.29259547295794 427.9646798529932 0.8320466045189374
12.297823027911356 428.64868000922405 0.8325275743373353
12.303050582864772 424.7140418338431 0.8291514698689822
12.308278137818188 427.11277055866395 0.8310297655414706
12.313505692771605 429.4406960410317 0.8360006211311335
12.31873324772502 432.0094659415137 0.8479316644018818
12.323960802678437 435.49685166787583 0.8565356945242412
12.329188357631853 436.33024994059804 0.8615666376569313
12.33441591258527 432.9581357920611 0.8613583593994592
12.339643467538686 429.7182201586505 0.8605822909507648
12.344871022492102 424.59712234727 0.8587073901072402
12.350098577445518 422.37702594048267 0.8592378912197831
12.355326132398934 422.76201740896687 0.8626288660112547
12.36055368735235 421.93311751298234 0.8641944788640958
12.365781242305767 417.3281607272009 0.8617134944290582
12.371008797259183 413.26592663571995 0.8597315636250651
12.376236352212599 408.5021018073271 0.8570034043647475
12.381463907166015 407.2833999656027 0.8583081011909485
12.386691462119432 406.8547578945115 0.8608120715187426
12.391919017072848 402.0338432308586 0.8573449376977533
12.397146572026264 398.87741104651167 0.8559167469204448
12.40237412697968 396.0020824626698 0.8543575595243065
12.407601681933096 392.7627474997067 0.8530956257319541
12.412829236886513 391.80420228055704 0.8548503717084146
12.418056791839929 387.7507648502904 0.8519748363929656
12.423284346793345 385.60811506298705 0.8511287898028389
12.428511901746761 385.1117123080912 0.8519913614300784
12.433739456700177 384.8699818188232 0.8527390599295078
12.438967011653594 387.9729018210129 0.8577437578793736
12.44419456660701 385.7782118000128 0.8563562811043991
12.449422121560426 386.69845345335426 0.8576197576392993
12.454649676513842 385.78127518469677 0.858005195439105
12.459877231467258 385.31356403797633 0.8595397775105401
12.465104786420675 383.86265836384104 0.8595115025526515
12.47033234137409 380.2969879022732 0.8582979219029953
12.475559896327507 378.9161186212603 0.8573344057397757
12.480787451280923 376.8561713290005 0.8557534074524868
12.48601500623434 375.6391711687761 0.8553277776683176
12.491242561187756 375.3436435267853 0.8556647931273053
12.496470116141172 371.7564250176642 0.8524065991160144
12.501697671094588 369.56562988987804 0.8502622993693664
12.506925226048004 369.46601460257824 0.850550819652301
12.51215278100142 370.6619628590649 0.8530595980644271
12.517380335954837 371.2225256804621 0.8563671083797045
12.522607890908253 373.195772592429 0.8611013292667078
12.527835445861669 369.1731363874397 0.858054298303532
12.533063000815085 368.87129881214037 0.8584737068728131
12.538290555768501 370.0434863214205 0.8602816076310431
12.543518110721918 375.1647928416345 0.8675664250465673
12.548745665675334 378.8171167050281 0.8733021756313097
12.55397322062875 375.90596912120867 0.8713749859076972
12.559200775582166 371.8974312484474 0.867684147378165
12.564428330535582 366.9073084839232 0.8565679266417188
12.569655885488999 364.8168335974773 0.845383512626377
12.574883440442415 367.4694110247853 0.8452705569837103
12.580110995395831 368.01503802044544 0.842813030123628
12.585338550349247 370.360258043851 0.8438982870419831
12.590566105302663 366.7430726911242 0.8372273642480215
12.59579366025608 364.9910437702372 0.8330250252353565
12.601021215209496 366.92528514074337 0.8338647504275807
12.606248770162912 365.4469814393822 0.8309957342440052
12.611476325116328 365.52613901947177 0.8295157634033177
12.616703880069744 367.90898216502757 0.8305789452421843
12.62193143502316 368.60904102304767 0.829322303992991
12.627158989976577 371.704554912289 0.8314772037686324
12.632386544929993 375.0735202218524 0.8346337725866242
12.63761409988341 375.4168352993084 0.8346064075094277
12.642841654836825 375.7968485593214 0.8349242069475664
12.648069209790242 378.2731735068994 0.8372321394709209
12.653296764743658 381.74044981418 0.8396993594447965
12.658524319697074 387.5766542972213 0.8455186564273794
12.66375187465049 396.42523250054774 0.8548228999753487
12.668979429603906 401.4244318935333 0.8583708591626268
12.674206984557323 409.9684357691118 0.866248633003647
12.679434539510739 419.31281126059713 0.8741716703299327
12.684662094464155 427.20221395943577 0.8809699706315008
12.689889649417571 432.312665104933 0.8863171028662823
12.695117204370987 435.3121223193911 0.8887266559392724
12.700344759324404 442.05702390596224 0.8948535170089662
12.70557231427782 445.9290680073106 0.8985614764024985
12.710799869231236 447.9460554871552 0.9002739516666851
12.716027424184652 447.0513822623274 0.899952570077361
12.721254979138068 445.2486562070156 0.8989260384844403
12.726482534091485 443.18656756661414 0.8960260751432483
12.7317100890449 447.2407407108726 0.8995026528115261
12.736937643998317 455.4066590588518 0.9063325074757619
12.742165198951733 466.6778236832303 0.9163734908406158
12.74739275390515 485.2845658447544 0.9341824975568926
12.752620308858566 504.8656138262324 0.9522256559647773
12.757847863811982 521.6878246696723 0.9672633840393978
12.763075418765398 535.2657758506117 0.9801150669901042
12.768302973718814 538.4801517198853 0.9829984421473354
12.77353052867223 535.8285157208242 0.9799951819536653
12.778758083625647 530.3727363249341 0.9745803417973024
12.783985638579063 522.4348074505662 0.9657659434485095
12.789213193532479 520.3308012479857 0.9631923984306717
12.794440748485895 520.6490497329867 0.9630178067771509
12.799668303439312 525.5031308286945 0.9667944894469205
12.804895858392728 536.3593486546871 0.9768853986006257
12.810123413346144 552.4380342458594 0.991174481310597
12.81535096829956 573.0520445895236 1.0090314722702363
12.820578523252976 598.3217537642333 1.0311224895583164
12.825806078206393 632.3693591593948 1.0598927550561865
12.831033633159809 673.2614654745422 1.0932845691264612
12.836261188113225 712.6546183923783 1.1247897435672658
12.841488743066641 744.4679880579687 1.1493170278065774
12.846716298020057 754.8984433675932 1.1572625158614722
12.851943852973474 747.533501781434 1.1515145646501208
12.85717140792689 717.2372667348891 1.1275742753375508
12.862398962880306 672.1921792458514 1.0911643193911982
12.867626517833722 625.0102006565929 1.052043733625975
12.872854072787138 576.2217790339791 1.0096664287758599
12.878081627740555 536.637187509392 0.9741475850238337
12.88330918269397 502.88129255100466 0.9431876492828101
12.888536737647387 476.7968748541949 0.9178718343378228
12.893764292600803 459.17910122408483 0.9004371245606002
12.89899184755422 450.1861236037583 0.8916962241092161
12.904219402507636 442.9765568790687 0.883965853120924
12.909446957461052 437.73776411923524 0.8786034510594148
12.914674512414468 432.9324127167947 0.8740224580163772
12.919902067367884 428.1606869799046 0.8682481888816448
12.9251296223213 422.8321189685505 0.8625255451967733
12.930357177274717 417.04579296800193 0.8556520572479386
12.935584732228133 415.58145883495854 0.8535477629535644
12.940812287181549 412.5422831242387 0.8504237778265452
12.946039842134965 414.01564499681217 0.8522598615581317
12.951267397088381 411.09735582683254 0.8492096788551379
12.956494952041798 406.9186286436392 0.844650307720726
12.961722506995214 408.71455662715147 0.8457323482006838
12.96695006194863 411.72709728171986 0.8490176081734053
12.972177616902046 409.4497730803463 0.8464084459519575
12.977405171855462 403.50234010147136 0.8402973921424701
12.982632726808879 393.18868003440093 0.8292155782512886
12.987860281762295 395.7122985090672 0.8311788380874818
12.993087836715711 393.29629896700357 0.8291310908530101
12.998315391669127 390.95950819723095 0.8266132065613521
13.003542946622543 386.6300827125749 0.8224639401561409
13.00877050157596 385.18867277831436 0.8212158480315451
13.013998056529376 388.4221099447298 0.8251773834214563
13.019225611482792 393.3404429484393 0.829827435179639
13.024453166436208 394.27655485389397 0.8313925284412113
13.029680721389624 390.8694419249923 0.8284381010183755
13.03490827634304 390.01560477625776 0.8270556126740837
13.040135831296457 390.1067059196001 0.8270802493592684
13.045363386249873 396.2457883177701 0.8330510951491226
13.05059094120329 401.6059955913507 0.8384231013833967
13.055818496156705 404.69225326939045 0.8419255068806341
13.061046051110122 410.9988750383612 0.8482915597495111
13.066273606063538 419.63344602186817 0.8572227872355892
13.071501161016954 428.9081035300649 0.8665914494554227
13.07672871597037 439.21380939611237 0.8766132118365254
13.081956270923786 451.7139780788212 0.8885174884955889
13.087183825877203 466.60143319529925 0.9028258351125309
13.092411380830619 488.6504956618197 0.9233676175117423
13.097638935784035 511.9775670536984 0.9450566493458159
13.102866490737451 536.1544388720146 0.967427822352195
13.108094045690867 559.4199227348295 0.9877962815409705
13.113321600644284 581.2710954583417 1.0068433953744813
13.1185491555977 600.5087558742817 1.0232227291688907
13.123776710551116 620.5520468575335 1.039668093057247
13.129004265504532 635.988995078676 1.0529712930010802
13.134231820457948 646.2845498272901 1.0614607755001493
13.139459375411365 651.0053585745854 1.0654664194130359
13.14468693036478 650.8028970148978 1.0653907071904933
13.149914485318197 647.4242811032235 1.062568859763906
13.155142040271613 640.3721000291839 1.0570303198660742
13.16036959522503 631.660806989562 1.0501522329057522
13.165597150178446 621.1410355115256 1.0416092695932766
13.170824705131862 607.693954692717 1.0308295304698518
13.176052260085278 593.7345085844894 1.019544745505159
13.181279815038694 573.6108476248945 1.0025106342893295
13.18650736999211 552.1529843963827 0.9835633594812746
13.191734924945527 531.7066341217311 0.9654817931109745
13.196962479898943 517.1189874969638 0.9516812199616554
13.202190034852359 504.5090239747391 0.9405762812970808
13.207417589805775 492.2194335926596 0.9289829691897841
13.212645144759191 478.64809219542997 0.9162517127654272
13.217872699712608 462.9588713998857 0.9013490826774998
13.223100254666024 450.86687955324663 0.8891956884943613
13.22832780961944 439.35684684687635 0.877685996587255
13.233555364572856 429.0574872070122 0.8680213597676762
13.238782919526273 418.5176126449995 0.8570605218308287
13.244010474479689 406.8883880141834 0.8456711763522182
13.249238029433105 396.0450752962796 0.8349159293532347
13.254465584386521 391.24724321835447 0.829501853035995
13.259693139339937 386.0542108943916 0.8248011144042019
13.264920694293354 380.49391894816813 0.8194184008085833
13.27014824924677 374.96126412619077 0.8131256696404572
13.275375804200186 371.4616095239136 0.8096686851979602
13.280603359153602 367.39757380944275 0.8045897250750647
13.285830914107018 366.29337202119615 0.8029525188166504
13.291058469060435 362.9020870329466 0.8006893056269797
13.29628602401385 363.08561086992313 0.801051224906211
13.301513578967267 364.1855919137497 0.8025850743194708
13.306741133920683 361.8269581023568 0.8001867756004547
13.3119686888741 358.45587615652823 0.7957253540497427
13.317196243827516 354.2087052020052 0.7915087576956537
13.322423798780932 352.1801675937931 0.789757213781827
13.327651353734348 350.02484253112294 0.7870715247019096
13.332878908687764 349.33208719249564 0.7871847938659687
13.33810646364118 350.21714045754715 0.7877172471906573
13.343334018594597 351.6184071861329 0.7887612955994501
13.348561573548013 348.6639174734172 0.7853693461686754
13.353789128501429 349.5643518216964 0.7863511255274453
13.359016683454845 351.2704883703365 0.7882601821243441
13.364244238408261 353.50780377167587 0.7901457547947801
13.369471793361678 360.58294037208907 0.7991259940271669
13.374699348315094 364.78433332046785 0.8046170298202857
13.37992690326851 370.939101951357 0.8122045059137519
13.385154458221926 376.9802088355227 0.8174815151762634
13.390382013175342 379.09129352850465 0.8187682350084269
13.395609568128759 382.02225767361597 0.8213870210880921
13.400837123082175 383.2061247265679 0.8225707506401618
13.406064678035591 383.5141893151666 0.8228982572324962
13.411292232989007 380.757862950769 0.820109393500819
13.416519787942423 374.2111757978053 0.812667128249016
13.42174734289584 367.71766575983014 0.8059504392171132
13.426974897849256 363.7875907142139 0.8024260926753177
13.432202452802672 361.0413203031129 0.7992710111842412
13.437430007756088 358.3107878120808 0.7971641694594984
13.442657562709504 353.4907311721844 0.7921448711022839
13.44788511766292 344.04548813019744 0.7816718235413102
13.453112672616337 337.78265304682657 0.7747816402588064
13.458340227569753 336.6436969571285 0.7731824627270942
13.46356778252317 337.59579302370645 0.7744786959594936
13.468795337476585 338.9919597784206 0.776229663609838
13.474022892430002 340.49619522224333 0.779149652872109
13.479250447383418 340.946250206135 0.7796139680887957
13.484478002336834 339.51564722861866 0.7786826157127897
13.48970555729025 333.00726054381084 0.7704798491372966
13.494933112243666 327.65675043989285 0.7639657816638877
13.500160667197083 325.47611488334815 0.7621907129811593
13.505388222150499 324.8419701756827 0.7621647399650233
13.510615777103915 323.58067855923105 0.761578470866588
13.515843332057331 319.82853919122323 0.7561703727251124
13.521070887010747 319.36557560530133 0.7541630469741156
13.526298441964164 322.2844412185853 0.7567579946485663
13.53152599691758 329.7368294232515 0.7659454718612998
13.536753551870996 333.82825843855034 0.7707402894548494
13.541981106824412 333.7088732537594 0.7703231589347846
13.547208661777828 335.1426267055938 0.7711244235845524
13.552436216731245 338.0484210569789 0.7737591951639753
13.55766377168466 340.23047351405404 0.7766665001408706
13.562891326638077 340.44636763288366 0.7767224843121592
13.568118881591493 338.6749312700297 0.7759516014619223
13.57334643654491 337.2698049002456 0.7750535897040238
13.578573991498326 335.84404766399405 0.7732305623150979
13.583801546451742 333.86982156730636 0.7703910186984824
13.589029101405158 330.4475935714206 0.7656927261060652
13.594256656358574 327.79627304391204 0.7627699617909515
13.59948421131199 324.19004770267173 0.759787432143434
13.604711766265407 320.4490667046699 0.7569617819517886
13.609939321218823 319.0646089215926 0.7569869446285786
13.615166876172239 320.48940096596755 0.7603809555712523
13.620394431125655 321.01427556063686 0.7609885755061911
13.625621986079071 319.9663846469114 0.7586707095909749
13.630849541032488 319.3360818363452 0.7580344141598603
13.636077095985904 317.24480563737944 0.7544994347835802
13.64130465093932 316.35652165350234 0.7539678187069948
13.646532205892736 318.5357758731083 0.7572727255540326
13.651759760846153 321.7912515974627 0.7612781374728931
13.656987315799569 326.138767497731 0.7658250859019013
13.662214870752985 330.6088350477669 0.7700378679620374
13.667442425706401 331.5808914800457 0.770242846636674
13.672669980659817 333.7284422199246 0.7728662155930601
13.677897535613234 331.45588080220136 0.7688851300929312
13.68312509056665 329.99691230213654 0.767200174535189
13.688352645520066 330.43600262037074 0.7676141922633154
13.693580200473482 329.9297527353298 0.7661303384857645
13.698807755426898 329.87360800010066 0.7662548085017936
13.704035310380315 327.2237382560881 0.7635398727456798
13.70926286533373 325.9694750382657 0.763261186149311
13.714490420287147 323.23498557994833 0.7606794616667654
13.719717975240563 324.20285328810644 0.7615300702531421
13.72494553019398 327.6180913650741 0.7661278905947488
13.730173085147396 325.85063610008416 0.7646342503179928
13.735400640100812 328.2051176460345 0.7675070824971255
13.740628195054228 328.195340831953 0.7682915860479779
13.745855750007644 330.69546389418446 0.7705857888589767
13.75108330496106 330.0457541969414 0.7684328569967508
13.756310859914477 326.8605864104877 0.7644305288757919
13.761538414867893 326.46928451560643 0.764579321307989
13.766765969821309 327.18017047230154 0.7663440882156536
13.771993524774725 330.483202376295 0.7697307723508762
13.777221079728141 330.2307867634875 0.7695706831442232
13.782448634681558 329.20108490103405 0.7684086986915122
13.787676189634974 330.17922853059434 0.7701040352908773
13.79290374458839 331.8701853701695 0.7721637338231205
13.798131299541806 336.7914619829053 0.7765335261699704
13.803358854495222 342.8306646504949 0.7825975171615566
13.808586409448639 350.1638959686151 0.7901819486921353
13.813813964402055 356.0107480806428 0.7963290003483108
13.819041519355471 361.76438898396316 0.8026585802931515
13.824269074308887 367.84146162742854 0.8089451044075103
13.829496629262303 374.1449239933458 0.8163471021048467
13.83472418421572 382.1420291768172 0.8249224078744521
13.839951739169136 392.1228586410636 0.8343832966276578
13.845179294122552 399.4774303284277 0.8412158150933987
13.850406849075968 414.8265801195638 0.85701431957611
13.855634404029384 427.6931917038955 0.8691194290805142
13.8608619589828 438.2199059725441 0.8798555179372612
13.866089513936217 448.65887247521147 0.8894439072406325
13.871317068889633 458.20671323941514 0.8989904303229431
13.87654462384305 466.018720854014 0.906947927071213
13.881772178796465 467.5004663257582 0.9079122690235583
13.886999733749882 466.33099605340414 0.9071871988813414
13.892227288703298 458.24780770160777 0.8993253372862753
13.897454843656714 450.1581909453614 0.8911264352044536
13.90268239861013 439.54846032633816 0.8810372258224881
13.907909953563546 426.78689296642216 0.8682903714992402
13.913137508516963 414.39155827417466 0.8560857066718053
13.918365063470379 402.9719793762363 0.8447224521488725
13.923592618423795 390.9319581163906 0.8323197103989441
13.928820173377211 382.90507028875584 0.8243756094225342
13.934047728330627 376.5549819014145 0.8184128538071308
13.939275283284044 370.0136350824857 0.8114057854227763
13.94450283823746 363.97555849569477 0.8050339386624789
13.949730393190876 356.0806831750937 0.7962654638972246
13.954957948144292 350.51391975066616 0.7897170511901634
13.960185503097708 349.2410510562252 0.7894380628566872
13.965413058051125 348.2008408023342 0.7877311964116279
13.97064061300454 345.44491797989286 0.7839931840416205
13.975868167957957 343.4004101896441 0.7816791848538848
13.981095722911373 338.30315512929633 0.7751037365029646
13.98632327786479 336.9209031723369 0.7747181811183544
13.991550832818206 336.8283977067231 0.7755773979938884
13.996778387771622 333.6164506960519 0.7733401578885115
14.002005942725038 333.562043014917 0.7739382151563484
14.007233497678454 332.5940057117861 0.7720652779784406
14.01246105263187 333.50283369472646 0.7715765620101654
14.017688607585287 336.1921587403391 0.7739152363943353
14.022916162538703 338.8862964275611 0.7770034575180678
14.028143717492119 342.53424697522297 0.7816882061120926
14.033371272445535 345.38607530720424 0.7854014268804187
14.038598827398951 345.9697400467935 0.7858121052322936
14.043826382352368 348.7649224513873 0.7885512486825377
14.049053937305784 354.94145578087864 0.7950479957573082
14.0542814922592 356.7238520963536 0.7963319050479346
14.059509047212616 360.13969107634813 0.8008223286552913
14.064736602166032 360.5083708909321 0.8005677052197064
14.069964157119449 363.38024150550933 0.803973223046472
14.075191712072865 365.6654610913348 0.8059878789733407
14.080419267026281 366.5455674193249 0.807028785825219
14.085646821979697 368.0584237039776 0.8082527808464006
14.090874376933114 367.82799092066296 0.8084752532998996
14.09610193188653 369.2300530997309 0.8098312999574668
14.101329486839946 370.0489099724376 0.8109056244590076
14.106557041793362 371.21260212042534 0.8132031466250748
14.111784596746778 372.5397343362369 0.8150285126520617
14.117012151700195 369.4646139680628 0.8117773822206381
14.12223970665361 368.22099593080753 0.8101952279836301
14.127467261607027 362.1815857582752 0.8026852679284069
14.132694816560443 357.6827235632296 0.7974628636140276
14.13792237151386 355.1550187818676 0.7945107602902621
14.143149926467276 353.5920113576472 0.7925432890920124
14.148377481420692 355.7727357639911 0.794966187095655
14.153605036374108 359.970190373743 0.7998726542671042
14.158832591327524 359.082052908317 0.7993079174776246
14.16406014628094 358.94611179447634 0.7993575171476789
14.169287701234357 355.08458641541324 0.7948247757091186
14.174515256187773 355.1851557126229 0.7946064086640533
14.179742811141189 353.2998460181627 0.7929484776661718
14.184970366094605 352.65359146278894 0.7918481266809756
14.190197921048021 351.8158090158645 0.7920370315813517
14.195425476001438 345.98802343226276 0.785961622541834
14.200653030954854 344.04308743672743 0.7834720092185661
14.20588058590827 341.5839799305093 0.7800682621583164
14.211108140861686 341.5604551899228 0.77936052478276
14.216335695815102 344.5701456225068 0.7831237477820717
14.221563250768519 346.9014179727428 0.7855462115823603
14.226790805721935 347.43642611921626 0.7859738997246415
14.232018360675351 345.1410732574143 0.7829282212391249
14.237245915628767 343.6334620479574 0.7804528043901338
14.242473470582183 343.01642636186256 0.7796257333574492
14.2477010255356 345.44831765731914 0.7826137231878542
14.252928580489016 348.5272500319856 0.7861484901929212
14.258156135442432 350.5735212434505 0.7877120009516692
14.263383690395848 357.41498775755144 0.7946746033314572
14.268611245349264 362.726514470199 0.7997083523973775
14.27383880030268 369.07295847816897 0.8055514143621867
14.279066355256097 374.35714678680716 0.8113499512336008
14.284293910209513 381.7351830245935 0.8191536693979478
14.28952146516293 391.8452380805372 0.8292901662579012
14.294749020116345 399.36379019470013 0.8370469171389906
14.299976575069762 404.10353921487484 0.8418555777318465
14.305204130023178 406.46505323836425 0.8438748037228778
14.310431684976594 408.83236094988183 0.846238627947806
14.31565923993001 411.96423436934714 0.8492905423904284
14.320886794883426 413.95518391142883 0.8513525358155705
14.326114349836843 416.52800692782824 0.8540563555060227
14.331341904790259 416.80757081959933 0.8537518604989632
14.336569459743675 418.28760957160534 0.8556219421166037
14.341797014697091 416.3949900308127 0.854248999711098
14.347024569650507 416.6287434026918 0.8545125916501145
14.352252124603924 415.52550519278265 0.8536108770552255
14.35747967955734 414.63044147328804 0.8524177824112966
14.362707234510756 414.15849370052734 0.8519307525044698
14.367934789464172 411.3124497537392 0.8496323454635235
14.373162344417588 411.7004258356303 0.8499137321240449
14.378389899371005 409.1780891716696 0.8470619565131187
14.38361745432442 410.63032035338847 0.8484007113922212
14.388845009277837 409.61962518694605 0.846973656961674
14.394072564231253 403.72298095764086 0.8408069860488312
14.39930011918467 399.80171226313223 0.8368157255815001
14.404527674138086 395.91053345763896 0.8329258988163293
14.409755229091502 391.97866623091187 0.8290453584593636
14.414982784044918 392.6979706585926 0.8295535755481754
14.420210338998334 387.335038465786 0.823919153208106
14.42543789395175 384.69664222355465 0.8215955348481476
14.430665448905167 381.8102515928599 0.8186607134017001
14.435893003858583 380.57751610772004 0.8178408150508748
14.441120558811999 384.03244823338713 0.8216392639040809
14.446348113765415 387.0587352077163 0.824946335958366
14.451575668718831 390.45608364190724 0.8290615009871106
14.456803223672248 395.63524881481356 0.8339195976218401
14.462030778625664 408.0165528494117 0.8462335456697476
14.46725833357908 424.20095467791936 0.8624814701486554
14.472485888532496 451.6292880706119 0.889689302614207
14.477713443485912 485.4005022630161 0.9224710283987688
14.482940998439329 522.677507875915 0.957065594795419
14.488168553392745 553.9659245681613 0.9848177657371084
14.493396108346161 574.0245170012569 1.0022782151333094
14.498623663299577 575.9579019908866 1.004007635883433
14.503851218252994 554.110306716547 0.9847093218392656
14.50907877320641 519.5865491513616 0.9542251648086598
14.514306328159826 475.58860466234273 0.9131237328646128
14.519533883113242 437.80459354099946 0.8765779411695682
14.524761438066658 407.69847205281286 0.846247688350232
14.529988993020075 387.3086357727336 0.825897434457275
14.53521654797349 373.0139492536878 0.8107563508329789
14.540444102926907 361.9904962839561 0.7996322549211878
14.545671657880323 353.9525082893978 0.7905619679457203
14.55089921283374 347.1926289621702 0.7828141370022705
14.556126767787156 343.554482859681 0.778520026511223
14.561354322740572 343.48006342128826 0.778983223729464
14.566581877693988 344.5732140678241 0.7800832431825697
14.571809432647404 343.04602437380834 0.777892014715227
14.57703698760082 341.4401934147215 0.7754047185291872
14.582264542554237 341.1723794737609 0.7748226261578295
14.587492097507653 341.4347478274556 0.7760011491460803
14.592719652461069 343.28434402654926 0.7779279469739456
14.597947207414485 343.07816854552016 0.7774998579130427
14.603174762367901 343.1706247534346 0.776823462594932
14.608402317321318 342.12178489362685 0.7749462056701798
14.613629872274734 343.08173520211363 0.7762717912612977
14.61885742722815 347.3940999070047 0.7813146808141317
14.624084982181566 347.2208347024161 0.7813344819351397
14.629312537134982 347.3775365026155 0.7813802834714052
14.634540092088399 346.98505602973506 0.7802779196073182
14.639767647041815 347.84306793323736 0.7813585069893306
14.644995201995231 346.4588372038422 0.7799786787558673
14.650222756948647 347.347842113642 0.7802635538908476
14.655450311902063 347.8842363611216 0.7805198303634665
14.66067786685548 348.2284720761538 0.7805039965102469
14.665905421808896 351.64044122052223 0.7838734306944416
14.671132976762312 348.29893234455164 0.7802956213382155
14.676360531715728 345.40538093556046 0.7767553927386038
14.681588086669144 339.6608565420328 0.7698943131418409
14.68681564162256 338.2853919879764 0.768591244463146
14.692043196575977 336.53470765934645 0.765904046050377
14.697270751529393 331.99402474527085 0.7602883296248835
14.70249830648281 329.0231579564091 0.7568780571144511
14.707725861436225 327.5457591668198 0.7554649662807863
14.712953416389642 327.82824966315724 0.7563205318112101
14.718180971343058 327.1277503974018 0.7558697762673143
14.723408526296474 328.1309213613976 0.757305339174827
14.72863608124989 331.77117627084306 0.7619099436736634
14.733863636203306 334.57823007601337 0.765469763790048
14.739091191156723 336.8463068970321 0.7683682761612158
14.744318746110139 336.7003469569595 0.7684002595253383
14.749546301063555 336.78102354713644 0.7672080699976291
14.754773856016971 333.9949406701929 0.7636232958746436
14.760001410970387 335.0599245672677 0.7647377892957368
14.765228965923804 334.66688192583115 0.7643039783793281
14.77045652087722 335.14184284565675 0.7651512321230787
14.775684075830636 335.2308640129842 0.7649981929772791
14.780911630784052 336.1113526916554 0.7656642376810866
14.786139185737468 339.71542965231185 0.770211284849733
14.791366740690885 347.0139284177893 0.7778635891567364
14.7965942956443 351.3256227370809 0.7822813858154696
14.801821850597717 358.8784909444709 0.7906715352306282
14.807049405551133 362.74074795506033 0.79437030522774
14.81227696050455 368.8064382234867 0.8010144726908256
14.817504515457966 377.8438655339944 0.8104651200283141
14.822732070411382 385.3712170577387 0.8178429557901065
14.827959625364798 393.55860416400634 0.8264457539016208
14.833187180318214 400.62076363994805 0.8339809290118424
14.83841473527163 410.15704687953024 0.8436400446334651
14.843642290225047 417.1616681713097 0.8512809001108091
14.848869845178463 424.4989506126773 0.8581155399529485
14.854097400131879 431.8637827954995 0.8651615940223475
14.859324955085295 436.16098913062655 0.8699963991159322
14.864552510038711 441.82579107784244 0.8751533165464598
14.869780064992128 440.52807456946533 0.8743548942844793
14.875007619945544 438.10845510825175 0.872148300199672
14.88023517489896 434.5277516918895 0.8684039880397494
14.885462729852376 427.0702569180501 0.8615984994885109
14.890690284805792 418.3996862285346 0.8533505719166017
14.895917839759209 409.85098305788034 0.844627982054556
14.901145394712625 401.77594207017376 0.83682608734118
14.906372949666041 399.0391138711283 0.8333805630805452
14.911600504619457 394.0805558268495 0.8280460119418857
14.916828059572873 387.4683206242734 0.8212718341772556
14.92205561452629 379.17332105170743 0.8119622917520082
14.927283169479706 373.2194922597091 0.8057748151656249
14.932510724433122 370.94963161726724 0.8036849442675438
14.937738279386538 370.71014851717626 0.8031282973860738
14.942965834339955 368.9590077569078 0.8016365904938287
14.94819338929337 367.37223769849766 0.8005494667187121
14.953420944246787 364.151525202916 0.7974167931316775
14.958648499200203 365.9208512473948 0.7998677198842177
14.96387605415362 367.293377162788 0.8005337521547693
14.969103609107036 367.91066157775526 0.801255976156865
14.974331164060452 373.03136836362944 0.8062312601062253
14.979558719013868 377.88408908277074 0.8113927828642509
14.984786273967284 380.4512802902767 0.8141324003958245
14.9900138289207 383.12828431535223 0.8170309742776526
14.995241383874117 388.2409486557433 0.8217530158628353
15.000468938827533 393.6035929638218 0.8272630456021267
15.005696493780949 397.68750977880853 0.8312018603607043
15.010924048734365 402.6558460224314 0.8366242887908227
15.016151603687781 404.96208372541804 0.8394471564374975
15.021379158641198 409.42004728569157 0.8440747752959692
15.026606713594614 409.62728397946427 0.8442461209118647
15.03183426854803 411.91205069421784 0.8462631225605801
15.037061823501446 410.0864506031251 0.8445374210634872
15.042289378454862 405.4022588311486 0.8398589566421963
15.047516933408279 399.6317993888881 0.8340454769545164
15.052744488361695 393.8194207325991 0.8276005782751519
15.057972043315111 391.83643296682004 0.8259340788860655
15.063199598268527 387.1713419464488 0.8212891126057708
15.068427153221943 379.67721426794486 0.8136708990304146
15.07365470817536 373.0842017044171 0.8066258089986503
15.078882263128776 368.51900826828313 0.8015241089830368
15.084109818082192 364.33858040305637 0.7977050332996551
15.089337373035608 361.209241227986 0.7952759578502915
15.094564927989024 356.719087973403 0.7901547170315116
15.09979248294244 355.36359015811865 0.7885836012833333
15.105020037895857 349.75777260831455 0.7816469689030677
15.110247592849273 346.1971705023612 0.7780349942799182
15.11547514780269 342.1635888019998 0.774241228535256
15.120702702756105 338.7037339748653 0.7708939280160586
15.125930257709522 336.52801636943155 0.7677380983123028
15.131157812662938 333.5431052321169 0.7633302265571023
15.136385367616354 330.5852752467076 0.7602365470065721
15.14161292256977 328.8571038607886 0.7585396922912835
15.146840477523186 324.73384599268417 0.7543968085008095
15.152068032476603 324.17129511481824 0.7536508694107855
15.157295587430019 323.46096184547145 0.7525739055002314
15.162523142383435 323.44362469497435 0.7534544182045191
15.167750697336851 323.2426976475805 0.7537780984248692
15.172978252290267 319.66942073092014 0.7500296770616183
15.178205807243684 316.5067446655908 0.7467945241577391
15.1834333621971 312.6800073534754 0.7420242461818439
15.188660917150516 311.02593170053234 0.7404082473543934
15.193888472103932 307.52879383443224 0.7368187113499403
15.199116027057348 305.3406682769268 0.7333447807839877
15.204343582010765 306.16923958024796 0.7348552407947105
15.20957113696418 307.30727453075167 0.735501324033292
15.214798691917597 307.0412981166319 0.7345669665054915
15.220026246871013 306.3960587843837 0.7341384698014587
15.22525380182443 306.10915687514876 0.7343139232041261
15.230481356777846 305.3752458600748 0.7346188796518494
15.235708911731262 305.35590979453315 0.7360438898243852
15.240936466684678 305.91275138892934 0.7359580057314956
15.246164021638094 306.6251642881175 0.7367853939934286
15.25139157659151 306.2889175299881 0.7350796820069474
15.256619131544927 304.024728994378 0.7323477694606106
15.261846686498343 302.9259022477341 0.7312451857783306
15.267074241451759 300.482963449088 0.7281317240190552
15.272301796405175 298.23093035496686 0.7260848459360658
15.277529351358591 296.2841973432797 0.7248006183996798
15.282756906312008 295.5797052256854 0.7244970485038951
15.287984461265424 298.19246863735657 0.7284907532554472
15.29321201621884 297.90008409200567 0.7292372086872514
15.298439571172256 298.8494023025528 0.72990748295305
15.303667126125672 296.0308654895753 0.7256285030351133
15.308894681079089 294.0023600851045 0.7224557456061704
15.314122236032505 294.72760877911793 0.7228834312373646
15.319349790985921 295.2773183622475 0.7230819924544447
15.324577345939337 301.08558530773485 0.7294194349920861
15.329804900892753 304.65937343430096 0.7333821665271196
15.33503245584617 307.2224273147572 0.7365465001185303
15.340260010799586 303.04774144512044 0.7317349649852487
15.345487565753002 305.3743451501132 0.7350390813728148
15.350715120706418 306.6107318316196 0.7356451100922388
15.355942675659835 309.8049665603305 0.7386681823568113
15.36117023061325 310.03149682641185 0.7387379814942691
15.366397785566667 308.9941961804495 0.7369294182623318
15.371625340520083 309.9090209480908 0.7382100186055043
15.3768528954735 314.1408127686718 0.7432899734207427
15.382080450426916 318.2635463585812 0.747337829930409
15.387308005380332 323.34380024145275 0.7532961619300755
15.392535560333748 326.2267016042118 0.7567041269045575
15.397763115287164 326.567675144067 0.7666091642955225
15.40299067024058 327.3596300910908 0.7746579069799265
15.408218225193997 327.99886091649165 0.7804714063439961
15.413445780147413 331.27085144416174 0.787895347486978
15.418673335100829 333.86369256242244 0.7955197036622474
15.423900890054245 332.57705499898674 0.7972920560333293
15.429128445007661 336.48097745833144 0.8054982050615054
15.434355999961078 331.581160320555 0.8020285915570231
15.439583554914494 330.4646963770407 0.8037184577952333
15.44481110986791 327.51856889168346 0.8033676166168194
15.450038664821326 324.8032942825635 0.8033446780405986
15.455266219774742 325.10928799100066 0.8072502255511969
15.460493774728159 321.9392858100074 0.8063948621401709
15.465721329681575 319.86008261591275 0.8063051936179401
15.470948884634991 320.61954138942286 0.8093075312303144
15.476176439588407 320.7867153166633 0.8106012065518599
15.481403994541823 322.9760527979196 0.8153713805786701
15.48663154949524 321.38653623255044 0.8150371527106196
15.491859104448656 322.35794032442743 0.8184055424466062
15.497086659402072 317.725210373874 0.8143148398825796
15.502314214355488 316.7707629370652 0.8146779277509538
15.507541769308904 315.57176527564485 0.8144703958296964
15.51276932426232 311.7586969369343 0.8119516467655491
15.517996879215737 312.58861637182156 0.815462604534709
15.523224434169153 310.9306568728072 0.8149716935912684
15.52845198912257 311.1922695970016 0.8171491092664319
15.533679544075985 312.94139745559517 0.8194368011689535
15.538907099029402 313.11421873638585 0.8201564575891982
15.544134653982818 316.5642810441205 0.8270678870188162
15.549362208936234 317.1429760445184 0.8295067100343572
15.55458976388965 317.33906971239514 0.8327184931367612
15.559817318843066 317.26005560813013 0.8344777018106797
15.565044873796483 318.39816353977506 0.8373753959934207
15.570272428749899 321.87817131967773 0.843928243440343
15.575499983703315 322.57520578606113 0.8459091401628706
15.580727538656731 326.31024558273526 0.852568646074248
15.585955093610147 327.2545418937082 0.855440891924479
15.591182648563564 328.40320271463236 0.857570908953422
15.59641020351698 326.20225210076234 0.8564430687966209
15.601637758470396 326.453084684795 0.8576167939555324
15.606865313423812 324.1660844935728 0.8557479561698145
15.612092868377228 325.1947381742566 0.8591880561828618
15.617320423330645 323.7321711186459 0.8583012611134931
15.62254797828406 319.92283456564337 0.8548112843097517
15.627775533237477 320.46067203214255 0.8568020594173195
15.633003088190893 318.60095735629125 0.8568255348883238
15.63823064314431 320.72316283755515 0.8578728904883647
15.643458198097726 318.02122033602967 0.8422266345493731
15.648685753051142 317.31687138724595 0.8349831249708431
15.653913308004558 317.7674843886022 0.8306148958203626
15.659140862957974 317.04908180490634 0.8258998332662343
15.66436841791139 315.3897599724797 0.8206941179549487
15.669595972864807 313.0180032421834 0.8149344541625476
15.674823527818223 310.74736126619365 0.810371842678645
15.680051082771639 314.1387501975937 0.8142763952974706
15.685278637725055 319.125148322025 0.8195860597304716
15.690506192678471 319.7186430280075 0.8179424312128399
15.695733747631888 319.92096526335564 0.8158113838587141
15.700961302585304 313.85635574703684 0.805638929335506
15.70618885753872 309.70177628903383 0.7991764261738894
15.711416412492136 309.1311367939568 0.7970797579129801
15.716643967445552 310.51770432275674 0.7978333508405926
15.721871522398969 313.71260263675055 0.8014505866921602
15.727099077352385 316.61132490763373 0.8039800423543714
15.732326632305801 318.7035001688481 0.8059117117355262
15.737554187259217 318.83673632270484 0.8051826022942004
15.742781742212633 318.1430879210354 0.803276561926306
15.74800929716605 320.5410415732173 0.8053760684994368
15.753236852119466 321.81467739088214 0.805704733510701
15.758464407072882 323.8894121242424 0.8063173821321131
15.763691962026298 323.8154313209629 0.8047171762437126
15.768919516979715 323.79831830067775 0.8030328400962341
15.77414707193313 325.4290718965901 0.8052879882298831
15.779374626886547 324.7347233697588 0.8035493964002985
15.784602181839963 325.1803628157726 0.8035212937312463
15.78982973679338 329.9589502720451 0.8085628324371381
15.795057291746796 332.19551943500016 0.8106120368101991
15.800284846700212 331.99610585948244 0.8100779667778975
15.805512401653628 328.30376218325074 0.8051256865420123
15.810739956607044 329.6264853471128 0.8059249166378466
15.81596751156046 330.7649098147521 0.80614514624905
15.821195066513877 332.22914516074275 0.8074524504049224
15.826422621467293 334.4352355808378 0.809209630351792
15.831650176420709 334.09524589740494 0.808583206808409
15.836877731374125 331.4719070230679 0.8047216360268428
15.842105286327541 328.24148940064117 0.8006973365967341
15.847332841280958 329.58903887813204 0.8024172210226778
15.852560396234374 325.96381910689 0.7978741867301367
15.85778795118779 325.21708972348 0.7969885348406286
15.863015506141206 322.22445463306394 0.7933054123999455
15.868243061094622 316.35864363362884 0.7855949521860361
15.873470616048039 313.7422374814014 0.7822418076882268
15.878698171001455 312.2655340572883 0.7789207408228231
15.883925725954871 312.0525852807816 0.7771361479802582
15.889153280908287 314.8709388051678 0.7805687142773696
15.894380835861703 317.17441283724634 0.7830238624404194
15.89960839081512 315.5738776752912 0.7823136266693038
15.904835945768536 316.56027385791856 0.7840063029294655
15.910063500721952 315.49083187806866 0.7831514373555544
15.915291055675368 315.537159229561 0.7822196422798269
15.920518610628784 317.3860711865068 0.7827511605308306
15.9257461655822 318.5574158588225 0.7842245076655238
15.930973720535617 317.7857312393695 0.7824996291843892
15.936201275489033 317.31273456141423 0.7820299462513928
15.94142883044245 314.8444480069096 0.77873743390637
15.946656385395865 315.03455104472243 0.7790720586371178
15.951883940349282 315.14970489077797 0.7797392057656042
15.957111495302698 316.2833775929359 0.7808545608132547
15.962339050256114 316.16299334925196 0.7814583799875522
15.96756660520953 315.33910852581164 0.7805436295063923
15.972794160162946 311.85709092991544 0.7767229312086587
15.978021715116363 310.5971605592065 0.7757798030505826
15.983249270069779 308.9392671299107 0.7727263889118918
15.988476825023195 307.9064168130198 0.7708982511517689
15.993704379976611 302.5205523816505 0.764185836405512
15.998931934930027 300.0726972959489 0.7602971095231459
16.004159489883442 297.2741989104346 0.757114900801247
16.009387044836856 299.7272899186708 0.7603109240342164
16.01461459979027 297.699744346483 0.7581802321646989
16.019842154743685 296.42657604913893 0.7569002137614326
16.0250697096971 293.24875562724566 0.7522199878375477
16.030297264650514 295.54522840987863 0.7552804965561892
16.03552481960393 300.6279666249888 0.7606049584934255
16.040752374557343 306.93983441495396 0.7670896345235589
16.045979929510757 309.5438306058482 0.7698883849574143
16.05120748446417 311.63052786177224 0.7722244295393085
16.056435039417586 313.121416996244 0.7746402557347714
16.061662594371 314.28757451994335 0.7759030105655523
16.066890149324415 319.5165273025621 0.7812411324636834
16.07211770427783 323.95209825988104 0.7864700422061643
16.077345259231244 327.1374897605417 0.7902566263267212
16.08257281418466 329.13891960534875 0.7921813180552126
16.087800369138073 326.7945205850082 0.789426245785096
16.093027924091487 324.5426363913227 0.7871200891851595
16.0982554790449 322.6975948534169 0.7842756693098459
16.103483033998316 322.7945367430185 0.7849571163907603
16.10871058895173 325.50544244564304 0.7876342812726559
16.113938143905145 328.3440458967618 0.791803427245862
16.11916569885856 329.243068027058 0.793468336808937
16.124393253811974 329.5697792572584 0.7948961695048203
16.129620808765388 325.53414077848635 0.7898693829661451
16.134848363718802 322.86178301122226 0.7865709718495307
16.140075918672217 317.6180618650987 0.7802136774924754
16.14530347362563 314.8602431769633 0.7768777137866568
16.150531028579046 312.0285929745666 0.7729985840574578
16.15575858353246 309.9776477787528 0.7701785420617399
16.160986138485875 308.69643719818737 0.7687243606998843
16.16621369343929 307.7994291629962 0.7673452742537027
16.171441248392703 305.59793255313315 0.7643950430579048
16.176668803346118 307.2920732305404 0.7659459791833314
16.181896358299532 310.21242169750997 0.7694930373109445
16.187123913252947 311.4569731666391 0.7723475302598384
16.19235146820636 310.3699869087523 0.7710372579254045
16.197579023159776 308.84270629003834 0.7686189985568318
16.20280657811319 304.8456852432594 0.7628713338991365
16.208034133066604 303.07683333434386 0.7606070613507743
16.21326168802002 300.0682921857471 0.7572599345109267
16.218489242973433 297.4732675964541 0.7536062528947554
16.223716797926848 296.5937360820885 0.7528996339648819
16.228944352880262 294.9103751152942 0.7510861208682797
16.234171907833677 291.3101336265127 0.7476495248259009
16.23939946278709 287.8826961936303 0.7431917179674465
16.244627017740505 286.24026380933856 0.7410896585802139
16.24985457269392 285.99226002249367 0.740635777667408
16.255082127647334 284.9538262247879 0.7390779244629626
16.26030968260075 282.29129904557476 0.7354587331758655
16.265537237554163 282.0065011429595 0.7343596395397944
16.270764792507578 282.5063969524371 0.7349399315188649
16.275992347460992 284.82325985023033 0.7383595905563969
16.281219902414406 285.6241902761226 0.741357173901013
16.28644745736782 282.0499335291121 0.7364204391797726
16.291675012321235 280.13422227823895 0.7326751951788412
16.29690256727465 279.79706441802523 0.7311699292104441
16.302130122228064 280.43843166988125 0.7306446897451835
16.30735767718148 285.08550300287834 0.736065693688482
16.312585232134893 287.2629947300618 0.7390770773802426
16.317812787088307 288.0491266977932 0.7388631745151355
16.323040342041722 287.46314978322863 0.7383408639521096
16.328267896995136 287.35133377891316 0.7376738762940915
16.33349545194855 286.89829132109446 0.7375384415903303
16.338723006901965 288.7951154479561 0.7393754487230717
16.34395056185538 293.85734123388744 0.7446267707124802
16.349178116808794 301.3504760264598 0.7541151559937435
16.35440567176221 308.0307937201173 0.7611239534162942
16.359633226715623 318.8524738766032 0.7734245636251124
16.364860781669037 331.67262062794197 0.7880353489954377
16.37008833662245 345.8241353113265 0.8029768436911304
16.375315891575866 356.94420335904096 0.8148722526683392
16.38054344652928 365.5643605197022 0.8242079769188919
16.385771001482695 367.7489509797601 0.8263381904657091
16.39099855643611 367.97679579731476 0.8269505567419511
16.396226111389524 359.82506055122394 0.8171173907765579
16.401453666342938 353.9724018147115 0.8106618972884342
16.406681221296353 349.9144062962786 0.8070016775408143
16.411908776249767 346.59554338605 0.8035383080010243
16.41713633120318 345.4476186718737 0.8023573232337273
16.422363886156596 343.4113005383736 0.799992040526777
16.42759144111001 346.25660201348626 0.8010104874553431
16.432818996063425 349.2035229004156 0.8043670113233585
16.43804655101684 357.5903235487892 0.8127185745871273
16.443274105970254 363.4903902755821 0.8189785584482754
16.448501660923668 371.48018391931043 0.8279686199918272
16.453729215877082 379.07856298708913 0.8353212666170357
16.458956770830497 388.2346106608885 0.8461785830922588
16.46418432578391 388.7048068306646 0.8468151890004177
16.469411880737326 388.8236755735199 0.8462960838097948
16.47463943569074 381.8915823009909 0.8391491030556486
16.479866990644155 374.0330691028909 0.8298283627327516
16.48509454559757 363.5049418345215 0.8182994262872145
16.490322100550983 352.67123496170785 0.8067156321937275
16.495549655504398 337.93270263093507 0.7888284939551886
16.500777210457812 324.62842498695113 0.7749748193464268
16.506004765411227 319.53075351570135 0.7695749586252177
16.51123232036464 316.8005599758606 0.7669769041188162
16.516459875318056 314.3633887128129 0.7647743547740825
16.52168743027147 308.3228488598052 0.7577041633510007
16.526914985224884 302.601362307751 0.7503675950537639
16.5321425401783 303.107988750298 0.7512071038142302
16.537370095131713 305.5609635958716 0.7524373092025056
16.542597650085128 305.5973430199702 0.752885376981779
16.547825205038542 304.83855406732835 0.7518065664898947
16.553052759991957 305.9685033148364 0.7527642986092268
16.55828031494537 304.58437722797373 0.7517145279904762
16.563507869898785 303.218189715693 0.7491586576731808
16.5687354248522 299.56457291055494 0.7443385333135897
16.573962979805614 297.88798987131577 0.7419516695012458
16.57919053475903 295.47429176436583 0.7390104001935829
16.584418089712443 293.5995784004785 0.7375908081085942
16.589645644665858 287.54030108550575 0.7303752694152096
16.594873199619272 284.53730397619097 0.7264966808957328
16.600100754572686 279.57301862231975 0.7214737212053959
16.6053283095261 277.47060726039155 0.719016165251267
16.610555864479515 274.9251214857264 0.7159122128840614
16.61578341943293 273.16496343011084 0.7135173918162546
16.621010974386344 273.19472926630965 0.7138110999735487
16.62623852933976 273.95166247118215 0.7147145815840136
16.631466084293173 274.4643966880759 0.7149048201962592
16.636693639246587 274.4191740828334 0.7143615474081467
16.641921194200002 271.2724090283393 0.7109551664133156
16.647148749153416 270.4128033739408 0.7106234277150097
16.65237630410683 271.2576934940213 0.7118406862141187
16.657603859060245 271.7969646270958 0.7122891457842316
16.66283141401366 269.4386225066295 0.7077018455795068
16.668058968967074 264.70976197228094 0.700545050755498
16.67328652392049 261.28699237825487 0.6964479569100716
16.678514078873903 259.16704193954007 0.6919853680013548
16.683741633827317 259.5349069395817 0.6944443967652696
16.68896918878073 259.51443957032956 0.6950754768614527
16.694196743734146 259.05221308323326 0.6967048416412346
16.69942429868756 260.00252517876424 0.6977962230982443
16.704651853640975 259.95291496268635 0.6965283422465897
16.70987940859439 259.9271024574663 0.6948779498649991
16.715106963547804 256.0118859952399 0.6890703964282452
16.720334518501218 253.7719386283562 0.6853633730721653
16.725562073454633 249.63939410219922 0.6793618565479659
16.730789628408047 248.26289769911412 0.6776797459473395
16.73601718336146 250.31942135116356 0.68219654396276
16.741244738314876 253.21330156213918 0.6863440021258751
16.74647229326829 252.11018970756783 0.6843042340484128
16.751699848221705 249.88613619412288 0.6800573176104153
16.75692740317512 245.07107896074078 0.6737959378915306
16.762154958128534 243.73516918553958 0.6707272222033402
16.767382513081948 245.13401080785027 0.6733992932762648
16.772610068035362 246.95490479245353 0.6760480035907499
16.777837622988777 249.005219694673 0.6786525322374575
16.78306517794219 251.32832170407593 0.6821453300703553
16.788292732895606 249.9735485547673 0.68062966218861
16.79352028784902 248.01481618459664 0.6784877295004089
16.798747842802435 246.08320986769922 0.675515361831779
16.80397539775585 245.27512813160033 0.6736356855219675
16.809202952709263 243.72467077286439 0.6700288328343174
16.814430507662678 242.05120722173496 0.668038872544813
16.819658062616092 241.73021244410288 0.6684666436017245
16.824885617569507 244.3370435205846 0.6732289151982103
16.83011317252292 244.8385490403148 0.6733031541405273
16.835340727476336 245.1601321000056 0.6723416688655044
16.84056828242975 242.7871597052973 0.6692968853372202
16.845795837383164 239.56837281238174 0.664282507280985
16.85102339233658 240.0554168239704 0.666279472472526
16.856250947289993 240.10844906887866 0.6651307892177685
16.861478502243408 242.09005618596842 0.6679554620514108
16.866706057196822 240.05937542686146 0.6666768750339741
16.871933612150237 239.5819916253719 0.6665012305624396
16.87716116710365 240.6083415345135 0.6690738483723837
16.882388722057065 237.11169891506617 0.664251093712453
16.88761627701048 236.96307572412096 0.6635191193149776
16.892843831963894 237.47561560992054 0.6641975228745725
16.89807138691731 238.5028523983083 0.6648726715858893
16.903298941870723 240.8648184727974 0.6698297265245233
16.908526496824138 240.4046423608977 0.6697734875331807
16.913754051777552 239.4987730908902 0.668727470308782
16.918981606730966 238.77115110322802 0.666477302616833
16.92420916168438 238.00301947064492 0.6638266447887632
16.929436716637795 239.06570155626073 0.6651184501269134
16.93466427159121 237.94541339770697 0.663870448858429
16.939891826544624 235.91103872583545 0.6617082421061338
16.94511938149804 233.61750464869817 0.6580934928655114
16.950346936451453 232.25719621285208 0.6575406249950883
16.955574491404867 231.73345978186995 0.6573759889915218
16.960802046358282 234.05264268333116 0.661773837208593
16.966029601311696 235.37555106867234 0.6612410987651786
16.97125715626511 237.67177022111736 0.6627979835190437
16.976484711218525 237.6277736671296 0.663006614578159
16.98171226617194 236.74461583410712 0.6631721705278932
16.986939821125354 234.66988666906613 0.6595562784082392
16.99216737607877 234.15689180773313 0.6580853580433867
16.997394931032183 232.70444672721078 0.6561666176204525
17.002622485985597 231.28901312619007 0.6558491212529749
17.00785004093901 232.57486475265324 0.6581993530556022
17.013077595892426 232.17941388895053 0.6566661498301815
17.01830515084584 233.57780176940025 0.6572383809586738
17.023532705799255 235.57705060358586 0.6592655036017115
17.02876026075267 236.14996668387354 0.6609913038292293
17.033987815706084 238.5421950818714 0.6642918977584605
17.039215370659498 241.11634207492136 0.6683727541357328
17.044442925612913 240.25192324982694 0.6668586211295221
17.049670480566327 242.1507378470887 0.6685096340301594
17.05489803551974 242.5799265823482 0.6699211077997296
17.060125590473156 242.77822040024958 0.6698193800379435
17.06535314542657 245.23507422465374 0.6748236463815972
17.070580700379985 248.82426724622871 0.6790687720422469
17.0758082553334 249.31198010536343 0.6780143988437316
17.081035810286814 249.20258188416895 0.6761271585188074
17.086263365240228 248.97396639944606 0.6752822948306229
17.091490920193642 248.48317685213485 0.6744353171916269
17.096718475147057 249.40213533236843 0.6761970272608095
17.10194603010047 247.65848751550584 0.6738242565581286
17.107173585053886 246.72176193282505 0.6736898421809088
17.1124011400073 244.06144903477917 0.6709245258125239
17.117628694960715 242.25978367277582 0.6685797043198155
17.12285624991413 243.9342048343489 0.6706371259535606
17.128083804867543 245.79415930536496 0.6711085927312725
17.133311359820958 249.90188613097638 0.6755056874917006
17.138538914774372 249.5931201693241 0.674826062818589
17.143766469727787 248.79973088477504 0.6742724576139978
17.1489940246812 248.92263151346722 0.6749754510000646
17.154221579634616 248.32366884277693 0.6749174271327794
17.15944913458803 245.6328973776874 0.6705125546415506
17.164676689541444 246.28247742104116 0.6705628349486363
17.16990424449486 248.05717009036314 0.6725864946709593
17.175131799448273 253.8974327127452 0.680465921984509
17.180359354401688 252.9156947097331 0.6808598248466595
17.185586909355102 250.20679281962435 0.6783281888719186
17.190814464308517 248.159039161028 0.6758961748668729
17.19604201926193 249.3432464465812 0.6776262568005632
17.201269574215345 251.8190590475511 0.6792835424389779
17.20649712916876 252.18758322911162 0.6789889195788372
17.211724684122174 252.0646990696926 0.6784886304429565
17.21695223907559 250.92169418457016 0.6762070361640461
17.222179794029003 251.02222132753548 0.6761209342508896
17.227407348982418 248.38813831128226 0.6733658161518051
17.232634903935832 248.1381719947593 0.6719147577650358
17.237862458889246 251.58124642826394 0.6769542064018106
17.24309001384266 253.26174519380672 0.6789651244434574
17.248317568796075 254.77439685138413 0.6822644719833885
17.25354512374949 252.64979439262245 0.6805440056135201
17.258772678702904 252.73479465172983 0.6799074981662858
17.26400023365632 249.01819508349723 0.6736907282103415
17.269227788609733 249.5850302546781 0.6736798898934945
17.274455343563147 247.13076989210577 0.6729940269990068
17.279682898516562 246.54038706295415 0.6734697525243241
17.284910453469976 249.02373212544626 0.6753193991996306
17.29013800842339 250.6206968763066 0.6755444195932311
17.295365563376805 254.2033319732951 0.6800854294715479
17.30059311833022 255.95185850103414 0.6840709495546933
17.305820673283634 256.9864915322144 0.6858528652933512
17.31104822823705 255.69662867467775 0.6838502205023311
17.316275783190463 255.08162927915302 0.6810198377262653
17.321503338143877 255.2690720617067 0.6821064419252079
17.32673089309729 254.37053036676917 0.6813038209184956
17.331958448050706 253.22523096218163 0.6800216124781644
17.33718600300412 251.85998303069542 0.6785722857796105
17.342413557957535 253.95258909539743 0.6812456322200741
17.34764111291095 256.6474740952682 0.6841435187934224
17.352868667864364 261.298441465229 0.6899560935895481
17.358096222817778 263.86688359871386 0.6911292869605554
17.363323777771193 264.6559987299618 0.6911590502111816
17.368551332724607 263.99223488638904 0.6897554167642516
17.37377888767802 264.5141434795286 0.6916617282764437
17.379006442631436 267.96607935477397 0.6970525452174062
17.38423399758485 268.5255862695698 0.6984907856847888
17.389461552538265 268.3262512759895 0.6972598925321073
17.39468910749168 272.8492570170185 0.7023938814963706
17.399916662445094 277.1641916017596 0.7065058308970565
17.405144217398508 282.15981826694997 0.7115586134344981
17.410371772351922 284.12095810085856 0.7144221498537172
17.415599327305337 289.37414308904783 0.7206928924555355
17.42082688225875 294.1109950470246 0.7271581953745136
17.426054437212166 296.80498043268403 0.7310351817744857
17.43128199216558 297.26944114050247 0.7313291935197673
17.436509547118995 297.4682245919713 0.7311411133755324
17.44173710207241 300.9973620355279 0.7341496145975914
17.446964657025823 303.8531994901581 0.7383307341440071
17.452192211979238 304.6298076838586 0.7399200736837047
17.457419766932652 303.73033192852654 0.7386484055379053
17.462647321886067 300.46586202169317 0.7339074768392485
17.46787487683948 299.41446193035733 0.7330443443907176
17.473102431792896 297.42105402437744 0.7309709542271147
17.47832998674631 296.1074385990059 0.7306188963814081
17.483557541699724 298.68407840086417 0.733310605169567
17.48878509665314 298.5000971104215 0.7322640712019293
17.494012651606553 301.4760755916219 0.7356795510100933
17.499240206559968 303.9504010369095 0.7382758987584414
17.504467761513382 307.21270526056446 0.7425447696162886
17.509695316466797 310.1486602407429 0.7453363454479849
17.51492287142021 307.2129006229196 0.7414393290087118
17.520150426373625 303.43247496918235 0.7377040138221306
17.52537798132704 302.544816878963 0.7363067277331501
17.530605536280454 300.6773096666062 0.7338737328038544
17.53583309123387 300.1204188680314 0.733085556956993
17.541060646187283 298.24089605961393 0.7306558825644144
17.546288201140698 299.44675502437747 0.7330289248932111
17.551515756094112 300.7345301031303 0.7350430530758928
17.556743311047526 303.7845295909301 0.7389808238793312
17.56197086600094 304.1047453734922 0.7393412409355428
17.567198420954355 305.8036430689035 0.7411861002090498
17.57242597590777 306.96999822522065 0.7423548505019475
17.577653530861184 304.6441641583458 0.7389551430738176
17.5828810858146 302.5338217161105 0.7369167722651899
17.588108640768013 298.3501502640574 0.7321348019079112
17.593336195721427 297.8982800703063 0.7312138686867996
17.598563750674842 296.5787051660487 0.7290335984449476
17.603791305628256 294.096419382135 0.7259375536347835
17.60901886058167 291.9139609326335 0.7238104203440674
17.614246415535085 292.09950819090346 0.7248421437245948
17.6194739704885 292.199047962982 0.7248841347695193
17.624701525441914 292.11580401198313 0.7248793224443333
17.62992908039533 292.23755371643364 0.7244812490295246
17.635156635348743 294.10760240124887 0.7267688362874146
17.640384190302157 296.8946882946273 0.7305334464599217
17.64561174525557 294.96062356616983 0.7278265971581976
17.650839300208986 291.2333964687444 0.7226573191754041
17.6560668551624 289.0090389353806 0.7194243665259957
17.661294410115815 290.10569772578975 0.7222215890132898
17.66652196506923 293.7736001080648 0.7271057152140313
17.671749520022644 298.192243366957 0.732721705781316
17.676977074976058 301.4619966968137 0.7356570098562218
17.682204629929473 302.4510824683593 0.73628916710205
17.687432184882887 303.12963270178835 0.7364758743871415
17.6926597398363 301.0486359369326 0.7342043818364492
17.697887294789716 301.26746787591117 0.7345862270383523
17.70311484974313 302.64605384653805 0.7360079141874512
17.708342404696545 302.4015182980688 0.7364390451099834
17.71356995964996 303.40562882185213 0.7370724716584636
17.718797514603374 305.2899325366339 0.7394557468610732
17.724025069556788 307.4313315803023 0.7412826954570849
17.729252624510202 308.2474059257699 0.742037770162306
17.734480179463617 309.49505888051425 0.7434876650488871
17.73970773441703 311.568045474981 0.7457325621656501
17.744935289370446 309.026462281333 0.7439256497373774
17.75016284432386 305.20778038253553 0.7393050983573571
17.755390399277275 303.3940640823077 0.7369623809554009
17.76061795423069 300.37772411805537 0.7337111795176361
17.765845509184103 297.50979265696515 0.7296017291070929
17.771073064137518 295.9609344948524 0.7290778475201677
17.776300619090932 294.5299866333093 0.7277051202805822
17.781528174044347 291.4200537443263 0.7233364857873943
17.78675572899776 287.4692006428851 0.718453814498932
17.791983283951176 285.0904294323386 0.714551133855741
17.79721083890459 282.87651289693736 0.7123805049401256
17.802438393858004 279.5520780867184 0.709060521082786
17.80766594881142 278.5639083490152 0.7079508721138525
17.812893503764833 276.56477129198197 0.7066931623866172
17.818121058718248 274.83510575482467 0.7040842149844171
17.823348613671662 272.21970853277577 0.7003637509964786
17.828576168625077 271.57410259628676 0.698906792456025
17.83380372357849 270.71719337619646 0.6976716525827178
17.839031278531905 269.2692053163758 0.6956782765569812
17.84425883348532 270.43763079626933 0.6972777459131946
17.849486388438734 272.7027394503659 0.6998424295956681
17.85471394339215 272.0205991848588 0.6996253308861776
17.859941498345563 270.19604861920016 0.6982403500454811
17.865169053298978 265.54407265262984 0.6923665795334968
17.870396608252392 270.1647948053334 0.6982105288796401
17.875624163205806 269.6988165460068 0.6964938656730866
17.88085171815922 268.5032799371849 0.6957108171521637
17.886079273112635 266.3852707279981 0.6933261638723537
17.89130682806605 265.95760326058803 0.6926609788389527
17.896534383019464 267.9532769884229 0.6962354815022103
17.90176193797288 273.50522296036416 0.7026893806425384
17.906989492926293 280.58620055724396 0.7115013866467992
17.912217047879707 284.24683165495424 0.7156823855587692
17.917444602833122 286.9320931148299 0.7169534646933304
17.922672157786536 287.60138394316914 0.7173804365180135
17.92789971273995 289.76642142092754 0.7203207276769469
17.933127267693365 293.8099253461355 0.7254087452768833
17.93835482264678 296.63844426594864 0.7297310868106657
17.943582377600194 297.5675863205387 0.7308763021453317
17.94880993255361 299.65980944411046 0.7322489427005087
17.954037487507023 301.42924265287115 0.7337490048881308
17.959265042460437 301.4960431828682 0.733298124288286
17.96449259741385 304.0343074974025 0.7372603690736231
17.969720152367266 306.7745173854272 0.7410821948081866
17.97494770732068 309.2006155330554 0.7435799663842826
17.980175262274095 308.75050863658987 0.7421679333800704
17.98540281722751 309.91550997994136 0.7424194786110723
17.990630372180924 309.4012638125902 0.7410412894438237
17.995857927134338 311.4993751927141 0.7441036539654903
18.001085482087753 313.49900416393143 0.7471109525385753
18.006313037041167 313.0833877516933 0.7476693939454797
18.01154059199458 311.948394439443 0.746335350852711
18.016768146947996 313.0680500288477 0.7465604738343077
18.02199570190141 313.84728973597066 0.7476630461956372
18.027223256854825 310.9404931867991 0.7435591736704082
18.03245081180824 307.06492535009335 0.7392948617792723
18.037678366761654 302.34851580510946 0.7343597512879565
18.042905921715068 300.6431141309962 0.7320912372997811
18.048133476668482 300.7538638774278 0.7334271126346432
18.053361031621897 301.74216501848593 0.7349174228122723
18.05858858657531 299.1611007997765 0.7320333845503731
18.063816141528726 297.2333095822038 0.73050811855706
18.06904369648214 294.20030191195235 0.7263600990884799
18.074271251435555 296.40430343851284 0.7285844561720425
18.07949880638897 301.00986934548865 0.733282401949571
18.084726361342383 306.35858824665786 0.7386761438050738
18.089953916295798 310.6419742285744 0.7439243435510646
18.095181471249212 314.77170027673225 0.7485728988844029
18.100409026202627 322.2095915668917 0.7567631880394918
18.10563658115604 328.8710921284562 0.7644025831144156
18.110864136109456 341.6519493001235 0.7782864766402696
18.11609169106287 356.45400198851996 0.7953669691987612
18.121319246016284 376.49206643607954 0.8175171591216166
18.1265468009697 398.51272377139196 0.8402628610053009
18.131774355923113 429.9865548177666 0.8730808167883364
18.137001910876528 466.7172528088452 0.9090926258828003
18.142229465829942 503.90538265506365 0.9445554989085265
18.147457020783357 530.6241877378936 0.9690420608241421
18.15268457573677 542.1487420840994 0.9791411665034585
18.157912130690185 538.5546023594136 0.9763713170157309
18.1631396856436 519.5363555924672 0.9590196719726339
18.168367240597014 490.46731707004585 0.9314830983293875
18.17359479555043 460.7350741508197 0.9031657079280792
18.178822350503843 432.8787900184621 0.874913524503656
18.184049905457258 410.5176693084335 0.8523120726792385
18.189277460410672 397.95442815609294 0.8396493600993663
18.194505015364086 391.0971231603772 0.8325644719010931
18.1997325703175 388.03630902567767 0.8297279018916935
18.204960125270915 388.5849380982942 0.8301704446078441
18.21018768022433 391.0310271081307 0.8321367654589473
18.215415235177744 396.08564132184085 0.837781176678296
18.22064279013116 402.24089578459194 0.8438206689234495
18.225870345084573 408.4443918424709 0.850265092682823
18.231097900037987 411.3970749923084 0.8532637218594573
18.236325454991402 415.2377988567996 0.8569698937442439
18.241553009944816 418.0718583783041 0.8601089772036768
18.24678056489823 419.28910239215594 0.8611151695616868
18.252008119851645 415.6377608316978 0.857613715435445
18.25723567480506 410.34062764333356 0.8520478890141137
18.262463229758474 403.8037703055722 0.845269840150526
18.26769078471189 395.49946401356806 0.8364607707839947
18.272918339665303 389.25463812868117 0.8296091804720811
18.278145894618717 380.61491430673294 0.8203831883526524
18.28337344957213 375.14153226384093 0.8145722489280408
18.288601004525546 371.9716970993354 0.811323642885931
18.29382855947896 369.3587991457173 0.8085843500271013
18.299056114432375 364.11693219112095 0.8028312799901642
18.30428366938579 356.40222466422335 0.7950732634031875
18.309511224339204 349.47440990222236 0.7872704027115439
18.314738779292618 343.54916460709774 0.7804724409274901
18.319966334246033 338.2550189121622 0.7745168106601942
18.325193889199447 330.78326601925204 0.7665936228777005
18.33042144415286 323.45502750616436 0.7588796041843223
18.335648999106276 317.9594413750255 0.7525807477917624
18.34087655405969 314.24908967210547 0.7481984430184492
18.346104109013105 313.04742346276953 0.7468270314235749
18.35133166396652 311.7716824419159 0.7454029015890461
18.356559218919934 311.42077434939773 0.7450501241773373
18.361786773873348 308.29672993992165 0.741887973924863
18.367014328826762 307.3109634732849 0.7406557087931355
18.372241883780177 304.56407878990456 0.738112055847909
18.37746943873359 304.7743614603185 0.7375561263296703
18.382696993687006 305.27852669196784 0.7373026612042091
18.38792454864042 308.6724600869791 0.7438218648119359
18.393152103593835 316.19329371990324 0.7646958140719593
18.39837965854725 329.16257977789 0.7876295685923155
18.403607213500663 344.3979681620507 0.810047408917023
18.408834768454078 370.31564476899143 0.8441420806769905
18.414062323407492 399.75289550449753 0.8807603737923483
18.419289878360907 434.5168407453654 0.9227484984038646
18.42451743331432 464.6234176689541 0.9578485799861302
18.429744988267736 489.1563004898454 0.987589929003687
18.43497254322115 499.1948250596894 1.0010143633509636
18.440200098174564 498.6781667655185 1.0044236775621411
18.44542765312798 489.4885847698877 0.9993694967942718
18.450655208081393 474.5906928880301 0.9870281803544939
18.455882763034808 456.9733163303021 0.9721248268209232
18.461110317988222 439.86518829158996 0.957106383705788
18.466337872941637 424.56756580535233 0.9431683749648111
18.47156542789505 416.3570576136481 0.9376168457441717
18.476792982848465 404.88157379243813 0.9271506757984382
18.48202053780188 397.81371652337947 0.9220914093439205
18.487248092755294 390.2741073643845 0.9159262340521798
18.49247564770871 384.37539065840826 0.9108065631796907
18.497703202662123 378.5272665045151 0.9067185063867383
18.502930757615538 372.94839023322197 0.9023001819245401
18.508158312568952 365.0906641478427 0.895602812299433
18.513385867522366 359.8119780475705 0.8921873927014158
18.51861342247578 357.70861168180926 0.8913309383450027
18.523840977429195 357.5136723818571 0.8936689895830986
18.52906853238261 357.11204665886726 0.8953648259067412
18.534296087336024 354.2787854444747 0.8935182643012816
18.53952364228944 350.5019766808546 0.8915944882457398
18.544751197242853 347.52887297408927 0.8894903205194894
18.549978752196267 347.5483383905215 0.8917247436045708
18.555206307149682 349.51665911987874 0.8965986514132943
18.560433862103096 353.7838235272829 0.9032532246206532
18.56566141705651 358.0130976746684 0.9109941540559204
18.570888972009925 358.6832358691316 0.9131789069947249
18.57611652696334 362.26687252770415 0.9196214847908779
18.581344081916754 370.1745548516355 0.9325500200407136
18.58657163687017 379.00077642607766 0.9452860589343152
18.591799191823583 387.6667743441385 0.9589100010380199
18.597026746776997 397.43018760293614 0.9726653444823935
18.60225430173041 400.47095562772824 0.9779672030094422
18.607481856683826 402.89937169183514 0.983487607838938
18.61270941163724 400.3249190646393 0.9817278672753954
18.617936966590655 397.63436688593356 0.9805252427156189
18.62316452154407 394.9125680101018 0.9768008449290279
18.628392076497484 395.69144685301734 0.9585238378323061
18.633619631450898 388.7003245257847 0.940392167741247
18.638847186404313 382.46273365613706 0.9256405053701926
18.644074741357727 379.52264858301197 0.9171316023480389
18.64930229631114 379.4833752137352 0.9142545275028554
18.654529851264556 380.49564015152595 0.9107687162775085
18.65975740621797 385.59417652249687 0.9144593872881529
18.664984961171385 387.6583878151538 0.9130809947130508
18.6702125161248 389.1217047806063 0.9115020415810944
18.675440071078214 395.22954887444564 0.9163986241975836
18.680667626031628 401.23117731692054 0.919897314805223
18.685895180985042 404.80302179362604 0.9210352411454912
18.691122735938457 404.23390308435444 0.9181926039485182
18.69635029089187 404.47986500525354 0.9157423808925945
18.701577845845286 402.66030107674726 0.9122913380699671
18.7068054007987 401.77915328187373 0.9092835539851097
18.712032955752115 396.3328859219293 0.9015528383285131
18.71726051070553 387.659545027645 0.8907058889074551
18.722488065658943 381.96701551137477 0.8823951763599958
18.727715620612358 373.45201112262316 0.8713924259617322
18.732943175565772 368.3405054031824 0.8637825536770187
18.738170730519187 362.72964810524206 0.8559845357860049
18.7433982854726 358.41627793868656 0.8502113664734063
18.748625840426016 354.31054365838355 0.8444667063510818
18.75385339537943 346.2524845531223 0.8344107741692709
18.759080950332844 340.4255774757665 0.8262980315065273
18.76430850528626 335.8921589258959 0.8196857302356843
18.769536060239673 332.62051970409414 0.8153698564994186
18.774763615193088 329.6588303938021 0.8104401819309933
18.779991170146502 325.88047109920205 0.8043511837589509
18.785218725099917 321.2066675848362 0.7973276845276854
18.79044628005333 319.2973909732529 0.7932677782817757
18.795673835006745 317.0412423469236 0.7901883901675346
18.80090138996016 312.39213787186884 0.7839154908147878
18.806128944913574 307.7940097783905 0.7773229242496866
18.81135649986699 303.03386305385555 0.7708853775263024
18.816584054820403 302.70350637533556 0.7705555959493025
18.821811609773818 305.1091796414257 0.7730499243581099
18.827039164727232 307.60186948549693 0.7762717460882587
18.832266719680646 307.4462711563463 0.7750151262526205
18.83749427463406 304.62450368670636 0.7710155847436944
18.842721829587475 301.8765950183175 0.7674564147170411
18.84794938454089 299.59327700164886 0.7639550174752706
18.853176939494304 298.2943257573774 0.762107352013471
18.85840449444772 300.27530625274386 0.7639209604460415
18.863632049401133 299.3537594385048 0.7624029319162247
18.868859604354547 300.51245954859974 0.7635727723347653
18.87408715930796 302.84851908364 0.7659765576517701
18.879314714261376 302.32484490527315 0.765178766497051
18.88454226921479 300.4681704224877 0.7637794818739689
18.889769824168205 296.02885802417563 0.7571930949601019
18.89499737912162 294.4918788114382 0.7545020853941742
18.900224934075034 291.34528904352254 0.7493966931157947
18.90545248902845 290.93139466151143 0.7493597153045308
18.910680043981863 287.0393901957596 0.744580339990336
18.915907598935277 287.31176255457586 0.7449542712427538
18.92113515388869 289.6228863209782 0.747787263317416
18.926362708842106 289.4182581205043 0.7477219787095706
18.93159026379552 290.57065625845155 0.7495320800796503
18.936817818748935 287.71281156448237 0.7455901887591619
18.94204537370235 285.55516934477475 0.742499480830178
18.947272928655764 285.12589673429375 0.7418727247393444
18.952500483609178 287.9856536181191 0.7450264687115434
18.957728038562593 290.109739049553 0.7478776561211138
18.962955593516007 288.17275290750246 0.7449911273903801
18.96818314846942 286.3183042726693 0.7419012441362811
18.973410703422836 284.30231214413504 0.7381188596305338
18.97863825837625 283.12343272219067 0.7348240046792808
18.983865813329665 278.9191968756482 0.7290451553754801
18.98909336828308 280.7680305095566 0.731186489706624
18.994320923236494 282.6748221077842 0.7334499193917868
18.999548478189908 288.66680235913424 0.741318411373919
19.004776033143322 290.39027498728564 0.7439821969660371
19.010003588096737 293.3608269048626 0.7468605883826825
19.01523114305015 293.29561820157716 0.7462510558716663
19.020458698003566 293.42126441955685 0.7452644108069659
19.02568625295698 292.82547777265177 0.7444466870181553
19.030913807910395 290.81630275702986 0.7420191533229444
19.03614136286381 290.508568274052 0.7416673780763253
19.041368917817223 291.71505626907435 0.7422728868565571
19.046596472770638 291.8787061012857 0.7428025684599913
19.051824027724052 292.8218730318742 0.7447443472774752
19.057051582677467 293.80003886526583 0.7462959386593782
19.06227913763088 294.56886760918724 0.7455797161096946
19.067506692584296 294.06086895625464 0.7427703065468126
19.07273424753771 292.8287991049691 0.7402065114028535
19.077961802491124 294.7253138023623 0.7427598124445415
19.08318935744454 296.5116259126033 0.7449349426723297
19.088416912397953 298.23130638247613 0.7467885432747414
19.093644467351368 298.31509757314774 0.7465912841312718
19.098872022304782 301.75460743575195 0.749838575542856
19.104099577258197 302.80174293198905 0.7512777508292022
19.10932713221161 303.96233801869045 0.7518240680130718
19.114554687165025 305.7745227669157 0.7536671831733432
19.11978224211844 305.41346300851944 0.7533444442885965
19.125009797071854 307.96146222565784 0.7557823520031531
19.13023735202527 309.7792921337621 0.7582466838093214
19.135464906978683 313.17967102533873 0.7626333561407952
19.140692461932098 312.97903364900026 0.7621521827974921
19.145920016885512 313.56500890180973 0.7629023565561623
19.151147571838926 311.42319843990015 0.7605236328309952
19.15637512679234 311.9962156190375 0.7611243960502638
19.161602681745755 311.742926703386 0.7617405785186665
19.16683023669917 313.2869280288457 0.7625335397071302
19.172057791652584 311.2322764378591 0.7601193371377659
19.177285346606 308.46059732864364 0.7569485552508534
19.182512901559413 307.7162155809347 0.7554487065836096
19.187740456512827 305.7620174743596 0.7531919782073748
19.19296801146624 302.78557152878005 0.7496247125145963
19.198195566419656 300.6054854863527 0.7465878028209362
19.20342312137307 299.0004554757287 0.7440955779745418
19.208650676326485 298.45879223320384 0.7423392877925397
19.2138782312799 298.840489423186 0.7429223644588013
19.219105786233314 298.5634866412829 0.7431398669813489
19.22433334118673 297.03516234030906 0.7415691365047723
19.229560896140143 295.7832377490189 0.7406801710756726
19.234788451093557 296.7164396637504 0.7416251603273809
19.24001600604697 297.4129996388903 0.7429220617868728
19.245243561000386 300.95830528732034 0.7475896402425105
19.2504711159538 299.7562449634865 0.7456850181242536
19.255698670907215 297.5309015688047 0.743010049399085
19.26092622586063 294.446813730758 0.7391389606530582
19.266153780814044 292.0641340384807 0.736592713598905
19.271381335767458 290.52108784403333 0.7348108145344724
19.276608890720873 292.5861026712493 0.736344896155783
19.281836445674287 299.92786496521677 0.7452428326309221
19.2870640006277 302.9781965824896 0.7489845809083765
19.292291555581116 302.8624566760468 0.7485055487838939
19.29751911053453 300.0038626255287 0.745370423752512
19.302746665487945 299.03594233063626 0.7434928145245547
19.30797422044136 299.54557813412833 0.743293804998415
19.313201775394774 299.7342537617514 0.7430062945033897
19.318429330348188 301.99088255612287 0.7458476593335488
19.323656885301602 306.04779368478535 0.7510913299633353
19.328884440255017 309.63617289063643 0.7562243689399744
19.33411199520843 315.95888072589423 0.7635010001434571
19.339339550161846 316.45749817136044 0.7639977868222309
19.34456710511526 318.885657324533 0.7652059140914376
19.349794660068675 323.97720214985435 0.7709682259177117
19.35502221502209 330.5740785989861 0.778578211125049
19.360249769975503 337.67603476051715 0.7860232871669266
19.365477324928918 343.47210626084717 0.7925178465136169
19.370704879882332 357.05438989581563 0.8069596934705683
19.375932434835747 366.52124520200346 0.8178743556666551
19.38115998978916 376.54923603358696 0.8288190174762684
19.386387544742576 380.5551018912832 0.8326369304034253
19.39161509969599 385.96589161425226 0.8388498969204315
19.396842654649404 388.60620324707435 0.8416137001623244
19.40207020960282 388.38765772662475 0.8412540694269884
19.407297764556233 387.5931958819869 0.8405495849317662
19.412525319509648 384.3185283288927 0.8359803401586614
19.417752874463062 381.9942626466457 0.8339404186196522
19.422980429416477 378.94071412144405 0.8309672309274977
19.42820798436989 373.794994766664 0.8249576870546125
19.433435539323305 371.749014022935 0.822852094799128
19.43866309427672 366.95577541571555 0.8165593555787698
19.443890649230134 362.4411996173417 0.8116386767356658
19.44911820418355 357.12391493798907 0.8057437652921225
19.454345759136963 354.3786240600299 0.8026372777774965
19.459573314090377 351.83073763470134 0.8003181782136117
19.464800869043792 351.47479504721514 0.8001963366139521
19.470028423997206 350.5637368821161 0.7989503537777931
19.47525597895062 350.57127112174487 0.7990307603245541
19.480483533904035 348.20335521255896 0.7965451303240583
19.48571108885745 345.59282927690015 0.7940467974838789
19.490938643810864 344.5488608476633 0.7924963170334942
19.49616619876428 343.60404265306636 0.7904771185330094
19.501393753717693 340.7575124118549 0.7873643908137236
19.506621308671107 339.1953027278879 0.7854678621080676
19.51184886362452 339.2855413725118 0.7855477248573919
19.517076418577936 339.38870401917774 0.7859246341826848
19.52230397353135 339.411381664724 0.7851374987154619
19.527531528484765 339.1367050427671 0.7850738234345352
19.53275908343818 339.2316579244039 0.784514910951959
19.537986638391594 343.2483749679764 0.7890238797718204
19.54321419334501 345.84996905906155 0.7917994595305123
19.548441748298423 349.17543750735786 0.7955874089435654
19.553669303251837 349.11903852467526 0.7957183378766215
19.55889685820525 348.5766597978632 0.7954747435688264
19.564124413158666 351.0750779478605 0.7980896854052192
19.56935196811208 354.4649707935952 0.801842652062195
19.574579523065495 355.48781630322287 0.8026177293958309
19.57980707801891 359.0352198832238 0.8062989665173399
19.585034632972324 362.3451917986477 0.8103936413535553
19.590262187925738 365.5376069804073 0.8138210276727155
19.595489742879153 368.07296507927765 0.8164633713427474
19.600717297832567 372.55953511263544 0.8208794954287314
19.60594485278598 379.1037871286817 0.8273298347549085
19.611172407739396 383.0892457673264 0.831574866329727
19.61639996269281 383.6145812798757 0.8322526437351032
19.621627517646225 386.4658556326531 0.8355649179393512
19.62685507259964 386.6123147475837 0.8363538108758107
19.632082627553054 390.91578528823254 0.8410491521194764
19.637310182506468 391.18969348661153 0.8408196873511201
19.642537737459882 391.6438362834072 0.8410638910078536
19.647765292413297 390.4326652824439 0.8394782929164794
19.65299284736671 392.7653285805296 0.8424011658495681
19.658220402320126 392.037747290907 0.8415951837753602
19.66344795727354 393.66505231636705 0.8435726529613855
19.668675512226955 390.8471019864555 0.840414667025842
19.67390306718037 392.1196753314201 0.8416321599431439
19.679130622133783 390.8387144962851 0.8398278848170279
19.684358177087198 390.63507600832344 0.839456203867418
19.689585732040612 391.56478826668285 0.8400402403897109
19.694813286994027 387.94963153666913 0.836294250372856
19.70004084194744 384.05152623561906 0.831717309964186
19.705268396900856 380.54510084069125 0.8275231352779457
19.71049595185427 381.8952827015829 0.8293080403375649
19.715723506807684 380.5303180747755 0.8274269740479646
19.7209510617611 381.15302551143776 0.8283555048292071
19.726178616714513 377.0160250417581 0.8237815840491705
19.731406171667928 372.9621537416978 0.8197530532480125
19.736633726621342 370.12824546665036 0.8176657120636119
19.741861281574757 370.81827788169096 0.8181913003615789
19.74708883652817 371.5018503716504 0.8189105827006945
19.752316391481585 370.92832893561456 0.8177083324973919
19.757543946435 370.0975203116251 0.8163519319408069
19.762771501388414 366.56229455867947 0.8129845329635547
19.76799905634183 363.88736824468367 0.8103210532998594
19.773226611295243 360.0863438483661 0.8061110220862041
19.778454166248657 357.97477829231286 0.8042513294760237
19.783681721202072 353.8862015097467 0.7988035603984281
19.788909276155486 352.1953534831369 0.7970946367016895
19.7941368311089 349.0126507643458 0.7929072297015409
19.799364386062315 343.90620885228594 0.7870206648195854
19.80459194101573 339.17814256086535 0.7813351332551783
19.809819495969144 335.0713732665311 0.776027420545747
19.81504705092256 333.4928991278593 0.7750467535676837
19.820274605875973 332.77421468203244 0.7752809842694224
19.825502160829387 330.5734924334642 0.772853777970416
19.8307297157828 329.8281258539104 0.7718514270182975
19.835957270736216 327.0660192535816 0.7686328560478428
19.84118482568963 322.5418687622393 0.7628328445201379
19.846412380643045 320.5047967411031 0.7611417747365603
19.85163993559646 316.11944751529467 0.7547868143840317
19.856867490549874 315.3045663770139 0.7539421454203513
19.86209504550329 312.9042316879761 0.7518491514266401
19.867322600456703 312.9148263911792 0.7517392978907848
19.872550155410117 314.06895003594167 0.7535555469883248
19.87777771036353 314.5531619476168 0.7537655102008964
19.883005265316946 317.8564242784811 0.7583439962062787
19.88823282027036 318.1908611563214 0.7590835770544591
19.893460375223775 317.5409876876314 0.7579001496560488
19.89868793017719 315.66599282396817 0.7554122804958449
19.903915485130604 312.16877586292304 0.7504162276291056
19.909143040084018 312.01174260696206 0.749569565983826
19.914370595037433 314.4746629329252 0.7517547943547168
19.919598149990847 316.03470327495995 0.7537506933645145
19.92482570494426 317.08939476843267 0.7554558188100716
19.930053259897676 315.990919772844 0.7540454583657153
19.93528081485109 314.9926263843847 0.7529612992713679
19.940508369804505 309.7886963383992 0.747562386415718
19.94573592475792 309.8445148827991 0.7470567192670561
19.950963479711334 310.03513497968737 0.7474224912977911
19.956191034664748 314.6881761902901 0.7525412654455619
19.961418589618162 317.97754080438955 0.7560942475237189
19.966646144571577 320.3173727274549 0.7585528331236704
19.97187369952499 323.7390868327591 0.7625328359003898
19.977101254478406 328.3997820842704 0.767974638022897
19.98232880943182 335.84679858993303 0.7765575901124521
19.987556364385235 340.56646033189395 0.7810507635452469
19.99278391933865 346.58820646352507 0.788280294608521
19.998011474292063 351.64248303466553 0.7937329062909597
20.003239029245478 361.31483564397234 0.8050131995321909
20.008466584198892 377.6703010604626 0.823322276833536
20.013694139152307 400.33395922106763 0.8473505015448694
20.01892169410572 426.89323011048236 0.874484224767046
20.024149249059136 444.4175123515553 0.8912195931814366
20.02937680401255 453.4029906388365 0.8997104998299453
20.034604358965964 452.0327464413763 0.8985084330345068
20.03983191391938 444.5910358184652 0.8909904329551779
20.045059468872793 431.1703731946778 0.877527502182998
20.050287023826208 418.8449435125876 0.8651145048523305
20.055514578779622 407.07778435639744 0.8524502500234903
20.060742133733036 399.8185873604455 0.8450020933195659
20.06596968868645 393.5198337126454 0.8382356755026158
20.071197243639865 389.19687016662925 0.8334008658683743
20.07642479859328 389.1429306348358 0.8333502334164887
20.081652353546694 392.9321312809276 0.837802464108169
20.08687990850011 400.25400329730866 0.8457025755651807
20.092107463453523 406.9654470439596 0.8526394516305825
20.097335018406937 416.2540505305136 0.8617006947402396
20.102562573360352 427.7401833809358 0.8734142055390371
20.107790128313766 439.26065483976447 0.8850868716530892
20.11301768326718 444.3471942478983 0.8903673481327462
20.118245238220595 437.7015251969101 0.8836984811682366
20.12347279317401 424.84069666030973 0.8700622855861747
20.128700348127424 411.08299114780965 0.8561019807304406
20.13392790308084 400.04499270180094 0.8444284686325559
20.139155458034253 390.97019937276036 0.8351039498327845
20.144383012987667 379.83108816119915 0.8230114867931455
20.14961056794108 369.5895414454739 0.812214979414286
20.154838122894496 360.19626373488916 0.8024802634624756
20.16006567784791 353.93191184833177 0.7956609255482695
20.165293232801325 345.64040734392756 0.7861610793474938
20.17052078775474 338.97125053392426 0.7783184028220729
20.175748342708154 332.1872883398571 0.7703184780194717
20.18097589766157 331.4157730329862 0.7697655317227915
20.186203452614983 333.6659177781099 0.7724435921788342
20.191431007568397 334.16629450824195 0.7727786317123156
20.19665856252181 333.39974059416477 0.7718301632514017
20.201886117475226 335.61155101717907 0.7741148126651776
20.20711367242864 338.1374102697409 0.7769467028994685
20.212341227382055 337.1767154323824 0.7758227601780523
20.21756878233547 338.11430140410096 0.7774950496737135
20.222796337288884 338.18128716702705 0.777262644578997
20.228023892242298 341.99936028392915 0.7814865135176691
20.233251447195713 345.3376365934696 0.7842768639302281
20.238479002149127 346.01016514830883 0.7849113627857816
20.24370655710254 346.4491160854603 0.7850908751347013
20.248934112055956 347.8835167207171 0.7866082654083502
20.25416166700937 352.30082514495484 0.7920540483554277
20.259389221962785 357.1306890573637 0.7975297284633484
20.2646167769162 357.8590609075082 0.7985442039924555
20.269844331869614 353.3454524545714 0.7938334806693289
20.275071886823028 348.35608660703326 0.7879725416103466
20.280299441776442 341.9362153771633 0.7806502623521241
20.285526996729857 341.57417062544295 0.7804663989787111
20.29075455168327 342.4591768341499 0.7819210709657429
20.295982106636686 344.50441915610475 0.7850945743411252
20.3012096615901 344.66770844522733 0.7851478943944168
20.306437216543515 343.7628675497323 0.7837661218901981
20.31166477149693 346.1985658165965 0.7858355327816511
20.316892326450343 343.2228042350242 0.7815215935270661
20.322119881403758 337.83754901284584 0.7757210566958429
20.327347436357172 333.9618168030338 0.7708605246000022
20.332574991310587 329.8832299076762 0.7666620281993384
20.337802546264 331.3884872987252 0.7682303359783905
20.343030101217416 328.20421021704635 0.7643945153181079
20.34825765617083 326.94672232235115 0.7628756154269744
20.353485211124244 321.8662613823715 0.7573431678259189
20.35871276607766 317.49450764151885 0.7520587231561568
20.363940321031073 315.52648248096295 0.7505374450757846
20.369167875984488 313.0130351686143 0.7472384985637679
20.374395430937902 312.13171447010257 0.7467833888116916
20.379622985891316 308.5089956787528 0.7424064603207142
20.38485054084473 306.709183169882 0.7397078801049428
20.390078095798145 306.61708071626435 0.7398598305630437
20.39530565075156 305.675443945664 0.7395475201809252
20.400533205704974 307.97135496736803 0.7428418866886282
20.40576076065839 306.1787357656657 0.7404352797170746
20.410988315611803 304.61947813467464 0.7368407505256075
20.416215870565217 301.91989029282826 0.7338998469395419
20.421443425518632 300.1111020388513 0.7321639813458136
20.426670980472046 302.858654515328 0.7366231679028488
20.43189853542546 304.20340651796147 0.738551924607553
20.437126090378875 309.02451489168317 0.7434173963815611
20.44235364533229 306.54790325070775 0.7391494397622642
20.447581200285704 306.88304696580605 0.7386763165611102
20.45280875523912 306.3353014221835 0.7381719693699728
20.458036310192533 310.09670192885926 0.7434290785492981
20.463263865145947 314.9394403582045 0.7488927190186491
20.46849142009936 314.27016628856893 0.7485635850598578
20.473718975052776 314.00041163414903 0.7484895391066366
20.47894653000619 313.1564192421781 0.7473940564737793
20.484174084959605 312.6508771050416 0.7467990586318382
20.48940163991302 315.7971053981073 0.7501367834772971
20.494629194866434 314.82949757202437 0.7492713737613269
20.49985674981985 317.11973078917384 0.7518240983673483
20.505084304773263 314.15694861296106 0.7472592195335842
20.510311859726677 315.1078829532573 0.748635275804
20.51553941468009 316.3569115069799 0.750204743296741
20.520766969633506 317.54479130229385 0.7521278602845987
20.52599452458692 316.12017011268273 0.7502976353169688
20.531222079540335 318.6456917008292 0.7523389336159574
20.53644963449375 321.74380508542504 0.7558014143716373
20.541677189447164 320.39819077436835 0.7538664089335081
20.546904744400578 318.47082785608944 0.7524194747089131
20.552132299353993 318.89723294864086 0.7539966967339355
20.557359854307407 324.3326693978667 0.7610000690217728
20.56258740926082 327.68844181886845 0.7646411116356695
20.567814964214236 328.3294304075284 0.764771767149342
20.57304251916765 327.38872118905687 0.7633400683376422
20.578270074121065 327.54352684101843 0.7626789245246232
20.58349762907448 325.97211950408746 0.7603683668797679
20.588725184027894 324.98945235851943 0.7588665945053679
20.593952738981308 325.4221615481259 0.759940508773746
20.599180293934722 327.22918240024245 0.7613534209047773
20.604407848888137 329.5242855298818 0.764850404269873
20.60963540384155 331.1832286838671 0.766514455388549
20.614862958794966 327.88262035750193 0.7632846251139453
20.62009051374838 325.76477343388814 0.7609222146105642
20.625318068701795 322.6728344565742 0.7561656714070643
20.63054562365521 321.3870261389108 0.7548154967302876
20.635773178608623 319.72374320954265 0.752657548727522
20.641000733562038 319.71952486084103 0.7530137574906095
20.646228288515452 317.3909921907611 0.7507693968738886
20.651455843468867 314.90299344375677 0.7473668368693015
20.65668339842228 310.7564464707897 0.7433979714534683
20.661910953375695 310.88827044929104 0.7437288988496498
20.66713850832911 308.8065820851293 0.7412153693399128
20.672366063282524 305.7985728814645 0.7382444419591153
20.67759361823594 302.1861066984553 0.7343224344783084
20.682821173189353 301.7204235949202 0.733962648675339
20.688048728142768 304.9951968875877 0.7376690500449482
20.693276283096182 306.4835135530994 0.7380896907408986
20.698503838049596 304.3598081327444 0.7355480017862688
20.70373139300301 302.69524723434216 0.7326938603873152
20.708958947956425 301.55908868938127 0.7315715057784749
20.71418650290984 302.05173520041694 0.7319799369422848
20.719414057863254 305.8796663974462 0.7370540249362286
20.72464161281667 307.7866984419497 0.7401621854409574
20.729869167770083 308.93004384061476 0.7417145627432222
20.735096722723497 308.09027724552635 0.7403427255475272
20.740324277676912 306.9320721408452 0.7389820870141666
20.745551832630326 305.18701609467854 0.7365913996269714
20.75077938758374 305.5961109192855 0.7376196711001062
20.756006942537155 308.3250067203459 0.7402413348484567
20.76123449749057 310.0293067884099 0.7424565672881577
20.766462052443984 309.3681750654483 0.741994289327235
20.7716896073974 309.2250966767598 0.7418918282718374
20.776917162350813 311.6482111282783 0.7440977355913114
20.782144717304227 312.1862011790832 0.7442899798269806
20.78737227225764 311.5494895406596 0.744205225524736
20.792599827211056 313.6833314083329 0.7474321044139872
20.79782738216447 318.8239806071981 0.7534713117739212
20.803054937117885 325.1040519286079 0.7599317430361412
20.8082824920713 330.1717578305836 0.7644688745396022
20.813510047024714 333.27456252145316 0.7669412446128399
20.81873760197813 337.03741402484786 0.7715158468369135
20.823965156931543 338.0256748851335 0.7733365440519733
20.829192711884957 340.31426963325544 0.7761928694795976
20.83442026683837 344.59643328790435 0.7806268794630199
20.839647821791786 351.2591621123963 0.7874392197439425
20.8448753767452 357.12968623811224 0.7941848599683696
20.850102931698615 358.0440802632706 0.7947646707130013
20.85533048665203 356.16675239240226 0.7928147526955024
20.860558041605444 351.9908995907342 0.7880604465059311
20.865785596558858 352.3485936594973 0.7882011038150801
20.871013151512273 350.6541161552416 0.7858497671085088
20.876240706465687 351.6751003694771 0.7869591418014227
20.8814682614191 350.7677198907087 0.7857316406135149
20.886695816372516 349.0116783614104 0.783831537597363
20.89192337132593 344.5767718537731 0.7788102867559336
20.897150926279345 341.35281045918634 0.7752889049178132
20.90237848123276 339.1505401211504 0.7730509152679266
20.907606036186174 338.52006786653897 0.7724325882811489
20.912833591139588 337.25502698307156 0.7709182660663706
20.918061146093002 335.1744683099686 0.7681715546812724
20.923288701046417 334.8194490852129 0.768220924832643
20.92851625599983 334.5022690032629 0.7681481850818471
20.933743810953246 336.9058728566388 0.7714355625246403
20.93897136590666 338.05963482731767 0.7717744526225107
20.944198920860075 335.97914234853397 0.7694401939816744
20.94942647581349 335.8539250962404 0.7694659762047045
20.954654030766903 336.9495005280974 0.7710253975845375
20.959881585720318 337.40317883136026 0.7717674937765043
20.965109140673732 339.06636427055116 0.7729755412879246
20.970336695627147 336.8173040415028 0.7707502170916241
20.97556425058056 336.25977273247224 0.7695468349657232
20.980791805533975 336.00164844228783 0.7693380877853648
20.98601936048739 335.94539501539333 0.7688890249851451
20.991246915440804 334.33150080580293 0.7673575022023803
20.99647447039422 330.60752136555766 0.7632161743443088
21.001702025347633 331.0857280730328 0.7641663495731249
21.006929580301048 331.5666012250695 0.7647397558817182
21.012157135254462 331.48307863314056 0.7648262906996489
21.017384690207876 327.73577166519846 0.7598766543445121
21.02261224516129 327.35523658544406 0.7590916556401733
21.027839800114705 328.9804977142593 0.7607596752103568
21.03306735506812 332.94109529002077 0.7651718205249283
21.038294910021534 331.7097361663956 0.7640548542426676
21.04352246497495 329.1110377511741 0.760800099536126
21.048750019928363 324.5434408226366 0.7560438874571511
21.053977574881777 321.94869331698754 0.7535563314944044
21.059205129835192 321.0406737131211 0.7519416607141356
21.064432684788606 323.2422250943342 0.7539113981946269
21.06966023974202 318.45452276199535 0.7473381153489179
21.074887794695435 311.9865866366049 0.7401153494794206
21.08011534964885 303.23774314366744 0.7302529371257773
21.085342904602264 300.77152693116585 0.7276970794080249
21.09057045955568 304.25220020180865 0.7315119548927049
21.095798014509093 304.1962040991296 0.7313391469030072
21.101025569462507 305.68138971772896 0.7320498581846242
21.10625312441592 303.9539179207721 0.7310383961494267
21.111480679369336 302.2002332727913 0.7285297017628771
21.11670823432275 299.9811157893724 0.7259888368617624
21.121935789276165 294.38792710689734 0.7191375926611914
21.12716334422958 287.68846590381264 0.7102658681798062
21.132390899182994 286.16514490342433 0.7082606521293908
21.13761845413641 289.90811386392267 0.712158996189785
21.142846009089823 291.64198937358645 0.7141840750830055
21.148073564043237 291.61530714546365 0.7137836927343691
21.15330111899665 290.24265309921515 0.7106453027429068
21.158528673950066 287.7911960257033 0.708092684482862
21.16375622890348 283.9333394930915 0.7032717778666884
21.168983783856895 282.4208635804308 0.7020592154027048
21.17421133881031 282.51800142621016 0.7017891872295481
21.179438893763724 286.32716549161677 0.7074862697632834
21.184666448717138 285.0453874126154 0.706197178815744
21.189894003670553 282.27991484407 0.7026705724660938
21.195121558623967 282.24095468777244 0.7012313040722238
21.20034911357738 285.7765198966356 0.7051898908590853
21.205576668530796 284.5069324513042 0.7025898608851355
21.21080422348421 282.51384486631525 0.7000469302191639
21.216031778437625 280.75088960246467 0.6980130293612873
21.22125933339104 282.32676022182284 0.7005649571860018
21.226486888344454 284.17975126660457 0.7023166902720568
21.231714443297868 283.64240699613634 0.7010302285907786
21.236941998251282 284.50194337272274 0.7021629769558045
21.242169553204697 281.9573633577636 0.6988009591690998
21.24739710815811 283.620022734962 0.7005282742837042
21.252624663111526 282.34577022594385 0.6983857106199096
21.25785221806494 282.9847844551042 0.6981901489489124
21.263079773018355 282.2896978256599 0.6976528906345302
21.26830732797177 283.244391237944 0.698991571600373
21.273534882925183 283.75840531183894 0.6994636494456286
21.278762437878598 284.0364326337361 0.7002423234982714
21.283989992832012 284.7160268462211 0.7095802945760626
21.289217547785427 284.6164763407139 0.7202390926087591
21.29444510273884 284.27130956037064 0.7268234981192461
21.299672657692255 281.56412492053647 0.728150706605043
21.30490021264567 284.4029703739137 0.736068779480512
21.310127767599084 285.3608618854448 0.7403124818017237
21.3153553225525 285.51790686598144 0.7435168829306648
21.320582877505913 283.9470646794231 0.7455603284843004
21.325810432459328 285.31366454272535 0.7517422877605363
21.331037987412742 289.6939631389245 0.7607506919543482
21.336265542366156 292.7192936611913 0.7675151687240294
21.34149309731957 294.17046562197964 0.7717188655325897
21.346720652272985 293.9970453856076 0.7732374821637565
21.3519482072264 290.94981135605406 0.7710940792299241
21.357175762179814 291.05452416341404 0.7736936349654825
21.36240331713323 288.37411690815395 0.7727138795048718
21.367630872086643 289.45530992759547 0.7762234820903275
21.372858427040057 289.2086009802207 0.778889186656439
21.378085981993472 292.7159082003123 0.7864947706654324
21.383313536946886 293.6690801910636 0.7909553057744055
21.3885410919003 293.150101770757 0.7929497782712994
21.393768646853715 293.0897602810466 0.7934684248489614
21.39899620180713 293.5223749700781 0.796198014203212
21.404223756760544 296.2427185525636 0.8008611704237856
21.40945131171396 298.06237116281585 0.8056379554886371
21.414678866667373 300.8478744591874 0.8113272744726622
21.419906421620787 301.8193729551182 0.8145253473621222
21.4251339765742 302.7223573780202 0.817361675519624
21.430361531527616 302.1694100332469 0.818195779791105
21.43558908648103 304.9065760630538 0.8235101919399335
21.440816641434445 301.9789583845073 0.8218267162719634
21.44604419638786 301.4142377193389 0.8228560901766409
21.451271751341274 303.2871905589443 0.8268159999879802
21.45649930629469 306.49268790068953 0.8322627391325385
21.461726861248103 308.1968432743031 0.8360616414047621
21.466954416201517 307.13941608445754 0.8371896514230763
21.47218197115493 303.0696525441027 0.8335080956479137
21.477409526108346 303.9936689276741 0.8372231846629479
21.48263708106176 300.9067615824727 0.8352628612683202
21.487864636015175 303.5062451479005 0.8408474247780682
21.49309219096859 303.5601546225601 0.8429532891680571
21.498319745922004 299.40427113786234 0.8385600338872792
21.503547300875418 297.9324870673779 0.8390463308670488
21.508774855828833 297.02286777052893 0.8367643725634394
21.514002410782247 300.7465699679257 0.8239952850398382
21.51922996573566 303.95549429358465 0.8197523970560175
21.524457520689076 304.8557891670284 0.8136171759790843
21.52968507564249 304.2698419235638 0.8076757556147406
21.534912630595905 301.1864767801539 0.7989665655965192
21.54014018554932 296.5665537327209 0.7886708771162482
21.545367740502734 293.551040604314 0.7817638118002039
21.550595295456148 287.8263781432944 0.7713782097780033
21.555822850409562 287.63262229795305 0.7687178854407196
21.561050405362977 290.760068010501 0.7712899799509016
21.56627796031639 295.00693686928037 0.7748960920330403
21.571505515269806 297.5070463933229 0.7774598857603491
21.57673307022322 297.2375499651674 0.7754840666668849
21.581960625176634 297.941988784272 0.775228573598202
21.58718818013005 296.4976499174641 0.7724217824857371
21.592415735083463 298.1889615096759 0.7729502989794893
21.597643290036878 298.34523578571117 0.7722424652229917
21.602870844990292 295.53678816389487 0.7657532705559024
21.608098399943707 296.3768165673938 0.7647648096827133
21.61332595489712 294.41369834044247 0.7610317217062953
21.618553509850535 295.2968308990435 0.7611804095151193
21.62378106480395 296.7954540796518 0.7627287581331252
21.629008619757364 299.33221784337593 0.7645880103359373
21.63423617471078 297.97755745729836 0.7620572771422413
21.639463729664193 296.62618620224015 0.7594959781030475
21.644691284617608 297.335265284334 0.7604049986802952
21.649918839571022 300.1551205283302 0.763904049414214
21.655146394524436 302.5756227318263 0.7670534711157746
21.66037394947785 302.1119517066784 0.7647618702615055
21.665601504431265 303.3612791683193 0.7662064094356276
21.67082905938468 306.10185697219566 0.76820363188727
21.676056614338094 308.76898921296123 0.7696085703610278
21.68128416929151 307.5619675582373 0.7670472910512611
21.686511724244923 307.1954710171702 0.7655714584694358
21.691739279198337 305.7994532034101 0.7638011817882485
21.696966834151752 310.599195538408 0.7699616955114952
21.702194389105166 312.4430029508033 0.7721540180724672
21.70742194405858 315.0619581446728 0.7746574668489431
21.712649499011995 319.29532653338885 0.7791666837650629
21.71787705396541 324.09356717348993 0.784124645203011
21.723104608918824 327.10130667734217 0.7872261391406884
21.72833216387224 329.1354117496924 0.7880447036703138
21.733559718825653 328.2760340168242 0.7872653318655222
21.738787273779067 332.9356183166205 0.7918851137462514
21.74401482873248 335.8366792060839 0.7953556709167409
21.749242383685896 338.62944863035415 0.7986329625366752
21.75446993863931 338.70063019268633 0.7988262178398072
21.759697493592725 338.4930312389526 0.7985967661950503
21.76492504854614 339.29660521613386 0.7985733915813634
21.770152603499554 340.85673287163405 0.8008941377990064
21.77538015845297 342.14608034220123 0.8020796690895674
21.780607713406383 346.85636233347896 0.8074859677895838
21.785835268359797 350.2473024394285 0.8105599445198679
21.79106282331321 354.60396048917823 0.8150240903389411
21.796290378266626 359.48272048754575 0.82032448637416
21.80151793322004 362.073693370266 0.8226832514026273
21.806745488173455 365.58530073500145 0.8258275612593712
21.81197304312687 365.4937642107782 0.8250294445297888
21.817200598080284 368.1657984524533 0.8287699703394691
21.822428153033698 372.76982029134615 0.8346213558809917
21.827655707987113 373.6546114384861 0.8363637070910191
21.832883262940527 373.5978848969038 0.8362027841981852
21.83811081789394 370.76653735112427 0.8333067295121976
21.843338372847356 364.25401853895943 0.8260778804631865
21.84856592780077 357.94559539054023 0.8179015685221661
21.853793482754185 351.4358757226833 0.8097743717798509
21.8590210377076 349.87083428769273 0.8068250430381654
21.864248592661014 350.02517623975075 0.8073855522056532
21.869476147614428 351.81417042770664 0.8094654543315093
21.874703702567842 348.35524746935494 0.80579858059746
21.879931257521257 345.79947843614895 0.8030160750339136
21.88515881247467 341.7026659963475 0.7982240972734426
21.890386367428086 343.2121121824129 0.7999161612735597
21.8956139223815 344.09476149882033 0.8004531634005766
21.900841477334914 343.5930968235563 0.7985676401332478
21.90606903228833 343.0973809634771 0.7972468762046504
21.911296587241743 347.9397420737908 0.8017946272350407
21.916524142195158 349.43988295761926 0.8035737374416111
21.921751697148572 351.1023280795806 0.8066814468508013
21.926979252101987 346.2949185986502 0.8008723381519194
21.9322068070554 345.9773489444687 0.800977655057259
21.937434362008815 346.4275813065293 0.8006650360147909
21.94266191696223 348.7603736516296 0.8037256117936178
21.947889471915644 347.24394369242657 0.8010615711712277
21.95311702686906 345.4952123536742 0.7980044745620476
21.958344581822473 345.72536841766214 0.7976343713711183
21.963572136775888 345.7859353932014 0.7977937172804528
21.968799691729302 344.3377034348804 0.7959567205252558
21.974027246682716 345.7433814252725 0.7973392777046451
21.97925480163613 348.9136945988818 0.8008101954478917
21.984482356589545 350.6513782391038 0.8029592577529459
21.98970991154296 348.7312640827557 0.8012919452148721
21.994937466496374 344.1680668883194 0.7952432460538347
22.00016502144979 343.69014841068986 0.7944449437747875
22.005392576403203 347.045302416417 0.7975059162290044
22.010620131356617 349.55291915739076 0.799904224796147
22.015847686310032 353.41007044758175 0.8045109842266724
22.021075241263446 355.3048093579867 0.8062820661400432
22.02630279621686 358.29293165291716 0.8101576389658672
22.031530351170275 366.33157312035104 0.818278901840713
22.03675790612369 369.8361240839454 0.821731923534966
22.041985461077104 369.99619279462814 0.8219431140219481
22.04721301603052 372.3138919132071 0.8241579755116517
22.052440570983933 374.852914245778 0.8268235586435614
22.057668125937347 376.6193082523673 0.8277199080746115
22.06289568089076 372.80497660217526 0.823551479555931
22.068123235844176 370.3398377843186 0.8210089076132372
22.07335079079759 366.68538428687987 0.8165918115282254
22.078578345751005 366.5659098689979 0.8172352937131431
22.08380590070442 364.72558760250087 0.8150082801348059
22.089033455657834 364.7935854152454 0.8152717200767968
22.09426101061125 362.0535207820809 0.8119884996602424
22.099488565564663 363.19196392321834 0.8126447260761127
22.104716120518077 362.6913072633608 0.8118722913100866
22.10994367547149 363.91426844367 0.8130487684495455
22.115171230424906 360.009155502726 0.8084517495813811
22.12039878537832 356.38335116865403 0.8045409697320575
22.125626340331735 354.20650177912313 0.8012726612418275
22.13085389528515 351.2780822310465 0.797758504101573
22.136081450238564 348.22486384977606 0.7940789454353558
22.141309005191978 346.30978343586577 0.7922854451850799
22.146536560145393 344.08386067995787 0.7901597795982788
22.151764115098807 346.45861009706516 0.7927205862315921
22.15699167005222 348.78143400845624 0.7956270809869881
22.162219225005636 348.16711858264296 0.7942911541122347
22.16744677995905 344.95949389346725 0.7904614763880153
22.172674334912465 345.22829583200945 0.7908953467548678
22.17790188986588 349.69196875886945 0.796017121250362
22.183129444819293 350.7151887326892 0.7977141976591503
22.188356999772708 350.7985487901454 0.7971527686373158
22.193584554726122 352.07471155090946 0.7981272309696417
22.198812109679537 354.56061127278593 0.8003604829746811
22.20403966463295 353.08705679187267 0.7980239079512839
22.209267219586366 351.707928377568 0.796358444396208
22.21449477453978 350.08841314346984 0.7944888976601768
22.219722329493194 352.7580402879933 0.7976198310392889
22.22494988444661 351.7059875997938 0.7969431703547334
22.230177439400023 349.85963212832235 0.7943550419029789
22.235404994353438 342.34995862743204 0.7856193908107689
22.240632549306852 336.52468914358656 0.7781757271369368
22.245860104260267 333.67734363965127 0.7748547231074614
22.25108765921368 331.402806470349 0.7730882252517104
22.256315214167095 329.84670019602686 0.7711621676265644
22.26154276912051 326.234137775347 0.7669440594130597
22.266770324073924 325.5975166064259 0.7658301810435816
22.27199787902734 323.7547068335103 0.7636604228712967
22.277225433980753 324.285399425104 0.7647592006499584
22.282452988934168 321.15472655230167 0.7603275918968875
22.287680543887582 315.83627089741026 0.7541450597526379
22.292908098840996 309.83782879128154 0.7468677850197889
22.29813565379441 312.1960346276605 0.7493865428914842
22.303363208747825 313.0830828024582 0.751033332527267
22.30859076370124 314.91428819531893 0.7531101630559058
22.313818318654654 315.3771968819648 0.7537619933019073
22.31904587360807 315.1411513666262 0.7534429572831397
22.324273428561483 312.8903595950536 0.7503675654847034
22.329500983514897 313.89645339167726 0.751984749111881
22.334728538468312 314.4993054211358 0.7528186987129546
22.339956093421726 315.0576154118518 0.753949891634429
22.34518364837514 311.9406501302154 0.7495172625257475
22.350411203328555 309.16056677492423 0.7450019017264766
22.35563875828197 306.1727421195064 0.741969430288679
22.360866313235384 305.4951821420409 0.7409409078594961
22.3660938681888 306.1240936866465 0.7423026078433304
22.371321423142213 304.88901398605435 0.7403444504357097
22.376548978095627 301.2524057194201 0.7368189261228845
22.38177653304904 297.7636934843653 0.7329979231677813
22.387004088002456 296.03663836057405 0.7309212570743842
22.39223164295587 296.0033178852742 0.7314372881705045
22.397459197909285 296.06616904335783 0.7321367880043967
22.4026867528627 295.4256318200854 0.7307476048854515
22.407914307816114 294.81437117461536 0.7291457852854777
22.41314186276953 293.58663219775957 0.7263695503077789
22.418369417722943 293.79975309794224 0.7264036381579289
22.423596972676357 291.98606382572024 0.7247997164655947
22.42882452762977 287.763533004863 0.719246761839705
22.434052082583186 285.9731299713998 0.7173502002828923
22.4392796375366 287.7376488818986 0.7198323727767804
22.444507192490015 288.41139306740394 0.7205130722472902
22.44973474744343 288.81487751881855 0.7215368080496842
22.454962302396844 286.5011661660087 0.7184888739474998
22.460189857350258 285.1302081667147 0.7171542552337526
22.465417412303673 282.61635617636495 0.7135487855714869
22.470644967257087 282.7772076672176 0.7140294208011573
22.4758725222105 283.5598681172897 0.7153734654080325
22.481100077163916 285.0334174838672 0.7178594244014088
22.48632763211733 285.7249970874528 0.7183093335441255
22.491555187070745 283.63432520052925 0.7152320908097027
22.49678274202416 282.1258493005373 0.7121600174899277
22.502010296977573 280.26279673795915 0.7107147497994174
22.507237851930988 279.24500331969796 0.7097965577608256
22.512465406884402 277.7255086813579 0.7084429017684735
22.517692961837817 278.22145756493796 0.708691167659175
22.52292051679123 278.7709879521916 0.7092807568837449
22.528148071744646 278.8306189165242 0.7096705196812196
22.53337562669806 277.37524083591114 0.7073817039392195
22.538603181651474 276.9124283651121 0.706242236791712
22.54383073660489 276.6727624076833 0.7055411298029822
22.549058291558303 275.1477229073228 0.7035746062288544
22.554285846511718 273.9558973071447 0.702308972729641
22.559513401465132 274.26194464490146 0.7025939178978516
22.564740956418547 272.8636077474472 0.6995840513131723
22.56996851137196 273.57993384282724 0.6998641448572318
22.575196066325375 274.6157209639767 0.7016803881223546
22.58042362127879 271.9196037601145 0.698283628313398
22.585651176232204 269.5100354928925 0.696299721834192
22.59087873118562 269.6097125090414 0.6960050814813201
22.596106286139033 269.8103681903427 0.6959667560721413
22.601333841092448 270.59906738758605 0.6960179546465552
22.606561396045862 274.6719186395812 0.701862355869686
22.611788950999276 279.0752184358922 0.7075713645291307
22.61701650595269 281.1084076525619 0.7102279302536137
22.622244060906105 282.23563480484916 0.7114926797295488
22.62747161585952 278.91299613432074 0.707218491492527
22.632699170812934 276.91792872846753 0.7043679466547526
22.63792672576635 276.30520841302206 0.7037776508555477
22.643154280719763 277.2282094563912 0.705272586885263
22.648381835673177 279.30845737412227 0.7075534707900918
22.653609390626592 279.127279515295 0.7065175880912165
22.658836945580006 277.9442379806847 0.7058870761104354
22.66406450053342 275.88648837194296 0.7030563317416102
22.669292055486835 274.9875830489767 0.7019748881508641
22.67451961044025 279.0858693250853 0.7071781407510135
22.679747165393664 282.85754310211024 0.7120434788046692
22.68497472034708 283.1940921652487 0.7124115675532469
22.690202275300493 282.26213274237693 0.7106331277024616
22.695429830253907 281.1965166141381 0.7088075182120898
22.70065738520732 281.4441308614035 0.7093531120179555
22.705884940160736 281.8140097971274 0.7090310619926499
22.71111249511415 284.9176899347443 0.7126687806786871
22.716340050067565 288.2153770166459 0.7164822555833692
22.72156760502098 289.4518419739879 0.7174391114835617
22.726795159974394 289.59216322842207 0.7175152892235489
22.73202271492781 291.23950103069564 0.7185649468069278
22.737250269881223 288.8814939807954 0.715896760202935
22.742477824834637 289.1539462315273 0.7161339832756346
22.74770537978805 290.64896416712367 0.7184097772313821
22.752932934741466 292.3077131557769 0.7199157089588158
22.75816048969488 292.9960330823861 0.7207498051697636
22.763388044648295 292.3810874121211 0.7205103897668949
22.76861559960171 293.7450477206032 0.7221855860408056
22.773843154555124 295.62648949517694 0.7249853886557861
22.779070709508538 296.2730176086593 0.7257067348273416
22.784298264461952 297.65081321904455 0.7270726735011255
22.789525819415367 297.4589327650482 0.7259183452397351
22.79475337436878 300.23574101659716 0.728180688142445
22.799980929322196 302.95970718347826 0.7305602579570983
22.80520848427561 305.9205145733202 0.7346112101103094
22.810436039229025 309.69280243219157 0.7395597186251699
22.81566359418244 306.87475955004896 0.7357246009602741
22.820891149135853 307.84771892085524 0.7365321347990276
22.826118704089268 307.8427604301897 0.7365256642124859
22.831346259042682 309.74432631632214 0.7390820061805771
22.836573813996097 311.6007287100691 0.7410802371575906
22.84180136894951 318.1720016635706 0.7487983746663964
22.847028923902926 321.81008995925896 0.753066010896738
22.85225647885634 322.94111217453974 0.7540646341867729
22.857484033809754 322.4363503365545 0.7535236651436852
22.86271158876317 323.1799916981773 0.7540304055089322
22.867939143716583 324.9511515337789 0.7562925652483998
22.873166698669998 325.8974870500176 0.756985527165593
22.878394253623412 328.42592576621337 0.7593825240640082
22.883621808576827 330.2571540183814 0.7619267516590147
22.88884936353024 330.91144682671614 0.7624824561667788
22.894076918483655 328.7011595351825 0.760639671667355
22.89930447343707 329.25073297562733 0.7614273261813542
22.904532028390484 329.36406194410654 0.7614687064648085
22.9097595833439 328.82813463121164 0.7605227940907641
22.914987138297313 326.16345051218633 0.7569321142172699
22.920214693250728 327.090687871501 0.7596183345882097
22.925442248204142 331.35712669126656 0.7653344521682262
22.930669803157556 328.5637550474503 0.7619059847625304
22.93589735811097 327.32750168798833 0.7597692907444084
22.941124913064385 325.435949706661 0.7566174691928585
22.9463524680178 325.81831233886413 0.7566581859463265
22.951580022971214 324.74549934925443 0.7547985666556264
22.95680757792463 322.40023588361197 0.7526033400216013
22.962035132878043 322.40867449662466 0.754053433754859
22.967262687831457 320.9384311415146 0.7529362512315168
22.972490242784872 323.9009670912787 0.7565710702795094
22.977717797738286 324.0232268660292 0.7554893234246299
22.9829453526917 324.17066787476904 0.7551738563270697
22.988172907645115 323.4485113243922 0.7538634033524471
22.99340046259853 326.9149530970928 0.7573421017522317
22.998628017551944 325.887592588126 0.7567700109546341
23.00385557250536 324.88943556659603 0.7556663763592635
23.009083127458773 324.4826863792419 0.7549637253644503
23.014310682412187 324.11360792720234 0.753751204303773
23.0195382373656 327.65683843113567 0.757278716386057
23.024765792319016 331.52128947264725 0.7621142374724891
23.02999334727243 335.4745219272014 0.7667961368764157
23.035220902225845 336.31125522110307 0.7683463456215607
23.04044845717926 331.8677525840213 0.7641040349787358
23.045676012132674 329.95246577752494 0.7617221561629174
23.05090356708609 327.94695824170833 0.7593933068638088
23.056131122039503 327.88366077978105 0.7593507245240797
23.061358676992917 328.90162967307197 0.7605570549993761
23.06658623194633 327.41880096505906 0.75832662988234
23.071813786899746 323.40698970040233 0.7524010251699597
23.07704134185316 321.56669929702855 0.7509257566605917
23.082268896806575 318.0811026793863 0.7468215103906681
23.08749645175999 318.4973574222511 0.7475289172803977
23.092724006713404 317.7904809221915 0.7469231940359178
23.097951561666818 319.81048013143385 0.7490807994423626
23.103179116620232 320.57426589484476 0.7505073537527318
23.108406671573647 315.3808518415655 0.7438990320708287
23.11363422652706 315.3991394032562 0.7437636372479417
23.118861781480476 311.0452449495034 0.7388689045116191
23.12408933643389 309.94596331183254 0.7373744498654708
23.129316891387305 310.57748578272736 0.7375969348008284
23.13454444634072 311.6030957179459 0.7385479584699653
23.139772001294133 310.79013483196576 0.7374093255542372
23.144999556247548 311.0503829087503 0.7381425431976016
23.150227111200962 311.73156299774024 0.7377436246930531
23.155454666154377 310.11350563444466 0.7361153171030509
23.16068222110779 306.0852443220217 0.7311970454179587
23.165909776061206 306.3382668810585 0.7320671109129436
23.17113733101462 309.3246180282389 0.7368327197028246
23.176364885968034 312.76031539910883 0.7406680184108078
23.18159244092145 313.8394049233076 0.7420958215658615
23.186819995874863 311.5555798139886 0.7378602272389366
23.192047550828278 309.6738782558951 0.7357677510249423
23.197275105781692 308.4563976209378 0.7348693427543501
23.202502660735107 308.3783302690501 0.734485606386243
23.20773021568852 310.77167547281397 0.7374624797365792
23.212957770641935 313.0178129264047 0.7403687714588911
23.21818532559535 312.0212898158576 0.7397478398668668
23.223412880548764 312.4159264732488 0.7396660305482681
23.22864043550218 312.69000705048006 0.7383715934898935
23.233867990455593 309.181652039451 0.7341373978099139
23.239095545409008 305.7205555542836 0.7303204612687199
23.244323100362422 304.4178128188255 0.7288940567492694
23.249550655315836 308.3939349614896 0.7330121270591811
23.25477821026925 306.76953234705854 0.7309401257894931
23.260005765222665 305.6417899580414 0.7304889143674183
23.26523332017608 305.31029548885414 0.730201539844749
23.270460875129494 310.16655463856404 0.7359487239743456
23.27568843008291 312.6156978040983 0.738943298593157
23.280915985036323 313.99603501370024 0.7413535834229426
23.286143539989737 314.77704804733196 0.7420596509678756
23.291371094943152 318.81153318895736 0.7459155743383288
23.296598649896566 317.513347122341 0.7445838674591222
23.30182620484998 317.437174994506 0.7448362691521772
23.307053759803395 317.2665915829118 0.7439684358458206
23.31228131475681 322.5262219531305 0.7500023251006204
23.317508869710224 325.5996179437702 0.7532584600829307
23.32273642466364 330.35018429056043 0.7585892351245035
23.327963979617053 333.3120432748919 0.7615067327778513
23.333191534570467 331.4875592956359 0.7595092465672199
23.33841908952388 330.28357446695134 0.7580501043487212
23.343646644477296 329.4667519886544 0.7563529325015232
23.34887419943071 329.83920037343773 0.7564714240174443
23.354101754384125 326.9975500399356 0.7538272582953716
23.35932930933754 327.61585077803517 0.7544936426290387
23.364556864290954 328.34814306541324 0.7556812366190037
23.369784419244368 329.72584534497406 0.7571758481945362
23.375011974197783 327.93546643658055 0.7558158970208334
23.380239529151197 327.44929897784186 0.7551113916283453
23.38546708410461 326.6149628263318 0.7539473650084251
23.390694639058026 330.47529039498295 0.7580116080631503
23.39592219401144 332.1756167722015 0.7598302469152575
23.401149748964855 332.29324675391643 0.759596265181983
23.40637730391827 330.488745967556 0.7576809155038734
23.411604858871684 329.40974023428566 0.75709893113502
23.416832413825098 330.12985969644336 0.7581810417018469
23.422059968778512 329.3618779853202 0.7566928962355496
23.427287523731927 330.248577308493 0.7574064563864622
23.43251507868534 329.17113956619147 0.7567135449752533
23.437742633638756 327.71024503486404 0.7548890854111049
23.44297018859217 327.3915786020845 0.7543440851492638
23.448197743545585 328.0610623040137 0.7542300886985336
23.453425298499 330.8519500896081 0.7571035386862568
23.458652853452413 332.22405361459386 0.7594025459311243
23.463880408405828 332.01886238252496 0.7595322188359847
23.469107963359242 332.5901895148911 0.7606402761252594
23.474335518312657 330.818734556177 0.7574373474638021
23.47956307326607 328.7185726499069 0.7546364164977792
23.484790628219486 324.004908653412 0.7488480162679344
23.4900181831729 323.50190244848045 0.7483498086640938
23.495245738126314 322.3001937673139 0.7475106009293042
23.50047329307973 321.8520047448601 0.7472834239958386
23.505700848033143 317.28967480434096 0.7423650767224008
23.510928402986558 317.5295202975292 0.7426667219052879
23.516155957939972 316.50047406474096 0.7406390210039707
23.521383512893387 315.34586206447005 0.7391806202681188
23.5266110678468 312.5788771601278 0.7362173683779777
23.531838622800215 313.6294926495073 0.7378641340480225
23.53706617775363 314.0798296943074 0.7376373546812922
23.542293732707044 313.33828162217077 0.7351437469922043
23.54752128766046 312.9865126818428 0.734762104112793
23.552748842613873 315.3482276957126 0.7373668007498789
23.557976397567288 317.7395640224262 0.7402515923628761
23.563203952520702 314.6687594861189 0.7356676503246217
23.568431507474116 316.34502692599045 0.737470215791381
23.57365906242753 318.6608144968576 0.7406099972974001
23.578886617380945 318.4163025842246 0.7394083406298338
23.58411417233436 316.88001602562736 0.7377948637025905
23.589341727287774 314.9213950698723 0.7352496142306645
23.59456928224119 314.72096708167254 0.734683332060085
23.599796837194603 313.17710377431086 0.7320203087231064
23.605024392148017 311.83704777316206 0.7302500445386799
23.610251947101432 313.22100861231985 0.7321212066088999
23.615479502054846 314.758145593292 0.734429011897675
23.62070705700826 314.46119651453887 0.7337926013934093
23.625934611961675 312.91197368945615 0.7321914084748716
23.63116216691509 311.053188759778 0.7290794801351224
23.636389721868504 312.1970075055697 0.7290393708547066
23.64161727682192 312.92608518021046 0.7296370580412079
23.646844831775333 316.430909635566 0.7335497811790417
23.652072386728747 320.4254187290592 0.7383611175036082
23.65729994168216 321.46531688569047 0.7384512360818003
23.662527496635576 321.2765798659135 0.7390674714233426
23.66775505158899 321.47374805377314 0.7387147028304858
23.672982606542405 322.49486441686105 0.7391469174822421
23.67821016149582 324.3366382379212 0.7405638082786834
23.683437716449234 326.77588940861943 0.743363687695173
23.688665271402648 331.14950657859634 0.7478832164484271
23.693892826356063 338.5964591649773 0.7554313555545109
23.699120381309477 337.39856426284183 0.7530508775026777
23.70434793626289 340.69823984847346 0.7570338142746792
23.709575491216306 342.17746577023166 0.7588456170971605
23.71480304616972 344.2824515063062 0.761823776505988
23.720030601123135 342.12342682820525 0.7591108780909781
23.72525815607655 336.28724341053226 0.7525471130878444
23.730485711029964 335.64316431725854 0.7516836835151043
23.735713265983378 333.28669391723395 0.7489880894698772
23.740940820936792 332.450245726245 0.7472094796828564
23.746168375890207 335.5916916036237 0.7497631251746819
23.75139593084362 340.83222395628167 0.7546231574913012
23.756623485797036 345.3238791947718 0.7599595430321232
23.76185104075045 350.27840958531146 0.7647644540647468
23.767078595703865 353.6069368277827 0.7682315972228015
23.77230615065728 360.53466190128137 0.7747777996398203
23.777533705610693 367.0396359022648 0.7814686904224418
23.782761260564108 374.7657352260569 0.7896043875800727
23.787988815517522 381.8558251150991 0.79616831259537
23.793216370470937 382.3764216862235 0.7963697726616381
23.79844392542435 379.5537800439965 0.7927345887552392
23.803671480377766 377.39460767637405 0.7906754826652328
23.80889903533118 377.3288407274049 0.7904209273481918
23.814126590284594 375.56987281108394 0.7884360037192469
23.81935414523801 372.09442455471566 0.7850437766193407
23.824581700191423 367.16579345174375 0.779436996670952
23.829809255144838 361.0360028475485 0.7731954219257685
23.835036810098252 355.1931160943119 0.7666448185576925
23.840264365051667 351.2875714474509 0.7617021287753506
23.84549192000508 347.2783582168583 0.7573959940175077
23.850719474958495 347.2593438261128 0.7567680815037113
23.85594702991191 345.7893188997052 0.7548403752536783
23.861174584865324 347.46639273785604 0.7561085163489346
23.86640213981874 344.8058695086262 0.7532412333563225
23.871629694772153 343.0175680627988 0.7513683559067864
23.876857249725568 338.4336892081937 0.7452654996401216
23.882084804678982 338.2253917507307 0.745013942051723
23.887312359632396 336.5030004729917 0.7433529930080484
23.89253991458581 338.30207499172326 0.7455220523822663
23.897767469539225 337.7768060185075 0.7441783769938205
23.90299502449264 338.2593525844402 0.7439500021092854
23.908222579446054 336.8013362373665 0.7418382881995995
23.91345013439947 337.39437537706755 0.7423782720902634
23.918677689352883 338.988699390833 0.7440094561270996
23.923905244306297 341.6626813248101 0.7473815306582834
23.929132799259712 345.71473096023783 0.7516848084832985
23.934360354213126 346.1173590267803 0.7527273969409326
23.93958790916654 344.5723508102515 0.7509977702812628
23.944815464119955 339.8566975851406 0.7458286831900941
23.95004301907337 338.2332001530453 0.7438343941879834
23.955270574026784 338.5557890258479 0.7441792384038864
23.9604981289802 341.2691969994937 0.7474544046042276
23.965725683933613 342.69852428995256 0.7484878576423489
23.970953238887027 340.9823303104984 0.7466554268072624
23.97618079384044 339.62723638793784 0.7449645980940349
23.981408348793856 342.50647592841796 0.7491786680325193
23.98663590374727 345.59884015538535 0.753204125389828
23.991863458700685 349.7189342181274 0.7573122853025229
23.9970910136541 352.0419040716964 0.758522742678157
24.002318568607514 354.9890161235419 0.7611253658939506
24.007546123560928 354.1448744832009 0.7598770310090809
24.012773678514343 355.7408821011745 0.7622196632329092
24.018001233467757 355.2243315042136 0.7613467390094206
24.02322878842117 357.57588745746864 0.763665194036145
24.028456343374586 359.78547878622453 0.765656533786272
24.033683898328 366.7985712124359 0.7729006174493
24.038911453281415 368.1497469388342 0.7748931771546294
24.04413900823483 373.6331846502151 0.7800875600486283
24.049366563188244 372.38094166667634 0.779157433217353
24.054594118141658 375.5892683363622 0.7825219217383478
24.059821673095072 375.20445484980314 0.782270719336321
24.065049228048487 374.986478472005 0.782231882871423
24.0702767830019 375.0967116851061 0.7963882714428102
24.075504337955316 379.15982926781413 0.8109198925476322
24.08073189290873 381.81630102563076 0.8215680613347021
24.085959447862145 379.2892381122387 0.8252889570992853
24.09118700281556 373.2120365998078 0.8240257656440745
24.096414557768973 367.4078135503566 0.822427294595724
24.101642112722388 359.01363928583726 0.8175502780770805
24.106869667675802 352.9845833492791 0.8150374198368198
24.112097222629217 349.51173168531386 0.8153999956320717
24.11732477758263 351.13237039681877 0.8209672291132661
24.122552332536046 349.3435223479833 0.8228425928927116
24.12777988748946 345.7456957728935 0.8223037583208908
24.133007442442874 338.60582548806 0.8171998024101274
24.13823499739629 336.6545864062205 0.8181308930945232
24.143462552349703 334.68922315548696 0.8191457894124698
24.148690107303118 335.9696370885724 0.8239707282399961
24.153917662256532 336.6788592522006 0.8288327934433019
24.159145217209947 334.83699117480285 0.8293798579395195
24.16437277216336 334.3778736731871 0.8319733537788384
24.169600327116775 330.0985355207711 0.8287280315732035
24.17482788207019 328.6304770954631 0.8299307284791186
24.180055437023604 325.4401983616054 0.8285690103331372
24.18528299197702 325.19827482152954 0.830629329020123
24.190510546930433 325.4892206389152 0.833447269378969
24.195738101883848 323.69022055845215 0.8340833211028872
24.200965656837262 323.3744463294381 0.8376614994976155
24.206193211790676 324.30660004640055 0.8420799478874993
24.21142076674409 325.81949566050366 0.8463102765008315
24.216648321697505 325.5368091333609 0.8483858726215711
24.22187587665092 324.24436896732186 0.8494939293193602
24.227103431604334 321.8490514707461 0.84929977459546
24.23233098655775 318.48241364763743 0.8467517242476716
24.237558541511163 318.6926657768671 0.8492601304744493
24.242786096464577 317.4319411717904 0.8498786536907575
24.248013651417992 319.57235631638997 0.8550781503425073
24.253241206371406 315.80022587836436 0.8518099191248553
24.25846876132482 312.96719106403566 0.8502167343332605
24.263696316278235 309.5478723375773 0.8478969433568364
24.26892387123165 309.107959560476 0.8498271087841585
24.274151426185064 312.7474430539114 0.8570839365910747
24.27937898113848 314.68748397066094 0.8610337507436502
24.284606536091893 317.72184326168576 0.8673980404130673
24.289834091045307 317.1349945159668 0.8701534894099427
24.29506164599872 315.49227764816465 0.8715351976796503
24.300289200952136 318.9676650746656 0.8784406044802879
24.30551675590555 321.0391453238311 0.8827985232758091
24.310744310858965 322.2544695056478 0.886070550126857
24.31597186581238 323.95085430251623 0.8904966833706907
24.321199420765794 328.17278752272284 0.8981849317743896
24.326426975719208 332.6793512395852 0.9065397804942275
24.331654530672623 336.8650701315933 0.9142497369177429
24.336882085626037 338.56864596909924 0.9169255218846195
24.34210964057945 338.5053442172089 0.9174020601529427
24.347337195532866 335.49960222133643 0.9149170284078705
24.35256475048628 334.78354612704004 0.9174131726070104
24.357792305439695 334.8502155478332 0.9196956253464482
24.36301986039311 331.1258216381713 0.9166546217968856
24.368247415346524 329.4547400641508 0.9163765331030076
24.373474970299938 331.3641918628005 0.9217059923400799
24.378702525253352 330.3174163598518 0.9243533222309481
24.383930080206767 330.00591136987674 0.9264172450654
24.38915763516018 331.4173056939703 0.931149711118047
24.394385190113596 332.4006332424629 0.9336557026803515
24.39961274506701 329.80739200244176 0.931973144489119
24.404840300020425 327.5859898433665 0.9303154585030756
24.41006785497384 328.686758370652 0.9347445251828604
24.415295409927253 329.2609602468777 0.9378386682098124
24.420522964880668 329.8182869243774 0.9410702717951605
24.425750519834082 327.47907813786077 0.9396043981680298
24.430978074787497 330.41478651092933 0.9461580347276227
24.43620562974091 330.79005031274016 0.9496947215547904
24.441433184694326 331.550949728246 0.9533956586761947
24.44666073964774 326.9026972661911 0.9489003139036987
24.451888294601154 329.7719750180178 0.9553435036263458
24.45711584955457 334.6749399347141 0.9652422050131947
24.462343404507983 342.4293560592394 0.979756061224224
24.467570959461398 339.5063406779418 0.9790268391057689
24.472798514414812 337.45539271928016 0.9774629121513008
24.478026069368227 334.06298866149007 0.9735794925455828
24.48325362432164 332.15052197016996 0.9713646552724571
24.488481179275055 331.64432200496896 0.9735061217037275
24.49370873422847 330.62249456207877 0.9743462687149517
24.498936289181884 332.2774925639227 0.979978219493726
24.5041638441353 335.9772420973135 0.9874022712324283
24.509391399088713 335.60313989738626 0.9903975783080038
24.514618954042128 329.9230326440686 0.9847157348506965
24.519846508995542 327.77703230934014 0.9842555727231214
24.525074063948956 326.1529446803792 0.9838484385707168
24.53030161890237 327.67222305379903 0.9876375269271849
24.535529173855785 327.8489900285069 0.9902899503093057
24.5407567288092 324.89405545261593 0.9880028871514733
24.545984283762614 323.57118300032096 0.9898828719211062
24.55121183871603 322.40365061509823 0.9909236043333282
24.556439393669443 323.15231928093516 0.9949353087142435
24.561666948622857 326.4697573641544 1.0017202602871729
24.566894503576272 325.261975347438 1.0017079167628602
24.572122058529686 324.17671622221434 1.002334194244303
24.5773496134831 320.7264063229539 1.0002847915531552
24.582577168436515 317.18475410502396 0.9989732076084042
24.58780472338993 319.2170262696619 1.0043746977962926
24.593032278343344 321.22212713417457 1.0091244132136674
24.59825983329676 325.36549922155234 1.0156921880211176
24.603487388250173 320.7979291816817 1.0111535332265995
24.608714943203587 318.4764156782262 1.0113256810690894
24.613942498157 320.9357354008053 1.0181898764973214
24.619170053110416 325.26820647448864 1.028087754240941
24.62439760806383 324.57181191729313 1.0287270092517666
24.629625163017245 320.4026353083507 1.024957210711529
24.63485271797066 318.7326145616469 1.0251166730177004
24.640080272924074 318.6575386844905 1.0269463599241668
24.645307827877488 317.5701666799041 1.0292136605693307
24.650535382830903 314.52910920208615 1.025921111179529
24.655762937784317 314.9146625809198 1.0294807740945688
24.66099049273773 314.65087388629314 1.0309109866483992
24.666218047691146 316.0328905291729 1.0366983631741533
24.67144560264456 315.3329939485887 1.0385626666615138
24.676673157597975 315.24202467516506 1.0404604111605262
24.68190071255139 315.25790113939667 1.041335624085131
24.687128267504804 314.7614332962003 1.0427294620228873
24.692355822458218 316.37737116319715 1.047157671404123
24.697583377411632 316.0669758111476 1.0498658645950132
24.702810932365047 317.54858347119233 1.0550074769826
24.70803848731846 316.489094404128 1.0569687427798378
24.713266042271876 315.0447166700427 1.0585370203188185
24.71849359722529 317.45175781811884 1.0647355316494638
24.723721152178705 319.3300487669119 1.06976697739449
24.72894870713212 317.9265670430099 1.068837645714394
24.734176262085533 312.08285965228515 1.0618309823702508
24.739403817038948 308.1186199063539 1.0585810532142466
24.744631371992362 310.01002094859734 1.064842993600732
24.749858926945777 311.75705447597585 1.0692202023267852
24.75508648189919 310.3127227103053 1.0703033813645073
24.760314036852606 310.8142379549605 1.076109075058657
24.76554159180602 313.5506237365192 1.0854831344334823
24.770769146759434 315.1022063990977 1.0906959886448837
24.77599670171285 313.1744601916633 1.0877918714620602
24.781224256666263 313.5443890323329 1.0896733546309172
24.786451811619678 314.8324511009687 1.094836666935594
24.791679366573092 315.44939584251244 1.098331831405038
24.796906921526507 312.1186340487597 1.0953020855915334
24.80213447647992 307.0250064969823 1.0890934412456152
24.807362031433335 305.3735582304151 1.0913455500766511
24.81258958638675 309.2260039587421 1.103727381048904
24.817817141340164 312.3012795123599 1.1116004816305667
24.82304469629358 312.78116200862485 1.1148001272746282
24.828272251246993 312.55257932715176 1.1156797219885364
24.833499806200408 314.2128863053441 1.1230276228315448
24.838727361153822 318.10310202292027 1.1322305345739383
24.843954916107236 316.53113203910317 1.129906565755122
24.84918247106065 319.07820799831916 1.1360759508708977
24.854410026014065 319.8948694681052 1.1396961210746934
24.85963758096748 323.99151062708796 1.1511745599070689
24.864865135920894 328.0992494619426 1.1617216123962801
24.87009269087431 331.1772813830154 1.1706886531539222
24.875320245827723 335.0974104224725 1.1809144892932528
24.880547800781137 336.1685194983101 1.1866324017295184
24.885775355734552 337.7803810814461 1.192318109290365
24.891002910687966 335.58831856873 1.191683324744204
24.89623046564138 338.8570796592949 1.2002997288389994
24.901458020594795 337.26956962655436 1.2002867618352207
24.90668557554821 340.08585564640464 1.2083420624170709
24.911913130501624 339.04730083291724 1.20932432131496
24.91714068545504 339.4529919141824 1.214223961439065
24.922368240408453 335.29054353909544 1.210964381519596
24.927595795361867 334.7963603750152 1.2142031817931922
24.93282335031528 332.5127440196523 1.2129761088146824
24.938050905268696 333.78020583141256 1.218324352854819
24.94327846022211 330.59404900106614 1.2159008933361777
24.948506015175525 328.4033088062662 1.2163593843007088
24.95373357012894 328.5796205093126 1.2194142523158344
24.958961125082354 328.4323556150409 1.2218662185917606
24.964188680035768 328.98673029745225 1.2255464464674755
24.969416234989183 324.8337150883174 1.2215052669499031
24.974643789942597 328.038688306933 1.233354425809208
24.97987134489601 328.73015541047494 1.2380868178931792
24.985098899849426 331.10861016608914 1.2462380287528914
24.99032645480284 326.46696729627206 1.2383999793925455
24.995554009756255 324.80465201543996 1.2373328876297616
25.00078156470967 327.01516618612277 1.244100550149179
25.006009119663084 332.5157583841542 1.2579597024403504
25.011236674616498 336.61631019644415 1.2696851516437293
25.016464229569912 336.2739386067701 1.2742070639762362
25.021691784523327 331.1802661891815 1.2703324214885445
25.02691933947674 329.2623808453121 1.270678440115727
25.032146894430156 325.18031752493283 1.2655400339748353
25.03737444938357 326.91476408813674 1.2706524342691123
25.042602004336985 328.5730382635391 1.2759445575223238
25.0478295592904 333.7386319552617 1.2895061851634309
25.053057114243813 335.9170028372388 1.2976112102603683
25.058284669197228 332.83969810723056 1.2965328867659935
25.063512224150642 333.0306604502983 1.3023594693687268
25.068739779104057 333.7877270866431 1.3088566580373768
25.07396733405747 340.47744656593653 1.3272887014361978
25.079194889010886 344.5417131482834 1.3388351682011461
25.0844224439643 346.47691897436283 1.346541159404066
25.089649998917714 341.4574843908519 1.3399572062905485
25.09487755387113 338.3223939619775 1.3367428975874505
25.100105108824543 336.24371034957574 1.336218090442787
25.105332663777958 338.45654705052027 1.3443815735658151
25.110560218731372 341.8417365573728 1.3558802073294198
25.115787773684787 344.18860863092164 1.3662195673738322
25.1210153286382 344.4449816776978 1.370730239985063
25.126242883591615 346.12083596660403 1.37901615576256
25.13147043854503 347.03877389490987 1.384234043373404
25.136697993498444 352.540303125788 1.3996300485350277
25.14192554845186 354.34130440406597 1.4061624910967745
25.147153103405273 354.24515830914964 1.4114713084022066
25.152380658358688 354.40806616773415 1.4170661755074163
25.157608213312102 354.66630347473665 1.4225148304984798
25.162835768265516 355.8621162788487 1.4300712963495485
25.16806332321893 354.1846303524263 1.4288625118109066
25.173290878172345 348.4992601457494 1.422249548653844
25.17851843312576 345.1734469078816 1.4206789942638325
25.183745988079174 348.28673587285095 1.4349728090102813
25.18897354303259 352.6336858447758 1.450343678603657
25.194201097986003 354.5909126939552 1.4583656652329386
25.199428652939417 354.75788712089746 1.4611518259995186
25.204656207892832 354.50959004768464 1.4654645937350883
25.209883762846246 359.4801633068156 1.482202168916488
25.21511131779966 354.5824901007949 1.4758950407160047
25.220338872753075 352.8692128486756 1.4775974556360112
25.22556642770649 349.5179786869835 1.475489993836629
25.230793982659904 349.6105989996086 1.482519104947765
25.23602153761332 352.3720450397387 1.4918575314152485
25.241249092566733 347.89264876667426 1.487103854367419
25.246476647520147 348.68402880550934 1.4916979252035605
25.25170420247356 345.86797763429746 1.4920810616686042
25.256931757426976 350.6761764893633 1.5079648009028435
25.26215931238039 348.6758394924114 1.5100545531295024
25.267386867333805 351.1140657176341 1.5221754891644106
25.27261442228722 350.28444026514364 1.52739452184732
25.277841977240634 352.052436383049 1.5397565503829398
25.283069532194048 349.3369477376301 1.5371847748702432
25.288297087147463 344.37977839850294 1.532286760227743
25.293524642100877 344.7478436490899 1.5368818283217418
25.29875219705429 341.58224867466134 1.535924949417638
25.303979752007706 337.0862114602539 1.5298635019766316
25.30920730696112 332.52455890188946 1.5266744124255212
25.314434861914535 329.0471283573769 1.5251404358029357
25.31966241686795 329.79173914485244 1.5350149050172517
25.324889971821364 328.9100756544151 1.5357299918283658
25.330117526774778 327.5168443435731 1.5372966799191685
25.335345081728192 327.77600796278836 1.543268986653567
25.340572636681607 330.0375763055251 1.5548199144209567
25.34580019163502 339.01824147042026 1.5831358492152374
25.351027746588436 339.6404846784916 1.5914495836660791
25.35625530154185 331.5091370746622 1.5819838071383798
25.361482856495265 327.8214583520982 1.5784618935797499
25.36671041144868 331.9940018042958 1.5960869708633216
25.371937966402093 338.83106121351665 1.6173707584279056
25.377165521355508 340.99711042187226 1.6309357935471192
25.382393076308922 334.76356566273256 1.6209223253847551
25.387620631262337 335.7232883537997 1.6302425506243126
25.39284818621575 327.5051802954085 1.6190689566801635
25.398075741169166 326.62255335289234 1.6255070636311204
25.40330329612258 330.0362958609116 1.6417504657496627
25.408530851075994 336.92644360038304 1.6632985825626443
25.41375840602941 342.5977655541406 1.685173433240346
25.418985960982823 338.35605714873094 1.6794082237171497
25.424213515936238 329.20290203142014 1.6676361693526214
25.429441070889652 321.6073061470017 1.6538285787642528
25.434668625843067 324.27107030862294 1.6685466695031816
25.43989618079648 337.0630508864584 1.7080532833136672
25.445123735749895 345.08374493516754 1.7376328046080523
25.45035129070331 346.0672381832485 1.750419580752109
25.455578845656724 347.8323407846385 1.7626629074692066
25.46080640061014 345.93304282000645 1.7650717778662892
25.466033955563553 350.40429210877335 1.7833082065498025
25.471261510516968 346.04261457417965 1.7786362939261224
25.476489065470382 353.3657870926691 1.8055426271881716
25.481716620423796 352.75827140449144 1.8178280523807948
25.48694417537721 352.131161368785 1.8228056446665046
25.492171730330625 348.0156003532475 1.8205098741904835
25.49739928528404 343.4082914765338 1.811598291866199
25.502626840237454 346.36888126632886 1.8307309226204957
25.50785439519087 354.1500461877755 1.8634268075781417
25.513081950144283 360.28225700524564 1.8890829659946935
25.518309505097697 367.55616670169525 1.9167424660116252
25.523537060051112 365.23886868797535 1.9187056188174478
25.528764615004526 377.06106971456035 1.9628389275487599
25.53399216995794 383.5919187954745 1.9882912341961332
25.539219724911355 391.0159802270489 2.0193176780607502
25.54444727986477 386.5098914370701 2.013765018748347
25.549674834818184 377.24568378932275 2.001491693168489
25.5549023897716 371.9056930561642 1.9957017952216367
25.560129944725013 366.47184607243634 1.9946535231387479
25.565357499678427 372.4349968908266 2.0245635992170863
25.57058505463184 378.5930517134701 2.0567601925320824
25.575812609585256 383.2300107707488 2.0807910710820035
25.58104016453867 375.64307046885506 2.067771585047918
25.586267719492085 369.7032270467828 2.062063776215957
25.5914952744455 366.7990732343685 2.066592061137929
25.596722829398914 364.24111989980463 2.0748034241445463
25.601950384352328 356.2570822076894 2.06252161191184
25.607177939305743 355.1495437613629 2.0759247353914074
25.612405494259157 352.24397458037885 2.0810622255915776
25.61763304921257 354.61208495303055 2.1065279158101564
25.622860604165986 358.17567862194375 2.1284026877177595
25.6280881591194 358.5268827896465 2.1398499331462433
25.633315714072815 354.1903165787441 2.136728937020248
25.63854326902623 339.51716401698854 2.102060270792149
25.643770823979644 339.88660142863205 2.122081135346677
25.648998378933058 346.01973182965395 2.153927848573808
25.654225933886472 352.12863643459946 2.2054105876647934
25.659453488839887 342.10421446785807 2.1854893242423725
25.6646810437933 334.5837178461221 2.179955033871144
25.669908598746716 335.4798716089184 2.18155958151419
25.67513615370013 336.55779858371415 2.198548053130804
25.680363708653545 329.2356712985562 2.1902920047429055
25.68559126360696 324.45842770361696 2.1946691230860016
25.690818818560373 328.4352014763502 2.2231571523267504
25.696046373513788 336.0836851058018 2.263863788779136
25.701273928467202 337.33960397977046 2.282979364777587
25.706501483420617 339.1167314491987 2.305142468541708
25.71172903837403 342.61229960851216 2.3380098762547004
25.716956593327446 348.1536846428102 2.3727883474345974
25.72218414828086 348.99432179798697 2.400155502995941
25.727411703234274 343.8859054775791 2.398200657587753
25.73263925818769 338.57288000398444 2.4101397461242944
25.737866813141103 336.0790439931977 2.417287830393744
25.743094368094518 334.13026789675115 2.4353757827951052
25.748321923047932 337.59062493703567 2.4710187496394407
25.753549478001347 340.23711708486263 2.507780725735536
25.75877703295476 344.3519836711187 2.5456865821159047
25.764004587908175 346.244540864396 2.5744506848659228
25.76923214286159 343.04739076158484 2.592248165079561
25.774459697815004 333.6023011620224 2.5773716996285914
25.77968725276842 336.23780823770755 2.616464658308445
25.784914807721833 327.5408078813163 2.5969662716705666
25.790142362675248 342.09956413500976 2.6868084436806936
25.795369917628662 347.34096225015435 2.726254703284423
25.800597472582076 362.80764837821323 2.8161056264987447
25.80582502753549 354.178175156698 2.8074001592338718
25.811052582488905 346.1000549560676 2.815365200840025
25.81628013744232 340.65102318120927 2.8386215614843424
25.821507692395734 336.22386486428593 2.8548675484587256
25.82673524734915 336.39998174781255 2.888547815597564
25.831962802302563 329.61624719066026 2.871981812652313
25.837190357255977 336.2870219467588 2.943029914071629
25.84241791220939 334.23493843037465 2.9762477804085514
25.847645467162806 353.99966250442566 3.1107073801703624
25.85287302211622 356.1541301027297 3.1547906265015606
25.858100577069635 364.76665082870903 3.230649067641526
25.86332813202305 356.0581155333636 3.2286236129945594
25.868555686976464 350.33430851125024 3.257018901772136
25.87378324192988 355.32638493859093 3.323115355303459
25.879010796883293 363.8691507733839 3.4190718337663144
25.884238351836707 364.65807603033926 3.4816040362226937
25.88946590679012 353.3912409861096 3.497264372485843
25.894693461743536 355.35905583783875 3.5731889324798454
25.89992101669695 364.26170183247666 3.671800866995761
25.905148571650365 367.54788152985077 3.745824502670708
25.91037612660378 364.66641397557646 3.7911069934248887
25.915603681557194 350.28414321252205 3.7989591252014483
25.920831236510608 334.2273001711728 3.775830044781408
25.926058791464023 329.87082346535135 3.8417872315082757
25.931286346417437 325.3661912828329 3.8886700600192965
25.93651390137085 332.3425230165782 4.033150640185791
25.941741456324266 341.2306702380801 4.178158064426282
25.94696901127768 356.7800930096142 4.384333080541017
25.952196566231095 361.0025077261444 4.5326006523480205
25.95742412118451 351.46440305099253 4.589562933143771
25.962651676137924 345.7551790254879 4.660610674915153
25.967879231091338 348.5292485297339 4.756424248351579
25.973106786044752 358.0889180188263 4.932142017117976
25.978334340998167 356.131389990705 5.0177078478105335
25.98356189595158 361.37333311880724 5.153477251972183
25.988789450904996 361.69250649901875 5.201881394809993
25.99401700585841 364.28849309722347 5.304841496356764
25.999244560811825 346.29497883275377 5.240312440206003
26.00447211576524 340.19791682123093 5.331821510629277
26.009699670718653 317.79523724972415 5.225930411819676
26.014927225672068 343.1921213128608 5.575485636577805
26.020154780625482 367.895200750708 5.874580539261581
26.025382335578897 397.3289074683383 6.266589910489543
26.03060989053231 375.93972620753203 6.230155669824321
26.035837445485726 355.24946617090853 6.215080788377862
26.04106500043914 332.5099155410652 6.1779863406443765
26.046292555392554 339.7667386800515 6.406977765516331
26.05152011034597 325.2675527946708 6.482822208515685
26.056747665299383 322.0871910548245 6.615972858640529
26.061975220252798 317.73522791099015 6.851578368281312
26.067202775206212 326.52748349030435 7.11999053021582
26.072430330159627 331.5951232106899 7.5621773757905535
26.07765788511304 327.16124724943444 7.731979745908314
26.082885440066455 323.6381294217724 8.141690826603742
26.08811299501987 320.33075930247196 8.432947986884194
26.093340549973284 320.3481679510752 8.985253337485242
26.0985681049267 347.490077758089 9.910919508107368
26.103795659880113 363.1864810186452 10.903902500117395
26.109023214833528 364.91019764359567 11.911065478926078
26.114250769786942 300.49645912504445 11.842559146174109
26.119478324740356 246.17896584463568 12.37425668223383
26.12470587969377 210.19337504357733 13.063066365832192
26.129933434647185 260.57301616964196 20.105997252381574
26.1351609896006 239.0426181928628 27.241497665336816
