# Supplementary material for: Unraveling metal effects on CO2 uptake in pyrene-based metal-organic frameworks
Source: Nat Commun. 2025 Feb 11;16:1516. doi: 10.1038/s41467-025-56296-w (PMC11814143; doi:10.1038/s41467-025-56296-w)
Supplement: Supplementary file 3 — Source Data [file 41467_2025_56296_MOESM3_ESM.zip › SourceCode/SuppInf/FigureS5_Ga-TBAPy_InSitu_VariableT_PXRD/Data/GaTBAPy_0003p.dat]

0.002613777476707968 4.695121599029079 2.4389892595485443
0.007841332430123905 10.494126769552736 3.5300866150227246
0.01306888738353984 15.510543391570037 3.27911429932055
0.018296442336955775 19.58836592503904 3.295574657922449
0.02352399729037171 20.64596996416333 3.3397298792339973
0.028751552243787646 18.66708418340709 2.9420357255632306
0.03397910719720358 15.29119871984578 2.3901315888758536
0.03920666215061952 14.86658029665546 2.143028891518311
0.04443421710403546 15.182559433802755 1.991905598184865
0.0496617720574514 15.84817509474216 1.813754463278543
0.054889327010867336 16.873958325227168 1.9390689727828567
0.060116881964283275 18.61438433657809 1.9691707867517279
0.06534443691769921 18.109738985019963 1.9157291851556795
0.07057199187111515 16.96156786910924 1.8301746791811204
0.07579954682453109 18.504026123608554 1.8930290487676558
0.08102710177794703 18.38757649409807 1.7507801248734427
0.08625465673136297 19.325791615503167 1.7412243020148839
0.09148221168477891 19.818815355673983 1.6279315375307561
0.09670976663819485 19.138941024230597 1.4907273988754521
0.10193732159161079 20.80851983805892 1.558195975115201
0.10716487654502672 20.630166122336178 1.5687317835934464
0.11239243149844266 19.49831909970964 1.4993235405509282
0.1176199864518586 19.60553308417681 1.4844746171414946
0.12284754140527454 19.970974460267747 1.4119845075237307
0.12807509635869047 20.47896484606215 1.2944229735116652
0.1333026513121064 18.820743240735442 1.2298390163840123
0.13853020626552232 17.942906866327892 1.1289533412097892
0.14375776121893824 15.467625547692046 1.0276739605249348
0.14898531617235417 15.883843077581771 1.1062138907483625
0.1542128711257701 17.40438632004573 1.1603715734850537
0.15944042607918602 18.193409789448978 1.1667386689400754
0.16466798103260194 19.139105167970826 1.1947046018810847
0.16989553598601786 17.863470067562176 1.0588673434462132
0.1751230909394338 17.98439119275308 1.0464542427002097
0.18035064589284971 19.329453718033676 1.0695732892857193
0.18557820084626564 20.633016102784943 1.077794909860995
0.19080575579968156 20.872444659596756 1.0789406420210783
0.1960333107530975 19.491489920361285 1.0390216559323806
0.20126086570651341 18.21125078177627 1.0036851862344272
0.20648842065992934 16.963390927227593 0.9317790205523911
0.21171597561334526 17.313709637077128 0.9201914448627844
0.2169435305667612 17.18450711493626 0.8905472494024241
0.22217108552017711 17.75709158797406 0.8798473638992882
0.22739864047359304 17.70012534209186 0.8930386275758848
0.23262619542700896 19.33487678313757 0.9181639414910228
0.2378537503804249 19.330039369817488 0.9047431484963478
0.2430813053338408 18.932832395985212 0.9010921837816844
0.24830886028725674 20.077355427090517 0.9239318841271401
0.25353641524067266 20.6922414774724 0.9437301503228228
0.2587639701940886 19.85704948856604 0.921574584056181
0.2639915251475045 21.211860061679808 0.9718055647577962
0.26921908010092044 20.592733400144095 0.9576591498352288
0.27444663505433636 20.722882933272633 0.9517941921525751
0.2796741900077523 20.560823609601094 0.9251751294456332
0.2849017449611682 18.51544550324643 0.8596585273509841
0.29012929991458414 16.890631275682203 0.8015373826891697
0.29535685486800006 15.19223216350454 0.7502542535442271
0.300584409821416 15.127593583911825 0.7450428300731252
0.3058119647748319 16.861352457899127 0.7857650201883611
0.31103951972824784 17.74596851310405 0.8199577306609963
0.31626707468166376 17.9981069535176 0.8131168778049226
0.3214946296350797 17.65824162977265 0.8077732216458454
0.3267221845884956 15.695674916198326 0.7529407900760342
0.33194973954191154 15.872734913288111 0.7707016814495755
0.33717729449532746 17.160287740499953 0.7862441437995654
0.3424048494487434 18.75281188620663 0.8446053362960966
0.3476324044021593 20.52938760987758 0.9026256698474581
0.35285995935557524 20.777938266175667 0.9040408442661721
0.35808751430899116 19.36423532561814 0.8676737853892438
0.3633150692624071 18.045241742788537 0.8375728772765114
0.368542624215823 17.21802335016414 0.8033989223959394
0.37377017916923894 16.98680886194958 0.7859889310387952
0.37899773412265486 17.47365214838233 0.7829998372668059
0.3842252890760708 18.112762366482713 0.8110444279115304
0.3894528440294867 19.0914505656146 0.8221856687379706
0.39468039898290264 19.318214728157738 0.82984667941118
0.39990795393631856 21.81263599756213 0.8658325726446067
0.4051355088897345 21.252034937974773 0.8344672621977097
0.4103630638431504 21.700039675048107 0.8519272245783359
0.41559061879656634 22.256959275976143 0.856809702475365
0.42081817374998226 21.908853293765137 0.8595640546058305
0.4260457287033982 22.164258172947658 0.912793093347906
0.4312732836568141 21.79395684293954 0.8905628060053613
0.43650083861023004 20.517488637435452 0.8499084776534588
0.44172839356364596 19.46279820890969 0.8031677866756712
0.4469559485170619 18.093579826674993 0.7525400766878257
0.4521835034704778 18.00188251650282 0.7670655903710348
0.45741105842389373 17.92034691980012 0.7859834874486223
0.46263861337730966 18.574706477952258 0.8088865883022403
0.4678661683307256 19.204237828623015 0.8138663875415856
0.4730937232841415 19.483881742539598 0.7939913162790951
0.47832127823755743 19.740065652939666 0.7760162360718552
0.48354883319097336 19.93713070827459 0.761449403381699
0.4887763881443893 19.529788363642606 0.7627072064327944
0.4940039430978052 18.67974964596369 0.7348263488352872
0.49923149805122113 18.674047264059137 0.734998812094764
0.5044590530046371 18.531757234650506 0.7543161597908878
0.5096866079580531 18.716689407907655 0.7613297635831203
0.5149141629114691 19.580823360525184 0.7932732431368414
0.5201417178648851 19.12949751288966 0.7753602947986955
0.525369272818301 18.92384994342079 0.7398088482264759
0.530596827771717 19.265111545762103 0.7416879569509588
0.535824382725133 18.808063515403994 0.7219047247010243
0.541051937678549 19.112537718032744 0.7191417622311324
0.546279492631965 18.93499811464341 0.714491734994059
0.5515070475853809 19.276948398934636 0.7338009430326499
0.5567346025387969 20.057569093311816 0.7646936717710936
0.5619621574922129 20.67342064324448 0.7721477072685943
0.5671897124456289 20.52397951400633 0.7688030869082628
0.5724172673990449 19.8383624873984 0.7386864580579522
0.5776448223524608 19.261310313039395 0.7256870973179943
0.5828723773058768 18.55469896742683 0.7121968618762514
0.5880999322592928 18.522576605420614 0.7065603768691122
0.5933274872127088 18.52619685988519 0.7151351015964261
0.5985550421661248 18.143687399374414 0.7154978025285454
0.6037825971195407 18.646872371882832 0.7363229690048576
0.6090101520729567 18.291059274630896 0.740759795747982
0.6142377070263727 20.2589036767741 0.7791778694742854
0.6194652619797887 20.95494490931892 0.7715208864874028
0.6246928169332047 21.006644438260214 0.7627311478927837
0.6299203718866206 21.17716239773613 0.7511965977925279
0.6351479268400366 21.185310764919084 0.7298899399371745
0.6403754817934526 21.622545682638805 0.7243275968390812
0.6456030367468686 21.95862607383237 0.7246932843672823
0.6508305917002846 21.77452493697382 0.7246485647138886
0.6560581466537005 22.004117701073806 0.7375623849188597
0.6612857016071165 22.448706167948657 0.7474252361931801
0.6665132565605325 21.74237436288284 0.7377405501210372
0.6717408115139485 21.257938278380827 0.7285222844088136
0.6769683664673645 22.40112816638204 0.7504232302490071
0.6821959214207804 22.251781112423767 0.7570851028096253
0.6874234763741964 23.05341439167264 0.7706822382497698
0.6926510313276124 23.611693855429042 0.7694003823526452
0.6978785862810284 23.027957609723146 0.7369402864821911
0.7031061412344444 21.940836343056986 0.7033324507299915
0.7083336961878604 22.520221413488226 0.7026290651945382
0.7135612511412763 22.852218692722516 0.7172091338699664
0.7187888060946923 22.737154472463462 0.7212700228345984
0.7240163610481083 22.649745486201056 0.7287360867122115
0.7292439160015243 22.286418156566533 0.7321990765023338
0.7344714709549403 22.39039200688293 0.7225107458459266
0.7396990259083562 23.465345630264746 0.7212518193224391
0.7449265808617722 24.63663352484347 0.728470967837336
0.7501541358151882 26.962342441684033 0.7624392406048516
0.7553816907686042 28.954049245832802 0.7916715932826928
0.7606092457220202 28.838839361003405 0.8013046240109198
0.7658368006754361 27.82367048309825 0.7860782868831572
0.7710643556288521 28.296368562551486 0.7808280433646565
0.7762919105822681 28.19960217455688 0.7706358662917568
0.7815194655356841 29.127869695872374 0.7780701556315724
0.7867470204891001 30.52171702660889 0.8156960749210102
0.791974575442516 31.45445382863485 0.8395701728767228
0.797202130395932 31.8378667176726 0.8411992275340002
0.802429685349348 33.04644462848117 0.8657559588131758
0.807657240302764 34.63629567268677 0.8699186618250783
0.81288479525618 37.361074265056615 0.9013305125784906
0.8181123502095959 40.5862649583341 0.9381354913443675
0.8233399051630119 43.278385292692036 0.9863682017819739
0.8285674601164279 46.51726073114735 1.0399013275962368
0.8337950150698439 48.21218999603761 1.0815068844761206
0.8390225700232599 51.82977210499005 1.1258180603498742
0.8442501249766758 54.7762666564641 1.1769602399568158
0.8494776799300918 60.149325622069355 1.2434712902302685
0.8547052348835078 62.93294092216046 1.2697739398789307
0.8599327898369238 66.85343446840464 1.316304864629241
0.8651603447903398 68.24517647589613 1.302423586765075
0.8703878997437557 68.42200684405138 1.2955915036196197
0.8756154546971717 70.73057451046124 1.28204521240774
0.8808430096505877 73.81980465714918 1.3220609584833825
0.8860705646040037 78.8522172154369 1.3608405699509099
0.8912981195574197 80.55253905884236 1.383945889678768
0.8965256745108356 84.30705165171749 1.4359744458200863
0.9017532294642516 84.92944636040892 1.4522361414650067
0.9069807844176676 84.13011530717246 1.4398023738185304
0.9122083393710836 83.57236558403116 1.4359697558533748
0.9174358943244996 81.49821812191384 1.401741527061484
0.9226634492779155 80.73733597391207 1.3536121133344936
0.9278910042313315 82.65713283822642 1.3580106347689003
0.9331185591847475 83.20097153241207 1.3609819187508403
0.9383461141381635 83.80966136605173 1.3694842939812222
0.9435736690915795 84.95054038812654 1.3959701533774638
0.9488012240449955 89.70693542358201 1.4295065439403618
0.9540287789984114 94.99144025670205 1.461138570078495
0.9592563339518274 99.95910320368199 1.480779470094039
0.9644838889052434 103.51940901056642 1.5191675865954632
0.9697114438586594 103.791496266368 1.513059891474761
0.9749389988120754 107.82874373913769 1.531499469283138
0.9801665537654913 107.76630591388363 1.5142204238245744
0.9853941087189073 113.51203710846924 1.546029914007771
0.9906216636723233 117.95851973339744 1.5816071135178227
0.9958492186257393 119.02180263875594 1.5936442357560847
1.0010767735791553 120.58524709340318 1.6024409334724987
1.0063043285325712 121.81257577714318 1.6104880787585147
1.0115318834859872 119.64621708260454 1.5849177922290032
1.0167594384394032 119.04158797207683 1.559498645201168
1.0219869933928192 123.67504954283095 1.6015209439072828
1.0272145483462352 123.6847538714989 1.6074256524465766
1.0324421032996511 130.81256599213032 1.6786423184903574
1.0376696582530671 136.16088487972945 1.7096479616597673
1.042897213206483 139.50902542858546 1.7103245552586976
1.048124768159899 137.83862891727168 1.687246215912356
1.053352323113315 135.26941388377634 1.6707679111821587
1.058579878066731 135.89167104087707 1.6559207052968197
1.063807433020147 130.9406659404796 1.6069926608405463
1.069034987973563 133.18639406340884 1.6198592881407656
1.074262542926979 133.27358233637852 1.6274752750184167
1.079490097880395 131.25416833917888 1.613966091526138
1.084717652833811 132.90583430947814 1.630285366714341
1.089945207787227 132.31300036255186 1.6268059807727824
1.095172762740643 136.6769429091139 1.6535166214938841
1.1004003176940589 140.40553723277307 1.68489445677963
1.1056278726474749 142.971497254188 1.7022142245143164
1.1108554276008908 147.35599622002624 1.7362451877730347
1.1160829825543068 144.19577630396097 1.7031110269788752
1.1213105375077228 145.18262299548653 1.6971939134777707
1.1265380924611388 144.37847501499013 1.6719850732727077
1.1317656474145548 141.59375145604577 1.6432252649839367
1.1369932023679707 141.3953757135919 1.6237974305763794
1.1422207573213867 144.1415403578239 1.6415587154671911
1.1474483122748027 146.4940376505684 1.6634264252487303
1.1526758672282187 152.54794149186318 1.6979019019722887
1.1579034221816347 152.90086803997383 1.686997689241666
1.1631309771350506 150.48902607895786 1.6821423087090852
1.1683585320884666 152.4332093733766 1.6640771821997205
1.1735860870418826 155.39370444193153 1.6904977028356225
1.1788136419952986 159.48535393372723 1.7174832720214732
1.1840411969487146 162.911784582136 1.7123853909055726
1.1892687519021305 165.6390543475924 1.7411151325084027
1.1944963068555465 171.45800350021037 1.7825805953582499
1.1997238618089625 170.85664152641576 1.757824215981334
1.2049514167623785 167.7588496172099 1.7412871340071279
1.2101789717157945 166.01817067096619 1.717809850941472
1.2154065266692105 168.1194263762136 1.7290879565128356
1.2206340816226264 174.39851556529743 1.7853371502332487
1.2258616365760424 176.77909752102428 1.793044763243327
1.2310891915294584 183.03649519711794 1.8219066163680004
1.2363167464828744 185.5318951036273 1.829030947057663
1.2415443014362904 184.03408568158997 1.8085340876096572
1.2467718563897063 180.761694573333 1.8028510286719204
1.2519994113431223 173.66016423680222 1.7713469869496323
1.2572269662965383 169.56646400283924 1.7288901772779777
1.2624545212499543 175.48559492792506 1.7435338605998878
1.2676820762033703 173.6812439642501 1.7283413154382705
1.2729096311567862 172.45116444168218 1.712433089799164
1.2781371861102022 167.72535565948937 1.6892311139767968
1.2833647410636182 165.4499902296145 1.6795682384827901
1.2885922960170342 170.0127695621647 1.7145290292139737
1.2938198509704502 175.41906745378125 1.7393654078335998
1.2990474059238661 177.27451840296231 1.7550374924128662
1.3042749608772821 181.87212351571654 1.7744938022266843
1.309502515830698 188.03915971973424 1.812254610200578
1.314730070784114 189.3345062924142 1.8372131627219574
1.31995762573753 192.5852702176533 1.8589430943411858
1.325185180690946 186.81671375571767 1.8372140114932138
1.330412735644362 183.79375790415736 1.817379848147448
1.335640290597778 177.0330615462761 1.7590470029472614
1.340867845551194 177.60544045505537 1.7643223189809554
1.34609540050461 183.38180450551084 1.7900623091959507
1.351322955458026 189.53321807153617 1.8193564573659085
1.356550510411442 187.35113517674827 1.808787769959546
1.361778065364858 182.32792387063074 1.7646967603775938
1.3670056203182739 178.31080095099085 1.7347848428470565
1.3722331752716899 179.41274816412647 1.7580831858773525
1.3774607302251058 185.93610672664417 1.7831262218509876
1.3826882851785218 192.61824649489435 1.8164541816467206
1.3879158401319378 194.27898130447332 1.7983118112275247
1.3931433950853538 193.45135993167324 1.777342104021246
1.3983709500387698 192.04826385735842 1.7542075464095708
1.4035985049921857 193.1769129283738 1.7560053188752651
1.4088260599456017 198.9537866659791 1.8179766318246466
1.4140536148990177 203.17071970512336 1.8566813389820238
1.4192811698524337 206.72653619364522 1.8869341775506006
1.4245087248058497 207.03881455228225 1.8880244164323177
1.4297362797592656 204.4370063417126 1.85264244898565
1.4349638347126816 206.93562155494155 1.8697529677590043
1.4401913896660976 199.92003507669241 1.8140690694852024
1.4454189446195136 199.41644490234088 1.809005007637459
1.4506464995729296 193.12247516060054 1.7634714395672673
1.4558740545263456 192.65027313736908 1.7532022595249113
1.4611016094797615 192.02962431667996 1.7424191614457967
1.4663291644331775 187.5369106704038 1.7246176585918542
1.4715567193865935 189.3760704545447 1.726193460971707
1.4767842743400095 196.02642071743574 1.7461603723124706
1.4820118292934255 201.54310413232776 1.7863248128558
1.4872393842468414 206.55563744250202 1.8108986626656065
1.4924669392002574 204.75233638952238 1.817424319382163
1.4976944941536734 205.9120468469659 1.8431054584286226
1.5029220491070894 205.93060825033544 1.8383710480521303
1.5081496040605054 208.788196318722 1.8365315490370728
1.5133771590139213 204.4170958721479 1.797809561064322
1.5186047139673373 203.2684982688934 1.7867183523332677
1.5238322689207533 206.6910341337822 1.8021767285569827
1.5290598238741693 204.96601712093502 1.7970550815028319
1.5342873788275853 208.86203203651482 1.819854936788666
1.5395149337810012 203.31074217331724 1.7907510834414817
1.5447424887344172 205.41229749682174 1.7910027386552283
1.5499700436878332 209.75352312228873 1.8080205105125025
1.5551975986412492 210.4240813335422 1.8077001527047385
1.5604251535946652 214.01962126532027 1.833817225784908
1.5656527085480811 219.98694662960978 1.8712758387316737
1.5708802635014971 217.2800060507743 1.8262711249695829
1.576107818454913 220.05586726436988 1.8384106244581404
1.581335373408329 218.22233509485994 1.8316787347517878
1.586562928361745 227.83233690021942 1.874909822582434
1.591790483315161 230.4924899577095 1.9010849629099984
1.597018038268577 238.31135788275046 1.929241060995473
1.602245593221993 238.53484000166867 1.9046239715617814
1.607473148175409 239.79469941586675 1.9189551573930832
1.612700703128825 245.00021639516547 1.9399232688581294
1.617928258082241 241.91581944401636 1.9240480429286024
1.623155813035657 246.96803881421243 1.948535913392288
1.628383367989073 248.5200145162515 1.94575008470032
1.6336109229424889 251.82235788656865 1.9572084780579377
1.6388384778959049 253.13637313413403 1.9325103760434081
1.6440660328493208 252.24049271155405 1.8954593395579065
1.6492935878027368 259.95457400438875 1.9248805273835812
1.6545211427561528 265.0087208122009 1.9565837993524862
1.6597486977095688 271.1972476514409 1.9910821707529707
1.6649762526629848 276.93032000541126 2.038453036314488
1.6702038076164007 283.4917099873486 2.060397071014988
1.6754313625698167 281.7950620755376 2.0171953497803274
1.6806589175232327 283.3017028051597 2.0183039443336237
1.6858864724766487 289.6199362293871 2.0512334251841673
1.6911140274300647 289.7268800181159 2.0420612671124045
1.6963415823834807 291.4703065033232 2.035843474250759
1.7015691373368966 283.71311563743615 1.993704823225933
1.7067966922903126 284.50735543608135 1.9803285441516396
1.7120242472437286 284.90761541627114 1.9806305187976083
1.7172518021971446 285.0489255230727 1.977941062982242
1.7224793571505606 290.696968870447 1.9817642470991133
1.7277069121039765 294.18987113149905 1.9861827029151504
1.7329344670573925 294.86697193078993 1.9726807022669695
1.7381620220108085 305.23349751411547 2.0027533444409342
1.7433895769642245 309.33607392121326 2.0200923925905356
1.7486171319176405 314.0937229954825 2.0375622611813644
1.7538446868710564 323.43122636365666 2.0601746061869415
1.7590722418244724 319.45452282460013 2.03576515226653
1.7642997967778884 311.366699706399 1.9902737296101694
1.7695273517313044 311.2217362691102 1.9882046240131943
1.7747549066847204 309.0905967139 1.9863107288659398
1.7799824616381363 308.54730496748334 1.9765849262143105
1.7852100165915523 311.3750910504926 1.965371929777433
1.7904375715449683 316.5626082414396 1.966292156632041
1.7956651264983843 316.9039412564167 1.953722774905188
1.8008926814518003 315.05315009861795 1.9254337674762465
1.8061202364052162 320.9474588920633 1.9434319482503875
1.8113477913586322 323.52612626976224 1.9487197513531807
1.8165753463120482 323.9880017480707 1.9373266742359103
1.8218029012654642 320.712778079244 1.9295038153247275
1.8270304562188802 324.7933487957705 1.9542442444694936
1.8322580111722961 327.9643942652635 1.9560328917719716
1.8374855661257121 336.30660548314 1.987625789998965
1.842713121079128 335.7004432916126 1.9705586111093274
1.847940676032544 329.9265250664297 1.9201941685438124
1.85316823098596 328.53560482753306 1.9077375443037738
1.858395785939376 319.44563584525935 1.8514177230267927
1.863623340892792 318.2546510859731 1.8322936474219984
1.868850895846208 321.23606733678986 1.8431247331317904
1.874078450799624 320.13002763905433 1.8205671077922763
1.87930600575304 325.15520688826723 1.8192709450304088
1.884533560706456 324.4180835901188 1.8014712796645267
1.889761115659872 328.17561444584777 1.8164593699560385
1.894988670613288 335.439605252958 1.8450440238034063
1.9002162255667039 346.4862453979537 1.894242828376938
1.9054437805201199 351.3076012837764 1.8972187049292208
1.9106713354735358 345.6032278496146 1.8501214890552447
1.9158988904269518 338.1959059491291 1.8033564796024932
1.9211264453803678 332.6734670971356 1.7688394790668882
1.9263540003337838 336.3294931121208 1.7942045466195908
1.9315815552871998 334.65409762559835 1.7954411556056256
1.9368091102406157 333.3546797421871 1.7892590613153305
1.9420366651940317 324.5365508501211 1.7401389061931896
1.9472642201474477 316.99581977823647 1.6914375816607088
1.9524917751008637 320.0002102239725 1.687919417846206
1.9577193300542797 316.53525767442534 1.6682929195911633
1.9629468850076957 314.52869204453367 1.663502127217798
1.9681744399611116 310.57931986296893 1.6385051184191608
1.9734019949145276 312.06419223015166 1.633305782402388
1.9786295498679436 314.38579996895567 1.654816717082594
1.9838571048213596 319.0811379451162 1.662069944901855
1.9890846597747756 317.7745997322561 1.6470695173056644
1.9943122147281915 308.6371188175806 1.6048439721548429
1.9995397696816075 307.45497348862216 1.5785849047493696
2.0047673246350235 304.39843535325474 1.5666641071889162
2.0099948795884393 300.4092392952532 1.5504154779321946
2.015222434541855 299.7233543340007 1.5413727231251748
2.0204499894952708 293.8009653843526 1.5195376132735183
2.0256775444486865 295.1050379967953 1.5260768482524563
2.0309050994021023 295.5346205391742 1.5156971523363827
2.036132654355518 297.57355060942865 1.5333736742419444
2.041360209308934 295.11039975998153 1.529110839570429
2.0465877642623496 298.2598430261326 1.5325124080783417
2.0518153192157653 292.169651529608 1.501376822336317
2.057042874169181 291.6725853523175 1.4970111573269975
2.062270429122597 298.34719690834027 1.5189641182293716
2.0674979840760126 302.7495322910013 1.54178388106691
2.0727255390294284 308.9405443247301 1.5763616903929942
2.077953093982844 310.8330579936543 1.5711621793149761
2.08318064893626 304.5757922346571 1.5526188066682802
2.0884082038896756 302.3558029254394 1.552297938811345
2.0936357588430914 303.60103445596934 1.5468958773567802
2.098863313796507 302.25051256771343 1.5559879658605709
2.104090868749923 293.97490866126833 1.5135417328229648
2.1093184237033387 288.5946015340862 1.4891021780498728
2.1145459786567544 283.3742975657197 1.4713299868508067
2.11977353361017 284.5265796389923 1.4737657086789033
2.125001088563586 291.3550332546594 1.4986320752931317
2.1302286435170017 292.66948282172217 1.5054154296113322
2.1354561984704175 291.5913704967595 1.4984496059511125
2.140683753423833 287.69372870281785 1.4824456723253978
2.145911308377249 281.96699761751034 1.4686202241954536
2.1511388633306647 280.5734609413159 1.462640015847853
2.1563664182840805 285.50284429205084 1.4762410942121127
2.1615939732374962 286.05038779863077 1.4718423792235353
2.166821528190912 292.78882945536935 1.5001010699530726
2.1720490831443278 293.1184838093699 1.502782578047324
2.1772766380977435 284.27060942990215 1.478838135770326
2.1825041930511593 285.3471988596864 1.48072479373688
2.187731748004575 288.81472987730245 1.481931685492721
2.192959302957991 297.2582357115023 1.5111112746661046
2.1981868579114066 298.73319984733223 1.5061593209270117
2.2034144128648223 297.63123095595154 1.5081674487884527
2.208641967818238 291.12060568283164 1.4867673471711336
2.213869522771654 292.43751891532145 1.5052509991149483
2.2190970777250696 293.79490224947864 1.5174393210713508
2.2243246326784853 299.71540886108056 1.5391880075249635
2.229552187631901 300.12312845544204 1.5355106199146273
2.234779742585317 294.1712005861233 1.4992097634087587
2.2400072975387326 288.41673227524524 1.4741191759823744
2.2452348524921484 281.4739522253226 1.4597014809535263
2.250462407445564 282.4361361226399 1.4648667474124508
2.25568996239898 281.90935505922397 1.4653504597384648
2.2609175173523957 284.17349915791124 1.4729728912780182
2.2661450723058114 286.64203934231745 1.4718689005803305
2.271372627259227 284.3198027402836 1.457176506977078
2.276600182212643 285.44044750064876 1.4509311775967957
2.2818277371660587 279.866520564596 1.4238741910725952
2.2870552921194744 281.7799569026195 1.434740225469952
2.29228284707289 286.396027147338 1.4500544254347378
2.297510402026306 287.3409107966442 1.4486897534642942
2.3027379569797217 292.83790293387614 1.4589996696171916
2.3079655119331375 294.5974128864579 1.4593951859547771
2.3131930668865532 292.73090028343796 1.4577958356617955
2.318420621839969 292.139712605566 1.4628886181554839
2.3236481767933848 290.7045763294301 1.4761465043918238
2.3288757317468005 286.2432048997224 1.4752573192321463
2.3341032867002163 281.74966684295936 1.4464883331438136
2.339330841653632 281.85056575561106 1.4298225653761718
2.344558396607048 284.2223630770798 1.4186076525418794
2.3497859515604635 288.20546606433726 1.426382143588617
2.3550135065138793 292.39214277712625 1.4471688701155618
2.360241061467295 291.5386613803028 1.4517516748586372
2.365468616420711 287.63434156741755 1.4346504342997057
2.3706961713741266 286.86854309998995 1.4156198038909205
2.3759237263275423 288.9547951758304 1.421079574366072
2.381151281280958 287.40961913034573 1.410744861938218
2.386378836234374 285.8802339709462 1.4078066612544584
2.3916063911877896 288.79590561992603 1.423918233370009
2.3968339461412054 287.3333308773901 1.4291332844792834
2.402061501094621 287.8494510539828 1.429194013686049
2.407289056048037 287.52524595789185 1.4306769435147118
2.4125166110014526 278.8767039374842 1.3988327825528062
2.4177441659548684 278.0531753952287 1.3912704772845148
2.422971720908284 281.62288328220103 1.3970700534247054
2.4281992758617 289.04531196001204 1.4272213798190283
2.4334268308151157 290.5841639053081 1.422872316128718
2.4386543857685314 288.9366715971278 1.4127795844383584
2.443881940721947 286.175972711355 1.3896466326777104
2.449109495675363 289.3760706802405 1.3852344433248815
2.4543370506287787 298.1421356326014 1.4138918024509053
2.4595646055821945 304.27649833951585 1.4130617382120914
2.4647921605356102 319.7265455489224 1.4385074611052713
2.470019715489026 327.25195939943995 1.4291492593776545
2.4752472704424417 347.43684927359595 1.4425073662980548
2.4804748253958575 400.94599039466357 1.5251192732127115
2.4857023803492733 510.4442543246973 1.6935634688406358
2.490929935302689 740.2513233871099 2.0295331278440023
2.496157490256105 1171.0984643136048 2.5481248569599666
2.5013850452095205 1806.3197137130408 3.157573134643679
2.5066126001629363 2565.0150085077285 3.7551522802873754
2.511840155116352 3347.2691905950237 4.296152734041538
2.517067710069768 3951.46905267564 4.653829049430218
2.5222952650231836 4309.514709139812 4.855825716290221
2.5275228199765993 4436.481046016586 4.924371138777575
2.532750374930015 4395.1563210113 4.8979193866163975
2.537977929883431 4383.001733439448 4.896413129697471
2.5432054848368466 4467.225091032283 4.945925254717358
2.5484330397902624 4699.812397659334 5.054239619041378
2.553660594743678 5102.784584078686 5.2467669832477695
2.558888149697094 5641.732054833044 5.498369030751365
2.5641157046505096 6239.84725468588 5.783396434505405
2.5693432596039254 6694.964230828523 6.001147728333452
2.574570814557341 6758.997149232178 6.023465965626891
2.579798369510757 6375.923325119828 5.835651483891741
2.5850259244641727 5577.127632261665 5.4433534221357665
2.5902534794175884 4531.826033353617 4.901275487920417
2.595481034371004 3456.3124483028514 4.280076278976549
2.60070858932442 2487.2305914789295 3.629494557801043
2.6059361442778357 1720.5534205024562 3.0182687883474038
2.6111636992312515 1172.5956486051014 2.488528103110296
2.6163912541846672 831.8218689437762 2.097526256012321
2.621618809138083 624.4580040129484 1.8267625796369975
2.6268463640914987 518.1331208463306 1.6763489808408492
2.6320739190449145 449.21562047771295 1.568284896498198
2.6373014739983303 409.8372916191976 1.5061732665639598
2.642529028951746 387.34566854075854 1.475417490220672
2.6477565839051618 364.73698388089355 1.4402199170272227
2.6529841388585775 349.3452380261463 1.4208037526893875
2.6582116938119933 334.0690700324233 1.3908798468838084
2.663439248765409 323.8123658585174 1.3760094598937724
2.668666803718825 318.84366174614337 1.3658905277005347
2.6738943586722406 315.85149302664456 1.3626648501239318
2.6791219136256563 313.5945278703964 1.3704291246581566
2.684349468579072 306.44288785809493 1.3587135150078953
2.689577023532488 303.20015659208804 1.3623615612848028
2.6948045784859036 300.8447595451529 1.3542102471032411
2.7000321334393194 303.8070242217086 1.3696302310311244
2.705259688392735 307.8716093715996 1.3852801768733773
2.710487243346151 311.8278952934595 1.3905993794244569
2.7157147982995666 316.35870626261845 1.408695567539144
2.7209423532529824 317.0332697205594 1.4114762104274676
2.726169908206398 317.71104308746135 1.4258349515569408
2.731397463159814 319.6557392843923 1.4389334152605424
2.7366250181132297 320.1437325527729 1.4452264807790447
2.7418525730666454 319.0665103281205 1.4417251752611722
2.747080128020061 316.35980181084614 1.4400762542990886
2.752307682973477 314.9551608263273 1.4350050299901127
2.7575352379268927 317.9418233658303 1.44739980062146
2.7627627928803085 315.3815241252253 1.4452208767252108
2.767990347833724 316.4103366688525 1.4551368594320278
2.77321790278714 312.9209413676581 1.448638368121541
2.7784454577405557 310.98178916006526 1.4558211616985905
2.7836730126939715 305.1973517580622 1.43738902949513
2.7889005676473873 302.25462477272293 1.4393583119079219
2.794128122600803 300.00713664122895 1.4382148772166958
2.7993556775542188 303.67269510172633 1.4469574588588017
2.8045832325076345 306.6607214100087 1.458717922977003
2.8098107874610503 304.096143475625 1.443637046073273
2.815038342414466 303.22818311865035 1.4478517078749753
2.820265897367882 298.05663451871857 1.4333868159678553
2.8254934523212976 296.1861572512697 1.4337045651294305
2.8307210072747133 296.3004203393089 1.4426059784655165
2.835948562228129 297.5654979295474 1.448735910510303
2.841176117181545 296.28333840457947 1.4501248468118997
2.8464036721349606 298.2785099505901 1.4637432431101227
2.8516312270883764 294.20314080702866 1.4551266418380675
2.856858782041792 295.9118011240573 1.463087089876754
2.862086336995208 298.58262555184774 1.4727545727872857
2.8673138919486236 296.00747645398746 1.4675177560248358
2.8725414469020394 293.96283547304523 1.4611743745096308
2.877769001855455 293.6655146755166 1.4510998873197853
2.882996556808871 288.50511737560345 1.4301799289000772
2.8882241117622867 291.6534538966199 1.4390566814175876
2.8934516667157024 297.440702857712 1.4508358674475206
2.898679221669118 304.1101305834281 1.4782478798909235
2.903906776622534 308.95119389128644 1.4937745220985255
2.9091343315759497 312.25146824213203 1.5138127184199397
2.9143618865293655 312.50894654938327 1.5192704533467631
2.919589441482781 309.5404105492441 1.5054374313225307
2.924816996436197 306.408533445442 1.499561581526014
2.9300445513896127 305.21431820761785 1.4911143051735845
2.9352721063430285 300.7375139410183 1.4704734502805428
2.9404996612964442 301.5041258115563 1.4728392367356409
2.94572721624986 300.01957100698587 1.462630580863598
2.9509547712032758 298.70081377248647 1.4586281516560053
2.9561823261566915 297.49394941208413 1.4519361708900382
2.9614098811101073 291.9392135257476 1.412725616311374
2.966637436063523 292.3197965285532 1.4244637564226188
2.971864991016939 294.639042814155 1.4385788205907584
2.9770925459703546 295.41780421430667 1.440353561282129
2.9823201009237703 294.78013232665813 1.4331561741044765
2.987547655877186 298.3152972038627 1.4273763998184958
2.992775210830602 298.07886894830403 1.4125808160512974
2.9980027657840176 295.9911670564085 1.4045091116191328
3.0032303207374333 295.8688115880001 1.392354456056385
3.008457875690849 296.3895865275274 1.3855083478544818
3.013685430644265 302.1120590117687 1.3902436933011657
3.0189129855976806 310.01627856053005 1.4003233166265618
3.0241405405510964 306.19893085048534 1.383154449468251
3.029368095504512 304.9842783050144 1.3706240766461366
3.034595650457928 304.0214522586686 1.3666943587573854
3.0398232054113437 306.33007164034774 1.3781665003976258
3.0450507603647594 309.4156157258707 1.3788578998975274
3.050278315318175 307.56231242625626 1.3719493638416045
3.055505870271591 305.47938795372414 1.3577471991780534
3.0607334252250067 306.1772668604478 1.3518431390914691
3.0659609801784224 314.04583122098603 1.3689663397751746
3.071188535131838 321.353734325571 1.3817456622570758
3.076416090085254 327.3065282483922 1.3865674735191127
3.0816436450386697 330.33626729759123 1.3779331849370913
3.0868711999920855 336.1661059795805 1.3833637690027907
3.0920987549455012 348.08463220988216 1.4068414620852983
3.097326309898917 362.56791005504664 1.435502818840857
3.1025538648523328 370.4300300047138 1.4321587123811006
3.1077814198057485 382.0801425287985 1.4434576376693553
3.1130089747591643 393.6586972248285 1.4526331963496284
3.11823652971258 399.1849757031531 1.4547995706366972
3.123464084665996 406.0175602191308 1.4616135770630134
3.1286916396194115 427.409971637077 1.4962355567465135
3.1339191945728273 448.7176672274232 1.5318338912300773
3.139146749526243 479.42639858440384 1.5800026914361365
3.144374304479659 502.04296391944024 1.6115661176339928
3.1496018594330746 520.6406361673559 1.6334089688328608
3.1548294143864903 546.5037413049735 1.6667127183439352
3.160056969339906 573.5130169832006 1.7014090837247573
3.165284524293322 600.5252137157115 1.7344195056264444
3.1705120792467376 637.0770168835191 1.7867757421706347
3.1757396342001534 672.0703180577113 1.8316168429339215
3.180967189153569 704.2526259666123 1.8758773167053162
3.186194744106985 733.729330157843 1.9120665427538
3.1914222990604006 756.8108281050567 1.9386342551158529
3.1966498540138164 771.4748109983608 1.9591451984521915
3.201877408967232 777.580929084461 1.968129555025294
3.207104963920648 770.62913866536 1.9557571048374836
3.2123325188740637 751.0300858204649 1.9310166199921919
3.2175600738274794 725.5177973130318 1.8953122738225194
3.222787628780895 684.9989651702887 1.8355971711385415
3.228015183734311 642.8602167566916 1.7735614344995447
3.2332427386877267 609.7256999466016 1.7252557386992682
3.2384702936411425 578.2024873920908 1.6776504099553797
3.2436978485945582 559.2434027623746 1.6519684006281674
3.248925403547974 535.2899108452598 1.6152781374394864
3.2541529585013897 514.1413936411572 1.582634233883288
3.2593805134548055 498.6662739083493 1.5571374168378842
3.2646080684082213 492.78578158463847 1.546107846703335
3.269835623361637 498.0064440976739 1.5532650135105346
3.275063178315053 510.2881119900374 1.5669327980611323
3.2802907332684685 526.787141684621 1.5879095273112698
3.2855182882218843 544.8459859755482 1.6078671679832393
3.2907458431753 568.2310598265636 1.64072328630064
3.295973398128716 593.2739322817224 1.673709177249741
3.3012009530821316 615.7797601915676 1.7073534786261735
3.3064285080355473 626.1928277886558 1.726189139305838
3.311656062988963 620.8827740777863 1.714866783540016
3.316883617942379 593.015648095443 1.6708472645717976
3.3221111728957946 557.1804024239261 1.6139504135906892
3.3273387278492104 524.3403038448016 1.5705396861588776
3.332566282802626 481.2280065023292 1.5089064324197405
3.337793837756042 449.021105668796 1.4651830862005044
3.3430213927094576 413.37767042713944 1.4177648884990603
3.3482489476628734 384.28554892466025 1.375176420500552
3.353476502616289 359.08075246232943 1.334985112900298
3.358704057569705 340.689785108271 1.3034754957401709
3.3639316125231207 319.45622220023466 1.2668116151283462
3.3691591674765364 312.37521003624107 1.2667359164534326
3.374386722429952 303.2243040759187 1.262622239741005
3.379614277383368 294.1185180275004 1.2586425015257323
3.3848418323367837 291.59337921831445 1.2672092194718025
3.3900693872901995 284.7307527973523 1.2540412765736417
3.3952969422436152 276.47421483562005 1.22789448219512
3.400524497197031 272.8889152072972 1.2133172197613018
3.4057520521504467 267.59569559071423 1.1963382119808004
3.4109796071038625 263.7620654703896 1.1988194226197937
3.4162071620572783 266.0447987722904 1.2114818872546504
3.421434717010694 269.0401566586728 1.2273313407222997
3.4266622719641098 271.1523758115496 1.2324800434955359
3.4318898269175255 271.0783615358019 1.2295057882025882
3.4371173818709413 263.8850091005504 1.2119664182491805
3.442344936824357 264.65931328223144 1.2131285203456583
3.447572491777773 265.54577845010374 1.2130753641968357
3.4528000467311886 265.25509676930056 1.2155435879674905
3.4580276016846043 266.16888837541643 1.2057643972491647
3.46325515663802 264.4211347661459 1.1952590652396082
3.468482711591436 264.9479809199709 1.1997555686100956
3.4737102665448516 268.2980710321355 1.2188928269388215
3.4789378214982674 265.28553574492344 1.2088664151802813
3.484165376451683 265.78092962393504 1.2056544187539984
3.489392931405099 269.9306367456895 1.217337968756719
3.4946204863585146 277.34924282825335 1.2419928582193265
3.4998480413119304 283.4000584313044 1.2545138824798427
3.505075596265346 282.4548785459604 1.2424058522833428
3.510303151218762 284.630812342033 1.238109916772286
3.5155307061721777 286.84451834941024 1.232032781646536
3.5207582611255934 289.0430539701566 1.2364347512646765
3.525985816079009 296.47353155776415 1.253039238202576
3.531213371032425 306.5039630025213 1.2652260408273555
3.5364409259858407 316.2729965297444 1.2718235575592765
3.5416684809392565 335.0227968383517 1.2909216430234929
3.546896035892672 354.04905745465817 1.3141487024677492
3.552123590846088 386.56256547684137 1.357910725299053
3.5573511457995037 446.15700766366035 1.4434965602846064
3.5625787007529195 557.9454005709954 1.6045491482386898
3.5678062557063353 782.6242708818061 1.8950634749509976
3.573033810659751 1289.9836820534888 2.4305859931386085
3.5782613656131668 2367.353785684091 3.293904511633098
3.5834889205665825 4484.864308299181 4.535136882467967
3.5887164755199983 7768.283523969011 5.968313215497598
3.593944030473414 11748.541866172114 7.29497774270982
3.59917158542683 15069.213792126788 8.222696784036552
3.6043991403802456 16838.180348711154 8.662432316939634
3.6096266953336613 16580.20893197258 8.584543486214992
3.614854250287077 14556.486507626129 8.045682637609252
3.620081805240493 11526.740884453702 7.158764286833141
3.6253093601939086 8301.669772620948 6.066514421706002
3.6305369151473244 5627.2616973601935 4.982888166845863
3.63576447010074 3570.783694648199 3.9569958213383614
3.640992025054156 2311.5753410742877 3.1709350843347655
3.6462195800075716 1479.734062045603 2.5304122911208635
3.6514471349609874 1023.6415152654314 2.1022849490960187
3.656674689914403 774.1403965849646 1.8326061110055263
3.661902244867819 634.369494027309 1.6596584493268416
3.6671297998212347 543.0505178008598 1.5381556798813505
3.6723573547746504 480.44046048282956 1.451775383397474
3.677584909728066 432.26356782161434 1.3778250354394113
3.682812464681482 396.8050225196446 1.3205860401006992
3.6880400196348977 374.9383627187383 1.290174527564609
3.6932675745883135 358.73958017467567 1.267012736320522
3.698495129541729 345.5300725927856 1.2517464326400078
3.703722684495145 334.88112799225223 1.2386667477736841
3.7089502394485607 326.2639930908801 1.2304015486894326
3.7141777944019765 319.13312136916085 1.2162780975557999
3.7194053493553922 318.1797655854954 1.218223801087506
3.724632904308808 318.84578945497447 1.2215835772602757
3.7298604592622238 314.2176984597176 1.2135726843782886
3.7350880142156395 309.72461275343113 1.2052399652727621
3.7403155691690553 305.0610761093216 1.1935980951109375
3.745543124122471 301.3688823276512 1.187693025545409
3.750770679075887 296.35914976578067 1.1711765782028516
3.7559982340293026 299.75174603479456 1.1786142217025668
3.7612257889827183 298.144561616969 1.1658368499629195
3.766453343936134 298.4924666811842 1.1591003394660377
3.77168089888955 305.5805438120105 1.1706955160387849
3.7769084538429656 304.97864310167125 1.1707078803931368
3.7821360087963813 307.22893010891573 1.1768817094681554
3.787363563749797 314.1909285194129 1.1914844188870968
3.792591118703213 314.8585591023967 1.1844121208133533
3.7978186736566286 318.6071685303231 1.1833658454915004
3.8030462286100444 327.1949594362247 1.192827865920955
3.80827378356346 334.26972141037743 1.200671237787529
3.813501338516876 341.03172535927524 1.2063989497905765
3.8187288934702917 349.91595492207 1.219791184391113
3.8239564484237074 354.2638446151599 1.223425049617162
3.829184003377123 355.9879022340097 1.2306845491568255
3.834411558330539 359.2090525537012 1.2397133238288929
3.8396391132839547 353.4905201966805 1.225855186116084
3.8448666682373704 352.2868245794899 1.2184010464447896
3.850094223190786 350.3606037960518 1.2109677645979458
3.855321778144202 351.7164845601532 1.2136361911604387
3.8605493330976177 356.62491700763815 1.2227061616704733
3.8657768880510335 359.1016403674233 1.2229224298559158
3.8710044430044492 358.8462796902537 1.2155670822681404
3.876231997957865 365.9143547900032 1.2246726826055803
3.8814595529112808 368.7816784654477 1.225455931170868
3.8866871078646965 376.03646372777644 1.2416665426860907
3.8919146628181123 386.23055481796126 1.2622761311274309
3.897142217771528 385.6863910198141 1.2607088224432712
3.902369772724944 384.15138848405945 1.2556453301293624
3.9075973276783595 379.95952867805124 1.2477195351619699
3.9128248826317753 378.17264659098777 1.2412982714771272
3.918052437585191 374.7208190809597 1.2347778668503366
3.923279992538607 375.4156691522763 1.2333186636347357
3.9285075474920226 380.8198742138446 1.2399485781393695
3.9337351024454383 388.09583956666586 1.2582641955913367
3.938962657398854 387.44081635152 1.2562019610732247
3.94419021235227 389.1834129936603 1.2544967174842037
3.9494177673056856 393.29752928713003 1.257929567485032
3.9546453222591014 398.68479386310435 1.2615070855899113
3.959872877212517 410.3242430860775 1.2782352334838099
3.965100432165933 416.6595675828077 1.2829210022943616
3.9703279871193486 432.6599711488408 1.3063544183174653
3.9755555420727644 449.6433360625363 1.3254072793659515
3.98078309702618 467.6463315359805 1.350144932189888
3.986010651979596 489.6486670656568 1.3765654023993148
3.9912382069330117 509.84040012359185 1.4024156304089996
3.9964657618864274 534.9458029254356 1.4362698088221737
4.001693316839844 566.5729311087574 1.478165119109129
4.00692087179326 597.758452588863 1.51518631006067
4.012148426746676 631.7745556267777 1.5641463437150027
4.017375981700092 670.8744122529488 1.630115503664245
4.0226035366535084 725.8170783680742 1.7065743598107244
4.027831091606925 788.9401098232419 1.7848835603955897
4.033058646560341 862.8606150494212 1.8708966547533532
4.038286201513757 942.6071033998469 1.9552184854878722
4.043513756467173 1033.1846646081933 2.0514502372116294
4.0487413114205895 1141.8979789516497 2.156819231681039
4.053968866374006 1267.2502530021472 2.2665764922752585
4.059196421327422 1411.5391269598888 2.393070238606684
4.064423976280838 1583.0017438511347 2.535360736358369
4.069651531234254 1787.3042233490025 2.6974748048839174
4.0748790861876705 2003.6927654392093 2.86318739775718
4.080106641141087 2234.3891526223406 3.0250755722471645
4.085334196094503 2484.825341850902 3.1969674701444974
4.090561751047919 2719.0695365551014 3.351184320125421
4.095789306001335 2935.4767627925444 3.483501166095548
4.1010168609547515 3114.6604080479274 3.592829207355157
4.106244415908168 3209.857996798886 3.645303845152894
4.111471970861584 3233.747409218444 3.6588674038681956
4.116699525815 3157.5674420933537 3.6082060205018975
4.121927080768416 3025.744897289251 3.491670896072814
4.1271546357218325 2830.0267018808613 3.343526033228905
4.132382190675249 2592.11558476556 3.1844323127221648
4.137609745628665 2343.3898077263975 3.016213497962179
4.142837300582081 2085.156685252859 2.8358314637688387
4.148064855535497 1840.02882086451 2.6581685418266163
4.1532924104889135 1619.064758685275 2.4868638623031445
4.15851996544233 1414.3992652073807 2.320274587405175
4.163747520395746 1242.8865771461496 2.1744201234731886
4.168975075349162 1091.077256272702 2.0370549262766553
4.174202630302578 965.5827201654663 1.9156800310425475
4.1794301852559945 864.696776655704 1.816165550761204
4.184657740209411 770.3195070793319 1.7112883172893383
4.189885295162827 691.5705561095646 1.6196064998258803
4.195112850116243 624.7999781604224 1.538240671332856
4.200340405069659 565.281674143989 1.4621175518285219
4.2055679600230755 518.7738769821855 1.4008060737310843
4.210795514976492 476.316929666076 1.341781907899392
4.216023069929908 444.3890095986411 1.2967769089427539
4.221250624883324 419.74251795341894 1.263080541872077
4.22647817983674 401.0067064792374 1.2392296481897103
4.2317057347901565 383.69567527811864 1.2142358547233447
4.236933289743573 363.205826551475 1.1824916099728995
4.242160844696989 345.177092591176 1.1557031537793774
4.247388399650405 330.4971125518959 1.1334088605734476
4.252615954603821 315.2704229412159 1.1114215856492302
4.257843509557238 312.11876036710834 1.1082241402331108
4.263071064510654 309.38908089808467 1.110682872289226
4.26829861946407 300.45150005556843 1.0977185732912453
4.273526174417486 298.5918239572028 1.1010887720341622
4.278753729370902 294.31407532361965 1.0935660475098234
4.283981284324319 284.71455758267007 1.076818154917783
4.289208839277735 279.3642630495941 1.0689548968110762
4.294436394231151 276.1381239750492 1.0637828477793705
4.299663949184567 277.8602494134063 1.067071011140492
4.304891504137983 277.3752082276117 1.063394826375785
4.3101190590914 274.86942454162636 1.0518606740449283
4.315346614044816 274.268667199252 1.0476917886195063
4.320574168998232 271.86557560496294 1.0401525494035104
4.325801723951648 270.9463816484286 1.0409075706977342
4.331029278905064 270.3959116430197 1.0484835908653507
4.336256833858481 271.1946090106944 1.0545655041656115
4.341484388811897 273.2566023108634 1.0623900262972494
4.346711943765313 270.36155964492144 1.0521216329027612
4.351939498718729 267.7479909335585 1.0421732098696077
4.357167053672145 266.55706101866474 1.037211856026854
4.362394608625562 265.60298016428646 1.0393960807460074
4.367622163578978 268.09312102896706 1.0470147031227675
4.372849718532394 265.1556061954695 1.0443226067292999
4.37807727348581 260.9017108548787 1.0339379661549473
4.383304828439226 264.7384908702851 1.0419402050558002
4.388532383392643 263.96022264074514 1.038774623758292
4.393759938346059 264.9157859750181 1.0418637892681657
4.398987493299475 262.39071285083736 1.040442635221879
4.404215048252891 255.5111514319002 1.0297588846523023
4.409442603206307 251.70841795820448 1.0193079357093273
4.414670158159724 247.32366283776759 1.0087524346069048
4.41989771311314 244.90694355774312 1.0104132523641602
4.425125268066556 247.1286273117713 1.0219006714129493
4.430352823019972 248.02828966943363 1.0294117072087832
4.435580377973388 247.23903275321075 1.029249720093227
4.440807932926805 243.30005796230378 1.0111599574903145
4.446035487880221 239.65429925984066 1.007652320443284
4.451263042833637 234.82139050126634 0.9986060409919543
4.456490597787053 234.72621069924722 1.0001995561622221
4.4617181527404695 236.32253086035345 1.009540460288479
4.466945707693886 237.7833816534225 1.0090385199693777
4.472173262647302 238.96604157604082 1.0091442944022053
4.477400817600718 240.0608699126998 1.010696168873558
4.482628372554134 241.48679601594117 1.0186471089460354
4.4878559275075505 242.18308233787394 1.020562476740375
4.493083482460967 242.83446161847203 1.0161671277103603
4.498311037414383 238.90214057229304 1.0056260049427705
4.503538592367799 237.348086417064 1.000657026415472
4.508766147321215 230.23078998096824 0.9846206951583956
4.5139937022746315 225.77581513936823 0.9774195644256615
4.519221257228048 222.02501423162414 0.9648223296186109
4.524448812181464 223.89755357672104 0.9654306933520712
4.52967636713488 226.61039600212345 0.9822658794181356
4.534903922088296 229.9804864956739 0.988237378428069
4.5401314770417125 230.96573775537286 0.9906402168281236
4.545359031995129 229.48149888701687 0.9834091966815405
4.550586586948545 232.05653543912777 0.9851510203475596
4.555814141901961 231.65770497409227 0.9818114086198104
4.561041696855377 228.24436799230745 0.9671795156168349
4.5662692518087935 228.08459293729305 0.9607430642226424
4.57149680676221 227.91826408187578 0.9568996449185512
4.576724361715626 227.40954356044062 0.9547561701228388
4.581951916669042 234.3822018565551 0.9755584295613925
4.587179471622458 232.52810779437533 0.9765847856306326
4.5924070265758745 234.12265180418876 0.991909904824122
4.597634581529291 232.96289076259322 0.9898695750564174
4.602862136482707 227.809273312044 0.9718711384780117
4.608089691436123 229.70488483427923 0.9759417484159232
4.613317246389539 232.34178553178342 0.9855383607073948
4.6185448013429555 233.39234178183696 0.9904706450136169
4.623772356296372 234.6678170265939 0.9979157860008169
4.628999911249788 238.65133950367053 1.0082046438409686
4.634227466203204 237.26550463008675 1.0044737090721418
4.63945502115662 235.84219895634408 1.0015188506483608
4.6446825761100365 231.58160742917215 0.9829935759602166
4.649910131063453 229.7385061012176 0.9749467244822366
4.655137686016869 232.30057698062092 0.9811823475551651
4.660365240970285 232.02041834978493 0.9837260296690414
4.665592795923701 230.1885777571829 0.9818673026134952
4.6708203508771176 229.20230117144828 0.9841124488603233
4.676047905830534 230.9612354656905 0.991813524773637
4.68127546078395 232.86003963127015 0.9986302407238782
4.686503015737366 232.93853672456962 0.9981637857171236
4.691730570690782 231.33137281001547 0.9901481598882704
4.696958125644199 227.15668496018296 0.9688692452424026
4.702185680597615 227.46317537343657 0.9678607436263275
4.707413235551031 228.63226687009157 0.9664382444334602
4.712640790504447 230.17543189754187 0.9686963129819852
4.717868345457863 230.86992811880526 0.977289030574996
4.72309590041128 232.6935185583241 0.9794058250394768
4.728323455364696 232.52086181714853 0.9828998807798299
4.733551010318112 233.42984616234477 0.9867766728103802
4.738778565271528 230.30445877715687 0.9799984363939089
4.744006120224944 226.79398661474156 0.9642964920570013
4.749233675178361 227.125193094157 0.9644743022945939
4.754461230131777 230.86040457629326 0.9708419621710485
4.759688785085193 231.21812087063304 0.9716953403393886
4.764916340038609 230.03243824610345 0.96799269882749
4.770143894992025 223.37581784361828 0.9488099770562952
4.775371449945442 225.80801624137348 0.9528874557910725
4.780599004898858 229.77841168578823 0.9577360723002115
4.785826559852274 231.8865201485644 0.9635645455071324
4.79105411480569 226.91891786605885 0.9465104912762635
4.796281669759106 226.02346135524635 0.9447918083822794
4.801509224712523 226.45963880688262 0.9466302345457763
4.806736779665939 229.49001738609323 0.9586658227333935
4.811964334619355 230.3154146978987 0.9563857863246776
4.817191889572771 225.3641129604665 0.9412168128361977
4.822419444526187 223.5766755827877 0.9401795270390606
4.827646999479604 224.56879884540948 0.941728890589929
4.83287455443302 225.69634582218328 0.9484029040098151
4.838102109386436 228.9864038999008 0.9592945335824883
4.843329664339852 230.41781256355992 0.9646783931979274
4.848557219293268 231.4134164715042 0.9698125382188526
4.853784774246685 231.16355803835222 0.9662699766854997
4.859012329200101 234.9182747944145 0.967370545014267
4.864239884153517 234.8628302488973 0.9567895121519667
4.869467439106933 232.3869800174921 0.9429373547608597
4.8746949940603495 229.7404360073025 0.9383194851334437
4.879922549013766 229.40959260195012 0.937918740436508
4.885150103967182 229.6542762519983 0.9426727484646176
4.890377658920598 236.70534843733745 0.9576164025990062
4.895605213874014 234.1398388657356 0.9446853806390556
4.9008327688274305 234.8996628621021 0.9429433355060651
4.906060323780847 233.5598617879271 0.9406463222561958
4.911287878734263 231.72211750797942 0.9392144153977369
4.916515433687679 231.4438985657368 0.9403611551449491
4.921742988641095 231.22809384680028 0.9401862648645521
4.9269705435945115 232.8715080640175 0.9416264055029996
4.932198098547928 234.01205151661924 0.9425526030083327
4.937425653501344 233.43955063375728 0.9345563208279429
4.94265320845476 232.54339000664888 0.9378782327912776
4.947880763408176 235.24305535114146 0.9419890977090618
4.9531083183615925 238.96315431240674 0.9477985511467174
4.958335873315009 242.3934524391014 0.9518240659226264
4.963563428268425 243.35401197323245 0.9406322911730877
4.968790983221841 246.43653914916658 0.9432965976819474
4.974018538175257 249.61875857393701 0.9467245737263651
4.9792460931286735 258.1619851977093 0.962259640757965
4.98447364808209 262.1567552604756 0.9643689914454872
4.989701203035506 264.2786373790069 0.9577649973076802
4.994928757988922 270.1797248113886 0.9562440389864483
5.000156312942338 285.3549037410039 0.9682610149795489
5.0053838678957545 320.95068753674576 1.011037018240264
5.010611422849171 389.69832647128607 1.0985592024389603
5.015838977802587 510.0523803626371 1.2437868839418975
5.021066532756003 686.6557214826223 1.4364920388017428
5.026294087709419 925.0809475264197 1.6645876012972387
5.0315216426628355 1188.6644148099376 1.885180075330673
5.036749197616252 1432.6355143413555 2.071699968460009
5.041976752569668 1620.9830621841318 2.2022596265556147
5.047204307523084 1725.0142805484893 2.268813440226035
5.0524318624765 1734.670338394816 2.2696981467188073
5.0576594174299165 1692.4338315222194 2.24106071236709
5.062886972383333 1594.831589438002 2.1755365542821123
5.068114527336749 1476.4869503885159 2.0987579148083837
5.073342082290165 1345.7841960332498 2.0030013236319157
5.078569637243581 1219.004851867913 1.9027862374742062
5.0837971921969975 1117.1168508238445 1.8177543360831474
5.089024747150414 1030.6211992582175 1.7443604250096982
5.09425230210383 969.0684076112318 1.6908003806722516
5.099479857057246 934.2217239364319 1.6619981754899045
5.104707412010662 916.2510019819327 1.6453978368039828
5.109934966964079 914.3836226208404 1.6431447041708032
5.115162521917495 912.9738989345963 1.6395271725489193
5.120390076870911 928.3121138380122 1.6527867844511832
5.125617631824327 950.6108461931362 1.6701396643679713
5.130845186777743 977.3010945290139 1.690240991707648
5.13607274173116 1015.7469161535499 1.7229279407954334
5.141300296684576 1049.8485863119804 1.751790922050551
5.146527851637992 1080.389248000763 1.7785264002577565
5.151755406591408 1100.4405848323202 1.793819616910686
5.156982961544824 1108.5979100006684 1.8016655427280155
5.162210516498241 1089.3682658796286 1.783597982477113
5.167438071451657 1043.4758339929208 1.7436717664362706
5.172665626405073 965.3342184741957 1.6748951422122051
5.177893181358489 870.9422463533116 1.5891879312758583
5.183120736311905 765.4205169250805 1.489766245871557
5.188348291265322 656.8498664476517 1.3795399372147903
5.193575846218738 561.8040306476208 1.2773140819925086
5.198803401172154 484.25598966623807 1.1910906743479248
5.20403095612557 424.7300197267363 1.1273032273104344
5.209258511078986 378.60194488444273 1.0737583992173303
5.214486066032403 341.91967800754617 1.031770899683511
5.219713620985819 314.6156427502858 0.9918681371797164
5.224941175939235 295.4419073931189 0.9623744489905661
5.230168730892651 280.0507364508179 0.9420200801841014
5.235396285846067 270.49761090779776 0.9315280071554212
5.240623840799484 263.44246223804174 0.9264782805134057
5.2458513957529 260.0255247219741 0.9195666016752544
5.251078950706316 259.85756473612366 0.9179440612602809
5.256306505659732 258.7950644486819 0.9192003618052373
5.261534060613148 256.1876502719015 0.9176094293365152
5.266761615566565 259.08552662252157 0.9267904648612288
5.271989170519981 256.19500185172615 0.9218253978654126
5.277216725473397 255.5896143686267 0.9205383631853811
5.282444280426813 260.39028181059683 0.9358923399675524
5.2876718353802294 257.9941003031496 0.9368517298353763
5.292899390333646 253.3251865589335 0.9310699706376043
5.298126945287062 246.35646221285248 0.9178178719045905
5.303354500240478 238.19493966717127 0.8997974145062833
5.308582055193894 237.133876818033 0.8972892030706386
5.3138096101473105 235.7203516902167 0.8886388596003103
5.319037165100727 237.2735653142046 0.888380169308669
5.324264720054143 235.6885108440708 0.8886572157172669
5.329492275007559 234.30213616660862 0.8860010293109193
5.334719829960975 234.44570769032472 0.892849097366972
5.3399473849143915 230.2445433910986 0.8866728234727334
5.345174939867808 228.95524298569256 0.8810281332996949
5.350402494821224 228.3375068398067 0.8830223651272568
5.35563004977464 231.3884631369042 0.8847749558354789
5.360857604728056 234.79077549553062 0.8855615044639783
5.3660851596814725 239.63315410076964 0.8895207639726844
5.371312714634889 241.3118240044292 0.8862673322472557
5.376540269588305 241.60430088201136 0.8832372044731499
5.381767824541721 242.22138058904085 0.8859182869280595
5.386995379495137 242.66326186326984 0.8916327216563453
5.3922229344485535 246.97978699207144 0.8999240405807926
5.39745048940197 248.6562236243466 0.9023026053157874
5.402678044355386 251.70760548906526 0.8990879444968246
5.407905599308802 254.0956798176858 0.90015600622653
5.413133154262218 254.58296986211724 0.9008160893668118
5.4183607092156345 252.43853992485376 0.8913577648536228
5.423588264169051 250.95550614176133 0.8890381702295683
5.428815819122467 252.935397444124 0.8898173771992819
5.434043374075883 252.87149430708058 0.8884038452228125
5.439270929029299 253.38631451944042 0.8901104265011512
5.4444984839827155 254.87707434086312 0.8966923589579656
5.449726038936132 253.24490172788802 0.8964773381991131
5.454953593889548 255.9100355446448 0.9061793201219285
5.460181148842964 252.932474219363 0.8968807930492899
5.46540870379638 248.76145837777815 0.8908727360407187
5.4706362587497965 243.7767928696255 0.8851406754989918
5.475863813703213 239.39165459576617 0.8792786332413985
5.481091368656629 241.61426706231236 0.885806016558269
5.486318923610045 243.87240587055743 0.886286468660378
5.491546478563461 245.3320172876535 0.8909131271398827
5.4967740335168775 246.93541352015254 0.8946742710967542
5.502001588470294 246.7961125218323 0.8971231513408272
5.50722914342371 244.52224396154858 0.8916405670701096
5.512456698377126 243.45736304048245 0.8887777531309325
5.517684253330542 241.6876024484137 0.8841695075953473
5.522911808283959 241.90670373302828 0.8842136077342646
5.528139363237375 242.59826736185488 0.8907242088943815
5.533366918190791 241.8955943732824 0.8916914116246767
5.538594473144207 240.37823206364388 0.8930388215070926
5.543822028097623 235.62997602103493 0.8771420580866305
5.54904958305104 236.44512229034677 0.8708751150107621
5.554277138004456 239.1868017298906 0.8725730473631684
5.559504692957872 242.27425636366146 0.8790918848471664
5.564732247911288 243.94669066629626 0.8850436802732072
5.569959802864704 242.64357311258985 0.8830227703138265
5.575187357818121 239.73835484210912 0.8718028763888365
5.580414912771537 243.44863057757624 0.8730411341029894
5.585642467724953 244.7221131965439 0.8731993632238914
5.590870022678369 244.4307327129554 0.8685264175426017
5.596097577631785 243.39489774476587 0.8685042456707165
5.601325132585202 242.0123496927573 0.8648902531345074
5.606552687538618 250.13250649802492 0.8825147322584974
5.611780242492034 257.33166572127004 0.890601731096619
5.61700779744545 261.2690546918014 0.8933086415140559
5.622235352398866 267.80600333940765 0.89431591920264
5.627462907352283 271.93806690010217 0.8885787241851743
5.632690462305699 282.9419259240568 0.8980205168713813
5.637918017259115 309.31136558786255 0.931031836388987
5.643145572212531 361.7010679663267 0.9964930833889595
5.648373127165947 446.2473329960622 1.0983344331833973
5.653600682119364 571.8041666091693 1.236742958386371
5.65882823707278 732.6197202492498 1.394563861185411
5.664055792026196 885.2766312732092 1.530756792243053
5.669283346979612 1014.7442054208013 1.6377784915138491
5.674510901933028 1074.318725617713 1.681878673740755
5.679738456886445 1083.5677381175242 1.6876036011176354
5.684966011839861 1047.8965883079702 1.6579933010110486
5.690193566793277 972.2680933298983 1.5937488556577066
5.695421121746693 899.3508710834799 1.5323085487966106
5.700648676700109 827.80632059382 1.4693947856376293
5.705876231653526 772.6670837314831 1.4195689778448528
5.711103786606942 733.3789594120501 1.3816603645651075
5.716331341560358 714.1079670291631 1.3629046286540907
5.721558896513774 718.6318913660926 1.3675027145270349
5.7267864514671905 751.9143345849388 1.399584395944597
5.732014006420607 798.1447260607976 1.4417937030464845
5.737241561374023 853.018120178218 1.4900867433326206
5.742469116327439 904.4991786222289 1.5324411291549234
5.747696671280855 939.2070749067158 1.560653802192605
5.7529242262342715 932.2987935907413 1.551997164986106
5.758151781187688 893.2218967376274 1.5192407564505852
5.763379336141104 817.8050123951215 1.4541032997388057
5.76860689109452 723.6335153194815 1.3676697885043398
5.773834446047936 629.8480346202488 1.2765284714460905
5.7790620010013525 534.7795113385664 1.1817588437880422
5.784289555954769 457.2474303906608 1.1002504888240219
5.789517110908185 392.80003481401644 1.025978754481949
5.794744665861601 343.3994201833414 0.9641553508047199
5.799972220815017 311.70472734339853 0.9211014726101966
5.8051997757684335 292.05345032708414 0.8991351791249449
5.81042733072185 280.4414070722225 0.8853068018784391
5.815654885675266 278.09732196661355 0.8853733639135203
5.820882440628682 275.1683842427926 0.8818280955756036
5.826109995582098 275.1314389414093 0.8780296695586368
5.8313375505355145 272.17711943395915 0.8694349964084014
5.836565105488931 271.4422159454988 0.8675267572405908
5.841792660442347 273.3543946321865 0.8730083765206246
5.847020215395763 271.8244269893633 0.8696744392016702
5.852247770349179 272.67091505394245 0.8718711759392446
5.8574753253025955 275.1489538593831 0.8772509580918957
5.862702880256012 274.4523030047525 0.8744199815443799
5.867930435209428 279.172244480253 0.8822257934975948
5.873157990162844 280.10195798571795 0.8842600791698246
5.87838554511626 281.7291744351761 0.8857051400929616
5.8836131000696765 280.12437212586036 0.8846938359716694
5.888840655023093 277.678854620968 0.8767745754524073
5.894068209976509 278.422752036765 0.874085427916933
5.899295764929925 280.72934437240326 0.8745760709499101
5.904523319883341 279.5990431090874 0.8702551617385875
5.9097508748367575 284.0465893571539 0.8763286199513266
5.914978429790174 287.33401867631056 0.880502645869283
5.92020598474359 289.5933379547753 0.88112746299529
5.925433539697006 292.3184309216521 0.8875092428098432
5.930661094650422 296.2676728953546 0.8918251132407836
5.9358886496038386 296.6011801903149 0.8907234498746421
5.941116204557255 301.77800306831654 0.8966576713936455
5.946343759510671 306.1444915593558 0.9031323944465949
5.951571314464087 313.1732012009004 0.9207517149565807
5.956798869417503 319.4813442019441 0.9303616017671955
5.96202642437092 329.3188345887531 0.946217800752027
5.967253979324336 340.14562959594946 0.9631581651883724
5.972481534277752 355.471258367512 0.9852450050056181
5.977709089231168 375.3079695707817 1.012283472002656
5.982936644184584 397.0481547779852 1.0428545227383885
5.988164199138001 427.9107240919832 1.0819707643862422
5.993391754091417 463.75618502972577 1.128152864257053
5.998619309044833 511.9559036709301 1.1852184751639996
6.003846863998249 585.3894295790844 1.266954784983291
6.009074418951665 680.512620613701 1.3671856762721037
6.014301973905082 803.4547229401945 1.4887287037428918
6.019529528858498 962.1108272643977 1.6300424945683514
6.024757083811914 1137.480543099231 1.7744108606855318
6.02998463876533 1313.8669964079043 1.9051024931804916
6.035212193718746 1495.5319140730655 2.035844824155882
6.040439748672163 1626.8785205557947 2.125225812459386
6.045667303625579 1700.710286220013 2.1739055372834764
6.050894858578995 1706.596934754759 2.1784137106343158
6.056122413532411 1646.3450655854394 2.141201908839974
6.061349968485827 1541.3649078791484 2.073555771623334
6.066577523439244 1408.1221314268448 1.9826902640465585
6.07180507839266 1275.378278374331 1.8901662802169588
6.077032633346076 1150.9201911144537 1.7979318127332415
6.082260188299492 1026.0884418157216 1.7013136204810793
6.087487743252908 914.1975723820805 1.6082056134565972
6.092715298206325 810.5212011127707 1.5155111724038957
6.097942853159741 718.2709415070804 1.4278051491890813
6.103170408113157 645.4097400835668 1.3577504841599926
6.108397963066573 581.1840648513472 1.2922217036738026
6.113625518019989 523.5987246651148 1.2276794878558175
6.118853072973406 482.3521377273895 1.1807500866013068
6.124080627926822 450.03441376822747 1.1424146965692155
6.129308182880238 429.39619360404686 1.1213099847031465
6.134535737833654 406.10046317582317 1.094393757286599
6.1397632927870704 388.3470993928666 1.0758000906242877
6.144990847740487 374.51805428153665 1.0605519602444797
6.150218402693903 361.230474736674 1.0470314968030965
6.155445957647319 352.4022342920787 1.0347094816071836
6.160673512600735 341.1911547912358 1.0174752490866386
6.1659010675541515 336.1547313187122 1.0120349781641043
6.171128622507568 335.2005967979457 1.0134247512924297
6.176356177460984 333.9729740493959 1.0159402232281671
6.1815837324144 328.3916443278767 1.007550328759745
6.186811287367816 327.1493288685575 1.0099160288410842
6.1920388423212325 325.84458990194736 1.0098317401420782
6.197266397274649 322.2196143606795 1.0053951913848247
6.202493952228065 318.59524731852525 0.9987986375779627
6.207721507181481 312.583582630161 0.9786299038332825
6.212949062134897 310.67671153010974 0.9672189326003925
6.2181766170883135 305.54056844454493 0.9519406358715654
6.22340417204173 305.5818149450085 0.9484198679226755
6.228631726995146 306.10596835288294 0.9467417391768239
6.233859281948562 306.98300512188047 0.9486286373159253
6.239086836901978 304.98135371841516 0.9434716937259011
6.2443143918553945 302.317958741611 0.9382611532387657
6.249541946808811 300.01305418772284 0.9325967917261473
6.254769501762227 296.06166651050654 0.9247166110379548
6.259997056715643 297.0477609189659 0.9229517763974204
6.265224611669059 296.4915116278278 0.9228035192971474
6.2704521666224755 297.86991013125913 0.9269137507488013
6.275679721575892 300.490653960617 0.927354338650865
6.280907276529308 303.64849311279386 0.930729141666015
6.286134831482724 300.3151306471425 0.9189115007710252
6.29136238643614 293.3391512248215 0.9042702190142522
6.2965899413895565 289.5249905982495 0.8970872119280648
6.301817496342973 288.7314559972455 0.8970509476620743
6.307045051296389 291.478993025549 0.9031661520322019
6.312272606249805 297.24703732926525 0.9134261459378938
6.317500161203221 296.5344846407534 0.9115384634246966
6.3227277161566375 299.6384264120381 0.9188361028109492
6.327955271110054 301.07601732893323 0.9187170108134435
6.33318282606347 301.26877549550574 0.918699010123333
6.338410381016886 296.7603569596989 0.907913127963048
6.343637935970302 295.3770759194919 0.9010387469076737
6.3488654909237185 293.8943347233025 0.896635977036463
6.354093045877135 297.15277801431364 0.9028653961453735
6.359320600830551 301.27561390570327 0.9065155613469412
6.364548155783967 304.70321257744314 0.9121313340823771
6.369775710737383 307.6994384293331 0.911587134888291
6.3750032656908 303.9803756224221 0.9050762137071051
6.380230820644216 303.8126656588344 0.9052528933257529
6.385458375597632 305.1141540584259 0.906375060523674
6.390685930551048 304.96267574402054 0.90519400068718
6.395913485504464 308.779317999038 0.909974169000537
6.401141040457881 309.3346360105951 0.9130792340491762
6.406368595411297 306.9998100800592 0.9084684929646661
6.411596150364713 309.97678862932145 0.909704417384184
6.416823705318129 311.9448389427857 0.9124966719470542
6.422051260271545 312.2304274997111 0.9126157634262534
6.427278815224962 312.8338287133769 0.912400793700144
6.432506370178378 311.0381570479638 0.909701452446356
6.437733925131794 311.8752194837949 0.9072286723885411
6.44296148008521 316.8190905577531 0.9141056573120093
6.448189035038626 316.19186726954155 0.9106973635734082
6.453416589992043 319.6763110347485 0.9130258761121557
6.458644144945459 319.2813537925198 0.9105029039908902
6.463871699898875 319.7280897774952 0.9088352358306396
6.469099254852291 322.4908489007933 0.9144069819018085
6.474326809805707 318.5271387447839 0.907138087716376
6.479554364759124 326.08086329353324 0.9158016142087823
6.48478191971254 331.8265718588829 0.9222105796215428
6.490009474665956 339.6848375770081 0.928237592567975
6.495237029619372 349.20565553228596 0.939582427717953
6.500464584572788 361.6538940239156 0.9532330706223726
6.505692139526205 377.6243768983087 0.9721630686683528
6.510919694479621 399.9616584580457 0.9964802368864581
6.516147249433037 431.2439222176298 1.0315590246681199
6.521374804386453 473.6250078314171 1.0799731214021997
6.526602359339869 523.6626703198259 1.1325469763819302
6.531829914293286 590.4982914793685 1.199504863353595
6.537057469246702 659.5878854161817 1.2639750390438471
6.542285024200118 728.0138112964768 1.3255575427925776
6.547512579153534 777.5741998504554 1.3699646896944624
6.55274013410695 800.5450619218853 1.3888858113668001
6.557967689060367 797.3910714820012 1.3856394382908839
6.563195244013783 768.6596116603058 1.3596613914786264
6.568422798967199 723.8779407269265 1.3201960823330818
6.573650353920615 669.3340358691319 1.268511555323128
6.5788779088740315 618.1575648194133 1.2186569861038408
6.584105463827448 568.7771730597872 1.169452083952151
6.589333018780864 523.8765692330901 1.1240037052762877
6.59456057373428 488.31235941185605 1.0860414115185253
6.599788128687696 456.74539237793977 1.0502772852150957
6.6050156836411125 433.5051916006569 1.0222023770804383
6.610243238594529 414.20870229568794 1.0016197382289649
6.615470793547945 393.2646774294287 0.9777173426541742
6.620698348501361 378.19781289079594 0.9606355154042084
6.625925903454777 364.0217697934392 0.9446162368536218
6.6311534584081935 359.4343721983324 0.9390641577259657
6.63638101336161 352.4315892177243 0.9307643869121317
6.641608568315026 355.223230366377 0.933270174185074
6.646836123268442 352.00024930299315 0.9278710888284687
6.652063678221858 350.91480369774166 0.9260382358263747
6.6572912331752745 349.43165998431857 0.9247617824057064
6.662518788128691 341.0190014485686 0.9133587826111504
6.667746343082107 338.52249741721766 0.9132738081886075
6.672973898035523 333.17267586526117 0.9063682327417453
6.678201452988939 325.9434428658506 0.8965080074037185
6.6834290079423555 318.82911303881957 0.8880839439601592
6.688656562895772 317.82228131934875 0.8869210023213842
6.693884117849188 317.99061160628645 0.8883787799659129
6.699111672802604 319.5287802081393 0.8899724215253412
6.70433922775602 320.250587839096 0.888788614279591
6.7095667827094365 318.6012439042157 0.8864942123519673
6.714794337662853 318.79965764508114 0.8857669525025312
6.720021892616269 317.854682891393 0.8848726262785811
6.725249447569685 319.5567445001674 0.8890063089594987
6.730477002523101 317.14632275563287 0.8815544118867837
6.7357045574765175 320.96670823059026 0.8860841722074735
6.740932112429934 323.01748054600637 0.8864545584840049
6.74615966738335 325.58113076013643 0.8893295738740224
6.751387222336766 325.9015427564531 0.8881951086248445
6.756614777290182 326.32871195312964 0.8882427098456865
6.7618423322435985 327.61975748785744 0.889911905110505
6.767069887197015 329.14063295925376 0.8922934772847544
6.772297442150431 331.02138917222635 0.8960998779956602
6.777524997103847 330.74622800346225 0.8957373267265737
6.782752552057263 334.1391276014081 0.8983805499253968
6.7879801070106796 334.1974762668637 0.8949119248422215
6.793207661964096 335.94009824587175 0.894200664208287
6.798435216917512 339.60968192641275 0.8970653214337742
6.803662771870928 343.319724914531 0.9016755307726351
6.808890326824344 348.609683721369 0.9082447333831641
6.814117881777761 354.4224361653088 0.9151264662667901
6.819345436731177 353.3736451741391 0.912074154281817
6.824572991684593 355.6994837868161 0.9145604226177517
6.829800546638009 357.2510326447372 0.9165937247954015
6.835028101591425 354.5908947628738 0.9125220937582976
6.840255656544842 357.91226803628723 0.9141183381241562
6.845483211498258 360.57546760739615 0.9147362763615124
6.850710766451674 367.0463108978651 0.9219127404126581
6.85593832140509 379.14316059710615 0.9362405187047854
6.861165876358506 380.09619241361236 0.9383398367423993
6.866393431311923 383.59378752658495 0.9427714161701252
6.871620986265339 388.1903097321306 0.9477075236592793
6.876848541218755 389.27031793399635 0.9486287991993334
6.882076096172171 398.75934088979966 0.9585170001219256
6.887303651125587 406.8981170121969 0.9664189856807585
6.892531206079004 410.19172087112617 0.9677314264633436
6.89775876103242 414.6147226019016 0.9710163714750708
6.902986315985836 416.0462415679993 0.9707126095560291
6.908213870939252 416.8559634714574 0.9704746843706666
6.913441425892668 419.59959796851194 0.971927837525758
6.918668980846085 426.8788068418256 0.9802230484955209
6.923896535799501 429.19707272839037 0.9830208726562889
6.929124090752917 434.511792062241 0.9872440214242061
6.934351645706333 436.54635709107 0.9881624213215957
6.939579200659749 438.3124543512233 0.987339000104687
6.944806755613166 440.90948212894887 0.9894455796042299
6.950034310566582 442.7180060790422 0.9905703459499279
6.955261865519998 447.4275621021731 0.9966276663671779
6.960489420473414 452.15303306470923 1.0031991656009769
6.96571697542683 456.209810640933 1.0069634469986906
6.970944530380247 457.4989534163173 1.0074571104329801
6.976172085333663 467.8432685549868 1.0177716688812806
6.981399640287079 479.0735436291003 1.0276392988097758
6.986627195240495 494.4328353871281 1.0418295360754533
6.9918547501939114 515.5756412092541 1.063216228749629
6.997082305147328 546.255826250779 1.093565394907921
7.002309860100744 586.8722259588126 1.134457744749078
7.00753741505416 641.9440074420103 1.18568949334054
7.012764970007576 714.2864075641561 1.24963245168951
7.0179925249609925 800.4516750542173 1.3224429171755003
7.023220079914409 885.9012479820994 1.3901758902602321
7.028447634867825 959.1966436933164 1.4441293522558745
7.033675189821241 1011.6858665457579 1.4810589141773944
7.038902744774657 1042.775315712904 1.5014994270115896
7.0441302997280735 1048.1152702691368 1.5048323459532589
7.04935785468149 1030.5182651852356 1.4909969230471696
7.054585409634906 1002.8009163046378 1.469718188660321
7.059812964588322 964.3649007195133 1.4409662696355525
7.065040519541738 926.3630417047999 1.4118784103169109
7.0702680744951545 883.3417558337061 1.3780579279034408
7.075495629448571 832.0588104624842 1.3363338210082207
7.080723184401987 780.3227366083796 1.2942254268772824
7.085950739355403 731.0946051203703 1.2528851493151403
7.091178294308819 687.5768114183031 1.2154655401131054
7.0964058492622355 645.8351792922916 1.1775270098334372
7.101633404215652 605.2094542208102 1.1406961325282852
7.106860959169068 570.9292812039811 1.1078869802969855
7.112088514122484 535.5386266723938 1.0756329945977847
7.1173160690759 510.54025431581846 1.05074729519515
7.1225436240293165 487.9409253632322 1.0277587435648625
7.127771178982733 468.6302376524766 1.007162390477432
7.132998733936149 454.9811254271656 0.9925608487250431
7.138226288889565 445.35138723922665 0.9821381343711361
7.143453843842981 439.51375893147366 0.9746800232245556
7.1486813987963975 437.6992716206635 0.9730605219470214
7.153908953749814 443.63953141006294 0.9802376480563344
7.15913650870323 446.97770464466277 0.9831580479916321
7.164364063656646 456.83021761922265 0.993258911280614
7.169591618610062 469.02324245399655 1.0025013087769017
7.1748191735634785 492.51154730034295 1.0254854749614224
7.180046728516895 539.2758017207977 1.0717055425092348
7.185274283470311 615.168747650475 1.1454886055230022
7.190501838423727 740.3320527676291 1.2552063802427802
7.195729393377143 940.7624000397009 1.4135246781091997
7.2009569483305595 1269.5794861917132 1.6406871957642015
7.206184503283976 1761.9170435081523 1.9293227561410522
7.211412058237392 2459.273761078244 2.275272338659295
7.216639613190808 3211.214765153453 2.595811815837708
7.221867168144224 3895.8257920508795 2.8555683985804388
7.227094723097641 4268.384678952563 2.9879116546956332
7.232322278051057 4264.046433184541 2.9842354719765183
7.237549833004473 3929.046196543587 2.862889962900399
7.242777387957889 3330.2974463601495 2.634996906314455
7.248004942911305 2671.5348476497106 2.3582802354311583
7.253232497864722 2039.3000304908207 2.0600121811328664
7.258460052818138 1529.3393752926843 1.7830866763190387
7.263687607771554 1141.0569722661194 1.5413319306682531
7.26891516272497 867.9305000515621 1.3443459117690486
7.274142717678386 700.4029909865475 1.2078494000198923
7.279370272631803 602.8645409893019 1.120059960170055
7.284597827585219 546.7575291061577 1.0684058050597123
7.289825382538635 519.5306426654282 1.0423390230153537
7.295052937492051 502.92362773957996 1.0267158553368558
7.300280492445467 486.64704506377245 1.0100903195184179
7.305508047398884 470.2699420404194 0.9923613520510097
7.3107356023523 460.22081533906857 0.9814522038951818
7.315963157305716 449.7939437794909 0.9693485292085058
7.321190712259132 443.7604266466014 0.9621848113219308
7.326418267212548 439.005570726701 0.9570950754502314
7.331645822165965 437.42696257704205 0.9554848921655842
7.336873377119381 431.07616791131943 0.9500112629739849
7.342100932072797 433.2612734208294 0.9518871470607887
7.347328487026213 434.59332150157115 0.9523954770694212
7.352556041979629 427.1504077118053 0.9438462975191474
7.357783596933046 428.2959305865901 0.9452702011457458
7.363011151886462 419.58756011155845 0.9356820167321045
7.368238706839878 412.58972268237216 0.9267607445591568
7.373466261793294 414.4311328577595 0.9280789073826557
7.37869381674671 405.30224164365404 0.918423397718983
7.383921371700127 406.50726136838176 0.9207114386304314
7.389148926653543 405.8389802002961 0.9205363640265803
7.394376481606959 409.3847055985724 0.9246566426921752
7.399604036560375 415.7760560857913 0.9299917315843431
7.4048315915137914 417.58864888104017 0.9309513445820826
7.410059146467208 417.37267328334656 0.9298376264361262
7.415286701420624 415.03635322856246 0.9277225558441493
7.42051425637404 414.0696272844418 0.927687669960988
7.425741811327456 414.6281782212436 0.9277113587946858
7.4309693662808725 418.3241338082753 0.9310171077482023
7.436196921234289 424.6002937615826 0.9374105795549519
7.441424476187705 430.7568916742 0.942719973213013
7.446652031141121 435.42142191923494 0.946655763162574
7.451879586094537 438.288025314172 0.949157449424679
7.4571071410479535 445.47343229108856 0.9553578463597573
7.46233469600137 454.3442692724209 0.9638972680935682
7.467562250954786 467.63271631792867 0.9776915499359847
7.472789805908202 478.55503569574347 0.9879072456910064
7.478017360861618 492.85265105010006 1.0029907210211895
7.4832449158150345 507.23303056118783 1.0164652374858145
7.488472470768451 517.9167085090669 1.0262017436216049
7.493700025721867 533.4224040374485 1.0405171232264359
7.498927580675283 540.6282889657992 1.0461264887859676
7.504155135628699 547.3330303262597 1.0521753672847447
7.5093826905821155 550.2560901761094 1.0543568301807786
7.514610245535532 548.1798660136349 1.0522135742400274
7.519837800488948 544.9752207719869 1.0498103348213976
7.525065355442364 540.9165337905816 1.0464152425675584
7.53029291039578 533.7661306846112 1.0400043620880568
7.5355204653491965 528.7876252239846 1.03398413549924
7.540748020302613 526.3576557512387 1.030455190443204
7.545975575256029 535.5091864371959 1.037731138143538
7.551203130209445 550.5897287637486 1.0521287841089155
7.556430685162861 569.4029715327582 1.069176122313139
7.5616582401162775 593.7623272950236 1.0915512951935156
7.566885795069694 614.3396308628595 1.1096929066081112
7.57211335002311 630.5877515464031 1.1240065672615431
7.577340904976526 637.7712506219582 1.1282840056203656
7.582568459929942 635.709544569181 1.1249338623030833
7.5877960148833585 629.7226068105643 1.1192592050552395
7.593023569836775 616.6198651693948 1.1079305197542453
7.598251124790191 604.1568878059566 1.0967731473653213
7.603478679743607 590.0655819038845 1.0834713827834932
7.608706234697023 577.7958418083774 1.0707903386248547
7.6139337896504395 565.9897977711953 1.0601885859469964
7.619161344603856 557.3863885450734 1.0526496143751127
7.624388899557272 549.6432619324362 1.0456412647355025
7.629616454510688 542.046828324333 1.0380383964266415
7.634844009464104 534.8942675482399 1.0307058571091723
7.6400715644175206 529.0283044441352 1.024386451941664
7.645299119370937 531.9518056803446 1.0262332076746414
7.650526674324353 539.1406011421436 1.032159779233712
7.655754229277769 545.6082610534052 1.0389977592840771
7.660981784231185 547.5093716685166 1.0403955925848793
7.666209339184602 552.645295425842 1.0453409036498538
7.671436894138018 555.9156125193123 1.0486141127268949
7.676664449091434 563.1954646499381 1.0550222481919804
7.68189200404485 569.2851601347659 1.0592640021788473
7.687119558998266 570.7077635590572 1.0589316206680595
7.692347113951683 576.3979601136909 1.0627419952695607
7.697574668905099 582.1881875427002 1.067002587176692
7.702802223858515 586.8204502008889 1.0710648681370696
7.708029778811931 595.0366121722783 1.0788479206030022
7.713257333765347 604.6279613164429 1.087406203487275
7.718484888718764 610.9362979769161 1.0918135656983803
7.72371244367218 625.8563719619591 1.1046974835506704
7.728939998625596 635.9495936549172 1.1118790346444396
7.734167553579012 648.1124254702188 1.1231873350151407
7.739395108532428 662.3518837625363 1.135306779827467
7.744622663485845 678.3289410778772 1.1488299058044513
7.749850218439261 693.3785703247006 1.1605515151383858
7.755077773392677 705.8993000909795 1.1701280954933666
7.760305328346093 711.4471945556161 1.1752491749671938
7.765532883299509 713.0202871783116 1.1761414612305692
7.770760438252926 706.0986682364801 1.1694601807382838
7.775987993206342 700.5003521619232 1.1629659522823321
7.781215548159758 697.6577890468379 1.1602323040940172
7.786443103113174 691.5270949790233 1.1552941150801852
7.79167065806659 684.5220566507535 1.1499972038811952
7.796898213020007 673.1546172374758 1.1395091250586413
7.802125767973423 665.2129384169134 1.131474564211699
7.807353322926839 661.6844223989174 1.1279803110496114
7.812580877880255 660.1028430975714 1.1267672898501853
7.817808432833671 661.1494436569917 1.1271553545903454
7.823035987787088 662.7409904063802 1.1270856165710808
7.828263542740504 665.3582075367714 1.1280951700411719
7.83349109769392 669.3459265200024 1.1312760078402486
7.838718652647336 674.441982984869 1.1367483561833358
7.8439462076007525 678.8738648182845 1.1412407888099705
7.849173762554169 683.3935659329273 1.1443773489086235
7.854401317507585 691.2982734432178 1.1502666315395835
7.859628872461001 699.4399390091187 1.1559186447599001
7.864856427414417 714.249273058648 1.1674512916396
7.8700839823678335 727.2855556849098 1.176874608334914
7.87531153732125 738.298603178472 1.185835887239511
7.880539092274666 742.890313133517 1.1885462420185913
7.885766647228082 746.3171669551025 1.1918242523209372
7.890994202181498 744.1497090263251 1.189456404791397
7.8962217571349145 740.1925764534247 1.1866680690767157
7.901449312088331 731.1387754354556 1.1780291423543339
7.906676867041747 716.7868865991529 1.166388396172331
7.911904421995163 702.7594382140962 1.1541789144205903
7.917131976948579 690.9253975421034 1.1444083259424027
7.9223595319019955 679.5467229196544 1.134673242103106
7.927587086855412 669.6741335704058 1.126707109911275
7.932814641808828 661.7467406494062 1.1191261685103657
7.938042196762244 658.6513425392491 1.116329410377443
7.94326975171566 650.6311819430064 1.109638608788325
7.9484973066690765 641.2366039667918 1.101061417908403
7.953724861622493 632.2276046137372 1.0928696909534368
7.958952416575909 628.8534080651438 1.089521846019193
7.964179971529325 631.2984981053118 1.092062899264115
7.969407526482741 632.7823002024721 1.0923719511809566
7.9746350814361575 643.1762482642145 1.0996102149418916
7.979862636389574 660.6846258972051 1.1148970351388499
7.98509019134299 682.3807037946452 1.1319631700356712
7.990317746296406 712.1920963784437 1.1566958448804678
7.995545301249822 739.5432289010384 1.178836844001024
8.000772856203238 764.0446596117555 1.1970243609213698
8.006000411156654 777.5030430307796 1.206739359350984
8.01122796611007 784.085406774414 1.2103510907072983
8.016455521063486 777.8989209753627 1.204717849697004
8.021683076016902 768.928164889998 1.1968027766815963
8.026910630970319 758.4086810646089 1.188168339580298
8.032138185923735 744.4196188027051 1.1764054305702842
8.037365740877151 731.9008641640744 1.1663956552996777
8.042593295830567 723.8309573086372 1.1591199262704002
8.047820850783983 714.1536501462449 1.152238550659799
8.0530484057374 710.2476915279708 1.1487032698382247
8.058275960690816 708.3001569524879 1.1465185732035952
8.063503515644232 702.4730312683603 1.1405843474806696
8.068731070597648 700.6493626277365 1.1382988046468523
8.073958625551064 699.4216388031198 1.137436620292825
8.07918618050448 697.5461689616898 1.1362931737009918
8.084413735457897 698.6509093014159 1.1365801349054978
8.089641290411313 703.8741963057207 1.141254769981291
8.09486884536473 707.2075534770764 1.1437399387472102
8.100096400318145 717.2492167304209 1.1520912192251938
8.105323955271562 726.7184009892962 1.1590520950614505
8.110551510224978 741.6683403469477 1.1698036408487258
8.115779065178394 761.9015404285918 1.1844941945655878
8.12100662013181 773.6674983750247 1.1923574506201315
8.126234175085226 790.4481905920924 1.205074813205964
8.131461730038643 809.502786851149 1.2198017517409312
8.136689284992059 833.2885972274163 1.2360254213494075
8.141916839945475 858.9150403959673 1.2528675063438195
8.147144394898891 887.4806826283425 1.2725834425959457
8.152371949852308 922.2812917625498 1.2967807535650733
8.157599504805724 959.1562598393077 1.3224605089151518
8.16282705975914 996.967230129733 1.3479518933206949
8.168054614712556 1022.4028239675177 1.3654017244542334
8.173282169665972 1033.5629069188064 1.3719591166002225
8.178509724619389 1033.6728604107145 1.371694378888313
8.183737279572805 1031.2072317242298 1.3709885014666854
8.188964834526221 1017.8752275365946 1.360100459124739
8.194192389479637 1000.2453585927843 1.3473536588218713
8.199419944433053 983.6766640629165 1.3346961227704235
8.20464749938647 970.3508735882824 1.3260704245146961
8.209875054339886 958.3006103909477 1.31802221941632
8.215102609293302 942.2403247008107 1.3059609314691183
8.220330164246718 922.5550071989533 1.2908751346872716
8.225557719200134 914.827383817816 1.2856204471541228
8.23078527415355 908.641332152361 1.281357923929505
8.236012829106967 906.3339227051242 1.2798127761067783
8.241240384060383 898.9732938972783 1.2736902645184356
8.2464679390138 885.8043250939264 1.2634975497570882
8.251695493967215 873.2637907305111 1.2545678635445177
8.256923048920632 857.3109996746124 1.2412849257140366
8.262150603874048 845.970318144953 1.2319583911462202
8.267378158827464 831.0183136656693 1.221145934605369
8.27260571378088 821.942802753826 1.2141900349013721
8.277833268734296 805.0643725841796 1.2004225863099733
8.283060823687713 786.0234211061639 1.1857511470302342
8.288288378641129 765.623201130812 1.170183131872186
8.293515933594545 744.7513685628668 1.1547255321995986
8.298743488547961 728.932757016345 1.141665352706507
8.303971043501377 723.8279051624033 1.1379102961640974
8.309198598454794 719.2742583162598 1.1342102165632217
8.31442615340821 708.608844203821 1.1256321498090438
8.319653708361626 699.2570617850707 1.116969553937942
8.324881263315042 685.6753838536564 1.1053987953808304
8.330108818268458 676.8177405001958 1.0981614904435675
8.335336373221875 670.4960616967901 1.0930259924687977
8.34056392817529 664.0441267246875 1.087339022972317
8.345791483128707 659.7496658137312 1.0836978664045618
8.351019038082123 651.644546570679 1.0759645396062758
8.35624659303554 647.7320230602584 1.0726966510322804
8.361474147988956 645.515707604731 1.0706897175167012
8.366701702942372 642.7249496120381 1.068384024213984
8.371929257895788 640.3339404248161 1.0661428829495456
8.377156812849204 636.4366514666805 1.0637124618500182
8.38238436780262 632.4078897618534 1.0604743881434706
8.387611922756037 628.0180720100132 1.0562210380137118
8.392839477709453 624.1147695360363 1.051794806261987
8.398067032662869 619.4633532283301 1.048658360275554
8.403294587616285 613.3051274928338 1.043594579892672
8.408522142569701 609.7696792470215 1.0401565432987794
8.413749697523118 605.1227860973137 1.0345232326391736
8.418977252476534 604.7757830772782 1.0347183855472806
8.42420480742995 605.7979123361355 1.0343592458611461
8.429432362383366 602.1749700423445 1.0308985262813912
8.434659917336782 601.3545470750587 1.0291290528206585
8.439887472290199 600.0121225789336 1.027809028443545
8.445115027243615 599.4275376956199 1.0273627269664742
8.450342582197031 601.2494121233445 1.0288737426670813
8.455570137150447 601.4408006953506 1.0277011233194038
8.460797692103863 598.4305911187321 1.0243672706583387
8.46602524705728 597.4236465713141 1.0231329678980479
8.471252802010696 595.6229800355381 1.0214400997412614
8.476480356964112 597.0634030299977 1.0223095707947099
8.481707911917528 597.905532097726 1.0219788687744227
8.486935466870944 597.7851268909686 1.0208676231834815
8.49216302182436 602.1805757827469 1.024986095265833
8.497390576777777 605.6690081550737 1.0278269213608933
8.502618131731193 610.4716639309158 1.0315748372396611
8.50784568668461 613.9631184992336 1.0341351557735659
8.513073241638025 614.9333549972365 1.0353573781516117
8.518300796591442 614.8340992713769 1.03563014754222
8.523528351544858 613.0514033290051 1.0334037029181498
8.528755906498274 612.1612207908336 1.0313778762964951
8.53398346145169 612.4078881194781 1.031200469226415
8.539211016405106 609.5684146644722 1.029094143393016
8.544438571358523 617.1029317619623 1.0353409043161392
8.549666126311939 615.922191336373 1.0331500215912257
8.554893681265355 619.9885458193357 1.0362952398800311
8.560121236218771 619.3736239682777 1.0346534637368545
8.565348791172188 619.5664281924996 1.034389144449481
8.570576346125604 626.4970027986413 1.0401185522043404
8.57580390107902 629.972890453209 1.0424332995247088
8.581031456032436 632.084997201935 1.0442697268668166
8.586259010985852 631.9521656216639 1.0435827589401971
8.591486565939269 631.9222416680443 1.04344742431546
8.596714120892685 638.3777255939743 1.0488654375411812
8.601941675846101 635.5733864994287 1.0454790784882169
8.607169230799517 638.2322987124452 1.0463018772512405
8.612396785752933 641.6383718134808 1.0486274143719412
8.61762434070635 646.5385718372344 1.0529995676030752
8.622851895659766 658.7317670010855 1.0635267840230802
8.628079450613182 670.6734537588394 1.0725275241263523
8.633307005566598 681.3972396261711 1.0800237204837602
8.638534560520014 690.2167249293792 1.0860040367906554
8.64376211547343 702.4153090108781 1.0948508324393578
8.648989670426847 725.0041807778092 1.112226852462346
8.654217225380263 749.4085695944315 1.1312227873845644
8.65944478033368 775.9024770580822 1.150605846078952
8.664672335287095 806.834912152048 1.1730980754065408
8.669899890240512 840.7442720002163 1.1972289894571715
8.675127445193928 874.5812936775873 1.2210390323753078
8.680355000147344 903.3355646063743 1.23991462984091
8.68558255510076 921.4687386379136 1.2516018342465036
8.690810110054176 934.0349339451708 1.2597250424545459
8.696037665007593 938.7393519787614 1.2615704265913448
8.701265219961009 936.1218661229012 1.258900445020417
8.706492774914425 927.5870008671322 1.253168019163518
8.711720329867841 910.301913754673 1.2415303438382432
8.716947884821257 885.2858440612006 1.2227714134337373
8.722175439774674 864.9820957750344 1.2076903430878696
8.72740299472809 843.1909391769651 1.1912243026177418
8.732630549681506 825.4761860631663 1.180243802840306
8.737858104634922 811.3190275863996 1.1709500870633014
8.743085659588338 798.8246920389811 1.1627718099131596
8.748313214541755 791.6379591465842 1.157713382025396
8.75354076949517 783.123438775527 1.1515452634737107
8.758768324448587 776.6557130717648 1.1459510998743578
8.763995879402003 767.8544040082555 1.1386482777318414
8.76922343435542 761.3179221894034 1.1336997641534674
8.774450989308836 750.4738417306143 1.1246744994071922
8.779678544262252 742.8172460791601 1.1181513492722566
8.784906099215668 732.9708770754121 1.1081757580714584
8.790133654169084 725.1473657787334 1.1015683931975053
8.7953612091225 720.8424809782206 1.0976175359928362
8.800588764075917 717.5555989215613 1.0959882614402423
8.805816319029333 713.939941585087 1.093679938089923
8.811043873982749 708.5574005989866 1.0898523717612143
8.816271428936165 700.3570390974188 1.0814071718075868
8.821498983889581 693.5097101033073 1.0761325015604473
8.826726538842998 690.1910778826367 1.0739930274087572
8.831954093796414 688.2771204669684 1.0734357113388833
8.83718164874983 684.4441385912177 1.0689937388855102
8.842409203703246 682.7885790341984 1.0668299125959868
8.847636758656662 682.0895133811629 1.06612067227286
8.852864313610079 685.694297659625 1.0690822880812743
8.858091868563495 691.6170613123078 1.073328915153485
8.863319423516911 692.776699118997 1.072905663187196
8.868546978470327 694.9049463409358 1.0743854454743487
8.873774533423743 693.4765309707038 1.0730556028122689
8.87900208837716 688.5897489705443 1.0699593904146916
8.884229643330576 689.1490970168179 1.070017636096903
8.889457198283992 694.9095287041619 1.0739882970262944
8.894684753237408 696.0162119104173 1.0738987287569888
8.899912308190824 703.7478616317557 1.0798777672484912
8.90513986314424 705.2028641041782 1.0799622645133067
8.910367418097657 709.6209363144661 1.0818114359677202
8.915594973051073 717.4340814891967 1.0872979910971272
8.92082252800449 725.8920619079101 1.0924531635724175
8.926050082957905 735.7676512821544 1.1008737168857057
8.931277637911322 740.9802943856504 1.10427685995206
8.936505192864738 748.414808040269 1.1097760122896394
8.941732747818154 751.4760700856243 1.1115609557138901
8.94696030277157 757.5563261133902 1.1152958335493592
8.952187857724986 768.5696548521469 1.12319858074521
8.957415412678403 777.4339962065233 1.129143738324292
8.962642967631819 793.7897619432769 1.1406564685585896
8.967870522585235 804.4865790273373 1.1484701167062132
8.973098077538651 810.7561536844308 1.1527591878798593
8.978325632492067 818.3834224698866 1.1576963391924344
8.983553187445484 825.3175011852467 1.161025674931371
8.9887807423989 833.3685745441657 1.1652351863338437
8.994008297352316 839.1574161706918 1.169640694657367
8.999235852305732 840.3967739901561 1.1710491537098158
9.004463407259149 845.0339439169395 1.1738601794805934
9.009690962212565 853.6498948703368 1.179728184187615
9.014918517165981 865.0228283878486 1.187773132049117
9.020146072119397 876.1142751496784 1.1951036194756106
9.025373627072813 888.3880489818727 1.2022585578678664
9.03060118202623 899.4344275293593 1.2071588563319384
9.035828736979646 917.8781252532979 1.2194428480724848
9.041056291933062 935.3735367307754 1.2306042995570732
9.046283846886478 951.4815895160903 1.2418007250085776
9.051511401839894 963.1493418641026 1.2492556255344323
9.05673895679331 978.0004675445507 1.2566590465721323
9.061966511746727 998.5771324635093 1.269821756190177
9.067194066700143 1026.1345503577272 1.2870383155270675
9.07242162165356 1059.2769300046862 1.3080524450747943
9.077649176606975 1088.188423983815 1.3253619112544308
9.082876731560392 1121.983007285147 1.3454661071484113
9.088104286513808 1152.7499652705528 1.3623851940543081
9.093331841467224 1187.612609907468 1.3815766236405167
9.09855939642064 1224.9113239268763 1.402474995182327
9.103786951374056 1254.069808124903 1.4178980480850458
9.109014506327473 1279.0655474747034 1.430567678743113
9.114242061280889 1297.6730489116592 1.4410670439597102
9.119469616234305 1299.7848134696667 1.4415105612182
9.124697171187721 1294.1842565748518 1.4381519555073004
9.129924726141137 1274.7164592108743 1.4271029267784952
9.135152281094554 1249.2319681733786 1.413195162803226
9.14037983604797 1221.509539220649 1.39786868356436
9.145607391001386 1199.0753922293648 1.3847044888490474
9.150834945954802 1181.8375618922114 1.374426466711
9.156062500908218 1177.04307873093 1.37213889094386
9.161290055861635 1182.7248294918618 1.3863992871428759
9.16651761081505 1201.4404079181588 1.4057907754840977
9.171745165768467 1223.944407551471 1.4246655487131086
9.176972720721883 1243.0349308820887 1.439928609861893
9.1822002756753 1254.800395559345 1.4497234187796333
9.187427830628716 1260.9252966867512 1.456658243521874
9.192655385582132 1258.3910349910639 1.456038683681361
9.197882940535548 1257.8118578898848 1.458539559270525
9.203110495488964 1260.623892030437 1.462376278330905
9.20833805044238 1267.0012500078017 1.4685364103640752
9.213565605395797 1280.4303756307827 1.4781278708342014
9.218793160349213 1304.9099042159244 1.4951622654539887
9.224020715302629 1341.4817808519808 1.5189638595329413
9.229248270256045 1394.1652667615388 1.5502609463340973
9.234475825209461 1452.3622301485677 1.5848448819860939
9.239703380162878 1526.3699323103783 1.6265818884784669
9.244930935116294 1619.5546979245644 1.6766892340916446
9.25015849006971 1706.4327724563605 1.7230462492348921
9.255386045023126 1783.124993320657 1.7636078137643232
9.260613599976542 1829.400212865336 1.7880869996392377
9.265841154929959 1825.009111404612 1.7879790530714297
9.271068709883375 1778.104690934136 1.7643950888548816
9.276296264836791 1692.7786957741391 1.723669631451744
9.281523819790207 1573.3020373804864 1.664387585228115
9.286751374743623 1433.6904193282312 1.589811150235958
9.29197892969704 1295.9460702499862 1.513707484923391
9.297206484650456 1173.9523149485112 1.4400987214365528
9.302434039603872 1076.0320681689668 1.3801885509579561
9.307661594557288 996.7970543741209 1.3303077633077294
9.312889149510704 942.9040586589988 1.2976184010903804
9.31811670446412 907.4688852875289 1.2742925228686948
9.323344259417537 887.6495067254098 1.2622422633697232
9.328571814370953 874.332265417962 1.2533932359637685
9.33379936932437 865.7523781063506 1.2480550541064086
9.339026924277785 852.6547894426619 1.2391214959691137
9.344254479231202 838.616043194616 1.2295704438322879
9.349482034184618 826.2811473598304 1.2215120940351272
9.354709589138034 816.9522059434703 1.2158342009621315
9.35993714409145 807.3692977890482 1.2099569015113032
9.365164699044866 802.6309643997807 1.2073789122877472
9.370392253998283 791.7807088003773 1.1999331203232533
9.375619808951699 783.5378262859223 1.1923745756762023
9.380847363905115 776.5012121836132 1.1872577463747371
9.386074918858531 770.4981751271343 1.183549866992701
9.391302473811947 772.4403518028759 1.1864096915573918
9.396530028765364 770.9076820462628 1.1863877110263787
9.40175758371878 768.8566619393961 1.1867571419445204
9.406985138672196 769.5841309170046 1.1878804565815684
9.412212693625612 766.8074763310709 1.1847127867955605
9.417440248579029 765.4977582175129 1.171475652093954
9.422667803532445 763.9630056223081 1.1636697444826858
9.427895358485861 766.3464079491123 1.161674843182581
9.433122913439277 769.5631397410641 1.1614158183580692
9.438350468392693 771.4066055239228 1.1610272837650635
9.44357802334611 770.3994891853415 1.1579077362726045
9.448805578299526 768.9339494765809 1.154268444377798
9.454033133252942 769.2997594030597 1.1522713628283903
9.459260688206358 768.9622091657351 1.1504177329537564
9.464488243159774 769.9369399940438 1.1494439387256237
9.46971579811319 770.7135150383255 1.1473540741449022
9.474943353066607 767.2988708475032 1.1422474445180308
9.480170908020023 764.7286156281586 1.137795376051632
9.48539846297344 766.8286702692409 1.138406214434107
9.490626017926855 767.1295817773856 1.1364568892152187
9.495853572880272 770.2147620873022 1.1374723207698871
9.501081127833688 773.6352609565544 1.1386900620695142
9.506308682787104 780.9889666290397 1.1442134732785558
9.51153623774052 781.6469216306688 1.1444023809136226
9.516763792693936 779.6452661110155 1.1420051065880272
9.521991347647353 781.0754946278945 1.1411588662776702
9.527218902600769 783.9152659421841 1.1421647548660268
9.532446457554185 791.9283703777082 1.1473558617265847
9.537674012507601 791.3163073669251 1.1458566188813073
9.542901567461017 790.6664553752566 1.1440072950714233
9.548129122414434 788.0047432440391 1.141348051116225
9.55335667736785 787.7274559133377 1.1410233716952785
9.558584232321266 795.1679525537177 1.1463505563572953
9.563811787274682 802.5724445853746 1.1510818514729946
9.569039342228098 804.6602912443674 1.1513800415191722
9.574266897181515 804.0338633050898 1.1499324866480285
9.57949445213493 803.5502872941964 1.1481797677399466
9.584722007088347 803.3794019232072 1.146178502389767
9.589949562041763 809.8597313982109 1.1498347176333263
9.59517711699518 812.9907697692713 1.1505402782668197
9.600404671948596 815.261916912611 1.1529851190413112
9.605632226902012 815.7057383393867 1.1526878377565783
9.610859781855428 813.732977197299 1.14991741780898
9.616087336808844 810.2469733812053 1.145150277507668
9.62131489176226 811.4089597107065 1.14506239013799
9.626542446715677 805.989168539995 1.1401829314063077
9.631770001669093 804.7445308173222 1.1400322683478539
9.636997556622509 801.4973430439687 1.136918708233084
9.642225111575925 802.4197349981558 1.1378371353129386
9.647452666529341 800.1541027020869 1.1360610982344252
9.652680221482758 802.7372332767234 1.1379405316104783
9.657907776436174 799.1960663560792 1.1340334699450574
9.66313533138959 793.7186182403668 1.1291257929824077
9.668362886343006 797.6600299888215 1.131896524957803
9.673590441296422 791.016812917891 1.1264820252149288
9.678817996249839 787.129802060529 1.1223507250003386
9.684045551203255 787.0302594191096 1.1217593920750744
9.689273106156671 788.7605743045822 1.1227192079030637
9.694500661110087 793.840646136419 1.125325991451772
9.699728216063503 793.9812244916078 1.12500594361425
9.70495577101692 789.3759354779304 1.1210575879623872
9.710183325970336 789.549981580434 1.1211158995995028
9.715410880923752 790.5391143199114 1.1206958638427387
9.720638435877168 791.6331517084458 1.120305961997076
9.725865990830584 785.7717721497299 1.1161953260815685
9.731093545784 780.2300598799807 1.1116183244979634
9.736321100737417 781.363373983352 1.1119297866092743
9.741548655690833 785.1372498802136 1.1142914692596346
9.74677621064425 782.9760976703645 1.1116983360693713
9.752003765597665 782.6236087772594 1.1111386701738886
9.757231320551082 776.7531699201003 1.1066606849881442
9.762458875504498 774.0104541226384 1.1033735467051955
9.767686430457914 779.7694461552046 1.1077260228083727
9.77291398541133 779.6934556787335 1.1072157429247838
9.778141540364746 777.1868679923776 1.1041278287825678
9.783369095318163 773.9928923074873 1.1009407539761082
9.788596650271579 767.045128042408 1.0951767966914887
9.793824205224995 766.3231969925539 1.0939521392016178
9.799051760178411 764.7937767184113 1.0917509727676706
9.804279315131827 764.9548099379194 1.0909674819722375
9.809506870085244 762.9669132675449 1.0883396658380882
9.81473442503866 764.8261884165838 1.0890605427587405
9.819961979992076 767.1585057842938 1.0901470798729707
9.825189534945492 770.3121307408251 1.0928179598222978
9.830417089898909 773.8041634645357 1.0948068637677986
9.835644644852325 776.4398774610651 1.0951021636664842
9.840872199805741 783.238437566255 1.099089362733636
9.846099754759157 788.2285032320957 1.102594965333882
9.851327309712573 795.3480267122624 1.108416182964706
9.85655486466599 796.3669866235839 1.1087570962469386
9.861782419619406 799.4711793859971 1.1108912196523564
9.867009974572822 807.8162137006912 1.1160528375436938
9.872237529526238 813.0726223488161 1.119130605247797
9.877465084479654 818.4794756403392 1.1228326304636118
9.88269263943307 823.5316180174732 1.1250326334027316
9.887920194386487 829.4732721255106 1.128401817859882
9.893147749339903 838.9008358890115 1.134557482761235
9.89837530429332 843.5498329181947 1.1367028232674394
9.903602859246735 850.9563659602585 1.1410192536007973
9.908830414200152 855.1612322918583 1.1433737851181465
9.914057969153568 860.0001643189929 1.1456152830232027
9.919285524106984 860.0301765289024 1.145176879292429
9.9245130790604 860.2987015469915 1.1444845894460416
9.929740634013816 856.993201278752 1.1423448239891039
9.934968188967233 855.7512210231405 1.1413024614847642
9.940195743920649 848.5504166446387 1.1360876755968963
9.945423298874065 848.9105465146406 1.1359114625011513
9.950650853827481 846.9904341345044 1.1343875112068436
9.955878408780897 851.371010523196 1.136898940933403
9.961105963734314 854.4987807838212 1.1391312613269087
9.96633351868773 851.8458359936577 1.1371181395862557
9.971561073641146 843.187549300972 1.130029680837155
9.976788628594562 837.4648302413217 1.1251586206186648
9.982016183547978 829.1778980735037 1.1194253648920784
9.987243738501395 826.9975795306221 1.1166976766582228
9.99247129345481 823.3075334147094 1.1133872205021054
9.997698848408227 819.9819497157623 1.1109420194962973
10.002926403361643 814.5756437739942 1.1058087879628147
10.00815395831506 805.1424149843625 1.098753221294844
10.013381513268476 796.8934768373216 1.0923768475831885
10.018609068221892 790.0707897882139 1.0874087527875271
10.023836623175308 786.5020183430669 1.0847081169136288
10.029064178128724 786.8768825655028 1.084848275113288
10.03429173308214 785.4563079147136 1.0840076197770676
10.039519288035557 788.5031358716079 1.08611122611411
10.044746842988973 782.0015832261176 1.081242327516335
10.049974397942389 780.298799220105 1.0795529815509455
10.055201952895805 774.4641496582576 1.0752801203448448
10.060429507849221 774.840853337452 1.075040625673174
10.065657062802638 775.5289273245759 1.0751667201964665
10.070884617756054 778.5912827760598 1.0770416926051176
10.07611217270947 784.7048298871493 1.0810179754146712
10.081339727662886 789.2942653152047 1.084132785396846
10.086567282616302 789.5518410908408 1.0843052814607808
10.091794837569719 788.014496301089 1.082104195432255
10.097022392523135 783.9615005309533 1.0782163165289165
10.102249947476551 791.0658149731637 1.083459134959085
10.107477502429967 799.1030277429817 1.0902368018737987
10.112705057383383 800.154259684646 1.0906289764496913
10.1179326123368 796.6316812895207 1.0882579106025227
10.123160167290216 790.5034977021832 1.0838041298296197
10.128387722243632 784.2970843412535 1.079200196750939
10.133615277197048 780.6861149279396 1.0755991320014322
10.138842832150464 775.5102381214052 1.0703057511495213
10.14407038710388 770.6163645472673 1.0670033373812153
10.149297942057297 766.4755195125024 1.063478529296426
10.154525497010713 764.3327542749266 1.0619584826725685
10.15975305196413 764.5195215914205 1.0619532508339358
10.164980606917545 763.2709994434608 1.0601711220127878
10.170208161870962 756.7628934126989 1.0546208178832555
10.175435716824378 749.835108099159 1.0496830398568495
10.180663271777794 743.8073392085446 1.0444484579376174
10.18589082673121 741.707316681025 1.043138392233312
10.191118381684626 736.4582737320195 1.0393820389155597
10.196345936638043 733.0490664835115 1.0382477609580467
10.201573491591459 729.34090920756 1.0355852899063327
10.206801046544875 726.941270986797 1.0338618225957978
10.212028601498291 728.7532490695795 1.0337153769594551
10.217256156451707 730.963002373018 1.034589574628792
10.222483711405124 733.8021849969 1.0369039872899843
10.22771126635854 735.0518377917283 1.0382381716719602
10.232938821311956 735.2774952884179 1.0384219665911905
10.238166376265372 733.315901668634 1.0356297057517694
10.243393931218788 734.5823228914353 1.0356553023756965
10.248621486172205 733.8354035868119 1.0348721354183406
10.253849041125621 735.6232461127139 1.0366024229680286
10.259076596079037 734.3590505459531 1.0362130113338184
10.264304151032453 735.3481002511538 1.0367012048657072
10.26953170598587 736.3021092722598 1.036531512609173
10.274759260939286 738.6461822554726 1.0385094050345909
10.279986815892702 740.3893949279177 1.0394339258369876
10.285214370846118 740.8958234584302 1.0394389409082956
10.290441925799534 744.2666551382647 1.0403916758431428
10.29566948075295 746.7248509584584 1.0419276049054953
10.300897035706367 747.6846228790271 1.0409708884316764
10.306124590659783 755.9044438034261 1.046038984675106
10.3113521456132 759.1633038599285 1.0483009020289027
10.316579700566615 770.6146477432575 1.0560901849222548
10.321807255520032 778.9174968440665 1.0613052193853003
10.327034810473448 784.4180709170262 1.0647163674666351
10.332262365426864 792.439766602215 1.0695292074284086
10.33748992038028 803.8131048391804 1.076922315565305
10.342717475333696 816.7649112403793 1.0847580108741353
10.347945030287113 834.2318670886996 1.0952844546386407
10.353172585240529 853.1513191275933 1.1074464689614831
10.358400140193945 864.6321584022835 1.1147448810315872
10.363627695147361 875.3810672442961 1.121265735012789
10.368855250100777 883.14845094362 1.1262113298806138
10.374082805054194 885.7968612691675 1.1273419384739374
10.37931036000761 886.4023794674445 1.1272716706220975
10.384537914961026 877.3546248373785 1.121429628415477
10.389765469914442 868.7753114289335 1.1149272957900522
10.394993024867858 860.5688137384496 1.1093141055158418
10.400220579821275 852.0384352260581 1.1037756262999316
10.40544813477469 842.6136990804267 1.0969054881351143
10.410675689728107 835.1988345856189 1.0920293042461044
10.415903244681523 831.0283629001623 1.089605564740661
10.42113079963494 830.7074137599918 1.0897206664928003
10.426358354588356 831.0229744192891 1.0898569282793156
10.431585909541772 829.6840740741259 1.0885507412017223
10.436813464495188 827.1580653780535 1.0869345619935407
10.442041019448604 817.396498988178 1.080247685443854
10.44726857440202 806.417252888459 1.0719188235403163
10.452496129355437 798.305518679301 1.0659665694720872
10.457723684308853 789.6534145373726 1.0601323410354815
10.462951239262269 778.8418636108782 1.0518604248961123
10.468178794215685 768.6125392046526 1.044752260496676
10.473406349169101 753.7388863006347 1.034514349694739
10.478633904122518 741.8448908891858 1.0260216327177774
10.483861459075934 735.8590014524077 1.021644422541525
10.48908901402935 727.2402529884455 1.0153967206292656
10.494316568982766 722.1338686709877 1.0111540208903247
10.499544123936182 714.6072813104898 1.0051418146939424
10.504771678889599 706.5887683902416 0.9991865322904315
10.509999233843015 698.717802280103 0.9936827969770472
10.515226788796431 694.1072850842738 0.9905164005963356
10.520454343749847 688.5654829077592 0.9861803028772256
10.525681898703263 684.4881949845883 0.9833148576157565
10.53090945365668 683.4775312105454 0.9818677947503102
10.536137008610096 682.0808823420442 0.9807886981820789
10.541364563563512 681.1594105980389 0.9795348657129689
10.546592118516928 680.0961771807347 0.9785923481675746
10.551819673470344 678.3545194235498 0.9763612430729092
10.55704722842376 680.5032190036878 0.9772350383394114
10.562274783377177 678.5249384692935 0.9756553191607227
10.567502338330593 676.6001059579338 0.9747419534317037
10.57272989328401 676.1084706505101 0.9746606334475295
10.577957448237425 675.2153360904376 0.9737654585840196
10.583185003190842 674.4286203308071 0.9725039511624681
10.588412558144258 671.8486500293681 0.9705895935515967
10.593640113097674 666.0754219893279 0.9664749607289642
10.59886766805109 666.596951251439 0.9659125968846799
10.604095223004506 665.2954169972372 0.9640860395976475
10.609322777957923 666.4386746050209 0.9649105385221045
10.614550332911339 668.7565165685158 0.9660285289262528
10.619777887864755 672.5124934024893 0.9685711643389651
10.625005442818171 674.6229764628265 0.9706698231878267
10.630232997771587 675.9162317447629 0.9713459495120739
10.635460552725004 678.0265307169274 0.9724504143317618
10.64068810767842 681.6083096992036 0.9747739627451729
10.645915662631836 685.4146246011079 0.9772136026588228
10.651143217585252 692.4055190255634 0.9820475572801153
10.656370772538668 696.0513675191116 0.9828879885412514
10.661598327492085 702.98048786614 0.9871933096655767
10.666825882445501 712.7885363093457 0.9942063199163226
10.672053437398917 719.0532777797252 0.9977339069828904
10.677280992352333 729.1530798664717 1.0042665785429346
10.68250854730575 730.5189060046807 1.0049696602219484
10.687736102259166 732.8879277485651 1.006262527282287
10.692963657212582 730.1551946635758 1.0044926825013019
10.698191212165998 730.7086094128415 1.004743721634391
10.703418767119414 727.1896169618709 1.0015473609343666
10.70864632207283 722.0756397746071 0.997758206410527
10.713873877026247 717.3357932235195 0.9936859116218004
10.719101431979663 709.7521196340689 0.9886604458674044
10.72432898693308 705.2468969007809 0.9853513625972369
10.729556541886495 700.1557974640526 0.9813009373965784
10.734784096839912 695.9717928225774 0.9785041343852793
10.740011651793328 691.12095481572 0.9749655601712596
10.745239206746744 685.5914713910948 0.971090995715528
10.75046676170016 681.2621857750668 0.9679705677174549
10.755694316653576 677.4401470634197 0.9647848871123803
10.760921871606993 676.3907188132019 0.9631850036947308
10.766149426560409 677.5937648196709 0.9635060457197235
10.771376981513825 678.6289840672426 0.9639475707760988
10.776604536467241 676.5881563860934 0.9614922970948799
10.781832091420657 682.2521702967869 0.9648902973893443
10.787059646374074 685.2606456056374 0.9668741852507553
10.79228720132749 689.3201679522595 0.9691046396200611
10.797514756280906 696.5869382930118 0.9737880360185964
10.802742311234322 707.3042691843801 0.9814311363652113
10.807969866187738 728.7064355550498 0.9967930054157109
10.813197421141155 751.4455681508985 1.0116887579496756
10.81842497609457 779.7323736175789 1.0304177983379441
10.823652531047987 819.9580450595531 1.0558101482275148
10.828880086001403 877.5433896391795 1.0918815509848172
10.83410764095482 950.854598134098 1.1361963799627783
10.839335195908236 1048.630644291458 1.1927032160930444
10.844562750861652 1147.9339046748778 1.2478607013719858
10.849790305815068 1229.1404041790393 1.2896624778482946
10.855017860768484 1275.867040678519 1.312571219551003
10.8602454157219 1275.7495922563521 1.3126280799230012
10.865472970675317 1238.0689490465857 1.2925434436937853
10.870700525628733 1167.709998615215 1.2549010172492228
10.875928080582149 1082.9213524939578 1.208554343707318
10.881155635535565 1003.3429251206065 1.163406497037024
10.886383190488981 926.4636609780345 1.1178332575769883
10.891610745442398 866.2823638829491 1.0809511140993298
10.896838300395814 819.5030133799938 1.0500278634835585
10.90206585534923 784.5970534438243 1.0273302915200935
10.907293410302646 763.777627498493 1.0132624453857064
10.912520965256062 749.5018520920024 1.0032976954060857
10.917748520209479 737.9743773990937 0.9953791203929273
10.922976075162895 730.4153091102788 0.9901385323020558
10.928203630116311 724.8237715399551 0.9865350108052683
10.933431185069727 721.5336777053982 0.9842323246840812
10.938658740023143 720.70638395536 0.9840380019807535
10.94388629497656 721.4585239682863 0.9849891998826202
10.949113849929976 720.2687026274391 0.9839278405494346
10.954341404883392 713.5564569987524 0.9777499100154452
10.959568959836808 707.4243395923714 0.9730145621239255
10.964796514790224 706.4786697392208 0.9722483377141947
10.97002406974364 711.12116999337 0.9780919217763328
10.975251624697057 712.7984681908692 0.9818732105215181
10.980479179650473 706.3987650111505 0.9791275589958559
10.98570673460389 699.8692361555644 0.9758472889063285
10.990934289557305 694.2741376455692 0.9729497512209102
10.996161844510722 690.7151857020028 0.9715836104335305
11.001389399464138 687.5903555396155 0.9701448096189283
11.006616954417554 679.6244474194717 0.9649466733059936
11.01184450937097 670.6600289436219 0.9591883757740531
11.017072064324386 662.687051532482 0.9539532931282896
11.022299619277803 654.9164623536677 0.9489349242164636
11.027527174231219 653.3903173043135 0.9484143947679032
11.032754729184635 651.5080829892728 0.9475549149231707
11.037982284138051 651.1096367390754 0.9480148385871742
11.043209839091467 646.7618653543391 0.9451795696323207
11.048437394044884 645.6936192589089 0.9447534804502341
11.0536649489983 642.2512968659387 0.9426669909502245
11.058892503951716 639.8810513753525 0.9409314431748957
11.064120058905132 639.7052915548775 0.9408555388498886
11.069347613858548 638.5419738696298 0.9408441333069218
11.074575168811965 632.6243818350009 0.936700369339899
11.079802723765381 628.0264000627551 0.9334979749468995
11.085030278718797 623.9188275946083 0.9309936137063801
11.090257833672213 621.60319635732 0.929336780127096
11.09548538862563 621.35478708832 0.9293969324830279
11.100712943579046 619.808611672952 0.9284900852339325
11.105940498532462 614.8359227242955 0.9249967066757533
11.111168053485878 611.3471473759712 0.922468676251845
11.116395608439294 606.432281416725 0.9189774232990173
11.12162316339271 603.2132275249285 0.9169802546558427
11.126850718346127 602.5385979211943 0.9168255991507395
11.132078273299543 598.9748625380239 0.9146210763447989
11.13730582825296 594.6060782431891 0.9114024080096629
11.142533383206375 587.2105384726191 0.9056592934338551
11.147760938159792 584.3780592373212 0.9033139897055861
11.152988493113208 582.9432141811675 0.902057331445196
11.158216048066624 582.1719421721568 0.9019577987616675
11.16344360302004 580.2508138961717 0.900780496830313
11.168671157973456 574.9653031729887 0.8969412367611608
11.173898712926873 575.6939131129882 0.8979599932514173
11.179126267880289 569.2479102831322 0.892938157796876
11.184353822833705 566.9342543655519 0.8906625647564711
11.189581377787121 560.7485732851168 0.8860546795407835
11.194808932740537 556.3231023004565 0.8826492765875197
11.200036487693954 555.5801579509003 0.8819752384946091
11.20526404264737 553.9839473060368 0.8811395403107025
11.210491597600786 550.4581800051103 0.8783277158494797
11.215719152554202 546.0700823627872 0.8751871427126351
11.220946707507618 545.6790431275118 0.8748752358915699
11.226174262461035 543.8954065890536 0.8733931129979893
11.23140181741445 543.1767526211694 0.873728559587906
11.236629372367867 540.5316304522474 0.8714822891846309
11.241856927321283 536.6969244779673 0.8684687758835182
11.2470844822747 536.4024501154472 0.8681764839092313
11.252312037228116 535.2006667850937 0.866856266910513
11.257539592181532 535.2543911607751 0.8669666725167201
11.262767147134948 535.396323383616 0.8676904951320841
11.267994702088364 534.8280925012904 0.867277897741146
11.27322225704178 536.5100018665029 0.8689126999308906
11.278449811995197 535.6210507594137 0.8678809601227371
11.283677366948613 535.0078809845606 0.8666712541877857
11.288904921902029 536.9792390692693 0.8681560590014384
11.294132476855445 536.9325931531779 0.8685579736725861
11.299360031808861 534.0441348857586 0.8667396834705531
11.304587586762278 533.4752063292766 0.8659589923323122
11.309815141715694 529.8922861288231 0.8618518725993659
11.31504269666911 529.6222683964866 0.8614695009789406
11.320270251622526 533.0624448248867 0.8635188249218826
11.325497806575942 532.497270429405 0.8626459704031748
11.330725361529359 534.2184440340333 0.8636574997992634
11.335952916482775 536.5120155629747 0.8649093583821399
11.341180471436191 535.8835123741065 0.8648492324233279
11.346408026389607 535.3064153642197 0.8645656814591743
11.351635581343023 535.4204607384381 0.86486953212296
11.35686313629644 533.6525415875225 0.8636089625740071
11.362090691249856 529.2028844070375 0.8594335864501891
11.367318246203272 526.1086193503104 0.8572464921869234
11.372545801156688 525.8783032091882 0.8577114716823849
11.377773356110104 526.2996756588125 0.8577350512598423
11.38300091106352 525.943517286932 0.8579801713922532
11.388228466016937 527.7602991518529 0.8595293035137542
11.393456020970353 526.7248211327528 0.8582432428534158
11.39868357592377 525.8123140461151 0.8577887426603499
11.403911130877185 523.6206442086303 0.855840407269149
11.409138685830602 523.1035363101738 0.855317374488318
11.414366240784018 522.4492763197846 0.8549096912944211
11.419593795737434 522.7564624324176 0.8552681319461675
11.42482135069085 524.7781723599378 0.8571944002154672
11.430048905644266 526.688563204068 0.8582573208447345
11.435276460597683 525.8221944177122 0.8574731814833482
11.440504015551099 527.0082670016983 0.8587233461065855
11.445731570504515 526.0115431254458 0.8578416470686141
11.450959125457931 527.4884016447851 0.8586311728147519
11.456186680411347 531.7764925694604 0.8620261876775699
11.461414235364764 533.7599744398844 0.8629899133376551
11.46664179031818 533.9163665385912 0.8633110291021366
11.471869345271596 537.9206986614792 0.8666542673971802
11.477096900225012 540.4673119747277 0.8699461429510128
11.482324455178428 543.2712450765138 0.87958952767447
11.487552010131845 547.3831784700723 0.8853061900766994
11.49277956508526 551.6916679492299 0.8906589263975287
11.498007120038677 555.8250625160458 0.895537626609029
11.503234674992093 557.2822911165833 0.897744670272036
11.50846222994551 558.748546175261 0.9003323231332033
11.513689784898926 560.4640592367203 0.9026666941329741
11.518917339852342 561.0134054819206 0.9039038138795412
11.524144894805758 559.768156719903 0.9040297789387737
11.529372449759174 556.772657481795 0.9023587160921137
11.53460000471259 553.904554617552 0.9006201630587302
11.539827559666007 553.3639853556696 0.9012212700468839
11.545055114619423 552.5604840474005 0.9014215713313068
11.550282669572839 548.1464050541637 0.8986304336409381
11.555510224526255 543.9566792091608 0.896088883624348
11.560737779479672 540.0203261241955 0.8933302424389833
11.565965334433088 539.059203838445 0.8936629109983534
11.571192889386504 538.5817175809636 0.8941730925603482
11.57642044433992 540.6323978944937 0.8964509338767452
11.581647999293336 538.893328747264 0.8952565756571904
11.586875554246753 536.0772663453818 0.8928351001828007
11.592103109200169 532.9981197552232 0.8910762291113065
11.597330664153585 533.4890394998579 0.8924194898015371
11.602558219107001 531.3224092848428 0.8913474752156305
11.607785774060417 524.2300082324663 0.8859360292752537
11.613013329013834 519.8571114494645 0.8823437494549033
11.61824088396725 513.467630194068 0.8776832384941532
11.623468438920666 509.3108052411358 0.8742919409773072
11.628695993874082 507.4159875583736 0.8731169364743281
11.633923548827498 502.49338853649704 0.8697454378485656
11.639151103780915 501.4898545222262 0.8695825084577337
11.64437865873433 497.94713683715577 0.8670037294583869
11.649606213687747 494.5215007068606 0.8642227836912821
11.654833768641163 487.9618829262202 0.8584537138284459
11.66006132359458 483.5244438497118 0.8557787149776807
11.665288878547996 482.281705388934 0.8553591828443271
11.670516433501412 482.60978872392707 0.8560170900306834
11.675743988454828 481.44094350722924 0.8555983835357901
11.680971543408244 479.8434701556563 0.8540993645920534
11.68619909836166 475.3810761445273 0.8504841758074999
11.691426653315077 470.44617393634974 0.8472981370179667
11.696654208268493 467.38881021867235 0.8446216163364253
11.701881763221909 468.17554109190434 0.8458367168688621
11.707109318175325 466.3028224236716 0.8443148416914817
11.712336873128741 467.3888281966741 0.8452240331578282
11.717564428082158 469.30592900729886 0.8476073365600875
11.722791983035574 465.61115837836377 0.8444357788186292
11.72801953798899 465.4659816212414 0.8448346846292221
11.733247092942406 463.2419577716297 0.8433972976368702
11.738474647895822 461.94694943855416 0.8417327201472247
11.743702202849239 460.3033152988196 0.8417916460818355
11.748929757802655 461.11478392221943 0.8434516245900876
11.754157312756071 460.9258889665095 0.8437503627381562
11.759384867709487 459.6735329418734 0.8434601062601758
11.764612422662903 462.60458053470666 0.8459650744703279
11.76983997761632 460.52968952231595 0.8436111563555507
11.775067532569736 461.18750251523755 0.8442542450201118
11.780295087523152 466.7262928831629 0.8493303984427403
11.785522642476568 470.1742728962394 0.852569105314609
11.790750197429984 473.33117124319904 0.8553798278028691
11.7959777523834 478.4217949311129 0.8595909225936766
11.801205307336817 480.67776102381345 0.8612139917859727
11.806432862290233 487.10357074846263 0.8670032685962323
11.81166041724365 495.38562079906194 0.8744443840374599
11.816887972197065 502.72865120189846 0.8814021513997516
11.822115527150482 509.03208994332994 0.8869623312393647
11.827343082103898 508.83952284767696 0.8860589695216569
11.832570637057314 505.45200553731354 0.8822900151856401
11.83779819201073 500.39486567902685 0.8777440199301436
11.843025746964146 494.80253986132345 0.8730525580540494
11.848253301917563 492.3192793136636 0.8713563314588996
11.853480856870979 491.4385633796937 0.8712650631209132
11.858708411824395 490.3990352182919 0.8708497158496035
11.863935966777811 489.0890150753316 0.8704209985534399
11.869163521731227 486.4715498648318 0.8686676645721058
11.874391076684644 483.91986949856516 0.8662834377651415
11.87961863163806 484.5029464320332 0.8666516537323329
11.884846186591476 486.25521293598973 0.8684100646108199
11.890073741544892 483.7794471189727 0.8667750295794244
11.895301296498308 484.7153039704811 0.8684173794520677
11.900528851451725 482.1914369070239 0.8659669631500507
11.90575640640514 485.01957649746726 0.8682050552213049
11.910983961358557 491.3897030242158 0.8738229719164747
11.916211516311973 492.79076695357674 0.8751246458379349
11.92143907126539 496.51980663552524 0.8785668801794948
11.926666626218806 498.65087763582096 0.8815210466486094
11.931894181172222 500.58345984436716 0.8830951720203268
11.937121736125638 504.11694264972624 0.8865357403790075
11.942349291079054 506.73812630535747 0.8892030188071108
11.94757684603247 505.5174226765108 0.8874561881519187
11.952804400985887 505.73507073030424 0.8882185661647511
11.958031955939303 503.9988457420132 0.8869693783535957
11.963259510892719 501.9466359776026 0.8855373725666954
11.968487065846135 496.56973489889145 0.8813678282283499
11.973714620799552 491.79163845992076 0.8773121611061544
11.978942175752968 490.81624591554385 0.8769395532112482
11.984169730706384 492.2365870499948 0.8789232306847411
11.9893972856598 490.20206011762696 0.8771797773039028
11.994624840613216 488.74652026910644 0.8763423145209577
11.999852395566633 483.3003909093469 0.8715249431339641
12.005079950520049 484.5631596539523 0.8725979345113294
12.010307505473465 487.1761999480416 0.8755052823248299
12.015535060426881 494.9127344213449 0.8823466149662075
12.020762615380297 504.6295860447696 0.8906861655411968
12.025990170333714 511.53602457305874 0.8968163318794437
12.03121772528713 519.5980487124764 0.9035388652395204
12.036445280240546 533.332292963946 0.9156289979911886
12.041672835193962 547.025630026278 0.9276398534890297
12.046900390147378 568.0297569822834 0.9454015331440769
12.052127945100795 598.1408009852396 0.9701217035541693
12.05735550005421 639.8514241757151 1.0036129419981825
12.062583055007627 688.3343619345837 1.0412783315927938
12.067810609961043 752.9122304012149 1.0892599735468032
12.07303816491446 822.9740730373178 1.1391192147979403
12.078265719867876 907.9143859600721 1.1967690028155817
12.083493274821292 998.9971354000443 1.25552422785892
12.088720829774708 1082.195851576256 1.3073371944322911
12.093948384728124 1149.612512896799 1.3475931927523344
12.09917593968154 1191.8901243228588 1.3724120163305944
12.104403494634957 1202.7118288581837 1.3793309442863875
12.109631049588373 1181.636772470224 1.3670127747913163
12.114858604541789 1133.5090348039173 1.3392397357591217
12.120086159495205 1071.2530788532652 1.3026891342587605
12.125313714448621 994.9026395399136 1.2552455993052691
12.130541269402038 922.1780636180406 1.2090181332977097
12.135768824355454 854.4319776779797 1.164139968327705
12.14099637930887 792.1771694109176 1.1207689656839503
12.146223934262286 740.8268297705952 1.0844541365778275
12.151451489215702 696.6327724578509 1.051736464428499
12.156679044169119 655.7846213282893 1.020460559984196
12.161906599122535 624.2259394354509 0.9962625959051702
12.167134154075951 592.6666421568763 0.970744445162083
12.172361709029367 564.4526160466719 0.9476376910241945
12.177589263982783 543.8800478836422 0.9308064217983884
12.1828168189362 526.998617368047 0.915915806727708
12.188044373889616 514.2712499625987 0.9052671540296074
12.193271928843032 501.4922699347352 0.8942337582908989
12.198499483796448 487.8351419416491 0.8818096341337802
12.203727038749864 478.43136653996385 0.8744593894172662
12.20895459370328 472.23440201886257 0.8693602463925912
12.214182148656697 467.7139970144334 0.8657213632431648
12.219409703610113 463.3783458448712 0.8624297498457597
12.22463725856353 460.19712343864285 0.8590136847220173
12.229864813516945 453.8715412206428 0.8530874346031992
12.235092368470362 450.9015010820081 0.8506273866154147
12.240319923423778 445.68854061924134 0.8456993797524234
12.245547478377194 443.94383032989384 0.8444287323894963
12.25077503333061 442.4338380550427 0.8435883403833397
12.256002588284026 442.2853689789548 0.8436199309134175
12.261230143237443 444.0404789852691 0.8457650025054508
12.266457698190859 442.7421091822079 0.8448766635830772
12.271685253144275 445.68239353865846 0.8469856598404727
12.276912808097691 441.2939545926603 0.8431254970291798
12.282140363051107 439.05794242854006 0.8409298814690785
12.287367918004524 435.6565385509011 0.8379682025405473
12.29259547295794 432.0643249013885 0.835153253313266
12.297823027911356 429.97138998621847 0.8335150697022022
12.303050582864772 426.93412035411706 0.8310189709387742
12.308278137818188 431.5025744027917 0.8355559275462869
12.313505692771605 433.92744819007976 0.8407848115314505
12.31873324772502 438.1458249537699 0.8535585885930029
12.323960802678437 439.27766029344974 0.8595634025603638
12.329188357631853 443.4199297589316 0.8675821292468627
12.33441591258527 439.299946123807 0.8670245968256054
12.339643467538686 436.74002333076027 0.8684492657412205
12.344871022492102 431.6260385698107 0.8670350574255286
12.350098577445518 428.92787269997575 0.8667829424948499
12.355326132398934 430.274243133224 0.8710168779924721
12.36055368735235 429.31679337782265 0.872077942170505
12.365781242305767 425.36369989140167 0.8702484776666972
12.371008797259183 420.26454422845757 0.867458001406073
12.376236352212599 418.65039584045746 0.8675935822154585
12.381463907166015 414.913780637481 0.8656336539192386
12.386691462119432 413.3361127338301 0.8668208146763188
12.391919017072848 408.02912034667736 0.8633278050543162
12.397146572026264 403.56975170072167 0.8608332269480764
12.40237412697968 403.0086703493279 0.8622603468385458
12.407601681933096 400.46003219068933 0.8614175851032202
12.412829236886513 402.3251263622091 0.8659203512671408
12.418056791839929 401.33679376861363 0.8658582240010959
12.423284346793345 394.65637740713316 0.8603663050206021
12.428511901746761 389.9112885736576 0.8566162717656415
12.433739456700177 388.19455485963493 0.8556630404121777
12.438967011653594 384.8503821063204 0.8532228617817998
12.44419456660701 387.46356524525487 0.8573267321542807
12.449422121560426 387.9915283624625 0.8592135646293938
12.454649676513842 389.57551258237356 0.8628060097100854
12.459877231467258 390.7933005337477 0.8653832672384321
12.465104786420675 387.2622475038592 0.862710774232835
12.47033234137409 385.32604569986347 0.8617231126505804
12.475559896327507 381.8043888165266 0.8583627665925985
12.480787451280923 382.7113090591847 0.8607324197677826
12.48601500623434 379.1402203861048 0.8579919145985258
12.491242561187756 376.1115233536813 0.8558169066434091
12.496470116141172 376.0472792607238 0.857697566783279
12.501697671094588 375.224455917857 0.8578092117106236
12.506925226048004 377.6744529546606 0.8615217353087542
12.51215278100142 376.4529554076454 0.8611354420224565
12.517380335954837 372.53895654136437 0.8572669473391645
12.522607890908253 372.2264126507666 0.8595374302703979
12.527835445861669 370.8303305320895 0.8598198695671546
12.533063000815085 374.4666447862125 0.8649985465842093
12.538290555768501 373.5406982487321 0.8650570117848031
12.543518110721918 375.3120540499622 0.866294848379322
12.548745665675334 374.09860692110624 0.8656932254857084
12.55397322062875 372.96538090729274 0.8669728575663996
12.559200775582166 375.5315719741416 0.871360415870233
12.564428330535582 375.71493950139256 0.8672231407851393
12.569655885488999 374.8071077596791 0.857105624236849
12.574883440442415 374.4243660915107 0.8520243191371883
12.580110995395831 371.8490856806714 0.8454178219596192
12.585338550349247 367.5937789956664 0.838439443249606
12.590566105302663 365.78023013846393 0.8350550954612597
12.59579366025608 366.24701081958847 0.8338945118031137
12.601021215209496 368.7439429372319 0.835162816246552
12.606248770162912 373.1202552728591 0.838858920987096
12.611476325116328 370.45913418700536 0.8341578167911834
12.616703880069744 370.74429503665976 0.8336900025179319
12.62193143502316 372.13913940697336 0.8336448511446958
12.627158989976577 376.21400307983583 0.8369006242021308
12.632386544929993 378.56721922132795 0.8397957801134466
12.63761409988341 380.6503707843888 0.8415238947670145
12.642841654836825 380.2190167706999 0.839871687743098
12.648069209790242 382.64933895812635 0.8418725608825148
12.653296764743658 387.29223943654335 0.8466857861372231
12.658524319697074 391.0957546525705 0.8502910433002794
12.66375187465049 395.7876543335076 0.854271091009322
12.668979429603906 403.79822518139486 0.8605186610259062
12.674206984557323 413.39850269258113 0.8696695869214278
12.679434539510739 425.8964784646902 0.8814971104096179
12.684662094464155 435.9493814699146 0.8906676725834365
12.689889649417571 436.3960819546858 0.8905502646166054
12.695117204370987 440.4339628369343 0.8937536511209682
12.700344759324404 445.39786153268994 0.8985581579600664
12.70557231427782 448.4457304257232 0.9016745935812246
12.710799869231236 452.8450855439302 0.9057686668464497
12.716027424184652 450.55286693831835 0.9030813520959906
12.721254979138068 447.4638393421468 0.9001151929398863
12.726482534091485 442.98653113882585 0.8950826219612769
12.7317100890449 445.47991637758577 0.8969652829841545
12.736937643998317 454.04116264773796 0.9048914700757426
12.742165198951733 465.19217143722665 0.9148503892168264
12.74739275390515 486.2421971820909 0.9350036806097282
12.752620308858566 505.3282296733408 0.9530060991337912
12.757847863811982 525.5488095259376 0.9715685670140436
12.763075418765398 539.3523279282267 0.9845901062793064
12.768302973718814 546.202101635121 0.990133165338988
12.77353052867223 545.4763016730466 0.9885249810190974
12.778758083625647 542.4003121712561 0.985325645083428
12.783985638579063 537.1142401623587 0.9795105437058175
12.789213193532479 533.3315539241248 0.9755395071843537
12.794440748485895 531.0544933350179 0.9728244180756213
12.799668303439312 537.9186353086826 0.9783556197952369
12.804895858392728 551.0157540511207 0.9901424925193069
12.810123413346144 565.0675817422006 1.002440311381038
12.81535096829956 581.0060489177386 1.016010055260479
12.820578523252976 604.4723846294539 1.0364088076982745
12.825806078206393 636.7889754969639 1.063590090397289
12.831033633159809 676.0462664938757 1.0955433038978364
12.836261188113225 713.0720651624442 1.1251191254962485
12.841488743066641 741.9244817465708 1.1473520028990294
12.846716298020057 755.3513602782167 1.157609625577968
12.851943852973474 750.9377798351005 1.154133593004755
12.85717140792689 722.0150041831376 1.1313236009164511
12.862398962880306 675.5581466725519 1.0938928822018765
12.867626517833722 621.4103834625099 1.049009675917893
12.872854072787138 572.8707046649432 1.007236956858023
12.878081627740555 533.3356190052992 0.9717955047255776
12.88330918269397 501.47919070861474 0.9425795759761519
12.888536737647387 478.87582059766186 0.9203981171054035
12.893764292600803 459.80008789914683 0.9012577533174111
12.89899184755422 450.0583687538575 0.8917705137604665
12.904219402507636 444.22962341102203 0.8854492292719938
12.909446957461052 436.77923404591525 0.8778309128715932
12.914674512414468 430.1758821688888 0.8712718903387844
12.919902067367884 426.10131344840715 0.8661621755423108
12.9251296223213 423.6274943690434 0.8634995462706468
12.930357177274717 423.8507912455581 0.8637537309899174
12.935584732228133 422.7751618519707 0.8619897918680015
12.940812287181549 418.8912819654018 0.8575794871702322
12.946039842134965 415.67159054486336 0.8528599418643943
12.951267397088381 408.93825199613974 0.8453073485641197
12.956494952041798 406.91465296719 0.8435985879241359
12.961722506995214 411.7631433114645 0.8475980862752371
12.96695006194863 418.2800153047911 0.8547991321162165
12.972177616902046 416.5696467042417 0.8526879855385403
12.977405171855462 405.23407030007115 0.8401098675510018
12.982632726808879 394.909009963679 0.8292288947312415
12.987860281762295 394.88495663264524 0.8295042002964487
12.993087836715711 396.59023076496976 0.8322187330657629
12.998315391669127 396.2708544737779 0.8322873305075723
13.003542946622543 395.3928501799468 0.8309896039250646
13.00877050157596 398.6450728776443 0.8338929783606227
13.013998056529376 397.98924217114075 0.8335153760344156
13.019225611482792 398.0208543521591 0.8338830312743666
13.024453166436208 396.99524448829237 0.834198798267575
13.029680721389624 397.0114561916024 0.8353401835145949
13.03490827634304 397.70036767633263 0.8368893889860564
13.040135831296457 397.9575400417702 0.8370370105356264
13.045363386249873 401.18294867043744 0.8398205597306675
13.05059094120329 403.48599215119924 0.8404098268542756
13.055818496156705 407.3227274546659 0.8440203520138316
13.061046051110122 413.0683088240146 0.8495463561645924
13.066273606063538 418.13956143795883 0.8544649177363881
13.071501161016954 430.45572391498575 0.867121813884244
13.07672871597037 443.7839077747966 0.8805188070151189
13.081956270923786 462.96402213601374 0.8992304600226738
13.087183825877203 478.67727473266524 0.9140601720059335
13.092411380830619 496.42710302239425 0.9301364832976718
13.097638935784035 518.4488075308768 0.9505079371853997
13.102866490737451 538.1245085379182 0.9685407309785484
13.108094045690867 562.0253862878284 0.9893998661893145
13.113321600644284 583.482659435407 1.0083724872688435
13.1185491555977 601.7263205955879 1.0240327118166572
13.123776710551116 623.8532091112467 1.0424297958944753
13.129004265504532 635.8411780957795 1.0528489197479574
13.134231820457948 645.0371364628404 1.0604359019465588
13.139459375411365 649.4334932557717 1.0641793471528547
13.14468693036478 652.8675258493523 1.0670793095276234
13.149914485318197 652.3844600021761 1.0666314778638002
13.155142040271613 646.4288017368194 1.0620173036435097
13.16036959522503 636.4956640100363 1.0541636082452257
13.165597150178446 624.6021958093256 1.0445072976909338
13.170824705131862 610.7112328158796 1.0333854619247287
13.176052260085278 595.5051907064004 1.0208063827854696
13.181279815038694 579.0117500982984 1.0069346239861992
13.18650736999211 559.4833731356424 0.9897953649975415
13.191734924945527 540.2362760560575 0.9727288648038094
13.196962479898943 522.7070914504749 0.9567032460368086
13.202190034852359 509.2877011375391 0.9445565049304545
13.207417589805775 496.0048137738669 0.9322788827745393
13.212645144759191 480.312365891833 0.9174002478012273
13.217872699712608 465.25000843461385 0.9033563656148643
13.223100254666024 454.4030745726921 0.8936889248408133
13.22832780961944 443.9797538276254 0.8833559146491258
13.233555364572856 433.7175684557769 0.8730684754886142
13.238782919526273 422.6896606766724 0.8617444940746092
13.244010474479689 409.59757081961504 0.848448717917214
13.249238029433105 400.11931541994693 0.8393749799876583
13.254465584386521 394.7117358651706 0.8339765698103525
13.259693139339937 389.7598552311677 0.8283473878605028
13.264920694293354 386.0612699286203 0.8249562331965695
13.27014824924677 379.50569654807236 0.8183798219262706
13.275375804200186 374.1762366116652 0.8127914214720242
13.280603359153602 372.3263724850859 0.8112794457636467
13.285830914107018 371.8707275568174 0.8106565909978979
13.291058469060435 367.09047407237915 0.8052350902206847
13.29628602401385 366.41745853751434 0.8042136793271956
13.301513578967267 365.92535117614125 0.8034656121396828
13.306741133920683 361.88173640331047 0.7999106960070034
13.3119686888741 359.12556577177344 0.7973362165247952
13.317196243827516 353.9243623391123 0.7915703544087944
13.322423798780932 354.12281559413583 0.7922757985876532
13.327651353734348 354.9996354949909 0.792169688204779
13.332878908687764 352.12000833705935 0.7898229918883921
13.33810646364118 353.10544068344234 0.7910469388015366
13.343334018594597 351.79334752272234 0.7896137096412108
13.348561573548013 353.0971197045213 0.7918046119422296
13.353789128501429 353.77337772869987 0.7918564654995832
13.359016683454845 354.0733119251307 0.792143536452865
13.364244238408261 355.4673077195219 0.7931095739862299
13.369471793361678 361.92129795978434 0.7998089042221436
13.374699348315094 367.6645116858931 0.8065484759726059
13.37992690326851 372.70632556861017 0.8118205454279073
13.385154458221926 380.21665423324805 0.8194647977169389
13.390382013175342 380.5380634123963 0.819742716207738
13.395609568128759 382.9759975175787 0.8225648186732121
13.400837123082175 383.78397923873234 0.8229996980497045
13.406064678035591 380.7506487374898 0.8199655401000239
13.411292232989007 380.18604199402364 0.8189808483497101
13.416519787942423 375.7287571587356 0.8140220633396424
13.42174734289584 373.01705940506946 0.811235282541352
13.426974897849256 370.17617235281784 0.8084392635953711
13.432202452802672 367.36782584524826 0.8056741499347974
13.437430007756088 361.53395143704483 0.8007510185863456
13.442657562709504 356.9791046607723 0.7963790819767811
13.44788511766292 349.2578792310553 0.7883292783842577
13.453112672616337 345.4525991330181 0.7848371159048974
13.458340227569753 346.4599310082786 0.7846980948760715
13.46356778252317 343.21068332748354 0.781512087862503
13.468795337476585 340.844153403957 0.7788405741001622
13.474022892430002 341.8971802600068 0.7812437437629473
13.479250447383418 340.44162625742905 0.7806567974997506
13.484478002336834 342.02281122196194 0.7829941918815928
13.48970555729025 338.7012442587144 0.7792112829598666
13.494933112243666 333.8394675590388 0.772695818285946
13.500160667197083 331.7651334123473 0.7693001309555076
13.505388222150499 328.7971637663746 0.7647334354261616
13.510615777103915 329.20989320513996 0.7658132948010665
13.515843332057331 330.6678806390754 0.7668827609925313
13.521070887010747 331.45253523776097 0.7672986702065271
13.526298441964164 333.86231451068676 0.7697178376140534
13.53152599691758 335.8517672939402 0.7717481734937265
13.536753551870996 342.9078437311034 0.7811052866162533
13.541981106824412 343.7519960086723 0.783770818521418
13.547208661777828 344.3256453928562 0.7843919075740503
13.552436216731245 340.5779818040756 0.7799417184477875
13.55766377168466 340.1777422916693 0.7797143048836015
13.562891326638077 339.37821899365264 0.778421243616255
13.568118881591493 340.38041379072985 0.7792831594358409
13.57334643654491 340.5115209626763 0.7789339656059879
13.578573991498326 340.3657589207962 0.7788806528595096
13.583801546451742 337.8414105721293 0.776239723256242
13.589029101405158 335.1601835280156 0.7734237500502551
13.594256656358574 330.89959288647293 0.7682329480023962
13.59948421131199 327.6300592092243 0.7647910193980467
13.604711766265407 323.4066088461649 0.7601670914350087
13.609939321218823 320.861102636991 0.7580816222708359
13.615166876172239 318.3527124585858 0.7554314628181324
13.620394431125655 320.98085162186345 0.7574160498438405
13.625621986079071 323.10687863293543 0.7608338472317506
13.630849541032488 323.6643024714685 0.7617361030896578
13.636077095985904 325.21846655908007 0.7635600521650517
13.64130465093932 324.66985388512643 0.762503391294774
13.646532205892736 324.92146857383216 0.761515935687948
13.651759760846153 324.7130352758321 0.7612217878668097
13.656987315799569 325.6123463577183 0.7625164077067608
13.662214870752985 329.52637660873813 0.767091436945635
13.667442425706401 332.2187008758274 0.7703977152296405
13.672669980659817 334.47914182971186 0.7731397258528576
13.677897535613234 335.85999498263976 0.7748077453282217
13.68312509056665 334.1376725121551 0.7734326166952017
13.688352645520066 336.8913562779727 0.7767553673208276
13.693580200473482 336.57430794979615 0.7767182600222314
13.698807755426898 335.73037522861677 0.7756474317273676
13.704035310380315 337.8393883037261 0.7776869385581938
13.70926286533373 336.09699190972907 0.776005763924587
13.714490420287147 333.89788208574214 0.7729435532779213
13.719717975240563 329.7624350754521 0.7679442277461026
13.72494553019398 328.2535732073894 0.7652868711838122
13.730173085147396 328.98963697591034 0.7665651606087645
13.735400640100812 330.1833545631571 0.7687954951395003
13.740628195054228 329.262665568176 0.7678297106067051
13.745855750007644 330.4317911451747 0.7691518968112558
13.75108330496106 330.51370696843935 0.7692833454126384
13.756310859914477 327.9307612079688 0.7650790842154356
13.761538414867893 325.2688625595869 0.7624822593958348
13.766765969821309 325.13240178735424 0.7627016384680884
13.771993524774725 326.43563702133184 0.7642837995844458
13.777221079728141 331.8514106314172 0.7709011184208965
13.782448634681558 332.25085464739743 0.770339270618193
13.787676189634974 331.62906805880084 0.7691126635167886
13.79290374458839 332.68863290551576 0.7699904783063446
13.798131299541806 338.9997134981386 0.7767995948902913
13.803358854495222 341.9319304289 0.7801572355451184
13.808586409448639 348.38457272328566 0.7878456680319313
13.813813964402055 355.61797002742736 0.7962464643687859
13.819041519355471 361.74208377113064 0.8032520408246879
13.824269074308887 367.7809946827628 0.8091219315951319
13.829496629262303 375.63730152250065 0.8171733798052369
13.83472418421572 382.1509245359139 0.8240513005283248
13.839951739169136 394.8241853733032 0.8364624079914049
13.845179294122552 402.75401199882856 0.8443416850719616
13.850406849075968 414.99424580116386 0.8562933431566794
13.855634404029384 429.91375478611985 0.8709501657711682
13.8608619589828 440.66515897289554 0.8816844601669732
13.866089513936217 455.6176644895753 0.8961144397517977
13.871317068889633 466.16259720125026 0.9067792079823397
13.87654462384305 470.418397033009 0.9114696113617496
13.881772178796465 470.012949111257 0.9109905661119503
13.886999733749882 465.8069053624147 0.9075139133236427
13.892227288703298 459.1236678603075 0.9008992266013559
13.897454843656714 450.4615231277908 0.8924261759787074
13.90268239861013 440.76004114952326 0.883046017165905
13.907909953563546 428.19839653077 0.8703633749992731
13.913137508516963 416.88430804911815 0.8580906563464995
13.918365063470379 406.12373100828 0.8471773986692821
13.923592618423795 394.44408033591003 0.8347077231227031
13.928820173377211 383.12672107785727 0.823628266577563
13.934047728330627 373.9322857298506 0.8142974762340048
13.939275283284044 368.09111397457315 0.8074576912566617
13.94450283823746 363.67037593137997 0.8030911144350866
13.949730393190876 357.67220046042104 0.796278167398211
13.954957948144292 352.15278834224085 0.790053559541643
13.960185503097708 350.1463619914666 0.7888572781489666
13.965413058051125 350.31967043330536 0.7896544845580911
13.97064061300454 352.0432916153041 0.79273093147758
13.975868167957957 349.18602770031 0.7903862110017862
13.981095722911373 341.04543880778505 0.7801197198906833
13.98632327786479 336.83960110924875 0.7750681992040903
13.991550832818206 333.6583871601483 0.7712870050588998
13.996778387771622 334.1043461038373 0.7716352648020579
14.002005942725038 334.7345599160771 0.7726108955333283
14.007233497678454 334.15137543169595 0.7722395666555252
14.01246105263187 337.0273660606145 0.7753892634475299
14.017688607585287 341.7514715665002 0.7822787340247513
14.022916162538703 348.01706918020716 0.7899819426634042
14.028143717492119 350.6841081352724 0.7922611681917088
14.033371272445535 351.2986412355794 0.7921528565514405
14.038598827398951 350.6511465279038 0.7907480459195583
14.043826382352368 351.0927190088008 0.7911427362443156
14.049053937305784 356.0137548051924 0.7972039242181097
14.0542814922592 358.6030037610023 0.7999192941204212
14.059509047212616 362.7020763565563 0.8044988535950015
14.064736602166032 368.3808728212652 0.8101415888119795
14.069964157119449 370.5824509252989 0.8117599034085817
14.075191712072865 372.3689656045455 0.8132934210569264
14.080419267026281 374.3479167787867 0.8150503520838239
14.085646821979697 375.2990056477323 0.8160843119206076
14.090874376933114 375.69760017956486 0.8166222710777419
14.09610193188653 374.9827791187654 0.816641323653535
14.101329486839946 374.02847569076874 0.8149734859805609
14.106557041793362 372.8458196302175 0.8138553273341975
14.111784596746778 372.92569399945717 0.8142308016583121
14.117012151700195 368.7172732680507 0.8104212048135592
14.12223970665361 365.3211445577384 0.8069083738617749
14.127467261607027 362.64490151167826 0.8045483672420249
14.132694816560443 361.9614119565835 0.8037049140863032
14.13792237151386 363.6485644059679 0.8057185222567018
14.143149926467276 366.24520546059415 0.8081095007636906
14.148377481420692 366.62736299488733 0.8077455290938361
14.153605036374108 366.5017424946657 0.807851464400835
14.158832591327524 363.7432828618089 0.8047377194185025
14.16406014628094 363.4204545709206 0.8047229612301328
14.169287701234357 362.24713318104915 0.8031091817672045
14.174515256187773 361.02701465665467 0.8010601761937399
14.179742811141189 358.2897916794209 0.7983201701446406
14.184970366094605 356.5205276689138 0.7959831436195974
14.190197921048021 351.6104709044471 0.7905926911160699
14.195425476001438 347.43380808629286 0.7871098690910495
14.200653030954854 343.7270163724677 0.7819965757592036
14.20588058590827 341.25374450058854 0.7783976009451483
14.211108140861686 342.7900671211515 0.7801959487052728
14.216335695815102 346.9605552672906 0.7840242258516896
14.221563250768519 350.5515071787027 0.788896203455725
14.226790805721935 353.41424131251716 0.7926574934934049
14.232018360675351 351.7540523341712 0.7902889354288702
14.237245915628767 351.37685713833065 0.789162017125454
14.242473470582183 350.98392157330005 0.7876103265224002
14.2477010255356 349.70878050438245 0.7859227437120683
14.252928580489016 351.777615332572 0.7886284620513256
14.258156135442432 353.3064248963038 0.7899602048388685
14.263383690395848 361.3861760240597 0.7984752833252478
14.268611245349264 366.66949674989945 0.8030447732234338
14.27383880030268 369.8848046539424 0.8060732814132965
14.279066355256097 376.31470241765425 0.8127474618878308
14.284293910209513 383.9052252837805 0.8211270966792615
14.28952146516293 397.65136727093693 0.8349192866954799
14.294749020116345 407.3226933395206 0.8451242944790336
14.299976575069762 412.0140612673284 0.8492471064991669
14.305204130023178 413.64928754448647 0.8504532358228571
14.310431684976594 415.1049675397878 0.8520349549079441
14.31565923993001 418.18612179607084 0.8549992159948023
14.320886794883426 418.2782163951545 0.8555263558946854
14.326114349836843 422.18898948403756 0.8605067443080919
14.331341904790259 423.04466219782915 0.8610521809004239
14.336569459743675 423.73385386854295 0.8622204243199229
14.341797014697091 421.3092313590487 0.859252172549054
14.347024569650507 417.726384290127 0.8549539396170913
14.352252124603924 414.24792615141274 0.8513509181929433
14.35747967955734 414.4893851942422 0.8518480302416557
14.362707234510756 414.30798311705496 0.8517817428884347
14.367934789464172 413.2911787416634 0.8514754529209506
14.373162344417588 413.44401433845326 0.8512571908293579
14.378389899371005 412.19606871616 0.8502272043211347
14.38361745432442 414.3677514594893 0.8527591054012388
14.388845009277837 412.4551671526809 0.8506862332564329
14.394072564231253 405.2669237587665 0.8436676223858698
14.39930011918467 400.9025414661051 0.8394197811536234
14.404527674138086 397.18375809690014 0.8348835033019104
14.409755229091502 398.6335438014716 0.8364115772818724
14.414982784044918 395.3886141705917 0.8326744077180905
14.420210338998334 390.1851981909594 0.8277485182792775
14.42543789395175 388.70512957916304 0.8264722954859781
14.430665448905167 388.71532453021587 0.8256058255041432
14.435893003858583 387.73186544895293 0.8250479187258517
14.441120558811999 389.63931817589435 0.8272872100040423
14.446348113765415 390.7261483342241 0.828655715689224
14.451575668718831 392.1605302736161 0.8304627468251595
14.456803223672248 400.43074658244905 0.8388795618558331
14.462030778625664 411.8563338167409 0.8503543713000129
14.46725833357908 428.45846293018724 0.8675253383877619
14.472485888532496 454.5430757514172 0.892882971872146
14.477713443485912 486.8559827926726 0.9231492180485
14.482940998439329 522.8892220280296 0.9565630110494563
14.488168553392745 556.4518283703014 0.9866064285303098
14.493396108346161 577.1948523782444 1.0049425200931819
14.498623663299577 579.2834003638345 1.006901962132072
14.503851218252994 557.6772541754472 0.987814322891447
14.50907877320641 524.0746948309603 0.9580355483453309
14.514306328159826 483.8813428670698 0.9206416582367719
14.519533883113242 446.8337147718956 0.8850716094040604
14.524761438066658 412.956739940402 0.8509893799782732
14.529988993020075 388.36527493163203 0.8261449044951956
14.53521654797349 374.18225538536467 0.8112477706918155
14.540444102926907 364.4680747124166 0.8012071483794468
14.545671657880323 358.22135552441506 0.7945645904146305
14.55089921283374 351.41590439287154 0.7871464381940615
14.556126767787156 345.6981835518851 0.7814053292654526
14.561354322740572 342.64043417927275 0.7782346958565098
14.566581877693988 338.2036496767193 0.7731439872850322
14.571809432647404 337.1394950456949 0.7716819735503556
14.57703698760082 336.6110484377899 0.7710953595082104
14.582264542554237 342.27201082445225 0.7772635804194223
14.587492097507653 344.421935262299 0.7794152366424971
14.592719652461069 344.1290734704513 0.7779223784595363
14.597947207414485 345.5881921005684 0.7794823048427393
14.603174762367901 346.6715722622574 0.7801640937060533
14.608402317321318 351.03455139175327 0.7853598975761757
14.613629872274734 352.6631796957186 0.7870215356821734
14.61885742722815 353.2881939966009 0.787614645149781
14.624084982181566 350.18217114116004 0.7841398492941166
14.629312537134982 350.96209559993247 0.7848008011331785
14.634540092088399 350.71499801550294 0.7840636254066204
14.639767647041815 352.5118112868034 0.7853392400382628
14.644995201995231 349.9564173566711 0.7828112778265102
14.650222756948647 350.4255588253416 0.7822383644095141
14.655450311902063 349.1631304702511 0.7805672988710877
14.66067786685548 350.5248999186897 0.7819422975829895
14.665905421808896 352.3912211640908 0.7845728210880023
14.671132976762312 349.5860389616145 0.782001356159677
14.676360531715728 346.85260496404834 0.7786515601215623
14.681588086669144 343.18082641314874 0.7745140920251434
14.68681564162256 340.0711529664038 0.7710898308962174
14.692043196575977 336.11171984438744 0.7661837030291069
14.697270751529393 333.9244194088998 0.7641579822436437
14.70249830648281 332.3766151501786 0.7618674528565863
14.707725861436225 331.584509306134 0.7599991979398186
14.712953416389642 331.50348253440825 0.760013348796457
14.718180971343058 331.93825803883135 0.7603162965436421
14.723408526296474 335.19522701299627 0.7647651512442113
14.72863608124989 337.27305928634684 0.7678023183731963
14.733863636203306 338.17929681379195 0.7684277092256988
14.739091191156723 339.50720307625085 0.7697822563304246
14.744318746110139 338.99572824685487 0.7697748949397536
14.749546301063555 340.20871852820954 0.7711385137574162
14.754773856016971 336.1803064641043 0.7668493095210832
14.760001410970387 333.7545300676003 0.764603872390111
14.765228965923804 336.3809320337675 0.7668517153200493
14.77045652087722 336.3453503230541 0.7665448085216489
14.775684075830636 339.49020637324475 0.7696033481523004
14.780911630784052 342.4411216116411 0.7728999957631886
14.786139185737468 345.01689460726953 0.7761879803935573
14.791366740690885 350.98286790148484 0.7820837121652617
14.7965942956443 351.7985212137104 0.7828666927050364
14.801821850597717 358.12287789410806 0.790658370593041
14.807049405551133 364.69611253204204 0.7972698728065484
14.81227696050455 371.3492140405995 0.8045913659490764
14.817504515457966 377.699525011002 0.8110973586255396
14.822732070411382 385.2748352324384 0.8180377151527499
14.827959625364798 394.16815085800516 0.8274995860799319
14.833187180318214 400.312784776455 0.834170616824606
14.83841473527163 408.90925117464434 0.8423567615482409
14.843642290225047 416.07920763506985 0.8498799291085574
14.848869845178463 425.94926357338414 0.8595558893398809
14.854097400131879 436.1220316105905 0.8694005218822473
14.859324955085295 442.4877255946047 0.8760003448965363
14.864552510038711 444.9735609704638 0.8778998350649038
14.869780064992128 442.2974217618968 0.875823725970649
14.875007619945544 439.6006490448827 0.8732900293411088
14.88023517489896 435.0888014757663 0.8684789973697077
14.885462729852376 430.3991587935504 0.864451809214603
14.890690284805792 420.0287717466792 0.8547095389450167
14.895917839759209 413.1595044456251 0.8476565802532349
14.901145394712625 405.9870003225223 0.8404659408209189
14.906372949666041 402.5406924426008 0.836064797153798
14.911600504619457 398.3425739438792 0.8322136524970567
14.916828059572873 392.926269331268 0.8269498475892619
14.92205561452629 382.21575284729744 0.8154644008147885
14.927283169479706 373.3915417175009 0.8058074524067762
14.932510724433122 369.7282696989132 0.8020603767472568
14.937738279386538 371.4265416164095 0.8046842868161693
14.942965834339955 370.23320599951495 0.8039922508173444
14.94819338929337 366.6496477854201 0.799923208405958
14.953420944246787 364.61446778334323 0.7976412885503499
14.958648499200203 365.8384149814479 0.7989394928019355
14.96387605415362 368.6503907521229 0.8019359962833296
14.969103609107036 372.19374720620493 0.8059953934083045
14.974331164060452 372.95289320407284 0.806580790605001
14.979558719013868 377.91090700354005 0.8115549039892452
14.984786273967284 383.2010450661535 0.8172256873725467
14.9900138289207 388.14336947928825 0.8220430719688896
14.995241383874117 395.2850605770197 0.8287018939917349
15.000468938827533 402.6885875207222 0.8362611544760409
15.005696493780949 407.7068569143595 0.8412460137809847
15.010924048734365 413.41869041047596 0.847211281478498
15.016151603687781 413.00699114758515 0.8471922887704992
15.021379158641198 412.79110499555253 0.8468466876060828
15.026606713594614 408.45150208144616 0.8423261515383315
15.03183426854803 411.568690324923 0.8458062950802658
15.037061823501446 410.18915416761615 0.8443658780149175
15.042289378454862 409.67229140572 0.8438755178553796
15.047516933408279 404.78098570114656 0.8391962439683903
15.052744488361695 399.98974838176827 0.8345121924007088
15.057972043315111 395.7735707556187 0.8305002495831582
15.063199598268527 388.96972864757237 0.8234289944673094
15.068427153221943 384.1407225524094 0.8185715741978974
15.07365470817536 379.6253703407718 0.8136087764486937
15.078882263128776 375.5229483398405 0.8089647184393265
15.084109818082192 368.0609956280456 0.8013506257882479
15.089337373035608 361.820471979344 0.7947825320844107
15.094564927989024 355.43011231841416 0.7886080548324091
15.09979248294244 354.8491783793294 0.7886649024969329
15.105020037895857 351.0661354545051 0.784593665179875
15.110247592849273 345.80225248594377 0.7787073672951913
15.11547514780269 340.7846667044098 0.7733557870593485
15.120702702756105 337.93374161206367 0.7700669827726364
15.125930257709522 337.6925152089866 0.7693332381639274
15.131157812662938 337.92785906278675 0.7702823569150342
15.136385367616354 335.7845981289232 0.7691099187079645
15.14161292256977 332.1648813499378 0.7652717338149357
15.146840477523186 329.3611275481726 0.762077983459437
15.152068032476603 328.5147411539 0.7602084301483779
15.157295587430019 330.8857034404897 0.7630729601625007
15.162523142383435 329.7511744144448 0.7617348777407816
15.167750697336851 324.38423791261647 0.7558586440942958
15.172978252290267 321.08387828524496 0.751092878620611
15.178205807243684 319.42149573119906 0.7492748737038641
15.1834333621971 316.7024317360918 0.7457131790412891
15.188660917150516 315.0444021633938 0.7437289243665643
15.193888472103932 311.4835709750769 0.7396129889653121
15.199116027057348 308.7766174617227 0.7366940010954226
15.204343582010765 310.9353909457037 0.7403063444145807
15.20957113696418 312.21103046105566 0.7417876059851313
15.214798691917597 312.71070084737204 0.7420177653358461
15.220026246871013 311.99494376390663 0.7416034054972622
15.22525380182443 308.69922382613765 0.7370387911452296
15.230481356777846 310.64004641992557 0.7404004175039777
15.235708911731262 311.50358847278443 0.7421070069158388
15.240936466684678 311.54473165495176 0.7415282459866586
15.246164021638094 311.2532573956398 0.7419958896585485
15.25139157659151 311.56925203018193 0.7420189172338231
15.256619131544927 308.5388088477979 0.7386948731153727
15.261846686498343 305.926224581889 0.7367423943699102
15.267074241451759 300.39478178833974 0.7292758796016299
15.272301796405175 296.8964081260801 0.7254848649523635
15.277529351358591 296.2164372599094 0.7246242200726996
15.282756906312008 295.419356200663 0.7239431807945994
15.287984461265424 296.7268432048333 0.7254380663621591
15.29321201621884 297.093604400295 0.7256571880074121
15.298439571172256 297.8924174855755 0.7259138752935012
15.303667126125672 297.70966111494835 0.7255156363433378
15.308894681079089 298.43179322685523 0.726006651079009
15.314122236032505 298.82314217925386 0.727126571300953
15.319349790985921 297.5284789457726 0.728048984077478
15.324577345939337 300.30084449478045 0.7309704060485211
15.329804900892753 302.1300273708621 0.7326112677993509
15.33503245584617 305.2315634331435 0.7353751112527079
15.340260010799586 304.309169436268 0.733449879144614
15.345487565753002 305.59026270219164 0.7349341953595421
15.350715120706418 304.62759802100504 0.7327316855200406
15.355942675659835 306.0841713192016 0.7336419829850972
15.36117023061325 309.018670472921 0.7378949032612726
15.366397785566667 309.82798924497564 0.7387720661497379
15.371625340520083 313.92262422809654 0.7437183772559601
15.3768528954735 317.56949662112123 0.747838459739203
15.382080450426916 323.95366749899557 0.7546314890484471
15.387308005380332 329.86756904777843 0.7609350990711945
15.392535560333748 331.8823323765756 0.7633362044488093
15.397763115287164 334.25114606587255 0.775733372020435
15.40299067024058 335.03646149604225 0.784883045701444
15.408218225193997 335.67351957900297 0.7901395165241292
15.413445780147413 336.31387716632474 0.7943345420204704
15.418673335100829 335.49426601770546 0.7970046435687437
15.423900890054245 336.2246828727198 0.8002682476476928
15.429128445007661 338.3920282699226 0.8064132519564069
15.434355999961078 336.862056682333 0.8086628355612142
15.439583554914494 332.41546760682974 0.8071836173908756
15.44481110986791 326.4891086277138 0.803333100030723
15.450038664821326 325.40156207599114 0.8045496524383852
15.455266219774742 324.98396200345655 0.8062063646033467
15.460493774728159 323.20340817919964 0.8065688016718524
15.465721329681575 324.1939717392193 0.8094611419813572
15.470948884634991 322.3747636917642 0.8089059281934552
15.476176439588407 320.7848122072048 0.809359035848429
15.481403994541823 319.972712553511 0.8108402480611907
15.48663154949524 319.73059353729957 0.8130363955240227
15.491859104448656 320.9630625063995 0.815859306698729
15.497086659402072 317.8400875078302 0.8133355365797247
15.502314214355488 317.27550739960145 0.8148204105323373
15.507541769308904 316.9217814248051 0.8159865795115616
15.51276932426232 314.2274745851005 0.8143476551082127
15.517996879215737 313.6687711454386 0.8151637199146358
15.523224434169153 312.86752415934586 0.8160221185352904
15.52845198912257 312.84193862233076 0.817823112247303
15.533679544075985 314.1093888194673 0.8218138285827697
15.538907099029402 315.46398554184435 0.8260007668297699
15.544134653982818 313.535440840278 0.8253643590222347
15.549362208936234 315.8915188263975 0.8302372254654383
15.55458976388965 315.42504896176376 0.8302292909006969
15.559817318843066 318.1610178903385 0.8346448209511098
15.565044873796483 320.4647111935106 0.8393001696673763
15.570272428749899 323.42416100918183 0.8445064876568704
15.575499983703315 324.7107388878653 0.847612957779831
15.580727538656731 328.3941755754167 0.853895466794957
15.585955093610147 329.8441291592111 0.8573219375356244
15.591182648563564 329.3482402794985 0.8579051697923177
15.59641020351698 327.07875613875524 0.8565752961351736
15.601637758470396 326.2844789153194 0.8570974085005315
15.606865313423812 325.3588972172707 0.8582880721446011
15.612092868377228 323.4555563785812 0.8578341524267757
15.617320423330645 328.07461250851844 0.8662899249548507
15.62254797828406 327.0296368435841 0.8662362204654248
15.627775533237477 323.77748126625136 0.8625823401083749
15.633003088190893 320.16060209428315 0.8588398732493283
15.63823064314431 316.9255809521762 0.8519657581098885
15.643458198097726 317.56811227318013 0.8411567692692417
15.648685753051142 321.6233265088729 0.8401652895834784
15.653913308004558 323.9210226731449 0.8380580488645875
15.659140862957974 322.95450844447106 0.8323119439724845
15.66436841791139 321.35083721282444 0.8270918179128117
15.669595972864807 318.2897439151323 0.8199498921690702
15.674823527818223 313.60200324246875 0.8128261179142068
15.680051082771639 313.6486829204387 0.8120512442648058
15.685278637725055 316.07377799335217 0.8136244765154907
15.690506192678471 318.6468574994717 0.8162515705039807
15.695733747631888 318.667603918243 0.8140427672439288
15.700961302585304 313.40804862719364 0.8061134915092414
15.70618885753872 312.5693176510995 0.8037555550021698
15.711416412492136 315.4473226942849 0.8064216833482353
15.716643967445552 319.3448196653705 0.8108026469853926
15.721871522398969 323.11618957735135 0.8146488689152728
15.727099077352385 322.7762889335019 0.8122364197758855
15.732326632305801 322.7125679605336 0.8098157932400083
15.737554187259217 321.52874790400705 0.8071201001147331
15.742781742212633 321.3163550675862 0.8056832985471113
15.74800929716605 323.99242336973845 0.8083553476804048
15.753236852119466 323.6784833286816 0.8065324207810931
15.758464407072882 322.60443457709596 0.8041691320392811
15.763691962026298 321.7962474216902 0.8026163523013201
15.768919516979715 323.57977620921207 0.8032862155944724
15.77414707193313 326.19785039000675 0.8058847055795642
15.779374626886547 327.3516574766115 0.8071187420950652
15.784602181839963 328.28289449294414 0.8077138960696915
15.78982973679338 330.09320784913365 0.8094725718881715
15.795057291746796 332.20841453628907 0.8119134113072252
15.800284846700212 333.0998490817853 0.8123159098890189
15.805512401653628 331.6576728314983 0.8094715316728501
15.810739956607044 332.167002244828 0.8087589120332304
15.81596751156046 331.46462752877954 0.806684263917137
15.821195066513877 329.996734108658 0.80443246338478
15.826422621467293 330.7052128464188 0.8046047729764345
15.831650176420709 331.2884620046311 0.8053062971810293
15.836877731374125 334.08452863898196 0.8089174469156789
15.842105286327541 333.98206630339394 0.8099968643935168
15.847332841280958 332.21805029555514 0.8080473564743976
15.852560396234374 328.3439713774476 0.8032046280026364
15.85778795118779 323.38920742561305 0.7959939228616312
15.863015506141206 320.72576639712605 0.7917607608092025
15.868243061094622 317.4957947147346 0.7863785530429565
15.873470616048039 317.4509317323041 0.7863877945399552
15.878698171001455 317.78254393206385 0.7866475396157653
15.883925725954871 319.6459019133353 0.7879737057097657
15.889153280908287 320.3579465016423 0.7884796091535046
15.894380835861703 321.03769014547754 0.788256937779461
15.89960839081512 322.4685994154308 0.7901729878775821
15.904835945768536 322.37201855790255 0.7901604987867058
15.910063500721952 318.9479086947435 0.7855774440281561
15.915291055675368 313.68127956153455 0.7776048800103649
15.920518610628784 312.91188878875687 0.776230432065562
15.9257461655822 314.0747429743628 0.7776098301056706
15.930973720535617 317.75272710316307 0.7826456974981455
15.936201275489033 318.3760458523341 0.7830948324744287
15.94142883044245 317.79059507542917 0.7813663360554163
15.946656385395865 319.9454667286472 0.7840762896067515
15.951883940349282 316.75601021484704 0.7809574284400417
15.957111495302698 318.4125577486227 0.7834055258555882
15.962339050256114 319.38799553829693 0.7851187481807878
15.96756660520953 317.81400133505036 0.7821748018630282
15.972794160162946 314.7465023064687 0.7781623078308317
15.978021715116363 309.9667005257529 0.7720281357363271
15.983249270069779 307.74149913978096 0.76963420772425
15.988476825023195 306.6681975168791 0.7683859909538846
15.993704379976611 304.8744819685164 0.7667527623413529
15.998931934930027 304.784616047712 0.7669698395714002
16.004159489883442 300.51431462071275 0.7622840248312424
16.009387044836856 300.55321857214733 0.7624520683166991
16.01461459979027 298.5951826021713 0.7588491067237203
16.019842154743685 298.85149530966567 0.759330381297375
16.0250697096971 298.57836843606356 0.7578193836255503
16.030297264650514 299.4663603888727 0.758855126404739
16.03552481960393 303.9297493736662 0.764612158650675
16.040752374557343 309.4319889950392 0.770803436668387
16.045979929510757 314.51858713242024 0.7778257037706574
16.05120748446417 318.9435986076886 0.7830089822905026
16.056435039417586 321.64084690871186 0.7862663271929007
16.061662594371 322.8990095876273 0.7858328968019263
16.066890149324415 326.4875004977404 0.7889563657353152
16.07211770427783 326.5587981413653 0.7885809899894954
16.077345259231244 329.36054813353803 0.7920541423030617
16.08257281418466 331.87028302142204 0.7946500606302566
16.087800369138073 333.02029394165254 0.7961469642975463
16.093027924091487 333.65480884110366 0.7968763299585445
16.0982554790449 331.46239831710227 0.7940406920509039
16.103483033998316 332.15000167390826 0.7959016288315696
16.10871058895173 333.91861452011767 0.7969560350120928
16.113938143905145 334.51407365108764 0.7975580986550874
16.11916569885856 332.8301288586597 0.7961595010799656
16.124393253811974 327.6694868956491 0.7903819381634721
16.129620808765388 324.0173706306095 0.7866779421372048
16.134848363718802 323.23447084918126 0.786060009510336
16.140075918672217 322.2017771492436 0.7847623877713221
16.14530347362563 320.1260410961171 0.7834866496122318
16.150531028579046 314.8153304386048 0.7765713283706759
16.15575858353246 315.2056503673915 0.7766165822582008
16.160986138485875 315.6948832102621 0.7766901876871257
16.16621369343929 314.62672323458975 0.7743268454483138
16.171441248392703 313.30076234991543 0.773808555625048
16.176668803346118 310.7434010134591 0.7710457939670787
16.181896358299532 311.9316659987715 0.7723127300644392
16.187123913252947 312.74085974037547 0.7728013181762737
16.19235146820636 314.058186651639 0.7743786522919429
16.197579023159776 315.57953004178376 0.7762374193881542
16.20280657811319 311.10011602696494 0.7712311285250906
16.208034133066604 307.1900495630214 0.7666393692335267
16.21326168802002 299.9867197879954 0.758297931074616
16.218489242973433 295.7133510232077 0.7520828334390247
16.223716797926848 294.43054599719926 0.7507751282175975
16.228944352880262 296.2537103280475 0.753109651741376
16.234171907833677 299.84797031718807 0.7583107892699591
16.23939946278709 298.1864842808036 0.7566621452058057
16.244627017740505 294.7498043000623 0.7523716062825674
16.24985457269392 291.2733833409335 0.7479102296695593
16.255082127647334 291.9303383758765 0.7497534526891029
16.26030968260075 290.79490512592884 0.7478966854653909
16.265537237554163 288.84704940246985 0.7451817810652099
16.270764792507578 286.6103388410974 0.7406389062327647
16.275992347460992 284.70963898372213 0.7387909701205797
16.281219902414406 282.46980046849035 0.7362677257308469
16.28644745736782 281.5049726544229 0.734909199693733
16.291675012321235 283.6075393462449 0.7369190165155054
16.29690256727465 287.43566102685855 0.7404461041711948
16.302130122228064 289.0622786101427 0.7422574613949781
16.30735767718148 291.35756348740654 0.744783245984097
16.312585232134893 291.6101159868709 0.7443348783011516
16.317812787088307 291.37601359804364 0.7442692717751335
16.323040342041722 291.17335446423317 0.7439733123240572
16.328267896995136 294.1066819008841 0.7464855053698443
16.33349545194855 293.8442827148616 0.7450825572940217
16.338723006901965 292.79652194342896 0.7435850534882666
16.34395056185538 294.7312868360207 0.7455631830550571
16.349178116808794 299.023427384509 0.7519609638788621
16.35440567176221 307.3277218199301 0.7612545371683965
16.359633226715623 318.12243339363056 0.7736181965558449
16.364860781669037 329.9769004511383 0.7869380808278729
16.37008833662245 345.18880890144203 0.8030473906731623
16.375315891575866 357.8910537295588 0.8170390281299037
16.38054344652928 367.90433032859545 0.8274281516620142
16.385771001482695 371.86196892158165 0.8313448755607177
16.39099855643611 373.21123106722496 0.8333469960792841
16.396226111389524 367.9034535685986 0.8272594302124968
16.401453666342938 363.2871704355996 0.8219946863623586
16.406681221296353 356.9508987809613 0.8145930342241174
16.411908776249767 351.2712249413692 0.8068029363721598
16.41713633120318 348.42388902361984 0.8033875794463264
16.422363886156596 347.00774970065646 0.8016244520333795
16.42759144111001 349.85632869252083 0.8038859072040749
16.432818996063425 354.1450879574668 0.8088761469136909
16.43804655101684 359.01007209627375 0.8134324015521107
16.443274105970254 362.7566564361883 0.8177924022486224
16.448501660923668 369.4169895635696 0.8257691986291614
16.453729215877082 378.1510147487272 0.835066282411636
16.458956770830497 384.17135345872526 0.84172271836114
16.46418432578391 387.4782258803383 0.8451946543826276
16.469411880737326 389.44494589258153 0.847280000270431
16.47463943569074 386.3770491210699 0.8441987581068786
16.479866990644155 375.82266039180007 0.8323940789662175
16.48509454559757 362.8167435233995 0.8174516739343904
16.490322100550983 348.49190883765993 0.8013971592367609
16.495549655504398 338.31252176904337 0.7891749399595628
16.500777210457812 328.27405790233655 0.778173212614069
16.506004765411227 324.2419067157508 0.7739523137526217
16.51123232036464 319.9737647610132 0.7687707186656095
16.516459875318056 312.17997875447793 0.7599371900452596
16.52168743027147 308.3565789611284 0.7557966303455589
16.526914985224884 305.40570407101933 0.7522108375435251
16.5321425401783 308.1639946469708 0.7562068091705387
16.537370095131713 310.3852780205398 0.7574750766335113
16.542597650085128 308.29095530427094 0.7555162369459808
16.547825205038542 306.7653373884404 0.7528746233535124
16.553052759991957 305.60120167408684 0.7509962181929826
16.55828031494537 302.33718100262007 0.7481982235337764
16.563507869898785 303.1882415115022 0.7489558621783006
16.5687354248522 302.51177136203427 0.7481078683323592
16.573962979805614 301.10533161642786 0.7468434704312472
16.57919053475903 298.0966235018153 0.7429306428378065
16.584418089712443 292.5121506391204 0.7365730723220186
16.589645644665858 289.05140018642396 0.7325411730899568
16.594873199619272 285.6976249573983 0.7288711812572976
16.600100754572686 285.55434441144354 0.7299215541473745
16.6053283095261 283.0940547247798 0.726983042460517
16.610555864479515 281.77543763495987 0.7241510319144175
16.61578341943293 279.1598657216905 0.7215103678579339
16.621010974386344 276.6671356328589 0.7183645644730391
16.62623852933976 276.50079971991755 0.7180744962488937
16.631466084293173 273.8252287188019 0.7138630191123273
16.636693639246587 274.09411811798265 0.7134491877503036
16.641921194200002 273.8121701089228 0.7142066039000908
16.647148749153416 270.216908472536 0.7093813010883228
16.65237630410683 268.603580092332 0.7082730088273647
16.657603859060245 266.2808387543491 0.704386876980236
16.66283141401366 264.88785698190617 0.7013953916538844
16.668058968967074 262.3115096578886 0.6977645242774603
16.67328652392049 259.77441353698214 0.6958488549211408
16.678514078873903 258.41223384081337 0.6941375711494784
16.683741633827317 261.2555169852789 0.6989544710134501
16.68896918878073 261.22795130809874 0.6984554168510708
16.694196743734146 259.85160372462286 0.6961363593417639
16.69942429868756 258.5309413729763 0.6925643691349203
16.704651853640975 259.10249541651706 0.6923854256797888
16.70987940859439 260.3650922787132 0.6943134114143628
16.715106963547804 258.42371287936913 0.692686432079741
16.720334518501218 255.86346453948153 0.6890194353116244
16.725562073454633 252.7453355010002 0.6849726609413805
16.730789628408047 253.36885192908053 0.6851131105906789
16.73601718336146 252.6226516669333 0.6849917139165669
16.741244738314876 254.13053755256198 0.6866807439427823
16.74647229326829 251.46014356867224 0.6829919348931148
16.751699848221705 252.18487121765673 0.6845622818800647
16.75692740317512 247.22768892275826 0.6777707484500834
16.762154958128534 248.2982843027637 0.6786844677461401
16.767382513081948 247.51530166522113 0.6772102000552637
16.772610068035362 248.2698059122886 0.6769912771880476
16.777837622988777 250.0167324390962 0.6784445955772954
16.78306517794219 252.44191752397313 0.682317176518441
16.788292732895606 253.23940431178295 0.6850313230117642
16.79352028784902 251.21487232407986 0.6824648571653047
16.798747842802435 249.2143802630565 0.6788825857464295
16.80397539775585 248.95222963707965 0.6769625579200463
16.809202952709263 247.60885468392516 0.6755209964785063
16.814430507662678 243.82166797360694 0.6712927057465654
16.819658062616092 241.35803275696665 0.6687330040726921
16.824885617569507 241.76590596620093 0.6707208773119778
16.83011317252292 240.6527308589282 0.668274086109017
16.835340727476336 244.65153731863242 0.6744318228443639
16.84056828242975 245.0179389164976 0.6757482391779075
16.845795837383164 248.55566347450863 0.6811028503138952
16.85102339233658 246.35426136393596 0.6795234583761026
16.856250947289993 247.93755857817945 0.6807247361406737
16.861478502243408 245.48129233235235 0.6766331120821243
16.866706057196822 243.4022411601021 0.6727949490657205
16.871933612150237 242.61631240761125 0.6713135143323002
16.87716116710365 241.36933840181226 0.6698024797258892
16.882388722057065 241.61579836168855 0.6697366403445633
16.88761627701048 243.01538725021302 0.6718431883225779
16.892843831963894 244.3732240801656 0.6731755173049432
16.89807138691731 244.67831477667082 0.6741142872563721
16.903298941870723 242.75209776158664 0.6720215759230529
16.908526496824138 242.11169324020878 0.6714651381625887
16.913754051777552 240.65515168546835 0.6696943318386109
16.918981606730966 240.94337060546692 0.670402172516705
16.92420916168438 241.64351524349206 0.6704885744388934
16.929436716637795 240.52134383970574 0.6678887543158623
16.93466427159121 241.62369877205114 0.6681293677782784
16.939891826544624 238.78753374910912 0.6641328244468786
16.94511938149804 238.42464139616624 0.6646202511976003
16.950346936451453 237.18255500302124 0.665025178835242
16.955574491404867 238.16021316818092 0.6671316930350499
16.960802046358282 238.41002686608417 0.6666454388611284
16.966029601311696 237.50404403364362 0.6644271688385751
16.97125715626511 237.39892933575797 0.6626758121278474
16.976484711218525 234.6661126275276 0.6589109627394747
16.98171226617194 235.42653701049133 0.6611430321842129
16.986939821125354 234.92404502786817 0.6606143170774879
16.99216737607877 235.3799172902887 0.6617548121272345
16.997394931032183 236.93562374860747 0.6652571087995865
17.002622485985597 236.97610033197262 0.664989463274471
17.00785004093901 238.6093605183551 0.664472072120995
17.013077595892426 240.5413385933868 0.6660449595074562
17.01830515084584 238.99273906187003 0.6619358857394082
17.023532705799255 239.03250169895193 0.6626326836729317
17.02876026075267 237.2004694337334 0.6607315747076351
17.033987815706084 237.1956677095842 0.660903481199128
17.039215370659498 235.2447432039727 0.6594824239669381
17.044442925612913 235.03477072715305 0.6594935725085881
17.049670480566327 237.79232836351733 0.6624930408908093
17.05489803551974 240.99748562920638 0.6669342862518884
17.060125590473156 244.35801180486737 0.6695233004092995
17.06535314542657 245.6656957203624 0.6716755778321292
17.070580700379985 247.9638862761937 0.6744174088762394
17.0758082553334 249.20660740583523 0.6772951974637681
17.081035810286814 248.64329851227905 0.6776939850268098
17.086263365240228 250.10544561874312 0.6789145031848149
17.091490920193642 251.56055171341922 0.6790012568671708
17.096718475147057 252.39593790596456 0.6791723821395127
17.10194603010047 251.56396179192438 0.67847402230497
17.107173585053886 249.79648719171433 0.6767840384219299
17.1124011400073 249.06829351483992 0.6757596880677615
17.117628694960715 249.4290186030668 0.6749052622097069
17.12285624991413 251.8769163625706 0.6784301166260809
17.128083804867543 251.52070950654903 0.6771612558079511
17.133311359820958 252.32336618213802 0.6792631918173216
17.138538914774372 249.72197377921216 0.6777800970964594
17.143766469727787 249.74896855625514 0.6766219606931015
17.1489940246812 249.31426498762397 0.6757547084480136
17.154221579634616 248.60473166897472 0.6749597150272867
17.15944913458803 248.29770929821865 0.6757959516502765
17.164676689541444 248.9290561286342 0.6774583239299417
17.16990424449486 250.3152729529098 0.6771296310802363
17.175131799448273 251.7703495877281 0.6778929756073827
17.180359354401688 251.4733526299813 0.6765352578527407
17.185586909355102 250.2394666545289 0.6746831675209516
17.190814464308517 251.15679114232927 0.6761005491866469
17.19604201926193 255.22811797364884 0.682350314091695
17.201269574215345 257.0850120814661 0.6851338075401358
17.20649712916876 258.1506282258964 0.6878975391285321
17.211724684122174 257.01783171176487 0.6867152634504453
17.21695223907559 257.0822018621025 0.686092302469842
17.222179794029003 258.51917668555257 0.6875049180745133
17.227407348982418 256.8038209081685 0.6845219043904054
17.232634903935832 254.94814924379094 0.6818757323545955
17.237862458889246 252.87161373673095 0.6795645389363573
17.24309001384266 251.83850897891148 0.6777487368715409
17.248317568796075 253.80008714316136 0.6800345273577457
17.25354512374949 255.09104982194052 0.681644772944157
17.258772678702904 255.96154044804203 0.6816732264180929
17.26400023365632 255.17903327752364 0.6800988458421987
17.269227788609733 254.23245579737204 0.6795589084309926
17.274455343563147 250.76355302498382 0.6751776341569966
17.279682898516562 249.11176900623585 0.6743357115302828
17.284910453469976 248.53019355428177 0.6737682188398636
17.29013800842339 251.7427558457037 0.6791885599600889
17.295365563376805 255.13103271377392 0.683602610003874
17.30059311833022 253.13951655080632 0.680414307954846
17.305820673283634 254.20686639825556 0.6806499985253112
17.31104822823705 254.90964609478465 0.6809321542499214
17.316275783190463 256.4037044233709 0.6833658026860944
17.321503338143877 259.2457891552824 0.6870844847890654
17.32673089309729 258.57163831105856 0.6861884222272314
17.331958448050706 258.4875956275104 0.6864504939624623
17.33718600300412 259.3549565883093 0.6891899541601905
17.342413557957535 260.14676239933993 0.6889513248896559
17.34764111291095 263.35009275408805 0.6916823534269476
17.352868667864364 263.91898236862653 0.6910757793918032
17.358096222817778 265.5277922209355 0.6926513557538451
17.363323777771193 265.52102431439613 0.693111798655478
17.368551332724607 268.1450604621713 0.6970704169498454
17.37377888767802 268.6146680476639 0.6985139732866885
17.379006442631436 272.40787447756264 0.703689023931205
17.38423399758485 272.5121359258149 0.7035339639280185
17.389461552538265 274.27900766416906 0.7048755228438202
17.39468910749168 277.3380129084924 0.707663301265723
17.399916662445094 283.1398027491487 0.7147313117961331
17.405144217398508 288.6360353987962 0.7213707903339949
17.410371772351922 288.34701549685184 0.7204796535507313
17.415599327305337 289.1451233952073 0.7202394621502045
17.42082688225875 289.18212151398427 0.7198585072058956
17.426054437212166 294.30713677608685 0.7265293039459694
17.43128199216558 299.36093021369624 0.7331311908469317
17.436509547118995 299.1592803879834 0.7332331759548886
17.44173710207241 299.78742384431956 0.7332567657483977
17.446964657025823 301.0145894337421 0.7339802124468265
17.452192211979238 302.9137230126067 0.737015236590711
17.457419766932652 304.2002483239663 0.7388554145516057
17.462647321886067 303.23735689916873 0.7380372058933755
17.46787487683948 301.92816139600626 0.7363159858850511
17.473102431792896 298.20938793781806 0.7308969057099538
17.47832998674631 298.1220974340664 0.7307067322525563
17.483557541699724 299.9071639389459 0.7325211881653483
17.48878509665314 303.5842942410753 0.7367596544159103
17.494012651606553 306.4588532946418 0.7404766250923156
17.499240206559968 306.2750359323001 0.7399561868305538
17.504467761513382 307.07073896069255 0.7415903718998194
17.509695316466797 309.131652001943 0.7437615785630726
17.51492287142021 309.683093393045 0.7442145251644996
17.520150426373625 306.91538446735717 0.7411925812792994
17.52537798132704 304.52145497906946 0.7388710678823023
17.530605536280454 303.29797665089615 0.7374904296700773
17.53583309123387 303.8886407558278 0.7387277718322521
17.541060646187283 306.1053772549011 0.741577455788252
17.546288201140698 307.7095464005297 0.7442537908511924
17.551515756094112 306.7243806273107 0.742818341888282
17.556743311047526 305.08619869517054 0.7394745360158483
17.56197086600094 303.1567755991925 0.7359905548896679
17.567198420954355 302.15136916532674 0.7343570398183772
17.57242597590777 302.63865821374935 0.7349101484348407
17.577653530861184 300.7417179196071 0.7333232150546249
17.5828810858146 298.8622434387576 0.7319230533912111
17.588108640768013 297.67746577753115 0.7315042671825643
17.593336195721427 298.1522220831243 0.7320726222989502
17.598563750674842 299.2023388949047 0.7331074474775985
17.603791305628256 299.8520427026618 0.7334297322459377
17.60901886058167 300.2079145917252 0.7333300247157962
17.614246415535085 299.1598022699894 0.7321138251970679
17.6194739704885 298.7349335023818 0.731602829243608
17.624701525441914 295.6157386643762 0.7282377963548027
17.62992908039533 294.17925171724966 0.7268573224267089
17.635156635348743 294.2429782275957 0.7279106957628826
17.640384190302157 294.82490987548334 0.7275137300170348
17.64561174525557 294.3779517045387 0.7268914487205317
17.650839300208986 294.01961016561313 0.7266520240385161
17.6560668551624 295.19263614537624 0.727786161569188
17.661294410115815 295.171182286875 0.7272385940075403
17.66652196506923 297.6809463806423 0.7296747803018845
17.671749520022644 298.69230092547383 0.7310185829061704
17.676977074976058 299.84494861417096 0.7328723701626955
17.682204629929473 300.9038255246545 0.7345202906872701
17.687432184882887 300.21389461430937 0.7333027866638744
17.6926597398363 301.6023672210318 0.7343755146177909
17.697887294789716 303.64582378410796 0.7367091514342147
17.70311484974313 305.33465928223734 0.7391410662975026
17.708342404696545 305.0151618051479 0.7386335354534143
17.71356995964996 304.36825730367724 0.737622696040938
17.718797514603374 307.86886997931873 0.7416565621231532
17.724025069556788 313.83199916961695 0.7483050547443945
17.729252624510202 315.46769534138036 0.7506041637466171
17.734480179463617 313.8506112303394 0.7489960586168615
17.73970773441703 309.7652130857355 0.744029119116515
17.744935289370446 306.42371016808676 0.7406704309587315
17.75016284432386 303.7543221641369 0.7365190053514679
17.755390399277275 300.7236330674986 0.732311400887383
17.76061795423069 299.5599169092107 0.7306091762003359
17.765845509184103 296.8513682784714 0.7273238313574466
17.771073064137518 295.0239633689013 0.7255402845040622
17.776300619090932 294.5236726338717 0.7249946325205548
17.781528174044347 292.5527372036234 0.7238876196317515
17.78675572899776 290.1641869302402 0.721674200997189
17.791983283951176 287.13515688260867 0.7175340652807219
17.79721083890459 282.01089702905256 0.7104252509035678
17.802438393858004 279.92540136846424 0.7076471019386195
17.80766594881142 279.31044072732215 0.7082542169222501
17.812893503764833 279.4927120242433 0.70902473001021
17.818121058718248 278.76763756901533 0.7086772219730251
17.823348613671662 277.94967814826646 0.7068898818267543
17.828576168625077 278.73510200946964 0.7082195134909609
17.83380372357849 277.09310275007437 0.7059349695845869
17.839031278531905 272.58333424103506 0.7002014856998892
17.84425883348532 268.19257582461773 0.6946815959950933
17.849486388438734 266.10734778958005 0.6918693541738069
17.85471394339215 268.5820142316064 0.6962388802023416
17.859941498345563 270.4621984079223 0.6987190984925655
17.865169053298978 268.6441414593954 0.6964829283781282
17.870396608252392 271.4956871296778 0.7001373345398532
17.875624163205806 271.9666296620827 0.6996400601744072
17.88085171815922 273.3902018546303 0.7021700727166835
17.886079273112635 273.534595226698 0.7028154658544207
17.89130682806605 276.0887848454818 0.7059810900726163
17.896534383019464 278.134042895189 0.7078246217898907
17.90176193797288 282.9488476170764 0.7132840573301265
17.906989492926293 285.9444006603983 0.7168073610830146
17.912217047879707 286.5501395789423 0.7180049046126404
17.917444602833122 288.0730299295317 0.7199704389714309
17.922672157786536 288.29176939613 0.7202630031434709
17.92789971273995 288.9675101368964 0.7199228672298214
17.933127267693365 293.3559806087021 0.72417194787877
17.93835482264678 296.0559852232114 0.728145997984097
17.943582377600194 298.51470702159133 0.7312443010767437
17.94880993255361 299.5514269485064 0.7318439880145202
17.954037487507023 302.5549907070475 0.7354254174019804
17.959265042460437 305.5446478512434 0.738675046917003
17.96449259741385 308.50980167279374 0.7421780286799852
17.969720152367266 310.44981050192115 0.7447830540573144
17.97494770732068 312.4445525179614 0.7463650894833976
17.980175262274095 314.51201537825983 0.749400266761539
17.98540281722751 316.0356287653417 0.7510655668028651
17.990630372180924 316.8134523524755 0.7519581829679981
17.995857927134338 316.87019651920355 0.7526460261386525
18.001085482087753 318.2508701932791 0.7531024567599767
18.006313037041167 318.3099315528804 0.7534880881053598
18.01154059199458 316.21123077486544 0.7503247735282892
18.016768146947996 316.4715465833461 0.749955557204843
18.02199570190141 314.36668407805956 0.7480900942516627
18.027223256854825 312.65538727065876 0.7458649585482341
18.03245081180824 307.6483020734258 0.7400338102771469
18.037678366761654 302.4183594615553 0.7338369461104367
18.042905921715068 302.09009094694983 0.7332345226523105
18.048133476668482 302.8388638396809 0.7345613618625109
18.053361031621897 304.2673730434886 0.736184879486266
18.05858858657531 303.3747865351679 0.7358690084917263
18.063816141528726 302.61688229224166 0.7354111717076292
18.06904369648214 300.2828230948786 0.7323003842961044
18.074271251435555 300.55266730842743 0.7314418192517602
18.07949880638897 301.7448237832556 0.7329050541345218
18.084726361342383 306.27832876301864 0.7376606532271737
18.089953916295798 310.90559904185824 0.7438143965907955
18.095181471249212 315.14357094610983 0.7488806883911611
18.100409026202627 321.5833116758802 0.7565291627448059
18.10563658115604 331.77494252869246 0.7688215456933984
18.110864136109456 343.17273816229795 0.7808976711065511
18.11609169106287 360.6410056051573 0.8003329497860965
18.121319246016284 381.1394551433324 0.8222589520356625
18.1265468009697 403.03696379559074 0.8447693429236277
18.131774355923113 431.0218253392219 0.8736382712467906
18.137001910876528 462.8852945920942 0.904941880220974
18.142229465829942 500.41469810687596 0.9409742483715773
18.147457020783357 530.0311777285708 0.968477796026691
18.15268457573677 545.1057775633366 0.9818077943575735
18.157912130690185 540.5522924297591 0.9781804946376764
18.1631396856436 518.3573577251185 0.957930889314224
18.168367240597014 486.45831633467816 0.9279237835860502
18.17359479555043 454.59683553585995 0.8975660596370538
18.178822350503843 427.57877683019984 0.870035758454139
18.184049905457258 404.50103219284046 0.8461958311979573
18.189277460410672 393.81385459663164 0.8347317688084527
18.194505015364086 392.2157386381131 0.8327459838944311
18.1997325703175 389.75767459933155 0.8304380544827772
18.204960125270915 393.2845307221972 0.8342762422598369
18.21018768022433 390.23803421382985 0.8310453174104528
18.215415235177744 394.842549096505 0.8360944673220377
18.22064279013116 399.14715965204573 0.8405151188110006
18.225870345084573 408.1035184557208 0.8502479249882918
18.231097900037987 414.7886096722569 0.8570751727313887
18.236325454991402 420.6177908319905 0.8629228664697
18.241553009944816 420.2132128801711 0.8622512962136811
18.24678056489823 417.453742006199 0.859163058528125
18.252008119851645 411.91371618889804 0.8537521238640544
18.25723567480506 408.71029425582043 0.850199914224309
18.262463229758474 401.6763605629796 0.8426713175324383
18.26769078471189 394.218579870452 0.8348164432156906
18.272918339665303 387.645831510031 0.827900254275445
18.278145894618717 382.47045260553983 0.8223610435775592
18.28337344957213 376.35532053600804 0.8159122512081394
18.288601004525546 373.81977246883724 0.8137563488931812
18.29382855947896 371.93696233120534 0.8126518690568982
18.299056114432375 369.7985559040445 0.8105566651713741
18.30428366938579 362.2792665738621 0.8022703393298237
18.309511224339204 355.3155418579827 0.7939358255169763
18.314738779292618 347.9324763068318 0.7850953443769997
18.319966334246033 341.4395659179658 0.7785119536535337
18.325193889199447 333.7761961231477 0.7696604047732347
18.33042144415286 325.8410896497888 0.7614912368505821
18.335648999106276 322.1884554141367 0.7575773609273947
18.34087655405969 318.60490440319944 0.7535579102838484
18.346104109013105 318.4043906945262 0.753102361023972
18.35133166396652 318.47844090356136 0.752566966941579
18.356559218919934 314.86941879406817 0.7474046002276169
18.361786773873348 313.0560806442993 0.7460533317136429
18.367014328826762 311.85256147406574 0.7446283669986711
18.372241883780177 310.51782267015784 0.7434315357666424
18.37746943873359 310.187021433847 0.7427512799145183
18.382696993687006 307.5789897631559 0.7391933086849242
18.38792454864042 310.6609051963269 0.7450388271677658
18.393152103593835 320.0888795336921 0.7677466849150185
18.39837965854725 331.09385543443153 0.7875888965884376
18.403607213500663 349.77275380942456 0.8154666697547893
18.408834768454078 373.151455988165 0.8471163303631164
18.414062323407492 402.9886759804514 0.8849347875017692
18.419289878360907 439.0694040633933 0.9280538788239671
18.42451743331432 468.72816467845956 0.9621059165660457
18.429744988267736 490.9278266865991 0.9893766383420179
18.43497254322115 500.39279353833996 1.0022147614772146
18.440200098174564 498.3621616459656 1.0041053827732096
18.44542765312798 491.22731990310757 1.0011428767634991
18.450655208081393 478.0602832153152 0.9906295438322045
18.455882763034808 457.5851258750759 0.9730324749172747
18.461110317988222 442.4966430374359 0.9602423552171335
18.466337872941637 426.3228203216548 0.9452481514928582
18.47156542789505 414.8967258860022 0.9356853115346049
18.476792982848465 399.9464403737731 0.9207604271547766
18.48202053780188 391.3226289852905 0.9134960372992457
18.487248092755294 386.220612173127 0.9100067781629263
18.49247564770871 387.1551025547491 0.9134285624963834
18.497703202662123 381.65683316739035 0.9102194141069627
18.502930757615538 375.7275121248288 0.9053376067788631
18.508158312568952 368.6674685383124 0.8995809621886264
18.513385867522366 363.8331652322973 0.8961606542497166
18.51861342247578 361.90028232080334 0.8953942938884627
18.523840977429195 357.82055524601765 0.893187662125739
18.52906853238261 356.58127162378827 0.8941496502932651
18.534296087336024 355.2636683361719 0.8951565481464938
18.53952364228944 355.2181589817481 0.8979402115251155
18.544751197242853 354.8745309150618 0.8993853947931781
18.549978752196267 355.7249174125672 0.901990199405715
18.555206307149682 355.9364679776795 0.904032579547115
18.560433862103096 358.69937326520215 0.9090685062883885
18.56566141705651 361.92949678210687 0.9160723106802136
18.570888972009925 365.400766442736 0.9223736378076806
18.57611652696334 371.62838026653276 0.9321543604584799
18.581344081916754 378.5316482897485 0.9429698236604475
18.58657163687017 386.4628482633774 0.9542166275530164
18.591799191823583 393.29974504827453 0.9653304432940822
18.597026746776997 401.07282971483755 0.9770556233538678
18.60225430173041 405.4039146050399 0.9840627108264823
18.607481856683826 406.92366221869275 0.9883487421309396
18.61270941163724 405.17431713061757 0.9876723577736756
18.617936966590655 401.7977321632924 0.9856952838079092
18.62316452154407 397.81933092700336 0.9807708330452508
18.628392076497484 396.6615568715201 0.9605802582914358
18.633619631450898 391.17403773367863 0.9442206097163439
18.638847186404313 387.19646591858856 0.9319389228734268
18.644074741357727 385.5672938872196 0.9247163368845469
18.64930229631114 384.3125899908036 0.9195709823969825
18.654529851264556 383.19076160267105 0.9138087884443846
18.65975740621797 385.9417402729993 0.9143385307314121
18.664984961171385 390.5956939854365 0.9164900107437904
18.6702125161248 391.42816703995527 0.91437031155113
18.675440071078214 395.2535452225124 0.9163701518643205
18.680667626031628 400.9852937639072 0.9192076397503788
18.685895180985042 404.7728525674939 0.9204010063982242
18.691122735938457 408.80001089236083 0.9226650891683809
18.69635029089187 407.041635017632 0.9180730294236498
18.701577845845286 404.97271256673497 0.9145539274249552
18.7068054007987 400.7611762015044 0.9080725262236056
18.712032955752115 397.7357924558745 0.9029618969524758
18.71726051070553 390.835719485568 0.8939202213006222
18.722488065658943 383.21578073373774 0.8835462353401912
18.727715620612358 372.99804022131343 0.8713345863826478
18.732943175565772 367.08895889561455 0.8633426214291795
18.738170730519187 363.6430102468293 0.8577651652015679
18.7433982854726 360.8908176744004 0.853772992332851
18.748625840426016 356.80941919831497 0.8469915547911409
18.75385339537943 349.3612140800494 0.8372250296711032
18.759080950332844 344.5743454839514 0.8312235522561502
18.76430850528626 342.46313498148066 0.8271987527930973
18.769536060239673 339.8350728248362 0.8235522646382716
18.774763615193088 332.73850999988696 0.8128823297318407
18.779991170146502 324.69925626479994 0.8017960141677132
18.785218725099917 316.14370235121004 0.7903575470913959
18.79044628005333 313.900945254526 0.7866846954549669
18.795673835006745 313.8156674275353 0.7856556346639704
18.80090138996016 310.22672114889866 0.7808448478357333
18.806128944913574 311.98133385751856 0.7819428755636287
18.81135649986699 311.37867544993327 0.7808647809762786
18.816584054820403 309.2907737007429 0.7784984982916451
18.821811609773818 308.1030020536321 0.7774046259690524
18.827039164727232 306.1257150501394 0.7756421072697111
18.832266719680646 305.56285965262936 0.7749585416807814
18.83749427463406 303.4684370633638 0.7705834826553544
18.842721829587475 301.8880577563798 0.7671152256854846
18.84794938454089 298.096604683593 0.7609133982831706
18.853176939494304 299.6511895968536 0.7622404503308374
18.85840449444772 300.3058212405502 0.7632002774334745
18.863632049401133 300.2119566686041 0.7628813292769853
18.868859604354547 300.85839384518914 0.7642380247125268
18.87408715930796 298.9834291214828 0.7619550484522288
18.879314714261376 297.0991070604962 0.7592397317752906
18.88454226921479 293.8351036226434 0.7556581490773595
18.889769824168205 293.04921750856727 0.7531078665848608
18.89499737912162 294.58797890020986 0.7543262001633974
18.900224934075034 296.78502660252894 0.7563242951030371
18.90545248902845 296.7584910616722 0.7555593166306872
18.910680043981863 294.20318578859144 0.752744412773563
18.915907598935277 294.3425397011909 0.7528352615862652
18.92113515388869 292.7430098271828 0.7514378587712909
18.926362708842106 291.97402011208936 0.750416938819574
18.93159026379552 291.2733864887008 0.7489231737775041
18.936817818748935 289.50353084522493 0.7464438297599333
18.94204537370235 288.98091035897625 0.7454484276416824
18.947272928655764 287.3314430814491 0.7430809065527122
18.952500483609178 289.88741384999497 0.7459151901230017
18.957728038562593 289.90298403157664 0.7459347126131088
18.962955593516007 290.5431711362361 0.7470060697643633
18.96818314846942 289.6616903529391 0.7453487154576088
18.973410703422836 288.80345801759216 0.7425928892026228
18.97863825837625 289.3059499567328 0.7422776299500461
18.983865813329665 289.10698666189165 0.7415512427829009
18.98909336828308 290.17610422771287 0.7437227743174193
18.994320923236494 290.95470700127277 0.7440305510863748
18.999548478189908 291.8376861852893 0.744343698118996
19.004776033143322 288.42639571242705 0.7393839091818764
19.010003588096737 289.84450303854805 0.7413470798778421
19.01523114305015 292.84767320854814 0.7453105584160424
19.020458698003566 294.1299335102911 0.7476251669093331
19.02568625295698 294.63599927758696 0.7482438091189294
19.030913807910395 292.45169024497176 0.7451512820181475
19.03614136286381 292.9091876912894 0.7450079693435809
19.041368917817223 293.6493175209351 0.7445107780067306
19.046596472770638 296.00314372071006 0.7472909154712817
19.051824027724052 299.00918901228897 0.7510169770233929
19.057051582677467 299.56587320773895 0.7517379725651477
19.06227913763088 297.48671817007397 0.7480865252247431
19.067506692584296 294.57437650074434 0.7441013719370816
19.07273424753771 293.13658577786975 0.7415016069488738
19.077961802491124 293.62885841307644 0.742303134673956
19.08318935744454 297.5528050645684 0.7463876486664189
19.088416912397953 302.583699641956 0.752402485759107
19.093644467351368 305.5820874195741 0.7560877290130016
19.098872022304782 307.3325758469375 0.7580495050889806
19.104099577258197 308.0335890301259 0.7584793105589368
19.10932713221161 308.71374145544905 0.7582851154655963
19.114554687165025 310.00736623806586 0.759493077883961
19.11978224211844 311.5868272329846 0.7615439187015359
19.125009797071854 315.4552687308585 0.7661792116690598
19.13023735202527 315.4146628636167 0.7656921554466053
19.135464906978683 317.40322029476994 0.7679439878345529
19.140692461932098 314.6518416540263 0.7638520110273845
19.145920016885512 317.0479021885347 0.7670530190095626
19.151147571838926 316.8504852467111 0.7663886977038957
19.15637512679234 318.50100162218354 0.7680169975815979
19.161602681745755 316.14280566552026 0.7659647952646818
19.16683023669917 314.4244929213183 0.7638811120335076
19.172057791652584 314.21150534854553 0.764590134385281
19.177285346606 311.5978951328998 0.761739707430148
19.182512901559413 310.8743332211586 0.7606604586504698
19.187740456512827 306.52130423432436 0.754792374723307
19.19296801146624 303.1212781791119 0.7497577727725925
19.198195566419656 300.854727034346 0.7463748853822937
19.20342312137307 301.2135521128645 0.7473061546929504
19.208650676326485 301.3198363367017 0.747047671065409
19.2138782312799 300.86274616439584 0.7465397516649034
19.219105786233314 300.6437775618828 0.7451368964277618
19.22433334118673 299.82220326659035 0.7443681741551239
19.229560896140143 300.8948411833968 0.7470391412772462
19.234788451093557 302.5487374108106 0.7491848027363411
19.24001600604697 302.25458720310974 0.7493353889387697
19.245243561000386 301.2131906052167 0.7470626173646309
19.2504711159538 298.9121642779952 0.743466768163538
19.255698670907215 300.44425052668754 0.7456928509651095
19.26092622586063 300.3840378868367 0.7443094932314688
19.266153780814044 299.3270928109319 0.7429345734918607
19.271381335767458 296.0757578967038 0.7389285457785154
19.276608890720873 292.0783257138773 0.733451317437618
19.281836445674287 292.9257867889566 0.7347047417972926
19.2870640006277 294.98188391100587 0.7377802204249014
19.292291555581116 297.3427127512198 0.7410517390094804
19.29751911053453 294.3509703227102 0.7379202408191678
19.302746665487945 292.159951209621 0.7343559455047077
19.30797422044136 293.247113668214 0.7361294547334306
19.313201775394774 298.6063093360328 0.7427024582664389
19.318429330348188 304.1397211148253 0.7493529356381472
19.323656885301602 307.4784223967748 0.7530634845106652
19.328884440255017 310.82325965662994 0.7564007472576917
19.33411199520843 315.5144649663521 0.7610443149740894
19.339339550161846 318.270632476831 0.7637543114119393
19.34456710511526 319.7567636812707 0.7644905742855158
19.349794660068675 323.14811266549344 0.7685515064717947
19.35502221502209 330.6870753193169 0.7776065610185128
19.360249769975503 341.13551924756985 0.7898005879668486
19.365477324928918 349.52282772864504 0.8004042346337847
19.370704879882332 359.11432548253777 0.8107641231071843
19.375932434835747 370.7286962243913 0.8236914912737431
19.38115998978916 378.8609401392396 0.8319809851909603
19.386387544742576 384.16100497667543 0.8369693174104941
19.39161509969599 386.0144594069435 0.8388795490079586
19.396842654649404 385.83413939619584 0.8384450405908226
19.40207020960282 389.3266010781286 0.8422024433250507
19.407297764556233 389.51995908569216 0.842964339758588
19.412525319509648 387.1199992689422 0.8398613419728653
19.417752874463062 383.20355980441917 0.8355890313162362
19.422980429416477 378.5954824598325 0.830143345532657
19.42820798436989 374.0739151602317 0.8245075824175857
19.433435539323305 370.7666421226109 0.8212522024069002
19.43866309427672 368.17395166957016 0.8181627455651056
19.443890649230134 364.56828764639454 0.814555114014199
19.44911820418355 361.4195044591723 0.8109358537097531
19.454345759136963 361.0403030450355 0.8100023177915728
19.459573314090377 361.7144483962903 0.8110848728587363
19.464800869043792 360.90863184493764 0.8099966937911315
19.470028423997206 356.80729607413355 0.8052411629107982
19.47525597895062 353.6752894851695 0.8018038685630418
19.480483533904035 350.2289502740919 0.7975522556932794
19.48571108885745 348.74991021611845 0.7966641566833672
19.490938643810864 349.0956179572971 0.7972237137866602
19.49616619876428 349.2090519697246 0.7970057888517712
19.501393753717693 348.7522742920278 0.7964173622018211
19.506621308671107 346.89402713901876 0.7940276980590981
19.51184886362452 344.8902822956253 0.7922566193309221
19.517076418577936 344.1034017911635 0.7911418013080421
19.52230397353135 343.7562157755261 0.7903696326781159
19.527531528484765 345.3006514987563 0.7920117094530238
19.53275908343818 345.924058079113 0.7922024159081987
19.537986638391594 345.4644992936201 0.79099325137853
19.54321419334501 345.7722625835434 0.7913219363627867
19.548441748298423 348.4058548646787 0.7949107776522764
19.553669303251837 352.3946502227102 0.799551627500871
19.55889685820525 355.1212995010899 0.8027619657361833
19.564124413158666 358.53425365870027 0.8059516053009456
19.56935196811208 361.9909398203504 0.8100373024267167
19.574579523065495 362.32052260129467 0.810410634629781
19.57980707801891 361.42338012493116 0.8089834070079153
19.585034632972324 361.2546641648118 0.8092196958297961
19.590262187925738 362.2683740635721 0.8101537221219862
19.595489742879153 366.01137639889373 0.8145015216452164
19.600717297832567 370.9349493025651 0.8195787049186621
19.60594485278598 378.8090397481153 0.8280251729184818
19.611172407739396 382.9871657146213 0.8321489651012995
19.61639996269281 388.64532788112604 0.8378137055473833
19.621627517646225 393.88254395658834 0.8431771793131807
19.62685507259964 396.6913904768007 0.8463139997395034
19.632082627553054 396.29537005523053 0.8461656370669808
19.637310182506468 391.77560066727966 0.8413462283351235
19.642537737459882 391.6838701763088 0.8413633020368185
19.647765292413297 392.1148485607394 0.8412714372643006
19.65299284736671 397.69225766156063 0.847432139190238
19.658220402320126 398.7539697989066 0.848178800240679
19.66344795727354 399.8952759388194 0.8495340385923171
19.668675512226955 394.3570222270764 0.8435189823940533
19.67390306718037 391.3687022691734 0.8402786495627149
19.679130622133783 389.9573143054931 0.8384515026079192
19.684358177087198 388.00761171476114 0.8362253291579556
19.689585732040612 386.4072099999888 0.8345201204008696
19.694813286994027 386.57147769767596 0.8350033676460795
19.70004084194744 388.38601483992113 0.8368609166592139
19.705268396900856 387.4367365049675 0.8356706038979133
19.71049595185427 385.55396501904056 0.8341131467059509
19.715723506807684 380.3313146175907 0.8286489647644283
19.7209510617611 381.13293393182494 0.8296356447937805
19.726178616714513 378.2050895874866 0.826002780476285
19.731406171667928 379.21231000893096 0.8267041249554921
19.736633726621342 378.3517316161894 0.825924945265254
19.741861281574757 377.05471287603217 0.8239513726788767
19.74708883652817 373.53995608816547 0.8197620969930767
19.752316391481585 372.86717619300265 0.8188737560232086
19.757543946435 368.5838213269846 0.8138047726614749
19.762771501388414 369.2988799657342 0.8149910948566377
19.76799905634183 366.7924773470247 0.8124596925661006
19.773226611295243 363.1525064214098 0.8087687412632116
19.778454166248657 358.782856753711 0.8045739869053864
19.783681721202072 356.1735037472947 0.8009333902804942
19.788909276155486 353.8980771600759 0.7985373880225218
19.7941368311089 351.17196213274474 0.7947219468007973
19.799364386062315 346.7960195499371 0.790066915008496
19.80459194101573 345.1250114054785 0.7885045719472003
19.809819495969144 341.79138188977066 0.7847291307615731
19.81504705092256 337.189126852337 0.7793619844646373
19.820274605875973 333.62370074527354 0.775249369262632
19.825502160829387 330.31090785819146 0.7710687661458826
19.8307297157828 324.9714030630714 0.7656033230505512
19.835957270736216 321.0268189385991 0.7610830974207748
19.84118482568963 320.12657503188535 0.7597355554529288
19.846412380643045 321.1891374749847 0.7610582024160785
19.85163993559646 318.75073706782837 0.7574155092031112
19.856867490549874 317.4205088544885 0.7563917858949917
19.86209504550329 314.6692143825525 0.7530740946516182
19.867322600456703 313.4538372842586 0.7508666697095223
19.872550155410117 313.9114215288114 0.752092414071189
19.87777771036353 315.72393264377433 0.7547827153396486
19.883005265316946 317.5786157596661 0.7585064452908263
19.88823282027036 317.09620593942753 0.7577564221555726
19.893460375223775 316.1840509107874 0.7556228348432933
19.89868793017719 315.956090643616 0.7546892287130169
19.903915485130604 314.2993592586699 0.7521461981843747
19.909143040084018 311.352657320766 0.7486791640360245
19.914370595037433 311.12209121172066 0.7486563455871531
19.919598149990847 313.93052805723426 0.7520263497282262
19.92482570494426 313.61332452240214 0.7518938835227355
19.930053259897676 314.69348264658845 0.752578618107455
19.93528081485109 314.15925446154665 0.7515598346566469
19.940508369804505 315.0642495881667 0.752809494729526
19.94573592475792 319.4709042942808 0.7576724995867157
19.950963479711334 320.0127060103168 0.7579396894031493
19.956191034664748 320.3857079307313 0.75886956909973
19.961418589618162 321.1831099286535 0.7603428283816761
19.966646144571577 321.06514424955236 0.7606722086682917
19.97187369952499 322.977344001948 0.7622952990260045
19.977101254478406 326.88076143515156 0.7664869875226588
19.98232880943182 332.11860082354406 0.7723564925760734
19.987556364385235 337.4362193442478 0.7782524799278806
19.99278391933865 344.3112269991468 0.7859606298862737
19.998011474292063 348.9358325851755 0.7906047180415373
20.003239029245478 364.1804700831135 0.8070315226237681
20.008466584198892 380.233884928686 0.8244746930667766
20.013694139152307 401.6524713670149 0.8467173340366564
20.01892169410572 424.37831773406776 0.8704816602294491
20.024149249059136 444.181272304865 0.8905850388313881
20.02937680401255 453.57672816066594 0.8998496353562536
20.034604358965964 451.2029065165769 0.8976805201765127
20.03983191391938 442.6404589531616 0.8889272744691049
20.045059468872793 430.93583895748264 0.8768418639558057
20.050287023826208 420.1383382209064 0.8660969866445347
20.055514578779622 407.94087041066774 0.8532222230345604
20.060742133733036 401.08861762046985 0.8466006803451869
20.06596968868645 397.51411264938923 0.8427063487310611
20.071197243639865 396.6111725911123 0.8415616330502522
20.07642479859328 393.3318362135599 0.8379831238280184
20.081652353546694 393.35435776751933 0.8381625673130254
20.08687990850011 396.5778854597082 0.8417352232450225
20.092107463453523 406.24433508337887 0.8517719140474903
20.097335018406937 416.9592526031869 0.8627515188626966
20.102562573360352 428.71031243370203 0.8751971756033216
20.107790128313766 440.2819860880092 0.8866891049459323
20.11301768326718 443.0804774148195 0.889475569525856
20.118245238220595 442.89281264491655 0.8889561788928423
20.12347279317401 433.7900087869292 0.8797159663235309
20.128700348127424 423.1764985354188 0.8691822604007875
20.13392790308084 408.3779767253905 0.8533810209223206
20.139155458034253 396.4873328394085 0.8410872928731872
20.144383012987667 384.47716868898027 0.8282194885176748
20.14961056794108 374.55135824528963 0.8176254692925018
20.154838122894496 364.57290213990206 0.8067236364781829
20.16006567784791 357.54336107377804 0.7994989637673108
20.165293232801325 348.7829969533269 0.7892135969998907
20.17052078775474 341.6926053631711 0.7815136068954133
20.175748342708154 337.3768691513777 0.7759182077873865
20.18097589766157 335.8523271157382 0.7739488330282438
20.186203452614983 337.1612188144758 0.7759037467582258
20.191431007568397 336.0892309250896 0.7743950533600319
20.19665856252181 334.64718344313314 0.7729157455714668
20.201886117475226 335.7721694601837 0.7735593955273424
20.20711367242864 339.52009802174524 0.7780355898792414
20.212341227382055 339.8836554086298 0.7783727948632835
20.21756878233547 342.1235990985328 0.7816739307861166
20.222796337288884 341.70121831473506 0.7817354256510965
20.228023892242298 343.2086264195883 0.7843313406063448
20.233251447195713 344.6064318241726 0.7856979870661231
20.238479002149127 346.0571656920045 0.7871338621835565
20.24370655710254 349.5985522993492 0.7902818946941305
20.248934112055956 352.1086529014929 0.792409000227696
20.25416166700937 355.25599303069015 0.7955933392794245
20.259389221962785 358.67074156438736 0.8000707605727703
20.2646167769162 360.663045150698 0.8026747118417611
20.269844331869614 357.64061166665056 0.7990322631832686
20.275071886823028 354.64463188328955 0.7947893330071407
20.280299441776442 349.6933316724227 0.7888360738934761
20.285526996729857 347.17738444247345 0.7863810110688448
20.29075455168327 347.4489816891247 0.7871979208782088
20.295982106636686 347.7332051352961 0.7876837608917358
20.3012096615901 345.0363122454401 0.7845920634804225
20.306437216543515 343.2833297683584 0.7829387911212854
20.31166477149693 344.625151914406 0.7846576630100199
20.316892326450343 342.4262151543592 0.7817269895056853
20.322119881403758 336.7359509836571 0.7750871831506176
20.327347436357172 331.39676194163076 0.7684962483728972
20.332574991310587 327.60785399942586 0.7645768659293898
20.337802546264 328.16431225448 0.765104465431364
20.343030101217416 328.6061781286041 0.7651200192853307
20.34825765617083 326.5523644349535 0.7625848292110489
20.353485211124244 323.2911407735794 0.7591580203124961
20.35871276607766 318.94425091256704 0.7545664260683425
20.363940321031073 316.15637615057864 0.7515171557150216
20.369167875984488 311.367586778991 0.7456229750936163
20.374395430937902 309.9023221356832 0.7436625990742104
20.379622985891316 308.35698967921826 0.7419654705099812
20.38485054084473 307.35998894869 0.7403575088240715
20.390078095798145 306.85449329007446 0.7405212966861369
20.39530565075156 306.36749178952414 0.739237478467131
20.400533205704974 307.5139651788478 0.7410197313278919
20.40576076065839 306.58460491770967 0.7395084066969436
20.410988315611803 305.72908955907553 0.7382924686343377
20.416215870565217 303.0049982889999 0.7357048595979062
20.421443425518632 301.85903569434396 0.7344608929327576
20.426670980472046 302.8940190341833 0.7366031334562562
20.43189853542546 306.49593091028646 0.7411046482365843
20.437126090378875 311.19158205863243 0.7470375410981673
20.44235364533229 314.4395111505504 0.7506151673678928
20.447581200285704 314.145622070745 0.7499464364348015
20.45280875523912 313.1688773630446 0.7474700268940532
20.458036310192533 313.9451851982428 0.7480718511798722
20.463263865145947 317.43549282183204 0.7511921244561786
20.46849142009936 317.03032076400143 0.750851245050681
20.473718975052776 316.6518495983862 0.7503687467857877
20.47894653000619 314.9281401085395 0.7478194344645284
20.484174084959605 315.51840103668394 0.7487439371314856
20.48940163991302 318.1570618933214 0.7514839096012563
20.494629194866434 316.9893057414844 0.7504971188408665
20.49985674981985 319.337461654208 0.7536263934521426
20.505084304773263 321.73427795419695 0.7567629801552093
20.510311859726677 324.1560423181345 0.7599440860346994
20.51553941468009 323.098691269577 0.7587097687242506
20.520766969633506 323.28490614682903 0.7592673952171611
20.52599452458692 321.0174746408014 0.7569453525809472
20.531222079540335 319.2770649044901 0.7538047179827161
20.53644963449375 317.0485916263385 0.7506030356987112
20.541677189447164 315.7611903916824 0.7486300018791234
20.546904744400578 319.2819944859703 0.7522629528783505
20.552132299353993 322.241189164778 0.7562797471754314
20.557359854307407 326.84873677419097 0.7613227372018293
20.56258740926082 326.7921560471887 0.761803409719244
20.567814964214236 326.821794097859 0.7618191936976231
20.57304251916765 324.3238680290261 0.7583852350539821
20.578270074121065 325.8059635095501 0.7603386147144577
20.58349762907448 327.07575517875813 0.7612948599910415
20.588725184027894 330.1456939954259 0.765639066996788
20.593952738981308 334.13008961661586 0.770973309825615
20.599180293934722 333.1144997619656 0.769007869759853
20.604407848888137 330.9409926478703 0.7664156374717829
20.60963540384155 328.7517897083339 0.7631818344657655
20.614862958794966 324.9784631148391 0.7585694474447244
20.62009051374838 321.8938672753616 0.7550990607864089
20.625318068701795 321.08542110781025 0.75395966275706
20.63054562365521 324.08464983391724 0.7582426595412453
20.635773178608623 322.9650268806535 0.757038321287547
20.641000733562038 320.39555652002247 0.7537641523324642
20.646228288515452 317.29480988317647 0.750395109293132
20.651455843468867 317.28132128969276 0.7493241113973755
20.65668339842228 316.0538094571443 0.7482639585912074
20.661910953375695 315.8455853162909 0.7480539825704791
20.66713850832911 312.44429375681017 0.7442678985384457
20.672366063282524 312.58498030706374 0.7454116126819259
20.67759361823594 315.6182127641249 0.7495448061291631
20.682821173189353 316.9038627393291 0.7522077579566487
20.688048728142768 314.7166641930638 0.7499817176491147
20.693276283096182 311.1871438466178 0.7438218942912513
20.698503838049596 309.0677088577778 0.7414907219822152
20.70373139300301 308.71922223155775 0.7404260126012939
20.708958947956425 308.69099136164107 0.7409611503194845
20.71418650290984 308.67260335127327 0.7407418001583588
20.719414057863254 307.8355957546688 0.7399062454405381
20.72464161281667 305.7834851693809 0.7378850404247749
20.729869167770083 304.8369686260075 0.7359303508521212
20.735096722723497 303.4886390826445 0.7338673631876276
20.740324277676912 303.3423783043905 0.7336177948956284
20.745551832630326 304.9736652347324 0.7354257648788972
20.75077938758374 306.30854873546315 0.737810679308828
20.756006942537155 305.60749202686424 0.7362016370686054
20.76123449749057 305.55069572283475 0.7354432435526329
20.766462052443984 306.44033985495577 0.7365745041560556
20.7716896073974 308.8392037049673 0.7395425164180803
20.776917162350813 312.8627911069241 0.7450067222500187
20.782144717304227 315.7209517973868 0.7478681359894657
20.78737227225764 318.5938615641305 0.7514372244003307
20.792599827211056 316.2187599919999 0.7489969382253887
20.79782738216447 318.0552234591554 0.7512212979283348
20.803054937117885 321.19575390766335 0.7544091602079662
20.8082824920713 328.1341825702857 0.7614963701074176
20.813510047024714 332.6807745265249 0.7654509665587433
20.81873760197813 337.01211612000674 0.7705514979997835
20.823965156931543 339.3557592773092 0.773137131567518
20.829192711884957 342.8741249281967 0.7776084823970248
20.83442026683837 348.4614482278229 0.784016377511592
20.839647821791786 353.02251160392274 0.789425784667892
20.8448753767452 358.943352164437 0.796274520636201
20.850102931698615 359.7704693554227 0.7973478099291276
20.85533048665203 360.5733987001552 0.7981336278828199
20.860558041605444 356.9376424731825 0.7939088792422171
20.865785596558858 354.09251364500597 0.7899255028781592
20.871013151512273 351.65553239543397 0.7866736911518846
20.876240706465687 350.5257689475609 0.7852892155563891
20.8814682614191 351.5585069166057 0.786766191743937
20.886695816372516 349.4985913236071 0.7849334894685625
20.89192337132593 346.778876941524 0.7816078635771146
20.897150926279345 343.9706398182065 0.7782176333559976
20.90237848123276 343.228223749099 0.7771587926253566
20.907606036186174 340.0535271016818 0.7739763727213639
20.912833591139588 338.8605449171386 0.7735089493355384
20.918061146093002 336.9165888821851 0.7715627826234056
20.923288701046417 337.01362439651007 0.7715972506790703
20.92851625599983 335.9597847052036 0.7699856561119813
20.933743810953246 334.9617880961841 0.7685194078562965
20.93897136590666 336.6504281796779 0.7698912945746643
20.944198920860075 338.05291700270686 0.7719251096558728
20.94942647581349 338.12175568233664 0.7720005874904426
20.954654030766903 337.81208857423997 0.7714170179664616
20.959881585720318 338.7037028290196 0.7725548162497438
20.965109140673732 339.7626096206378 0.7745095102683145
20.970336695627147 340.8466737705652 0.7761419442922964
20.97556425058056 339.64939759326046 0.7744257269814792
20.980791805533975 340.1276675510907 0.7744388871190468
20.98601936048739 336.1496032984292 0.7693969368867236
20.991246915440804 335.7447114496254 0.7685314746719862
20.99647447039422 332.3606799618918 0.7648184438921772
21.001702025347633 333.026171129563 0.766393515420435
21.006929580301048 332.8619932447116 0.766457798071677
21.012157135254462 332.0403642946464 0.7656085027569216
21.017384690207876 331.34176569608263 0.7648260286631743
21.02261224516129 329.55785020046517 0.7627713115572445
21.027839800114705 330.2526041229738 0.7635083736872138
21.03306735506812 330.81428356873437 0.7634717233370483
21.038294910021534 326.1599822947327 0.7585048309302316
21.04352246497495 325.07727261175086 0.7567801980454781
21.048750019928363 322.75792975530794 0.7540467253450908
21.053977574881777 323.2318915937395 0.7544791553782304
21.059205129835192 325.21786858832314 0.75629969175805
21.064432684788606 325.58357695504225 0.7565709099019562
21.06966023974202 322.89705675378815 0.7537071644625438
21.074887794695435 317.97189693158066 0.7481380529094619
21.08011534964885 310.1618804083519 0.7391070393210989
21.085342904602264 305.6850822121386 0.7325508162397176
21.09057045955568 304.0124498165443 0.730845418826817
21.095798014509093 306.9575556306614 0.7339802034645614
21.101025569462507 307.9251315010271 0.7344480627055531
21.10625312441592 306.55261895183156 0.7332785647520118
21.111480679369336 303.0424528162753 0.728599265200958
21.11670823432275 300.32825521205683 0.7254007149071484
21.121935789276165 296.5429869791209 0.7208799000330962
21.12716334422958 296.1101278209762 0.7199666622546788
21.132390899182994 295.79401993306226 0.7201050841437262
21.13761845413641 295.9134080475248 0.7198403734240209
21.142846009089823 293.752507447632 0.7174746543304813
21.148073564043237 290.9447088826446 0.7137422088329046
21.15330111899665 290.2658946543737 0.7117741134924109
21.158528673950066 290.5914010652584 0.7128616268862836
21.16375622890348 290.97007089151515 0.7130784009913312
21.168983783856895 289.2235749127231 0.7111306377052384
21.17421133881031 289.65487247916883 0.7105488779019
21.179438893763724 286.5949504841726 0.7061542325240633
21.184666448717138 288.9241704954037 0.7084942273086584
21.189894003670553 288.824228090874 0.7075804129773428
21.195121558623967 288.0905337500788 0.7062578481166653
21.20034911357738 287.9642596586026 0.7063903841330377
21.205576668530796 285.70657160542703 0.7043653416744815
21.21080422348421 285.50980631803077 0.7050082862684512
21.216031778437625 285.6122020871229 0.7051905941729526
21.22125933339104 287.93154866235284 0.7072560679724844
21.226486888344454 288.5355888599858 0.7077307769448864
21.231714443297868 290.2581633800982 0.7091795886567284
21.236941998251282 287.7425205619803 0.7058522793619003
21.242169553204697 286.43503320983945 0.7043027890119195
21.24739710815811 285.9233524870406 0.7040359334686652
21.252624663111526 286.65895147686064 0.7052826047942797
21.25785221806494 289.16846969243306 0.7080317651830336
21.263079773018355 288.77309369847234 0.7071955416624288
21.26830732797177 289.6918219576227 0.7077675691115124
21.273534882925183 289.4845830012624 0.7067405065170312
21.278762437878598 289.0475589099785 0.706392214900987
21.283989992832012 288.9694021696727 0.7136543252835329
21.289217547785427 287.615447772131 0.7222555738407905
21.29444510273884 287.76762566093953 0.7293800711478449
21.299672657692255 285.5512345125432 0.7318142297844206
21.30490021264567 287.6814791754015 0.739257916194344
21.310127767599084 288.20249946612034 0.7434226623450807
21.3153553225525 286.06475622724645 0.7444040117097429
21.320582877505913 287.8615136688094 0.7509414066302769
21.325810432459328 288.4597882068763 0.7540532982240411
21.331037987412742 292.27467171954953 0.7618339405641446
21.336265542366156 295.8997680461049 0.7691267078123658
21.34149309731957 295.70344122197355 0.7718819505979646
21.346720652272985 293.65793061136947 0.7722079329790934
21.3519482072264 289.44799995581866 0.769241813595982
21.357175762179814 288.56897822166746 0.7711559995955033
21.36240331713323 288.5733650302632 0.7743009363756118
21.367630872086643 287.7923218746756 0.7752397482608383
21.372858427040057 289.88207266622805 0.7795984179739726
21.378085981993472 293.0141362561216 0.7844073903078317
21.383313536946886 295.85883765777857 0.7904559879990452
21.3885410919003 295.75842740839204 0.7931615007748909
21.393768646853715 298.5618554031425 0.8001981642798719
21.39899620180713 300.34424255287183 0.8051487265513778
21.404223756760544 301.0608290781534 0.806976832968272
21.40945131171396 298.7164650390386 0.8055648465395795
21.414678866667373 296.44701421413134 0.8052568732734905
21.419906421620787 297.29096506973247 0.8089188923254834
21.4251339765742 298.01194205916767 0.8123661760645228
21.430361531527616 296.01115159993896 0.8104345956565343
21.43558908648103 299.02583360934045 0.8154315753882926
21.440816641434445 301.232522350057 0.8199481053192527
21.44604419638786 305.77015676774704 0.8276063494177841
21.451271751341274 309.2867675573088 0.8346025269518498
21.45649930629469 313.2078675868114 0.84150444139617
21.461726861248103 316.1081876773921 0.8468804168243435
21.466954416201517 315.5327040618875 0.8478290027079051
21.47218197115493 311.0767007447959 0.8439807322056658
21.477409526108346 307.1442862793996 0.8412083487893353
21.48263708106176 308.35518743125374 0.8454830497338128
21.487864636015175 311.021319233092 0.8508106031425775
21.49309219096859 311.051046887558 0.8524298104914256
21.498319745922004 307.5032789522817 0.8488314023550176
21.503547300875418 304.5254687801653 0.8475135384339749
21.508774855828833 303.11389114819525 0.8442331912117307
21.514002410782247 302.1921828000322 0.8258900275526231
21.51922996573566 302.6618154057583 0.8167474090555711
21.524457520689076 303.34022461836037 0.8099820345630312
21.52968507564249 301.46964892832295 0.8027903852617221
21.534912630595905 300.14826177633284 0.7971835228308716
21.54014018554932 299.06395597359375 0.7931021366607325
21.545367740502734 300.2666152587503 0.7916875308173943
21.550595295456148 299.6760674376562 0.7885360106788325
21.555822850409562 298.27224423227676 0.7843775700365243
21.561050405362977 298.18095225052434 0.7821687073656304
21.56627796031639 298.60852153017544 0.7811127671988783
21.571505515269806 300.45942346866923 0.7822408791202566
21.57673307022322 300.3581978541671 0.7813099703476801
21.581960625176634 298.5893507506737 0.7784026445381397
21.58718818013005 298.4897742033306 0.7778092550590843
21.592415735083463 298.47161593129294 0.7749712726839948
21.597643290036878 297.9005595821049 0.7712670410869301
21.602870844990292 297.01777240508795 0.7666741687220383
21.608098399943707 298.1185195076468 0.7670745593157384
21.61332595489712 297.8332355822592 0.7655179238173896
21.618553509850535 297.8656411919364 0.7644274031473888
21.62378106480395 298.5074076940287 0.7640752415972629
21.629008619757364 299.12703187967287 0.7641118601963617
21.63423617471078 300.74714910808143 0.7659379751549645
21.639463729664193 299.702691576811 0.7650917228329588
21.644691284617608 297.9770725052628 0.7619065079471211
21.649918839571022 298.6386867312874 0.7617341031921799
21.655146394524436 301.4806364148286 0.7645031203889807
21.66037394947785 304.1334514749793 0.7668790219333378
21.665601504431265 304.5659309679332 0.766132496386458
21.67082905938468 306.2952913918687 0.7668794009281292
21.676056614338094 307.7211859859573 0.7679684912682558
21.68128416929151 307.8329541139667 0.7678626674283107
21.686511724244923 309.11245468934897 0.7686862372031772
21.691739279198337 314.1718070266969 0.7741669987698812
21.696966834151752 316.65264055219524 0.7762968923871479
21.702194389105166 317.40938364987346 0.7768878805594401
21.70742194405858 316.81905720433724 0.7756186524172083
21.712649499011995 319.69315633117327 0.7791464620239618
21.71787705396541 324.1280505525449 0.7835788861302194
21.723104608918824 325.8903071194838 0.7856390771101391
21.72833216387224 327.67569207425686 0.7868469526615913
21.733559718825653 325.20424656275003 0.7838847451983221
21.738787273779067 329.5083494303646 0.7878285798606516
21.74401482873248 334.7308195895406 0.7938188032928979
21.749242383685896 339.8894461215553 0.8005932998736964
21.75446993863931 341.3508823030494 0.8030633948080109
21.759697493592725 341.9762176477585 0.8040626029799185
21.76492504854614 344.2325074172098 0.8056277793872517
21.770152603499554 347.18777599453523 0.8082978155993511
21.77538015845297 346.17443811404985 0.8066689499294166
21.780607713406383 350.6090221757447 0.8108161243043956
21.785835268359797 353.0287446550058 0.813148607945547
21.79106282331321 355.83090400801916 0.8155651165294369
21.796290378266626 357.03964291245006 0.8174709037140533
21.80151793322004 359.63563847971204 0.8203365735288688
21.806745488173455 365.37092849803395 0.826119495574879
21.81197304312687 368.5422011536655 0.8288287077814226
21.817200598080284 368.02899556154784 0.8275279632580201
21.822428153033698 369.38809096443873 0.8293675978489649
21.827655707987113 370.9691977318244 0.8314885142157058
21.832883262940527 370.83644357980774 0.8313835921306669
21.83811081789394 366.35179146123716 0.8263065953290285
21.843338372847356 359.50566121554897 0.818506026904291
21.84856592780077 353.59037605798386 0.8115746971167288
21.853793482754185 352.20423210318586 0.8100606432566425
21.8590210377076 351.05832183460285 0.8080725127903204
21.864248592661014 347.9959822175948 0.8046539401966648
21.869476147614428 345.9720825035951 0.8018052712064394
21.874703702567842 343.8303419724698 0.7989073664178823
21.879931257521257 345.01090160554446 0.8000153000015139
21.88515881247467 345.58205993362026 0.8006861768025437
21.890386367428086 348.43790266090355 0.8037119623442482
21.8956139223815 349.18223120484646 0.8044395829103553
21.900841477334914 348.4139587505754 0.8027378100038624
21.90606903228833 346.8695082761293 0.8011804753638091
21.911296587241743 347.6671342870746 0.801771497282442
21.916524142195158 347.40764528713777 0.8014612790060752
21.921751697148572 345.9790874159671 0.8002506030162013
21.926979252101987 347.9359264356207 0.8018089793229497
21.9322068070554 347.2864175001617 0.8010783211659064
21.937434362008815 348.4807019529773 0.8014228841471022
21.94266191696223 346.28325976340477 0.7990185656567707
21.947889471915644 345.9456250643518 0.7990754732940472
21.95311702686906 345.876821559956 0.7985537566987082
21.958344581822473 347.72383724852904 0.8002445833172419
21.963572136775888 349.5039879758794 0.8016420201241352
21.968799691729302 350.23977201199233 0.8020417581262403
21.974027246682716 351.9863684204245 0.8041196186036365
21.97925480163613 355.92378248740016 0.8083955763359381
21.984482356589545 353.6518356017223 0.8062007430628662
21.98970991154296 352.1968355224224 0.804578381586028
21.994937466496374 351.9703098800289 0.8032923563928812
22.00016502144979 353.38873013064614 0.8046479908979463
22.005392576403203 350.78639719180103 0.8016812570197391
22.010620131356617 351.62437876630236 0.803218143413868
22.015847686310032 353.7077506621613 0.8056716169042678
22.021075241263446 359.93821872988127 0.8115785883961191
22.02630279621686 362.91998862624445 0.8153335272403057
22.031530351170275 364.23806835519997 0.8157190725358475
22.03675790612369 367.9970686567466 0.8196259993456658
22.041985461077104 371.0821453407342 0.822757706848514
22.04721301603052 376.88708722966624 0.8289372964048282
22.052440570983933 378.8209739694154 0.831263578529975
22.057668125937347 380.2139605342785 0.8322793869499094
22.06289568089076 378.8315565753734 0.831210342701888
22.068123235844176 376.43866334436444 0.8288649308820302
22.07335079079759 370.8089323632107 0.822638253343148
22.078578345751005 365.5869928635643 0.8162752769876676
22.08380590070442 362.6322969150525 0.8121752507667134
22.089033455657834 359.81781518067913 0.8084987783105172
22.09426101061125 360.15306642734504 0.8096292573078888
22.099488565564663 360.9070723702517 0.8103403213408219
22.104716120518077 360.29596842820837 0.8094948987026059
22.10994367547149 361.54456054147533 0.8099689358556879
22.115171230424906 358.74295493412353 0.8064033942632102
22.12039878537832 356.1455766592533 0.8037705728879255
22.125626340331735 354.97010621764343 0.8023793469271199
22.13085389528515 354.8176639882041 0.802658585317127
22.136081450238564 353.10642023541504 0.8001773243476662
22.141309005191978 352.2311562018743 0.7985883653872963
22.146536560145393 349.85155791295733 0.7962709442468755
22.151764115098807 350.7802819173089 0.7974601385531584
22.15699167005222 349.7204523442667 0.7965975708077383
22.162219225005636 349.2927141618873 0.7957551651595264
22.16744677995905 347.8091659986652 0.7937609232102314
22.172674334912465 347.8107174370675 0.7940433965366529
22.17790188986588 348.972184610047 0.7945091895850227
22.183129444819293 349.4001989096418 0.7953740294345533
22.188356999772708 349.2462549170123 0.7952237202888052
22.193584554726122 349.7338201037077 0.7960594204764314
22.198812109679537 350.2130476399394 0.7965258800715208
22.20403966463295 350.61568310970335 0.7955319285587217
22.209267219586366 352.71312288146544 0.7980990349582908
22.21449477453978 352.53623142092994 0.7975352733857334
22.219722329493194 355.6488035763376 0.8009091008299833
22.22494988444661 354.013272703495 0.7993596159336009
22.230177439400023 351.47979021210944 0.7960336036609373
22.235404994353438 346.0277334010276 0.7902412161881593
22.240632549306852 340.1248512766617 0.7831053456889263
22.245860104260267 336.06949027481517 0.7778314577400511
22.25108765921368 330.9911639399775 0.7721713851768026
22.256315214167095 331.86054251011086 0.772474379183268
22.26154276912051 328.80421500035504 0.7692389140329133
22.266770324073924 330.03130777106827 0.7708089030493175
22.27199787902734 327.4771824712661 0.7679840837467244
22.277225433980753 327.1927594950616 0.7680672351411336
22.282452988934168 324.5643434754903 0.7641944447259041
22.287680543887582 320.8903721524069 0.7599738325008983
22.292908098840996 318.27705933179277 0.7574986003316637
22.29813565379441 319.19426643024144 0.759430809526248
22.303363208747825 318.70875903795707 0.7598010149313705
22.30859076370124 318.5973429815355 0.759429191105911
22.313818318654654 316.93363070418235 0.7570663144340671
22.31904587360807 315.77931375787256 0.7551671638703364
22.324273428561483 315.08126949997813 0.7527251344303709
22.329500983514897 315.4569619655615 0.7537074630472194
22.334728538468312 315.20748956883835 0.753822860907048
22.339956093421726 311.4083904668986 0.7493011778710023
22.34518364837514 310.0881996990713 0.7472502606266448
22.350411203328555 310.3709360268037 0.746867685958801
22.35563875828197 310.3008729837982 0.7475179520033329
22.360866313235384 311.3153438343869 0.7482142362193607
22.3660938681888 311.1321828921061 0.7487491197231199
22.371321423142213 310.9616970775185 0.748025095766401
22.376548978095627 306.5367882016267 0.7438475074278372
22.38177653304904 302.48757187899724 0.7392118790808753
22.387004088002456 299.9355136722588 0.7356947589834433
22.39223164295587 299.6584703064156 0.7342061071242721
22.397459197909285 296.6428994306445 0.7299005109778862
22.4026867528627 296.8529569926649 0.7295799815533057
22.407914307816114 297.3609591525679 0.7309146427040635
22.41314186276953 297.35205344301795 0.7315289382262249
22.418369417722943 297.5802465074224 0.7314318725147939
22.423596972676357 296.0599888799966 0.729788451890701
22.42882452762977 291.0789450842149 0.7231807731495945
22.434052082583186 288.6126321994551 0.7210672242870543
22.4392796375366 288.86697074343 0.7211870964256206
22.444507192490015 287.8968733221784 0.7207947348880349
22.44973474744343 286.887561131252 0.71987396692794
22.454962302396844 283.92000559209845 0.7162728660280004
22.460189857350258 285.13598973799645 0.7175763746690257
22.465417412303673 283.58451679396563 0.7147499552634622
22.470644967257087 286.212267879863 0.7181751822812413
22.4758725222105 287.80288571793176 0.7206853229596699
22.481100077163916 286.7202717034402 0.7193237071178741
22.48632763211733 285.75155838128404 0.7171722921028696
22.491555187070745 282.7221970892289 0.7131799594933916
22.49678274202416 284.49222214435355 0.7146830500698362
22.502010296977573 284.9579779291348 0.7162984785708322
22.507237851930988 282.3748123760107 0.7135415092951486
22.512465406884402 281.4146194891362 0.7123803808868577
22.517692961837817 280.20906802497234 0.7110118840315187
22.52292051679123 281.0331648117476 0.7118252885087782
22.528148071744646 283.4348476278618 0.7156627223661451
22.53337562669806 283.094419692592 0.7139160226811064
22.538603181651474 281.9867315581249 0.7127264997944196
22.54383073660489 282.6621881131772 0.7130272321058206
22.549058291558303 282.8486427183006 0.7135340675804396
22.554285846511718 281.8714249753794 0.7119745369593752
22.559513401465132 277.78014776414597 0.7052430285225985
22.564740956418547 276.16658186227795 0.7041373914898872
22.56996851137196 274.4240597005308 0.7027040488700542
22.575196066325375 275.06176904266795 0.7038974331655196
22.58042362127879 275.89107826662297 0.703547460769142
22.585651176232204 275.2700984591103 0.7022798176340894
22.59087873118562 274.47452976059367 0.700984594096518
22.596106286139033 272.6589635342931 0.6993676289465286
22.601333841092448 273.58814173404716 0.7013562163424774
22.606561396045862 276.6300333864809 0.7052165384666705
22.611788950999276 275.48552285169455 0.7033053804343976
22.61701650595269 277.6603227491576 0.7058068751491344
22.622244060906105 277.20672337127945 0.7056448689183995
22.62747161585952 278.2232451759489 0.7075613312691774
22.632699170812934 276.4799852553674 0.704567603587835
22.63792672576635 275.412869460446 0.7016293086938749
22.643154280719763 274.21518158413005 0.6996582847446969
22.648381835673177 277.93664454303354 0.7045619095027009
22.653609390626592 278.05297160149075 0.7052142115121419
22.658836945580006 278.27293312233854 0.7053377230646927
22.66406450053342 277.1857508040234 0.7045336652884072
22.669292055486835 280.62761187235515 0.7098375082960209
22.67451961044025 284.1655491296784 0.7144145298529468
22.679747165393664 284.8112656517112 0.7140565168848003
22.68497472034708 285.84575912292274 0.7153094523554298
22.690202275300493 287.18227588461673 0.7164591021854785
22.695429830253907 290.7287353187617 0.7207525202793335
22.70065738520732 287.95995325426503 0.7163121382935342
22.705884940160736 285.2300744938121 0.7118094053571903
22.71111249511415 285.6325830570331 0.7124254293892542
22.716340050067565 289.6029981428163 0.7170900775692444
22.72156760502098 294.22090579895917 0.7233360868468812
22.726795159974394 293.1859399717355 0.722213326671572
22.73202271492781 292.49745182078675 0.7214791200056009
22.737250269881223 290.07716656985406 0.7182167908346074
22.742477824834637 288.16199837978667 0.7151378784657667
22.74770537978805 290.9980752403326 0.7183803778978367
22.752932934741466 294.3690606287043 0.7220016817897124
22.75816048969488 299.48932753145306 0.727860889415349
22.763388044648295 297.92786234687765 0.7265871761648226
22.76861559960171 299.0160229666207 0.7283181005907386
22.773843154555124 297.95867724371436 0.7266039277477839
22.779070709508538 297.7999837811896 0.7259467418244788
22.784298264461952 296.25347746463774 0.7237959775970938
22.789525819415367 295.97253518000963 0.7238080432407173
22.79475337436878 300.1815841667359 0.7286932619778833
22.799980929322196 303.16328946958225 0.7320234601454799
22.80520848427561 306.1570448299832 0.7353649943494328
22.810436039229025 307.6267590744474 0.7365121387505198
22.81566359418244 308.38429531769475 0.738056449764816
22.820891149135853 310.2739983825415 0.7405579315949031
22.826118704089268 309.7135218465858 0.7392943277836121
22.831346259042682 311.104813072384 0.7403642633933811
22.836573813996097 312.97151896233396 0.7426249306563366
22.84180136894951 318.0135365491291 0.7490850853235299
22.847028923902926 324.0724058837004 0.7563770356781521
22.85225647885634 326.77864585333236 0.7590497044122558
22.857484033809754 329.11652081577205 0.7618648112537986
22.86271158876317 328.2203011211366 0.760702953501392
22.867939143716583 327.7928225971712 0.7597250128693219
22.873166698669998 329.8317186668219 0.7621726913984774
22.878394253623412 330.80648373574985 0.7634512251925653
22.883621808576827 331.6885615443989 0.7644465805956011
22.88884936353024 328.353802779533 0.7592752038296675
22.894076918483655 327.4085964214833 0.7590858708432379
22.89930447343707 327.56085286198584 0.7602135220979341
22.904532028390484 326.6074472014875 0.75869427976636
22.9097595833439 325.8675209425769 0.7571446901747251
22.914987138297313 326.35671056888225 0.7566495104735825
22.920214693250728 328.91519065479577 0.7600973300550676
22.925442248204142 327.335971712691 0.757996359155619
22.930669803157556 327.15588349883495 0.7578585099832157
22.93589735811097 326.97357267235094 0.757801619271411
22.941124913064385 329.9304435616719 0.7612120217269477
22.9463524680178 331.1034708949856 0.7627182466740483
22.951580022971214 331.4560818291395 0.76315769118462
22.95680757792463 328.4954852602705 0.7594705811640358
22.962035132878043 325.3915468373837 0.7565183910918905
22.967262687831457 326.1975094433216 0.7584642532572498
22.972490242784872 328.59844710981616 0.7618049681939558
22.977717797738286 331.77156353299193 0.7643596747371648
22.9829453526917 330.3792234491129 0.7611629647351127
22.988172907645115 329.8532798932645 0.7604410380086871
22.99340046259853 328.55509773865197 0.7586972942866094
22.998628017551944 326.8474872542428 0.7570930665080012
23.00385557250536 325.3474558239208 0.75544320226765
23.009083127458773 328.2217868516924 0.7587556564254408
23.014310682412187 331.20234968632144 0.7620902605808323
23.0195382373656 333.1302061533431 0.7636076485900611
23.024765792319016 332.5234738533443 0.7632083117406778
23.02999334727243 331.80362018070457 0.761996398498213
23.035220902225845 332.36027312650486 0.7624666166023741
23.04044845717926 331.6482544697712 0.7616809224682193
23.045676012132674 329.65348322576443 0.7596651904492036
23.05090356708609 328.38219262070186 0.758700398308506
23.056131122039503 328.7312878023446 0.758983534740065
23.061358676992917 329.4013811653629 0.7597343354337077
23.06658623194633 328.1804041199773 0.7584651873513548
23.071813786899746 325.5144187768069 0.7549053158170207
23.07704134185316 325.71368757963324 0.7556971391860525
23.082268896806575 326.31278008435555 0.7562479968874524
23.08749645175999 322.9274264807811 0.7519161430466494
23.092724006713404 318.55136907425555 0.7475565977803517
23.097951561666818 316.89258090569854 0.7453157338003635
23.103179116620232 318.1558075130509 0.7475619501943247
23.108406671573647 316.4873564148433 0.7446833963765549
23.11363422652706 313.4831421002988 0.7409999692246171
23.118861781480476 310.5844634595977 0.7377638174648278
23.12408933643389 310.2444372979475 0.7365955807796389
23.129316891387305 312.672896706294 0.739209945399188
23.13454444634072 315.96334759464867 0.7422561456633591
23.139772001294133 316.14857260165144 0.7424257299502997
23.144999556247548 315.6475293292748 0.742038276499626
23.150227111200962 314.2790318314458 0.740301413006411
23.155454666154377 314.86315117148587 0.7416185321346626
23.16068222110779 314.8823258340022 0.7423391205577999
23.165909776061206 313.28581339302644 0.7412571014169077
23.17113733101462 314.26298941852394 0.7427551168296567
23.176364885968034 311.6357618520217 0.7386476723520629
23.18159244092145 310.6459686537578 0.7379724181224808
23.186819995874863 306.83244820957486 0.7336775863733717
23.192047550828278 310.25775812239965 0.7385770048163551
23.197275105781692 314.07456728755443 0.7426025558189191
23.202502660735107 313.23277170139465 0.7412429175667038
23.20773021568852 313.85984780759435 0.7418419790980094
23.212957770641935 312.13927073958996 0.7397201609847578
23.21818532559535 312.87420872344825 0.7396271546081372
23.223412880548764 311.263558337316 0.7374051172790662
23.22864043550218 312.1794302625308 0.738673913842
23.233867990455593 311.4710219730289 0.7386434298584564
23.239095545409008 312.2493136786477 0.7390599333645566
23.244323100362422 313.50106963374554 0.7402683488077154
23.249550655315836 313.2823913866258 0.7399064103382651
23.25477821026925 312.82383521674484 0.7393487073390254
23.260005765222665 314.12018230263345 0.7412338892113393
23.26523332017608 313.75967164578776 0.740199594999703
23.270460875129494 314.4315596314979 0.7413688558936234
23.27568843008291 316.84095040386245 0.7436595769202782
23.280915985036323 318.91005587859416 0.7458035530455689
23.286143539989737 318.0060378196941 0.7446957871420508
23.291371094943152 319.4681188584542 0.7461048951052923
23.296598649896566 319.10457657721423 0.7454593493314787
23.30182620484998 322.7094469503814 0.7493784725327259
23.307053759803395 324.0169384766004 0.750812448593622
23.31228131475681 329.16216336132976 0.7573129698053858
23.317508869710224 331.8289461447019 0.759810420272321
23.32273642466364 336.42657035299925 0.7647547596723867
23.327963979617053 337.30989366700913 0.7656167714550379
23.333191534570467 335.57359670081274 0.7636411244600244
23.33841908952388 331.3289394048928 0.7588545792163459
23.343646644477296 331.0269382668826 0.7584938954692639
23.34887419943071 329.6074806285848 0.7566292048482623
23.354101754384125 329.31907363141204 0.7568062678709352
23.35932930933754 330.3582812640505 0.7580844946908839
23.364556864290954 329.42291353768667 0.7578856393141451
23.369784419244368 330.7438488053489 0.75931378482074
23.375011974197783 330.2099499510059 0.7588586314737051
23.380239529151197 333.1435152887137 0.7625183519318028
23.38546708410461 334.1583668205333 0.7626559300780059
23.390694639058026 336.1495681299534 0.763885630543257
23.39592219401144 337.71069490023336 0.7650312922607403
23.401149748964855 333.97531987443176 0.761759404948414
23.40637730391827 333.5554320015059 0.7616192861765312
23.411604858871684 329.85186841758696 0.757150148590005
23.416832413825098 330.19845979164256 0.7574436887916568
23.422059968778512 328.6879643633704 0.7553077831150732
23.427287523731927 331.0130125070806 0.7576677354676625
23.43251507868534 332.07752293582035 0.7593290455407663
23.437742633638756 333.2685770639433 0.7611134427630759
23.44297018859217 333.943464162199 0.7622088690020715
23.448197743545585 336.2615899954795 0.7636709511298482
23.453425298499 334.5538610650159 0.7611776676752469
23.458652853452413 333.91269485622405 0.7605192933977586
23.463880408405828 333.6945865503085 0.7602123868791044
23.469107963359242 334.08078448998117 0.7608454667655659
23.474335518312657 330.81131514647495 0.7565083961343712
23.47956307326607 330.572037505664 0.7568982920654698
23.484790628219486 329.1249475959482 0.7556381776979858
23.4900181831729 328.2948326095383 0.7555330019407343
23.495245738126314 328.1054835954225 0.7553897320733437
23.50047329307973 325.5554750925138 0.7520973768337558
23.505700848033143 321.68768552489416 0.747993419786969
23.510928402986558 317.85203611801165 0.7433307735275441
23.516155957939972 316.0393556096386 0.7412141145457428
23.521383512893387 317.5643873489282 0.7423924991297687
23.5266110678468 317.45348358289954 0.7423674870122536
23.531838622800215 316.31928284626196 0.7408540589387839
23.53706617775363 314.1151399500829 0.7377199810866937
23.542293732707044 313.84175253188823 0.7364748801204297
23.54752128766046 314.2758094469938 0.7369270366121288
23.552748842613873 314.36875570208224 0.736366789826058
23.557976397567288 315.5573803607064 0.7377849223206737
23.563203952520702 315.4112285584991 0.7373576300267211
23.568431507474116 315.9475865395322 0.737601381198005
23.57365906242753 317.0276556870706 0.7383025241392938
23.578886617380945 316.9212452182903 0.7367396200515122
23.58411417233436 314.50419781880606 0.7345122533154239
23.589341727287774 315.29635408349856 0.7357392227953962
23.59456928224119 315.39612273727727 0.735827224293065
23.599796837194603 317.07138224009225 0.7372334751609393
23.605024392148017 317.38851323673896 0.7358654861331361
23.610251947101432 316.2765316116589 0.73468171976308
23.615479502054846 314.2519396487002 0.7320220746511948
23.62070705700826 311.98109142666715 0.7292998108268394
23.625934611961675 314.5137561963621 0.7319013143782026
23.63116216691509 314.9571141153473 0.7318151993547675
23.636389721868504 314.01585854810463 0.7305428267773113
23.64161727682192 313.40401149205405 0.7299611175200841
23.646844831775333 315.9505275681658 0.7324808699103291
23.652072386728747 318.7054173504967 0.7357990707056077
23.65729994168216 320.8280939817636 0.7378986028809875
23.662527496635576 321.24698955479596 0.7383795081022424
23.66775505158899 322.1582445577121 0.7391802885238745
23.672982606542405 327.78517353699556 0.7450656236078577
23.67821016149582 330.87543055305076 0.748105253765191
23.683437716449234 332.80499265393934 0.7498950897146428
23.688665271402648 334.4344576744924 0.751701479967467
23.693892826356063 341.1008964307175 0.7582741905087139
23.699120381309477 344.9549386562956 0.7616419186069939
23.70434793626289 348.41125423249446 0.7648314743800069
23.709575491216306 349.0552825658837 0.7654057452935533
23.71480304616972 347.4880262823363 0.7644514761890799
23.720030601123135 342.14652937734616 0.7585352989759221
23.72525815607655 338.36573946782835 0.7536894929808008
23.730485711029964 339.6121212564175 0.7546140141663986
23.735713265983378 338.8491306491509 0.753599223919692
23.740940820936792 340.2207219121457 0.755685480412747
23.746168375890207 342.7645207686149 0.7583190323753316
23.75139593084362 347.09431490579675 0.7622314036715776
23.756623485797036 348.4393755532466 0.763018258537817
23.76185104075045 351.3963310455326 0.7651627337445855
23.767078595703865 353.52280628607826 0.767296265141948
23.77230615065728 357.87150369682 0.7716123756020185
23.777533705610693 365.11083831639945 0.779389451999086
23.782761260564108 374.0471659886884 0.7885186818922458
23.787988815517522 384.3228517210162 0.7988596156792899
23.793216370470937 385.70038987988266 0.8001300925450126
23.79844392542435 383.4515673585155 0.7974955264393927
23.803671480377766 379.1489777873447 0.7928105454268106
23.80889903533118 378.07368297217215 0.7920183568107242
23.814126590284594 375.5814510072012 0.7891724229112335
23.81935414523801 372.6001915118847 0.785922398813177
23.824581700191423 368.68013588200756 0.7808119789009542
23.829809255144838 362.2590575835735 0.773895681633756
23.835036810098252 358.42007613790804 0.7697483017459801
23.840264365051667 353.5384174257245 0.7637511817139708
23.84549192000508 351.00071267010657 0.7606945704454833
23.850719474958495 349.2210497746882 0.7583612536673806
23.85594702991191 349.1780099444652 0.7589897465965608
23.861174584865324 350.7856064356135 0.7610079450496181
23.86640213981874 350.56634779817614 0.7601877484199524
23.871629694772153 346.9895827879354 0.7554395548407525
23.876857249725568 343.915774841332 0.7511821923612991
23.882084804678982 343.11894071098084 0.7499065640608965
23.887312359632396 341.77623996495004 0.747827031853948
23.89253991458581 343.7383140905917 0.7496996452292916
23.897767469539225 341.5873410410051 0.7480568341402029
23.90299502449264 336.9387941999428 0.7430179823219263
23.908222579446054 332.44308022089984 0.7385535291715667
23.91345013439947 331.41159371829133 0.7373849125384143
23.918677689352883 334.6976195432354 0.7407093647502934
23.923905244306297 338.9948596423927 0.7446622264390305
23.929132799259712 345.5735049044826 0.7508406475615423
23.934360354213126 348.1808355494937 0.7538248913979683
23.93958790916654 346.29854160823015 0.7517381714343434
23.944815464119955 344.19092807965194 0.7496652830448983
23.95004301907337 344.4440722990402 0.7502589244248072
23.955270574026784 344.668839363216 0.7511400142367582
23.9604981289802 344.80887330498996 0.7516512266507038
23.965725683933613 343.4232106418671 0.7495517676300442
23.970953238887027 341.4918946442364 0.7469196079948303
23.97618079384044 342.51186146760176 0.7481060799584329
23.981408348793856 346.0022772990043 0.7520668405435664
23.98663590374727 350.4506853588997 0.7570276097466716
23.991863458700685 353.81173960911156 0.7600019482031659
23.9970910136541 356.7841950840758 0.7627214603532844
24.002318568607514 356.1742935486475 0.7621017363690021
24.007546123560928 355.95715715465116 0.7621437462087159
24.012773678514343 355.9502939294286 0.762849758340596
24.018001233467757 357.5641335384638 0.7642697936970555
24.02322878842117 360.8534289765523 0.7679777022426126
24.028456343374586 362.0882516565063 0.7684169727076035
24.033683898328 367.61232466994596 0.7739975446406969
24.038911453281415 367.36017935958296 0.7741766548591429
24.04413900823483 373.6385647959237 0.7806344570506872
24.049366563188244 373.38071573209805 0.7807261726505292
24.054594118141658 378.83958721733336 0.7859140439564473
24.059821673095072 379.4799039410512 0.7859496348538165
24.065049228048487 379.3619089388045 0.7863007601277182
24.0702767830019 381.69502233650377 0.8033163791572145
24.075504337955316 384.3316100403239 0.81710591173295
24.08073189290873 382.6545823927416 0.8224826863998392
24.085959447862145 377.4740060631785 0.8228846744687807
24.09118700281556 374.5669424048577 0.8252963806027687
24.096414557768973 369.9606324353467 0.8255102750526639
24.101642112722388 363.10632251044285 0.8223606541595079
24.106869667675802 355.3286996080403 0.8180275274422314
24.112097222629217 349.3434590144729 0.8162311649273906
24.11732477758263 348.7917447613538 0.8195075066368647
24.122552332536046 345.01795193017074 0.818767178067681
24.12777988748946 343.9004875714902 0.8208158729817594
24.133007442442874 343.9142163090185 0.8245676121118349
24.13823499739629 342.7417263081185 0.8259558598030281
24.143462552349703 339.83813852247926 0.8260087011636392
24.148690107303118 336.9669897512679 0.8253975244554163
24.153917662256532 338.907066165193 0.831387784273122
24.159145217209947 339.77193098553016 0.8342840586774682
24.16437277216336 338.0376506450965 0.8347672014874687
24.169600327116775 335.46347405435426 0.8340643109939381
24.17482788207019 327.4376084177685 0.8272827851221783
24.180055437023604 328.20453153608076 0.8327486625931448
24.18528299197702 324.94667320803626 0.8327779046399815
24.190510546930433 329.4882750899235 0.841889571245667
24.195738101883848 327.1774216624909 0.8401626878158853
24.200965656837262 328.2582508832376 0.843898396152203
24.206193211790676 326.6930279580117 0.8447031654658197
24.21142076674409 326.6908590650981 0.8477372643164879
24.216648321697505 322.53698001977745 0.8442937722676532
24.22187587665092 318.7725675935385 0.8425523121207162
24.227103431604334 314.27579857052814 0.839139753345197
24.23233098655775 313.5588954587188 0.8406281727800283
24.237558541511163 315.3545348989074 0.8447449931058709
24.242786096464577 316.9007033585262 0.849121305575059
24.248013651417992 317.5277655754467 0.8529426897470048
24.253241206371406 315.5807578678269 0.8524678035681819
24.25846876132482 315.28521222239345 0.8549029734925602
24.263696316278235 316.64085496034096 0.8587996335202263
24.26892387123165 317.85591227709887 0.8628387488535975
24.274151426185064 320.53879189016897 0.8682134292386052
24.27937898113848 319.70820022540795 0.8688351680833671
24.284606536091893 318.3337678151847 0.8689051045687827
24.289834091045307 317.20848616126807 0.8699370505400724
24.29506164599872 319.39999044111863 0.8754313330551088
24.300289200952136 320.31705660473057 0.8785623515376144
24.30551675590555 323.05462626630924 0.8844379523713718
24.310744310858965 323.0333384523715 0.8864401472491733
24.31597186581238 328.4032459679046 0.8962818884604039
24.321199420765794 330.67129575879653 0.9027788500495183
24.326426975719208 332.82038518028565 0.9078380423871643
24.331654530672623 334.5602991562049 0.9121050416819765
24.336882085626037 336.7274737646581 0.9144454646762732
24.34210964057945 339.9104300322603 0.9199485728232024
24.347337195532866 338.8526973956372 0.9202287340887179
24.35256475048628 335.40451114463605 0.918114561891545
24.357792305439695 333.35925242949014 0.9176142931524573
24.36301986039311 332.3553632304257 0.9194600326991924
24.368247415346524 333.51358525796815 0.9234280308639773
24.373474970299938 335.9013177359989 0.9292323363693555
24.378702525253352 335.0617339684509 0.929329831749711
24.383930080206767 336.2832399672111 0.933424843973808
24.38915763516018 333.2524971537016 0.931760170532024
24.394385190113596 335.3284666486076 0.9370137405664063
24.39961274506701 334.8292157251892 0.9391271500890115
24.404840300020425 336.20274200079973 0.9427116338613155
24.41006785497384 333.19766185002385 0.9419354092945917
24.415295409927253 330.33500585861583 0.9399212817017059
24.420522964880668 325.8161117240954 0.9359245935832728
24.425750519834082 329.3346125637454 0.9444519756583313
24.430978074787497 331.5591111638796 0.9507583415670499
24.43620562974091 334.36364538303127 0.9575598729220983
24.441433184694326 331.4468439080014 0.9540011294407379
24.44666073964774 333.60444207479514 0.9590308038339659
24.451888294601154 335.96424717100984 0.9647650574578609
24.45711584955457 339.173228902916 0.9723795044815148
24.462343404507983 339.3738421831361 0.9744608025975038
24.467570959461398 336.4322876017785 0.9725610042399815
24.472798514414812 333.86600609065357 0.9700244276975644
24.478026069368227 331.77665440533303 0.9701936877488226
24.48325362432164 330.39623421495884 0.9700977177844841
24.488481179275055 332.4133807390201 0.9759289611637847
24.49370873422847 338.80299724826386 0.9874612786788667
24.498936289181884 342.5063298013347 0.9956094698794781
24.5041638441353 343.85692400885563 0.9999345142394758
24.509391399088713 339.55846873355176 0.9949342391891681
24.514618954042128 333.5353746393866 0.9879201921148224
24.519846508995542 331.25042202273136 0.9871738426367928
24.525074063948956 327.7782389915472 0.9856399655489585
24.53030161890237 330.84811134481356 0.992775611392408
24.535529173855785 332.27668269047956 0.9969297217472234
24.5407567288092 333.2306899260983 1.0012683274957492
24.545984283762614 331.86622807100173 1.0023519785488744
24.55121183871603 331.57839398994065 1.004819424596495
24.556439393669443 331.3163815701527 1.0065925034341714
24.561666948622857 332.2161437274553 1.0097902731244135
24.566894503576272 331.6275222232193 1.0110685745833414
24.572122058529686 329.4666106014057 1.0100955909614102
24.5773496134831 327.5851500184953 1.009982789875156
24.582577168436515 322.3872465854843 1.005313155926464
24.58780472338993 321.23976674576636 1.006261774131933
24.593032278343344 322.356747318982 1.0103530961433678
24.59825983329676 323.4337160267542 1.013408905362595
24.603487388250173 320.94645606130644 1.0116425585275681
24.608714943203587 319.7754368774159 1.0123393677218957
24.613942498157 321.35347383430644 1.0178685261449198
24.619170053110416 323.6742028505688 1.0245441090071934
24.62439760806383 323.3302399971387 1.0283220900617738
24.629625163017245 323.57404380979756 1.0323275355828905
24.63485271797066 322.86623491210116 1.0337210217949862
24.640080272924074 317.2428372753486 1.0258810182684206
24.645307827877488 311.4795540721729 1.0183234328198298
24.650535382830903 308.435346644565 1.0169417253979616
24.655762937784317 313.4401083186028 1.0284410457977948
24.66099049273773 314.44188131092017 1.0325883824321733
24.666218047691146 316.302278684474 1.0381457518477506
24.67144560264456 312.2990997839539 1.032850075149345
24.676673157597975 314.0677513682117 1.0381267852634837
24.68190071255139 317.1418321668462 1.0446523740022748
24.687128267504804 323.4431409151693 1.0575872659947256
24.692355822458218 328.34431416314635 1.0682447058727331
24.697583377411632 326.21946069715165 1.0680765184512975
24.702810932365047 320.37814670957783 1.0609147941515038
24.70803848731846 314.1396483504626 1.0532788550106482
24.713266042271876 310.080093385056 1.0484726670093052
24.71849359722529 314.38419660618064 1.058637903433111
24.723721152178705 314.61897547309593 1.0614731437958673
24.72894870713212 319.847540098598 1.0724535501257297
24.734176262085533 314.0484392131025 1.0645447093123679
24.739403817038948 314.1770449367333 1.0688779562872683
24.744631371992362 314.3734083657867 1.0734877214501692
24.749858926945777 320.19627627711645 1.0858821439658592
24.75508648189919 323.39158275103335 1.0938452681496384
24.760314036852606 321.5835994873492 1.0929116847376659
24.76554159180602 320.9008295212057 1.0972678845044055
24.770769146759434 317.2310849934006 1.0926498012718078
24.77599670171285 316.55453700715475 1.0941434860002706
24.781224256666263 312.29218348552814 1.087802730836807
24.786451811619678 314.3201017565072 1.0956245262401778
24.791679366573092 315.37453460095014 1.1005471358457712
24.796906921526507 319.61535002492707 1.1103401295354627
24.80213447647992 320.996173746912 1.1148015679432617
24.807362031433335 321.9673253748648 1.117862340493156
24.81258958638675 318.1922384467462 1.1144573930253088
24.817817141340164 313.11525015229114 1.107007597637811
24.82304469629358 310.3303907720097 1.1060439941232507
24.828272251246993 311.95819111447815 1.111428672774554
24.833499806200408 318.36426102009347 1.1264589282906183
24.838727361153822 322.45616547228826 1.1383050502467935
24.843954916107236 327.6515516648524 1.1523145584453773
24.84918247106065 330.2514073927121 1.1608476456013743
24.854410026014065 331.2577433786166 1.1637141272305611
24.85963758096748 329.86838809534675 1.1630619562928968
24.864865135920894 328.4007282944361 1.1616645045256244
24.87009269087431 328.1891771012121 1.165311422228448
24.875320245827723 328.56072461613127 1.1681283151569126
24.880547800781137 329.3723639471397 1.1728465799286953
24.885775355734552 333.890321469235 1.1828148673540857
24.891002910687966 341.44373858763004 1.2014246644234028
24.89623046564138 344.66963828429294 1.2112433032343057
24.901458020594795 345.8127281429358 1.2166126880358061
24.90668557554821 342.9884778931236 1.2129079876815674
24.911913130501624 343.4085971338032 1.2158292495946112
24.91714068545504 342.78822973888805 1.2193357127126505
24.922368240408453 338.7979036463467 1.2162359143499237
24.927595795361867 334.94825417498794 1.2135004864838383
24.93282335031528 328.86041190097995 1.205251621175428
24.938050905268696 326.5914004410837 1.203165504829863
24.94327846022211 328.04674276385606 1.2095465729235886
24.948506015175525 328.39490572933875 1.2145777385855843
24.95373357012894 331.5040774257694 1.225147158708549
24.958961125082354 329.3901526252812 1.2240810603578332
24.964188680035768 334.56503566573014 1.2371514728812016
24.969416234989183 334.7627505690783 1.2396274757300867
24.974643789942597 337.1544195487467 1.2470380807088925
24.97987134489601 329.7775295591921 1.2362123143577421
24.985098899849426 323.1740485810394 1.227568153200887
24.99032645480284 321.33543893834735 1.2280194660463182
24.995554009756255 323.2330210408161 1.2354380580729132
25.00078156470967 329.7858857697709 1.2536152105403715
25.006009119663084 332.84857921353404 1.2628715118313143
25.011236674616498 337.37511951660645 1.273624228259089
25.016464229569912 338.1098615614811 1.2757006482818676
25.021691784523327 335.11734679002797 1.2731159215553631
25.02691933947674 332.5679350045648 1.27168083765918
25.032146894430156 329.75862756701554 1.2702539310923562
25.03737444938357 332.6405391289583 1.2797044167530829
25.042602004336985 332.7712728907175 1.2844532802122315
25.0478295592904 335.40988734529327 1.2947337187622983
25.053057114243813 340.38883285392706 1.3089195552614599
25.058284669197228 339.699921564898 1.3134441521051101
25.063512224150642 337.3722018708766 1.3132541388110637
25.068739779104057 333.35896417155163 1.310507135390257
25.07396733405747 333.3194293295883 1.3158340635970949
25.079194889010886 337.1419674220222 1.3285282832565464
25.0844224439643 341.0679282776103 1.3388872496934447
25.089649998917714 340.2707115642052 1.3400998989759088
25.09487755387113 339.1310739807639 1.3420231175337138
25.100105108824543 342.2303567166143 1.354004039433963
25.105332663777958 344.44215491751356 1.3649065420980462
25.110560218731372 350.5041376961975 1.3779954631988645
25.115787773684787 345.4361977486971 1.3715932869195127
25.1210153286382 342.20747730027983 1.3652832382437141
25.126242883591615 344.2997829646851 1.3729754520497028
25.13147043854503 344.83726936126317 1.3773955872071517
25.136697993498444 349.126963026032 1.3920827308096688
25.14192554845186 345.00397841913895 1.3899793242483272
25.147153103405273 346.47254299765643 1.3989147222020202
25.152380658358688 347.0241943275674 1.4029728790010267
25.157608213312102 355.24783496364836 1.4240289396165469
25.162835768265516 358.337167214916 1.4367329823200023
25.16806332321893 364.5914175191205 1.4534544027797665
25.173290878172345 359.7796380216125 1.4475480488745593
25.17851843312576 355.81391973162187 1.4410892543872043
25.183745988079174 352.34246587181246 1.4400241294644047
25.18897354303259 350.6235730022496 1.4434210947198736
25.194201097986003 350.6254379698703 1.450432490290769
25.199428652939417 348.0581017545913 1.4483729715387474
25.204656207892832 349.15288125865345 1.4533984552570316
25.209883762846246 354.5906334556429 1.4679046331796988
25.21511131779966 356.2268088435242 1.4759539751244064
25.220338872753075 355.5366363328869 1.4800620131831226
25.22556642770649 353.3753271532591 1.4807413918215766
25.230793982659904 354.4834329074689 1.4939592861825763
25.23602153761332 356.82526887650897 1.5036875588058551
25.241249092566733 352.19118406405687 1.5014435926934049
25.246476647520147 347.41743224439597 1.4912391380085954
25.25170420247356 343.24602770616514 1.4879227429973443
25.256931757426976 347.58718883050943 1.503407340464676
25.26215931238039 350.74168581338154 1.5182497850611114
25.267386867333805 350.8663234791902 1.5255078202985868
25.27261442228722 344.143287585275 1.5148411937767716
25.277841977240634 338.83589592808687 1.5094374007992564
25.283069532194048 337.4472642827566 1.5085264370715514
25.288297087147463 343.10504127895274 1.5293776577410918
25.293524642100877 348.80777077484123 1.546586340501372
25.29875219705429 353.37422840046435 1.5665204976034095
25.303979752007706 345.07684966451114 1.5517425899664126
25.30920730696112 336.8302924219621 1.5391336064978929
25.314434861914535 329.15335013045126 1.5253699396340248
25.31966241686795 329.43137353434224 1.5332564757580873
25.324889971821364 327.9369717884956 1.5357658652544195
25.330117526774778 324.12322241344805 1.5321370320553804
25.335345081728192 327.02817838297693 1.5439762021269987
25.340572636681607 330.1965477555771 1.5551692445855763
25.34580019163502 340.9414995658429 1.5875487133023012
25.351027746588436 340.81494745861784 1.5940814541858221
25.35625530154185 340.2350893051542 1.6022643889003836
25.361482856495265 338.2246744223545 1.603334988271745
25.36671041144868 336.8729451665992 1.6098025933734124
25.371937966402093 341.6567878784817 1.6290155607809296
25.377165521355508 341.80663381925075 1.6348782644563853
25.382393076308922 346.05543042589915 1.6509984765417123
25.387620631262337 342.7974755777718 1.6492410116810654
25.39284818621575 336.1403978058582 1.6398035698241589
25.398075741169166 325.38411897329996 1.6186071420666384
25.40330329612258 322.74508431623013 1.6218180939492473
25.408530851075994 323.19703133432347 1.6305348230086425
25.41375840602941 336.16695940865844 1.6718233031635732
25.418985960982823 333.04135654811637 1.6646277809940646
25.424213515936238 335.9736583081453 1.6808022770902478
25.429441070889652 324.95207517954793 1.6646589352239114
25.434668625843067 330.42152396082304 1.6870591884860442
25.43989618079648 332.96891879763587 1.6974569491915859
25.445123735749895 342.0507961904289 1.7238743855582621
25.45035129070331 340.59301884336537 1.729265077914072
25.455578845656724 339.92971159818893 1.7390028655101326
25.46080640061014 343.22129256518315 1.7574024418409375
25.466033955563553 348.4634553849366 1.7806883763624806
25.471261510516968 348.16177099514016 1.7881527291599324
25.476489065470382 349.95291495189645 1.8013314931973745
25.481716620423796 344.4115087297438 1.7946302423303742
25.48694417537721 347.2083733726922 1.811507456961455
25.492171730330625 344.4665887477369 1.8116694941908111
25.49739928528404 343.264600902239 1.8153448963246157
25.502626840237454 344.1710812672301 1.8262986038786666
25.50785439519087 352.15969666260264 1.855400641870626
25.513081950144283 364.9519347363752 1.8984104013769572
25.518309505097697 372.1005137936612 1.9244203225639238
25.523537060051112 372.56428436865207 1.9341318074434557
25.528764615004526 369.2691381605617 1.9403105707089543
25.53399216995794 367.01234180296456 1.9427748612836508
25.539219724911355 369.0981086222135 1.9619879536093192
25.54444727986477 372.19947163681474 1.9748959073736911
25.549674834818184 370.8768061970193 1.984524612076862
25.5549023897716 371.71232573326336 1.9951829087202655
25.560129944725013 366.1644003163803 1.992894176499152
25.565357499678427 368.96014818925926 2.0109811815425074
25.57058505463184 366.21753476746755 2.015709845543166
25.575812609585256 367.91733442902716 2.0319525056910797
25.58104016453867 370.2550272237386 2.0492916338848
25.586267719492085 380.655178036093 2.0950892014358775
25.5914952744455 381.7620066564568 2.110775145431991
25.596722829398914 378.34877574448626 2.123449710726696
25.601950384352328 365.33750749529463 2.096480824158227
25.607177939305743 359.14626665459286 2.096201402763987
25.612405494259157 355.15442961351346 2.0889843029982864
25.61763304921257 354.16477061270274 2.0971645433189696
25.622860604165986 355.35362450265785 2.108898047415002
25.6280881591194 352.8320391963693 2.1148136502190744
25.633315714072815 352.09727209377996 2.1316082745316245
25.63854326902623 343.50789369810934 2.129077864612192
25.643770823979644 345.7012547401389 2.1540216875885836
25.648998378933058 342.138321136299 2.1508358451418057
25.654225933886472 347.87595897385296 2.1766227776625473
25.659453488839887 342.32824200441786 2.166187008479046
25.6646810437933 339.1669800406182 2.1753088630803035
25.669908598746716 331.78813387985053 2.1626775628863166
25.67513615370013 331.6471710152539 2.18244989406602
25.680363708653545 337.23629666716226 2.213660359979907
25.68559126360696 346.3000806866778 2.266110378326006
25.690818818560373 352.49274419026983 2.304770222559064
25.696046373513788 350.00759662916386 2.321585134397363
25.701273928467202 343.6897336947074 2.3188694011974538
25.706501483420617 346.9305392965706 2.3484093944778555
25.71172903837403 352.2807458507881 2.384390865907552
25.716956593327446 354.3128659945981 2.4058067510215815
25.72218414828086 351.67084068844815 2.4157020779110145
25.727411703234274 350.331145927736 2.423794562405752
25.73263925818769 345.9232677722503 2.4361612354762676
25.737866813141103 335.9526775950012 2.416833335117772
25.743094368094518 338.04126500118895 2.4516044606604064
25.748321923047932 337.10432649994624 2.471690041567738
25.753549478001347 342.8591967590554 2.5187366517275964
25.75877703295476 337.77045907467436 2.527671599859651
25.764004587908175 343.15335977630207 2.566320315011351
25.76923214286159 340.2545256902479 2.5839393421256447
25.774459697815004 334.77162565039515 2.5817901366839746
25.77968725276842 335.95143086539537 2.6106533393216895
25.784914807721833 340.63537364548836 2.646631701198952
25.790142362675248 353.1004959585744 2.7206319957538
25.795369917628662 349.36874950231976 2.728477413288083
25.800597472582076 347.55513295463794 2.7562751955990383
25.80582502753549 334.9955168562632 2.7303160353591513
25.811052582488905 339.355002699322 2.7826813781316164
25.81628013744232 347.1657039252418 2.8529688429056708
25.821507692395734 361.183152189175 2.9475777990729792
25.82673524734915 372.4013972708866 3.0305056116787403
25.831962802302563 359.90518693599716 3.004299325264368
25.837190357255977 355.3377932116805 3.023955918081177
25.84241791220939 346.24064249679265 3.016543985107546
25.847645467162806 357.96276133052027 3.114563212181012
25.85287302211622 359.2011093731033 3.1637175007707263
25.858100577069635 362.0864921322215 3.2329450310563557
25.86332813202305 345.4720850522924 3.1952174223394754
25.868555686976464 347.25416219933635 3.249905772436476
25.87378324192988 352.64464675880487 3.310551408158088
25.879010796883293 369.79378422522046 3.446794649993883
25.884238351836707 384.21448750807724 3.569117364777992
25.88946590679012 376.9147678527039 3.5920833223311037
25.894693461743536 369.9862861534048 3.6253448518748903
25.89992101669695 363.5354121615263 3.6488587282273577
25.905148571650365 359.6178166609582 3.705194956550964
25.91037612660378 365.0108906263287 3.7928971768970703
25.915603681557194 352.7733755589798 3.8124335449378632
25.920831236510608 347.80587079763785 3.8517663229127876
25.926058791464023 356.26138655806614 3.9925074335117148
25.931286346417437 366.62110994820637 4.127847255644654
25.93651390137085 373.47916202802855 4.275477989688481
25.941741456324266 360.8009613017416 4.296300788918021
25.94696901127768 370.48930317169464 4.502375974814396
25.952196566231095 382.5331759500668 4.708600648562753
25.95742412118451 394.55104298681215 4.909755408119457
25.962651676137924 379.92337046010954 4.897783092338657
25.967879231091338 364.1604455574737 4.86191492757818
25.973106786044752 369.2931053357675 5.0087082175109785
25.978334340998167 364.82060106233564 5.078552204874627
25.98356189595158 368.206685222239 5.201973641908693
25.988789450904996 364.7672312622324 5.2239450334365225
25.99401700585841 365.23973160673944 5.311763043069231
25.999244560811825 355.69946247118276 5.310992506592388
26.00447211576524 350.34109357621 5.41072321381539
26.009699670718653 351.30537670469744 5.494552515694129
26.014927225672068 355.90219661288916 5.677790724394782
26.020154780625482 364.4958787536237 5.847377229029737
26.025382335578897 354.68251607095306 5.92074127827889
26.03060989053231 364.78298399361165 6.210562131001465
26.035837445485726 381.38798217618654 6.553920022910516
26.04106500043914 381.20029275445205 6.738946836903742
26.046292555392554 378.4399439471612 6.818134963763857
26.05152011034597 368.53123219601486 6.900505236021763
26.056747665299383 340.09516750238436 6.7984079004407185
26.061975220252798 336.919655376158 7.0553915265341836
26.067202775206212 326.7735719272515 7.122673026216578
26.072430330159627 325.2822646323949 7.489847667601773
26.07765788511304 336.2966894035289 7.8391879326774205
26.082885440066455 316.5150111590791 8.051594993844276
26.08811299501987 319.90766055194416 8.42737695039835
26.093340549973284 325.9741954546738 9.063810462161928
26.0985681049267 361.1479495002857 10.103813507890413
26.103795659880113 373.657770409934 11.059974645782868
26.109023214833528 369.51874394152827 11.986043472640805
26.114250769786942 294.5268579596245 11.724338133933527
26.119478324740356 301.49358078033595 13.69407442621849
26.12470587969377 317.9899140784109 16.06727748542201
26.129933434647185 355.6348548518276 23.488920504856534
26.1351609896006 374.517053575445 34.09801604656447
