# Supplementary material for: Unraveling metal effects on CO2 uptake in pyrene-based metal-organic frameworks
Source: Nat Commun. 2025 Feb 11;16:1516. doi: 10.1038/s41467-025-56296-w (PMC11814143; doi:10.1038/s41467-025-56296-w)
Supplement: Supplementary file 3 — Source Data [file 41467_2025_56296_MOESM3_ESM.zip › SourceCode/SuppInf/FigureS5_Ga-TBAPy_InSitu_VariableT_PXRD/Data/GaTBAPy_0004p.dat]

0.002613777476707968 21.196760909516172 5.0814805456177625
0.007841332430123905 16.77803395813946 4.0526271670302
0.01306888738353984 15.38942333430026 3.4268451193061717
0.018296442336955775 14.00809956472819 2.5612811091061314
0.02352399729037171 14.145628062305036 2.394523617120777
0.028751552243787646 14.292310037714461 2.4410602236369146
0.03397910719720358 16.683366744252822 2.2326249553749418
0.03920666215061952 18.071593502369097 2.261989063746748
0.04443421710403546 20.43943201780068 2.3031837112493805
0.0496617720574514 21.840775095314946 2.065689873448643
0.054889327010867336 19.782307881891303 1.9654142303512785
0.060116881964283275 18.607317667089738 1.8957639510240119
0.06534443691769921 18.27402374765892 1.7258710968549127
0.07057199187111515 18.483139281648256 1.697180737941414
0.07579954682453109 18.670042927651206 1.7172152558016793
0.08102710177794703 18.598416469893525 1.6065207180864887
0.08625465673136297 17.869221516738946 1.553557921748096
0.09148221168477891 19.271763626092635 1.5355299441739674
0.09670976663819485 21.00030913844916 1.4594180766256324
0.10193732159161079 22.46059158680982 1.523131031808514
0.10716487654502672 21.52160216563906 1.5121778795939722
0.11239243149844266 20.98345451663281 1.5485253783783952
0.1176199864518586 20.716609859794588 1.5421256382699426
0.12284754140527454 23.43213224921022 1.4772342541315153
0.12807509635869047 23.81482666883931 1.3516036037900163
0.1333026513121064 22.752446729724447 1.2986261973410782
0.13853020626552232 20.074302772582374 1.1948404585863517
0.14375776121893824 16.47560391066078 1.1164457950458717
0.14898531617235417 14.860845623938463 1.0928037033033577
0.1542128711257701 15.881852882401933 1.1150623537103352
0.15944042607918602 18.699708247072078 1.1676421556638714
0.16466798103260194 19.078463691565503 1.099428321781104
0.16989553598601786 19.11034138520944 1.0436437345589384
0.1751230909394338 16.609199922681366 0.9404507451075504
0.18035064589284971 15.485282759497844 0.9093107565730685
0.18557820084626564 15.443254994524054 0.9133752036044367
0.19080575579968156 15.15809518524694 0.9198828206659366
0.1960333107530975 16.571175071273583 0.976728869257024
0.20126086570651341 17.77767565330121 0.9947452030424079
0.20648842065992934 18.499825518205295 0.9999245127700394
0.21171597561334526 19.42543094433398 0.9787707863004479
0.2169435305667612 19.939597056765734 0.952452496523733
0.22217108552017711 20.95193526363368 0.951230756644043
0.22739864047359304 19.892742384409594 0.9361054345026734
0.23262619542700896 19.159511043998958 0.9324065939278606
0.2378537503804249 18.01013059238692 0.9034663927673747
0.2430813053338408 17.90043356160402 0.8961305953721554
0.24830886028725674 20.165125114243605 0.9353120793845549
0.25353641524067266 19.35689666418346 0.8980462883987087
0.2587639701940886 18.820958038576524 0.8853422653539229
0.2639915251475045 19.61285253262835 0.8956407945711535
0.26921908010092044 19.823741503873137 0.8866528485080877
0.27444663505433636 20.47917722864887 0.8771416680470668
0.2796741900077523 21.00056040559204 0.8751366417380706
0.2849017449611682 19.592628341642722 0.8390625159618266
0.29012929991458414 17.632450979630974 0.7925937947955803
0.29535685486800006 17.71749054104423 0.797346120114324
0.300584409821416 17.30388323256057 0.7797530682363991
0.3058119647748319 17.343690208623343 0.7834538262989516
0.31103951972824784 17.458198027206056 0.7957996623025013
0.31626707468166376 17.643500987867135 0.8104481470169754
0.3214946296350797 17.688181321356314 0.7943546093575328
0.3267221845884956 17.825316716938136 0.7766286884729643
0.33194973954191154 17.955428217292607 0.7761602010263638
0.33717729449532746 17.932504577062247 0.7733257201853154
0.3424048494487434 17.441942266024515 0.7604968494260108
0.3476324044021593 16.35487902292459 0.7467690603766892
0.35285995935557524 16.819407885732478 0.7546338270376586
0.35808751430899116 17.06255535544526 0.762528267700316
0.3633150692624071 17.59365814057618 0.7833206204593118
0.368542624215823 17.955004881503985 0.7993459904135476
0.37377017916923894 18.311080723813465 0.8107572562558706
0.37899773412265486 17.797634477166323 0.824405979974232
0.3842252890760708 16.54417767347573 0.803722852588983
0.3894528440294867 15.92501853178529 0.7942712537222762
0.39468039898290264 16.203901505358715 0.7854138843269508
0.39990795393631856 17.898676352634663 0.7859864980101353
0.4051355088897345 18.613681427728864 0.7916126556844207
0.4103630638431504 19.33806593601251 0.7886296394434789
0.41559061879656634 20.19895916096412 0.8112208868128582
0.42081817374998226 19.01879044659889 0.7876998345307142
0.4260457287033982 18.99870163659972 0.8067957751991232
0.4312732836568141 18.741724414182567 0.8190092193273001
0.43650083861023004 19.762449682795122 0.8293355092943585
0.44172839356364596 20.57372948704541 0.824842258177804
0.4469559485170619 19.535315438094347 0.7657618668103618
0.4521835034704778 19.01694958375843 0.7447658875322939
0.45741105842389373 17.675174413330993 0.7314373368535917
0.46263861337730966 17.66679592755245 0.7445510183956464
0.4678661683307256 17.02473019745587 0.7333607593151237
0.4730937232841415 17.729591195378838 0.7487604772423166
0.47832127823755743 19.422649355351545 0.7795666811635675
0.48354883319097336 20.6507651643784 0.7913909621707829
0.4887763881443893 21.496022383864496 0.8100707085530451
0.4940039430978052 21.455565079943575 0.7955750615714422
0.49923149805122113 19.714464848920397 0.755817340420769
0.5044590530046371 19.359445318032503 0.7632292875585295
0.5096866079580531 19.803423198487124 0.7751432456382614
0.5149141629114691 19.884340753095337 0.808950903030518
0.5201417178648851 20.29502563564799 0.823604643789773
0.525369272818301 20.846153838474475 0.8240360295770278
0.530596827771717 21.335805506370793 0.7975735097866639
0.535824382725133 20.425899997913543 0.7504682765622535
0.541051937678549 20.086167316434683 0.7395944423421497
0.546279492631965 19.64615160827779 0.7342656269792103
0.5515070475853809 18.20876586226815 0.7201427189968622
0.5567346025387969 18.76144173770793 0.7312930138838307
0.5619621574922129 19.832492651828527 0.7560740665923883
0.5671897124456289 20.078905255887634 0.7690751087734119
0.5724172673990449 20.657986617955455 0.7751741871332868
0.5776448223524608 19.989292550970763 0.7567027558067791
0.5828723773058768 18.97285056444182 0.727448591017732
0.5880999322592928 18.332523198259242 0.7021908899394903
0.5933274872127088 18.721396458669176 0.7169864745159826
0.5985550421661248 19.63084444843998 0.7509997493316242
0.6037825971195407 20.876561552595753 0.785938094547226
0.6090101520729567 21.156653112835063 0.7855993768631119
0.6142377070263727 20.855828044757885 0.7543537683529217
0.6194652619797887 19.719628254718597 0.713282600613752
0.6246928169332047 19.56772179922552 0.6959346516334537
0.6299203718866206 19.736800608100822 0.7009385723513164
0.6351479268400366 18.819387115414447 0.6833590761820049
0.6403754817934526 18.89206509583955 0.6792750528536988
0.6456030367468686 18.927901887821246 0.663855396459419
0.6508305917002846 19.54443217338324 0.6736609833061539
0.6560581466537005 20.40216020047234 0.6936630801680862
0.6612857016071165 21.214877770431656 0.7223796813657581
0.6665132565605325 21.04816626320112 0.7243562671555767
0.6717408115139485 22.11981499349515 0.7464369503205615
0.6769683664673645 21.423450490343743 0.7126339147319606
0.6821959214207804 19.992551888655264 0.6874907391812354
0.6874234763741964 19.68412275563546 0.6781464209910627
0.6926510313276124 20.632612200808193 0.6916873387284739
0.6978785862810284 21.84641308973845 0.7012329165946942
0.7031061412344444 23.512270830273994 0.7209811502475526
0.7083336961878604 23.923408748459988 0.7292842456066344
0.7135612511412763 23.163082975256124 0.7093739356695318
0.7187888060946923 23.353979668092546 0.7125209655161266
0.7240163610481083 23.47643760287221 0.7125034567144326
0.7292439160015243 23.960422157747104 0.7271596283310304
0.7344714709549403 23.723975762667248 0.7191068071669595
0.7396990259083562 23.721888540704857 0.7193921170027199
0.7449265808617722 24.482565997719437 0.7324403034888812
0.7501541358151882 26.1367647279222 0.7782806344163713
0.7553816907686042 28.774096102759913 0.8288524403736784
0.7606092457220202 30.048172338553886 0.8498739036454626
0.7658368006754361 31.81280366483498 0.8692591004861971
0.7710643556288521 33.00710253856117 0.8503928356223359
0.7762919105822681 33.923035521296974 0.8405780257477052
0.7815194655356841 34.25553498205213 0.8372733673320281
0.7867470204891001 32.362793178545104 0.8164492521164998
0.791974575442516 32.075923967022305 0.8313283330213319
0.797202130395932 30.318111034081667 0.7993310869654806
0.802429685349348 31.27047528596198 0.8168877851766535
0.807657240302764 31.382870582282653 0.8242672049619418
0.81288479525618 34.637736302009166 0.8859317840089405
0.8181123502095959 37.327776898775305 0.9215084866858719
0.8233399051630119 38.75458993330242 0.9344114837988852
0.8285674601164279 40.83711420355143 0.9641820592292564
0.8337950150698439 44.04535778001542 1.0105963747105582
0.8390225700232599 49.77688167296986 1.086970776060371
0.8442501249766758 54.256846223515026 1.141713911227683
0.8494776799300918 57.437375260119495 1.1770360997473912
0.8547052348835078 59.78632254327903 1.208729578060213
0.8599327898369238 64.10497830497259 1.2517470066852074
0.8651603447903398 66.4489845144928 1.2778396286253058
0.8703878997437557 68.52669115179745 1.2863605487644352
0.8756154546971717 69.87168008165825 1.2721413263333012
0.8808430096505877 74.19548081017842 1.3235092265932804
0.8860705646040037 79.31636977224498 1.364545086619786
0.8912981195574197 81.9460774955506 1.3876237200047794
0.8965256745108356 86.38021352104354 1.4263165234613118
0.9017532294642516 87.24110017501071 1.4424213282388896
0.9069807844176676 82.51399088811222 1.3931358831688883
0.9122083393710836 81.34746053165318 1.3885765735668802
0.9174358943244996 79.73188933925866 1.3524974935824525
0.9226634492779155 80.85647831482048 1.3487931129567488
0.9278910042313315 82.82180983899963 1.3539419450560588
0.9331185591847475 84.70634905676587 1.382992362171965
0.9383461141381635 84.44973691921096 1.3637567892896096
0.9435736690915795 88.31112810948181 1.4017201603553011
0.9488012240449955 95.08610603340972 1.4613701220961655
0.9540287789984114 102.64966033001784 1.5274372377867433
0.9592563339518274 107.66368813410607 1.5678963905128709
0.9644838889052434 107.14005580513353 1.5712611856877787
0.9697114438586594 107.52698200506626 1.549498649300017
0.9749389988120754 108.9476069817236 1.5456823770574606
0.9801665537654913 106.81693413231682 1.518201957877547
0.9853941087189073 110.31483129643478 1.5412940945235087
0.9906216636723233 110.30173597521343 1.540290586510158
0.9958492186257393 109.86074450016301 1.5423546744720786
1.0010767735791553 115.0554324926008 1.5793536692969068
1.0063043285325712 117.13037516750526 1.5875903720176257
1.0115318834859872 119.6943692106609 1.620788171578618
1.0167594384394032 120.14630550114482 1.6099418031844162
1.0219869933928192 123.57150280376408 1.625521428563832
1.0272145483462352 126.68250841072242 1.6388188607932803
1.0324421032996511 133.24187642791347 1.6717741943499367
1.0376696582530671 134.55367884590538 1.674337867029367
1.042897213206483 137.75548591307432 1.6838153067381827
1.048124768159899 136.75689006364968 1.6738267408197665
1.053352323113315 135.26563680687883 1.6532819941856243
1.058579878066731 135.87930749014095 1.6495533957509796
1.063807433020147 140.15885538079777 1.683889087345685
1.069034987973563 139.16807928421707 1.6725049468902133
1.074262542926979 139.3035743669836 1.6641343058367295
1.079490097880395 137.99175360403174 1.6668767652493006
1.084717652833811 134.5724176944407 1.6661481628150827
1.089945207787227 137.90508249905884 1.6984274869423412
1.095172762740643 139.08439691435683 1.7050135143747414
1.1004003176940589 142.91413251934384 1.7214446471424938
1.1056278726474749 148.18075339312742 1.7370974449880148
1.1108554276008908 152.76042394939114 1.7730934254557644
1.1160829825543068 152.60375700741557 1.766505507549517
1.1213105375077228 150.25419381027976 1.7255666623253942
1.1265380924611388 147.4706817645666 1.69826964221116
1.1317656474145548 144.17495706466823 1.658705154075065
1.1369932023679707 150.6309774489421 1.7149811123746543
1.1422207573213867 158.64819087425295 1.7733600172826127
1.1474483122748027 161.72786565605483 1.789868110683864
1.1526758672282187 171.10612528159476 1.8430111026298484
1.1579034221816347 168.97116792681754 1.8170672513178707
1.1631309771350506 164.59183871614388 1.7934874682475759
1.1683585320884666 160.29399851386336 1.7706256613667608
1.1735860870418826 156.6739835378721 1.763844979469543
1.1788136419952986 156.07332315739285 1.7575310559335247
1.1840411969487146 152.69599699598842 1.6905105492135997
1.1892687519021305 151.5701118736983 1.6657241277637167
1.1944963068555465 155.89734660363558 1.6603974298606328
1.1997238618089625 161.9292132391114 1.6838699095925003
1.2049514167623785 165.87859011277448 1.7286740080032752
1.2101789717157945 170.34159269360148 1.7760531854176098
1.2154065266692105 171.4432954770811 1.7970861429509764
1.2206340816226264 169.1699993110096 1.7924018492727953
1.2258616365760424 166.90666464874155 1.7717329479881687
1.2310891915294584 174.05151915066904 1.8030377962294892
1.2363167464828744 173.993970994446 1.7940466981620957
1.2415443014362904 169.61335186396568 1.7489753365380405
1.2467718563897063 169.94698849829624 1.7508984406722057
1.2519994113431223 166.43417276649376 1.7285218201875976
1.2572269662965383 165.21797794441144 1.695512452952193
1.2624545212499543 170.28530164827905 1.7064377215383864
1.2676820762033703 171.6406052332064 1.7266115247117002
1.2729096311567862 169.78829041228445 1.7196572410185946
1.2781371861102022 171.3404789602881 1.7362982355958636
1.2833647410636182 171.61615300821813 1.7461096924478279
1.2885922960170342 175.9668702545847 1.758442531807362
1.2938198509704502 185.84213146242132 1.815977314107503
1.2990474059238661 185.1075564322076 1.8083675593859634
1.3042749608772821 185.19279661410965 1.8022722450747952
1.309502515830698 183.2568760955452 1.7892508482031635
1.314730070784114 182.4156715288203 1.7743135283198432
1.31995762573753 188.70083421820058 1.8015549904957973
1.325185180690946 194.51264356476386 1.8343515303218676
1.330412735644362 194.60556409174802 1.8392141880575226
1.335640290597778 189.26875994320613 1.8122941465575826
1.340867845551194 190.3286597228097 1.808288589335725
1.34609540050461 189.44477667702117 1.7919241678527071
1.351322955458026 190.7233147334315 1.78699630683092
1.356550510411442 188.04005799963028 1.7746437476646226
1.361778065364858 187.05131011356278 1.7842079992565099
1.3670056203182739 180.8735932077682 1.7498835267459132
1.3722331752716899 179.85099374767543 1.758246373842463
1.3774607302251058 181.80162756901277 1.7525270408482718
1.3826882851785218 185.93075632011156 1.7640646289027508
1.3879158401319378 190.2730537340068 1.7590420636809694
1.3931433950853538 191.60690680249954 1.7552860673041077
1.3983709500387698 192.65312902211048 1.767842082604049
1.4035985049921857 195.6769664184152 1.7966933338657658
1.4088260599456017 198.87658177651858 1.8496296632485565
1.4140536148990177 205.96902131364152 1.8992869258719283
1.4192811698524337 213.14940308713793 1.9382516422608325
1.4245087248058497 209.98751479117269 1.8958473374012699
1.4297362797592656 206.2571462528912 1.8455265641644334
1.4349638347126816 197.06507627663365 1.7969802884146528
1.4401913896660976 194.96759283791144 1.78301620114006
1.4454189446195136 197.61831970392896 1.7998178051077263
1.4506464995729296 196.8220473056144 1.8001274356142711
1.4558740545263456 200.2002838099292 1.8090657675795028
1.4611016094797615 188.07886481454014 1.7233236985323912
1.4663291644331775 183.74335826644707 1.7100768481912862
1.4715567193865935 187.500751538204 1.718421283372973
1.4767842743400095 189.73827190083188 1.7077103054165816
1.4820118292934255 197.56462511328863 1.765235629026983
1.4872393842468414 202.52791496712248 1.7789337361066841
1.4924669392002574 201.7044285030145 1.764495568372789
1.4976944941536734 200.5961602496165 1.765773886032589
1.5029220491070894 203.43205477767597 1.7993492094389207
1.5081496040605054 204.57022934190348 1.8123174138803007
1.5133771590139213 210.92062350840044 1.8613807119136976
1.5186047139673373 210.40239755059602 1.860590909842296
1.5238322689207533 205.66687085610502 1.8086601418890182
1.5290598238741693 198.25144523982613 1.7455921961268435
1.5342873788275853 197.03498579057378 1.7385142488227947
1.5395149337810012 204.09335640584757 1.771994842848949
1.5447424887344172 212.53989771179454 1.8189628719214364
1.5499700436878332 227.17184287375937 1.904487687213551
1.5551975986412492 225.82102925324858 1.8926678102651115
1.5604251535946652 223.6945603824869 1.904242672149376
1.5656527085480811 216.6832468877036 1.8482963402945964
1.5708802635014971 217.4345491332503 1.8299117967496232
1.576107818454913 223.22473540961835 1.859508054574145
1.581335373408329 221.26448421919605 1.8391302445648074
1.586562928361745 220.08760575660745 1.8324851669507205
1.591790483315161 218.69256037424395 1.8287266827251887
1.597018038268577 216.58289062028283 1.7961201469077654
1.602245593221993 228.75557202592873 1.8359930699781966
1.607473148175409 238.7584520495207 1.884603038123852
1.612700703128825 243.0367800259525 1.9171971143272002
1.617928258082241 241.31297317781053 1.9142841597067846
1.623155813035657 240.85008298766044 1.9168843864654628
1.628383367989073 246.12699390791286 1.9462476498851566
1.6336109229424889 248.6214215969747 1.9409396261695804
1.6388384778959049 239.55741797501574 1.8743304291380227
1.6440660328493208 237.34588364076782 1.8511320678517131
1.6492935878027368 240.53944410515248 1.8523324315636842
1.6545211427561528 248.22385738225952 1.8761954533639995
1.6597486977095688 262.82693992803434 1.9414867368553395
1.6649762526629848 270.4180711933277 1.966468215218898
1.6702038076164007 273.1435662567478 1.9842278940619007
1.6754313625698167 279.67303504295467 2.0006449446506713
1.6806589175232327 288.5035847505711 2.044374918589402
1.6858864724766487 290.9431894677782 2.0604719883136493
1.6911140274300647 299.8284229738527 2.081630273308185
1.6963415823834807 295.9365192427169 2.057632285079452
1.7015691373368966 287.7700305307498 2.0170605667436994
1.7067966922903126 285.91029442652894 2.0045527886350163
1.7120242472437286 281.7445589875607 1.9894128406711602
1.7172518021971446 280.33961564818605 1.9725457655294034
1.7224793571505606 292.7995059109895 2.0110818698300794
1.7277069121039765 298.03836970925613 2.0282398715261167
1.7329344670573925 301.9699839337564 2.0272410584848966
1.7381620220108085 302.85002362069105 2.0054397991465978
1.7433895769642245 306.9669708442225 2.0031850513555343
1.7486171319176405 312.41986381101 2.020794347922845
1.7538446868710564 314.9404352561302 2.0224869592777517
1.7590722418244724 313.8200227915559 2.0119264214528023
1.7642997967778884 307.46264097747695 2.0004696840577236
1.7695273517313044 312.6199579555054 2.0038382183404577
1.7747549066847204 317.1491380149906 2.0125964555985933
1.7799824616381363 316.8152738215655 2.014931149023378
1.7852100165915523 322.0110472178351 2.0081184377099084
1.7904375715449683 324.26080747138064 2.0095563600793325
1.7956651264983843 326.946245552213 2.024431367914491
1.8008926814518003 335.60589309592814 2.028395649137265
1.8061202364052162 333.9438450404123 2.0116368950572046
1.8113477913586322 326.6982303629804 1.9557150840631956
1.8165753463120482 328.1654087841833 1.9385152729881079
1.8218029012654642 321.70272511274203 1.908213408478171
1.8270304562188802 323.89518023350735 1.9084883905638348
1.8322580111722961 334.8466688216952 1.9416292578359782
1.8374855661257121 334.637830451976 1.9379367791447295
1.842713121079128 342.37174865414687 1.9651049979229358
1.847940676032544 331.7265608765961 1.9023880713290315
1.85316823098596 331.38920267195266 1.8922961827567149
1.858395785939376 326.11095038383166 1.8674615283650835
1.863623340892792 324.3973188276512 1.8630105548805287
1.868850895846208 327.51136551651587 1.871913512570372
1.874078450799624 321.9955813440835 1.8392079970926136
1.87930600575304 325.61822617999655 1.8444016538157821
1.884533560706456 327.4742279528022 1.842433660481108
1.889761115659872 323.2744678147491 1.8004207067363858
1.894988670613288 327.2563155438541 1.80431556667748
1.9002162255667039 330.1715891198953 1.805059031422803
1.9054437805201199 332.59330724012034 1.8077350029003403
1.9106713354735358 334.09790947373364 1.7908326684927351
1.9158988904269518 332.6349071919339 1.7772263672115252
1.9211264453803678 331.87944987226933 1.7656276095963928
1.9263540003337838 336.4268446332772 1.7765453359298857
1.9315815552871998 340.2647660567862 1.8044709214770926
1.9368091102406157 344.547942600003 1.8173326510069572
1.9420366651940317 338.0650134445354 1.7737301435385728
1.9472642201474477 323.19793548371047 1.713359352334838
1.9524917751008637 310.5313868804742 1.6530873142868208
1.9577193300542797 308.145550841946 1.6459682062211387
1.9629468850076957 308.5627976691153 1.6398148330250482
1.9681744399611116 313.7465770746243 1.64282910976729
1.9734019949145276 314.66627935841836 1.6271479093011356
1.9786295498679436 312.3131700390355 1.6166806260737996
1.9838571048213596 314.23452027874987 1.6245515989631676
1.9890846597747756 318.0818724534779 1.6352157925583783
1.9943122147281915 307.9256990336759 1.587150749788116
1.9995397696816075 303.0148114663567 1.5559669728633294
2.0047673246350235 294.6352106103905 1.520038750562401
2.0099948795884393 293.5037881853405 1.524280910633401
2.015222434541855 298.70374688326234 1.5418173325520272
2.0204499894952708 304.7456913616741 1.5631961373779
2.0256775444486865 303.5774276152942 1.5592508487998897
2.0309050994021023 297.2779606678886 1.5312495750692734
2.036132654355518 292.3008473905125 1.513632030227277
2.041360209308934 288.8465877266819 1.5074863580191327
2.0465877642623496 294.7647888643781 1.5269314835292362
2.0518153192157653 298.75338270940546 1.5423585386173764
2.057042874169181 291.58006189356774 1.5120315222918153
2.062270429122597 293.36376806286 1.5094439046077346
2.0674979840760126 295.77733574860497 1.5213490783452897
2.0727255390294284 293.0414849429377 1.5117342928646638
2.077953093982844 303.41384084623365 1.5452147387867257
2.08318064893626 300.59009644125007 1.5348844652443645
2.0884082038896756 301.98651329658156 1.5393543876041134
2.0936357588430914 302.9383566585538 1.5406552854980429
2.098863313796507 304.69244160868413 1.5573574763673184
2.104090868749923 304.24939739235896 1.5540723875467461
2.1093184237033387 301.1874429106076 1.5378340874750114
2.1145459786567544 292.8529761422689 1.4983120565388033
2.11977353361017 286.84085190114064 1.4711619578841784
2.125001088563586 289.6890769909473 1.479098870367546
2.1302286435170017 291.9788417660689 1.4906792263901238
2.1354561984704175 291.9155942168951 1.485331455804317
2.140683753423833 291.7689369423854 1.48097432111094
2.145911308377249 290.5010657984303 1.4768030127580838
2.1511388633306647 287.8341908260849 1.4753271917969186
2.1563664182840805 296.6756630353512 1.5072335012231728
2.1615939732374962 298.3162129261145 1.5145398786888038
2.166821528190912 298.2365083045914 1.531518768732161
2.1720490831443278 296.81071034749345 1.533323077474022
2.1772766380977435 286.98173331401983 1.4914310995961946
2.1825041930511593 285.4731399712837 1.4753541172031819
2.187731748004575 290.4498663591041 1.4790932181021808
2.192959302957991 296.48016747182015 1.4945363142609098
2.1981868579114066 300.67630217516165 1.5205321385416921
2.2034144128648223 302.83811812671155 1.5340996756549041
2.208641967818238 291.70384654728326 1.4868380012665963
2.213869522771654 288.3639121123981 1.4735802462885705
2.2190970777250696 289.06055902387465 1.4739649382714335
2.2243246326784853 290.20013103794344 1.4847854355804788
2.229552187631901 296.45976636891993 1.5201286549711401
2.234779742585317 298.015563563679 1.522819645834557
2.2400072975387326 297.6133634167327 1.5273445055837382
2.2452348524921484 296.3806891576993 1.5128158718689328
2.250462407445564 291.74896094678934 1.488923845281575
2.25568996239898 289.80732338456477 1.4743897681185143
2.2609175173523957 286.3063328384939 1.44700367003978
2.2661450723058114 286.19131029690055 1.4505202738569318
2.271372627259227 285.5970542195394 1.4530632417371465
2.276600182212643 289.06619904177865 1.4704654495118068
2.2818277371660587 287.1175782946643 1.4618348269536217
2.2870552921194744 283.0946963477577 1.4409574112672103
2.29228284707289 285.3644295488726 1.4540780821436512
2.297510402026306 290.2985438922421 1.4724389950075263
2.3027379569797217 294.35007265801534 1.4817196536834076
2.3079655119331375 298.68416429552116 1.4959390382545341
2.3131930668865532 298.968078414122 1.489280553830601
2.318420621839969 296.07254194766904 1.483214394173184
2.3236481767933848 294.3955167716307 1.4724607828868808
2.3288757317468005 292.2092789394818 1.4657948317906695
2.3341032867002163 285.106449630247 1.433962420005986
2.339330841653632 283.1523051152547 1.4253538730292938
2.344558396607048 276.6047826136787 1.4100001743328612
2.3497859515604635 278.8102879952944 1.4171408195845385
2.3550135065138793 282.52927696941555 1.4255929041039852
2.360241061467295 283.2610464438012 1.4190706698515199
2.365468616420711 290.30149990253784 1.4318384673000863
2.3706961713741266 287.5112522648659 1.4123652853054003
2.3759237263275423 286.04121565962157 1.4064985341905702
2.381151281280958 286.07572838379826 1.4111478230339882
2.386378836234374 280.85055286823456 1.4002257315901594
2.3916063911877896 282.3567245653494 1.4129047170693123
2.3968339461412054 278.72973926383986 1.3997616250567964
2.402061501094621 283.3083230995207 1.4127167383396733
2.407289056048037 282.1191012813695 1.4179720193929095
2.4125166110014526 278.9714093520165 1.4082631985604777
2.4177441659548684 279.12710586066044 1.4008783653692165
2.422971720908284 280.52559645904347 1.3933166348858335
2.4281992758617 291.85902069380444 1.4348660120525938
2.4334268308151157 295.39819683087836 1.4462895884073552
2.4386543857685314 293.1919589763825 1.4306733543002472
2.443881940721947 297.0585626171837 1.4305982969826283
2.449109495675363 300.0395100625574 1.4332435233745047
2.4543370506287787 303.9734891413311 1.4396038064767935
2.4595646055821945 303.2052158522352 1.4163717887222111
2.4647921605356102 312.3794703030194 1.4171937981083862
2.470019715489026 324.3910713106962 1.4142021284523159
2.4752472704424417 351.68590639661556 1.4511703282090862
2.4804748253958575 413.91247514175694 1.5515245198071816
2.4857023803492733 526.3345451229035 1.7227625531767308
2.490929935302689 755.8196432357507 2.0469987528397695
2.496157490256105 1180.8258985959246 2.5533206755231004
2.5013850452095205 1816.5081827818233 3.1651575878146088
2.5066126001629363 2569.7504010885846 3.754501251142758
2.511840155116352 3337.354811648266 4.2776336630966565
2.517067710069768 3974.6384112998207 4.672100532814506
2.5222952650231836 4346.116171160701 4.893100394133441
2.5275228199765993 4478.434907494899 4.97089174209276
2.532750374930015 4382.953586301036 4.8899440649338235
2.537977929883431 4355.84366440696 4.876413627743075
2.5432054848368466 4439.652986867406 4.92744629858655
2.5484330397902624 4673.3717014372805 5.039408793396939
2.553660594743678 5108.363266068039 5.263344274779459
2.558888149697094 5658.29014295055 5.5214998739714565
2.5641157046505096 6291.7369731160725 5.835349849559267
2.5693432596039254 6759.05505249804 6.05885781878258
2.574570814557341 6847.174415298713 6.099786215183312
2.579798369510757 6463.241187585344 5.912189713694565
2.5850259244641727 5637.834775543107 5.497447522761356
2.5902534794175884 4565.505987833278 4.931304790300728
2.595481034371004 3479.462981375166 4.304541595956382
2.60070858932442 2509.6787854434438 3.6575338695884145
2.6059361442778357 1731.2278859317705 3.039246709877901
2.6111636992312515 1183.2042669880957 2.512347623199054
2.6163912541846672 839.4418791770823 2.1160420230170836
2.621618809138083 631.9637422196174 1.8441828552233013
2.6268463640914987 521.5603623449991 1.6759454534949494
2.6320739190449145 453.5284028944588 1.5698885539100993
2.6373014739983303 420.4438005366612 1.525870520588211
2.642529028951746 398.06536302438707 1.4951420959676767
2.6477565839051618 378.50903954354123 1.4772972109574334
2.6529841388585775 360.19146697435735 1.440133734582011
2.6582116938119933 338.614453205183 1.403444171574093
2.663439248765409 323.2194031691842 1.3740238462452918
2.668666803718825 314.07169535612593 1.3578804803354338
2.6738943586722406 310.94866631135267 1.350354907146297
2.6791219136256563 308.51383594082887 1.3462729914142328
2.684349468579072 306.62635700091954 1.346240521742846
2.689577023532488 306.63920191952724 1.3489778163521007
2.6948045784859036 307.5290065802312 1.36295645610907
2.7000321334393194 310.1417367272184 1.3836649972724917
2.705259688392735 313.6999195643255 1.4117468110423497
2.710487243346151 315.79769184094005 1.4308528760092525
2.7157147982995666 320.2366607368013 1.435583450408223
2.7209423532529824 321.2093323361456 1.4288089484815636
2.726169908206398 321.3601386174869 1.4266055783090033
2.731397463159814 325.2428841498125 1.4464988352583714
2.7366250181132297 325.322377594947 1.45420517004142
2.7418525730666454 322.4106354785923 1.44452491862534
2.747080128020061 320.69952515982715 1.4480895820759514
2.752307682973477 313.8436605920766 1.4202839501210072
2.7575352379268927 312.88099344660907 1.4298756870952138
2.7627627928803085 308.5801719804432 1.4221934122652165
2.767990347833724 308.09198251606654 1.4251839605307521
2.77321790278714 306.22173056285817 1.4302007468440991
2.7784454577405557 303.20666175941477 1.4307387586053006
2.7836730126939715 302.87152389029757 1.4345068465016924
2.7889005676473873 297.26594474466646 1.420873932030358
2.794128122600803 292.76100859768155 1.40608087010661
2.7993556775542188 294.91585344908276 1.4071938672999997
2.8045832325076345 295.4558562727779 1.411622346642788
2.8098107874610503 299.3648780054831 1.4272414610908457
2.815038342414466 306.02873573374217 1.4595716297686911
2.820265897367882 305.68820014376513 1.467660120909525
2.8254934523212976 303.2485298880901 1.458436623070027
2.8307210072747133 302.48222432747787 1.4663715917168032
2.835948562228129 302.4293630311436 1.4701815330131263
2.841176117181545 294.9458281982257 1.4560911476947869
2.8464036721349606 291.4087147808197 1.4528500996660862
2.8516312270883764 290.2873442963876 1.445908055501763
2.856858782041792 291.3662991362349 1.451570326094582
2.862086336995208 295.98976162603907 1.4634824528150465
2.8673138919486236 290.67348255430426 1.4502725455231724
2.8725414469020394 291.01476928859785 1.4489994643388624
2.877769001855455 291.42329832398696 1.4509011856380973
2.882996556808871 290.9052142141393 1.4509525587039849
2.8882241117622867 292.39433474512083 1.4607152177715388
2.8934516667157024 294.1391809092862 1.460883806718314
2.898679221669118 300.81047734515965 1.4873100933346106
2.903906776622534 305.19663258391824 1.4920947737908807
2.9091343315759497 309.08034276033965 1.4978210255721836
2.9143618865293655 311.2114315850301 1.5067504368850018
2.919589441482781 306.92410333148456 1.4861411092898449
2.924816996436197 305.1625838518124 1.4806430402977422
2.9300445513896127 308.9225204650676 1.4969238353639776
2.9352721063430285 313.6144484348779 1.507394280766396
2.9404996612964442 319.0047677278291 1.5272964588348106
2.94572721624986 318.0797681941172 1.520876570149561
2.9509547712032758 315.226076067909 1.510920493413705
2.9561823261566915 309.60672987504387 1.4917441323192056
2.9614098811101073 299.50925910917374 1.4410575993868995
2.966637436063523 298.49311595167876 1.4283932871507492
2.971864991016939 301.4280464834929 1.4369439724775603
2.9770925459703546 304.7627608455083 1.4462144763256704
2.9823201009237703 304.07403229087225 1.4399604145222387
2.987547655877186 300.41849313450155 1.4203088012241838
2.992775210830602 301.77877961038587 1.4188392884429288
2.9980027657840176 303.1128019882643 1.417555490810489
3.0032303207374333 308.10189767396565 1.4245907290374302
3.008457875690849 307.0707494148411 1.4162886756763224
3.013685430644265 305.09821519217877 1.399818291769171
3.0189129855976806 304.518174682595 1.3967436043717456
3.0241405405510964 301.22593954688796 1.382902851353982
3.029368095504512 301.85153306053934 1.3761405217199587
3.034595650457928 306.10739147855264 1.382251289266645
3.0398232054113437 310.1310249236449 1.3930199696288375
3.0450507603647594 318.90982447477796 1.4117487910028634
3.050278315318175 322.4675496150428 1.4206976628833872
3.055505870271591 324.3717660558146 1.4153858683320981
3.0607334252250067 323.44166123589565 1.4010554098819143
3.0659609801784224 325.047524665575 1.3903854693274535
3.071188535131838 327.8374971945388 1.385308575966847
3.076416090085254 332.0066931689696 1.3878253311014692
3.0816436450386697 334.6247376219046 1.3831376477627622
3.0868711999920855 339.0476582475098 1.384897213369149
3.0920987549455012 347.2086917718767 1.3976020585327906
3.097326309898917 353.49587673248885 1.4040732011314143
3.1025538648523328 357.0672246500342 1.400312164419958
3.1077814198057485 371.67402133318257 1.4294820607681624
3.1130089747591643 382.0350704991706 1.4394150003604576
3.11823652971258 398.48870604434757 1.4634884248666276
3.123464084665996 414.364344620542 1.489882507993611
3.1286916396194115 430.6359061191954 1.5084986993287541
3.1339191945728273 451.57663185866403 1.5409834133059628
3.139146749526243 475.3758888763705 1.5753213383525593
3.144374304479659 499.3265103085479 1.609411334377303
3.1496018594330746 520.8143943673416 1.6336727612438402
3.1548294143864903 547.7312847334985 1.668473535298577
3.160056969339906 570.4310122420092 1.6951011409811552
3.165284524293322 604.4975223656018 1.746975118235773
3.1705120792467376 637.0837095556083 1.7920874880242343
3.1757396342001534 675.6658967340128 1.844678090336714
3.180967189153569 710.4065271293451 1.888466534585678
3.186194744106985 742.4450767187303 1.927572843758275
3.1914222990604006 767.6982895549475 1.954923449601909
3.1966498540138164 782.4597722964569 1.973705771592068
3.201877408967232 792.6682566789772 1.9904498489487572
3.207104963920648 780.2103558169752 1.970438846832226
3.2123325188740637 749.2070310815056 1.9255302296997745
3.2175600738274794 716.8779683946805 1.8792999295475852
3.222787628780895 675.6669074250553 1.822421126969076
3.228015183734311 642.2688994298687 1.7763409164077082
3.2332427386877267 608.33752642104 1.725834347327874
3.2384702936411425 577.3609979488076 1.6756743622172565
3.2436978485945582 556.054628161194 1.6434877707363853
3.248925403547974 537.4425307196551 1.6152716313082829
3.2541529585013897 520.6803836846047 1.5892368055064903
3.2593805134548055 509.37412737221945 1.5715950979147733
3.2646080684082213 503.4170734211237 1.5647556791811108
3.269835623361637 509.27987946418887 1.5735399842717084
3.275063178315053 518.054467001777 1.5868224705695495
3.2802907332684685 533.5561677523043 1.602298524587376
3.2855182882218843 554.1922651430584 1.6244990124824226
3.2907458431753 575.1277180098964 1.6523678242321407
3.295973398128716 601.9616027759677 1.6915634500264307
3.3012009530821316 623.1525996851587 1.7209089735117196
3.3064285080355473 626.3013800061334 1.7262361337649428
3.311656062988963 619.5520549857303 1.7137090912045394
3.316883617942379 587.3483535920236 1.6622350923211913
3.3221111728957946 552.6306968895517 1.6109321501434872
3.3273387278492104 522.268559528789 1.5698776367758323
3.332566282802626 487.2701784794872 1.5194342444522426
3.337793837756042 453.0426553007325 1.4707720359588072
3.3430213927094576 417.56536419905274 1.4215486170131992
3.3482489476628734 385.18313229938826 1.3776060897410143
3.353476502616289 358.32390412717075 1.3353434208851551
3.358704057569705 340.6831969385931 1.3096010691992135
3.3639316125231207 321.6765936507275 1.2755086818889392
3.3691591674765364 312.5810632190036 1.2736653820496273
3.374386722429952 299.53030758791465 1.2624605433360279
3.379614277383368 288.26457774815424 1.2439556872365225
3.3848418323367837 281.00595319950946 1.2354725164157878
3.3900693872901995 273.61773873843345 1.2216639589044078
3.3952969422436152 269.45115693508666 1.2162782527318095
3.400524497197031 268.5015658026443 1.2180253008728479
3.4057520521504467 266.9634559907399 1.2044475111135
3.4109796071038625 266.4299669172952 1.2073581052503646
3.4162071620572783 266.6750457995144 1.2033128308873038
3.421434717010694 268.1067499995119 1.2094835961806991
3.4266622719641098 270.0021130738578 1.224395886734823
3.4318898269175255 271.4091074197726 1.2356191837312047
3.4371173818709413 273.5864473560995 1.2509714720420462
3.442344936824357 273.7841781946719 1.2571172810935085
3.447572491777773 272.36283788367604 1.2542430941357252
3.4528000467311886 271.8167556114374 1.2488881406914567
3.4580276016846043 268.774322672764 1.235902427688424
3.46325515663802 265.97904977711147 1.2195524202395658
3.468482711591436 262.6368697211024 1.2007906264437682
3.4737102665448516 262.0654741642484 1.2012589950132302
3.4789378214982674 261.4473638294327 1.189697634319219
3.484165376451683 263.6884207786424 1.1985152518325355
3.489392931405099 272.7308261344624 1.2325844440388334
3.4946204863585146 276.44326587505014 1.2391953683348085
3.4998480413119304 285.5747602264046 1.2574430615405603
3.505075596265346 289.6548701094354 1.262420541545888
3.510303151218762 293.3311177659433 1.2702549671434276
3.5155307061721777 296.18962186145916 1.2698373164632586
3.5207582611255934 294.48834672198046 1.2629245031818543
3.525985816079009 302.13870389271085 1.2684237094450772
3.531213371032425 305.96008086246985 1.264700296270499
3.5364409259858407 315.6157088480838 1.2697047156695884
3.5416684809392565 328.62157135297167 1.2761127565225874
3.546896035892672 344.0806516236389 1.2872175287237995
3.552123590846088 378.1941560062601 1.33885468623634
3.5573511457995037 444.5598310322384 1.4453117370674142
3.5625787007529195 561.0108785483212 1.614528148960738
3.5678062557063353 793.8259382302713 1.9159019706549354
3.573033810659751 1300.095048802737 2.4428877894173437
3.5782613656131668 2380.983604017788 3.3034616341915837
3.5834889205665825 4503.686516225371 4.544643515141694
3.5887164755199983 7798.357842271163 5.979854990650309
3.593944030473414 11766.199562464688 7.292348125946905
3.59917158542683 15071.419428549498 8.216954332876641
3.6043991403802456 16849.921690670028 8.662929266931977
3.6096266953336613 16550.366973680437 8.56807044884165
3.614854250287077 14505.642394029554 8.015046640905823
3.620081805240493 11487.028890295413 7.12663380386351
3.6253093601939086 8280.96768750955 6.046428388670676
3.6305369151473244 5609.7608846413505 4.96215300019473
3.63576447010074 3548.105259522437 3.934248318702219
3.640992025054156 2312.241733136187 3.172027764412171
3.6462195800075716 1490.7654416115465 2.5436673505265035
3.6514471349609874 1034.3878996314634 2.115675574375624
3.656674689914403 778.7170060747562 1.8330584520493587
3.661902244867819 630.9491406623898 1.6495191598790915
3.6671297998212347 534.6078742391212 1.519623186018345
3.6723573547746504 474.00490360228014 1.438557762007636
3.677584909728066 430.73778836265154 1.378073066960362
3.682812464681482 400.7546855584472 1.3372574735954705
3.6880400196348977 378.39717702567884 1.3040935520147783
3.6932675745883135 357.5634989479692 1.2668372899298448
3.698495129541729 346.4144602541526 1.2506630236421612
3.703722684495145 336.61537194329605 1.237879554555711
3.7089502394485607 333.8151696640364 1.240875703375586
3.7141777944019765 328.1095961718338 1.2259426679997907
3.7194053493553922 322.8353794875907 1.2165445553367644
3.724632904308808 317.8712835241983 1.206324842187975
3.7298604592622238 312.82711619637536 1.2000131143670285
3.7350880142156395 308.10483084682073 1.1891261401710524
3.7403155691690553 305.06464012808175 1.185367848971967
3.745543124122471 306.2826354889406 1.1904943551288991
3.750770679075887 308.49036881594634 1.1983369700002144
3.7559982340293026 308.41382114112207 1.1960143447514462
3.7612257889827183 309.017166093731 1.1922103568946785
3.766453343936134 307.80920441673885 1.1918332289778255
3.77168089888955 313.5913274718505 1.200750525672303
3.7769084538429656 313.03762153088957 1.1971179154206697
3.7821360087963813 314.7966702661451 1.1913124608763521
3.787363563749797 314.19971200322976 1.1826102098757012
3.792591118703213 312.4487155004873 1.1697421403693586
3.7978186736566286 315.7681532935675 1.1705182673048726
3.8030462286100444 325.528649688777 1.1865360240375669
3.80827378356346 337.4678121986158 1.2086264720648245
3.813501338516876 345.8291426266288 1.220900356112545
3.8187288934702917 351.89674247338434 1.230580208588954
3.8239564484237074 348.91225609791684 1.217579421146235
3.829184003377123 349.13678975802077 1.213416025537322
3.834411558330539 348.8063257184825 1.212824515492678
3.8396391132839547 350.0739815265632 1.2156128807805842
3.8448666682373704 354.56256903594266 1.2272937829529942
3.850094223190786 355.3227365891998 1.2298184175888223
3.855321778144202 354.2136049673508 1.2281411705749925
3.8605493330976177 359.59687029788773 1.2381942509025563
3.8657768880510335 361.93009750199644 1.2358705789030262
3.8710044430044492 365.91673620041524 1.2379485327407551
3.876231997957865 376.12155809850964 1.2498243896085788
3.8814595529112808 380.45971793893733 1.2543141584018693
3.8866871078646965 388.6907639916417 1.2703164915746443
3.8919146628181123 390.45216529789946 1.2682156409924779
3.897142217771528 390.25938477184485 1.2619677647558745
3.902369772724944 385.9694954246883 1.2518136204192962
3.9075973276783595 381.904162482829 1.2449535743795888
3.9128248826317753 384.0332161922525 1.2512976166003607
3.918052437585191 379.9880615380616 1.24136453605854
3.923279992538607 381.6381689785715 1.2409676070214526
3.9285075474920226 383.808408244396 1.2419348501550982
3.9337351024454383 383.39695640113405 1.2450038514437516
3.938962657398854 386.1592523403152 1.2498890123142377
3.94419021235227 384.63714211271616 1.2414956935682513
3.9494177673056856 387.5692552780379 1.2433031405234827
3.9546453222591014 395.4792098848633 1.2565581545431734
3.959872877212517 409.23881144216944 1.2757379959872004
3.965100432165933 418.62574645756246 1.2926704636837838
3.9703279871193486 434.916451416552 1.3139743966620212
3.9755555420727644 450.9929324325647 1.3323933043666767
3.98078309702618 468.4733894313771 1.356205766793413
3.986010651979596 488.2016307701219 1.3767306371971675
3.9912382069330117 508.3716374765967 1.4014811917799668
3.9964657618864274 528.3005270069427 1.4241149491090623
4.001693316839844 555.8060993488787 1.4592406614712157
4.00692087179326 585.0877399857166 1.495915031435336
4.012148426746676 621.4649989246707 1.550175924310283
4.017375981700092 660.7910258132764 1.6177982884030073
4.0226035366535084 715.9234686960308 1.693125887115048
4.027831091606925 781.9103359941275 1.774888730157439
4.033058646560341 854.5101573703182 1.8588778096872733
4.038286201513757 943.2675234538473 1.9563521462318778
4.043513756467173 1044.3304916649163 2.0671713182806357
4.0487413114205895 1155.1134159744986 2.174767550015388
4.053968866374006 1287.6730745100847 2.292738576936585
4.059196421327422 1428.9095096941924 2.414750638862019
4.064423976280838 1592.864220381643 2.5491338729464355
4.069651531234254 1786.554829432768 2.698466671092933
4.0748790861876705 1990.1115612807455 2.852042347120002
4.080106641141087 2220.394353214933 3.0143056240260555
4.085334196094503 2457.418033962171 3.167592096378059
4.090561751047919 2694.5302899687454 3.3240285016044435
4.095789306001335 2915.7794346963465 3.4598045333453515
4.1010168609547515 3114.803375365101 3.5899297407061965
4.106244415908168 3209.6234728052277 3.646192441987565
4.111471970861584 3236.6439402658957 3.6619495880331066
4.116699525815 3147.5290267348337 3.5991642541601956
4.121927080768416 3009.9688078917097 3.4743336331323382
4.1271546357218325 2815.387210717994 3.323924915513719
4.132382190675249 2587.638102725203 3.1741151766249076
4.137609745628665 2350.3870014625163 3.0172993427953703
4.142837300582081 2091.628242364488 2.8391931377361894
4.148064855535497 1848.5247205602373 2.6656138491290986
4.1532924104889135 1621.1675533490459 2.489380587518918
4.15851996544233 1412.6016563712842 2.319176891575166
4.163747520395746 1245.3474631597783 2.177957343247678
4.168975075349162 1093.9974228440897 2.0388845783405936
4.174202630302578 962.8534130132617 1.9092875644229872
4.1794301852559945 858.9821300440132 1.8026502932995982
4.184657740209411 765.1781242204116 1.7012689999662276
4.189885295162827 690.911546952289 1.6198666255317429
4.195112850116243 633.6290460893026 1.553856812839992
4.200340405069659 580.4800150502767 1.4854860859802794
4.2055679600230755 534.721940708359 1.424321047493471
4.210795514976492 490.83871343953143 1.3614501339177456
4.216023069929908 456.2247677095723 1.3158800437828553
4.221250624883324 426.9232161415177 1.2729278408913558
4.22647817983674 403.9382173504898 1.2420688157615003
4.2317057347901565 384.82576631994425 1.2121807686975428
4.236933289743573 371.9713116818146 1.1963137264603745
4.242160844696989 357.0240332569271 1.1789302876432055
4.247388399650405 344.0647031952107 1.162418651405861
4.252615954603821 329.47303347632055 1.1420115402634543
4.257843509557238 317.54908139316456 1.1178304027962525
4.263071064510654 307.661634351749 1.102511826738919
4.26829861946407 302.2245384355341 1.0978775340126126
4.273526174417486 297.65485887999483 1.091425931583644
4.278753729370902 295.5886085902782 1.0905832408352394
4.283981284324319 289.7816534937677 1.0839248485274446
4.289208839277735 284.62687961554434 1.0736263477021284
4.294436394231151 281.03518783183097 1.071094076903476
4.299663949184567 276.87293682124977 1.061908977969709
4.304891504137983 274.31918836426803 1.051530265698433
4.3101190590914 274.27863511555347 1.0458938911152245
4.315346614044816 273.69442381440376 1.0433895208778385
4.320574168998232 274.9751797872249 1.043640982306659
4.325801723951648 273.89189989029984 1.0470122855927793
4.331029278905064 272.64065035245505 1.0519310203134178
4.336256833858481 272.65442272723084 1.0550033345307461
4.341484388811897 272.16449404651934 1.0580870228369637
4.346711943765313 271.0111549397288 1.051986966471524
4.351939498718729 270.4903238876103 1.0507616571242748
4.357167053672145 270.9440936290734 1.0525189461119382
4.362394608625562 269.36591136187053 1.0519554701685772
4.367622163578978 272.9671144324341 1.0599244646873225
4.372849718532394 272.174685686783 1.0594398366696531
4.37807727348581 268.47428129803563 1.0513921061509697
4.383304828439226 269.84306304154694 1.0524508215457646
4.388532383392643 269.8758111537288 1.0549276547857722
4.393759938346059 270.08213161302734 1.0597370416344531
4.398987493299475 266.1023740523247 1.0554729135772127
4.404215048252891 260.3174508642123 1.0462087170443555
4.409442603206307 257.1498219349514 1.0429005979646835
4.414670158159724 254.07662921128704 1.0363818634808335
4.41989771311314 249.43575103930092 1.0298110834985355
4.425125268066556 247.4994741308656 1.032013633177831
4.430352823019972 246.30455782788664 1.032670793704496
4.435580377973388 247.09290532725294 1.0337401982422616
4.440807932926805 245.26169070434057 1.0263159040206313
4.446035487880221 243.29512113244016 1.0192586269303463
4.451263042833637 238.3475126614581 1.0073179640767542
4.456490597787053 240.01637994515963 1.016291152892861
4.4617181527404695 238.78477601023113 1.0220069396803388
4.466945707693886 238.34739097182268 1.0217483817949187
4.472173262647302 237.43237117037512 1.0140036227260367
4.477400817600718 236.09147823089737 1.002217264713231
4.482628372554134 235.86922837997858 0.9922282872248183
4.4878559275075505 240.12049077202965 1.00402081098799
4.493083482460967 241.3532635034397 1.0062295606009026
4.498311037414383 240.27939234464702 1.0029491273117583
4.503538592367799 236.530606356159 0.9957052048999888
4.508766147321215 229.9907622293271 0.9802089974561934
4.5139937022746315 227.19553822376758 0.9728723897591792
4.519221257228048 227.11347889694522 0.9717097062334922
4.524448812181464 230.42821453316628 0.9755267640037374
4.52967636713488 234.2093688012868 0.9945908084440923
4.534903922088296 239.9031101573728 1.0182616209187825
4.5401314770417125 241.04699831515148 1.0218941230155796
4.545359031995129 237.40652055726855 1.0146962642902673
4.550586586948545 238.08290605538994 1.0142179304473398
4.555814141901961 237.43670819852395 1.0124818245769924
4.561041696855377 234.67952612058386 1.0098534859382962
4.5662692518087935 238.56452177173264 1.0126027930890673
4.57149680676221 235.14360927822796 0.994651548645213
4.576724361715626 231.44632847956768 0.9773668495985243
4.581951916669042 230.5276154122201 0.9681530823949411
4.587179471622458 229.08243208123207 0.9628090497850443
4.5924070265758745 232.10182111485145 0.978286463704102
4.597634581529291 233.55151783641605 0.9818960812806011
4.602862136482707 231.63080572415018 0.9753656041895126
4.608089691436123 230.91958549018864 0.9754522637133815
4.613317246389539 228.57197018903224 0.9730551121310643
4.6185448013429555 229.0301821632809 0.9806589655036188
4.623772356296372 227.4363163768694 0.978280803538551
4.628999911249788 228.80474472918638 0.9836618966145568
4.634227466203204 227.77857279483032 0.9765831637683151
4.63945502115662 232.30631548105904 0.9855928888400863
4.6446825761100365 230.10473067130894 0.9714959693358547
4.649910131063453 228.01873230097823 0.9640279483155463
4.655137686016869 226.20117367927006 0.964568490351996
4.660365240970285 223.2861609017189 0.955101776475498
4.665592795923701 225.62413289236065 0.9644893900588379
4.6708203508771176 229.68199929374668 0.9747696059820063
4.676047905830534 233.927465858628 0.9847221347915671
4.68127546078395 231.57921194858488 0.9828285058925248
4.686503015737366 227.43629258692437 0.9699374466592989
4.691730570690782 225.59009774158943 0.9635774090133827
4.696958125644199 226.11367968874518 0.9559514367834784
4.702185680597615 225.95864421540293 0.9546396369717358
4.707413235551031 229.32485518790986 0.9612692091474693
4.712640790504447 231.26946943647602 0.9699291851465366
4.717868345457863 231.03641186713566 0.975046843928456
4.72309590041128 229.50649923656084 0.9675828285376348
4.728323455364696 227.13714211965097 0.9639545964451101
4.733551010318112 223.37866551430724 0.9515137954121068
4.738778565271528 220.56939309693345 0.9356397642659359
4.744006120224944 223.7608514979303 0.9418401642682297
4.749233675178361 228.27105351643732 0.9550335225096988
4.754461230131777 232.87031440429988 0.9692825821016819
4.759688785085193 235.11569584932462 0.9838349791610355
4.764916340038609 232.50760108828823 0.9767343147538858
4.770143894992025 227.12340934843658 0.9587372722356207
4.775371449945442 229.06611969997167 0.9615791273451972
4.780599004898858 229.6246584017963 0.9502488268745979
4.785826559852274 229.0960509974908 0.9474435922675127
4.79105411480569 227.17413142740136 0.9427281936065677
4.796281669759106 223.34874364709773 0.9380850933901387
4.801509224712523 225.40606539897018 0.945180746504744
4.806736779665939 223.1648191042111 0.9404334682810909
4.811964334619355 225.18362658204606 0.943865287075109
4.817191889572771 223.8234989809116 0.9394094380907942
4.822419444526187 221.7765449214549 0.9384178603436686
4.827646999479604 225.275630934388 0.9386971557675516
4.83287455443302 225.4841781430921 0.9415726479841796
4.838102109386436 227.02346069861426 0.9448067805215793
4.843329664339852 232.41899626501333 0.9584430565535564
4.848557219293268 231.9405111782538 0.9556200751905847
4.853784774246685 230.99237478827257 0.9505680624421159
4.859012329200101 231.87452033741963 0.9509590617793944
4.864239884153517 231.82267711972216 0.950290277786949
4.869467439106933 230.1096090979448 0.9509221479886728
4.8746949940603495 226.6850539792035 0.9473662954018531
4.879922549013766 225.73565922699277 0.9421258017390012
4.885150103967182 224.97147491130133 0.934414598435001
4.890377658920598 231.7081984727747 0.9428351967620269
4.895605213874014 231.93338588856938 0.937148856488714
4.9008327688274305 232.07631090036767 0.9393592794681314
4.906060323780847 226.18856909835733 0.9233010613393318
4.911287878734263 223.33871396709756 0.9156941971400822
4.916515433687679 223.3803024932629 0.9171638315272334
4.921742988641095 226.90375907281347 0.9234577549672187
4.9269705435945115 230.53633913755837 0.9291809905630878
4.932198098547928 231.39594891503796 0.9275390422325422
4.937425653501344 230.34776879998356 0.9235665152710224
4.94265320845476 227.31081283783794 0.9200630492784794
4.947880763408176 229.73810563772426 0.92445889141244
4.9531083183615925 231.50993475637122 0.9304240782284502
4.958335873315009 235.5410195284443 0.9370356455570066
4.963563428268425 240.4439707902512 0.9455961340325532
4.968790983221841 245.68020733828422 0.9501062980898671
4.974018538175257 250.93255684681816 0.9545720685238378
4.9792460931286735 257.236266986702 0.9660184860104196
4.98447364808209 263.74845965175433 0.9701241840145912
4.989701203035506 273.07763115131246 0.9775117603608281
4.994928757988922 281.83455422158397 0.9799342418266448
5.000156312942338 295.50486210847293 0.9875563098819214
5.0053838678957545 328.43566050915206 1.0237399040158404
5.010611422849171 395.35830248477123 1.1086121144404089
5.015838977802587 514.7085995875505 1.2515578023544676
5.021066532756003 689.6773336861673 1.4411784693010397
5.026294087709419 921.0561137425963 1.6588732259558459
5.0315216426628355 1183.2488334776365 1.8778507808554088
5.036749197616252 1423.708670553727 2.059480227004512
5.041976752569668 1610.0870416278203 2.18999821905823
5.047204307523084 1718.6883996557478 2.2629480686323
5.0524318624765 1734.582527694374 2.2713996869794792
5.0576594174299165 1699.053978607069 2.2465294946667056
5.062886972383333 1601.5588615889037 2.1782103648163016
5.068114527336749 1470.2555436625912 2.087416016226686
5.073342082290165 1343.487471779807 1.9973167660631375
5.078569637243581 1215.244706737867 1.8972352063516842
5.0837971921969975 1118.5496369622686 1.8200895358810565
5.089024747150414 1027.6269316338553 1.74204597221562
5.09425230210383 970.5243343048139 1.6920835796769047
5.099479857057246 937.3501046029753 1.6662717023153
5.104707412010662 918.7007139047962 1.6498025848734656
5.109934966964079 915.8129730204055 1.6479252333075054
5.115162521917495 912.3530813553515 1.6400675357533583
5.120390076870911 924.5876724707224 1.6490535912829158
5.125617631824327 946.5537020624355 1.6657173911337433
5.130845186777743 975.0705989143306 1.6900881363123323
5.13607274173116 1010.9542442985437 1.7222500648120243
5.141300296684576 1045.7887913625495 1.752165345943545
5.146527851637992 1080.4831840553866 1.7798592951040433
5.151755406591408 1102.0420835349594 1.7949485269213816
5.156982961544824 1107.3162634989892 1.7972148938811108
5.162210516498241 1091.0649105680086 1.782702331555903
5.167438071451657 1047.4667787378469 1.746581562042288
5.172665626405073 972.554620270373 1.6808631045643312
5.177893181358489 881.5114964479767 1.5990065359550711
5.183120736311905 773.130924756895 1.497794907547588
5.188348291265322 665.9597532730523 1.3916506867276213
5.193575846218738 571.436228304772 1.2920683039363876
5.198803401172154 489.08094601376536 1.198777272544908
5.20403095612557 426.78276472432805 1.1264248908164642
5.209258511078986 375.227818912222 1.0599358362161213
5.214486066032403 339.6606593093413 1.0157026437956107
5.219713620985819 314.4271120662441 0.9859890883232056
5.224941175939235 293.09530201561296 0.9594935171888735
5.230168730892651 275.9749484866908 0.9368478481502901
5.235396285846067 266.8675649889457 0.9242591409386188
5.240623840799484 264.90883174448504 0.9239731488424595
5.2458513957529 262.1805693451628 0.9219264771085393
5.251078950706316 261.46114213925915 0.9226889952658187
5.256306505659732 263.6859087338682 0.9352567982314619
5.261534060613148 260.4224494983505 0.936240114907878
5.266761615566565 260.48144124725303 0.9385293150634735
5.271989170519981 253.2590747767022 0.9163309756235223
5.277216725473397 250.7614153636247 0.9084375132371482
5.282444280426813 252.48338426646373 0.9124052175116828
5.2876718353802294 251.15902755343018 0.9187686470860715
5.292899390333646 250.5710373197783 0.9213988719805
5.298126945287062 244.8446231074953 0.9112748552024351
5.303354500240478 240.8870728918722 0.900563810360812
5.308582055193894 237.71648539958508 0.8973070664136832
5.3138096101473105 237.42340478525543 0.8976982586707815
5.319037165100727 239.63277505628196 0.899860267227461
5.324264720054143 235.16661642666665 0.8861015019366014
5.329492275007559 235.72424470310844 0.8908189245991534
5.334719829960975 233.85029980207773 0.8891417457655707
5.3399473849143915 233.65982929561406 0.895871249427056
5.345174939867808 238.44483116733707 0.9062412585639039
5.350402494821224 239.6194704001869 0.9036992321682346
5.35563004977464 239.15591019777335 0.8963464446631892
5.360857604728056 244.27440318092917 0.9002885277275227
5.3660851596814725 246.76215937128455 0.9065613863189045
5.371312714634889 247.83191757539817 0.9136692631354065
5.376540269588305 249.50887047597072 0.9204895671135428
5.381767824541721 248.50396778934046 0.9118249136452851
5.386995379495137 247.35645909283906 0.9050382909554335
5.3922229344485535 251.39273494314924 0.9066728583498324
5.39745048940197 249.607736250747 0.8957422560793417
5.402678044355386 253.4627535560443 0.902744765519927
5.407905599308802 255.43722241253082 0.9024517912819879
5.413133154262218 257.92585349788914 0.9067412759708661
5.4183607092156345 261.3799087680894 0.9130703061124766
5.423588264169051 259.09889057125974 0.9064090034656775
5.428815819122467 260.03045249025206 0.905821263245168
5.434043374075883 258.088912137528 0.9039109602170178
5.439270929029299 254.5812278027468 0.8977285328737158
5.4444984839827155 253.65484318455194 0.8987610894227911
5.449726038936132 250.18185097055732 0.8940189471651521
5.454953593889548 249.01246303391088 0.8944623801558512
5.460181148842964 249.49259102056286 0.8951470227462557
5.46540870379638 248.04799562320937 0.893265591794153
5.4706362587497965 247.0802614498855 0.890738402804414
5.475863813703213 245.236093144733 0.8910448294782148
5.481091368656629 245.4127775795918 0.8927092516364331
5.486318923610045 242.29882088610344 0.8839177977584967
5.491546478563461 241.21282133614815 0.8794244471280013
5.4967740335168775 242.94201998712313 0.8766209487381987
5.502001588470294 241.7332240516872 0.8744827708628246
5.50722914342371 240.9775441581519 0.8783669594552068
5.512456698377126 239.95914530174917 0.8783162673516444
5.517684253330542 239.71119423522373 0.8794845949290032
5.522911808283959 240.9195098934653 0.8835090968937581
5.528139363237375 243.09596023727298 0.8864412050583826
5.533366918190791 244.56756285324803 0.8905277430715295
5.538594473144207 241.14791050229545 0.8866636589705477
5.543822028097623 239.08875348946373 0.8787438827343079
5.54904958305104 236.04183732656202 0.8714877794287098
5.554277138004456 235.25822776934004 0.8657205230003847
5.559504692957872 235.50088346064396 0.8641600260627944
5.564732247911288 237.9960165665645 0.868058495837633
5.569959802864704 240.03660405117938 0.8731866073099527
5.575187357818121 241.89989226405226 0.8771447503870148
5.580414912771537 245.44361369696858 0.8787040488468865
5.585642467724953 246.9582895472483 0.8767453632409696
5.590870022678369 252.51459249621166 0.8852066418496545
5.596097577631785 249.92835634252506 0.8796089816234932
5.601325132585202 250.73671938509418 0.8782291882816603
5.606552687538618 251.82122134325144 0.8782525486886439
5.611780242492034 254.37745540120181 0.8760474309612285
5.61700779744545 257.2540647330049 0.8808823292512714
5.622235352398866 259.4842071453133 0.8776127167384574
5.627462907352283 267.39465237852124 0.8831520526285758
5.632690462305699 283.2334073675425 0.900241441684669
5.637918017259115 307.98879257646075 0.9295948714122261
5.643145572212531 363.3882423834893 1.0002677681097984
5.648373127165947 454.45595076193916 1.1086558291642348
5.653600682119364 582.0049953467557 1.2480339731794603
5.65882823707278 739.7560106285063 1.399529977950744
5.664055792026196 888.5045264498364 1.5300329516442497
5.669283346979612 1015.0093268119741 1.6349943503431654
5.674510901933028 1076.874462808321 1.68082570631098
5.679738456886445 1087.8693057921164 1.6893485448518484
5.684966011839861 1048.3902329247126 1.6567070104855546
5.690193566793277 976.928533088906 1.5986803585046523
5.695421121746693 902.8336163796861 1.536920167048448
5.700648676700109 837.7163819166548 1.48021258678054
5.705876231653526 789.8362544261207 1.4372729655765262
5.711103786606942 750.0990390087713 1.3999139163525527
5.716331341560358 735.9980539289816 1.385699008171682
5.721558896513774 738.5848435155302 1.3858988854522059
5.7267864514671905 764.132746314296 1.408184990658494
5.732014006420607 804.2260578523252 1.4441876656280914
5.737241561374023 853.0272513679946 1.4874065876457414
5.742469116327439 906.201909948926 1.533515669536772
5.747696671280855 941.3842959376859 1.5624294015969056
5.7529242262342715 937.8643191480853 1.5594821557583636
5.758151781187688 892.8854376968716 1.5192870838246273
5.763379336141104 817.0133626171679 1.4532391064700767
5.76860689109452 716.338944529656 1.3591694989931211
5.773834446047936 623.4313271763565 1.270901751830135
5.7790620010013525 528.0090489761636 1.1756185064986402
5.784289555954769 457.5282277188192 1.1035741161361423
5.789517110908185 396.380474961549 1.0320526953109457
5.794744665861601 350.89371034391246 0.9757636142262235
5.799972220815017 323.82551189117385 0.9425322998033177
5.8051997757684335 304.0554860975639 0.9185630041153526
5.81042733072185 288.0578491623589 0.899361760234652
5.815654885675266 279.3022344621479 0.8902804600522937
5.820882440628682 271.5225889324797 0.8783766206216325
5.826109995582098 271.4746542171705 0.8785746799542274
5.8313375505355145 271.502604099827 0.8769276826773156
5.836565105488931 271.1707389153925 0.8747601833646287
5.841792660442347 270.9708102482691 0.8758645072229945
5.847020215395763 274.20378578154487 0.8818203900762301
5.852247770349179 274.69470286010187 0.8817733349572935
5.8574753253025955 276.54390302272884 0.8821765370795214
5.862702880256012 274.2728678866875 0.878414247313494
5.867930435209428 274.9958340410286 0.8786260054617872
5.873157990162844 275.4721402819274 0.8782820126639856
5.87838554511626 275.36206025667923 0.873929681111593
5.8836131000696765 277.73976900707174 0.8788434813890932
5.888840655023093 277.3156978250891 0.8759940187138922
5.894068209976509 277.06862046635086 0.8719435905100947
5.899295764929925 277.8742789658905 0.87003144875523
5.904523319883341 282.35987173109925 0.8735977082475738
5.9097508748367575 288.3807747008021 0.884261826298362
5.914978429790174 291.31520443136276 0.8895177598330465
5.92020598474359 294.34849165634853 0.8927109669005041
5.925433539697006 297.29656309498927 0.8952950261525081
5.930661094650422 302.6081699281509 0.8995169749713553
5.9358886496038386 308.6397596498343 0.907606933875746
5.941116204557255 309.44389222054554 0.9059036958767982
5.946343759510671 312.16749159023715 0.9098745703900313
5.951571314464087 316.21618003167305 0.9219912991318583
5.956798869417503 323.68807359434254 0.9345191917813397
5.96202642437092 332.98451202814493 0.9495957749220372
5.967253979324336 341.269224095375 0.9652115632484226
5.972481534277752 357.3453254403099 0.989527237876527
5.977709089231168 373.8619003149221 1.0111540477045364
5.982936644184584 397.8166204762904 1.0436561564546538
5.988164199138001 428.81920708238874 1.0816213394558267
5.993391754091417 463.3484127302639 1.1239722575934332
5.998619309044833 509.7662633020055 1.1798873094067959
6.003846863998249 577.7408214701168 1.2576264923595522
6.009074418951665 667.7219477322054 1.3540819327321776
6.014301973905082 789.4192645560388 1.4760646690881887
6.019529528858498 949.4859015071338 1.619429973546577
6.024757083811914 1131.5613485157119 1.767744680322107
6.02998463876533 1317.0866917222895 1.9055305609951958
6.035212193718746 1502.7513419993165 2.038907803329614
6.040439748672163 1635.9365083502776 2.1309440692451855
6.045667303625579 1707.8606964310432 2.179038163512645
6.050894858578995 1710.6640666417475 2.181748003969288
6.056122413532411 1646.9589580286329 2.141761507215858
6.061349968485827 1545.1570823516868 2.0759874447036024
6.066577523439244 1409.8944632137823 1.9834631473012394
6.07180507839266 1283.2993930884052 1.898737800632163
6.077032633346076 1158.1682226645569 1.8091894288307129
6.082260188299492 1028.7700999887802 1.7092167894120938
6.087487743252908 920.794338156408 1.6167812826799235
6.092715298206325 817.3393237722049 1.5239490891508796
6.097942853159741 725.3616690819762 1.4354427116301076
6.103170408113157 652.8578837620669 1.3649308726516796
6.108397963066573 585.4722241396867 1.29432826831942
6.113625518019989 530.4143439653905 1.235749585412096
6.118853072973406 486.910630756524 1.1886703394352263
6.124080627926822 451.95358295283313 1.1471056341132473
6.129308182880238 425.1015740576363 1.1162756807210301
6.134535737833654 402.48761129300567 1.0890694988829135
6.1397632927870704 384.5721826684468 1.0699081913165336
6.144990847740487 373.20937723013 1.058782467427816
6.150218402693903 366.4991047038645 1.05482095622715
6.155445957647319 358.6400435931386 1.0448675758474069
6.160673512600735 348.89903977958846 1.0317820887627276
6.1659010675541515 340.688054384892 1.0205044213348688
6.171128622507568 339.6666310661337 1.022306481579427
6.176356177460984 334.5161295007271 1.0154835110421327
6.1815837324144 327.06139669504074 1.0051382801839686
6.186811287367816 321.3917776144896 0.9979259277975853
6.1920388423212325 318.26130986573247 0.9946254833553853
6.197266397274649 316.5471145435842 0.9953858548576098
6.202493952228065 317.7221073459007 0.9981583659396869
6.207721507181481 312.2061118986784 0.9779572035776064
6.212949062134897 311.9451521912681 0.9707178588198717
6.2181766170883135 308.13725694808284 0.9586922613404562
6.22340417204173 302.5892168909492 0.943846563593907
6.228631726995146 297.2414674411652 0.9308893933215462
6.233859281948562 296.6120259213793 0.9279905022228109
6.239086836901978 298.12733809284396 0.9294548989713328
6.2443143918553945 299.9041745571555 0.9315566539129466
6.249541946808811 303.6036077115842 0.939253779241593
6.254769501762227 302.80196701341015 0.9361306018943399
6.259997056715643 303.4485520573115 0.9351418623200244
6.265224611669059 302.69327610520315 0.9327122941061788
6.2704521666224755 298.2544932219167 0.9243669607520255
6.275679721575892 299.1745767373957 0.9237677791031391
6.280907276529308 295.46631616296554 0.9162322466017884
6.286134831482724 297.8511466304142 0.9199544511577709
6.29136238643614 297.68313999831366 0.9169397931861558
6.2965899413895565 294.02846223693285 0.9106490859240083
6.301817496342973 292.49550367451724 0.9088332102965847
6.307045051296389 293.10584887735945 0.9089483283305824
6.312272606249805 293.9304580089941 0.9078826992179025
6.317500161203221 294.2493260511262 0.9054272727777037
6.3227277161566375 294.78956071903207 0.9033867697422981
6.327955271110054 296.4475399256948 0.9049176233724758
6.33318282606347 297.7001238631681 0.9098589832541911
6.338410381016886 297.73482339136564 0.9112532748999366
6.343637935970302 296.10086711399504 0.9071529218204232
6.3488654909237185 294.3991882092885 0.9030363630293716
6.354093045877135 295.91406492675014 0.900313781504277
6.359320600830551 297.8356537955245 0.8994721018711994
6.364548155783967 302.2330208778385 0.905060180432552
6.369775710737383 305.2257166123685 0.907695081895488
6.3750032656908 300.4987104902476 0.8998557453000714
6.380230820644216 304.19920934455376 0.9040604892735942
6.385458375597632 305.3532463402803 0.9034305623724086
6.390685930551048 308.3371330489822 0.9091056485265816
6.395913485504464 311.71432158977007 0.9158295468688255
6.401141040457881 308.655033161635 0.9136700541110917
6.406368595411297 305.7779344221208 0.912854972397213
6.411596150364713 308.4667465908121 0.9133485444661014
6.416823705318129 310.79493684096695 0.9175584744800075
6.422051260271545 313.31261740461275 0.9202765996640075
6.427278815224962 313.0180008751679 0.9171113758064051
6.432506370178378 308.28387962705375 0.9068712984918407
6.437733925131794 308.38518219252006 0.9018680950428258
6.44296148008521 308.96326812309843 0.8984736941959606
6.448189035038626 310.8855785739161 0.897691567746835
6.453416589992043 315.7776521153597 0.9051008059967064
6.458644144945459 316.78172568809083 0.9057363825776991
6.463871699898875 320.4329667304097 0.9124793954859676
6.469099254852291 323.2229795866741 0.91748342926211
6.474326809805707 322.89504591990953 0.9144349435283714
6.479554364759124 328.893285147581 0.9204351749071067
6.48478191971254 329.9189460920155 0.9191169254091374
6.490009474665956 337.08580756879377 0.92404164069504
6.495237029619372 349.6898484212021 0.9380858136014475
6.500464584572788 366.7697350499872 0.958711324174892
6.505692139526205 389.0733728034412 0.9860172739817119
6.510919694479621 414.5698950156354 1.0164521466662644
6.516147249433037 441.84321852993804 1.0476392891501318
6.521374804386453 478.7958835564588 1.0868489071600542
6.526602359339869 529.6705064494773 1.1389003307446253
6.531829914293286 595.8632515875198 1.2058256463492192
6.537057469246702 669.7375394221701 1.2755800313083276
6.542285024200118 738.5561651974033 1.3383530615895742
6.547512579153534 784.9709092106913 1.377964321782505
6.55274013410695 806.7992905848153 1.395005990460791
6.557967689060367 797.0481746402804 1.3858569123736244
6.563195244013783 767.899547268725 1.3592956723767153
6.568422798967199 727.4143165868306 1.3229380780106799
6.573650353920615 676.2120268159905 1.2738159823671096
6.5788779088740315 627.3131169828334 1.2267714331698243
6.584105463827448 573.5091902589627 1.1736212544598288
6.589333018780864 521.820850013849 1.1190173638464076
6.59456057373428 484.7994802458216 1.0793519974203227
6.599788128687696 450.091186476686 1.0402111717094626
6.6050156836411125 429.44051915807006 1.0175753492690915
6.610243238594529 411.82872753821886 0.9975453604660969
6.615470793547945 392.99113879065106 0.9748620847547037
6.620698348501361 378.55650674330724 0.9582598107454526
6.625925903454777 365.3916840682388 0.943282672596305
6.6311534584081935 358.46352352040554 0.937321229894467
6.63638101336161 355.4649072515806 0.9379837553345988
6.641608568315026 363.42299321194974 0.9481649135563931
6.646836123268442 359.0313129202511 0.940002162346696
6.652063678221858 350.7449111493942 0.924975867528172
6.6572912331752745 344.04521348080567 0.9170863493783479
6.662518788128691 330.3093106029317 0.8987038205453417
6.667746343082107 328.2832841580537 0.8975454344519896
6.672973898035523 326.40280142203756 0.8950084500639379
6.678201452988939 320.88986755207225 0.8846356567416576
6.6834290079423555 318.8272091680844 0.8830518109294363
6.688656562895772 316.58250698087477 0.8791943017067491
6.693884117849188 315.11801001261574 0.8781645511791659
6.699111672802604 315.2753729494624 0.8791535898178835
6.70433922775602 316.61070017890387 0.8812440916272113
6.7095667827094365 317.29568394129825 0.8815854953734288
6.714794337662853 317.7048145566544 0.8822733509509026
6.720021892616269 317.25256893091796 0.8814312250325076
6.725249447569685 315.81204417033604 0.8783288307029552
6.730477002523101 321.3244243802471 0.8845628898691597
6.7357045574765175 325.44954389367325 0.8922306305961679
6.740932112429934 327.32902285630394 0.8937147794971618
6.74615966738335 328.7089858630059 0.8955066582433675
6.751387222336766 326.8257733947407 0.8902377818563876
6.756614777290182 328.86089475116376 0.8900069704169654
6.7618423322435985 331.7162119291282 0.8936642618115769
6.767069887197015 334.48193363129496 0.89942531024881
6.772297442150431 333.91235882823236 0.8975856618063442
6.777524997103847 336.0443963841525 0.8982653032610254
6.782752552057263 337.5655494986772 0.8999911533899937
6.7879801070106796 343.23919454210045 0.9068103438731807
6.793207661964096 343.9206881181178 0.9072468005821395
6.798435216917512 343.02742655091 0.9061858076603458
6.803662771870928 347.6651654476887 0.9111961464597361
6.808890326824344 353.5576310487617 0.915742543255468
6.814117881777761 361.3012739211057 0.92415375275454
6.819345436731177 359.1387502488467 0.9181731037874765
6.824572991684593 358.9223310314554 0.9160938450376543
6.829800546638009 356.96703371335286 0.9134747476130286
6.835028101591425 358.08498244911544 0.9157956892838113
6.840255656544842 363.42668276881034 0.922937796936982
6.845483211498258 370.0025401450679 0.930463160830755
6.850710766451674 371.7751013502584 0.9305038188492148
6.85593832140509 377.4087484559476 0.9361651115368793
6.861165876358506 377.662755058443 0.9354939733225875
6.866393431311923 382.01216188557953 0.9389917451559308
6.871620986265339 389.9771745000967 0.9469828383027316
6.876848541218755 396.208626996986 0.9527676388637215
6.882076096172171 399.8698500743258 0.9566495478978398
6.887303651125587 404.84923349727103 0.9622967810199812
6.892531206079004 406.84676496536946 0.963317495356776
6.89775876103242 411.2274776208963 0.9677628332094235
6.902986315985836 417.51636480462207 0.9737723405637161
6.908213870939252 419.5471515001205 0.9747326900960614
6.913441425892668 422.2102800728935 0.9749169317731163
6.918668980846085 426.5767939162658 0.9784010020514805
6.923896535799501 428.1142162621348 0.97901829256749
6.929124090752917 434.2578344558942 0.9854003497319339
6.934351645706333 437.30852237322927 0.9885957934053283
6.939579200659749 441.96170424316585 0.9930244543817496
6.944806755613166 446.6283012390294 0.9981567007563462
6.950034310566582 452.19202879469464 1.0043471176714571
6.955261865519998 457.47492820737466 1.0085974481301034
6.960489420473414 459.25724873538286 1.0097788333514623
6.96571697542683 459.7963199829617 1.0081544935499707
6.970944530380247 460.0692804751768 1.0069848943188857
6.976172085333663 468.9514115142147 1.0164770598294912
6.981399640287079 478.1280807277869 1.0255069109568618
6.986627195240495 493.3572682243189 1.041078934051839
6.9918547501939114 513.3009811940544 1.061690989764418
6.997082305147328 539.8793418022062 1.088149540937272
7.002309860100744 580.6232720544837 1.1268113926289807
7.00753741505416 639.8113916700048 1.1806078790858936
7.012764970007576 720.8984254454763 1.2521096046247966
7.0179925249609925 811.7763861373255 1.328853765398944
7.023220079914409 896.7514178708209 1.3966474186784867
7.028447634867825 966.8866177061309 1.4499093947889001
7.033675189821241 1016.0131988352757 1.4860547402251016
7.038902744774657 1043.3432604352329 1.5035148454371126
7.0441302997280735 1044.5996822028974 1.5029243908086543
7.04935785468149 1031.3929231655184 1.4923826163258682
7.054585409634906 1004.1380159922397 1.4706368769888576
7.059812964588322 968.8654567523596 1.4444214124196888
7.065040519541738 932.0791213752873 1.4173426831025775
7.0702680744951545 885.8152304040876 1.3816927662712013
7.075495629448571 833.4971084966118 1.3389261876499656
7.080723184401987 778.9381004345486 1.2925764531569883
7.085950739355403 726.8079072014882 1.248510670381957
7.091178294308819 681.574070222546 1.2092622222078373
7.0964058492622355 642.166868919676 1.1733712220524921
7.101633404215652 601.8870760860618 1.1362357123635467
7.106860959169068 572.0147331007677 1.1072913009819723
7.112088514122484 539.8308645426904 1.0767346221568148
7.1173160690759 512.3086498616462 1.0497865399166078
7.1225436240293165 491.01653143451466 1.0298822757080224
7.127771178982733 470.1758264090356 1.008264129084598
7.132998733936149 461.36306427796865 0.9990883794853818
7.138226288889565 450.0465514157441 0.9867238703208608
7.143453843842981 445.44916356021133 0.9830015410605805
7.1486813987963975 443.1085723411471 0.9817298037633642
7.153908953749814 440.00694385334526 0.9779558227950925
7.15913650870323 440.28331458558216 0.9773128665537529
7.164364063656646 452.7355129659627 0.9913039437389619
7.169591618610062 470.36260234699586 1.0069436396895908
7.1748191735634785 499.08719413302254 1.0350360494197541
7.180046728516895 544.6943922842214 1.0785186130094133
7.185274283470311 614.3784460020178 1.1430309499325229
7.190501838423727 739.1208120175706 1.2537257661533727
7.195729393377143 939.0968160295486 1.4121186912490118
7.2009569483305595 1271.8556253756196 1.643538441419382
7.206184503283976 1761.62829811973 1.9302159496036742
7.211412058237392 2460.759148343464 2.278194708553841
7.216639613190808 3216.0759923836717 2.6005703097473294
7.221867168144224 3904.793287667463 2.8604612553719027
7.227094723097641 4274.824604320798 2.99010653642356
7.232322278051057 4274.218053585215 2.988704886781584
7.237549833004473 3946.2612342703824 2.8711537997173697
7.242777387957889 3344.1794853634938 2.6415710824915783
7.248004942911305 2683.414487097591 2.3625238808488946
7.253232497864722 2051.4365401005903 2.0646742453384848
7.258460052818138 1538.534808435227 1.7884492403148662
7.263687607771554 1148.639917308727 1.54690178190175
7.26891516272497 872.1529469082863 1.3487638608404875
7.274142717678386 703.4359378614894 1.211998583833587
7.279370272631803 604.2384774048546 1.1226906979500308
7.284597827585219 545.7651618497816 1.0686246404121267
7.289825382538635 515.0255104874644 1.0401768956876114
7.295052937492051 495.6712308649229 1.0211207735926915
7.300280492445467 478.45124902384964 1.0025506791063625
7.305508047398884 464.6097790740754 0.9852256977236432
7.3107356023523 456.8576889622819 0.9754213982586504
7.315963157305716 448.5012515153683 0.9660324536781211
7.321190712259132 443.1951045187127 0.9602057324139819
7.326418267212548 436.3877361131871 0.9521981504347142
7.331645822165965 434.8005259160532 0.950676990723043
7.336873377119381 427.78404393178494 0.9446276435030982
7.342100932072797 428.9901501049497 0.946979467212975
7.347328487026213 431.01961335904565 0.9505922020020222
7.352556041979629 424.30801759834276 0.9445069982983596
7.357783596933046 428.1572375670961 0.94863387987549
7.363011151886462 423.9913828040179 0.9428600446350196
7.368238706839878 417.4565219778058 0.9343023173497287
7.373466261793294 420.80172674306124 0.9368851226808834
7.37869381674671 411.08636973928094 0.9254288233674084
7.383921371700127 410.332167677216 0.9257896445159719
7.389148926653543 407.972497366011 0.9234640914262685
7.394376481606959 407.01781462741445 0.9221021241075736
7.399604036560375 412.23401145287386 0.9276765114845202
7.4048315915137914 415.4920080652908 0.9292782441923862
7.410059146467208 415.4390448139219 0.9289410014889747
7.415286701420624 415.73361430180637 0.9284959883884722
7.42051425637404 415.65307894016905 0.9280044953316208
7.425741811327456 411.74662759117456 0.9238023513800216
7.4309693662808725 414.3010086065017 0.9268359240748242
7.436196921234289 417.2552230062307 0.9304824111554975
7.441424476187705 422.1420331546478 0.9342083123584594
7.446652031141121 432.53589103974446 0.9428572488322418
7.451879586094537 439.88257930909884 0.9510613333828516
7.4571071410479535 450.5303240154108 0.9623385311349314
7.46233469600137 455.3421412421044 0.9666966653560505
7.467562250954786 466.30046595876513 0.9780634341911544
7.472789805908202 476.8379220307686 0.9883535515005323
7.478017360861618 490.2709734631217 1.0021725353392221
7.4832449158150345 507.385222659422 1.0186544031401652
7.488472470768451 519.1039967188187 1.0283002291302061
7.493700025721867 527.5914183166199 1.035487554003479
7.498927580675283 535.4323376259613 1.0413738829160946
7.504155135628699 540.5370877391923 1.0455494849073244
7.5093826905821155 548.7533345286818 1.0537617644934378
7.514610245535532 547.6296341830058 1.0523244711867479
7.519837800488948 542.9098533634748 1.0471316102602317
7.525065355442364 535.7088172359629 1.0393792813100173
7.53029291039578 530.7388378754529 1.0343700944059417
7.5355204653491965 528.1826536277057 1.031744808508095
7.540748020302613 530.4997092003019 1.034692321671206
7.545975575256029 535.5445393339219 1.039034761102953
7.551203130209445 549.0914450836532 1.0514166700926064
7.556430685162861 568.5914781967147 1.0686970328100174
7.5616582401162775 592.3952360096698 1.0898492950690528
7.566885795069694 611.9741084239956 1.1073064469820275
7.57211335002311 628.9197814638205 1.1219513398851773
7.577340904976526 640.7906392380078 1.1326681442986817
7.582568459929942 642.4542131060094 1.1332518583072617
7.5877960148833585 639.4243464405897 1.1296282844423864
7.593023569836775 624.4226187633805 1.1152363161429335
7.598251124790191 608.5650898741073 1.100005093913645
7.603478679743607 593.5348562423644 1.086092715135026
7.608706234697023 582.1447770553464 1.0759433870148891
7.6139337896504395 572.6685877276656 1.0677599546094023
7.619161344603856 562.124090907832 1.0587801998988455
7.624388899557272 554.3681539773665 1.0506442110625394
7.629616454510688 544.8658020682453 1.041270557233431
7.634844009464104 542.2982002095029 1.0385094475866044
7.6400715644175206 539.5733500932149 1.0360830307622046
7.645299119370937 542.8776591645175 1.0393764306090252
7.650526674324353 548.415610011859 1.043607643960378
7.655754229277769 550.980076797567 1.045568528175448
7.660981784231185 548.343834402676 1.0419705571394515
7.666209339184602 552.5092927923275 1.0453685335389877
7.671436894138018 551.1328315174021 1.04390184455188
7.676664449091434 555.6758784918112 1.0466783782767042
7.68189200404485 561.8464890821314 1.0515089398454787
7.687119558998266 568.8037527139921 1.0573694417017803
7.692347113951683 579.5476904429152 1.0663823999110922
7.697574668905099 587.7295601617083 1.074169892489703
7.702802223858515 597.6082217360494 1.0817342734858564
7.708029778811931 605.4021261496579 1.088854792119556
7.713257333765347 615.6665794160936 1.0974031868298415
7.718484888718764 620.926853741995 1.1016520999126296
7.72371244367218 629.1318024636396 1.1093679509692727
7.728939998625596 642.8676558474341 1.1195839292507865
7.734167553579012 655.0898368561107 1.129124224467689
7.739395108532428 670.9117004414487 1.1426424977625518
7.744622663485845 686.2164899892354 1.155605696210155
7.749850218439261 693.2477320936031 1.1608718850428168
7.755077773392677 704.9798508607782 1.170069806836349
7.760305328346093 708.3028281565345 1.1714859944962583
7.765532883299509 709.5142530778662 1.172953438880157
7.770760438252926 707.5179219343405 1.1700062855052684
7.775987993206342 704.8939760452912 1.1681982986767483
7.781215548159758 701.5576147149795 1.1641296709992917
7.786443103113174 699.5212013547588 1.1621327083709871
7.79167065806659 691.9213337480833 1.155365961912946
7.796898213020007 680.439545413712 1.1449060381198786
7.802125767973423 669.7006383030695 1.1357430314665622
7.807353322926839 665.1574131751314 1.1323262965157255
7.812580877880255 662.7601398096991 1.1308690229625888
7.817808432833671 660.691788960284 1.1278470152478863
7.823035987787088 660.442545158859 1.1256563585442254
7.828263542740504 659.3155976251733 1.1250250090260439
7.83349109769392 663.2888533625476 1.129541897458022
7.838718652647336 668.1796969416553 1.1350522429539183
7.8439462076007525 670.554911971677 1.136487331362367
7.849173762554169 679.7581745758885 1.1424136127724362
7.854401317507585 689.6781631099112 1.1488157973592683
7.859628872461001 702.9025957578507 1.158908659637619
7.864856427414417 713.1780092232401 1.165432566597978
7.8700839823678335 723.6492546784699 1.1732060109413311
7.87531153732125 738.2638919434031 1.1840773456449842
7.880539092274666 748.3299515907137 1.1927333746588191
7.885766647228082 757.2758486608893 1.1997202995059797
7.890994202181498 753.8619931424793 1.1972109254891878
7.8962217571349145 746.4665501600897 1.1910676563537812
7.901449312088331 734.1443274353772 1.1801753888330035
7.906676867041747 718.1609881339834 1.1668443609965822
7.911904421995163 701.5797789542634 1.1531271865454553
7.917131976948579 687.1245566171089 1.1410021449492487
7.9223595319019955 680.9854256355706 1.1361219393499888
7.927587086855412 677.368262778791 1.1338411984882524
7.932814641808828 673.6614212674843 1.1308828554699482
7.938042196762244 663.9935938604116 1.1223751502277817
7.94326975171566 650.5267492759449 1.1092643507579432
7.9484973066690765 641.2272447503402 1.1010063835478388
7.953724861622493 637.6732756292008 1.0978732902222739
7.958952416575909 635.4075550387114 1.0947989132681404
7.964179971529325 640.8709922403456 1.0994735687864927
7.969407526482741 643.7832012386625 1.101273408532301
7.9746350814361575 651.7673949469504 1.1076769951431105
7.979862636389574 665.8217074523061 1.1197949561415041
7.98509019134299 683.7972258499326 1.1333900785885682
7.990317746296406 714.1463350638772 1.1566247961086302
7.995545301249822 742.1521501738549 1.1785653585782676
8.000772856203238 764.8338176972338 1.1957749130529405
8.006000411156654 777.9695707014441 1.2064280925979447
8.01122796611007 780.2132398865587 1.2073743747473755
8.016455521063486 774.2974074298363 1.2014234912086128
8.021683076016902 768.0365368117759 1.1959607887601071
8.026910630970319 756.6939793254807 1.1858418983863719
8.032138185923735 743.272960033922 1.1760035019955237
8.037365740877151 731.40546254766 1.1670277403832683
8.042593295830567 720.4975263965896 1.1580933811913507
8.047820850783983 709.0375686231081 1.1481988449616782
8.0530484057374 704.9257071008552 1.1435689722373188
8.058275960690816 699.9250170950056 1.1395045659359067
8.063503515644232 700.687418803418 1.1406288508909843
8.068731070597648 702.6977213340901 1.1418187650335887
8.073958625551064 703.5825736510748 1.1420453794198289
8.07918618050448 701.7255278115216 1.139480138620962
8.084413735457897 703.0807009468068 1.139378590035877
8.089641290411313 709.7598492275469 1.1448475340898514
8.09486884536473 713.7513991241287 1.1477226795938231
8.100096400318145 724.6267860073173 1.1575904861286985
8.105323955271562 727.7978831448489 1.1592107252177528
8.110551510224978 733.0574368616174 1.1626136593589746
8.115779065178394 741.845299540907 1.1680741919895652
8.12100662013181 757.2945796663778 1.1792415737173016
8.126234175085226 779.781531818079 1.1958026328123752
8.131461730038643 803.7461291946086 1.2138602155261247
8.136689284992059 830.9669001494623 1.2330994655546639
8.141916839945475 853.4152748614587 1.248643338380647
8.147144394898891 887.1343725931418 1.2723935160577653
8.152371949852308 926.7001684284152 1.2995677134629584
8.157599504805724 963.515338219942 1.3261417399005444
8.16282705975914 997.5675719738515 1.3491729186949428
8.168054614712556 1019.7542194282091 1.3642367232432826
8.173282169665972 1031.4349846372654 1.3710188910893135
8.178509724619389 1033.1909109329217 1.3715159809752804
8.183737279572805 1026.2745294705858 1.3675300350149708
8.188964834526221 1011.218984858027 1.355385837688019
8.194192389479637 1000.0963307729434 1.3473535692972196
8.199419944433053 985.4883420928281 1.3356530612549165
8.20464749938647 968.4324776508922 1.3238052648664151
8.209875054339886 952.911097997094 1.3133900147495459
8.215102609293302 934.3585610307234 1.3000971250228042
8.220330164246718 922.1612750579158 1.2903519041279046
8.225557719200134 917.5542450308454 1.2873039097713646
8.23078527415355 909.6952876671128 1.2826316984348216
8.236012829106967 902.2103845979756 1.2776717798625208
8.241240384060383 892.8917833158903 1.2698748074691746
8.2464679390138 882.6844696002794 1.2611607674276304
8.251695493967215 873.2516411927993 1.2538040866706595
8.256923048920632 862.2114013219809 1.244505051154368
8.262150603874048 849.3231789753813 1.2350840531849077
8.267378158827464 836.4693164078112 1.2258770555781
8.27260571378088 821.1486788131097 1.2139917506939668
8.277833268734296 806.6705495555764 1.2021810726166993
8.283060823687713 788.0795608248686 1.1889529755247297
8.288288378641129 767.2974586662664 1.1728172325487416
8.293515933594545 744.9230021653992 1.1550037780095803
8.298743488547961 731.2117250576928 1.1431170140121383
8.303971043501377 727.0315521869552 1.1403175915330874
8.309198598454794 721.2326671167867 1.1360052336236794
8.31442615340821 711.6912877265898 1.1281142140633635
8.319653708361626 697.3833133216999 1.115600677236184
8.324881263315042 684.8518649202176 1.1046750457951373
8.330108818268458 680.1191774919405 1.1012015260502082
8.335336373221875 672.0258874855433 1.0939399566392087
8.34056392817529 666.1958510085725 1.0884565135774456
8.345791483128707 660.838078331669 1.0837362621350857
8.351019038082123 658.6944442519664 1.0827280565366797
8.35624659303554 654.9543141322623 1.0805518107801568
8.361474147988956 646.3348910703108 1.0728406954304976
8.366701702942372 639.4118688473542 1.0661789082596205
8.371929257895788 637.2861093448719 1.0636466250133403
8.377156812849204 637.059170914535 1.0630568015612445
8.38238436780262 637.0823172234911 1.0624257655349079
8.387611922756037 635.631295972372 1.061146476454493
8.392839477709453 628.8449517315175 1.0545355267282486
8.398067032662869 620.9333105135486 1.0477161026186659
8.403294587616285 616.2569165684818 1.0439868194507615
8.408522142569701 611.7023799628851 1.0397269288853612
8.413749697523118 610.7700731253759 1.039034157326299
8.418977252476534 609.9336059828065 1.037982581173803
8.42420480742995 607.446011531004 1.0357677865002914
8.429432362383366 609.5440690573723 1.0379399196403951
8.434659917336782 608.1212482617005 1.0366991186390806
8.439887472290199 603.7963224988096 1.0315790675255105
8.445115027243615 601.2465978650721 1.0279151805272264
8.450342582197031 597.0253657368888 1.0241950793146617
8.455570137150447 597.2887526341894 1.0245172506795206
8.460797692103863 597.9553609203591 1.0252424670594344
8.46602524705728 601.3207241236328 1.0279967172997284
8.471252802010696 605.4257195362457 1.032206137299269
8.476480356964112 606.2067997424821 1.0316693546470217
8.481707911917528 605.5961678636195 1.0310338451268766
8.486935466870944 598.709927855932 1.023223349208563
8.49216302182436 600.1569685627767 1.0237054379610084
8.497390576777777 602.7091624313987 1.0250211055232317
8.502618131731193 606.5196776600551 1.0285492642652934
8.50784568668461 612.9085117468177 1.0340046954251
8.513073241638025 614.6582155837475 1.0354059383658272
8.518300796591442 617.5839075739889 1.0366493014705014
8.523528351544858 620.5404478594012 1.0390873887121552
8.528755906498274 620.0632542460277 1.036915675177614
8.53398346145169 618.870504302217 1.0353419623710065
8.539211016405106 615.9559600999854 1.0324662740655637
8.544438571358523 618.0851070680667 1.0346855236897958
8.549666126311939 621.9272650975089 1.0388036535015586
8.554893681265355 627.4029330103818 1.043427179887362
8.560121236218771 628.7744543401734 1.0429515537331353
8.565348791172188 626.7699213438484 1.0403039981150715
8.570576346125604 629.3079084278485 1.0420634294345046
8.57580390107902 632.4470731133762 1.044451294533162
8.581031456032436 632.2947116578765 1.043781086412936
8.586259010985852 634.1538904159829 1.0448382575679487
8.591486565939269 635.0134924171501 1.0456887247414466
8.596714120892685 638.4160517004984 1.0478922950020977
8.601941675846101 639.8033961053044 1.0485274024139781
8.607169230799517 644.5245618711976 1.051768124558696
8.612396785752933 648.0024206999936 1.054520374366029
8.61762434070635 655.3275410356299 1.0604472806846033
8.622851895659766 664.6520476743539 1.0669929263642863
8.628079450613182 674.9994768587202 1.075321757354792
8.633307005566598 684.4904745852576 1.0823153833570918
8.638534560520014 697.517878807457 1.0930868586629372
8.64376211547343 713.5895222343615 1.1046736802482642
8.648989670426847 729.6569401440472 1.115950427642552
8.654217225380263 753.0057995769424 1.1337883280430812
8.65944478033368 779.768857536572 1.1537812343275504
8.664672335287095 809.5279344367827 1.1754656687648137
8.669899890240512 843.4334059927852 1.1986846525236243
8.675127445193928 876.4904274829792 1.22165358269999
8.680355000147344 904.5824198196565 1.2410982549067713
8.68558255510076 925.0425730776678 1.2548387142333017
8.690810110054176 936.877007761278 1.2624671556884597
8.696037665007593 937.8679056802553 1.2610402017631235
8.701265219961009 931.8358597160088 1.2562947741553432
8.706492774914425 918.9511268762483 1.247173888120027
8.711720329867841 900.2380992056758 1.234476691765204
8.716947884821257 879.8970674576067 1.2188546735219576
8.722175439774674 862.8496131529105 1.2064937975951813
8.72740299472809 844.5289325031754 1.1930207227522927
8.732630549681506 827.0916105879323 1.1826766267286768
8.737858104634922 811.7480899234706 1.1724361135295565
8.743085659588338 798.476401429514 1.163273321055881
8.748313214541755 788.0046506699482 1.155487346766843
8.75354076949517 782.1540091616313 1.1509554305171672
8.758768324448587 776.8506748874445 1.1466345363638546
8.763995879402003 769.7502983610688 1.1401443718468327
8.76922343435542 763.9901121580126 1.1353415922127896
8.774450989308836 757.0619625364576 1.1291140665226982
8.779678544262252 748.7057609691483 1.122491465198216
8.784906099215668 740.1757463617303 1.1144230713680303
8.790133654169084 734.5372157045292 1.109888880262634
8.7953612091225 725.4165970128065 1.1027493933792993
8.800588764075917 715.4762184984177 1.0939732163267983
8.805816319029333 710.9486042009711 1.0901804478721868
8.811043873982749 706.1568408057836 1.0861859539197767
8.816271428936165 703.7947253108149 1.0855321092755252
8.821498983889581 702.4573832279889 1.084624668387175
8.826726538842998 697.1335890207174 1.0805747023419319
8.831954093796414 694.1394692895195 1.0772542344118892
8.83718164874983 688.5590694308044 1.0718546312194197
8.842409203703246 684.7065623643244 1.0679845049081265
8.847636758656662 683.8488976056477 1.066978438103928
8.852864313610079 683.0580211032757 1.0659894929379927
8.858091868563495 687.1006767585206 1.0687266602056322
8.863319423516911 689.6678519206637 1.070612609433533
8.868546978470327 694.4459265580736 1.0747531925231706
8.873774533423743 694.1345757963212 1.0742472195775419
8.87900208837716 694.969720791789 1.074124132968836
8.884229643330576 694.151981195025 1.073432339404094
8.889457198283992 698.3752647315576 1.0762742472416695
8.894684753237408 699.5656184460465 1.0765894485145844
8.899912308190824 703.991805057012 1.0800250423013564
8.90513986314424 708.2776470996921 1.0823151193751648
8.910367418097657 715.5611235485804 1.087021753652907
8.915594973051073 724.4455013868042 1.0930672360627187
8.92082252800449 729.8337380250766 1.0951879181131954
8.926050082957905 733.6924851125194 1.0980103595349
8.931277637911322 741.6463443597463 1.1032920724166395
8.936505192864738 748.1620051712032 1.1087303377148787
8.941732747818154 755.5100733379109 1.1143481273967146
8.94696030277157 761.8226713969013 1.1186712352834196
8.952187857724986 767.9593270397122 1.1225873730567923
8.957415412678403 779.5201440183021 1.1308634530160253
8.962642967631819 790.2328849848363 1.1380875068128402
8.967870522585235 800.7425367822119 1.1453840307261367
8.973098077538651 805.7696600417826 1.1479654719213515
8.978325632492067 810.9942651465167 1.1513911611220706
8.983553187445484 818.6482083987785 1.1556744292377132
8.9887807423989 830.0247465606889 1.162618186522752
8.994008297352316 840.1093491026812 1.1703917389382945
8.999235852305732 849.2227493510069 1.1781322357012254
9.004463407259149 854.7431333385554 1.181828242787559
9.009690962212565 860.0715267977231 1.1846369042476503
9.014918517165981 870.8281779596638 1.1908914083972366
9.020146072119397 881.6971329809974 1.1979071824843068
9.025373627072813 890.2625989222984 1.2030538770768435
9.03060118202623 893.3189507156119 1.203842190627867
9.035828736979646 905.7341427503607 1.212338400409934
9.041056291933062 921.9857796605118 1.2228416185027637
9.046283846886478 943.9629872869049 1.2378110337758628
9.051511401839894 961.0454420370069 1.2485841788234662
9.05673895679331 978.4258867002978 1.258397749750354
9.061966511746727 1000.51409698893 1.2720373088304182
9.067194066700143 1026.6093172446665 1.2882609307998818
9.07242162165356 1056.6213067892704 1.3056302189055864
9.077649176606975 1085.656277097863 1.3223668288095696
9.082876731560392 1120.6607672427144 1.3432578214182669
9.088104286513808 1152.885683882337 1.3614168279858603
9.093331841467224 1186.508617327401 1.3805069373620553
9.09855939642064 1222.3440117460473 1.4011877142177471
9.103786951374056 1256.375214954504 1.4209997398289604
9.109014506327473 1277.6509872690065 1.4317356205506613
9.114242061280889 1293.9046991955443 1.4405809033800638
9.119469616234305 1298.113172018558 1.4422638628812656
9.124697171187721 1294.0012332081262 1.4396155287421706
9.129924726141137 1275.4515641440191 1.4280579514514546
9.135152281094554 1246.4175519209036 1.4100830253562584
9.14037983604797 1220.86686225871 1.3959707717035517
9.145607391001386 1195.2867032476026 1.3808225876407876
9.150834945954802 1180.0255595274261 1.3718686875384087
9.156062500908218 1171.6269397121457 1.3674782954687108
9.161290055861635 1179.0891470797937 1.3824443481114745
9.16651761081505 1196.0463189057061 1.3999361459778878
9.171745165768467 1218.541653122305 1.4186884960182675
9.176972720721883 1239.137451595545 1.435207033694932
9.1822002756753 1252.609584045851 1.4475656556618473
9.187427830628716 1262.5636650370868 1.456820152360113
9.192655385582132 1261.3280379760874 1.4578300206801618
9.197882940535548 1260.3406087024566 1.459578595585388
9.203110495488964 1260.0928333020195 1.4618305737881576
9.20833805044238 1265.868592554995 1.468825801894403
9.213565605395797 1280.3401108217488 1.4793625465291464
9.218793160349213 1303.104405770258 1.4955303096606383
9.224020715302629 1338.199498286163 1.5162196482099135
9.229248270256045 1390.9940394074406 1.54714663967921
9.234475825209461 1454.6732875670943 1.5844671678420468
9.239703380162878 1534.6422967192407 1.6309638936430908
9.244930935116294 1624.6663922531945 1.6798203684600161
9.25015849006971 1709.1009460643174 1.7244895608895743
9.255386045023126 1777.719559000069 1.7591485842755294
9.260613599976542 1827.9882750535503 1.7852852982347844
9.265841154929959 1828.9785271354413 1.7891957514665484
9.271068709883375 1783.8383940103581 1.7682984673313311
9.276296264836791 1695.8142703708552 1.7262526827015001
9.281523819790207 1577.1187525408893 1.6666437352707881
9.286751374743623 1439.0298902024792 1.5932388079032045
9.29197892969704 1302.8867997017446 1.518278098519724
9.297206484650456 1185.3269682348762 1.4498582419031871
9.302434039603872 1083.2344542657693 1.3873608995979851
9.307661594557288 1007.0158884553814 1.3393584011764368
9.312889149510704 949.9225598901866 1.3018722040220971
9.31811670446412 906.4348898751838 1.2731512448657534
9.323344259417537 882.6477563778711 1.258522048400523
9.328571814370953 868.5425106972465 1.2500988150864167
9.33379936932437 858.5097286490508 1.243588863843049
9.339026924277785 848.9927198723195 1.2372336610381682
9.344254479231202 835.7859269074339 1.2278323305411738
9.349482034184618 827.9864790295059 1.222627018359362
9.354709589138034 820.5571613444218 1.2177550364942091
9.35993714409145 807.3161691324439 1.208768168070172
9.365164699044866 799.2909469643693 1.203677068804085
9.370392253998283 792.3226625953877 1.200766431023581
9.375619808951699 788.9920952028251 1.1986694981774273
9.380847363905115 786.1298525551886 1.1973231993566908
9.386074918858531 782.0106058518011 1.1947731325133741
9.391302473811947 784.2809820669697 1.196841843671493
9.396530028765364 778.987669535211 1.1933558562844384
9.40175758371878 779.8421769544369 1.1948604853588798
9.406985138672196 778.9355377852066 1.1938343808172371
9.412212693625612 775.7660829159354 1.190395275152611
9.417440248579029 773.1540833614306 1.1758808294259655
9.422667803532445 768.1794591529653 1.166778221089875
9.427895358485861 766.245548232341 1.1616277748306671
9.433122913439277 769.684606203662 1.162257944277687
9.438350468392693 770.707359625972 1.159861486289615
9.44357802334611 768.4054006102407 1.1559180463939722
9.448805578299526 768.3003847159532 1.1535297418201693
9.454033133252942 767.0641789917511 1.1509497360721113
9.459260688206358 765.7434414345831 1.1477888102206433
9.464488243159774 767.4120491493334 1.1463539814160877
9.46971579811319 765.6370093978393 1.1428931059162777
9.474943353066607 765.0118131342768 1.1404360293496822
9.480170908020023 764.834139048259 1.1378458920903756
9.48539846297344 763.7218090007358 1.1355352650136115
9.490626017926855 768.415152557282 1.137803957760448
9.495853572880272 772.978630807951 1.1423232968393235
9.501081127833688 774.889617763553 1.1428902668502872
9.506308682787104 779.8268031846462 1.1455922994100787
9.51153623774052 780.0046429737747 1.1435726015297543
9.516763792693936 777.4552056134872 1.140730447796782
9.521991347647353 780.3737724154391 1.1412734795996462
9.527218902600769 783.3584843893523 1.1425314532599837
9.532446457554185 785.8660266011459 1.14362922058605
9.537674012507601 788.846179507668 1.144015389641241
9.542901567461017 791.3086652501005 1.1445372402294574
9.548129122414434 794.5212163896531 1.1461537462126394
9.55335667736785 799.8603534272546 1.149184662947456
9.558584232321266 803.1095075916237 1.1511788864495207
9.563811787274682 806.3803982420816 1.1528142770783578
9.569039342228098 810.0639414819484 1.1547607142082372
9.574266897181515 804.7250610630449 1.1498132907294207
9.57949445213493 806.6144970867958 1.1500981311297584
9.584722007088347 805.3824377391416 1.1478424540135137
9.589949562041763 811.0004642433623 1.1510408772105027
9.59517711699518 817.7952294813333 1.1555945744980027
9.600404671948596 821.2543549858411 1.1578387544945208
9.605632226902012 820.2624527198877 1.1562142608345902
9.610859781855428 816.2195265210584 1.1512947359306893
9.616087336808844 812.2092124611374 1.1478422609597025
9.62131489176226 811.9454830468651 1.1468046313746685
9.626542446715677 812.0380175691691 1.1461696530278767
9.631770001669093 811.2904836241279 1.1460535633896243
9.636997556622509 810.1051109021383 1.1446018411563912
9.642225111575925 812.3263712491437 1.1453438060999652
9.647452666529341 809.5592212194271 1.1420346108783466
9.652680221482758 806.5821456292769 1.1400287221614247
9.657907776436174 802.2202531267983 1.135642321645156
9.66313533138959 795.9943393433713 1.1303534571772262
9.668362886343006 794.4258422733302 1.1291546862340849
9.673590441296422 790.2250470507112 1.1258387241521073
9.678817996249839 786.1969539579075 1.1216805255003235
9.684045551203255 783.8320007104312 1.1194754206372783
9.689273106156671 787.1509603308126 1.121080679063047
9.694500661110087 793.6361877177486 1.1245697182351961
9.699728216063503 797.1838886772623 1.1270775961482573
9.70495577101692 793.3452921414976 1.1243454012322434
9.710183325970336 791.7690724670147 1.1236066136544243
9.715410880923752 790.4531175749 1.1215949883319114
9.720638435877168 786.0966434100147 1.11748172694695
9.725865990830584 781.8141964708526 1.114287350428134
9.731093545784 774.3033023402071 1.1077665853810867
9.736321100737417 776.6574581041812 1.1087517326032932
9.741548655690833 780.0698620937076 1.1108845862998271
9.74677621064425 778.3210256211514 1.1076369494850524
9.752003765597665 777.9293425642352 1.107174748391131
9.757231320551082 772.7520312582582 1.1030092873780661
9.762458875504498 769.6213395673458 1.1003028591215718
9.767686430457914 772.6288901904306 1.1024195471739644
9.77291398541133 773.4307472338445 1.1024861981715715
9.778141540364746 775.3030462433729 1.1019052560818106
9.783369095318163 775.4462331979126 1.100993332179305
9.788596650271579 771.7562889200707 1.0979377322516788
9.793824205224995 771.3875019704426 1.0974738286480423
9.799051760178411 771.7937921029949 1.0969681548148111
9.804279315131827 771.8414601928894 1.096014110081763
9.809506870085244 772.3717697527917 1.0965458720236387
9.81473442503866 771.4378999235054 1.0948101560914223
9.819961979992076 773.8416502114984 1.0958184221171536
9.825189534945492 776.7874763898377 1.0981479305560315
9.830417089898909 781.8707348565134 1.1016988020261862
9.835644644852325 784.9969853825971 1.1029091291765394
9.840872199805741 787.7211865413215 1.1039710831150031
9.846099754759157 791.3147082118322 1.1064311111616563
9.851327309712573 789.4350300604493 1.1044402178830655
9.85655486466599 790.2814881653392 1.104322174209791
9.861782419619406 791.9672307410698 1.1051779607945942
9.867009974572822 801.3026805158547 1.1112983044956777
9.872237529526238 810.6769186364226 1.116964824766496
9.877465084479654 819.2095883512038 1.1226077851899803
9.88269263943307 828.1286879391097 1.1268078652074258
9.887920194386487 838.302881265582 1.1332726533576123
9.893147749339903 846.073018993766 1.1385812718293902
9.89837530429332 849.0123217090327 1.1401655997530047
9.903602859246735 850.2433238422112 1.140247603820885
9.908830414200152 853.0907765263048 1.1417743738775856
9.914057969153568 860.4136412997998 1.1465536669963456
9.919285524106984 860.4879809062139 1.1463945603993464
9.9245130790604 860.2123997043827 1.1448234784700901
9.929740634013816 860.2215229947119 1.1437837121732142
9.934968188967233 863.543719686892 1.145589258430276
9.940195743920649 860.9046446189142 1.1434647764472743
9.945423298874065 862.3456960562621 1.144269552746937
9.950650853827481 858.8606170291729 1.141715438683206
9.955878408780897 860.9155794988716 1.1435967194123628
9.961105963734314 863.42685454495 1.1456386057124215
9.96633351868773 859.9613943971306 1.1431942645747932
9.971561073641146 849.4149271712879 1.1338105845161808
9.976788628594562 844.8897905813221 1.1298206533568496
9.982016183547978 835.6002616792372 1.1231268387812983
9.987243738501395 830.1552697501601 1.1185833936204133
9.99247129345481 821.8543392034838 1.1119043949695926
9.997698848408227 812.3638130980605 1.1049805596152886
10.002926403361643 803.6081552389735 1.0975756100076932
10.00815395831506 799.0131362605156 1.0940598914488997
10.013381513268476 793.8607540807027 1.0901807369946042
10.018609068221892 790.5964013778071 1.0877326121953734
10.023836623175308 788.1011324975512 1.0858124954552921
10.029064178128724 788.4127252295782 1.0860718176976134
10.03429173308214 789.7762613690377 1.0876212100640208
10.039519288035557 792.237303498507 1.0891700815317076
10.044746842988973 791.7000937832879 1.0879740682081587
10.049974397942389 789.0784657874079 1.08578966700097
10.055201952895805 787.8714562782297 1.0845925164311576
10.060429507849221 783.595592784094 1.0812706045234564
10.065657062802638 783.3127194954292 1.0808016614153872
10.070884617756054 784.8047285066492 1.0818044495604275
10.07611217270947 786.8769700038239 1.0835033075443363
10.081339727662886 790.7674866676198 1.08610630565658
10.086567282616302 792.6102063260284 1.087458295952234
10.091794837569719 792.0363749644523 1.0858417541185892
10.097022392523135 794.0927267239261 1.0860402674584504
10.102249947476551 798.9538796991344 1.0890142150802482
10.107477502429967 801.8426461423674 1.0900763015917916
10.112705057383383 800.1660831131898 1.0886272478907248
10.1179326123368 795.7861047778637 1.0859000290516059
10.123160167290216 788.8132503624969 1.0814947912613353
10.128387722243632 781.9579435160897 1.076322326236884
10.133615277197048 774.8527893895775 1.070472913603944
10.138842832150464 771.6244809847223 1.067184479385427
10.14407038710388 768.2851041412357 1.0649664540788222
10.149297942057297 763.7194623029999 1.0614044427866198
10.154525497010713 761.7150992486423 1.060082307898848
10.15975305196413 764.2537536433408 1.0616362065364675
10.164980606917545 764.1564396139388 1.0615174213962928
10.170208161870962 761.7786400645649 1.059376983670844
10.175435716824378 753.3896628214343 1.0534342595793902
10.180663271777794 742.9962185365861 1.0444986617188505
10.18589082673121 738.588567582717 1.0413850148326116
10.191118381684626 733.5932064106468 1.0376191149403087
10.196345936638043 735.0227533288094 1.0389478972371837
10.201573491591459 736.1346973297966 1.0395637500297499
10.206801046544875 735.7288522457181 1.0393986903962562
10.212028601498291 734.3996141501764 1.0379364019061887
10.217256156451707 732.6589783212966 1.0364222051986984
10.222483711405124 734.6403183590612 1.037182163114657
10.22771126635854 739.255023616016 1.0400887500727019
10.232938821311956 740.4841826231346 1.0408558002461799
10.238166376265372 743.5861603027058 1.0423465219571832
10.243393931218788 741.0844224481119 1.040178267622341
10.248621486172205 734.2338449189924 1.0351079119132383
10.253849041125621 731.6946843972693 1.0331097707170236
10.259076596079037 728.9611335648142 1.0317585966383274
10.264304151032453 728.6637180709082 1.031503466349763
10.26953170598587 734.8631719540252 1.0356961919830012
10.274759260939286 736.6134845985769 1.0360957297208122
10.279986815892702 739.7127256079201 1.0378490977313428
10.285214370846118 743.5207650306672 1.0404762942185979
10.290441925799534 750.3462000047497 1.0446658008515899
10.29566948075295 754.849781179824 1.0476337956096125
10.300897035706367 758.2117926723777 1.0487078950508162
10.306124590659783 763.3077817133274 1.0517437590363212
10.3113521456132 761.087714809163 1.050054207427808
10.316579700566615 769.5578422893142 1.056194539795241
10.321807255520032 779.9009771310004 1.0628425731321658
10.327034810473448 788.1343082885583 1.0683677301736145
10.332262365426864 797.0861155766935 1.0734858953950224
10.33748992038028 808.8831888506098 1.0809267104680462
10.342717475333696 816.6563583949212 1.0846457831573457
10.347945030287113 831.7889400447307 1.0928254734289728
10.353172585240529 852.6433799713329 1.1062869483677344
10.358400140193945 870.3346044911237 1.118234569126239
10.363627695147361 883.2607058847008 1.1263037339036008
10.368855250100777 892.4622428375196 1.1321371848917163
10.374082805054194 891.5342337793413 1.1309045821358863
10.37931036000761 882.4819438882756 1.124503855537429
10.384537914961026 872.8650159259147 1.118275292655178
10.389765469914442 861.9434023793411 1.1101376308444073
10.394993024867858 855.9335647964689 1.1065136038164247
10.400220579821275 851.1871728875975 1.103456391119129
10.40544813477469 840.8931015135081 1.0965981134034026
10.410675689728107 834.9285286196479 1.092569541122506
10.415903244681523 834.3365627758092 1.0918113595403076
10.42113079963494 832.4235668336372 1.0894274876491572
10.426358354588356 830.4141097656665 1.087914491014175
10.431585909541772 827.191163791225 1.0859149105587236
10.436813464495188 828.3943596436764 1.0877059052888953
10.442041019448604 823.8024017179715 1.0844731442366224
10.44726857440202 815.8841205784989 1.078183186295599
10.452496129355437 804.5735834409492 1.069571985078623
10.457723684308853 793.4634156217232 1.0621733136821083
10.462951239262269 779.2660026169755 1.0510091923999034
10.468178794215685 768.0182076608759 1.0433352620447078
10.473406349169101 755.69092141134 1.0348537906979134
10.478633904122518 747.2845024419242 1.0292769106492197
10.483861459075934 743.156894955905 1.0265798024904653
10.48908901402935 733.9323924474285 1.0200518658977982
10.494316568982766 723.1893513661021 1.0124852479332966
10.499544123936182 716.3803341064997 1.0074131018878485
10.504771678889599 705.6005311337506 0.9993720487958826
10.509999233843015 699.4901903274889 0.9945753076895566
10.515226788796431 696.377615006869 0.9917471844247271
10.520454343749847 690.7944940433597 0.9870261911519598
10.525681898703263 689.9022981681187 0.9864621236613771
10.53090945365668 687.5474945915579 0.984530527849234
10.536137008610096 684.2214012464838 0.9820881079159619
10.541364563563512 679.5687062624702 0.9777935990062103
10.546592118516928 681.1125021314856 0.9787363039083475
10.551819673470344 680.0081005665 0.9779965722748318
10.55704722842376 680.86872081447 0.9799408185625061
10.562274783377177 681.0224442645884 0.9797411003547151
10.567502338330593 677.4468715741132 0.9761770448787795
10.57272989328401 674.7618877145059 0.9726903071753481
10.577957448237425 671.1137020095521 0.96987193954908
10.583185003190842 668.9354963726581 0.968409139380878
10.588412558144258 669.1331091733313 0.9681828535786906
10.593640113097674 665.3703489642335 0.9654013058589306
10.59886766805109 666.139257909739 0.9641934172746482
10.604095223004506 666.4134969702401 0.9638182607043352
10.609322777957923 666.2883156801711 0.9639283705239142
10.614550332911339 668.8787032097678 0.9665038636583361
10.619777887864755 668.0990523759164 0.9656564607317251
10.625005442818171 670.1721093042954 0.9675088863581774
10.630232997771587 671.8226758180667 0.9681292397423569
10.635460552725004 674.7547018476309 0.970163104467104
10.64068810767842 680.0509060575743 0.973595717099833
10.645915662631836 685.4615329247681 0.977168036150184
10.651143217585252 693.2059592342064 0.98279451287597
10.656370772538668 700.8820428658706 0.9871097795240572
10.661598327492085 708.2103229806916 0.9910681468952716
10.666825882445501 719.3538517811808 0.9989609173713858
10.672053437398917 722.6426188013318 0.9996039028720228
10.677280992352333 729.7868670035256 1.004372118010144
10.68250854730575 731.6505874234348 1.005929223459891
10.687736102259166 736.7502788528757 1.0094041169846135
10.692963657212582 736.5772507726507 1.0095531861329767
10.698191212165998 737.2266811822475 1.0097199201356004
10.703418767119414 731.3095252914835 1.0042931609782817
10.70864632207283 723.5229074858935 0.9983462036909513
10.713873877026247 717.2233647405669 0.9934823525535639
10.719101431979663 709.5471568126428 0.9886347499270195
10.72432898693308 703.9624165181674 0.9845766527968958
10.729556541886495 700.8549297462697 0.9823575447501967
10.734784096839912 701.3946723640132 0.9831787754023164
10.740011651793328 697.7053935712419 0.9803358160496279
10.745239206746744 687.4704067299843 0.9720989790710127
10.75046676170016 680.0786946580605 0.96608772578753
10.755694316653576 675.1589022681935 0.9623503907606222
10.760921871606993 672.3538637963607 0.959783440546568
10.766149426560409 676.2561978386808 0.9617911670329572
10.771376981513825 679.753981470988 0.9639068580471942
10.776604536467241 683.7409862999107 0.9676022716973484
10.781832091420657 689.7785664839896 0.9721650357210745
10.787059646374074 695.2044730487308 0.9760116088053019
10.79228720132749 700.2161171137745 0.9784507406363211
10.797514756280906 707.4734326102654 0.9828637960408988
10.802742311234322 718.4863575176954 0.9901621042813534
10.807969866187738 733.3097529756249 0.9990511973036069
10.813197421141155 751.5601379384738 1.0108165255287487
10.81842497609457 776.7467674595941 1.0274402585515376
10.823652531047987 816.225761816221 1.0526719934682753
10.828880086001403 870.6997331872062 1.0868492190886303
10.83410764095482 948.611377474862 1.134337092094184
10.839335195908236 1046.3899558597766 1.1905995244938898
10.844562750861652 1147.6959036643425 1.2468634847799591
10.849790305815068 1230.4904209488877 1.290131662689447
10.855017860768484 1278.167140091837 1.314072824154483
10.8602454157219 1281.0700032125221 1.315680333339744
10.865472970675317 1240.8944198087945 1.2932663229080552
10.870700525628733 1169.2027007320232 1.2554030614509843
10.875928080582149 1085.3564870492633 1.20966756050953
10.881155635535565 1004.3116122110014 1.16401596907827
10.886383190488981 930.0307024700855 1.1199812033642491
10.891610745442398 869.421801044027 1.0831396748813455
10.896838300395814 822.3661323008877 1.0524630970039404
10.90206585534923 785.4768841313261 1.0283922296369383
10.907293410302646 761.1857124785562 1.0117839315344936
10.912520965256062 745.8735587265642 1.0006707356023776
10.917748520209479 737.5652558737054 0.9948770693390712
10.922976075162895 730.3226344579285 0.9899146881826921
10.928203630116311 727.6538788218323 0.9885065898242348
10.933431185069727 721.0836661176587 0.9839924329904546
10.938658740023143 720.0596635366658 0.9821498489528739
10.94388629497656 719.9755749970825 0.9818074496392482
10.949113849929976 718.9412292053787 0.9811791036481446
10.954341404883392 714.4235035908428 0.9781697109403993
10.959568959836808 710.1709418697609 0.9754361773761011
10.964796514790224 705.992800328133 0.9723307794822986
10.97002406974364 709.2862517582112 0.977045335559065
10.975251624697057 707.8567706630704 0.9786364122388168
10.980479179650473 704.7367296614885 0.9780231549216427
10.98570673460389 700.6801242890186 0.9763310747408653
10.990934289557305 701.3367746831764 0.9777892722168166
10.996161844510722 695.3783813695934 0.9747395388256788
11.001389399464138 686.5046423850868 0.9692840567382522
11.006616954417554 679.4664867812317 0.9648354816956944
11.01184450937097 673.3108931393832 0.9611629690497776
11.017072064324386 670.9841203339046 0.9600718645052344
11.022299619277803 671.7190504188987 0.9612433744745811
11.027527174231219 668.6933270256262 0.9595725815297038
11.032754729184635 667.6339965987811 0.9595146187307032
11.037982284138051 659.8356831403637 0.9544048381627022
11.043209839091467 652.0706380231125 0.9490827243954082
11.048437394044884 647.2143703677443 0.9456872875270896
11.0536649489983 641.8441872896638 0.9421222174659907
11.058892503951716 638.8741561969161 0.9400394663510317
11.064120058905132 634.0311699091312 0.9366663326166149
11.069347613858548 630.2594730917795 0.9344396272416307
11.074575168811965 628.4419488579157 0.9334245543072751
11.079802723765381 630.1829724479545 0.9348780228405081
11.085030278718797 630.1376130142827 0.9352950631359448
11.090257833672213 627.1894510036988 0.9333913210638211
11.09548538862563 625.6984735891692 0.9324367815016764
11.100712943579046 621.6319900199634 0.9301277638129749
11.105940498532462 619.3289143327931 0.9288855787815354
11.111168053485878 618.8289252619797 0.9285227189360539
11.116395608439294 613.3829209010456 0.9243811766983919
11.12162316339271 610.0926722878115 0.9217180026021391
11.126850718346127 607.9625128049188 0.9203392653782103
11.132078273299543 603.8976061867812 0.9175301280011761
11.13730582825296 596.9613014308146 0.9124142480572731
11.142533383206375 591.1432158962726 0.9085080092605559
11.147760938159792 588.7787288711806 0.9069270292682721
11.152988493113208 586.8491194276813 0.9054910655843027
11.158216048066624 581.8563426249194 0.9018628149224195
11.16344360302004 581.8426784573013 0.9019178295974564
11.168671157973456 575.8944912462351 0.8970852033582865
11.173898712926873 577.2063095210144 0.8985534946533974
11.179126267880289 570.2711855188716 0.8931323840928511
11.184353822833705 566.3004293959043 0.8899849747711803
11.189581377787121 559.4973010016162 0.8852460076140397
11.194808932740537 555.7801249393611 0.8827388775016917
11.200036487693954 556.3623536020649 0.8835323409654152
11.20526404264737 551.8573370933871 0.8796867533690231
11.210491597600786 553.2875204843795 0.8811758119582943
11.215719152554202 552.2737918276481 0.8807337042713551
11.220946707507618 553.5576099969284 0.8818341033900929
11.226174262461035 554.1945582600163 0.8824675957852826
11.23140181741445 551.9546198550379 0.8811030583381851
11.236629372367867 546.7098135553163 0.8769984385333509
11.241856927321283 541.5492980498349 0.8727343455060877
11.2470844822747 537.9385972667691 0.8699099543631964
11.252312037228116 542.6787178491182 0.8736530102419086
11.257539592181532 545.8161448742882 0.8762246621462972
11.262767147134948 546.4583689681014 0.8772691611297607
11.267994702088364 541.1382837945755 0.8729966506027732
11.27322225704178 538.198884979269 0.8707947801486444
11.278449811995197 541.5356536043214 0.8736218255865401
11.283677366948613 545.3694014296162 0.8762222778469326
11.288904921902029 547.1901249375916 0.8775282933289171
11.294132476855445 544.5274263112592 0.8749671703458965
11.299360031808861 538.8030126232536 0.8705211029157458
11.304587586762278 537.9458383232619 0.8699339699175584
11.309815141715694 536.1910090179917 0.8678094537891055
11.31504269666911 532.6438942714301 0.864039199784255
11.320270251622526 534.4947503164618 0.864849163084125
11.325497806575942 535.239937870586 0.8645890146639019
11.330725361529359 536.8342746641134 0.866117888141431
11.335952916482775 539.824227887474 0.868943403273082
11.341180471436191 534.4062134258951 0.8649237240465054
11.346408026389607 529.9207577681092 0.8614483611870423
11.351635581343023 527.787352528948 0.8594595152780837
11.35686313629644 528.8550928146435 0.8601148958105695
11.362090691249856 531.914444540815 0.8619422503917261
11.367318246203272 532.0697176629805 0.8620720558687834
11.372545801156688 531.1555577850903 0.8617243148769016
11.377773356110104 529.661332612519 0.8604624159099628
11.38300091106352 531.6561605772021 0.862699698270866
11.388228466016937 529.7991821217739 0.8611162992501404
11.393456020970353 530.3297710527728 0.8615858841733324
11.39868357592377 527.0325450655695 0.858773793960732
11.403911130877185 523.9346286649215 0.8559972418935986
11.409138685830602 524.6229525157977 0.8562847575166097
11.414366240784018 526.4816687388237 0.8576485453363296
11.419593795737434 529.08559915136 0.8594636649607982
11.42482135069085 528.6994045120854 0.8595471194967793
11.430048905644266 531.0380670018234 0.8612882315202788
11.435276460597683 530.967420184802 0.8610799656312722
11.440504015551099 530.6050987613382 0.8613046917742797
11.445731570504515 528.928415044087 0.8596815174400922
11.450959125457931 531.8885040769729 0.8617167562156933
11.456186680411347 536.3673909381146 0.8654106501831207
11.461414235364764 539.5300991163978 0.8678678641380901
11.46664179031818 540.9124179040344 0.8691747090207689
11.471869345271596 544.2852784240075 0.872065944301496
11.477096900225012 550.8901492771774 0.8783588054519694
11.482324455178428 555.0409482488161 0.8893516260864691
11.487552010131845 561.475936234749 0.896531048298322
11.49277956508526 562.8547067214059 0.8992796877093436
11.498007120038677 562.0792752853732 0.9001624382425698
11.503234674992093 563.508628562513 0.9018802452197164
11.50846222994551 564.3519668522792 0.9040759765355978
11.513689784898926 567.3905864455663 0.9078895666097669
11.518917339852342 569.1710057413837 0.9101334014587221
11.524144894805758 566.4975995491828 0.9092413145090462
11.529372449759174 562.3814256752862 0.9068629865262641
11.53460000471259 560.7862382104381 0.9066990827528769
11.539827559666007 557.3553402213117 0.9049830341636406
11.545055114619423 556.4831042326567 0.9047815545720741
11.550282669572839 552.0032629602823 0.9017426275213328
11.555510224526255 546.930528959089 0.8983684081528586
11.560737779479672 542.8687920697015 0.8956624852440748
11.565965334433088 539.1365097385925 0.8929717082465735
11.571192889386504 540.4660994054348 0.8953503371697071
11.57642044433992 540.5385747920373 0.8960971962089844
11.581647999293336 539.9659617781584 0.896075439345859
11.586875554246753 536.9495559704573 0.8941631312775579
11.592103109200169 536.9192624329537 0.8940548182592535
11.597330664153585 536.5269434489301 0.8943724991505393
11.602558219107001 534.5331513228898 0.8931962246788664
11.607785774060417 527.5192363010667 0.8880179093402328
11.613013329013834 522.8791878648215 0.8847135459325662
11.61824088396725 515.4260936338933 0.8791959186542248
11.623468438920666 511.6795022237749 0.8760993634121225
11.628695993874082 509.97071006995134 0.8749142264175417
11.633923548827498 507.7876119044635 0.8741890124785497
11.639151103780915 503.1074824660958 0.8705799507803604
11.64437865873433 496.6392717731543 0.8656280276634291
11.649606213687747 491.1753493084575 0.8612139504993761
11.654833768641163 484.3326441693056 0.8552677614135001
11.66006132359458 484.3804244144895 0.8562763352653993
11.665288878547996 482.4511001539459 0.8547123116603894
11.670516433501412 477.88219290307046 0.85079261652924
11.675743988454828 476.21687526022015 0.8500019379938603
11.680971543408244 476.34012720748325 0.8506425433400325
11.68619909836166 476.39628617973926 0.8515899785365315
11.691426653315077 474.6200839678666 0.8511406960811742
11.696654208268493 469.82321222863203 0.8467323751849914
11.701881763221909 466.41669839575235 0.8439177571081478
11.707109318175325 465.65596045625995 0.843614493169763
11.712336873128741 464.7198531117903 0.8430105695410431
11.717564428082158 469.6245479545563 0.8486869476800467
11.722791983035574 468.1702474234259 0.8477557842445863
11.72801953798899 467.8216326087178 0.8478964016286548
11.733247092942406 468.7464241521796 0.849156623831985
11.738474647895822 465.16877502388496 0.8462649611647236
11.743702202849239 462.9685955792304 0.8447117036253317
11.748929757802655 462.4542707145093 0.8449060721125676
11.754157312756071 462.8115482995718 0.845434673900184
11.759384867709487 463.67785729860867 0.8470358293870777
11.764612422662903 466.06179830822913 0.8494410356741791
11.76983997761632 466.8296266236905 0.8496027727196667
11.775067532569736 467.3301259756448 0.8495561479295743
11.780295087523152 470.24293739287344 0.8519728973038585
11.785522642476568 472.5356665888113 0.8537847395535176
11.790750197429984 471.5802727608953 0.8534318362405392
11.7959777523834 473.2539329727002 0.8549402172433861
11.801205307336817 475.02141494383704 0.8562464047228787
11.806432862290233 484.9512333494171 0.8648884400635248
11.81166041724365 495.64933946215393 0.8741879928249648
11.816887972197065 503.54622042800133 0.8810310063903157
11.822115527150482 508.48052718897964 0.8850960130147881
11.827343082103898 507.20737421115706 0.8836513057469605
11.832570637057314 506.4277824350866 0.8830367269220575
11.83779819201073 504.29546029049834 0.8812472524505018
11.843025746964146 502.4379841285634 0.880326732163429
11.848253301917563 500.1216899719435 0.8787209176827298
11.853480856870979 497.60622987931197 0.8768225894540137
11.858708411824395 495.22419309617527 0.8747263960276799
11.863935966777811 489.1333751525122 0.8694595720293585
11.869163521731227 486.9038459091649 0.8680442801745263
11.874391076684644 482.56894642857503 0.8645197387388799
11.87961863163806 481.28901305274167 0.8634684118370614
11.884846186591476 483.96027102153914 0.8662288654134633
11.890073741544892 483.2983144733852 0.8658185598251572
11.895301296498308 488.60031820278823 0.8714146235563502
11.900528851451725 492.4576529960895 0.8753837361055433
11.90575640640514 492.8767432986847 0.8754379235588438
11.910983961358557 496.0959687058371 0.8783725594526772
11.916211516311973 497.6091084906827 0.8793086705177597
11.92143907126539 499.7803314230695 0.8816291157429463
11.926666626218806 503.9186907353965 0.8858403724663375
11.931894181172222 502.32850936973347 0.8844796765741644
11.937121736125638 501.49571906105984 0.884219119083139
11.942349291079054 503.9441858725877 0.8867298006905742
11.94757684603247 504.3095400399951 0.8869686823070146
11.952804400985887 508.5876671652314 0.8911409642506272
11.958031955939303 509.4004990003537 0.891956843663474
11.963259510892719 504.2476217064324 0.8875990672144953
11.968487065846135 502.05984569402654 0.8863369599339023
11.973714620799552 494.8553649138781 0.8798240274252098
11.978942175752968 494.2016773883335 0.8795171049819693
11.984169730706384 493.7909181665624 0.8794011360071132
11.9893972856598 491.2739418195724 0.8772289677639349
11.994624840613216 489.03151198384006 0.875782247234898
11.999852395566633 486.0066601988881 0.8739879394010672
12.005079950520049 487.92977327029865 0.8757443257655989
12.010307505473465 491.8428772621538 0.8798041605637177
12.015535060426881 495.19133018898856 0.882779908008947
12.020762615380297 500.8163758795884 0.8873496628709316
12.025990170333714 508.18368497925536 0.8938514924290858
12.03121772528713 517.4104858603237 0.9017700963098214
12.036445280240546 532.8215381777817 0.9151458669270401
12.041672835193962 547.64450461023 0.9281704358649239
12.046900390147378 567.9549385726291 0.9455859616361689
12.052127945100795 600.4958049299737 0.9724748851286951
12.05735550005421 641.9451572346533 1.0055361388358697
12.062583055007627 690.6844909558481 1.0430999531409546
12.067810609961043 749.7155047764429 1.0869451159533552
12.07303816491446 818.7159038337855 1.1361684213554166
12.078265719867876 904.5731162620638 1.1945648226412646
12.083493274821292 999.2359869948731 1.2556743113930813
12.088720829774708 1083.7382762453203 1.3082685189902712
12.093948384728124 1149.5984843990573 1.3475849705185288
12.09917593968154 1192.631897713334 1.3728390105441843
12.104403494634957 1200.4374442016053 1.378026137274683
12.109631049588373 1181.203479560314 1.3667621177087754
12.114858604541789 1133.8038963573651 1.3394139137406267
12.120086159495205 1074.858343837956 1.304879370506191
12.125313714448621 997.853420120378 1.2571056868494188
12.130541269402038 924.1099590680013 1.2102838729222418
12.135768824355454 855.5369347593731 1.1648924618749479
12.14099637930887 792.6898590285007 1.1211315825925616
12.146223934262286 742.2489323539664 1.0854945049652938
12.151451489215702 696.2981290148601 1.0514838212833186
12.156679044169119 656.9982123726544 1.0215930444097503
12.161906599122535 627.4748854809212 0.9992680121741431
12.167134154075951 593.3044410838427 0.9715058650844018
12.172361709029367 568.3203994276103 0.9511512524764522
12.177589263982783 547.1089658275821 0.9337572702502992
12.1828168189362 527.1749188540226 0.9164299910765307
12.188044373889616 516.8093406785828 0.9082107637892608
12.193271928843032 503.4739461071886 0.8968349801939333
12.198499483796448 491.9864087596425 0.8864814524134992
12.203727038749864 482.01467608220696 0.8788066736105459
12.20895459370328 476.5404498870173 0.8739179792205087
12.214182148656697 471.56276484458664 0.8699024521350385
12.219409703610113 465.51257912590563 0.8640375018893831
12.22463725856353 460.46222271890935 0.8589483997489175
12.229864813516945 456.0036408195078 0.8551443695693457
12.235092368470362 454.50696555066827 0.8541119708545578
12.240319923423778 452.02194557140604 0.8520937116001871
12.245547478377194 446.24867051568356 0.8476852464505703
12.25077503333061 443.7588051045074 0.8458240780317089
12.256002588284026 441.0067843937094 0.8430466443108698
12.261230143237443 442.88339286514133 0.8453168893790655
12.266457698190859 442.30257999705594 0.8443601713274814
12.271685253144275 443.07537581401425 0.8445883077034776
12.276912808097691 440.37264803692534 0.8428675151936353
12.282140363051107 438.8690151140536 0.8412836661225105
12.287367918004524 438.5169597904331 0.8408142168615605
12.29259547295794 435.2875364074303 0.8379510842005187
12.297823027911356 434.72743505703687 0.8373404859929414
12.303050582864772 433.1416273769808 0.8359878489480026
12.308278137818188 436.6358149015597 0.8397828782830677
12.313505692771605 440.49742373182045 0.8463309389479234
12.31873324772502 441.71535155539493 0.8566748035568539
12.323960802678437 440.73717739549227 0.861049312019568
12.329188357631853 441.1132662799903 0.8655790610636583
12.33441591258527 438.521024339801 0.8664625613524748
12.339643467538686 438.3338500475155 0.8697365933584782
12.344871022492102 433.2437268147905 0.8677666925847304
12.350098577445518 431.39218979667663 0.8685385443212191
12.355326132398934 430.87432910897553 0.870777913530321
12.36055368735235 426.49109008316674 0.8685466560657112
12.365781242305767 423.9910676420705 0.8684840937557051
12.371008797259183 419.5353284442713 0.8662375232214865
12.376236352212599 413.71170308050534 0.8623123507508168
12.381463907166015 411.1405581627548 0.8612502303255972
12.386691462119432 409.5129196063781 0.8614562356302016
12.391919017072848 407.6740172859579 0.8613744012597765
12.397146572026264 405.66900267988655 0.8623928842527614
12.40237412697968 401.59852977970456 0.8601298342751466
12.407601681933096 397.39325812609115 0.8579577328142903
12.412829236886513 397.3363157714903 0.8594644637750565
12.418056791839929 398.0225844972584 0.8619482077100618
12.423284346793345 397.7225882710494 0.8632617081888478
12.428511901746761 396.3552085924402 0.8631103194203543
12.433739456700177 392.13770348997866 0.8595703242834156
12.438967011653594 390.7411954087565 0.8588412864948839
12.44419456660701 387.92249047742416 0.8579114249939928
12.449422121560426 389.5125398068502 0.8614918017943535
12.454649676513842 389.1369177849834 0.8632756050616527
12.459877231467258 389.64511363012934 0.8652190776785881
12.465104786420675 389.9854607033991 0.865948929131003
12.47033234137409 388.0675563242211 0.8655719234325174
12.475559896327507 386.13587624082805 0.8643035619413629
12.480787451280923 384.66191908418233 0.86394095374186
12.48601500623434 382.9418358855347 0.8624600585254629
12.491242561187756 384.5428920780345 0.8650769291316116
12.496470116141172 386.0851122141 0.8684709990647423
12.501697671094588 386.8510397663911 0.8703917459447784
12.506925226048004 385.1800813286729 0.8702309748988951
12.51215278100142 378.61191798809995 0.863820136271625
12.517380335954837 372.5430540057429 0.8580651503686345
12.522607890908253 371.11246046171385 0.8579008851697628
12.527835445861669 370.5696706618331 0.8595725982178813
12.533063000815085 377.29990191652564 0.8682463053535058
12.538290555768501 382.5696846218575 0.8754879216230417
12.543518110721918 382.7368097820202 0.875566518194897
12.548745665675334 383.9975950078666 0.8772355447366924
12.55397322062875 382.20795141293604 0.8768544639585654
12.559200775582166 379.86242638880253 0.8763756038474275
12.564428330535582 375.275762429415 0.8658368254827914
12.569655885488999 368.8541490488234 0.8497576214994936
12.574883440442415 367.7350723475655 0.8437989762906264
12.580110995395831 367.70588227492095 0.8402213691285186
12.585338550349247 368.8557511581232 0.8399186633822239
12.590566105302663 369.28709524845385 0.8394467039752471
12.59579366025608 365.96460028580816 0.8347925288662844
12.601021215209496 364.8495328933754 0.8331482107659098
12.606248770162912 367.2637137782813 0.83408453459745
12.611476325116328 367.463760780594 0.8317636337441783
12.616703880069744 369.76858745210836 0.8319945857354427
12.62193143502316 373.9187606623744 0.8350530521319344
12.627158989976577 377.7712704030758 0.8387784989376487
12.632386544929993 377.8677882198997 0.8386334456696203
12.63761409988341 379.29004895654924 0.8393190694867766
12.642841654836825 382.33677056286 0.8414889347207398
12.648069209790242 388.42441876780236 0.8483251037666475
12.653296764743658 397.28103144761485 0.8576439942223563
12.658524319697074 400.7175763447139 0.8608822887866379
12.66375187465049 403.9557791997031 0.8638211109458896
12.668979429603906 410.1998697359225 0.86726335763758
12.674206984557323 417.0047510642396 0.8728639347068777
12.679434539510739 425.24538956908725 0.8802337639970134
12.684662094464155 431.19182701920954 0.8854402657831226
12.689889649417571 434.52991083056907 0.8885859534222424
12.695117204370987 438.60541733175603 0.8918936017938731
12.700344759324404 447.24526399026166 0.9007029022146648
12.70557231427782 452.7647251050515 0.9063027937497843
12.710799869231236 455.02190488440027 0.908005280306681
12.716027424184652 454.06283157858445 0.9072121764463973
12.721254979138068 448.82055498727675 0.9016050787789522
12.726482534091485 446.42287139201363 0.8983145228356433
12.7317100890449 448.2925562370284 0.9000284593758886
12.736937643998317 456.59545554028716 0.908052929608795
12.742165198951733 471.13442915347036 0.9217368552301762
12.74739275390515 489.5262110239373 0.938994784559069
12.752620308858566 511.6668686538141 0.9592764526526709
12.757847863811982 530.1423640153354 0.975253815059055
12.763075418765398 539.1202585200259 0.9836583589251794
12.768302973718814 543.4043286402779 0.9869842606397385
12.77353052867223 541.4018197067562 0.9845650300650716
12.778758083625647 537.0440147895508 0.9801252280165781
12.783985638579063 531.7709597147841 0.9741599889203777
12.789213193532479 531.3247077382864 0.9735503013411064
12.794440748485895 531.301936195077 0.9731455640617611
12.799668303439312 540.7695828110304 0.9812080135526797
12.804895858392728 551.5757977027223 0.9910270417733319
12.810123413346144 564.7628925630673 1.0024089273032455
12.81535096829956 585.8775135272606 1.0203437327716065
12.820578523252976 609.8698133081915 1.0410256528240194
12.825806078206393 641.4452657009006 1.067471567720152
12.831033633159809 677.8971162277211 1.097041944007231
12.836261188113225 713.8558168582449 1.125737276096931
12.841488743066641 742.2233499567662 1.1475830725845508
12.846716298020057 755.5507207455086 1.1577623799002943
12.851943852973474 750.3408973924759 1.153674820626792
12.85717140792689 719.6202097935815 1.1294458437471366
12.862398962880306 674.2061664425798 1.0927977416631451
12.867626517833722 623.4109466492195 1.0506969053620372
12.872854072787138 572.786853793703 1.0065137353663363
12.878081627740555 533.9202546080561 0.9716777449335355
12.88330918269397 506.7657195846994 0.9471915113128728
12.888536737647387 485.5111695157155 0.9268251749585495
12.893764292600803 468.0468044772422 0.9097979297853791
12.89899184755422 456.9060359017374 0.898106230892753
12.904219402507636 447.9263353811313 0.8886430867251797
12.909446957461052 441.7573662196367 0.8822967082934539
12.914674512414468 436.03250084812504 0.8767569056554756
12.919902067367884 428.54392250801783 0.8687559044057989
12.9251296223213 426.8053328171155 0.8668447568259062
12.930357177274717 427.58982717895327 0.8681200514950095
12.935584732228133 425.8648440703875 0.8658189898540499
12.940812287181549 422.9354104002293 0.8625221707659757
12.946039842134965 415.1900094814498 0.8538657453154092
12.951267397088381 408.8225007515122 0.8469898439831435
12.956494952041798 406.50119277095627 0.8451300357881744
12.961722506995214 412.5108976913145 0.8508237629862307
12.96695006194863 418.00732808768436 0.8565263912359168
12.972177616902046 413.6466455167124 0.852379597545561
12.977405171855462 405.361933734252 0.8428913222771902
12.982632726808879 395.640287132334 0.8323534788148971
12.987860281762295 396.6359615170776 0.8323759956894752
12.993087836715711 396.97471160746363 0.8317273045258813
12.998315391669127 396.22608731276347 0.8311528435604629
13.003542946622543 393.11815758707127 0.8278833756150771
13.00877050157596 390.13810630829806 0.8252082536022632
13.013998056529376 390.60269685580374 0.8263666047506742
13.019225611482792 390.51074259151136 0.8263668090576446
13.024453166436208 392.3706059873641 0.8288165848459965
13.029680721389624 393.5960343044429 0.8308049521541132
13.03490827634304 399.95998403638686 0.8375625817888617
13.040135831296457 403.0787336351777 0.8408447210336575
13.045363386249873 411.2396341651341 0.8489871427890187
13.05059094120329 411.4958451089321 0.8483537563446752
13.055818496156705 414.5059332141602 0.8521260425026436
13.061046051110122 418.1436434495232 0.8559960409755086
13.066273606063538 423.0218930704132 0.8613506239028156
13.071501161016954 434.2694307979828 0.8724802470853774
13.07672871597037 448.09047275881136 0.8851774797010439
13.081956270923786 463.92657039048413 0.9003512265925199
13.087183825877203 478.5842211096576 0.9141616873639252
13.092411380830619 495.5473868363284 0.9299306876616298
13.097638935784035 514.4699197829231 0.9476519346222081
13.102866490737451 538.5332587024443 0.9697239692453673
13.108094045690867 564.634025651929 0.9923567375857483
13.113321600644284 587.09599951407 1.0118963384156026
13.1185491555977 606.7937346742012 1.0284407773949227
13.123776710551116 625.1613997313593 1.0435221864663675
13.129004265504532 639.1999487555443 1.0556260443374537
13.134231820457948 648.5093187254341 1.0632861913335299
13.139459375411365 655.4122632039338 1.0690666120699965
13.14468693036478 657.0835264054563 1.070519186066696
13.149914485318197 653.3563274316404 1.0674256710692467
13.155142040271613 647.2735154439116 1.0627109668074988
13.16036959522503 640.43076871394 1.057417245755768
13.165597150178446 627.4033519874292 1.0468468308020382
13.170824705131862 609.6140255975283 1.0324567515538388
13.176052260085278 591.9460197886683 1.0177512714054189
13.181279815038694 573.0723303603129 1.0015874277336285
13.18650736999211 561.700040374294 0.9915817588345882
13.191734924945527 548.0891939106357 0.9799526161394405
13.196962479898943 530.6063260664408 0.9642621223255772
13.202190034852359 510.8674978260463 0.9466336726932297
13.207417589805775 495.0765412085007 0.9323059766737439
13.212645144759191 479.80624786362813 0.9180591650670382
13.217872699712608 466.6039357878325 0.9055886886365322
13.223100254666024 456.9401532398813 0.8962223153615819
13.22832780961944 446.8237297150908 0.885905413904742
13.233555364572856 436.4235118526529 0.8750829686205078
13.238782919526273 426.03757480906154 0.8650998760043662
13.244010474479689 413.1003146838109 0.852095546902606
13.249238029433105 403.56093824814036 0.8432162962587615
13.254465584386521 395.7646156424154 0.8354865521591065
13.259693139339937 388.03736161321365 0.8277484986705481
13.264920694293354 382.675410326689 0.8221481369115654
13.27014824924677 377.2487138394329 0.8153121484969384
13.275375804200186 374.6230140144906 0.8122587677049141
13.280603359153602 373.17658400581394 0.8115617914079989
13.285830914107018 371.34203658901964 0.8099830477074527
13.291058469060435 368.87228606657806 0.8073402587914205
13.29628602401385 368.1448674781309 0.8060615246289814
13.301513578967267 367.1568880870049 0.8045116992983289
13.306741133920683 363.5548891893669 0.801383510513431
13.3119686888741 360.0451892374021 0.7984381301068976
13.317196243827516 357.6919549802236 0.7960610493839939
13.322423798780932 356.8015353269517 0.7952469367801998
13.327651353734348 355.8021485717955 0.7933779122590658
13.332878908687764 355.0451770569495 0.7923849356339413
13.33810646364118 354.3820087470994 0.7920164400076072
13.343334018594597 352.5349152569872 0.7905225848016085
13.348561573548013 352.0841269109773 0.7911718237326033
13.353789128501429 351.52585603821257 0.7909926589376827
13.359016683454845 350.74548000801144 0.7894971373969192
13.364244238408261 354.7177801287753 0.7935406293133668
13.369471793361678 361.7240757635023 0.8012452077565991
13.374699348315094 367.0913405936123 0.8063683939503317
13.37992690326851 372.16980801907124 0.8119365205201051
13.385154458221926 376.29597968903136 0.8158165070300762
13.390382013175342 383.02132779008974 0.8218094242434775
13.395609568128759 386.75804362465135 0.8265023596887469
13.400837123082175 387.1794882616925 0.826214129283736
13.406064678035591 384.1321058579171 0.8232498628787059
13.411292232989007 377.7615121300578 0.8163468733198826
13.416519787942423 373.69648768999997 0.8121945974331368
13.42174734289584 370.6733688077102 0.8098642413521808
13.426974897849256 369.07126895091056 0.8078183178884979
13.432202452802672 366.3759187306221 0.8047718588492386
13.437430007756088 362.87895816984815 0.8008405021087647
13.442657562709504 356.76654830919523 0.7950905597146647
13.44788511766292 351.7851769868216 0.7907186906231297
13.453112672616337 349.44793771753314 0.7880407347376225
13.458340227569753 347.04405776738406 0.784763609431978
13.46356778252317 345.1065638244215 0.7829762055262993
13.468795337476585 343.1101803428854 0.7816521511441249
13.474022892430002 340.9009639744684 0.7802066094715747
13.479250447383418 342.0325450867432 0.7824456421516317
13.484478002336834 340.4665743161422 0.7794489976496818
13.48970555729025 338.03534127610936 0.7767485831302057
13.494933112243666 331.1914983010943 0.7685951418177515
13.500160667197083 329.44152120572056 0.7657776648765074
13.505388222150499 329.5167023889143 0.7662103769902974
13.510615777103915 331.2904323362984 0.7668868324049849
13.515843332057331 334.25087373908866 0.7693978888207502
13.521070887010747 337.2863197781579 0.774165989998252
13.526298441964164 338.78145334071365 0.7773522867578394
13.53152599691758 339.45431873209554 0.7778937063044751
13.536753551870996 339.37907125064305 0.7770863347653618
13.541981106824412 338.4275200341958 0.7758284230058765
13.547208661777828 340.66966323035655 0.777771401595568
13.552436216731245 343.6358058642795 0.7816220984044412
13.55766377168466 346.20894333865806 0.7849961121177736
13.562891326638077 344.17620766242453 0.7817527707337035
13.568118881591493 340.26710120626507 0.7774348989302502
13.57334643654491 338.9662584864583 0.775253513314264
13.578573991498326 338.80812844118816 0.7757079488221733
13.583801546451742 340.0992440721634 0.7780507830848284
13.589029101405158 336.88168142393965 0.7749821010910031
13.594256656358574 333.820578882009 0.7717612744247646
13.59948421131199 333.72240603382113 0.772147773496362
13.604711766265407 331.6044953289219 0.7704982269369022
13.609939321218823 328.35605800088496 0.7668980683016242
13.615166876172239 325.89987914936404 0.7639112430001429
13.620394431125655 326.39129595555835 0.7640090390273213
13.625621986079071 325.27762914868214 0.7624217489064862
13.630849541032488 325.15697327172643 0.7634470112927046
13.636077095985904 323.8231397932525 0.7616518319038291
13.64130465093932 321.6321188430091 0.7591455138336023
13.646532205892736 320.6655739665718 0.7577442814801482
13.651759760846153 321.31148151752035 0.7573594137459824
13.656987315799569 324.67136451274206 0.7608999953409822
13.662214870752985 329.1170354976571 0.7654229508637133
13.667442425706401 330.45935628242603 0.7667771675184646
13.672669980659817 330.0820801065891 0.7671419359029797
13.677897535613234 331.9525712449394 0.7696671279449881
13.68312509056665 333.70607264289777 0.7714408596707587
13.688352645520066 337.1400440482858 0.7755637027218832
13.693580200473482 337.51564759686556 0.7754269778708561
13.698807755426898 334.38698734279916 0.7721383933894509
13.704035310380315 336.02567634459086 0.7736805599523461
13.70926286533373 334.0847767417384 0.7723837951087826
13.714490420287147 332.67800177356713 0.770794040192798
13.719717975240563 332.6245692314304 0.7719045569896644
13.72494553019398 328.87994591303567 0.768404829123336
13.730173085147396 326.55323867231743 0.7645729943467248
13.735400640100812 326.66400225573096 0.7640413329205648
13.740628195054228 327.17584466197434 0.7633790803932707
13.745855750007644 330.7540234331117 0.7668815480526934
13.75108330496106 333.2506217622425 0.7700687892633732
13.756310859914477 330.84266436675597 0.7672641027301795
13.761538414867893 326.8930222773222 0.7640844456339343
13.766765969821309 327.2591237564135 0.7644444596921682
13.771993524774725 328.4196513404584 0.7660328537217147
13.777221079728141 331.7158616224463 0.7699309519127858
13.782448634681558 333.5050085695278 0.7727281772538592
13.787676189634974 337.0432688742267 0.7782312070164532
13.79290374458839 341.0983613103807 0.7819843202188766
13.798131299541806 345.04838966489393 0.7856689240415228
13.803358854495222 346.80634527846576 0.7860842493539264
13.808586409448639 349.2499283793821 0.7879532567390929
13.813813964402055 353.4493865882247 0.7939804555051061
13.819041519355471 359.78549689695535 0.8010442998474333
13.824269074308887 367.0267109204011 0.809290574862568
13.829496629262303 375.74959328062533 0.8181979444981147
13.83472418421572 385.6145333963268 0.8282148695539795
13.839951739169136 399.92989957022036 0.8420834474427696
13.845179294122552 412.44062468347835 0.854608221567086
13.850406849075968 428.0487896161873 0.8703744592258619
13.855634404029384 441.67124632683283 0.8834655585272869
13.8608619589828 450.12851852740994 0.8920236377904386
13.866089513936217 458.4909225348965 0.8991095547866648
13.871317068889633 463.5212109730702 0.904021906683174
13.87654462384305 469.37502794969254 0.9101954924104126
13.881772178796465 470.51085537749367 0.9108391553697287
13.886999733749882 472.3040352112462 0.912912171704116
13.892227288703298 464.4484035393405 0.9053774867175934
13.897454843656714 452.88586019066173 0.8934420549079286
13.90268239861013 443.562507480865 0.8847392725887723
13.907909953563546 431.9984131763197 0.8732663431290216
13.913137508516963 422.57457835634625 0.8638095138277202
13.918365063470379 410.0300184834613 0.8510716975921797
13.923592618423795 396.2580120201689 0.8364574820288164
13.928820173377211 385.8400211460968 0.8263092183169103
13.934047728330627 380.52064814137236 0.8215514394884943
13.939275283284044 376.0376485940467 0.8171724791643625
13.94450283823746 370.30119730939805 0.8109704416551832
13.949730393190876 362.9937482035208 0.8030564514364908
13.954957948144292 356.91874930482015 0.7968417168906273
13.960185503097708 355.91278148535037 0.7961518498391787
13.965413058051125 353.76249708491827 0.7937431440479297
13.97064061300454 350.22773291758176 0.7902151405169107
13.975868167957957 345.02896423871846 0.7845225422181992
13.981095722911373 337.7783051082356 0.7758393104996834
13.98632327786479 336.9888696787906 0.7748415748532153
13.991550832818206 338.22567831691924 0.7774655363667264
13.996778387771622 338.8019040741337 0.7777517957918046
14.002005942725038 338.87940119797065 0.778097506630103
14.007233497678454 338.2074674594519 0.7765925528120665
14.01246105263187 339.2473057754641 0.7771959136875702
14.017688607585287 338.3952681081766 0.7774150186664994
14.022916162538703 339.6393070767503 0.778795784271713
14.028143717492119 340.67983847418026 0.7798335183747324
14.033371272445535 343.8724681852889 0.7829084683540619
14.038598827398951 348.3034779572159 0.7869717445228951
14.043826382352368 354.0419513530318 0.7935806408626989
14.049053937305784 359.63752910297916 0.799891573277006
14.0542814922592 359.61952276898813 0.7997460305369173
14.059509047212616 361.8799687864139 0.8016874122244261
14.064736602166032 363.23709711155743 0.8033291544799723
14.069964157119449 365.5129599398133 0.8062633327186783
14.075191712072865 367.50006785673565 0.8090818741816029
14.080419267026281 369.3409413762133 0.8109864462695457
14.085646821979697 371.83271188748995 0.8130683180784534
14.090874376933114 372.1737044557267 0.8128921601976264
14.09610193188653 376.200824805382 0.8176066342194519
14.101329486839946 377.5529038136648 0.8198770648036894
14.106557041793362 379.5545812548252 0.8224383298269381
14.111784596746778 379.4737028103948 0.8225298504635394
14.117012151700195 376.4339555055582 0.8191102413342023
14.12223970665361 372.45889874761457 0.8143235172084783
14.127467261607027 366.1178115367462 0.8075923759852773
14.132694816560443 361.5090343292658 0.8023047898149906
14.13792237151386 356.8263343966996 0.7969930710003907
14.143149926467276 356.60954754684417 0.7964337744380441
14.148377481420692 360.07943653806086 0.8002075710306468
14.153605036374108 362.95887661669195 0.8038320572164186
14.158832591327524 365.16699226067306 0.8061662605290063
14.16406014628094 367.87113509364355 0.8095295371434185
14.169287701234357 367.82762902435155 0.8096901676303505
14.174515256187773 365.49502708667495 0.8060055563626338
14.179742811141189 362.0941402193689 0.8025936360460129
14.184970366094605 357.23643451364825 0.7957083804542868
14.190197921048021 352.5850528139489 0.7908737549555911
14.195425476001438 347.5991368219887 0.7866485350283607
14.200653030954854 346.8377308473748 0.7858361349826049
14.20588058590827 346.5461173917497 0.7854885034578812
14.211108140861686 347.41842073646706 0.7857022100793492
14.216335695815102 347.91351441903396 0.7860712488596565
14.221563250768519 347.26405921391313 0.7850799935877445
14.226790805721935 349.519845938398 0.7878355858671794
14.232018360675351 350.5424354143312 0.7891440755385485
14.237245915628767 353.98452877762287 0.7926797596816899
14.242473470582183 353.5814235044203 0.7911883633840848
14.2477010255356 354.8919967173787 0.7915708270749774
14.252928580489016 355.6022596019613 0.7922075085462479
14.258156135442432 357.8531327094409 0.7946283990673983
14.263383690395848 366.39838244412726 0.8035097981565678
14.268611245349264 374.19336749165905 0.8124692991437397
14.27383880030268 378.3473237940826 0.8169384446009469
14.279066355256097 382.37571041577735 0.8211715800567015
14.284293910209513 385.38588648207997 0.8243293108470049
14.28952146516293 395.9315260951555 0.8337537928463928
14.294749020116345 403.8706186498926 0.8413910797067169
14.299976575069762 411.1147604526195 0.8479923234042673
14.305204130023178 412.43682024453784 0.8489812537161665
14.310431684976594 411.39010770471907 0.8482342638064876
14.31565923993001 412.3154972041271 0.8489276207440343
14.320886794883426 416.2196822304212 0.8532530049522803
14.326114349836843 420.51987336833474 0.8580525783957591
14.331341904790259 424.5783285048693 0.8617165230579729
14.336569459743675 421.2487519873896 0.8587816646211439
14.341797014697091 417.2125158131506 0.8541312783869929
14.347024569650507 415.01020853145485 0.8519197595056601
14.352252124603924 412.8593015106248 0.8499718378878461
14.35747967955734 412.3993450514916 0.8492888301428333
14.362707234510756 411.19346351833406 0.8484104657135006
14.367934789464172 410.88466001259104 0.848890779782244
14.373162344417588 413.0523225410635 0.8509438322452678
14.378389899371005 413.16021551326935 0.851761950445861
14.38361745432442 412.8237609384484 0.8513610385602626
14.388845009277837 409.53701340417234 0.8473928835108024
14.394072564231253 404.04239162224764 0.8418197402806407
14.39930011918467 400.6031404239231 0.8377572437339267
14.404527674138086 397.3964787808556 0.8345977621827136
14.409755229091502 396.6369723437018 0.8339195586270294
14.414982784044918 395.01637378021036 0.8327959179956426
14.420210338998334 394.8780682223136 0.8327686446133464
14.42543789395175 392.7224172572405 0.8308013695810181
14.430665448905167 388.8814707277603 0.8266354417701496
14.435893003858583 388.08633561110594 0.8254265321082459
14.441120558811999 389.89718022134065 0.827063235925781
14.446348113765415 393.15610542341926 0.8300270871998564
14.451575668718831 398.57169991086994 0.836154268356162
14.456803223672248 404.3068095912525 0.8426481768867266
14.462030778625664 416.34189862812633 0.8550882435206107
14.46725833357908 432.03979680735716 0.871232047778788
14.472485888532496 454.8471860197921 0.8933947905453882
14.477713443485912 486.7052943496692 0.9235867912431226
14.482940998439329 523.3630951908718 0.9573293376694019
14.488168553392745 554.934969981916 0.9853399418225804
14.493396108346161 575.8183773342752 1.0037435281256957
14.498623663299577 576.7007498433265 1.0046548920323795
14.503851218252994 555.7578173333158 0.9861129073526019
14.50907877320641 519.9737367534171 0.9544197547211978
14.514306328159826 476.3131283360285 0.9136184956810729
14.519533883113242 437.45297278873403 0.875923787070338
14.524761438066658 404.143678325079 0.8424401896834448
14.529988993020075 381.1635947981292 0.8188343504887218
14.53521654797349 367.1362861811393 0.8036221949784632
14.540444102926907 359.54161808270703 0.7956519486135424
14.545671657880323 353.94481357292 0.7894122002936746
14.55089921283374 350.4838125771416 0.7859084371511412
14.556126767787156 344.9998196063503 0.7802877632001927
14.561354322740572 341.93008264699426 0.777669997841358
14.566581877693988 339.247086641429 0.7749025711963821
14.571809432647404 339.5000356166267 0.7748612705916326
14.57703698760082 338.70175768003054 0.7728654176736374
14.582264542554237 340.55163503755836 0.7750067715458383
14.587492097507653 340.127281992306 0.7746707332199521
14.592719652461069 343.1275554870674 0.7772910692146717
14.597947207414485 345.273756698498 0.7783588089378464
14.603174762367901 348.37951848865106 0.7808517262940313
14.608402317321318 351.24510582535106 0.7844766764563487
14.613629872274734 352.07438017892383 0.7852239549564659
14.61885742722815 350.5053225187212 0.7837551101365529
14.624084982181566 349.50491164862837 0.7822078114654079
14.629312537134982 348.9898764909155 0.7812655947385496
14.634540092088399 353.19022170410904 0.7856841952774759
14.639767647041815 355.3928648411552 0.7880776667866306
14.644995201995231 354.2884340622171 0.7875924912887533
14.650222756948647 354.4942384337717 0.7878922674956339
14.655450311902063 353.3574917669435 0.7864161314225393
14.66067786685548 353.0057975196283 0.7862140084126261
14.665905421808896 353.0704699146094 0.7865444638731806
14.671132976762312 350.12572872530393 0.7837630475238834
14.676360531715728 348.276284706417 0.7807037284243934
14.681588086669144 344.9426915135827 0.7768111145550175
14.68681564162256 344.1261167007486 0.7759063866749186
14.692043196575977 341.8421262346561 0.7729963119773281
14.697270751529393 338.9001170558291 0.7707673971951282
14.70249830648281 337.2295484589205 0.7687322936965071
14.707725861436225 334.55805940327264 0.7650778282995591
14.712953416389642 332.7119249918573 0.7629463065569185
14.718180971343058 332.50764147997694 0.7623347810033273
14.723408526296474 337.06127900417573 0.7677926155808031
14.72863608124989 339.2526495938912 0.7709050557878949
14.733863636203306 341.19819427268425 0.7726844633439325
14.739091191156723 344.7710442799564 0.7761518124329619
14.744318746110139 345.59584681458557 0.7773836074433772
14.749546301063555 346.24596227057503 0.777720137237141
14.754773856016971 341.46046148697576 0.7731920541961989
14.760001410970387 338.6230838263687 0.7703746090959694
14.765228965923804 341.43133451914724 0.7729881814957794
14.77045652087722 343.5692112532706 0.7752267472174285
14.775684075830636 348.67964363384544 0.7802503243594002
14.780911630784052 349.992018913632 0.7814153592499488
14.786139185737468 351.359052188194 0.782401168593025
14.791366740690885 354.3364155975315 0.7859376142199568
14.7965942956443 353.6657001716222 0.7852159474911938
14.801821850597717 356.4789599714349 0.7881138249037942
14.807049405551133 361.85163647047534 0.7932719225788225
14.81227696050455 369.5934143373269 0.8014162798874805
14.817504515457966 377.8987276482404 0.8105614901533748
14.822732070411382 386.54875786327926 0.8196945933816202
14.827959625364798 395.5786933071445 0.8295137576323263
14.833187180318214 403.0519961195477 0.8371197940504603
14.83841473527163 413.76718101228494 0.8477197787887893
14.843642290225047 421.0071767988382 0.8550391882769606
14.848869845178463 429.8512802777784 0.8636372337451559
14.854097400131879 438.6722709194491 0.872561938145198
14.859324955085295 441.1116355360053 0.8752413177251692
14.864552510038711 443.5576680033091 0.8769283466560709
14.869780064992128 441.50057596945146 0.8751612440547215
14.875007619945544 439.8238751054061 0.8736926508349284
14.88023517489896 436.81284772857424 0.8705426758814659
14.885462729852376 432.3182749727172 0.8669900491758887
14.890690284805792 423.49464535355554 0.8581014719348675
14.895917839759209 418.2603218037215 0.8532070172400785
14.901145394712625 409.65311744069686 0.8450405329119024
14.906372949666041 405.1469451224117 0.8397354486282269
14.911600504619457 397.6636454847604 0.831702461438607
14.916828059572873 390.1463912481053 0.8240149242296312
14.92205561452629 383.5521540905679 0.8168473673445226
14.927283169479706 378.4287970485898 0.812870116608144
14.932510724433122 375.2741245613296 0.8096401039164749
14.937738279386538 374.35719723179704 0.8085975922452756
14.942965834339955 373.7180595105751 0.8076648048025576
14.94819338929337 371.3865188062391 0.8048310841169002
14.953420944246787 368.93752669103156 0.8018279590354511
14.958648499200203 366.0186459683786 0.7986993086311046
14.96387605415362 367.84070151695903 0.8011775314259305
14.969103609107036 370.17124938445636 0.8050886341131342
14.974331164060452 372.8831718330733 0.8084779760496986
14.979558719013868 375.1899112808127 0.809879613977344
14.984786273967284 376.4060497561602 0.810333554130055
14.9900138289207 379.1281367001098 0.8132737866960855
14.995241383874117 388.754243724649 0.8235766651900938
15.000468938827533 397.01059711311456 0.8323131452453055
15.005696493780949 402.2495652916518 0.8367025262902327
15.010924048734365 405.2783275551917 0.839125904074023
15.016151603687781 408.7178858835652 0.8424568478035983
15.021379158641198 414.1045784083833 0.8481304250954164
15.026606713594614 416.0462257468896 0.8502172560696126
15.03183426854803 413.9959344735198 0.8480024094490498
15.037061823501446 416.27412467191897 0.850670583900273
15.042289378454862 413.14539079705685 0.8477674863896765
15.047516933408279 408.95248605682997 0.8444109336093483
15.052744488361695 401.3465571989999 0.836292255179076
15.057972043315111 392.0008470324831 0.8265557557273339
15.063199598268527 386.52676262462546 0.8205898319454923
15.068427153221943 381.7453477127778 0.8154047353806139
15.07365470817536 378.1985572031459 0.8117048910343362
15.078882263128776 372.13583627357207 0.8052004231749444
15.084109818082192 365.22457476292175 0.7982746729113078
15.089337373035608 361.8790071955332 0.7949710109960645
15.094564927989024 360.36561325223045 0.7935124530666137
15.09979248294244 357.7770289152519 0.7905220344229227
15.105020037895857 352.35920543715883 0.7854506401995257
15.110247592849273 345.2504647723344 0.7774827758302001
15.11547514780269 341.9922858307738 0.773673528310394
15.120702702756105 343.8436852706767 0.7752586869145142
15.125930257709522 344.1271350979411 0.7756531078721353
15.131157812662938 343.19757717629835 0.7753112197992227
15.136385367616354 340.0227510726213 0.7721279191078007
15.14161292256977 332.71207486005113 0.7634253472860193
15.146840477523186 328.63695535513557 0.7587916490628596
15.152068032476603 329.7831773799247 0.7601024367759428
15.157295587430019 330.6220953837133 0.7608398419902641
15.162523142383435 330.98311774015633 0.7611413236342961
15.167750697336851 326.8519933918271 0.7575791231030717
15.172978252290267 323.58694294862556 0.7547356694817154
15.178205807243684 319.72536447068194 0.7520143230304382
15.1834333621971 317.38144070973846 0.749262717043392
15.188660917150516 313.55174011763415 0.7447115300942905
15.193888472103932 311.7287977485828 0.742266514280785
15.199116027057348 311.7660425351148 0.7409877432592401
15.204343582010765 314.144222965974 0.7445777356925414
15.20957113696418 318.2639093221025 0.7492614767549921
15.214798691917597 318.17346205554423 0.7491494096591355
15.220026246871013 315.9546509399103 0.7472160461989545
15.22525380182443 312.8111981458914 0.7428254014834095
15.230481356777846 310.1179200677147 0.7411285318096931
15.235708911731262 310.2769508328114 0.7416505095284378
15.240936466684678 308.5109166243746 0.7387536234106891
15.246164021638094 308.61197562901407 0.738783700781407
15.25139157659151 309.41493046151703 0.7390525476350622
15.256619131544927 308.42536102194777 0.7375357788591809
15.261846686498343 306.55744750918717 0.736494482674505
15.267074241451759 303.85098164481866 0.7324755127590888
15.272301796405175 300.8870193832332 0.7298507297924345
15.277529351358591 300.06645243155737 0.7286006127883443
15.282756906312008 301.0871332916281 0.7289672135012665
15.287984461265424 300.5863570226105 0.7281838759974589
15.29321201621884 300.8936283120045 0.7288094297296076
15.298439571172256 302.3290722698881 0.7310106500648681
15.303667126125672 301.78582260844973 0.7300041860586456
15.308894681079089 300.6480445266731 0.7279800465990633
15.314122236032505 300.6001538812156 0.7284409539725311
15.319349790985921 300.14044544483914 0.7294517066103434
15.324577345939337 303.67811895646236 0.7338238160067864
15.329804900892753 305.1604445928284 0.7355161892932779
15.33503245584617 307.1637109259484 0.7373439943896135
15.340260010799586 305.07305243098637 0.7344991418784396
15.345487565753002 304.3278309597272 0.7344211331758959
15.350715120706418 303.9851262003152 0.7333948106952616
15.355942675659835 306.28757117595717 0.7362122523128518
15.36117023061325 306.2799268717351 0.7352043148380238
15.366397785566667 307.19348271692496 0.7346922314977673
15.371625340520083 312.0925179099082 0.7408205790380163
15.3768528954735 316.32998493306036 0.7459677140698492
15.382080450426916 321.9810725497876 0.7530696775010101
15.387308005380332 327.705930411967 0.7598570339170209
15.392535560333748 329.7797530460631 0.7623429752462514
15.397763115287164 331.5086880552755 0.7731496190394758
15.40299067024058 332.16260551895465 0.7809217652409673
15.408218225193997 331.9094059583943 0.7857256302433869
15.413445780147413 334.70791347072117 0.7921489102792457
15.418673335100829 336.48618628531824 0.797731798114983
15.423900890054245 338.9037304633633 0.8037515158695753
15.429128445007661 341.14382217201796 0.8100784566860124
15.434355999961078 338.41068102915006 0.8095028581018907
15.439583554914494 336.3380973392687 0.8104707892104633
15.44481110986791 331.0087109719166 0.8069935437581635
15.450038664821326 330.0478463513293 0.8095736448181822
15.455266219774742 327.9068572715624 0.8095396454751119
15.460493774728159 326.7213112032157 0.8097569688370418
15.465721329681575 325.187228001932 0.8089446556777296
15.470948884634991 323.4313872120198 0.8079927573183068
15.476176439588407 321.901665492179 0.8086997062338175
15.481403994541823 320.5122038217118 0.8100462198909179
15.48663154949524 321.0003402765469 0.8136554723252241
15.491859104448656 321.1178904767572 0.8156298569115326
15.497086659402072 319.851733333466 0.815196299393325
15.502314214355488 321.1508964989773 0.8179476008114348
15.507541769308904 321.23419460570574 0.8204889704281221
15.51276932426232 319.82886273331127 0.8218105251897273
15.517996879215737 319.47569934763123 0.8236927942354412
15.523224434169153 315.9788628382722 0.8209082594581893
15.52845198912257 315.3658550326009 0.8209234610918947
15.533679544075985 314.0914312656923 0.8205766220413601
15.538907099029402 315.40142734039574 0.824570834678707
15.544134653982818 317.5682035175955 0.8302268466110444
15.549362208936234 321.00734760125187 0.8358148786483065
15.55458976388965 322.58433689435367 0.8396548896852781
15.559817318843066 324.42229676573686 0.8436709153098573
15.565044873796483 325.3385194892984 0.846702828413799
15.570272428749899 329.38660860896084 0.8538128225138764
15.575499983703315 331.9147958262937 0.8576660624201901
15.580727538656731 333.3667305890578 0.8607706571342403
15.585955093610147 333.04113113645616 0.8628657338543432
15.591182648563564 330.8628171225474 0.862265658214494
15.59641020351698 328.41163388437946 0.8604475586299027
15.601637758470396 329.530939375612 0.8629718928405257
15.606865313423812 326.96866580344647 0.8599888345087853
15.612092868377228 324.2157262242583 0.8579381752676811
15.617320423330645 326.40310164979473 0.8635721624935101
15.62254797828406 325.96150953376946 0.8646932889749885
15.627775533237477 329.94605969372964 0.8720915558352332
15.633003088190893 327.9590568251122 0.8720810094897524
15.63823064314431 325.9641281175249 0.8666167426813189
15.643458198097726 318.7017055206612 0.8444755053282363
15.648685753051142 315.14315273877475 0.8329151300462301
15.653913308004558 314.0852563680122 0.825732974375443
15.659140862957974 316.42372790698863 0.8255276721299646
15.66436841791139 320.6203492415519 0.8286633690970103
15.669595972864807 321.4661112608224 0.8265913968422994
15.674823527818223 322.8771883139773 0.8259882557245968
15.680051082771639 321.17998403275936 0.8210167985756209
15.685278637725055 322.4424253945218 0.8216606047382371
15.690506192678471 323.9213280407568 0.8227520713622469
15.695733747631888 322.6651503407885 0.8197169070829557
15.700961302585304 318.96601633358813 0.8125869682860506
15.70618885753872 318.135873996495 0.8101583807276409
15.711416412492136 317.9271488886241 0.8092575755118795
15.716643967445552 320.08726942297847 0.8105066424432753
15.721871522398969 321.89090926011556 0.8126332569170923
15.727099077352385 321.47133473399685 0.8101910244687096
15.732326632305801 318.8491543371059 0.8056449986717852
15.737554187259217 318.92394300151506 0.8050796810031278
15.742781742212633 320.008472720059 0.8040742538517754
15.74800929716605 326.30184282123975 0.8106820539696101
15.753236852119466 326.64707412544 0.8095243877239976
15.758464407072882 328.20934760305397 0.8101264590220397
15.763691962026298 325.9545688581135 0.806846690644028
15.768919516979715 328.6747200836353 0.8091122123793748
15.77414707193313 329.19352557337 0.8097176864326066
15.779374626886547 329.6266121453544 0.8105964604224979
15.784602181839963 330.23640937229857 0.8110583294248481
15.78982973679338 332.6304250069317 0.8135020699739037
15.795057291746796 335.802710594167 0.8160885498913986
15.800284846700212 334.0957409114426 0.8132700079346789
15.805512401653628 330.40732268323467 0.8081190029993942
15.810739956607044 330.7508049071154 0.807856637567917
15.81596751156046 331.73460847696697 0.8074598946788459
15.821195066513877 334.16969635281004 0.8103212430786524
15.826422621467293 338.0008363588495 0.8146331741749432
15.831650176420709 338.8943926877212 0.8151855031758344
15.836877731374125 337.67690531246546 0.8137741702626464
15.842105286327541 336.34054290722366 0.8122983926936216
15.847332841280958 333.18507709058406 0.8080429435676161
15.852560396234374 328.35427443270527 0.8016496837427134
15.85778795118779 325.39966247567236 0.7973969687365573
15.863015506141206 323.98279038159063 0.7949828374064659
15.868243061094622 323.1268121297057 0.7937767346396598
15.873470616048039 323.0089692249126 0.7942225718508734
15.878698171001455 321.55331762084023 0.7915773173999815
15.883925725954871 322.86089969244483 0.79223251298382
15.889153280908287 320.053424808738 0.7878099488998362
15.894380835861703 320.9522648560139 0.7883292002877519
15.89960839081512 320.21535534036434 0.7870608166711932
15.904835945768536 321.0185359157583 0.7878617984531523
15.910063500721952 321.93688307716303 0.7894092101507265
15.915291055675368 317.81885395736913 0.7839531846262396
15.920518610628784 318.85790745745084 0.7849821463058426
15.9257461655822 318.94589239955235 0.7841103944964419
15.930973720535617 320.6721500437269 0.7861376143757758
15.936201275489033 316.5524845125053 0.7816034181642538
15.94142883044245 319.8877193324548 0.7845172270274118
15.946656385395865 318.7470542164584 0.7827140346586636
15.951883940349282 318.4338216547523 0.781746508405778
15.957111495302698 318.6613697699543 0.7823111112644915
15.962339050256114 318.11831142550346 0.7821271432059753
15.96756660520953 318.3051509518612 0.7824193847142378
15.972794160162946 314.74189984051264 0.7783303059077832
15.978021715116363 311.3564955933237 0.7730907867137391
15.983249270069779 311.47037224555504 0.7738732275160367
15.988476825023195 308.4722004876009 0.7701886865797456
15.993704379976611 306.4080229360779 0.7682210767962269
15.998931934930027 299.1399160531999 0.7588376647059666
16.004159489883442 298.0447468393905 0.7582537003190685
16.009387044836856 299.7333648040986 0.7603016257319363
16.01461459979027 302.1307792191905 0.7629877772946247
16.019842154743685 303.01522431089 0.764569086842346
16.0250697096971 298.91680318836194 0.7579402720308281
16.030297264650514 301.01435597793187 0.7610903757860595
16.03552481960393 303.6872915698007 0.7643759499399078
16.040752374557343 311.0449345250254 0.7730339258487515
16.045979929510757 315.9268451822765 0.7789167455291272
16.05120748446417 317.91860747619955 0.7798995290806968
16.056435039417586 321.1956564863336 0.7833727171468328
16.061662594371 321.6480368418152 0.7836178672734605
16.066890149324415 327.3752579580998 0.7899900629028184
16.07211770427783 331.6937415037102 0.7952299305991648
16.077345259231244 332.611923241064 0.7949922945482953
16.08257281418466 331.4598309778329 0.793680123089241
16.087800369138073 329.4872883556265 0.7916309634530106
16.093027924091487 328.5982423193873 0.790554866835965
16.0982554790449 331.51877392040035 0.79358767640542
16.103483033998316 332.16507424391864 0.7953641704154352
16.10871058895173 333.154076753415 0.796656365026814
16.113938143905145 331.1777804343803 0.79517545633622
16.11916569885856 327.363244098829 0.790413929293926
16.124393253811974 325.27839979929234 0.7884444592499702
16.129620808765388 322.05083533457287 0.7838636687244891
16.134848363718802 321.03155474981406 0.7828779229158664
16.140075918672217 319.8494704953374 0.7816587946689912
16.14530347362563 316.5675882218353 0.778799277760091
16.150531028579046 312.72517696099976 0.7742926958976717
16.15575858353246 311.72641151410653 0.772915039464238
16.160986138485875 311.35575720562724 0.7720442519954434
16.16621369343929 311.8945998878237 0.7721524479185421
16.171441248392703 312.50922105275424 0.7734090020725812
16.176668803346118 311.0599289767787 0.7713319900372644
16.181896358299532 310.78221719972106 0.7701409028084413
16.187123913252947 310.9683024051549 0.7698313418200199
16.19235146820636 309.204803773424 0.7675393295715943
16.197579023159776 312.28411858049617 0.7727551222454346
16.20280657811319 310.3195907748927 0.7725328672802996
16.208034133066604 304.17623486868075 0.7648833556239318
16.21326168802002 295.92404086457964 0.7528352079252408
16.218489242973433 294.20650104704697 0.7488652774372043
16.223716797926848 296.7647358750691 0.75239918511162
16.228944352880262 301.6516868761423 0.7592040113821176
16.234171907833677 300.21741282999164 0.758636388754183
16.23939946278709 296.50045482565827 0.7539535452571604
16.244627017740505 292.0160136370858 0.7487571828079383
16.24985457269392 288.2895146960225 0.7445741985678058
16.255082127647334 288.82540930553967 0.7452598685531637
16.26030968260075 289.0288912092282 0.7446723581969925
16.265537237554163 289.47758186494724 0.7438558070158446
16.270764792507578 287.70990714961954 0.7397696541258671
16.275992347460992 285.6531906022574 0.7365863483572116
16.281219902414406 282.756348377054 0.7344935912625661
16.28644745736782 282.3553761152465 0.7351345537957661
16.291675012321235 283.5147225959411 0.7375162315593614
16.29690256727465 285.49616170578827 0.739042479911618
16.302130122228064 287.8619749140446 0.7413794518291869
16.30735767718148 290.92369979150635 0.7444543285701051
16.312585232134893 292.18291831864434 0.7452812069388316
16.317812787088307 293.06973896510476 0.745604604529774
16.323040342041722 291.6891817879482 0.7432377262621958
16.328267896995136 291.38762709019613 0.7428360172734836
16.33349545194855 290.7208126011449 0.7419827986090376
16.338723006901965 293.7098226234877 0.7456740753855314
16.34395056185538 299.9885044849695 0.7528150210355746
16.349178116808794 304.66763843560744 0.7592641169618867
16.35440567176221 311.1114373305086 0.7654300036710222
16.359633226715623 320.60313753350704 0.7765554569809869
16.364860781669037 333.80622138614166 0.7912836503735765
16.37008833662245 353.2638701139905 0.8121097542378781
16.375315891575866 367.51874691030605 0.8279733128396787
16.38054344652928 378.2056939608332 0.8393977537004499
16.385771001482695 381.3006442735954 0.8423246705660062
16.39099855643611 379.0657250977317 0.8399167254454031
16.396226111389524 370.73169803927124 0.8298618446737638
16.401453666342938 360.4613667100007 0.8176461432561982
16.406681221296353 353.4259854209635 0.8097274231676358
16.411908776249767 349.5480543819547 0.8038667341675465
16.41713633120318 348.1492913695298 0.8024934338543512
16.422363886156596 347.7979642656412 0.8021132598373836
16.42759144111001 349.02762282288086 0.8030552016025334
16.432818996063425 351.4578587442421 0.8061598092716787
16.43804655101684 360.4393860824218 0.8150378536613099
16.443274105970254 366.4430842433562 0.8213041328306432
16.448501660923668 373.2670578408188 0.8293119532891398
16.453729215877082 378.1058712168889 0.8338752115228698
16.458956770830497 381.5332978428666 0.8378426619967243
16.46418432578391 387.0958723992512 0.8437608515828742
16.469411880737326 388.22976546447967 0.8447643162490973
16.47463943569074 385.66396799413747 0.8427766403501227
16.479866990644155 376.3054909775493 0.832526537387803
16.48509454559757 363.89524732303624 0.8186705397883931
16.490322100550983 350.10210863857753 0.8033763441246587
16.495549655504398 335.86114912055024 0.7869258338701064
16.500777210457812 325.65251830997084 0.7759597285564269
16.506004765411227 321.997051347741 0.7718348464766
16.51123232036464 316.932427534911 0.7650717483421349
16.516459875318056 312.17980447049086 0.7593476823142682
16.52168743027147 307.6103229387853 0.754118517084239
16.526914985224884 304.21236484172164 0.7508793781216266
16.5321425401783 307.2616184293271 0.7562056260488045
16.537370095131713 306.17217009976156 0.7538893911494815
16.542597650085128 307.3407233631795 0.7561405311303252
16.547825205038542 308.179474263096 0.7564461997488254
16.553052759991957 309.5311491900529 0.7573435334190765
16.55828031494537 308.1438162432659 0.7559773623647977
16.563507869898785 303.84342375947296 0.750119184867792
16.5687354248522 302.78535246166757 0.749737481442475
16.573962979805614 303.8378000024901 0.7515122101481302
16.57919053475903 302.0061812630627 0.7495903812968028
16.584418089712443 297.7186936166985 0.7448322166592469
16.589645644665858 290.903032390462 0.7359181695154793
16.594873199619272 284.67250218600594 0.727281084390949
16.600100754572686 279.95208322422894 0.7208844231934263
16.6053283095261 279.4913061691416 0.7200865775056047
16.610555864479515 279.66598124611875 0.7207094383467398
16.61578341943293 279.2751230252438 0.7205166272012168
16.621010974386344 278.23625813991754 0.7192024305070719
16.62623852933976 275.28769588005366 0.7151984563746834
16.631466084293173 273.30178364301 0.7115230161512753
16.636693639246587 274.00732464111735 0.7125691739507519
16.641921194200002 275.06482929197574 0.7149868103640096
16.647148749153416 276.2433054248407 0.7164052874036583
16.65237630410683 272.5409898035272 0.7108234532423106
16.657603859060245 268.5284506922032 0.704884684518714
16.66283141401366 264.57518718641893 0.6992759887476608
16.668058968967074 263.79313382649275 0.6982949512053006
16.67328652392049 260.77459684740074 0.6940256308293774
16.678514078873903 262.45452384323966 0.6961122921616901
16.683741633827317 262.315230007869 0.6981362645041389
16.68896918878073 262.1877901022357 0.6993376068759385
16.694196743734146 259.855811335412 0.696607991985266
16.69942429868756 257.4738213669229 0.692487349425479
16.704651853640975 256.1176898708226 0.6888385973845097
16.70987940859439 257.2584105684896 0.6902704360462436
16.715106963547804 257.58505535523443 0.6911791215192946
16.720334518501218 257.00450969673227 0.6909065478202744
16.725562073454633 255.03882663716118 0.6885860944193272
16.730789628408047 254.6286503734815 0.6876303014438666
16.73601718336146 251.2785995708318 0.6826447317185583
16.741244738314876 252.0714245789092 0.6833974888387987
16.74647229326829 251.1797585586808 0.682472993476339
16.751699848221705 250.1632475053774 0.6804776425922882
16.75692740317512 249.36700107867136 0.6800923664701092
16.762154958128534 250.14795584052885 0.6806610808102511
16.767382513081948 248.44801225345645 0.6793739356563611
16.772610068035362 246.57601564107358 0.6758844701123374
16.777837622988777 247.5509187044072 0.6774736658647245
16.78306517794219 249.35676860396248 0.6797592650527441
16.788292732895606 253.45006973525142 0.6859022399772048
16.79352028784902 252.85196541408553 0.6843409127500497
16.798747842802435 251.70251005211506 0.681980050393145
16.80397539775585 250.574610388665 0.6812949568657469
16.809202952709263 249.35164432521933 0.6798981304945012
16.814430507662678 247.02452761287248 0.6794537635765431
16.819658062616092 245.31216385673787 0.6775709757809278
16.824885617569507 243.90160827762938 0.6751307812657478
16.83011317252292 242.8040652414553 0.6737420345774123
16.835340727476336 240.74758512991056 0.6686679528448237
16.84056828242975 239.82045860289634 0.6671339086238027
16.845795837383164 241.55161765370408 0.668839721331007
16.85102339233658 244.10748540950917 0.6705759029297773
16.856250947289993 244.4348355300951 0.6706027809831054
16.861478502243408 244.59558040677308 0.6706760371345505
16.866706057196822 243.1081637158262 0.6700856788130308
16.871933612150237 241.88502737536766 0.6701704972187986
16.87716116710365 243.1874357350456 0.6724787700845165
16.882388722057065 243.0507015239981 0.6719566362851108
16.88761627701048 245.005715553805 0.6746069814142571
16.892843831963894 243.4990043191687 0.6722342383239933
16.89807138691731 241.44434733153955 0.6690500261856223
16.903298941870723 238.54136059281504 0.6651973776878571
16.908526496824138 237.40995838481606 0.6632438810371696
16.913754051777552 236.3753091818353 0.662234139729099
16.918981606730966 237.97518177256808 0.66499568915363
16.92420916168438 239.62877124989956 0.6670899068711258
16.929436716637795 240.9136885315987 0.6687864971698236
16.93466427159121 240.84797642281606 0.6683307424880977
16.939891826544624 239.68434992004313 0.6661354117575806
16.94511938149804 238.58194868422046 0.6631849189644754
16.950346936451453 239.30529679024093 0.6642492290625368
16.955574491404867 239.85818705192304 0.6661515987335959
16.960802046358282 239.7311181249002 0.6662691115284585
16.966029601311696 240.6313853246364 0.6674967563791953
16.97125715626511 241.69360249836018 0.6689139112756967
16.976484711218525 241.73744594144924 0.6687296425277344
16.98171226617194 239.5019307916268 0.6662049565195931
16.986939821125354 237.45336427806814 0.663935635113095
16.99216737607877 235.69996062143153 0.6612481935693654
16.997394931032183 236.4083447455696 0.6622416085618335
17.002622485985597 237.22627822359428 0.6628004217022566
17.00785004093901 238.53470288428787 0.6629851744781895
17.013077595892426 239.44088529115797 0.6637791517510786
17.01830515084584 237.3667116413533 0.6607665760952565
17.023532705799255 233.84740901976474 0.6552282418309188
17.02876026075267 232.96395811306556 0.6542380857873122
17.033987815706084 234.91934826360975 0.6576514242158107
17.039215370659498 239.11982545995522 0.6645537478953456
17.044442925612913 243.98113627439108 0.670964275419069
17.049670480566327 244.28639481396823 0.671724433954637
17.05489803551974 246.03785990590256 0.6756886611451517
17.060125590473156 248.45686906387863 0.6798207940696479
17.06535314542657 248.06341177195813 0.6787155746953817
17.070580700379985 249.06601785465045 0.6785809960724127
17.0758082553334 248.95952614653137 0.676302686606564
17.081035810286814 248.882180021634 0.6755789767511883
17.086263365240228 252.0956598283701 0.6796343193310063
17.091490920193642 252.699665637651 0.6799479175988614
17.096718475147057 253.7458182340761 0.6815910106365333
17.10194603010047 251.6680451303044 0.6781310045658712
17.107173585053886 248.60356939094999 0.6747037339094544
17.1124011400073 246.8465614627412 0.6711304762432833
17.117628694960715 247.28334312046454 0.6715968150886841
17.12285624991413 249.41872606839345 0.6749720040826626
17.128083804867543 250.72863823493097 0.6785157601252356
17.133311359820958 251.64171972132024 0.6813377121248264
17.138538914774372 249.20481407471343 0.6772891374050863
17.143766469727787 249.43075549128537 0.6758805616619642
17.1489940246812 251.1640956679903 0.6784579604677156
17.154221579634616 251.34476614151313 0.6805959542870438
17.15944913458803 251.20472258159538 0.6810036826997989
17.164676689541444 251.54873117308858 0.6812272267426877
17.16990424449486 253.2658558082066 0.68060235264613
17.175131799448273 256.48883813340154 0.6845434219355574
17.180359354401688 254.3514427151717 0.682541566887514
17.185586909355102 254.5973095158505 0.6837644023780927
17.190814464308517 251.95504078678667 0.6813995723969899
17.19604201926193 254.58047757280025 0.6846733760796913
17.201269574215345 255.15720013218504 0.6831281494556312
17.20649712916876 254.05139639659012 0.6809203260380967
17.211724684122174 253.23505817693766 0.6787070349979566
17.21695223907559 254.01585623818121 0.6804306987220277
17.222179794029003 256.99773721878586 0.684478317350144
17.227407348982418 256.072681960898 0.6824192931567437
17.232634903935832 255.92028736855355 0.6816194958869626
17.237862458889246 255.7718079367494 0.6814900014437152
17.24309001384266 256.99834341669265 0.683328126442521
17.248317568796075 255.99225067641163 0.6831945987813912
17.25354512374949 254.8063777888575 0.6821053658275671
17.258772678702904 252.386405720461 0.6792903027286878
17.26400023365632 250.08953563965596 0.6760187330780624
17.269227788609733 248.2820136407808 0.6731895476005646
17.274455343563147 248.15894350193275 0.6728367167307266
17.279682898516562 250.28740235620091 0.6758631984634798
17.284910453469976 251.23463785081563 0.6765686182691389
17.29013800842339 251.3101392617194 0.6761503778073629
17.295365563376805 251.32823209254312 0.6755909417610259
17.30059311833022 252.37189876504834 0.6767394072520702
17.305820673283634 252.1703489474333 0.6775391162397489
17.31104822823705 251.05590067576358 0.6771350139433655
17.316275783190463 253.42776569549875 0.6804872199590243
17.321503338143877 256.08147909062706 0.6833774608327916
17.32673089309729 257.9086164523409 0.6856566323792894
17.331958448050706 256.90157079533367 0.6847512713953017
17.33718600300412 259.29466083837946 0.6881830070336509
17.342413557957535 262.58645041722514 0.6925773652721596
17.34764111291095 265.0241263637891 0.6944506921085574
17.352868667864364 266.5047352321744 0.6951296080538788
17.358096222817778 267.87299187404756 0.6958611005743253
17.363323777771193 267.3599446672356 0.6956612019859487
17.368551332724607 267.6444028910412 0.6961899430365617
17.37377888767802 268.9401336353877 0.6978146191254216
17.379006442631436 270.01618510217196 0.6989393998272246
17.38423399758485 272.1912561045574 0.700173711614336
17.389461552538265 271.4499689946 0.6994985131409885
17.39468910749168 274.4205770709061 0.7045187721668068
17.399916662445094 279.4703487102964 0.7116787513747821
17.405144217398508 285.108581886288 0.7186269942780792
17.410371772351922 287.73283503872835 0.7207150952330761
17.415599327305337 291.76090462050485 0.7243144224010324
17.42082688225875 293.8855315812906 0.7259168306799719
17.426054437212166 294.83962567748796 0.7271045527316677
17.43128199216558 297.8116995168606 0.7310736180254599
17.436509547118995 299.0905621809607 0.7333647587078445
17.44173710207241 301.83928879593145 0.7369694065319684
17.446964657025823 301.20467058575264 0.7365184581730672
17.452192211979238 300.4421704427608 0.7353487765287314
17.457419766932652 299.0718091144505 0.7332174988363208
17.462647321886067 300.0085203957041 0.733681474051432
17.46787487683948 300.16996094729797 0.7334012599559826
17.473102431792896 301.8391978794973 0.735298698748592
17.47832998674631 301.031759637202 0.735075267659901
17.483557541699724 303.8255947777009 0.7387405815273143
17.48878509665314 304.46729374609015 0.7404665271049694
17.494012651606553 306.19623279773384 0.7426274103376823
17.499240206559968 306.85708385480405 0.7425925153259997
17.504467761513382 308.7152622605544 0.7438315057595717
17.509695316466797 310.7052848457534 0.7449835562081112
17.51492287142021 310.6417413520664 0.7456731594534683
17.520150426373625 305.99586850888113 0.7406225855512366
17.52537798132704 305.42526733452087 0.7404055593117506
17.530605536280454 306.11493671179005 0.7410319714980091
17.53583309123387 308.48487497323265 0.7435023967014454
17.541060646187283 305.6412531324866 0.7398336458058851
17.546288201140698 302.3763484762321 0.7360585296401421
17.551515756094112 301.59533940663465 0.73529142732102
17.556743311047526 303.56155963483457 0.7378802631506313
17.56197086600094 306.84523021586074 0.741734199259985
17.567198420954355 307.0617270839919 0.7417232682278806
17.57242597590777 306.6799614078066 0.7407539803982529
17.577653530861184 302.46845251492977 0.7352685331318373
17.5828810858146 297.73728105154896 0.7293923071466281
17.588108640768013 294.58280992919833 0.7256802030525654
17.593336195721427 294.0975937397764 0.7250110734859961
17.598563750674842 297.9079544530423 0.7298151219586384
17.603791305628256 299.16667137472825 0.7316557317933303
17.60901886058167 301.04679982483617 0.7346497405779144
17.614246415535085 301.28940390871 0.7349588755824276
17.6194739704885 300.83112763745567 0.7348395710298122
17.624701525441914 298.02384847826573 0.7310209499985107
17.62992908039533 296.75532044312365 0.7291767347881356
17.635156635348743 297.46348624628627 0.7300491601453314
17.640384190302157 295.26705739820056 0.7269455464084595
17.64561174525557 294.23404395060055 0.7260738440156046
17.650839300208986 294.308276193259 0.7263732904029152
17.6560668551624 297.9934684287232 0.7302828834320979
17.661294410115815 298.30050146207947 0.7300627488100111
17.66652196506923 298.8913969031426 0.7311382556630088
17.671749520022644 299.22317859218913 0.7316187408260763
17.676977074976058 300.904116628039 0.7338304599121049
17.682204629929473 302.7890691151491 0.7363534122665479
17.687432184882887 304.2953504624582 0.7386679854748214
17.6926597398363 304.3341550635754 0.7383842911863917
17.697887294789716 305.08302574558655 0.7391557076124878
17.70311484974313 304.94994196465507 0.7389310821267356
17.708342404696545 305.65483638264163 0.739768292306283
17.71356995964996 308.64445958746984 0.7428942576168232
17.718797514603374 311.3688611552337 0.7457997540996294
17.724025069556788 313.60119617734136 0.748414991181307
17.729252624510202 312.916460329191 0.7475788236629263
17.734480179463617 311.20637059355784 0.7452877945618436
17.73970773441703 309.633823589866 0.7437867060232596
17.744935289370446 308.03100037106 0.7421815714438819
17.75016284432386 307.66295492183815 0.7416728839382806
17.755390399277275 308.18988929097316 0.7420582598721168
17.76061795423069 308.3186393251207 0.741956452342823
17.765845509184103 304.4731929336178 0.7369625001687117
17.771073064137518 300.0173485135469 0.7321987728810855
17.776300619090932 296.2673464467354 0.7277734067939216
17.781528174044347 294.389231743071 0.7267383566834398
17.78675572899776 293.2686759294728 0.7269106269887262
17.791983283951176 291.76506741136393 0.7251455456601399
17.79721083890459 288.27538986071806 0.7208620294129866
17.802438393858004 286.04142775157214 0.7186286879762847
17.80766594881142 281.10559724136937 0.7111554892128658
17.812893503764833 276.1799563974951 0.705106436639691
17.818121058718248 274.2782205163213 0.702616047655863
17.823348613671662 273.2187270686309 0.7011613472847813
17.828576168625077 274.41798011062156 0.7033197069103037
17.83380372357849 271.54847166123045 0.6989791067164022
17.839031278531905 269.4795430347578 0.6964043615996411
17.84425883348532 268.410173987889 0.6956630989577699
17.849486388438734 271.26406675003653 0.6998919005340464
17.85471394339215 272.74935850466034 0.7027209551363969
17.859941498345563 273.4325497865061 0.7028958756438547
17.865169053298978 271.0470278023341 0.6987732897100549
17.870396608252392 269.6549326502014 0.6975636323806671
17.875624163205806 268.6667047097658 0.6959305156774129
17.88085171815922 269.5725883205943 0.696589191802163
17.886079273112635 271.66207098079104 0.6993172514801486
17.89130682806605 273.7963533866668 0.7001569518500511
17.896534383019464 277.74673792819823 0.7060594957135404
17.90176193797288 280.6754290306301 0.7091376317269411
17.906989492926293 281.95998586300243 0.7110093894647076
17.912217047879707 283.77898888542984 0.7136038372434003
17.917444602833122 286.47722208939285 0.7157866021883434
17.922672157786536 288.7812833365037 0.7187450958475813
17.92789971273995 291.87608871299193 0.7233233378087028
17.933127267693365 295.03560511791756 0.7261886307427324
17.93835482264678 299.7875707911101 0.732403976642831
17.943582377600194 299.9003126654189 0.7319827550776375
17.94880993255361 300.14259134248874 0.7319879538768981
17.954037487507023 302.5133867535995 0.7354239481302717
17.959265042460437 307.23020762013374 0.7409277229538401
17.96449259741385 312.44470814824945 0.7470903166828873
17.969720152367266 315.07362379656547 0.7507273263952634
17.97494770732068 315.64573901853663 0.7509925536861795
17.980175262274095 315.37847831277674 0.7507134509573326
17.98540281722751 314.7094361406899 0.7491166111065171
17.990630372180924 314.35279721692547 0.7482529967159841
17.995857927134338 314.3569851692113 0.7482294728874145
18.001085482087753 316.70582435786287 0.7500250075090372
18.006313037041167 317.25856886326176 0.7512345366333016
18.01154059199458 318.97858870311615 0.75322062048586
18.016768146947996 318.18845757427295 0.752524811407724
18.02199570190141 318.19168951232103 0.7529772684490726
18.027223256854825 314.8553503005786 0.7481105696029666
18.03245081180824 311.023631083871 0.7445465243750012
18.037678366761654 308.21256689909177 0.7422140366786943
18.042905921715068 307.9014208033804 0.7418398039707912
18.048133476668482 305.2664766968513 0.7395210394115451
18.053361031621897 307.4600593275392 0.7410041794557313
18.05858858657531 304.3282045342128 0.7367603031330245
18.063816141528726 302.44414933427 0.7346534961116591
18.06904369648214 299.60990520063484 0.7317509605626374
18.074271251435555 304.2351084050339 0.7379386746361632
18.07949880638897 306.9579020251906 0.7412980483240362
18.084726361342383 312.00604269908825 0.745766000340933
18.089953916295798 312.6262730555539 0.7463034418950008
18.095181471249212 315.516742461224 0.7494013600330077
18.100409026202627 322.808910885 0.7583438503888372
18.10563658115604 334.12112991831634 0.7711116908624945
18.110864136109456 346.43859783197144 0.7846175593655909
18.11609169106287 363.04687773156496 0.8029236292511004
18.121319246016284 379.9328957618883 0.8212644789491295
18.1265468009697 405.10348146279847 0.8469586871267322
18.131774355923113 437.455734576782 0.880244014860853
18.137001910876528 468.2774928460467 0.9104772836772664
18.142229465829942 503.96685601611273 0.9444592110653978
18.147457020783357 531.4713066943765 0.9697926119048624
18.15268457573677 545.5530222963755 0.9822104853129001
18.157912130690185 540.9001291224312 0.9784951657199956
18.1631396856436 518.0932261898008 0.957922221508956
18.168367240597014 487.9832981655202 0.9295288625647181
18.17359479555043 458.1882193644811 0.901199943235532
18.178822350503843 432.38315693964745 0.8751142559549356
18.184049905457258 409.9722653066714 0.8528508148867119
18.189277460410672 399.0788172606623 0.8413223349685118
18.194505015364086 395.0407656287773 0.8370150426003282
18.1997325703175 392.8346285499682 0.8345442223984441
18.204960125270915 395.33337678790525 0.8371184967665076
18.21018768022433 396.8578632832312 0.838142464582799
18.215415235177744 400.0965359140234 0.8416864565134727
18.22064279013116 407.7473742839549 0.8492579276976366
18.225870345084573 415.2078739680237 0.8571192558774908
18.231097900037987 418.7175053462307 0.8609493054971585
18.236325454991402 420.0929955420854 0.862159117127141
18.241553009944816 419.4933298513788 0.8617500065263143
18.24678056489823 420.5199312771943 0.8623386279759002
18.252008119851645 418.12312843956266 0.8601290767092494
18.25723567480506 413.8065410296285 0.8553833387868801
18.262463229758474 406.5791396875256 0.847760240500321
18.26769078471189 397.7798368802063 0.838811001714138
18.272918339665303 391.3680308728415 0.8323171028073536
18.278145894618717 384.32364350191796 0.8249300778340325
18.28337344957213 378.341339054387 0.8185959280656004
18.288601004525546 375.32268393514255 0.8150668635757827
18.29382855947896 373.36140430190443 0.8133185557055005
18.299056114432375 369.7613110513779 0.8092206921214709
18.30428366938579 365.1265434429813 0.8047020039304188
18.309511224339204 359.17313806497043 0.7975554041243912
18.314738779292618 351.379323163636 0.788708192415887
18.319966334246033 344.1761957502283 0.7813429578761788
18.325193889199447 334.74691432573826 0.7704942618253369
18.33042144415286 326.15053432686597 0.7614685685068748
18.335648999106276 323.3793362971186 0.7580758515746361
18.34087655405969 320.97847987219666 0.7565656397960235
18.346104109013105 317.3455804152763 0.7519481905188292
18.35133166396652 315.34683350808615 0.7506198883168381
18.356559218919934 313.3665705251481 0.7479235537635954
18.361786773873348 312.30582309256755 0.7466587318254562
18.367014328826762 310.3518159101038 0.7432841370237402
18.372241883780177 307.5289275454758 0.7400105310988949
18.37746943873359 307.0911935231813 0.7390379692281815
18.382696993687006 307.8108085844535 0.7403602079128249
18.38792454864042 311.86332191360435 0.7473766996136049
18.393152103593835 322.92090549711963 0.7717460271692953
18.39837965854725 335.7581998439235 0.7939384184017032
18.403607213500663 352.6731993066497 0.8189396527212032
18.408834768454078 374.93891559538525 0.8492060634536467
18.414062323407492 404.6072216501198 0.8867670781982234
18.419289878360907 441.9475573530915 0.9306426946030177
18.42451743331432 473.7794343897217 0.9671842241915353
18.429744988267736 497.49547047960925 0.9959726031391175
18.43497254322115 507.2459007924565 1.0090543172552042
18.440200098174564 505.4278947576312 1.011198387370756
18.44542765312798 493.4916433937329 1.0034476192933866
18.450655208081393 476.0911568165059 0.9885872411083314
18.455882763034808 456.08710389174433 0.9711817441822445
18.461110317988222 439.9356928950132 0.9572416936663736
18.466337872941637 427.52481954561887 0.9465824185817999
18.47156542789505 418.16420799830627 0.9397687893784008
18.476792982848465 406.2155791062017 0.9285135058396848
18.48202053780188 397.16408519410743 0.9206405297058676
18.487248092755294 387.3258534724436 0.9114348796121816
18.49247564770871 385.03410265199136 0.9110130489806774
18.497703202662123 378.6297277413118 0.906588650673407
18.502930757615538 376.6124514821808 0.9061021283906128
18.508158312568952 371.04928063871074 0.9019035602662815
18.513385867522366 364.3181992871551 0.8961160793891457
18.51861342247578 359.1883256794006 0.891590308782933
18.523840977429195 357.20417453843595 0.8921095901758529
18.52906853238261 356.5781807913058 0.8934968768684021
18.534296087336024 356.8094118498959 0.896168760848317
18.53952364228944 354.0584983749433 0.8954115841443127
18.544751197242853 353.65573542373335 0.8968996761772953
18.549978752196267 354.832679631688 0.9008991292355284
18.555206307149682 356.99316368040957 0.9055611061361414
18.560433862103096 359.8016112361066 0.910633538203123
18.56566141705651 364.61085824793844 0.918776518516738
18.570888972009925 369.31119065869984 0.9263535238897928
18.57611652696334 374.9242724186307 0.9355959223707163
18.581344081916754 380.39497774622123 0.9458227064570366
18.58657163687017 385.96423596701953 0.9542720477869181
18.591799191823583 391.2592859777383 0.9637249285232865
18.597026746776997 400.02142995478687 0.976116291146032
18.60225430173041 401.4773245917014 0.9796146733978901
18.607481856683826 401.0141674460463 0.9812848621846576
18.61270941163724 395.04283337850393 0.9750071344209081
18.617936966590655 394.9631745433197 0.9769360158883066
18.62316452154407 393.3202912536953 0.9748555098226583
18.628392076497484 393.76083659196854 0.9564440561343697
18.633619631450898 390.1022122412475 0.942597568509776
18.638847186404313 384.6804219088676 0.9285640394851618
18.644074741357727 384.1198937335196 0.9231853453887742
18.64930229631114 384.35365875028566 0.9202541362200194
18.654529851264556 380.3781358825523 0.9105453957362696
18.65975740621797 386.15986986325316 0.9145050034103118
18.664984961171385 389.62924823290365 0.9150159595590963
18.6702125161248 392.23689318443706 0.9147149303684877
18.675440071078214 398.277357546265 0.919508383409601
18.680667626031628 402.4456048780153 0.9204152625628496
18.685895180985042 407.76098011863417 0.9237681863085958
18.691122735938457 411.5144765488122 0.9260167952357683
18.69635029089187 411.972611179526 0.9238213713174999
18.701577845845286 410.72536988359104 0.9210592017337046
18.7068054007987 407.7788568447022 0.9157548066987765
18.712032955752115 401.18095145206894 0.9065460831817487
18.71726051070553 395.88817484479955 0.8996260015018802
18.722488065658943 388.11469248627503 0.889171692693199
18.727715620612358 379.8621853972859 0.8787812168232457
18.732943175565772 371.8647422163964 0.8682304836212456
18.738170730519187 365.2268558190918 0.8593688615338813
18.7433982854726 358.9958495010367 0.8518303355584054
18.748625840426016 353.9900792428392 0.8446634764442842
18.75385339537943 345.6704793120951 0.8335728688660484
18.759080950332844 340.83203029280264 0.826788969632514
18.76430850528626 338.3484968103352 0.8221949254174493
18.769536060239673 338.0104654255646 0.8221827807922721
18.774763615193088 334.8815947679362 0.8177443618451596
18.779991170146502 330.5817387334255 0.8108383206522086
18.785218725099917 324.10842065891507 0.8023855581977999
18.79044628005333 322.7222826646249 0.7991018260856646
18.795673835006745 319.2175493636862 0.7933531297369517
18.80090138996016 317.12525359383625 0.7903166492020486
18.806128944913574 316.0789494296371 0.7874348409634406
18.81135649986699 312.298517032564 0.782610259779226
18.816584054820403 309.3298114422931 0.7786153497611255
18.821811609773818 305.5446714611419 0.7737335794888033
18.827039164727232 304.8693096537491 0.7726307146497501
18.832266719680646 305.40577104605654 0.7727766480592134
18.83749427463406 306.1267735033497 0.7737508522681839
18.842721829587475 306.944634727447 0.7754136873240401
18.84794938454089 305.62252624759634 0.7732339102923912
18.853176939494304 301.61344281469775 0.7671589462047523
18.85840449444772 299.998974107559 0.7645242552379221
18.863632049401133 300.39750922411844 0.7628194827132908
18.868859604354547 302.0757024981031 0.7653192185391671
18.87408715930796 304.43296417169444 0.7677228266320066
18.879314714261376 301.1316956693366 0.7635707479128636
18.88454226921479 297.7319198035114 0.760646505864176
18.889769824168205 296.6551125003249 0.7577428198445519
18.89499737912162 297.42862769724 0.758108640690049
18.900224934075034 296.3793043007371 0.7556154568117682
18.90545248902845 293.61863268188887 0.7523441376609856
18.910680043981863 289.3305687316753 0.7478238728965444
18.915907598935277 287.72473173431734 0.7455283956602861
18.92113515388869 287.8474576939066 0.745461696455294
18.926362708842106 288.7007803705902 0.7462829073263954
18.93159026379552 289.65570480917876 0.7488004075031488
18.936817818748935 290.1555149352343 0.749782562620616
18.94204537370235 289.56303480600894 0.7482867548818091
18.947272928655764 289.3738044215077 0.7462891595146358
18.952500483609178 289.2946235384461 0.7437698187508146
18.957728038562593 291.2688208206433 0.7463014490770226
18.962955593516007 288.5829329095348 0.7429907988132263
18.96818314846942 288.06189202127047 0.7420792417445049
18.973410703422836 287.78725350988026 0.7418145308815629
18.97863825837625 289.8916726464408 0.7440770346172597
18.983865813329665 290.44647191565565 0.744900374823328
18.98909336828308 291.7616444202836 0.7465215416328019
18.994320923236494 289.9059929257431 0.7433670350214627
18.999548478189908 290.16681377983144 0.7436250388871725
19.004776033143322 291.98478709189794 0.7453361080143109
19.010003588096737 298.947527701428 0.7534663755081529
19.01523114305015 301.5698853522366 0.7560084944751688
19.020458698003566 298.0392201706352 0.7513003417634048
19.02568625295698 294.5858162807524 0.7464953969815844
19.030913807910395 294.1983760475904 0.7461965940231006
19.03614136286381 298.89990340241326 0.7519757923533822
19.041368917817223 300.4004128933267 0.7538011971877414
19.046596472770638 298.28830122258523 0.7513163929966321
19.051824027724052 294.0853207825297 0.746201557038701
19.057051582677467 293.8786454655129 0.7443308194565461
19.06227913763088 294.2511717492396 0.7432787915942415
19.067506692584296 297.2678686959858 0.7460910578127709
19.07273424753771 297.3589277927802 0.7449803900897309
19.077961802491124 298.8968436681124 0.747183898375023
19.08318935744454 304.17043095994757 0.7536169122014166
19.088416912397953 305.98742055618453 0.7559076788190822
19.093644467351368 308.03203633729186 0.7598519724146573
19.098872022304782 308.2387842365987 0.7598956646185745
19.104099577258197 307.303595222895 0.7579900392150524
19.10932713221161 309.80068168172824 0.7604117394732408
19.114554687165025 310.6208905350748 0.7604285353810548
19.11978224211844 310.0321979812683 0.7594078341667346
19.125009797071854 311.93091879983785 0.7613782125749253
19.13023735202527 314.0650586657351 0.7635242444454722
19.135464906978683 317.3493035800537 0.7671672745719581
19.140692461932098 319.5878117679658 0.7689534680076693
19.145920016885512 318.29792007402546 0.7678027209278105
19.151147571838926 316.91060459062055 0.7662261442602177
19.15637512679234 316.28392519792607 0.7655967155624284
19.161602681745755 312.8186835314684 0.7623041998027327
19.16683023669917 309.1590472733816 0.7575415365847497
19.172057791652584 307.87639975253546 0.7560501199913223
19.177285346606 308.54840716073073 0.7569142462810464
19.182512901559413 311.99747390413575 0.7602151636290359
19.187740456512827 310.8218256796489 0.7590178829860041
19.19296801146624 307.8741972620537 0.7547584441666625
19.198195566419656 302.8496125445579 0.7481206612598675
19.20342312137307 301.13400912618835 0.7468666440217001
19.208650676326485 301.1919517493172 0.7464812303074257
19.2138782312799 301.47356499621077 0.7474685865348284
19.219105786233314 302.5741528921975 0.7489559040533204
19.22433334118673 302.3740769595168 0.7493000262335071
19.229560896140143 303.2019508692673 0.7509096770330712
19.234788451093557 303.74249235683936 0.7509154087495896
19.24001600604697 301.0705655445334 0.7476604917999264
19.245243561000386 301.58975315844185 0.7479404201637627
19.2504711159538 299.8739149569378 0.7452660501783889
19.255698670907215 298.8799534090187 0.744257771446417
19.26092622586063 295.8712521275862 0.7409698582600358
19.266153780814044 293.7614833216863 0.7377087777314122
19.271381335767458 295.5706416527483 0.7402087759931298
19.276608890720873 298.9930492186477 0.7430810067427842
19.281836445674287 301.37889017163036 0.7457486062830513
19.2870640006277 302.1280162211354 0.7463333460010805
19.292291555581116 300.5291999721861 0.7444476105741356
19.29751911053453 297.8738139109957 0.7418541247873299
19.302746665487945 298.3613293681294 0.7424481272952168
19.30797422044136 299.02600452714483 0.7438566175089004
19.313201775394774 301.76228255317193 0.7467809734213974
19.318429330348188 307.03679548800494 0.7530266396743963
19.323656885301602 309.69863429239524 0.7556479408277422
19.328884440255017 313.73592255724816 0.7602429070273231
19.33411199520843 316.294061726984 0.7629903175777
19.339339550161846 318.89474208354363 0.7672045588421355
19.34456710511526 321.08549654891516 0.7689636173416976
19.349794660068675 325.6360293635119 0.774416735843014
19.35502221502209 333.486882354525 0.7822800955028109
19.360249769975503 340.1490667954991 0.789530985779094
19.365477324928918 350.1393387920043 0.800618934340315
19.370704879882332 360.32354937705054 0.8108771401625733
19.375932434835747 372.1110081714572 0.8236721000569294
19.38115998978916 379.25337967685493 0.8312978174017046
19.386387544742576 381.3661629639606 0.8331877638492561
19.39161509969599 381.6446388340332 0.8339647984646918
19.396842654649404 384.9229188461489 0.83753973309243
19.40207020960282 391.1684462299407 0.8441637193254721
19.407297764556233 393.0787242948662 0.8463528596684206
19.412525319509648 392.1414153608185 0.8446521734133376
19.417752874463062 386.87267979085397 0.8396322877957927
19.422980429416477 383.0254206075379 0.8353993866017229
19.42820798436989 376.1985876760455 0.8274403926246291
19.433435539323305 368.9631959274475 0.8198037857384163
19.43866309427672 365.1120420351262 0.8153313172721204
19.443890649230134 361.3836465480207 0.8115945699536127
19.44911820418355 357.56240627907897 0.8071775799041159
19.454345759136963 354.3869274465798 0.8029649335745351
19.459573314090377 354.377467360675 0.8031580027082864
19.464800869043792 355.02750748385984 0.8031113206509244
19.470028423997206 356.80677726382027 0.804972918682345
19.47525597895062 358.0239879746883 0.8067144781822135
19.480483533904035 356.73040725978706 0.8054753133685472
19.48571108885745 355.15810221269754 0.8040049575529165
19.490938643810864 353.731444075339 0.8022805901162585
19.49616619876428 350.98432319934 0.7983266015368418
19.501393753717693 347.1777530581167 0.7938115423042064
19.506621308671107 346.3146654430462 0.792943224290284
19.51184886362452 346.6047600656289 0.794069918371183
19.517076418577936 348.2346365120114 0.7966488287735308
19.52230397353135 345.92423556465917 0.7940896558867351
19.527531528484765 344.44756658101295 0.792148419248729
19.53275908343818 342.5898151104466 0.7896823812673746
19.537986638391594 345.98245590623446 0.7927806111710707
19.54321419334501 347.4950925647314 0.7943692867322246
19.548441748298423 348.56209776248636 0.7955860778041909
19.553669303251837 346.5756797335322 0.7929613383210251
19.55889685820525 349.5493686624074 0.7964171088387505
19.564124413158666 354.7543714213101 0.8013486917183409
19.56935196811208 359.373804066659 0.8065525873105057
19.574579523065495 360.88308524411553 0.8080212324260827
19.57980707801891 362.216015145423 0.8095242424444781
19.585034632972324 366.8700947672901 0.8149889745108602
19.590262187925738 370.67855028352847 0.8190189898429727
19.595489742879153 374.1941277247434 0.8228458022157592
19.600717297832567 378.1581671601049 0.8275408110707083
19.60594485278598 381.9993834881953 0.831367081080433
19.611172407739396 384.28911283834685 0.833726609486758
19.61639996269281 388.2956788826565 0.8373573782466183
19.621627517646225 390.4133012162273 0.8396270674456843
19.62685507259964 393.4179926168876 0.8427664228381654
19.632082627553054 394.5627445203175 0.843840841365493
19.637310182506468 393.91084338422996 0.8430168640963964
19.642537737459882 394.81465586732287 0.8438664304461562
19.647765292413297 398.3440962149871 0.8475580763787669
19.65299284736671 404.0425071233521 0.8540625498500635
19.658220402320126 406.00680674340947 0.8564030960283052
19.66344795727354 402.62621867213 0.8530261147742463
19.668675512226955 399.7229464990281 0.8500284767943851
19.67390306718037 395.4018416501516 0.8448020085322802
19.679130622133783 393.4071648104414 0.8423164289626162
19.684358177087198 390.34000919993235 0.8388065199113545
19.689585732040612 391.80380127693184 0.8399227863474495
19.694813286994027 389.96742176948965 0.8379353353482104
19.70004084194744 387.55691101815023 0.8352174548992732
19.705268396900856 384.91921684567785 0.8322430990989612
19.71049595185427 383.71054391382864 0.8313626005902356
19.715723506807684 382.0825023063664 0.8293264664638916
19.7209510617611 381.8745571516903 0.8295294937436007
19.726178616714513 379.9726793185016 0.8274112866163067
19.731406171667928 380.62794631065174 0.827817752618489
19.736633726621342 377.3262401134266 0.8244623583772237
19.741861281574757 372.7417250983776 0.8192259795717504
19.74708883652817 372.3162907188019 0.819058536908468
19.752316391481585 374.2248103289927 0.8213193716732121
19.757543946435 376.2268018515973 0.8233171391733831
19.762771501388414 375.0252965766575 0.8219204969474024
19.76799905634183 372.0639794491182 0.8186287199276547
19.773226611295243 368.08775716119504 0.8140146903616106
19.778454166248657 362.7488356488517 0.8083786004355046
19.783681721202072 358.15290104624376 0.8026682379294584
19.788909276155486 353.3706223940115 0.7978266058855463
19.7941368311089 351.2381672356163 0.7951472589229924
19.799364386062315 351.8874089196332 0.7957359635413741
19.80459194101573 348.71600648094244 0.792254186142201
19.809819495969144 347.580656639367 0.7907213195408737
19.81504705092256 341.01608821913237 0.7840118855112461
19.820274605875973 335.74881414847715 0.7785125860674873
19.825502160829387 331.61205127344186 0.7734241954571456
19.8307297157828 328.45563639297615 0.7696503414162182
19.835957270736216 326.37854723312574 0.7667803766122184
19.84118482568963 326.4971535295301 0.766640213484268
19.846412380643045 326.7858407728451 0.7677828684101643
19.85163993559646 324.22113843994083 0.7642986477612879
19.856867490549874 322.04437018269874 0.7620711470153171
19.86209504550329 319.30721575286566 0.7585328254702537
19.867322600456703 317.8135848811932 0.7563911334730083
19.872550155410117 317.29019527903324 0.7561384852582155
19.87777771036353 317.9368348189339 0.7574361118653931
19.883005265316946 321.199482266713 0.7629093433675472
19.88823282027036 322.6332241513953 0.7656266250514822
19.893460375223775 318.15787416701994 0.7592868953915639
19.89868793017719 316.571483691997 0.7560718273033432
19.903915485130604 317.18515418482866 0.7559766827168487
19.909143040084018 317.9538794982249 0.756694314114367
19.914370595037433 322.6521227156657 0.7630859153198782
19.919598149990847 322.9312537254993 0.7630213252070439
19.92482570494426 323.9699761630148 0.7651066988959992
19.930053259897676 323.3983822935245 0.7642499870701516
19.93528081485109 323.0078252688137 0.7631114497596442
19.940508369804505 317.6943259093629 0.7562123967357748
19.94573592475792 314.7901989787621 0.7523221731845037
19.950963479711334 312.4972490146224 0.7501243630451445
19.956191034664748 315.67639357208844 0.7539532684720345
19.961418589618162 318.01824313163877 0.7565419240207454
19.966646144571577 321.71281858808794 0.7611782220698218
19.97187369952499 325.3760770097141 0.7656751776804381
19.977101254478406 330.4474556549533 0.7714382794415794
19.98232880943182 337.39893554739217 0.7789596526573752
19.987556364385235 341.3582133138658 0.7830636113248325
19.99278391933865 346.9688182280707 0.7895963725148881
19.998011474292063 352.71565113616714 0.7957435989461265
20.003239029245478 362.97002434831614 0.8065236159213658
20.008466584198892 379.9378605994894 0.8249009219723524
20.013694139152307 400.0410378826848 0.8455606742741504
20.01892169410572 423.8355388581401 0.8700952215758393
20.024149249059136 442.40004736914074 0.8887741281904974
20.02937680401255 453.1008537654559 0.8993903704979287
20.034604358965964 455.730606617227 0.902269972302564
20.03983191391938 450.2212253353482 0.8967479835032456
20.045059468872793 435.91455793568457 0.8820842514744894
20.050287023826208 423.0165888805494 0.869278938321494
20.055514578779622 410.20938036420216 0.8557611267178136
20.060742133733036 402.766520113442 0.8485061607583202
20.06596968868645 398.07874583129365 0.8434710095577057
20.071197243639865 394.88971824339853 0.8395919559589944
20.07642479859328 393.24342775818127 0.8375229922590852
20.081652353546694 395.9790211243618 0.8403333830370914
20.08687990850011 399.9253292128091 0.8446258773287008
20.092107463453523 405.85409235471286 0.8508087428062903
20.097335018406937 415.1414637780561 0.8602361609832812
20.102562573360352 426.28492003547973 0.8718502358528636
20.107790128313766 439.1712261113882 0.8847504810846077
20.11301768326718 444.4774107313482 0.8900856114161895
20.118245238220595 440.5973656838959 0.8862074288510515
20.12347279317401 429.80282944498987 0.8750822990622208
20.128700348127424 419.83861368010224 0.865016325415244
20.13392790308084 407.9842074018531 0.8524750490417157
20.139155458034253 394.1796699477663 0.8380393954881596
20.144383012987667 380.77375534288944 0.8242027727756739
20.14961056794108 370.8852717352363 0.8135997882112622
20.154838122894496 361.68742772260583 0.8032582933670255
20.16006567784791 354.49195918740764 0.7953523055308518
20.165293232801325 346.16294764639025 0.7861146525072903
20.17052078775474 342.2691862374292 0.7826579483280611
20.175748342708154 340.2528319536184 0.7808667914729748
20.18097589766157 338.9792643575293 0.7786974158006179
20.186203452614983 340.0791244771857 0.7803077090162616
20.191431007568397 339.99854415900177 0.7804181352215945
20.19665856252181 338.66517495961915 0.7790999322035144
20.201886117475226 338.61265335115996 0.7786111447156823
20.20711367242864 340.477287500527 0.7798746185517937
20.212341227382055 341.41187948020996 0.7810326135835512
20.21756878233547 342.6418870190363 0.7825222307134335
20.222796337288884 341.3395072614425 0.7810039227608444
20.228023892242298 343.2764421976263 0.7840075056202148
20.233251447195713 343.70402705385845 0.7836818680662891
20.238479002149127 344.1654841677571 0.783925018858221
20.24370655710254 345.79215446237407 0.7846529946731722
20.248934112055956 347.4795252266077 0.7860188122899118
20.25416166700937 350.48097816981726 0.7897125863019604
20.259389221962785 353.40675599541635 0.7928325614703617
20.2646167769162 357.3351525785132 0.7972457213812232
20.269844331869614 359.35422011886044 0.7994239341961038
20.275071886823028 359.2808257491235 0.799565892119866
20.280299441776442 353.24144787108685 0.7932941734450643
20.285526996729857 346.8773333138634 0.7863277706375282
20.29075455168327 342.1512011796829 0.7811214254755313
20.295982106636686 342.0376328140001 0.7810261348608335
20.3012096615901 343.5427761476163 0.7826421656428107
20.306437216543515 345.6084364628823 0.7851676038298726
20.31166477149693 347.0746736352953 0.7864949146849087
20.316892326450343 344.9728144126541 0.783892028834789
20.322119881403758 338.5084949525169 0.7767189655395076
20.327347436357172 336.34975728292187 0.7735408163507586
20.332574991310587 331.1639435495013 0.7676409994854295
20.337802546264 331.4479025339012 0.7679667882131728
20.343030101217416 329.3839045679162 0.765459527763692
20.34825765617083 328.7351762768618 0.7644767813036464
20.353485211124244 323.0332954123012 0.758278125116639
20.35871276607766 317.0522240043159 0.7511585516372533
20.363940321031073 314.48510101178357 0.7488898980695469
20.369167875984488 311.8277718769803 0.7460257424096806
20.374395430937902 312.7680684484427 0.7478774482178006
20.379622985891316 311.9863095293539 0.7479940582602449
20.38485054084473 310.9807202961165 0.7459908240242628
20.390078095798145 308.0460261941979 0.7425801743047884
20.39530565075156 306.91644888775295 0.7397399873090674
20.400533205704974 308.5058385130528 0.7412870669188364
20.40576076065839 310.7656190722265 0.7442878605995075
20.410988315611803 310.9057278462834 0.7455532444064729
20.416215870565217 307.5073632634407 0.7428258588230302
20.421443425518632 305.53833191069265 0.740086888717512
20.426670980472046 304.0648604203271 0.7370908973172595
20.43189853542546 303.86107377690394 0.7363856894533779
20.437126090378875 306.8877392692191 0.7394553140903372
20.44235364533229 308.968425804228 0.7422338886876888
20.447581200285704 311.86226833790573 0.7459560691252697
20.45280875523912 311.61800291916387 0.7452531929799671
20.458036310192533 313.65843755389193 0.7485599629228735
20.463263865145947 316.5267334987832 0.7514342469663234
20.46849142009936 319.59991897821857 0.7550612640544497
20.473718975052776 321.64919495439045 0.7565217677689207
20.47894653000619 319.7841399528441 0.7534054324367813
20.484174084959605 316.61056088338137 0.7504391796203187
20.48940163991302 318.13871869828813 0.7524401899591492
20.494629194866434 316.92444837994344 0.751265502311754
20.49985674981985 317.95306797236753 0.7524306997835137
20.505084304773263 318.01024004462306 0.7518662612960264
20.510311859726677 319.97424514053245 0.7544940721356578
20.51553941468009 321.99562203796864 0.7567682170896654
20.520766969633506 324.777831809131 0.7604778985859529
20.52599452458692 324.55338286263026 0.7606974108258551
20.531222079540335 320.73992808502675 0.7555092949092089
20.53644963449375 319.22720640331164 0.753545429999967
20.541677189447164 315.80301697507645 0.7486705953568121
20.546904744400578 319.5028330252722 0.7520210916830804
20.552132299353993 319.5502682513733 0.7527897190837702
20.557359854307407 327.56003247073187 0.7617134397049914
20.56258740926082 330.9322167111097 0.7662069105460154
20.567814964214236 330.61470748629466 0.7659615237544041
20.57304251916765 326.5883465880168 0.7612742181719592
20.578270074121065 326.9071707083753 0.7616867309901569
20.58349762907448 328.03400725776584 0.7628391753348907
20.588725184027894 326.29033694997037 0.760467228931383
20.593952738981308 327.25664862732236 0.7616268421828342
20.599180293934722 327.94959379225133 0.7615254473068963
20.604407848888137 329.91077131290746 0.7641993414022497
20.60963540384155 330.1123403263868 0.7642882942193444
20.614862958794966 327.9691648889739 0.7617245929897781
20.62009051374838 327.49013821025886 0.7621056783668909
20.625318068701795 326.05791471582074 0.7607555220202867
20.63054562365521 323.7344827550635 0.7590940410428199
20.635773178608623 318.56616271127564 0.752617367888101
20.641000733562038 313.8907799946821 0.7468442287643097
20.646228288515452 310.55188082853317 0.7426615194554265
20.651455843468867 310.41395607544223 0.7415448813596727
20.65668339842228 310.5788207337203 0.7418451206138806
20.661910953375695 311.55088597094425 0.7426595325721577
20.66713850832911 312.02107476096626 0.7438294026197703
20.672366063282524 309.69422077759435 0.7420644740857708
20.67759361823594 313.2194564816905 0.7469133776767511
20.682821173189353 316.44432498891416 0.7507136719220108
20.688048728142768 317.51920542551096 0.751642003141534
20.693276283096182 314.08345793308973 0.7467252214705308
20.698503838049596 310.26630913985167 0.7427498997794144
20.70373139300301 309.5420263275022 0.7420758330510345
20.708958947956425 307.40425401469327 0.7399168341737958
20.71418650290984 307.02799362644913 0.7399290382792213
20.719414057863254 307.2386474507085 0.7400540605523127
20.72464161281667 308.52080617048773 0.7412507730110965
20.729869167770083 308.36317683703777 0.7398678374340509
20.735096722723497 309.33814328905993 0.740129798929545
20.740324277676912 310.1397950610798 0.7409492418307149
20.745551832630326 311.4180977629938 0.7423593492611964
20.75077938758374 309.783593319831 0.7405047671379055
20.756006942537155 308.88174640449324 0.7389959755185054
20.76123449749057 310.4940799822769 0.7413111613343673
20.766462052443984 313.0692917363844 0.7446216893495478
20.7716896073974 314.3938626997842 0.7460318460858963
20.776917162350813 317.5141097282772 0.7497050384493952
20.782144717304227 319.32657456161496 0.7522048963443454
20.78737227225764 320.5727835879394 0.7537009206976993
20.792599827211056 318.0892467737934 0.7512339843597614
20.79782738216447 319.83311498437547 0.7524883403691713
20.803054937117885 322.9411031278524 0.7560137038666277
20.8082824920713 331.58072920099585 0.7653219880946409
20.813510047024714 336.7173575873664 0.7708278642898833
20.81873760197813 343.1222249654582 0.7780065089359142
20.823965156931543 344.6445402704528 0.7794211714632922
20.829192711884957 347.4085677919969 0.782685438890386
20.83442026683837 347.8627470345459 0.7830748279703946
20.839647821791786 349.03486634244 0.7842955472081515
20.8448753767452 351.2107833956211 0.7867716749934495
20.850102931698615 354.9161937406566 0.791242717797456
20.85533048665203 359.3714663310538 0.7964426294196483
20.860558041605444 359.199278940812 0.7962449455811076
20.865785596558858 357.33865347318005 0.7938583710035162
20.871013151512273 353.7990733413762 0.7896345453126842
20.876240706465687 350.8168545801422 0.7860936946904598
20.8814682614191 349.33696914593077 0.7847303003966216
20.886695816372516 344.5179767820451 0.7794799292973197
20.89192337132593 343.8117202462093 0.7782928413382918
20.897150926279345 343.0290375538497 0.777547696461706
20.90237848123276 342.85478914357265 0.7778208061745364
20.907606036186174 339.84514093761356 0.7745440935365456
20.912833591139588 339.3972962191924 0.7742455187355894
20.918061146093002 338.3561008606895 0.7723982622649884
20.923288701046417 337.50871600474295 0.772235115067544
20.92851625599983 336.0735976769604 0.7702583913659521
20.933743810953246 337.7784773663521 0.7723629570293078
20.93897136590666 337.9253339259335 0.7716066828620826
20.944198920860075 337.5526584626059 0.7709882869892322
20.94942647581349 339.2135602394665 0.7727225592947915
20.954654030766903 341.18025195550223 0.7749892568257812
20.959881585720318 342.05998116712584 0.7762415716541621
20.965109140673732 344.511437440388 0.7792630233652251
20.970336695627147 344.8228179474355 0.7805351278898753
20.97556425058056 345.7678435335103 0.7816728527604012
20.980791805533975 342.2564026562391 0.7773058557649813
20.98601936048739 338.5312382575245 0.7722585683561185
20.991246915440804 337.018658236075 0.7698784310678393
20.99647447039422 335.15988428134426 0.7681098193903148
21.001702025347633 333.4573970881032 0.7666533928266989
21.006929580301048 332.5147196053141 0.7651043924391064
21.012157135254462 330.3094268637828 0.7626411637687819
21.017384690207876 329.3735243343976 0.7629369844156155
21.02261224516129 330.26022020100544 0.7643316275995944
21.027839800114705 330.22015230430895 0.7644554876286029
21.03306735506812 330.288311084582 0.7623514239539952
21.038294910021534 325.71129030111666 0.7575204457242554
21.04352246497495 324.4592168948635 0.7562216867611377
21.048750019928363 324.7511419205953 0.7569986958823849
21.053977574881777 324.9414095244647 0.756973888865174
21.059205129835192 326.09782915429435 0.7573347742537181
21.064432684788606 325.6633561319782 0.7566527682260765
21.06966023974202 323.45777235402824 0.7539652648174383
21.074887794695435 318.16177170826967 0.7476052338552824
21.08011534964885 313.0999180641111 0.7419027775927947
21.085342904602264 308.98436858721425 0.7370937326134078
21.09057045955568 309.93760983823597 0.7383960537248038
21.095798014509093 309.02162716294686 0.736998817356653
21.101025569462507 308.17012800989517 0.7359670449097618
21.10625312441592 306.9895666095342 0.734817909652069
21.111480679369336 307.6974684787363 0.735414086510856
21.11670823432275 304.2396141679112 0.7304306309809885
21.121935789276165 296.3762245362327 0.721945161667499
21.12716334422958 292.1526414306598 0.7161425169277826
21.132390899182994 291.31407629925184 0.715217091142735
21.13761845413641 295.1581307732813 0.7191893525135385
21.142846009089823 295.3728607060975 0.7193943938096606
21.148073564043237 293.0051249624355 0.7161523798232182
21.15330111899665 289.9294557189047 0.7114572660619423
21.158528673950066 289.31779263696126 0.7113449660351517
21.16375622890348 291.3448933717591 0.7146075509959661
21.168983783856895 291.1642465124964 0.7136036345166176
21.17421133881031 290.1099771499017 0.7117090044837316
21.179438893763724 287.34537062080693 0.7080108094587871
21.184666448717138 284.95651749784645 0.7052727146835924
21.189894003670553 283.53966219546675 0.7029560303347596
21.195121558623967 284.3719020981465 0.7025637239051336
21.20034911357738 287.5500648296491 0.705758072518437
21.205576668530796 287.9965889638153 0.7062560291564614
21.21080422348421 287.04238776424813 0.7057493768596009
21.216031778437625 283.6110839367981 0.7022279019590254
21.22125933339104 282.91244228641455 0.7020700859999419
21.226486888344454 281.4372666683971 0.7009467485911778
21.231714443297868 284.4013806458176 0.7041893474959268
21.236941998251282 285.82918490582875 0.7047140759369593
21.242169553204697 286.481251700762 0.7042374075337205
21.24739710815811 286.39457704555264 0.7037311936073057
21.252624663111526 286.6481303294396 0.7042503416568187
21.25785221806494 286.29550303290455 0.7045238468715896
21.263079773018355 287.71567575352975 0.7068510645195705
21.26830732797177 288.6947206014812 0.7079306548637726
21.273534882925183 288.7469161409153 0.7066542480833088
21.278762437878598 288.1344968923175 0.7046640984703529
21.283989992832012 290.3141709747544 0.7152363299736856
21.289217547785427 291.8381198187103 0.728400115244016
21.29444510273884 290.26110900297346 0.7330496125218873
21.299672657692255 284.0872412396365 0.7295602407257663
21.30490021264567 286.0151492211759 0.7362744271102794
21.310127767599084 289.0383998282641 0.7441714088005903
21.3153553225525 290.75148355135445 0.7498493387830636
21.320582877505913 290.3707165897342 0.7529787186748752
21.325810432459328 287.7202508493466 0.7525598271442991
21.331037987412742 289.3837914813821 0.7585774561409075
21.336265542366156 290.4532955436169 0.7631730359242744
21.34149309731957 293.09113339938443 0.7691170605574776
21.346720652272985 296.12278816607505 0.7753371595806774
21.3519482072264 294.6714761955392 0.7761798680447753
21.357175762179814 295.1391269345906 0.7794038954767791
21.36240331713323 292.21077900417043 0.7787229177350419
21.367630872086643 293.51507103830727 0.7816893322415902
21.372858427040057 291.83739743184475 0.7824276657697752
21.378085981993472 292.7382547796796 0.7857867409529878
21.383313536946886 293.54007516266415 0.7892070700896049
21.3885410919003 296.84297079865433 0.7956274432603457
21.393768646853715 298.360476648645 0.7984225870671268
21.39899620180713 299.72042259782137 0.80308965523134
21.404223756760544 298.7890355504469 0.8028951987389837
21.40945131171396 298.2263876012447 0.8047014297222117
21.414678866667373 297.09014398679767 0.8055110259923999
21.419906421620787 295.67104389865545 0.8057721673123779
21.4251339765742 298.00398334439035 0.8112094100286351
21.430361531527616 300.3033993427472 0.8160972617852877
21.43558908648103 304.0804015738255 0.8238997134411042
21.440816641434445 302.0301182528997 0.8233474234314697
21.44604419638786 302.4770282362005 0.8254044573730871
21.451271751341274 304.139534587661 0.8287425025386644
21.45649930629469 308.64031836873863 0.8354433167743824
21.461726861248103 311.8494724238636 0.8420970004297457
21.466954416201517 311.7632157924476 0.8447329130842454
21.47218197115493 312.1354319204838 0.8471327681005694
21.477409526108346 311.6771689177117 0.8483238305198878
21.48263708106176 308.2575639516609 0.8443823916451346
21.487864636015175 305.5538474735916 0.8420106098749447
21.49309219096859 302.5589496342856 0.8401327240040544
21.498319745922004 303.61210342264707 0.8446026088970662
21.503547300875418 302.03824613545856 0.8458840979699276
21.508774855828833 303.9658331478144 0.8472712424961721
21.514002410782247 300.3884315241692 0.8234731244835001
21.51922996573566 303.99629060593026 0.8187601935493576
21.524457520689076 306.3053906651047 0.8146601130607211
21.52968507564249 304.58155699961463 0.8078151304681609
21.534912630595905 301.8523942701309 0.8001035827108474
21.54014018554932 299.0635749634952 0.7932158019427469
21.545367740502734 303.34265648590537 0.7971457483756531
21.550595295456148 302.72751167731957 0.7947118337766197
21.555822850409562 302.1738082435453 0.791159021962158
21.561050405362977 300.3048951910743 0.7853371918398665
21.56627796031639 298.47653584724753 0.7797353070796703
21.571505515269806 300.04358201930245 0.7795702179651548
21.57673307022322 301.6712514646487 0.7803527244218403
21.581960625176634 303.7943742774036 0.7825164690708643
21.58718818013005 301.8213551805437 0.7790451301177392
21.592415735083463 299.17265461604535 0.773622359197662
21.597643290036878 297.9201457432079 0.7707475451447486
21.602870844990292 293.8776137105795 0.76404115213301
21.608098399943707 295.8418109902897 0.7656557420850776
21.61332595489712 295.4565139397114 0.7633570592148804
21.618553509850535 296.4054328948643 0.7631976917135171
21.62378106480395 296.53024039400947 0.7622052758691035
21.629008619757364 297.874317902857 0.7642679163597381
21.63423617471078 301.9949213877307 0.7690509428643042
21.639463729664193 302.38984266264004 0.7682899078743611
21.644691284617608 300.88688246038924 0.7639899278818231
21.649918839571022 302.151246913275 0.7651033197531846
21.655146394524436 304.94370296070343 0.7689510302178294
21.66037394947785 304.27469199802766 0.7685364321671518
21.665601504431265 302.5071037479172 0.7668274609131358
21.67082905938468 304.1196744656989 0.767542859320613
21.676056614338094 308.6708593117491 0.770745853715943
21.68128416929151 311.07680749863374 0.7714231788484713
21.686511724244923 311.9696634039047 0.7711229890739537
21.691739279198337 316.3481969673061 0.7768020494859392
21.696966834151752 318.62660227131926 0.7786250905804267
21.702194389105166 321.6876032774068 0.7818905482343096
21.70742194405858 318.925323056931 0.7775902689154202
21.712649499011995 321.67325473396824 0.7799393089872463
21.71787705396541 325.8613064661058 0.784407414051085
21.723104608918824 329.36347183411505 0.7888366502918885
21.72833216387224 333.02824795655135 0.7929371320688119
21.733559718825653 330.4929537458079 0.7896731308242305
21.738787273779067 331.1267575942565 0.7886330597522726
21.74401482873248 333.1168455874195 0.790715149295356
21.749242383685896 339.6475732473701 0.7988163124330341
21.75446993863931 339.99236330026457 0.7994162982248866
21.759697493592725 341.9601693043415 0.8020052892047033
21.76492504854614 342.35394632455166 0.8016919479905968
21.770152603499554 344.6891571417275 0.8046702341819124
21.77538015845297 345.0399779128451 0.8050090042329183
21.780607713406383 349.81925003863955 0.81038082038835
21.785835268359797 356.616364310305 0.8183546411853501
21.79106282331321 359.2430123569603 0.8203213702435957
21.796290378266626 361.1245182024931 0.822314337072023
21.80151793322004 362.85609521679635 0.8232924105136896
21.806745488173455 365.7338919709324 0.8257267235657715
21.81197304312687 367.71514242811264 0.8274584645639567
21.817200598080284 368.88793493663553 0.8285424584549038
21.822428153033698 374.3359241880318 0.8349617230507499
21.827655707987113 374.6329346242699 0.8364141896651256
21.832883262940527 370.38049929682916 0.8316469579284959
21.83811081789394 367.8595415949338 0.8288088736724638
21.843338372847356 361.29766354406513 0.8203953931898781
21.84856592780077 356.11133195252216 0.8142021177194197
21.853793482754185 351.55769257639827 0.8089033535720878
21.8590210377076 351.3605475859208 0.8081960735495906
21.864248592661014 353.19544617249926 0.8099778815424953
21.869476147614428 355.5052610496042 0.812450623929679
21.874703702567842 354.3991769375472 0.8119080757354445
21.879931257521257 350.09458488299856 0.8068981376889878
21.88515881247467 348.3158947070961 0.8045555752282462
21.890386367428086 347.2368801003032 0.8023957741563857
21.8956139223815 343.64517674496847 0.7987283492343875
21.900841477334914 342.88449970049464 0.797754910683613
21.90606903228833 341.34540870331193 0.7962134652910562
21.911296587241743 344.62785847259437 0.7993151718729833
21.916524142195158 347.26506267528464 0.8023430122101154
21.921751697148572 346.35192274877494 0.801213985238356
21.926979252101987 346.53564587335063 0.8005843608907082
21.9322068070554 346.8355707202453 0.8005185337648713
21.937434362008815 351.07737612459977 0.8053074826560969
21.94266191696223 351.23957728552176 0.8052347309195031
21.947889471915644 350.0778841369405 0.8040120156508817
21.95311702686906 348.01856976223394 0.8016615830954641
21.958344581822473 348.0735556800738 0.8012712244826187
21.963572136775888 350.12140786151565 0.8032096568639584
21.968799691729302 351.9374743463302 0.8045986515142667
21.974027246682716 354.1798210370562 0.8073236615747879
21.97925480163613 353.60265907471666 0.8062326274013382
21.984482356589545 347.8257981664969 0.7992308224376936
21.98970991154296 347.0370536858472 0.7978694275469645
21.994937466496374 347.92826276147764 0.7982409447805042
22.00016502144979 347.0805400452314 0.797470410573052
22.005392576403203 346.49318030971244 0.7964960550086528
22.010620131356617 345.16532651611556 0.7949398183768077
22.015847686310032 348.79834347933775 0.799069752351397
22.021075241263446 357.43477845922337 0.8083430289486131
22.02630279621686 363.12541223831147 0.8151423934372738
22.031530351170275 368.6153176630404 0.8204995370839397
22.03675790612369 370.29025000436206 0.8225704977352543
22.041985461077104 369.89672275330076 0.8217877727579339
22.04721301603052 373.4187931322719 0.8249485932981233
22.052440570983933 378.3068009147615 0.8305108509994925
22.057668125937347 382.1923513782152 0.8341373671938941
22.06289568089076 382.0994390877756 0.8343358075480771
22.068123235844176 380.17112024543854 0.8320675903577702
22.07335079079759 375.7772931507499 0.8267399751505327
22.078578345751005 370.13083933073085 0.820315146955545
22.08380590070442 365.1724813836262 0.8149693020486081
22.089033455657834 361.83894155187994 0.8119292012102013
22.09426101061125 362.82553580040616 0.8132071575067538
22.099488565564663 363.74059904440685 0.8131608837715208
22.104716120518077 366.177366812336 0.8155853103454832
22.10994367547149 367.7025623034524 0.8166260816157512
22.115171230424906 364.3193731587356 0.8126517470721395
22.12039878537832 360.45323049498774 0.8085402497909215
22.125626340331735 354.8484161467776 0.8022379221680366
22.13085389528515 354.5524447406683 0.8023870337646608
22.136081450238564 356.02885234002093 0.8036219207820101
22.141309005191978 355.59008702519867 0.8027783204191399
22.146536560145393 351.7877974922921 0.7983412439162108
22.151764115098807 348.0375672465465 0.7938179995245532
22.15699167005222 346.81357610581745 0.7922195802714844
22.162219225005636 347.443017827401 0.7924131616647118
22.16744677995905 349.03346508082245 0.7939349402260463
22.172674334912465 350.2734581744917 0.7963577588480406
22.17790188986588 350.50688073544677 0.7961834724959029
22.183129444819293 347.25854516881986 0.7935092128581154
22.188356999772708 347.48661789441485 0.7932170223704655
22.193584554726122 348.64499141244136 0.7949639779352101
22.198812109679537 350.1504153237409 0.7965381125101398
22.20403966463295 350.590790181435 0.7965954783664019
22.209267219586366 352.9672277286601 0.799252001768916
22.21449477453978 353.20837891642765 0.7986216561048418
22.219722329493194 352.9823336816673 0.7975494187742622
22.22494988444661 348.3455339833671 0.7920864932209424
22.230177439400023 347.80661227082487 0.7914338262281092
22.235404994353438 347.8723832371507 0.7923464248472403
22.240632549306852 346.8130537539712 0.7914638098379634
22.245860104260267 342.2939266790995 0.7858569169582825
22.25108765921368 335.9241289303837 0.7790903036435813
22.256315214167095 332.1560779237691 0.7745064334458248
22.26154276912051 329.78566120791805 0.7721810472322878
22.266770324073924 331.0848002773752 0.7733186547312758
22.27199787902734 331.98173262406607 0.7739983410670944
22.277225433980753 330.8405570700139 0.7731328259447295
22.282452988934168 328.24252905486094 0.7698237943825312
22.287680543887582 322.4507482079795 0.7631345122825484
22.292908098840996 318.0524591379224 0.7570793356717741
22.29813565379441 313.65778248955104 0.7510166192197962
22.303363208747825 312.2617577586675 0.7495600287738297
22.30859076370124 314.3586137127845 0.7521597144166816
22.313818318654654 317.06963694477344 0.7560911699518791
22.31904587360807 319.3029579683532 0.7584515126266766
22.324273428561483 316.89583375844336 0.7548198637976896
22.329500983514897 316.11102353216853 0.7540120041176418
22.334728538468312 314.553998343885 0.7525379629354217
22.339956093421726 311.5456230657289 0.7502488801484472
22.34518364837514 310.83251176783085 0.7500944228709459
22.350411203328555 309.76209029166034 0.7480870849753601
22.35563875828197 310.2170312662242 0.74794790152618
22.360866313235384 311.33765834343274 0.7486738324530482
22.3660938681888 312.10716040563966 0.7499419933528171
22.371321423142213 310.0230738467664 0.7473124016979337
22.376548978095627 305.43427634709116 0.7414088932391856
22.38177653304904 301.53262078925655 0.7371328443381859
22.387004088002456 299.7692891127559 0.7348047970766747
22.39223164295587 299.2608946256764 0.7348465621651376
22.397459197909285 295.9187484044455 0.7299544020923905
22.4026867528627 294.490919558207 0.7271651133793434
22.407914307816114 294.1358657760519 0.7270536720941796
22.41314186276953 294.5159592649366 0.7272984870856645
22.418369417722943 296.4364813941186 0.7298567403514031
22.423596972676357 295.89250821334616 0.7301207031943631
22.42882452762977 292.3526441735923 0.7254488242631322
22.434052082583186 289.0634091621702 0.7215516748354667
22.4392796375366 290.1055779526887 0.7216355994425572
22.444507192490015 291.89285443095315 0.7238313838027267
22.44973474744343 290.7103963245447 0.7233471770659846
22.454962302396844 287.9135252500416 0.72060379997889
22.460189857350258 286.46427196971825 0.7196400531416338
22.465417412303673 282.9237728044355 0.7147925093761435
22.470644967257087 282.85968129694095 0.7134891665932558
22.4758725222105 282.8906098956413 0.7134407511922238
22.481100077163916 288.18148451223556 0.7214211550255349
22.48632763211733 291.6103698243366 0.7258108336592364
22.491555187070745 289.74921619121983 0.7241959648431935
22.49678274202416 286.1042521944814 0.7182172664798839
22.502010296977573 282.3611551472942 0.7144199284665208
22.507237851930988 278.85970262666774 0.7091539864634973
22.512465406884402 279.97781722933956 0.7105120076744657
22.517692961837817 280.7691347070944 0.7113316036543608
22.52292051679123 283.568951225785 0.7145790854682686
22.528148071744646 282.62707803936945 0.7125214847896635
22.53337562669806 281.957411224724 0.7113640268057752
22.538603181651474 280.5149181166377 0.7102660245589797
22.54383073660489 279.02865374796784 0.709581386284286
22.549058291558303 277.6295118124695 0.7077135195606843
22.554285846511718 276.7915433240375 0.705667419944798
22.559513401465132 279.67879834818064 0.7072928067288394
22.564740956418547 280.50928928755746 0.7075271510779931
22.56996851137196 280.1696286981184 0.7074311502048901
22.575196066325375 277.28992264284966 0.7040645894361137
22.58042362127879 274.17639316309845 0.6997908245810219
22.585651176232204 274.1977033409189 0.6998947065331977
22.59087873118562 276.3778930501564 0.7032567059479714
22.596106286139033 276.6309516951469 0.7036260878516917
22.601333841092448 277.90895523869295 0.7046541315789838
22.606561396045862 278.5035019512652 0.705547580925384
22.611788950999276 279.3413530670546 0.7067050721219755
22.61701650595269 282.17640473090626 0.711160810553603
22.622244060906105 284.35130030212736 0.7139993624490688
22.62747161585952 281.7670700305835 0.7108336046106595
22.632699170812934 277.63998923962583 0.7050800787968481
22.63792672576635 273.52941988256754 0.6993249527641537
22.643154280719763 273.834340647287 0.699483805452878
22.648381835673177 278.83083608071564 0.7064865606704923
22.653609390626592 283.2225191616242 0.7115088128210796
22.658836945580006 283.1534901342778 0.7099054589900408
22.66406450053342 281.1419372623691 0.7070653046015943
22.669292055486835 283.26092566684855 0.7107605018396942
22.67451961044025 285.65611388865625 0.7147683071320872
22.679747165393664 287.10225821462274 0.7164874002039773
22.68497472034708 287.37527914756953 0.7155938043256361
22.690202275300493 287.8383899591754 0.7161755225378644
22.695429830253907 288.6177157854535 0.7180819786205662
22.70065738520732 288.20740781415657 0.7172551464452547
22.705884940160736 290.0070824967444 0.718895685576385
22.71111249511415 291.1765662969132 0.720221046831591
22.716340050067565 293.55877607385145 0.7235470562747733
22.72156760502098 294.03016071886054 0.7238388654647983
22.726795159974394 291.77464443375544 0.7205858012590337
22.73202271492781 294.41220475311997 0.7233089446417411
22.737250269881223 293.7974142558616 0.7230298184992122
22.742477824834637 295.6813134537785 0.724831825965375
22.74770537978805 295.29048039887033 0.7233148320151876
22.752932934741466 296.6323651104395 0.7240435196941618
22.75816048969488 295.8208422306115 0.7228377573643714
22.763388044648295 296.3985129711787 0.7249076506761214
22.76861559960171 298.9007892764838 0.7294203938633725
22.773843154555124 301.48212660060153 0.7328097319974747
22.779070709508538 302.01115857201114 0.7325264737056362
22.784298264461952 303.42506089563534 0.7335256055807475
22.789525819415367 303.7512486104535 0.7347684492597364
22.79475337436878 304.2540922744128 0.735861035586408
22.799980929322196 304.94658310086686 0.7358320044617913
22.80520848427561 307.5691850012777 0.738151264218892
22.810436039229025 311.31459797670277 0.7413323452138648
22.81566359418244 310.1505988587816 0.7401069054320174
22.820891149135853 309.4880683271738 0.7389981202321249
22.826118704089268 310.65775200432915 0.7406088239726591
22.831346259042682 315.99691595592395 0.7464685001043778
22.836573813996097 320.7763684981786 0.751878416588057
22.84180136894951 326.1029104984522 0.7580936973266185
22.847028923902926 329.1088096289406 0.7615215206364924
22.85225647885634 327.6002563401028 0.7596829143724759
22.857484033809754 327.9041635169705 0.7599596520204639
22.86271158876317 330.31410223360564 0.762854626487828
22.867939143716583 335.6064147666241 0.7692762970093355
22.873166698669998 332.16526126547654 0.7649993192300856
22.878394253623412 331.9732877821918 0.7644837676644356
22.883621808576827 330.6339833258266 0.7627732512801505
22.88884936353024 328.7108686545082 0.760514980744167
22.894076918483655 328.1591931386489 0.7606831064846938
22.89930447343707 327.96718125000285 0.761405671091493
22.904532028390484 330.69285431144704 0.7642785245639196
22.9097595833439 329.38337720303576 0.7626502114035046
22.914987138297313 329.80307620644516 0.7617917049667278
22.920214693250728 333.02755870509577 0.7658324094637378
22.925442248204142 337.05480853428753 0.7713462009196651
22.930669803157556 335.41316944459834 0.7695598301161191
22.93589735811097 332.896599206082 0.7666306101993617
22.941124913064385 335.5394565350821 0.7681389190097754
22.9463524680178 336.456949729096 0.7688438028328534
22.951580022971214 335.7822331217946 0.7679726872231748
22.95680757792463 327.8558385666116 0.7587808166049289
22.962035132878043 324.2057524401722 0.7551349658601545
22.967262687831457 323.93426622312774 0.7548184049014315
22.972490242784872 328.21182779466244 0.759889533229502
22.977717797738286 331.7609000989241 0.7638826594376686
22.9829453526917 333.2361252846915 0.765281599527224
22.988172907645115 333.8137274267502 0.7655331651353458
22.99340046259853 331.08448062784845 0.7612776976424175
22.998628017551944 328.6560240859913 0.7590234441930581
23.00385557250536 327.76108529230464 0.7579793062342061
23.009083127458773 328.1273112225279 0.7584647738802337
23.014310682412187 327.5924342245914 0.7577091694664726
23.0195382373656 325.9110942136518 0.7551128263791435
23.024765792319016 327.67500988101335 0.7573705777732497
23.02999334727243 327.0858796103713 0.7564736723183939
23.035220902225845 325.33234329614925 0.7544463691172405
23.04044845717926 325.51459155281304 0.7547979036606478
23.045676012132674 327.60890320478137 0.7568171087582499
23.05090356708609 329.29997306497285 0.7598424731140553
23.056131122039503 329.5139795602951 0.7599902830444839
23.061358676992917 330.8733606816193 0.7611678704005441
23.06658623194633 327.52625344598925 0.7570668034161355
23.071813786899746 323.8589945791209 0.7528203928119693
23.07704134185316 318.80062867700224 0.7480017672809237
23.082268896806575 318.19125489223984 0.7468164631853553
23.08749645175999 318.81481236222834 0.7471198700795256
23.092724006713404 321.0290770830606 0.7495636864047204
23.097951561666818 322.8820703063135 0.7519136495082133
23.103179116620232 322.2134450705451 0.7511681831661046
23.108406671573647 317.56252245836527 0.745433600696293
23.11363422652706 316.4157617478176 0.7441576899159493
23.118861781480476 315.1102422474013 0.7432993357239075
23.12408933643389 315.6615521001228 0.7438312909775089
23.129316891387305 318.9457568235183 0.7475935396328194
23.13454444634072 318.9784811416799 0.7474294479982903
23.139772001294133 315.2076759470183 0.7423219372270095
23.144999556247548 313.6476839846573 0.7403377459993826
23.150227111200962 314.8818787502685 0.7407530883394221
23.155454666154377 316.63165667576857 0.7432601000178924
23.16068222110779 316.08709269642355 0.7426676891591875
23.165909776061206 312.8657300894704 0.7390508232469714
23.17113733101462 311.34046659726454 0.7369978743447325
23.176364885968034 314.584082730733 0.7406008466137146
23.18159244092145 316.0031178546311 0.742691301176725
23.186819995874863 317.14531544879463 0.7441694675210713
23.192047550828278 319.3784872808594 0.7473290650630545
23.197275105781692 318.1770597690445 0.7463357899122486
23.202502660735107 314.6324271774258 0.7422825321498939
23.20773021568852 310.4519573285486 0.7370499852054021
23.212957770641935 309.61413556845474 0.7361922979554084
23.21818532559535 308.37035441865436 0.7340816249712712
23.223412880548764 308.8772377924195 0.7345251427683689
23.22864043550218 309.8492034572946 0.7347716645221704
23.233867990455593 310.06348194755594 0.7360193898913903
23.239095545409008 309.8693205679122 0.7356852581786046
23.244323100362422 311.30652744834697 0.7377276164438237
23.249550655315836 312.8780057405609 0.7393674291259106
23.25477821026925 312.79866226796355 0.7391873542732151
23.260005765222665 312.7222670180054 0.7400882085068348
23.26523332017608 313.566645561631 0.7404282640200585
23.270460875129494 313.6258527789875 0.7399667856009619
23.27568843008291 315.88073127222657 0.7417294270149081
23.280915985036323 317.69846689401896 0.7439244962387206
23.286143539989737 318.77450763137097 0.7454238013762159
23.291371094943152 319.824869408352 0.7470333149848413
23.296598649896566 323.02308660347404 0.7509809598903117
23.30182620484998 325.9875268604939 0.753826253420931
23.307053759803395 327.823460181613 0.7545575899795813
23.31228131475681 329.5160083148943 0.7573872638421653
23.317508869710224 331.2314347083854 0.7598239961305421
23.32273642466364 333.74122184625196 0.7629262880337258
23.327963979617053 337.9430289749733 0.7668452109717517
23.333191534570467 338.04020822406335 0.7668109239047538
23.33841908952388 334.27805050161066 0.7632417787514869
23.343646644477296 332.16108161761775 0.7608034430553535
23.34887419943071 330.4086422024063 0.7582301677084718
23.354101754384125 329.13297646509176 0.7566420904498697
23.35932930933754 328.60527728371034 0.7552882550400531
23.364556864290954 329.7855254199624 0.7570745056377058
23.369784419244368 332.2009278733795 0.7599006304608654
23.375011974197783 331.49803920496896 0.7596384801569452
23.380239529151197 332.02154436571846 0.7597296353192745
23.38546708410461 331.4825235815044 0.7583345750872197
23.390694639058026 335.6769764752129 0.7634770363506856
23.39592219401144 338.0533525524742 0.7663819152205317
23.401149748964855 336.41235964323084 0.7647425055154916
23.40637730391827 335.48901802748065 0.7632707175923263
23.411604858871684 334.34548078487705 0.761939266400106
23.416832413825098 336.397175068434 0.7642368790462148
23.422059968778512 332.60305131620703 0.7599954648799114
23.427287523731927 331.6390509681333 0.759088011394877
23.43251507868534 331.2254446305503 0.758639561560913
23.437742633638756 332.012802322694 0.7602127369045774
23.44297018859217 332.1046677811251 0.7601472268845005
23.448197743545585 331.77897058339767 0.7590565721829041
23.453425298499 333.7329831466104 0.7605770867665211
23.458652853452413 335.2795670191582 0.7629227392256591
23.463880408405828 336.09004002205614 0.7631469391761266
23.469107963359242 333.8460112765042 0.7609002877210357
23.474335518312657 330.4158744650986 0.7567611632592146
23.47956307326607 329.75705757093465 0.7563708843423019
23.484790628219486 326.4393846966528 0.7525995566074509
23.4900181831729 324.87550043559645 0.7505526802735444
23.495245738126314 321.4288891703805 0.7461949482224822
23.50047329307973 320.29852696917857 0.7448956368733683
23.505700848033143 321.4984490892868 0.7470933685758725
23.510928402986558 321.49075621693896 0.7473546007772003
23.516155957939972 319.8801179132601 0.7451797650318054
23.521383512893387 315.55362662434834 0.7392470286361873
23.5266110678468 312.81262068118184 0.7362295186005917
23.531838622800215 314.33916349670267 0.7381944370353122
23.53706617775363 315.67899357406645 0.7394906220812499
23.542293732707044 316.2794715509972 0.7392027636861473
23.54752128766046 316.445700285667 0.7383453043553516
23.552748842613873 317.3359765719157 0.7388153084317063
23.557976397567288 319.2972613243577 0.741078607256671
23.563203952520702 318.8815370372923 0.7412274701139203
23.568431507474116 319.9825312709055 0.7427042139487338
23.57365906242753 319.732059156777 0.7426556544016855
23.578886617380945 316.8730934470184 0.7384866849528245
23.58411417233436 315.28624281823744 0.7363111267741602
23.589341727287774 311.82060612080835 0.7314069720769979
23.59456928224119 314.47066794249827 0.7343566412100303
23.599796837194603 316.9952712532647 0.7376606113424344
23.605024392148017 320.904964123174 0.7422754985483074
23.610251947101432 322.28924749882253 0.7435858462803987
23.615479502054846 319.3606974744162 0.739192506315103
23.62070705700826 318.92882454946994 0.738195748468879
23.625934611961675 319.29460185120473 0.7384448931813606
23.63116216691509 319.4464575212337 0.7387412410276133
23.636389721868504 319.2086800253617 0.7381587299496587
23.64161727682192 316.7161594444702 0.7348745833019058
23.646844831775333 317.31560298394396 0.7343013060817447
23.652072386728747 320.1248972165082 0.7368856662827035
23.65729994168216 320.2728929050712 0.7363831405627844
23.662527496635576 322.1182126944948 0.7386759751482804
23.66775505158899 321.9772231945769 0.7385818066298704
23.672982606542405 326.7744846332685 0.7445403141604513
23.67821016149582 332.0629631136674 0.7501426731275775
23.683437716449234 335.5428142815438 0.7535222743296622
23.688665271402648 337.0940334525955 0.7549232456270939
23.693892826356063 338.8817350687558 0.7565475667128367
23.699120381309477 340.60331240550306 0.7575815454314551
23.70434793626289 342.74228433717434 0.7592673863470127
23.709575491216306 342.6034011794256 0.7584886354100887
23.71480304616972 344.00591517571996 0.7604432096271472
23.720030601123135 345.91697035382435 0.7620857341669294
23.72525815607655 345.06659950631155 0.7608328984817218
23.730485711029964 343.41594167276634 0.7586094004110676
23.735713265983378 339.12082893093793 0.7538850857748928
23.740940820936792 337.4371232836186 0.7520767503939852
23.746168375890207 340.0976013395208 0.7542220072386426
23.75139593084362 345.024069008282 0.7585113939775233
23.756623485797036 345.6008752835077 0.7588811570066121
23.76185104075045 350.16479529362164 0.7635568562186286
23.767078595703865 351.6781112652709 0.7651790893891698
23.77230615065728 355.98432254107627 0.7696295764521455
23.777533705610693 363.4297525385626 0.7770078876124851
23.782761260564108 371.47422748354325 0.7853194663469426
23.787988815517522 381.6435099733072 0.7954860373526733
23.793216370470937 384.0450485040377 0.7980888873962919
23.79844392542435 384.09023398129005 0.7975386152353028
23.803671480377766 383.55158726842376 0.797046571599324
23.80889903533118 383.5517143873596 0.7968788689751881
23.814126590284594 381.34282738519954 0.7941243989826289
23.81935414523801 376.12109596256437 0.7888393033949285
23.824581700191423 368.34731400873744 0.7803026402898839
23.829809255144838 361.28191768026363 0.7735931478693406
23.835036810098252 357.3919027776856 0.7689638303092637
23.840264365051667 354.8531321869074 0.7656704089974301
23.84549192000508 353.23197974697473 0.763415659307281
23.850719474958495 352.84144816085217 0.7622385239467001
23.85594702991191 349.7876125443009 0.7584369344723557
23.861174584865324 349.9869798360674 0.7590109259089879
23.86640213981874 347.5819989067457 0.7563687712662089
23.871629694772153 344.77070664078775 0.7540007169230063
23.876857249725568 343.21091809745843 0.751958181076491
23.882084804678982 342.76797811149436 0.7509248807247929
23.887312359632396 342.48087946656176 0.7502681685930634
23.89253991458581 344.2887524587938 0.7519946368361818
23.897767469539225 343.1815300079945 0.7508076285184169
23.90299502449264 341.33600362026056 0.7478425304292474
23.908222579446054 338.30939356829765 0.7444591629035774
23.91345013439947 337.20422861502703 0.7429557593275953
23.918677689352883 337.9912711418398 0.7433597317465063
23.923905244306297 338.7781417114243 0.7438828773060194
23.929132799259712 344.7442139398307 0.7498633486840891
23.934360354213126 345.5894981497198 0.7510024071059554
23.93958790916654 344.63011838543326 0.7500765292234697
23.944815464119955 341.96851191287413 0.7470787635355848
23.95004301907337 343.9516152636484 0.7496149884097258
23.955270574026784 347.1663254840763 0.7531354178066643
23.9604981289802 345.52003899576675 0.7519874765082967
23.965725683933613 346.56491666240584 0.75231266871469
23.970953238887027 348.5421011227507 0.7542515021627422
23.97618079384044 352.74951564616816 0.7592340171306226
23.981408348793856 353.1994020869574 0.7601054844792969
23.98663590374727 353.20216290702547 0.7602826288032908
23.991863458700685 352.71054574922965 0.7589266424742843
23.9970910136541 351.38772950709074 0.7573398739182874
24.002318568607514 352.245307432169 0.7587430137527544
24.007546123560928 353.1301804796482 0.7596301472767663
24.012773678514343 355.1142666006878 0.7618305373239622
24.018001233467757 359.0028719751464 0.7653552706483171
24.02322878842117 364.29111199347176 0.7708778074720537
24.028456343374586 368.3157677072241 0.7747182633656765
24.033683898328 370.9512220019603 0.7770440140793571
24.038911453281415 368.7665011028843 0.7750071232114284
24.04413900823483 368.6548969357008 0.7744165142899516
24.049366563188244 370.03647457411614 0.7765449910449097
24.054594118141658 378.19499354210393 0.7854713786165501
24.059821673095072 382.5573050202015 0.790272935130343
24.065049228048487 383.6642345929304 0.7916866163434737
24.0702767830019 380.71539788611915 0.8025644301058875
24.075504337955316 383.05877508983247 0.8160401251296581
24.08073189290873 382.16804718581704 0.822190943789155
24.085959447862145 382.96239823192303 0.8291615442882371
24.09118700281556 377.21212345822335 0.8277950134262998
24.096414557768973 371.3345874683628 0.8264904827429617
24.101642112722388 365.7365900801123 0.8248994143079988
24.106869667675802 360.8110432979129 0.823649387215279
24.112097222629217 356.341647744526 0.822513482436838
24.11732477758263 354.887014757092 0.8248029446424865
24.122552332536046 350.9124799113821 0.8243409874121372
24.12777988748946 345.07225936808993 0.8212742612358978
24.133007442442874 339.73874900687593 0.8183404038210972
24.13823499739629 338.2652315398184 0.8207502008545681
24.143462552349703 335.7018168839467 0.8212673652673457
24.148690107303118 331.2488351316472 0.8190267232761103
24.153917662256532 328.57473761380226 0.8189962025234575
24.159145217209947 328.7664334636846 0.8218572068387909
24.16437277216336 328.7355504422847 0.824871331031242
24.169600327116775 332.04242061598416 0.8310943605243251
24.17482788207019 332.73722957882006 0.8344387596197851
24.180055437023604 335.6563123082784 0.8413527526228949
24.18528299197702 329.49605805829077 0.8369289037267711
24.190510546930433 328.5096616172691 0.8399207726697134
24.195738101883848 324.390161588386 0.8373008819557078
24.200965656837262 327.1990708242364 0.8437854146081833
24.206193211790676 323.79585833653357 0.8414166149040717
24.21142076674409 324.1572416889961 0.8439816660157692
24.216648321697505 320.64585000154574 0.8409630544009802
24.22187587665092 322.24515731319684 0.8453338728971196
24.227103431604334 322.0526282097907 0.847685844795446
24.23233098655775 321.7397684948669 0.8507008204563126
24.237558541511163 320.420616714705 0.8518313855102093
24.242786096464577 319.5564713167206 0.8531085596544604
24.248013651417992 320.36135693963826 0.8566651289326951
24.253241206371406 317.00845851957604 0.8551431303079176
24.25846876132482 317.5981706103402 0.8585941097168024
24.263696316278235 314.43207256303083 0.8556892463361288
24.26892387123165 315.2580343311471 0.8586385865907102
24.274151426185064 313.808634630603 0.8578038746014534
24.27937898113848 318.071361187865 0.865831013508294
24.284606536091893 319.0408815104464 0.8684153274167635
24.289834091045307 319.8098273122299 0.8726211323171357
24.29506164599872 318.13776738570425 0.8733666766147741
24.300289200952136 321.81054821903086 0.881329358040418
24.30551675590555 325.6059338402835 0.8891925121595511
24.310744310858965 326.46397702353556 0.8915210832325486
24.31597186581238 329.3980937996683 0.8985569847293918
24.321199420765794 329.88441737745694 0.9008992939870153
24.326426975719208 330.851215600486 0.9054914556957314
24.331654530672623 332.52806932866963 0.9098891725322198
24.336882085626037 337.9099796780665 0.9175964605328707
24.34210964057945 342.5523463853748 0.9246507151776016
24.347337195532866 339.441870120291 0.921329457427968
24.35256475048628 335.1184358219056 0.9176314895121106
24.357792305439695 333.9110002530299 0.917622905836816
24.36301986039311 333.6460995256672 0.9198757215128243
24.368247415346524 333.7554301998746 0.9229687186008041
24.373474970299938 336.5533375723007 0.9302059707681605
24.378702525253352 337.6839082479172 0.9342252770926974
24.383930080206767 339.02708184420055 0.9389963968578302
24.38915763516018 337.12878791979267 0.9380319235964845
24.394385190113596 334.94613127864346 0.9366815450695825
24.39961274506701 332.4952663726134 0.9351031479776647
24.404840300020425 332.9192346336198 0.9377838122244786
24.41006785497384 333.46860705466423 0.9407253304846868
24.415295409927253 333.7861245974997 0.9439302404953769
24.420522964880668 332.16616477266535 0.9444943622224256
24.425750519834082 332.15494021642616 0.9471798294849673
24.430978074787497 332.2760856262319 0.9493452485085365
24.43620562974091 332.78266556233893 0.9517609553954752
24.441433184694326 330.8449142553019 0.9510438837614252
24.44666073964774 331.2004646786943 0.9540726489046765
24.451888294601154 333.9300504176697 0.9607838618717555
24.45711584955457 338.3279317779767 0.9691099341095665
24.462343404507983 341.04284828485 0.9752511433019738
24.467570959461398 342.74696522631774 0.979686499632754
24.472798514414812 344.39151272449635 0.9847644761553905
24.478026069368227 342.02263114547833 0.9848021507428111
24.48325362432164 341.4274116500471 0.9874714819904785
24.488481179275055 340.1918578848701 0.9890642175530623
24.49370873422847 341.8117924190304 0.9932298144603344
24.498936289181884 338.55130192834145 0.9900139550198583
24.5041638441353 335.31173252643424 0.9863044337859285
24.509391399088713 333.0400641242539 0.9850858037464438
24.514618954042128 332.2290532975797 0.9872045363494986
24.519846508995542 334.69017671571436 0.9935019638866737
24.525074063948956 337.14680866620756 1.0011593259840967
24.53030161890237 339.2961081204312 1.0065259391523877
24.535529173855785 338.5850965702807 1.0085486398367514
24.5407567288092 333.81711321814925 1.0030767449309812
24.545984283762614 331.45411933665685 1.0023784704479966
24.55121183871603 329.77115776438274 1.0022638606690486
24.556439393669443 333.5106795540975 1.0098931296570284
24.561666948622857 331.84986982048616 1.0085030653403544
24.566894503576272 327.6878269788077 1.0034259452794905
24.572122058529686 326.8919397583737 1.0056809291473854
24.5773496134831 328.2508364205282 1.0115737411652175
24.582577168436515 325.96882300838604 1.0118845367844345
24.58780472338993 322.5898205555583 1.0082039774602203
24.593032278343344 321.25208052793556 1.0083319482475366
24.59825983329676 323.9681803071299 1.0142475192357687
24.603487388250173 322.59270685976924 1.0156945725442785
24.608714943203587 321.78942605233823 1.0171979276593541
24.613942498157 322.43748719625813 1.0206530418710729
24.619170053110416 321.1298446876166 1.0196548161613026
24.62439760806383 313.963299936285 1.0092718793434956
24.629625163017245 309.41723908272763 1.0047808941102125
24.63485271797066 312.6973985208335 1.0131978256253247
24.640080272924074 316.208255551486 1.023347831885057
24.645307827877488 313.48844926241554 1.0209487635719212
24.650535382830903 310.0889733920998 1.0178466665082517
24.655762937784317 308.65063982735575 1.016565396913261
24.66099049273773 313.7477718099975 1.0289804366339803
24.666218047691146 318.0004202740829 1.040481056483086
24.67144560264456 318.5227627254426 1.04354829300467
24.676673157597975 318.6455516296385 1.0447756531690524
24.68190071255139 320.90997370867257 1.0499602650534199
24.687128267504804 319.7172556082947 1.0517076971030506
24.692355822458218 320.1308137899621 1.056261939065432
24.697583377411632 317.31806916546947 1.0546559143594483
24.702810932365047 316.9844973993231 1.055223926029382
24.70803848731846 315.5282577169196 1.055091117304704
24.713266042271876 314.1020241089037 1.0542948259193217
24.71849359722529 314.76476729028536 1.059245031054654
24.723721152178705 314.7250403221972 1.0632842096353619
24.72894870713212 314.22062257802486 1.0644069843724235
24.734176262085533 309.37558595395666 1.0591129607924363
24.739403817038948 312.0142448862476 1.064729569411604
24.744631371992362 314.54824210459424 1.0720801439942265
24.749858926945777 323.1336716914275 1.0893097427180463
24.75508648189919 325.13475062323545 1.0958170601091577
24.760314036852606 327.3770344815355 1.1025010664379615
24.76554159180602 321.8551961840462 1.0962851570398913
24.770769146759434 318.28077497602055 1.092713322140056
24.77599670171285 315.57092382539696 1.0921747749424737
24.781224256666263 313.94313785319093 1.092759416490062
24.786451811619678 314.6733705166239 1.096798647252371
24.791679366573092 309.9965423377418 1.0904517712696258
24.796906921526507 307.5607737155953 1.0874274723505688
24.80213447647992 309.4760606752822 1.0937130160227317
24.807362031433335 313.1349006938018 1.1042770321074187
24.81258958638675 318.5979731272632 1.1174861359951094
24.817817141340164 320.73591124452696 1.1241648728846783
24.82304469629358 318.5937172956483 1.1221629714022427
24.828272251246993 317.8454425252036 1.1231027215534746
24.833499806200408 319.301861362572 1.1290108315276395
24.838727361153822 325.21222502524114 1.145466631714749
24.843954916107236 327.5901378227519 1.1528465105162482
24.84918247106065 331.70195153919013 1.16355107604262
24.854410026014065 333.5697368636138 1.1677342589194237
24.85963758096748 336.525751728264 1.174978273415962
24.864865135920894 335.55219290448844 1.1750026524719017
24.87009269087431 335.1237131638385 1.175253586997368
24.875320245827723 340.471532596596 1.1872671020154961
24.880547800781137 346.62657252843655 1.201294547696074
24.885775355734552 349.0348968464293 1.2083569028559489
24.891002910687966 346.9305823668067 1.2083029426096206
24.89623046564138 344.0816388470559 1.2062793779453642
24.901458020594795 344.4126172780719 1.2109451079294877
24.90668557554821 343.11934696071313 1.2135634626975298
24.911913130501624 343.3860115209208 1.218120540668774
24.91714068545504 339.0682036879754 1.213449332028033
24.922368240408453 337.87699408058035 1.2126441231458482
24.927595795361867 337.68748869179035 1.2143847296618864
24.93282335031528 335.16627229335086 1.2145288616603875
24.938050905268696 331.7672925194349 1.2128395513846808
24.94327846022211 327.66530055368634 1.209280861818507
24.948506015175525 329.23449681676163 1.2164113119939928
24.95373357012894 333.90815859088565 1.2287577740879463
24.958961125082354 336.24447841168103 1.2383815794637185
24.964188680035768 336.9742919633868 1.2435645446288015
24.969416234989183 333.18168860472014 1.2395144833263845
24.974643789942597 333.70829825703913 1.242258188548955
24.97987134489601 332.37233313419 1.243775233603635
24.985098899849426 334.6757775526014 1.2514886809900327
24.99032645480284 336.9796687060917 1.2595924235541969
24.995554009756255 334.8434277927776 1.257062236825993
25.00078156470967 334.7748820228383 1.2608482388357443
25.006009119663084 329.63309051723417 1.2548243944558408
25.011236674616498 330.70746442572516 1.261941482942683
25.016464229569912 328.80312995456404 1.260580072814482
25.021691784523327 330.6298965060412 1.2671622848602797
25.02691933947674 328.50410085024197 1.26472023836583
25.032146894430156 327.25505906076677 1.2664316751734346
25.03737444938357 329.5921239355528 1.2754612060574029
25.042602004336985 336.1833818238824 1.2933409173975674
25.0478295592904 346.5035940950257 1.3180956181920234
25.053057114243813 350.93044349809344 1.330724008850832
25.058284669197228 348.0295568152121 1.3291738220824942
25.063512224150642 339.82162726658817 1.316070772489654
25.068739779104057 335.1427221749864 1.309930669803532
25.07396733405747 332.9408370043014 1.310228495913097
25.079194889010886 337.3136862744609 1.3232064508976167
25.0844224439643 338.9500907921823 1.331040043958062
25.089649998917714 341.6139938210788 1.3392729995988213
25.09487755387113 343.7729830315504 1.3468455238649635
25.100105108824543 347.0394916019876 1.3575195857139184
25.105332663777958 349.77752822560115 1.371273753398862
25.110560218731372 350.81753244124855 1.3775305063760583
25.115787773684787 349.1967925323144 1.3801323495548727
25.1210153286382 344.7769899679202 1.3740568756251987
25.126242883591615 343.3647216130607 1.3756992903030731
25.13147043854503 344.99587914295614 1.3824239761664552
25.136697993498444 352.3603319234271 1.4003677870225193
25.14192554845186 357.371811944435 1.413795197913152
25.147153103405273 356.0025215061456 1.415488044548867
25.152380658358688 355.60182416868713 1.4181370618513833
25.157608213312102 355.8404739292561 1.4235950259387504
25.162835768265516 358.06479330124364 1.4337974199872685
25.16806332321893 359.93992826846977 1.4410774016720893
25.173290878172345 357.3922360970922 1.4402544736354816
25.17851843312576 355.71683258075313 1.4402388697838644
25.183745988079174 355.2559843985038 1.44444529155182
25.18897354303259 358.8361329961056 1.4574805414547942
25.194201097986003 359.2636605117523 1.4654646004580325
25.199428652939417 353.9383146075097 1.4590982545777202
25.204656207892832 352.7450426905909 1.4620797489382473
25.209883762846246 352.45769111400085 1.4650545294787771
25.21511131779966 354.07297071986426 1.4736083011339427
25.220338872753075 350.237079124235 1.4704279948681283
25.22556642770649 348.03586177088476 1.4706531270822958
25.230793982659904 348.4289317123055 1.477402287937837
25.23602153761332 351.67107796948096 1.489774520505343
25.241249092566733 353.6790524323716 1.5006098237960062
25.246476647520147 356.60301500369303 1.5113600284401554
25.25170420247356 359.7287988403442 1.5226453683619234
25.256931757426976 358.73253800810295 1.5259337563918332
25.26215931238039 356.1893305093537 1.5296108029152775
25.267386867333805 355.46439890400666 1.5339879410786947
25.27261442228722 351.5818546498772 1.5309529453794553
25.277841977240634 354.84599947254867 1.5428355806586975
25.283069532194048 358.2826347649604 1.5548104714985684
25.288297087147463 358.53579035908257 1.561302515117719
25.293524642100877 355.65893597454584 1.5587424978835474
25.29875219705429 345.5216453259817 1.5420533590644172
25.303979752007706 342.79278124535705 1.541517910583962
25.30920730696112 340.7705703326381 1.5437547188695613
25.314434861914535 339.0080402898369 1.544462738759915
25.31966241686795 341.7881679187988 1.5582494719166688
25.324889971821364 341.10630850581356 1.5623252141271597
25.330117526774778 342.094772672816 1.5723112957828735
25.335345081728192 334.0461719319561 1.558669791007436
25.340572636681607 327.6124401943506 1.549133311865035
25.34580019163502 326.9849151812177 1.5527919206783676
25.351027746588436 322.9831482327831 1.5482750154111597
25.35625530154185 325.7821510350233 1.5653380049389012
25.361482856495265 325.0692854802448 1.572227861690188
25.36671041144868 334.4208762293171 1.6040372556194862
25.371937966402093 338.3471847142588 1.6164483775654979
25.377165521355508 342.9713572578175 1.6338413441381248
25.382393076308922 340.7515336498346 1.6331096784737253
25.387620631262337 342.7268816271266 1.6474274623528828
25.39284818621575 333.95269629774816 1.6334894863115497
25.398075741169166 330.5057426400075 1.6331490478776862
25.40330329612258 327.4495068475388 1.632811196191922
25.408530851075994 330.1041784558344 1.6429444677524678
25.41375840602941 339.7343310341799 1.6741291008711272
25.418985960982823 336.8943744561872 1.672421071626194
25.424213515936238 334.00961005204476 1.6747692629031445
25.429441070889652 325.08634899116845 1.6625568222686185
25.434668625843067 334.2974908087574 1.692844579616199
25.43989618079648 345.01760843826503 1.7264074490392007
25.445123735749895 352.1893429272797 1.748374222328112
25.45035129070331 347.53395621922016 1.7443379705739857
25.455578845656724 343.51003267936375 1.7452034974979573
25.46080640061014 344.11040572890084 1.7588318651097408
25.466033955563553 346.282505316694 1.773937431891989
25.471261510516968 350.78403899650453 1.7946514972962635
25.476489065470382 355.4515803326822 1.8117756895969894
25.481716620423796 354.17589280160286 1.8179656612083657
25.48694417537721 353.726248298529 1.8214591725037304
25.492171730330625 355.90514015105043 1.8361036665328088
25.49739928528404 357.035068258202 1.8484782530972865
25.502626840237454 367.3085687703904 1.8881665549554594
25.50785439519087 371.76328030495495 1.9122694860726566
25.513081950144283 373.8716489650324 1.9248968855221718
25.518309505097697 367.02270419000894 1.914278838309166
25.523537060051112 361.33145308064474 1.9051673094723844
25.528764615004526 367.94209729158655 1.9337047411011392
25.53399216995794 368.8043711957685 1.9443039339339758
25.539219724911355 377.5935527162482 1.9811237633657992
25.54444727986477 371.5847589306441 1.9728376258140365
25.549674834818184 374.4666809614606 1.9941060123001224
25.5549023897716 370.0753811968612 1.9937710225235885
25.560129944725013 370.65420560044 2.008585390946146
25.565357499678427 376.2934503250852 2.034460514000953
25.57058505463184 378.6225681548406 2.0504361138434675
25.575812609585256 385.2271036235343 2.080014567556113
25.58104016453867 381.4116979564133 2.083670527340271
25.586267719492085 378.97100507975483 2.090584177537669
25.5914952744455 376.15239102010895 2.0925940382930297
25.596722829398914 378.3654511694198 2.114319358934857
25.601950384352328 378.47613511888727 2.1250642498696397
25.607177939305743 369.7236373916561 2.117088859993464
25.612405494259157 364.3750877156833 2.1093551048153403
25.61763304921257 355.27462899059964 2.100417085936598
25.622860604165986 357.59277895076974 2.118518594159163
25.6280881591194 348.6825444441608 2.106037864853124
25.633315714072815 352.5460121246353 2.1274508163184427
25.63854326902623 352.7966148099715 2.1463717622287932
25.643770823979644 352.03935483995195 2.160088209073762
25.648998378933058 347.69337995369045 2.1655942797473355
25.654225933886472 337.8181653696532 2.1604081653331995
25.659453488839887 336.6924323160238 2.167167410508591
25.6646810437933 338.32574071449767 2.1871112069522116
25.669908598746716 340.5318453724544 2.191928037395318
25.67513615370013 340.30583462832055 2.2107560938266326
25.680363708653545 339.36786153583176 2.2237396114859878
25.68559126360696 337.3519900722458 2.2378509746085182
25.690818818560373 342.19428437895436 2.2692465822652665
25.696046373513788 334.405170650778 2.2582034656578625
25.701273928467202 342.62141460743 2.301403644458313
25.706501483420617 347.6397188887106 2.339805689735398
25.71172903837403 356.5939167807333 2.3913531509704122
25.716956593327446 354.4953470852085 2.400522574731047
25.72218414828086 347.83500149079146 2.406417723428172
25.727411703234274 351.90988192175865 2.4446793233653943
25.73263925818769 354.06686091330084 2.478153998920961
25.737866813141103 350.8218749325445 2.475452016930896
25.743094368094518 345.7312856168268 2.4723653927721068
25.748321923047932 339.43195182293096 2.473380443632856
25.753549478001347 344.31368677155956 2.515367770083307
25.75877703295476 342.73690845415445 2.5309870587188685
25.764004587908175 347.3382816068607 2.5725487290953266
25.76923214286159 343.4107995706855 2.5855948242486986
25.774459697815004 339.0491329702374 2.598302151426578
25.77968725276842 333.2624656731459 2.6002559544794814
25.784914807721833 331.1217000649594 2.614894975684266
25.790142362675248 341.2368450705318 2.6847654944093575
25.795369917628662 345.0171193978756 2.7253812035992886
25.800597472582076 358.66841357654414 2.8163618364660215
25.80582502753549 353.0406379571789 2.812836301075161
25.811052582488905 357.0519756492734 2.8610258987063655
25.81628013744232 357.50947731662234 2.886444085307059
25.821507692395734 360.0533897544563 2.9318537328681002
25.82673524734915 347.81121583839695 2.9174087597903204
25.831962802302563 344.01632534986896 2.933165941048563
25.837190357255977 352.6725973288622 3.0125940473200994
25.84241791220939 356.7239915374262 3.061870363904251
25.847645467162806 367.79492707053726 3.157047325568776
25.85287302211622 366.7685625855137 3.1928713731858256
25.858100577069635 378.2843951922647 3.306224267778415
25.86332813202305 374.09807062435266 3.3406453103992786
25.868555686976464 363.4648938396303 3.345927456769894
25.87378324192988 351.69083890989776 3.3225655149793702
25.879010796883293 351.5702250504925 3.3610871978677808
25.884238351836707 361.5234277847015 3.46212053544457
25.88946590679012 370.2559320292874 3.5602118203882283
25.894693461743536 385.111936687358 3.698707607711092
25.89992101669695 371.335172521108 3.6877946655247227
25.905148571650365 354.4906489464887 3.6786871557702803
25.91037612660378 353.3645785354005 3.731897138704197
25.915603681557194 359.45074758720085 3.8483456935622553
25.920831236510608 367.35604233830713 3.95854030577125
25.926058791464023 363.0376444899964 4.030298258053763
25.931286346417437 360.4460427740352 4.092936582191328
25.93651390137085 370.0520594981622 4.255816558149978
25.941741456324266 367.0098578658438 4.333109868718359
25.94696901127768 361.57885365309187 4.447904288211435
25.952196566231095 354.22150792828893 4.531007371966503
25.95742412118451 345.8727421326991 4.596914517374294
25.962651676137924 336.38839888628786 4.6086321783739645
25.967879231091338 360.5568236348666 4.8377990967210645
25.973106786044752 366.62464525775493 4.957692724342393
25.978334340998167 375.09526110957955 5.092747618812841
25.98356189595158 354.45364458133605 5.045390278656386
25.988789450904996 354.4558862695401 5.1172852881916
25.99401700585841 365.8366406211603 5.31610176170676
25.999244560811825 376.8758835697183 5.466800910200682
26.00447211576524 379.88787437041003 5.634267901764778
26.009699670718653 360.575866760083 5.5665774807937645
26.014927225672068 365.32304763832076 5.752446427263548
26.020154780625482 378.05807998888076 5.955168623397085
26.025382335578897 391.08709104821025 6.309898802665832
26.03060989053231 367.04651860220133 6.259552302698316
26.035837445485726 343.00276567723284 6.215319180056574
26.04106500043914 324.68891576724525 6.129344390944555
26.046292555392554 340.4000446190176 6.412946107314842
26.05152011034597 330.00006442985443 6.529813124571215
26.056747665299383 324.9474775060929 6.645284409973701
26.061975220252798 343.3127237015271 7.122015179051275
26.067202775206212 368.1803100191891 7.633474815933451
26.072430330159627 362.246497331776 8.129501982030057
26.07765788511304 332.8328458366908 8.035115161064923
26.082885440066455 322.23657942125493 8.333967067927258
26.08811299501987 341.99778760301547 8.713482200720394
26.093340549973284 330.5873975426687 9.127720875936655
26.0985681049267 315.6007470832958 9.44521299992831
26.103795659880113 281.4623101390508 9.59902773004553
26.109023214833528 293.00536279754465 10.67321840947351
26.114250769786942 246.29626149742825 10.721481310725132
26.119478324740356 240.69868576206008 12.235747564161416
26.12470587969377 222.09160661969867 13.427701997535406
26.129933434647185 242.16007700962558 19.38260618575923
26.1351609896006 240.238927094269 27.309578776133417
