# Supplementary material for: Unraveling metal effects on CO2 uptake in pyrene-based metal-organic frameworks
Source: Nat Commun. 2025 Feb 11;16:1516. doi: 10.1038/s41467-025-56296-w (PMC11814143; doi:10.1038/s41467-025-56296-w)
Supplement: Supplementary file 3 — Source Data [file 41467_2025_56296_MOESM3_ESM.zip › SourceCode/SuppInf/FigureS5_Ga-TBAPy_InSitu_VariableT_PXRD/Data/GaTBAPy_0005p.dat]

0.002613777476707968 24.471490985696217 5.568223782085866
0.007841332430123905 25.928197610906267 5.548791068042087
0.01306888738353984 26.916430734356002 4.2747361383580715
0.018296442336955775 24.26228432332183 3.2047433928976927
0.02352399729037171 23.891492320112114 3.006131022786144
0.028751552243787646 24.396052806002583 2.8075870656669255
0.03397910719720358 20.303573625803576 2.384779204300113
0.03920666215061952 19.567983909870055 2.303641532480238
0.04443421710403546 19.214765887076524 2.1564239546088118
0.0496617720574514 17.317148156443107 1.8008929451644742
0.054889327010867336 17.809848492993705 1.9486792620239
0.060116881964283275 18.105291051618796 1.9419099124345336
0.06534443691769921 17.46609873341191 1.8909163780828213
0.07057199187111515 18.063777668293987 1.9947709120080197
0.07579954682453109 17.590388474447522 1.878151838558572
0.08102710177794703 20.61346487624283 1.8863234955424588
0.08625465673136297 20.478237964602616 1.8529203393005846
0.09148221168477891 20.98619838138589 1.6747469740077157
0.09670976663819485 20.24545840655228 1.4224718505834593
0.10193732159161079 19.174891479449787 1.3312803911365239
0.10716487654502672 19.060494365181064 1.3173440532144771
0.11239243149844266 19.213376425937643 1.3559954983386968
0.1176199864518586 21.016549154538136 1.4665565470903599
0.12284754140527454 21.164279450302875 1.4478973224785967
0.12807509635869047 19.349845888136553 1.2895349173461894
0.1333026513121064 19.20977519405235 1.2869311246163904
0.13853020626552232 19.588579516693045 1.2379038469532422
0.14375776121893824 21.969596678321636 1.2795240362129923
0.14898531617235417 22.684367733974064 1.2983459158133281
0.1542128711257701 20.541988446214912 1.2591351718800825
0.15944042607918602 20.653857239347264 1.2755885454258957
0.16466798103260194 20.167914681747042 1.2653777924415084
0.16989553598601786 20.10514484838246 1.2056762461532242
0.1751230909394338 19.580566278435956 1.1112321991577625
0.18035064589284971 18.936336737618856 1.0617595366443926
0.18557820084626564 18.189934190112005 1.0103777363722943
0.19080575579968156 18.119329262034398 1.008638466522104
0.1960333107530975 16.332814568273452 0.9721575774558748
0.20126086570651341 15.62654040751972 0.9623958255965621
0.20648842065992934 16.65392037761866 0.9681789964982237
0.21171597561334526 18.790536648855316 1.013299805839518
0.2169435305667612 19.17793218503023 1.007702337208608
0.22217108552017711 21.230080119133024 1.0351377237299857
0.22739864047359304 20.724937395685558 1.0704251185555334
0.23262619542700896 19.879223250525154 1.013318389178215
0.2378537503804249 19.359502687609712 0.9769725567642648
0.2430813053338408 17.80286633561385 0.9400470208233928
0.24830886028725674 17.357245133719726 0.9100960387450785
0.25353641524067266 19.5860946087483 0.9503274399498015
0.2587639701940886 20.256134692158195 0.9420488773395761
0.2639915251475045 19.623762996588898 0.9031324939256793
0.26921908010092044 18.064635346367087 0.8410263738069726
0.27444663505433636 18.23064632879331 0.8405210919845619
0.2796741900077523 17.739616468377175 0.829798368500215
0.2849017449611682 18.948177666093937 0.8638437700764592
0.29012929991458414 19.566081233749486 0.8801695189481341
0.29535685486800006 20.089675278372315 0.882974109246379
0.300584409821416 20.231145475331818 0.8676961029006602
0.3058119647748319 19.64889431496087 0.8411617626482962
0.31103951972824784 18.15509791796229 0.8027257239481806
0.31626707468166376 17.655735655926026 0.784810513597691
0.3214946296350797 17.569352916738282 0.7956761953827494
0.3267221845884956 17.209998774263454 0.8000282535739125
0.33194973954191154 17.28100870296674 0.8083799732032576
0.33717729449532746 17.63177965500626 0.8372874634477105
0.3424048494487434 18.91131681329762 0.8853238866574217
0.3476324044021593 19.487334779418582 0.8843623062363167
0.35285995935557524 20.101001248980367 0.8747753433625997
0.35808751430899116 19.213388886943484 0.8295012009834325
0.3633150692624071 19.936742234772865 0.8424289172951082
0.368542624215823 18.716666094657192 0.8051702772890482
0.37377017916923894 18.688433754378842 0.8059911708499791
0.37899773412265486 18.623966818985075 0.8096009746449941
0.3842252890760708 17.5858911234311 0.7926977030570067
0.3894528440294867 18.807819983780497 0.8282661559478249
0.39468039898290264 17.86895574463946 0.7992286447752338
0.39990795393631856 18.32723788086975 0.7943904714020875
0.4051355088897345 17.918442879062972 0.760492172968854
0.4103630638431504 18.316067302044974 0.7646367649397618
0.41559061879656634 18.64821029834173 0.7863245862808184
0.42081817374998226 17.91341363461076 0.7933452909313033
0.4260457287033982 17.163355795920918 0.7983775454090566
0.4312732836568141 16.581186682693094 0.7820995632130706
0.43650083861023004 15.864024762515882 0.7421718883141007
0.44172839356364596 16.0330836257445 0.7309951956856969
0.4469559485170619 17.51796807926106 0.7377807373149637
0.4521835034704778 18.3067027180905 0.761050090291219
0.45741105842389373 18.93858403920092 0.7832278836081902
0.46263861337730966 18.553017673541845 0.7936819640993913
0.4678661683307256 17.961603332910272 0.777383792220983
0.4730937232841415 19.256878456907533 0.7936037505404696
0.47832127823755743 21.17598486205326 0.8110728348948496
0.48354883319097336 21.58043837580376 0.8024908493120853
0.4887763881443893 22.095128527225064 0.8092024940757966
0.4940039430978052 21.112164135442697 0.7835061287541809
0.49923149805122113 19.47179795675475 0.7391546025135741
0.5044590530046371 18.795048661974178 0.7534999935643353
0.5096866079580531 19.390284440835792 0.7908535698201894
0.5149141629114691 19.973303227199043 0.8365176348172499
0.5201417178648851 19.624169587941605 0.8386266457987396
0.525369272818301 18.666486848985194 0.7792852048903434
0.530596827771717 18.090530296685905 0.7311923172452534
0.535824382725133 18.70418670730163 0.7369704320476486
0.541051937678549 18.649893509509678 0.7370173167632773
0.546279492631965 17.93440975090752 0.7297842259715043
0.5515070475853809 17.303000896051966 0.7167948531839863
0.5567346025387969 16.61237818816741 0.6956355681495209
0.5619621574922129 17.012474365342246 0.6943584174783544
0.5671897124456289 17.385104334051622 0.6988438556149476
0.5724172673990449 18.070407345320113 0.6981942553327445
0.5776448223524608 18.571352968603907 0.6840571739533078
0.5828723773058768 19.729204785823967 0.6960962057161598
0.5880999322592928 19.47431944930723 0.6881943315898894
0.5933274872127088 19.40074761156606 0.713558057254221
0.5985550421661248 18.48950349552198 0.7081928666705661
0.6037825971195407 17.860817494169773 0.6956353857150783
0.6090101520729567 17.89716171615357 0.7029415967894939
0.6142377070263727 18.14808791250034 0.6995894878597501
0.6194652619797887 18.98304240602223 0.704943035443397
0.6246928169332047 19.44046185673611 0.7159841427763626
0.6299203718866206 21.142828224585553 0.7401769345515564
0.6351479268400366 19.795839337024432 0.7207383479672825
0.6403754817934526 19.91117061160929 0.711721760089951
0.6456030367468686 19.4966003551572 0.693856889680508
0.6508305917002846 20.200182292693338 0.7088666698996271
0.6560581466537005 21.976707006603803 0.73583019450215
0.6612857016071165 22.126601756709572 0.7355760334561926
0.6665132565605325 22.238475045713766 0.72421180463242
0.6717408115139485 21.584715840507386 0.708022540205928
0.6769683664673645 21.496004844000748 0.6976826625864145
0.6821959214207804 21.62799172217625 0.6963666462911108
0.6874234763741964 21.663173526951564 0.7041247170836994
0.6926510313276124 21.401906672080877 0.7004308702970928
0.6978785862810284 21.307853666295287 0.7030622644797009
0.7031061412344444 21.621871598965207 0.7118652648923581
0.7083336961878604 21.581479192736225 0.702821543526875
0.7135612511412763 21.31865786378581 0.7023531620335447
0.7187888060946923 22.44084006102116 0.7365302282900129
0.7240163610481083 22.751784543108684 0.7445206456715281
0.7292439160015243 24.3672949435206 0.7771178238497805
0.7344714709549403 26.639230782732167 0.8052930130595838
0.7396990259083562 27.204528304635254 0.8046773064367924
0.7449265808617722 26.797702499010242 0.7794046927807788
0.7501541358151882 27.32671807502273 0.7732217230995881
0.7553816907686042 27.507683233280744 0.7727960879219625
0.7606092457220202 27.788925562751846 0.7586977118408104
0.7658368006754361 29.80620709210424 0.7902445805090613
0.7710643556288521 30.206728937948764 0.784449595846045
0.7762919105822681 28.888146684071234 0.7663598940150118
0.7815194655356841 27.81057303820718 0.7492563759785323
0.7867470204891001 27.106490999772465 0.743291042285891
0.791974575442516 27.24701044322215 0.7523075340597617
0.797202130395932 29.0891426152967 0.7923239698428155
0.802429685349348 32.83223119652376 0.8514358958901306
0.807657240302764 34.526545485347384 0.8732641393959855
0.81288479525618 38.87609366017144 0.9273631339066642
0.8181123502095959 41.66176090476701 0.9724551127652697
0.8233399051630119 43.697656961019675 1.0055615043123165
0.8285674601164279 44.64850184347717 1.0154013509693984
0.8337950150698439 44.98554633260592 1.0110836251222584
0.8390225700232599 50.341436063286274 1.0738178953182862
0.8442501249766758 53.512830065262094 1.1173054360205048
0.8494776799300918 57.828533629261166 1.173318320785047
0.8547052348835078 60.66923066971872 1.2033769600520152
0.8599327898369238 65.03643154560221 1.242045060973547
0.8651603447903398 70.21429325523061 1.2932674480317028
0.8703878997437557 72.06222997672597 1.3080553374497383
0.8756154546971717 73.28633172102452 1.3097244835246218
0.8808430096505877 73.18712387897958 1.3066185618321873
0.8860705646040037 75.34557093352262 1.3174137478940613
0.8912981195574197 77.38654752135666 1.3438171468356457
0.8965256745108356 77.59139779291128 1.3517783557837721
0.9017532294642516 78.82448337297414 1.3601353187070808
0.9069807844176676 77.59545031123895 1.3566320545212263
0.9122083393710836 82.47302007973511 1.4102294886391118
0.9174358943244996 86.81042931133496 1.456037529836004
0.9226634492779155 89.77403943836809 1.4606919851182734
0.9278910042313315 93.65171816387885 1.4690070850455126
0.9331185591847475 94.91687880464323 1.4639484669451888
0.9383461141381635 97.62545540807605 1.4669906398057828
0.9435736690915795 97.62457340077593 1.4665789829377065
0.9488012240449955 97.15903772697175 1.4416613176249382
0.9540287789984114 97.57397045152001 1.4452530372124817
0.9592563339518274 97.18978473012766 1.4356706420723127
0.9644838889052434 99.51976562393016 1.452199494855692
0.9697114438586594 101.01261187873851 1.4625298055630593
0.9749389988120754 101.63227964688568 1.4622168348068862
0.9801665537654913 103.39473221211529 1.4767292284665845
0.9853941087189073 107.01201990569635 1.5085272406175896
0.9906216636723233 110.4496097704714 1.5296758662386711
0.9958492186257393 110.88194501131314 1.5375367808135483
1.0010767735791553 113.69505617828554 1.5542051767653153
1.0063043285325712 114.28744760379654 1.5487829638995243
1.0115318834859872 113.29823444198259 1.5277710927817476
1.0167594384394032 117.79986485035198 1.5470066464109613
1.0219869933928192 123.94988574874908 1.572163601503025
1.0272145483462352 123.57240157356014 1.5631288708339168
1.0324421032996511 119.69920868984745 1.53935493045681
1.0376696582530671 116.41951067855686 1.5207044360509099
1.042897213206483 120.31701533707488 1.5559381795920144
1.048124768159899 122.58959757998592 1.5916245281884247
1.053352323113315 131.63064838066825 1.662827420465552
1.058579878066731 135.24498423134304 1.677345619849733
1.063807433020147 136.00596726120656 1.6722165815122845
1.069034987973563 131.41415918662798 1.6098523562180718
1.074262542926979 128.9630836081286 1.5938306255699555
1.079490097880395 129.14323009090563 1.6040018558814968
1.084717652833811 131.56355472989756 1.6427912948314751
1.089945207787227 131.49959769075548 1.6732309456821177
1.095172762740643 135.37554883710482 1.6870480056596027
1.1004003176940589 132.9057508279836 1.6512167722922466
1.1056278726474749 139.2381444676183 1.7008488598297222
1.1108554276008908 142.3450286318864 1.7125460889683388
1.1160829825543068 142.71512768925285 1.7102081651441443
1.1213105375077228 144.57990124613698 1.7038649778342214
1.1265380924611388 148.15171830193668 1.7293676098787336
1.1317656474145548 143.87778153771563 1.6736720864237635
1.1369932023679707 146.6805232569094 1.6790995741556345
1.1422207573213867 149.77630407401688 1.6778746341549546
1.1474483122748027 149.25163727848454 1.6699032825686315
1.1526758672282187 150.65427168811098 1.6937907437653899
1.1579034221816347 148.77925055235352 1.7015385067987592
1.1631309771350506 148.53873460387285 1.7072144720121163
1.1683585320884666 156.46860747429776 1.7307721619613732
1.1735860870418826 158.48761601518444 1.73418257613383
1.1788136419952986 157.0373902689684 1.7376106692184963
1.1840411969487146 151.35753206242597 1.6894616085212377
1.1892687519021305 144.46451455443625 1.6535493944427786
1.1944963068555465 148.87871115910494 1.6754420715040477
1.1997238618089625 157.27831720219766 1.7044006585847495
1.2049514167623785 161.8252965888997 1.7467841012341354
1.2101789717157945 162.79851663053114 1.7347414035564575
1.2154065266692105 167.79444666658847 1.7697334563558467
1.2206340816226264 167.4150674554252 1.7538188174660794
1.2258616365760424 168.62813358193384 1.7525339948740748
1.2310891915294584 177.26715079339726 1.7957903809381177
1.2363167464828744 177.41641613712235 1.809180429084631
1.2415443014362904 177.69950215159955 1.8143993770179345
1.2467718563897063 173.84877232187594 1.7844314055356922
1.2519994113431223 171.03961213129216 1.7678768781894252
1.2572269662965383 172.04781700949232 1.7598114509604375
1.2624545212499543 173.5689909077581 1.762105045388426
1.2676820762033703 168.8406726402796 1.7418682311947402
1.2729096311567862 160.0917636164029 1.675279238478159
1.2781371861102022 164.35319280741265 1.7098225870780586
1.2833647410636182 176.28501136794839 1.7765949808759711
1.2885922960170342 180.62479966976622 1.788711392250023
1.2938198509704502 181.90086448673165 1.7984662017569915
1.2990474059238661 185.46532759558775 1.82748674063823
1.3042749608772821 183.5268757463988 1.8214002227036463
1.309502515830698 188.03094200373926 1.841517220807713
1.314730070784114 184.72386353474917 1.8106436829231667
1.31995762573753 187.48668039097058 1.816384241163083
1.325185180690946 190.69135084693042 1.8305511652623296
1.330412735644362 190.08155138575674 1.823285369980034
1.335640290597778 191.10244018726593 1.8261762064466862
1.340867845551194 186.50273746999417 1.7971824230972717
1.34609540050461 187.58172471164355 1.8085900692117984
1.351322955458026 187.53755234113962 1.8041164216390764
1.356550510411442 187.82799323155277 1.7999685632392157
1.361778065364858 186.4543958204408 1.7841684167761973
1.3670056203182739 185.12932533993344 1.7788310462667793
1.3722331752716899 189.61658053618697 1.8031007168426034
1.3774607302251058 193.91988512191512 1.8206109995887292
1.3826882851785218 201.27699958761485 1.8361155879113686
1.3879158401319378 206.10392973077288 1.8463348979515468
1.3931433950853538 203.62989216677084 1.8307582658183987
1.3983709500387698 201.87450696473434 1.8119561898962813
1.4035985049921857 201.4847180217476 1.8219125944705552
1.4088260599456017 199.4869878331959 1.8260732598001146
1.4140536148990177 200.38664394728403 1.8651472909322648
1.4192811698524337 202.54440606612155 1.8919204103512008
1.4245087248058497 202.61335433987256 1.8788486075596829
1.4297362797592656 204.50305353086378 1.859269046811341
1.4349638347126816 205.36675495086038 1.8404686613899226
1.4401913896660976 199.75360207765723 1.8032134659556012
1.4454189446195136 201.08644302187113 1.8178468931393401
1.4506464995729296 201.1006995120195 1.822046553336964
1.4558740545263456 194.49910677626002 1.7715915060177445
1.4611016094797615 196.63593316701804 1.7669563781985764
1.4663291644331775 190.33715694730714 1.7382393124738713
1.4715567193865935 188.76049269056355 1.7363117521110194
1.4767842743400095 186.09267090112422 1.72341452193521
1.4820118292934255 187.44022417888087 1.7381418788908753
1.4872393842468414 196.0094229555441 1.7650911655312498
1.4924669392002574 203.6266090179253 1.8103010711847387
1.4976944941536734 206.48197523075447 1.8305176877221903
1.5029220491070894 207.03036757824412 1.8386368516465466
1.5081496040605054 207.17062269645248 1.8137837000057215
1.5133771590139213 211.7293720937503 1.8315852097244014
1.5186047139673373 220.8909314009881 1.88825165517168
1.5238322689207533 220.39715048735133 1.895040475260805
1.5290598238741693 216.4286845904205 1.8750843746658703
1.5342873788275853 207.5095077804586 1.8206213319978615
1.5395149337810012 210.4039948298733 1.832758610078335
1.5447424887344172 213.8648034772114 1.850402325254201
1.5499700436878332 218.19154025575594 1.8725706690398038
1.5551975986412492 221.6591823055875 1.8868787612366988
1.5604251535946652 226.2247408424957 1.893402233019583
1.5656527085480811 223.1257265265903 1.8802986485500934
1.5708802635014971 219.81324401705885 1.8427658280625028
1.576107818454913 213.8192020799718 1.8209563655977041
1.581335373408329 207.40329971193478 1.7882742488468675
1.586562928361745 212.5749376180195 1.7902436395478643
1.591790483315161 213.8594104084576 1.790218130423168
1.597018038268577 214.10218709560797 1.767889229728272
1.602245593221993 222.56601750662423 1.8121336375327814
1.607473148175409 228.36901842888793 1.839276720850907
1.612700703128825 233.8947604195934 1.860029697940347
1.617928258082241 235.9316934781655 1.872058564774782
1.623155813035657 235.70892957925165 1.8690258447389467
1.628383367989073 238.9552782683487 1.8976148365795626
1.6336109229424889 241.6426574466659 1.9160227748430299
1.6388384778959049 244.05502913360976 1.9195701702239039
1.6440660328493208 245.72123983800773 1.910800327225466
1.6492935878027368 256.90316658993805 1.9459949746616092
1.6545211427561528 255.71463457777062 1.9170390903383019
1.6597486977095688 259.66733279849393 1.931220521678869
1.6649762526629848 264.3419065030643 1.94678490490056
1.6702038076164007 266.56807878901253 1.959791531881026
1.6754313625698167 278.2782356710044 2.00179901286836
1.6806589175232327 284.1561929714926 2.021878249136038
1.6858864724766487 287.7384287394989 2.0412260420027812
1.6911140274300647 284.2335930857969 2.004050488173562
1.6963415823834807 284.93291925953974 2.0043316165658283
1.7015691373368966 285.32227351145957 2.007004064326089
1.7067966922903126 286.5890086647305 1.9953680866498082
1.7120242472437286 295.10281687529937 2.046488455582391
1.7172518021971446 297.3744224156737 2.0516843305466685
1.7224793571505606 298.0232202913899 2.028657884209123
1.7277069121039765 299.8781119733904 2.019789987700116
1.7329344670573925 294.5718579299766 1.9571601108579995
1.7381620220108085 290.7669219380271 1.919766698443507
1.7433895769642245 293.8504023243738 1.9263400585376058
1.7486171319176405 304.97550499753055 1.9944167541133524
1.7538446868710564 325.91655904633086 2.0823912336484116
1.7590722418244724 330.52290215245404 2.0984293526379134
1.7642997967778884 328.1574113047336 2.088964131791722
1.7695273517313044 318.1528275807379 2.0271307794574844
1.7747549066847204 313.61690263656914 2.0025857454006926
1.7799824616381363 315.1072461898175 2.023601756316871
1.7852100165915523 324.11778367362894 2.0474977655784317
1.7904375715449683 327.4626568194901 2.0473251967037243
1.7956651264983843 328.64409418408917 2.050938869349758
1.8008926814518003 328.97016316622285 2.017431659097093
1.8061202364052162 321.60874120761554 1.9774243442492392
1.8113477913586322 320.9415816243083 1.9589498575020219
1.8165753463120482 325.3376826838762 1.9561183080873847
1.8218029012654642 337.1948001323404 1.9974346319648828
1.8270304562188802 342.39897726848193 2.014338272847397
1.8322580111722961 346.3158615527987 2.001825555291356
1.8374855661257121 338.82690717552015 1.9696897671816698
1.842713121079128 338.3504766888321 1.9668162284697144
1.847940676032544 335.3300827242935 1.934691022000557
1.85316823098596 342.1625943483669 1.9562883145436203
1.858395785939376 345.4910199755355 1.9693019054474004
1.863623340892792 342.49127835467 1.9544021098265618
1.868850895846208 343.41923537124086 1.9455265609141286
1.874078450799624 334.1244900793547 1.892276455011306
1.87930600575304 338.36469682837185 1.8929593323431186
1.884533560706456 333.02725160727795 1.8485914233977592
1.889761115659872 328.25079954278687 1.8235857300628882
1.894988670613288 324.64449496358594 1.79408675046428
1.9002162255667039 325.6158787972543 1.7974639978333435
1.9054437805201199 329.0934186622132 1.8036511383220897
1.9106713354735358 330.95645193941704 1.7885510825128645
1.9158988904269518 330.795884685937 1.7796458248856235
1.9211264453803678 329.7708180948343 1.7691172559884385
1.9263540003337838 333.95323343853516 1.7866326498690814
1.9315815552871998 335.7726589959066 1.8031623934542302
1.9368091102406157 335.30346169425684 1.7909737340244374
1.9420366651940317 332.3944369331952 1.7666196435439199
1.9472642201474477 320.99945499105104 1.7163283387194141
1.9524917751008637 313.5496917059527 1.6756322716825713
1.9577193300542797 312.8990410778578 1.665651961576658
1.9629468850076957 310.8232233670273 1.6438106673733852
1.9681744399611116 313.9694408664563 1.6426657479591886
1.9734019949145276 311.46909091051907 1.6226751576605505
1.9786295498679436 309.32022683609233 1.6065286253646194
1.9838571048213596 310.92974708568784 1.6042149918901407
1.9890846597747756 308.9185675917184 1.5934907275076333
1.9943122147281915 305.94951074950535 1.590113688343258
1.9995397696816075 308.97798868964503 1.5937623042068902
2.0047673246350235 305.3394996889686 1.5919840798373255
2.0099948795884393 299.07502868641126 1.5653102094585511
2.015222434541855 301.25240105392373 1.5612726680335194
2.0204499894952708 295.2016334386121 1.5317150275764784
2.0256775444486865 298.0109928450564 1.5340377431988206
2.0309050994021023 301.1032968588936 1.5354628314547762
2.036132654355518 308.81847735005755 1.5677724682595517
2.041360209308934 303.9919807744839 1.5495434656670093
2.0465877642623496 304.0267798308312 1.542736760655432
2.0518153192157653 298.7925468710775 1.5274255760697462
2.057042874169181 285.88139070119945 1.484496622130734
2.062270429122597 288.8561138787174 1.4970421193686507
2.0674979840760126 283.2851651930725 1.4705322125161837
2.0727255390294284 284.4991886058528 1.4651688032904435
2.077953093982844 291.7865177077636 1.4819179989616067
2.08318064893626 296.00868829205507 1.5089743905355804
2.0884082038896756 300.68092019012397 1.5402609685054671
2.0936357588430914 299.136740382898 1.5408149190857043
2.098863313796507 293.83498901175994 1.520028855451652
2.104090868749923 288.43455592370043 1.4997450180847702
2.1093184237033387 286.38408737350187 1.483899303896727
2.1145459786567544 290.00992361145035 1.4898485548108271
2.11977353361017 290.4665734015548 1.4931322844664976
2.125001088563586 295.94064777390395 1.508745588101356
2.1302286435170017 297.2522514424786 1.5136597891892323
2.1354561984704175 293.81158415030575 1.4964472573878673
2.140683753423833 294.31603773892186 1.4967010096962539
2.145911308377249 291.80816389062863 1.4989945755016165
2.1511388633306647 291.43653368870713 1.505026210253811
2.1563664182840805 294.4667890711715 1.516169987309128
2.1615939732374962 292.29309822515086 1.504183252183149
2.166821528190912 290.9525360282113 1.5013911501185109
2.1720490831443278 293.35221622791835 1.5084022180002838
2.1772766380977435 290.302587442452 1.5017381556188334
2.1825041930511593 294.96335430911085 1.5097536233256752
2.187731748004575 298.884077766123 1.5089102875253464
2.192959302957991 300.69160718903004 1.514534800517552
2.1981868579114066 304.5033862543189 1.5270042793672753
2.2034144128648223 299.630837811629 1.5172721668978946
2.208641967818238 295.6646205373775 1.514303694368254
2.213869522771654 296.5389392916147 1.5110037227603315
2.2190970777250696 290.7781145945753 1.4919410346073363
2.2243246326784853 291.1126141800468 1.477675509308812
2.229552187631901 290.07151772856906 1.474622830720534
2.234779742585317 290.5373937858846 1.4830249197643668
2.2400072975387326 289.1527056785898 1.4777623183378898
2.2452348524921484 287.78321534326705 1.4699896450173957
2.250462407445564 286.39284582236604 1.4642232159203197
2.25568996239898 281.6777935296657 1.4411588126370367
2.2609175173523957 280.74733107873516 1.4280990212342757
2.2661450723058114 282.8559408152202 1.4384711786627535
2.271372627259227 285.1444667166769 1.4572741199766053
2.276600182212643 291.2795960694671 1.4836088701548633
2.2818277371660587 292.9465902395094 1.5029273192917052
2.2870552921194744 292.9471583134512 1.5055908995834988
2.29228284707289 289.0892240487842 1.4864669868597946
2.297510402026306 288.32340834930585 1.4746609061170255
2.3027379569797217 283.635866657475 1.432709570787977
2.3079655119331375 282.9934885759219 1.4187708776336094
2.3131930668865532 281.98352858485663 1.4071046600727026
2.318420621839969 280.70956312289974 1.4115004574766694
2.3236481767933848 281.62455990360286 1.4260813843659985
2.3288757317468005 277.32171675390936 1.4142218356799732
2.3341032867002163 278.6885458038244 1.420283752950871
2.339330841653632 283.00360325881604 1.4316808815919846
2.344558396607048 286.15543630638206 1.4400903162879388
2.3497859515604635 296.2162582509321 1.4825947707070084
2.3550135065138793 295.65161316441527 1.4737672231271828
2.360241061467295 294.9672355860977 1.4709815653428293
2.365468616420711 285.9947915095569 1.4379353999100788
2.3706961713741266 286.0089694324027 1.422249291410316
2.3759237263275423 285.0595186665485 1.4167906306865174
2.381151281280958 287.1320779791203 1.4159415116237375
2.386378836234374 290.2984813273598 1.428857830030836
2.3916063911877896 284.1786628300682 1.413374839284144
2.3968339461412054 281.7361109835463 1.410550253876053
2.402061501094621 282.18454960527094 1.4132711205762012
2.407289056048037 275.81724688244384 1.4038232094171714
2.4125166110014526 273.95799962359564 1.3898709070261512
2.4177441659548684 273.10646982289256 1.3849665323526272
2.422971720908284 275.9267291103721 1.3750706032848004
2.4281992758617 281.2777745388031 1.382609850421287
2.4334268308151157 284.4984926295711 1.3906712353116324
2.4386543857685314 281.76898310529253 1.3792221028134302
2.443881940721947 282.53511264020807 1.3715137247954534
2.449109495675363 289.21355311495324 1.3904732377055007
2.4543370506287787 298.3705801100977 1.4266820632121158
2.4595646055821945 307.4195356312177 1.446082600017213
2.4647921605356102 318.2077111586621 1.4555709348611943
2.470019715489026 324.3558060105043 1.4319528774257893
2.4752472704424417 354.45147222602463 1.4723957319557166
2.4804748253958575 414.72287298073564 1.5697135976271281
2.4857023803492733 529.4437184942457 1.7483127789721635
2.490929935302689 759.7030679529528 2.0683956485143558
2.496157490256105 1182.6007487635695 2.562884750061462
2.5013850452095205 1813.8494295242103 3.1624501646602536
2.5066126001629363 2560.7005811589943 3.7494562211187197
2.511840155116352 3334.740263609651 4.284379894856401
2.517067710069768 3941.923822974128 4.6494143636662715
2.5222952650231836 4310.025789736451 4.867293816137474
2.5275228199765993 4443.684388594505 4.943451168386314
2.532750374930015 4382.5843201443195 4.898380462054902
2.537977929883431 4355.5943801378935 4.877558829640737
2.5432054848368466 4443.3994032648825 4.927960101139132
2.5484330397902624 4684.843883446311 5.046367023011518
2.553660594743678 5095.073006316648 5.2465729202033105
2.558888149697094 5649.4659184817565 5.515075363529209
2.5641157046505096 6233.563659213183 5.786780514483401
2.5693432596039254 6662.653079878971 5.981883183171674
2.574570814557341 6729.427582886822 6.01294500972475
2.579798369510757 6384.452328574557 5.8599532044688685
2.5850259244641727 5618.107120926385 5.498750350752794
2.5902534794175884 4541.827359711336 4.931594193493301
2.595481034371004 3450.3552610710167 4.291210098478377
2.60070858932442 2481.492080712003 3.6366298509268584
2.6059361442778357 1727.0224571519327 3.0425497064766507
2.6111636992312515 1188.9921214233218 2.5255703730181587
2.6163912541846672 843.9527667455649 2.1306001115598057
2.621618809138083 631.3208278114411 1.8550777371688993
2.6268463640914987 513.1675480378035 1.6764413093786519
2.6320739190449145 446.86805582260115 1.5733743575300507
2.6373014739983303 412.01393278931596 1.516667945489176
2.642529028951746 388.12804524254744 1.481349861319964
2.6477565839051618 367.9925972288724 1.4576074921466444
2.6529841388585775 347.6714906045977 1.4225209967502797
2.6582116938119933 336.65960357840436 1.4102514473100651
2.663439248765409 324.2857750445197 1.391775986472308
2.668666803718825 317.82818492945603 1.3746028374059305
2.6738943586722406 307.26759343606716 1.3512928358127918
2.6791219136256563 302.0878918456084 1.3428146726610943
2.684349468579072 296.0214910722255 1.3279522163514463
2.689577023532488 292.96045167733325 1.3211176005436684
2.6948045784859036 292.0856460751382 1.320612615079099
2.7000321334393194 295.4757407803801 1.345246139081074
2.705259688392735 301.575576299803 1.381090521063995
2.710487243346151 308.28060328992524 1.4120496738701496
2.7157147982995666 312.6856525846875 1.429964087218102
2.7209423532529824 310.89949947238335 1.413011491434135
2.726169908206398 311.35623012184334 1.4139011264788113
2.731397463159814 312.7562498058249 1.4133432137252122
2.7366250181132297 317.6006433797433 1.4300152781831872
2.7418525730666454 318.03508509806517 1.4389960058186364
2.747080128020061 317.21262431044056 1.4432920279639054
2.752307682973477 311.5988819934901 1.4339783255770748
2.7575352379268927 305.72857250342673 1.4163511782668183
2.7627627928803085 303.02811057274715 1.4090237616955017
2.767990347833724 302.6573903446071 1.4111759383457518
2.77321790278714 304.6416611211828 1.416628707704731
2.7784454577405557 308.76278881054003 1.437146822358913
2.7836730126939715 305.3821769352004 1.4358796425332891
2.7889005676473873 301.8942488191496 1.4273785439546058
2.794128122600803 299.27031705730764 1.420630643211903
2.7993556775542188 298.6649995871127 1.4270483518886043
2.8045832325076345 300.0363709258659 1.4372528607404795
2.8098107874610503 303.6038746440665 1.4582130540922595
2.815038342414466 304.24394095766996 1.468242438762028
2.820265897367882 306.9118920590622 1.4834334252893397
2.8254934523212976 306.7010069149143 1.4797786230385896
2.8307210072747133 307.2964581473367 1.4896970887957037
2.835948562228129 304.55024021295077 1.4840552837568606
2.841176117181545 297.03411506384987 1.4629433135295657
2.8464036721349606 292.6206424598913 1.4541145346823454
2.8516312270883764 291.4652438594344 1.4439095201201042
2.856858782041792 289.90915442063374 1.4386832815789097
2.862086336995208 294.4937094602001 1.461360760134061
2.8673138919486236 289.3342871365807 1.4623926553766393
2.8725414469020394 292.1485325677264 1.4777536001080704
2.877769001855455 288.67968125350814 1.4634175999657748
2.882996556808871 289.8043421543304 1.4641007859408035
2.8882241117622867 292.0560200566452 1.4625298966054368
2.8934516667157024 290.4052689219838 1.4575981555759652
2.898679221669118 294.8238962542535 1.4806096234690698
2.903906776622534 299.7566583038591 1.4907023529028967
2.9091343315759497 307.6707484790573 1.5153572906657027
2.9143618865293655 309.65269146483706 1.5239067317317931
2.919589441482781 309.1179489364791 1.5153247011060296
2.924816996436197 304.4898697046549 1.498235750887562
2.9300445513896127 300.8193544387176 1.4818520118440752
2.9352721063430285 302.0786020427572 1.4762212855347763
2.9404996612964442 305.147293411646 1.4840968134410037
2.94572721624986 309.4431512449086 1.5080684669242859
2.9509547712032758 308.3472442245608 1.5075752054627247
2.9561823261566915 306.7880788106384 1.507525796771073
2.9614098811101073 301.7609911946279 1.4668433830895211
2.966637436063523 298.3840025719886 1.4455454614984558
2.971864991016939 297.3774337344214 1.4460375604156674
2.9770925459703546 295.6895424572134 1.4352723887858547
2.9823201009237703 297.5808079201123 1.4357026781385411
2.987547655877186 305.69402013662244 1.449600572386613
2.992775210830602 307.3222991122466 1.4389228418299567
2.9980027657840176 304.3310284791345 1.4203154766429835
3.0032303207374333 301.0000604219965 1.4025980843866817
3.008457875690849 297.2049515683711 1.38274688945118
3.013685430644265 302.5638875757716 1.3842643325738309
3.0189129855976806 308.3314552562859 1.3962276756931513
3.0241405405510964 301.4853436651289 1.3682340674878488
3.029368095504512 299.64852587531647 1.3596826018374593
3.034595650457928 300.4683956114124 1.3617487180070282
3.0398232054113437 301.6345200376694 1.362532309065248
3.0450507603647594 309.20578035280704 1.3824460523102884
3.050278315318175 307.7371222703453 1.3735644500810475
3.055505870271591 303.3697415907321 1.3468390660206162
3.0607334252250067 306.10751849857945 1.3455760595057764
3.0659609801784224 313.17357067059646 1.3527781285791254
3.071188535131838 318.03604154109337 1.36425896785963
3.076416090085254 324.2343418085225 1.372294800178064
3.0816436450386697 331.4789694175581 1.3826147258066248
3.0868711999920855 339.50086991649425 1.3896190699865087
3.0920987549455012 345.23910666076324 1.3895706142753497
3.097326309898917 356.52068180652503 1.4100693511927802
3.1025538648523328 363.4368926672308 1.4140312047194774
3.1077814198057485 378.1920142325791 1.4469227058661587
3.1130089747591643 386.07806388214107 1.4531034081659802
3.11823652971258 394.63942929207855 1.4598783074711028
3.123464084665996 406.96918841030816 1.472715702064729
3.1286916396194115 423.7576151985886 1.4888649422289935
3.1339191945728273 446.5344828680394 1.5211871710679616
3.139146749526243 469.43954841121547 1.5524181158696368
3.144374304479659 492.18325207072854 1.5853724555150561
3.1496018594330746 509.44779907712837 1.6069499892489012
3.1548294143864903 532.554031805021 1.6403497282205053
3.160056969339906 555.792430789767 1.6711990847409444
3.165284524293322 588.7971610599303 1.7184376895378308
3.1705120792467376 625.0269780229818 1.767429211390152
3.1757396342001534 668.567203489132 1.8274137521584184
3.180967189153569 705.9257565083866 1.882187950679957
3.186194744106985 731.7444924485895 1.9153277600601992
3.1914222990604006 754.7752851299621 1.9406418195157817
3.1966498540138164 763.8997929839336 1.947964601949813
3.201877408967232 770.3787949273494 1.9576593117208803
3.207104963920648 763.2197602294128 1.943251054383469
3.2123325188740637 738.8790442276888 1.9061902695301045
3.2175600738274794 709.2342042703065 1.8627419627302504
3.222787628780895 670.3317220061962 1.8081676475526847
3.228015183734311 639.1450487041391 1.7679266311550363
3.2332427386877267 606.5419289918726 1.718969202772315
3.2384702936411425 578.3524479611767 1.677429068237068
3.2436978485945582 558.1845095977657 1.6484352647230394
3.248925403547974 535.8406326750643 1.6189262955019845
3.2541529585013897 516.0492815035772 1.5895499325761986
3.2593805134548055 499.8599575292651 1.563675395523311
3.2646080684082213 490.2144120608571 1.5435202721804517
3.269835623361637 490.1641704864537 1.5397949853838862
3.275063178315053 501.03451684528943 1.5587749564722482
3.2802907332684685 514.8522109573997 1.5754694122161366
3.2855182882218843 540.7515474490881 1.6108576098705427
3.2907458431753 563.9646254277965 1.6425697813903015
3.295973398128716 592.6834863965664 1.6826804332815157
3.3012009530821316 612.4776824495561 1.7084579269679983
3.3064285080355473 620.5122284882265 1.7142478644080812
3.311656062988963 616.5236501918404 1.7048555159787024
3.316883617942379 595.9958439008802 1.6765030721890597
3.3221111728957946 564.7925064326995 1.6310853622745025
3.3273387278492104 526.9434095434801 1.5766719197822323
3.332566282802626 484.0623228219764 1.5108712591051399
3.337793837756042 453.12654606953345 1.4719209340678687
3.3430213927094576 414.8577825586934 1.4181525332356024
3.3482489476628734 386.09608309740145 1.3856433992501511
3.353476502616289 361.0019748880964 1.350138752743219
3.358704057569705 340.0105566006798 1.3209732537248977
3.3639316125231207 320.0137746195406 1.2891538398431135
3.3691591674765364 309.50735019871007 1.2768587452222222
3.374386722429952 305.619638597434 1.2780937211275736
3.379614277383368 295.1603395937525 1.2636002366568722
3.3848418323367837 288.7592182878789 1.2557896614377069
3.3900693872901995 276.30848569412893 1.2323375037783575
3.3952969422436152 261.82383340049756 1.188374168095617
3.400524497197031 265.14343537704394 1.2000967552561272
3.4057520521504467 264.1158493412603 1.195898562243945
3.4109796071038625 268.7065539909224 1.2182342598256564
3.4162071620572783 272.93603368962573 1.2317285653742407
3.421434717010694 272.83587341074696 1.234164677359816
3.4266622719641098 271.40025552399186 1.236343791968772
3.4318898269175255 275.17644140555734 1.2488376252675526
3.4371173818709413 271.09805949521797 1.248777735743307
3.442344936824357 272.46913341821806 1.2479875294084977
3.447572491777773 273.9281809657748 1.251809137977702
3.4528000467311886 267.4008062193694 1.2247237107340017
3.4580276016846043 264.0237845803713 1.2073191496765725
3.46325515663802 262.9530687896478 1.199054814521164
3.468482711591436 258.32844107012613 1.1853824515535814
3.4737102665448516 259.46796417477134 1.1928617815562763
3.4789378214982674 262.89541412230517 1.2033702811544387
3.484165376451683 267.55980470102304 1.2167589879689225
3.489392931405099 274.0710775490581 1.2306589462550517
3.4946204863585146 282.98444879996015 1.2549987678072827
3.4998480413119304 287.7082330404888 1.2602483546783076
3.505075596265346 285.6031707429199 1.2489146043074948
3.510303151218762 284.25595631686326 1.241947685766028
3.5155307061721777 285.2564426122397 1.2322484033046954
3.5207582611255934 286.0424515233894 1.2282401859586067
3.525985816079009 293.0603741034706 1.2278482181820616
3.531213371032425 297.09514899227287 1.220204043140255
3.5364409259858407 310.679153236311 1.2383588019619978
3.5416684809392565 326.99098970332074 1.2615777543485238
3.546896035892672 349.0299573556985 1.292731519371636
3.552123590846088 383.4642594972099 1.3479801266274591
3.5573511457995037 445.28549296270313 1.441430396453972
3.5625787007529195 559.1830323589239 1.6055043907730207
3.5678062557063353 787.9111161208714 1.9017471542120299
3.573033810659751 1296.9499275288192 2.436731096364323
3.5782613656131668 2383.640782511607 3.3052158451392617
3.5834889205665825 4508.653188138995 4.54714874431466
3.5887164755199983 7800.343642686557 5.98061630751349
3.593944030473414 11770.80564136878 7.304873291956518
3.59917158542683 15079.444850401049 8.231632286802027
3.6043991403802456 16848.927799792105 8.677193260731826
3.6096266953336613 16508.184298465974 8.562896751433536
3.614854250287077 14452.251120050521 8.002865650603756
3.620081805240493 11412.537907648368 7.1003350597960155
3.6253093601939086 8250.104324490216 6.039512849414156
3.6305369151473244 5583.6673431461395 4.954863980909927
3.63576447010074 3533.5900339601976 3.932639090239983
3.640992025054156 2292.370359101667 3.156725590985617
3.6462195800075716 1478.3980950234936 2.5313830142349496
3.6514471349609874 1027.3480221338432 2.1069717746948236
3.656674689914403 773.1883764521658 1.8299061761067088
3.661902244867819 626.3890225203285 1.647432711935155
3.6671297998212347 533.7210711857335 1.5217134507592962
3.6723573547746504 479.9489238021105 1.451035313117465
3.677584909728066 431.4773380230027 1.3769418724466727
3.682812464681482 397.572102081556 1.3262230815604577
3.6880400196348977 366.6090936119003 1.2802568838328667
3.6932675745883135 349.1637662669834 1.2550996332270945
3.698495129541729 340.43175332921624 1.2495449782418426
3.703722684495145 331.9819291377821 1.2300735360758117
3.7089502394485607 325.77785416905635 1.2170828930655428
3.7141777944019765 320.51663429844587 1.2039930408205066
3.7194053493553922 317.573437139489 1.2004811231002142
3.724632904308808 311.96281702611054 1.2007414747107061
3.7298604592622238 305.29278302284087 1.1948546513534022
3.7350880142156395 302.25403538884746 1.1950290167851825
3.7403155691690553 299.7456167957026 1.1898743940416112
3.745543124122471 300.9972716107583 1.1927154418648496
3.750770679075887 305.1889646658867 1.2026448534692908
3.7559982340293026 298.0793898976734 1.1774485691392627
3.7612257889827183 299.96123655240956 1.1827341408583016
3.766453343936134 297.88273111669 1.1712767133453765
3.77168089888955 307.1802281127737 1.1858103790801764
3.7769084538429656 307.7095616305315 1.1845613671408788
3.7821360087963813 309.339146953476 1.1854067722607413
3.787363563749797 313.9339552961906 1.1942040096362652
3.792591118703213 318.4273265839565 1.2015767924809821
3.7978186736566286 326.50464132849936 1.208732015716959
3.8030462286100444 335.68548675869954 1.213633257951876
3.80827378356346 341.5945659795745 1.2134377407060153
3.813501338516876 349.7335662430948 1.2277022743361503
3.8187288934702917 354.1122032834231 1.2343279334928874
3.8239564484237074 348.0873862756295 1.2176133651749181
3.829184003377123 349.03195677860765 1.213570568677583
3.834411558330539 349.0975332742896 1.2162379620974106
3.8396391132839547 350.7730084587365 1.2240161607953552
3.8448666682373704 357.2489273327087 1.237340760634444
3.850094223190786 357.11427367568285 1.2336058524169964
3.855321778144202 360.3260065499168 1.2360447985074317
3.8605493330976177 361.276867494173 1.2352853005738484
3.8657768880510335 364.04350998945415 1.2367961577207924
3.8710044430044492 363.54078003397916 1.229529260593953
3.876231997957865 367.2226897290721 1.2304176162108467
3.8814595529112808 370.98725016155555 1.2330564952925889
3.8866871078646965 374.73901414996897 1.2390135761812595
3.8919146628181123 383.22352555636434 1.2545213518577634
3.897142217771528 385.816452299647 1.2598337900694312
3.902369772724944 384.8237020625238 1.2577164172769595
3.9075973276783595 382.43215311291 1.251650754933786
3.9128248826317753 378.4779052143947 1.241811237514922
3.918052437585191 371.6487635863943 1.2326067560627392
3.923279992538607 373.53343767159083 1.235794433597297
3.9285075474920226 371.7733428578453 1.2307369448780365
3.9337351024454383 376.5545854471913 1.2387212968588446
3.938962657398854 381.0641171138237 1.2428223145421762
3.94419021235227 383.0867527625943 1.2422025014101237
3.9494177673056856 388.95017956944343 1.2485008056355262
3.9546453222591014 393.29284753524644 1.2525076089608915
3.959872877212517 401.4400997840427 1.2653604163462402
3.965100432165933 410.9333884587514 1.2765026686284018
3.9703279871193486 425.2168255556672 1.2961903903394136
3.9755555420727644 442.0717205812073 1.3165876557775775
3.98078309702618 458.2427637795755 1.3381715254520226
3.986010651979596 476.6985718780458 1.361363246734813
3.9912382069330117 503.10653485379186 1.3972312239833307
3.9964657618864274 528.4338535155928 1.429450995016079
4.001693316839844 558.8317020136562 1.46777512055751
4.00692087179326 589.6127651925375 1.5034468009078896
4.012148426746676 621.1504307589483 1.548188580748845
4.017375981700092 656.4757322799078 1.6107656247352977
4.0226035366535084 704.8423134802615 1.6796630549255096
4.027831091606925 767.9149750497194 1.759757986881094
4.033058646560341 844.9507923505083 1.8500677215093095
4.038286201513757 935.1898685775211 1.9497266631599528
4.043513756467173 1039.4299472946914 2.063398774038363
4.0487413114205895 1153.0440482123097 2.1737450090058035
4.053968866374006 1274.961098867516 2.282584877434476
4.059196421327422 1417.2755134668203 2.40906684335782
4.064423976280838 1581.1394373800088 2.5451513478561862
4.069651531234254 1773.0330317364558 2.6896229900461646
4.0748790861876705 1984.719945284969 2.8452401515406742
4.080106641141087 2215.3763198911142 3.0042331786584624
4.085334196094503 2467.423106821209 3.1781231464723483
4.090561751047919 2687.517211415376 3.31937504013254
4.095789306001335 2902.612012473267 3.4545485213538556
4.1010168609547515 3080.6580425558122 3.561055760976313
4.106244415908168 3190.1703472487497 3.6286104722878156
4.111471970861584 3230.6159958165385 3.6523919073111912
4.116699525815 3148.2141101522743 3.5958649375585994
4.121927080768416 2997.565217517507 3.4614494754896
4.1271546357218325 2792.647898412226 3.306691254371042
4.132382190675249 2568.3294465107847 3.1660899155374107
4.137609745628665 2333.419518029205 3.0126425714539877
4.142837300582081 2080.6424307045463 2.8354847946322552
4.148064855535497 1836.00133741447 2.652724273225157
4.1532924104889135 1617.0053930167549 2.484539425447012
4.15851996544233 1413.136690101233 2.31863849556642
4.163747520395746 1236.6262181997397 2.1663506770846634
4.168975075349162 1083.353415342918 2.026178087024516
4.174202630302578 957.104208165106 1.9010002374265738
4.1794301852559945 854.2813351057805 1.7987692854656883
4.184657740209411 760.8269063597185 1.6956376626256215
4.189885295162827 686.5764607072321 1.6101151179659994
4.195112850116243 622.9340995958845 1.5317956829850938
4.200340405069659 570.3298530140231 1.4626915721332199
4.2055679600230755 521.3712165567732 1.3974891429293899
4.210795514976492 482.01574715419474 1.3484869639544923
4.216023069929908 452.55783959116025 1.312480454873081
4.221250624883324 422.1522819905217 1.2699321340591039
4.22647817983674 402.63714735662825 1.2434373346427243
4.2317057347901565 388.3626477829111 1.2263465160543745
4.236933289743573 371.64721449498813 1.2035229354828605
4.242160844696989 353.8306971435443 1.1763850478605244
4.247388399650405 334.7595290824119 1.1457280944093224
4.252615954603821 316.0399793514272 1.1167691465804408
4.257843509557238 309.2015333423809 1.1061716596764017
4.263071064510654 304.7100929198021 1.1009625025734613
4.26829861946407 299.40898846534253 1.093226135624053
4.273526174417486 293.65585233108504 1.0813472645589377
4.278753729370902 287.5176846628775 1.0722070840097606
4.283981284324319 278.15426420939343 1.0577577885490095
4.289208839277735 273.62091081104745 1.0519658536775849
4.294436394231151 270.57799561619305 1.0482396592194756
4.299663949184567 266.75926127225074 1.0398245636001957
4.304891504137983 267.5215128186859 1.0378998507318107
4.3101190590914 267.114972638113 1.038800483491953
4.315346614044816 269.0928781519308 1.0407650125518364
4.320574168998232 268.964455977913 1.0424579330253059
4.325801723951648 264.5779726515583 1.0346878822126768
4.331029278905064 259.69647473950033 1.0193262490271964
4.336256833858481 259.5768536020558 1.0201920775027016
4.341484388811897 262.9707000443157 1.0271017558558697
4.346711943765313 267.1111287240452 1.0406631239819162
4.351939498718729 271.5053927108512 1.0499811556686722
4.357167053672145 272.0688898827464 1.0479852426973615
4.362394608625562 266.5657268462395 1.0401591189142492
4.367622163578978 268.12701716481945 1.045814225474414
4.372849718532394 264.22108944543766 1.0401271682542903
4.37807727348581 264.82233518929183 1.0387578254257295
4.383304828439226 264.06497915583395 1.0388686033397632
4.388532383392643 262.18214837922744 1.0374622147051384
4.393759938346059 261.0795533083764 1.036095802206851
4.398987493299475 259.7237294041424 1.0352950173580895
4.404215048252891 256.75763424903676 1.0349984653534774
4.409442603206307 252.66190748160798 1.030948332356749
4.414670158159724 252.94159866416538 1.0325112634945441
4.41989771311314 247.15641906566808 1.0186132701862483
4.425125268066556 248.76814775065935 1.0263551210290387
4.430352823019972 243.795171112367 1.0108567226956386
4.435580377973388 240.89452836297951 1.012679208736975
4.440807932926805 242.0219498641233 1.0174198144479298
4.446035487880221 240.51312295485704 1.0150618291121056
4.451263042833637 236.15179663419386 1.0029088504969599
4.456490597787053 232.3418251579115 0.9916427281707235
4.4617181527404695 226.29626419512064 0.9798439597527413
4.466945707693886 227.0922020470737 0.9791503017648552
4.472173262647302 232.4900729687006 0.9868062838172289
4.477400817600718 235.02759758707367 0.9872123320125065
4.482628372554134 235.0940008562387 0.987607740112305
4.4878559275075505 234.93302266693325 0.9956786882588473
4.493083482460967 231.61736852821272 0.9922219298354069
4.498311037414383 230.71224743919424 0.9961581473633797
4.503538592367799 235.4481221586278 1.01292926800014
4.508766147321215 233.10452444319205 1.0075656668024304
4.5139937022746315 230.6632017171807 1.000298960418237
4.519221257228048 229.61657354190598 0.9925161330559852
4.524448812181464 226.5700375038781 0.972286571884409
4.52967636713488 227.54642531820457 0.9808617563763395
4.534903922088296 233.32736235139384 0.9993695347430332
4.5401314770417125 235.7833959166607 0.9996249447906859
4.545359031995129 235.5670646035541 1.0023563736933405
4.550586586948545 235.80841269352868 1.0007608522469598
4.555814141901961 235.3306903852374 0.9978987678210607
4.561041696855377 234.84377993460203 0.9960738473160714
4.5662692518087935 234.21236093718855 0.9868939616831935
4.57149680676221 230.31463062532347 0.9751215828026553
4.576724361715626 230.2103554225976 0.9787306784344997
4.581951916669042 233.2306310100804 0.9824674577441359
4.587179471622458 238.60094504505173 0.9939530798697108
4.5924070265758745 240.3679130208366 1.0021585575565168
4.597634581529291 242.95102562031235 1.0104770194582966
4.602862136482707 239.70922481441926 1.009986117492183
4.608089691436123 234.42844359048536 1.003037407991883
4.613317246389539 231.72503889083586 0.9972446142227905
4.6185448013429555 231.3287005905556 0.9993240388465072
4.623772356296372 234.88491403787393 1.0088864090489715
4.628999911249788 241.45162048008976 1.0226925150562123
4.634227466203204 238.96711479331196 1.012606037879308
4.63945502115662 231.88387110054273 0.9912019218103214
4.6446825761100365 228.0020169647464 0.9821226319502514
4.649910131063453 224.7688439709994 0.9729377749346777
4.655137686016869 227.75830249989457 0.9794730299770605
4.660365240970285 233.25654715303352 0.998194064389542
4.665592795923701 229.59228846185985 0.9885509332701025
4.6708203508771176 228.48851737927578 0.9852992233097455
4.676047905830534 226.0817342461925 0.9736445597468516
4.68127546078395 228.68904489014977 0.9788593173409138
4.686503015737366 234.375376108127 0.9893754206173959
4.691730570690782 232.43541518262643 0.9776949450906451
4.696958125644199 231.8955835767263 0.978055921588359
4.702185680597615 226.7375424033563 0.9629677441931437
4.707413235551031 224.57296937840772 0.9569470201819406
4.712640790504447 226.09361378780957 0.9662997663825296
4.717868345457863 227.32821371552265 0.9700593728740128
4.72309590041128 230.37471511087702 0.9784293404259137
4.728323455364696 231.17341920164336 0.987637619566122
4.733551010318112 228.56717680378802 0.9808598777537332
4.738778565271528 229.1163967035645 0.9765977885413047
4.744006120224944 229.18121641595238 0.9646388980415262
4.749233675178361 227.18235689776682 0.9606689809648646
4.754461230131777 228.71443168569053 0.9648907489767489
4.759688785085193 230.11817727364405 0.9707342248502727
4.764916340038609 230.84856566834137 0.971719710941117
4.770143894992025 233.2172728364358 0.975736352748955
4.775371449945442 233.82286955773435 0.9740425804234731
4.780599004898858 231.31301093131424 0.966045481008655
4.785826559852274 229.0588120574629 0.9612355877252012
4.79105411480569 224.37868978434003 0.9437881643927333
4.796281669759106 222.89111203401671 0.9450713139979211
4.801509224712523 225.80857755651652 0.9445864065980674
4.806736779665939 227.36360429124076 0.9504457883080688
4.811964334619355 231.07477078855106 0.9561063993175895
4.817191889572771 226.20138132348964 0.9452149050581828
4.822419444526187 226.4562082913614 0.9546541049089218
4.827646999479604 223.90439674731138 0.9424852779358167
4.83287455443302 222.9992539443988 0.9372086295014964
4.838102109386436 225.64205259103628 0.943084302663404
4.843329664339852 224.0772034887292 0.9368967113720188
4.848557219293268 227.19857240547347 0.9466582099374526
4.853784774246685 228.4174844453417 0.948340711218521
4.859012329200101 228.83826299919173 0.9485361236654892
4.864239884153517 225.0259552457855 0.9376136608944374
4.869467439106933 220.35014143507132 0.9242102918991378
4.8746949940603495 220.1502777212239 0.9236006953179566
4.879922549013766 221.70497877170632 0.9197623338350416
4.885150103967182 221.0500566133822 0.911742767788076
4.890377658920598 223.5752325317312 0.9192499190858054
4.895605213874014 222.36083806957126 0.913493764163326
4.9008327688274305 226.12248909860614 0.925819081379973
4.906060323780847 231.05552355519654 0.9437505643443419
4.911287878734263 232.51940380853299 0.9482771646505739
4.916515433687679 229.7567126437868 0.9444396243566089
4.921742988641095 227.9588426163779 0.9378908223237884
4.9269705435945115 226.7598914153613 0.9270493741936856
4.932198098547928 228.69425033571056 0.9338322592667173
4.937425653501344 229.7483029435911 0.9336942410644445
4.94265320845476 229.05111772101495 0.9319879498203543
4.947880763408176 231.61649828130052 0.9318573598177907
4.9531083183615925 231.17275058420225 0.9282210866844096
4.958335873315009 232.5651699124624 0.9348881165052041
4.963563428268425 235.9890825921524 0.9400942533702595
4.968790983221841 237.8194469168522 0.9349740083957664
4.974018538175257 240.42013989184733 0.9341076903465255
4.9792460931286735 246.88869812885284 0.9417038230428774
4.98447364808209 252.12163331603173 0.9467376541771221
4.989701203035506 259.04925889180106 0.9508459774704002
4.994928757988922 269.0476559906401 0.9555649656411537
5.000156312942338 288.5042020399138 0.9749858781003494
5.0053838678957545 322.5252030391241 1.0108270727572382
5.010611422849171 396.6544554605443 1.1092087848857797
5.015838977802587 515.4619709060343 1.2511699976836528
5.021066532756003 691.5014073216499 1.4436982730095007
5.026294087709419 927.2379408196792 1.6651571378360923
5.0315216426628355 1184.0927274328585 1.8789572259867267
5.036749197616252 1422.9541463799758 2.0607117929841525
5.041976752569668 1607.2984612430682 2.190167579327726
5.047204307523084 1709.9772008291327 2.258286016624261
5.0524318624765 1731.2682312452434 2.2739201102486133
5.0576594174299165 1693.6165329657385 2.2499112566732533
5.062886972383333 1598.2375204342736 2.1847470015404773
5.068114527336749 1469.1534642995061 2.0941339322380856
5.073342082290165 1347.8804345071792 2.0053775702922008
5.078569637243581 1224.0967181616065 1.9067374317204886
5.0837971921969975 1118.803624125512 1.8190387044061982
5.089024747150414 1030.2566203604595 1.744178040336577
5.09425230210383 964.9612247706696 1.6882637222618981
5.099479857057246 926.9200862779627 1.6549953293124928
5.104707412010662 906.8417026912825 1.6351885513645337
5.109934966964079 905.5714994951167 1.6350610243479362
5.115162521917495 914.0410924847461 1.6444831856452866
5.120390076870911 928.6001945859007 1.6583463837827057
5.125617631824327 945.0670295607963 1.6670713553859566
5.130845186777743 968.6905253764096 1.6813661727491225
5.13607274173116 1006.9001465702398 1.7132962223224513
5.141300296684576 1047.2270231245725 1.749479739641874
5.146527851637992 1079.3807480962746 1.7788366500867572
5.151755406591408 1097.3435489402093 1.7922789685885514
5.156982961544824 1098.0490264379894 1.7928326312378964
5.162210516498241 1076.1906343815244 1.773385731524412
5.167438071451657 1028.403067388779 1.7331426678238908
5.172665626405073 953.0722072988618 1.6651999614129698
5.177893181358489 863.611713407477 1.581991013468976
5.183120736311905 762.0781146008801 1.4853480980288463
5.188348291265322 659.2465099057973 1.3851249717819447
5.193575846218738 562.2798152937628 1.2828036344144755
5.198803401172154 483.21436745271853 1.1963341833552512
5.20403095612557 420.7964142253655 1.1204658652912143
5.209258511078986 373.64901162068963 1.0676910125591028
5.214486066032403 337.4875132569255 1.0245828488211397
5.219713620985819 310.4223573829543 0.9933002623597071
5.224941175939235 290.3316420832439 0.9628018262771663
5.230168730892651 274.3896844038207 0.9384746020838116
5.235396285846067 264.7711648982124 0.923821925378008
5.240623840799484 261.2733304167219 0.9223000461337418
5.2458513957529 256.16821222572014 0.9189512298363148
5.251078950706316 251.81546185491203 0.9077158699164092
5.256306505659732 252.85286505372716 0.9119426990196771
5.261534060613148 251.49966391264624 0.9141052718584918
5.266761615566565 254.3338909298487 0.9212092363019058
5.271989170519981 255.17332265241495 0.9226978991001817
5.277216725473397 254.93061656374144 0.9201440707216375
5.282444280426813 254.97241940786 0.9226918230293792
5.2876718353802294 251.8427199530764 0.9221777336961176
5.292899390333646 245.19093300467117 0.9098510592386787
5.298126945287062 236.60138772606587 0.8933965551816394
5.303354500240478 233.416430790103 0.8864275373759932
5.308582055193894 236.35613648372023 0.8927113544779942
5.3138096101473105 241.02525182690167 0.9082734643405075
5.319037165100727 245.38138993756425 0.9197167125168672
5.324264720054143 242.90508311761522 0.9119736298759646
5.329492275007559 240.4364146333977 0.9099720785946901
5.334719829960975 236.09196471071212 0.9009472466591647
5.3399473849143915 234.26401391181614 0.8980500878060711
5.345174939867808 232.12418014877738 0.8990065763060332
5.350402494821224 231.5942411090477 0.8954032343086772
5.35563004977464 230.19657262348 0.8915597226300507
5.360857604728056 231.05269055301588 0.8859484571966826
5.3660851596814725 232.81159012912252 0.8839082681169127
5.371312714634889 233.6034388011664 0.8824166547291176
5.376540269588305 238.5419458642737 0.8901682334368304
5.381767824541721 239.64685914742432 0.8940234168155898
5.386995379495137 241.657490388843 0.896336564460194
5.3922229344485535 243.26791952254518 0.8952498806469097
5.39745048940197 241.25198111516093 0.8884239559826952
5.402678044355386 244.12350539245028 0.8881738633503532
5.407905599308802 246.05221544374731 0.8877971186324657
5.413133154262218 250.73265799250964 0.8960484175418599
5.4183607092156345 256.1934941885777 0.9081586120566678
5.423588264169051 257.0321693611646 0.911132370180307
5.428815819122467 255.46412308893258 0.9060441608275155
5.434043374075883 251.97858807660168 0.8965050225639263
5.439270929029299 250.99425680605495 0.8923442467055976
5.4444984839827155 250.9152548331987 0.8951265777576879
5.449726038936132 248.7699785144445 0.890348506995368
5.454953593889548 249.77226615149124 0.8944962307675514
5.460181148842964 245.62166768468597 0.8871219363238955
5.46540870379638 243.7819988531886 0.8882302786142741
5.4706362587497965 244.29131655006057 0.890873733806011
5.475863813703213 241.33976653807758 0.8861584581881723
5.481091368656629 240.049481530046 0.8814609971750764
5.486318923610045 236.99028101862646 0.8755082795204412
5.491546478563461 236.39471510085096 0.8758114372680038
5.4967740335168775 237.29996300191476 0.874669955657365
5.502001588470294 237.37842838189525 0.869411258224399
5.50722914342371 235.6700525966068 0.8634675797957615
5.512456698377126 234.23073857459283 0.858609065465242
5.517684253330542 238.04029795348035 0.8702287626941532
5.522911808283959 239.47358708326584 0.8759041082813522
5.528139363237375 240.56704936162254 0.879723305875861
5.533366918190791 239.36439543295285 0.8781165136483313
5.538594473144207 239.4710880045499 0.8820794081977353
5.543822028097623 238.40861173619612 0.8782383288395891
5.54904958305104 240.536636536192 0.8813493165599328
5.554277138004456 239.03315067047743 0.8772234996815873
5.559504692957872 236.40168022151596 0.8667033032975047
5.564732247911288 237.4490739117976 0.8714977634249255
5.569959802864704 233.77348006819682 0.8610159959992476
5.575187357818121 235.82473610243633 0.8622616643944965
5.580414912771537 238.75547494349405 0.8663286930897657
5.585642467724953 239.92376217026157 0.8711124234798426
5.590870022678369 243.21454244586835 0.8767752864520789
5.596097577631785 245.15609386321694 0.8815625929921158
5.601325132585202 243.36116101192593 0.870782099063076
5.606552687538618 248.92380062253864 0.8772719006552142
5.611780242492034 250.64893283049457 0.8760514111409172
5.61700779744545 252.3424128022895 0.8794148473798629
5.622235352398866 255.98103451317772 0.8778449439200632
5.627462907352283 260.90766255761145 0.8785193345334683
5.632690462305699 277.4663124972606 0.8953882797062891
5.637918017259115 303.7898120010849 0.9253997603227495
5.643145572212531 359.7119043482043 0.9945727529587695
5.648373127165947 451.72472366514444 1.1045115362299232
5.653600682119364 577.6700776555065 1.240741329305941
5.65882823707278 736.9923669930699 1.3974062306263333
5.664055792026196 886.3730947970682 1.5288247699879465
5.669283346979612 1009.5665186746961 1.6311081284929232
5.674510901933028 1066.4597082107023 1.6729841310896971
5.679738456886445 1072.3791164201737 1.6770496017247323
5.684966011839861 1033.369532974008 1.6447097499838486
5.690193566793277 970.815338434582 1.5935873163269647
5.695421121746693 902.6607536360763 1.5378170704379588
5.700648676700109 836.534540287635 1.4796099859184884
5.705876231653526 780.0960646274513 1.4280178922883524
5.711103786606942 734.3910462598458 1.3836869535630218
5.716331341560358 718.1949398912357 1.3679307698028746
5.721558896513774 725.3004040894067 1.3746423514644819
5.7267864514671905 756.0091944874252 1.4030978270300591
5.732014006420607 799.8709576332949 1.4422978856244828
5.737241561374023 852.6865107449458 1.4876956305412283
5.742469116327439 908.5333635685082 1.534820788307078
5.747696671280855 943.7912102509135 1.5644966345115152
5.7529242262342715 940.540557165733 1.5609536273265145
5.758151781187688 895.9560065841317 1.5223824177331318
5.763379336141104 814.0432372262869 1.4506122264516925
5.76860689109452 713.1140614759552 1.3553470099149159
5.773834446047936 619.3661311972218 1.2644916763696747
5.7790620010013525 523.5004743747052 1.1675553934260423
5.784289555954769 450.2493232055143 1.0926623021089164
5.789517110908185 383.5317512513529 1.014473794059948
5.794744665861601 340.0069573926544 0.9599770676808089
5.799972220815017 312.03991033976365 0.9218332373375964
5.8051997757684335 295.2547350317334 0.9049740093074136
5.81042733072185 285.2073380603193 0.8985827724986967
5.815654885675266 279.7374577038224 0.8975677769783277
5.820882440628682 275.54166456457267 0.8919215873328273
5.826109995582098 273.1226551246032 0.8849077182356422
5.8313375505355145 269.7429370135821 0.8754732484220895
5.836565105488931 268.19929565151006 0.872156948157373
5.841792660442347 265.8825958891888 0.8649679830369039
5.847020215395763 265.54731225797883 0.8612625462100014
5.852247770349179 264.6581336625709 0.8573793211338958
5.8574753253025955 268.42296272296295 0.8649425720375999
5.862702880256012 269.74428684294 0.8721482777679361
5.867930435209428 278.5063985430913 0.886640337990362
5.873157990162844 278.4137013262518 0.8838105771277484
5.87838554511626 280.32783848225307 0.8815675985854162
5.8836131000696765 278.85967270920906 0.8739392797025863
5.888840655023093 277.4455863563722 0.8686263506615474
5.894068209976509 278.72820526669574 0.8698104793470676
5.899295764929925 282.52922941804184 0.879313505234343
5.904523319883341 285.4928865149983 0.8826854601956902
5.9097508748367575 287.6412163800578 0.889801837902716
5.914978429790174 287.1074638855424 0.8899603034560298
5.92020598474359 285.11496072783837 0.8814400538837511
5.925433539697006 286.9721004709201 0.8801176789924512
5.930661094650422 292.0699368218528 0.8814812559491221
5.9358886496038386 297.1627045734997 0.8854192350950244
5.941116204557255 304.8824591908134 0.8978536514274448
5.946343759510671 311.81095495850246 0.912468837987771
5.951571314464087 318.88084512282035 0.9305182906603652
5.956798869417503 325.41431537164584 0.9437828065808462
5.96202642437092 331.0349276890029 0.9542605919913923
5.967253979324336 337.02656043052286 0.9616632235116209
5.972481534277752 348.9237217734117 0.9775252778764778
5.977709089231168 364.21934164054716 0.9968231772225457
5.982936644184584 386.20064726804776 1.027854946627839
5.988164199138001 417.75867929132943 1.0670244179921955
5.993391754091417 457.28902883689466 1.1177874249818704
5.998619309044833 503.7808691637179 1.1721012437960514
6.003846863998249 577.0586987237956 1.2543572542401626
6.009074418951665 668.1051152748779 1.3514823000712832
6.014301973905082 788.4072481553485 1.4721056051406232
6.019529528858498 944.2141279555308 1.6133403812352864
6.024757083811914 1122.254003318481 1.7611335321019104
6.02998463876533 1306.452343024253 1.8986382561253063
6.035212193718746 1488.8804957178802 2.029618009224245
6.040439748672163 1619.5398046906914 2.1186822994791052
6.045667303625579 1687.3659266951586 2.165000749098899
6.050894858578995 1696.9728615949418 2.17355719922008
6.056122413532411 1642.5215188947027 2.1415172728511527
6.061349968485827 1544.320976789778 2.080244873010729
6.066577523439244 1409.691239207359 1.9887239517549848
6.07180507839266 1273.9018611942697 1.8930317182099037
6.077032633346076 1143.247706660355 1.7951710231030535
6.082260188299492 1016.2792888465183 1.69439192020066
6.087487743252908 907.766016696629 1.6023878066194224
6.092715298206325 803.1011786591441 1.508725275299257
6.097942853159741 713.352725711543 1.4236865878756764
6.103170408113157 639.9649453852874 1.3526805998089555
6.108397963066573 574.0674265673059 1.2823411828513132
6.113625518019989 519.4290178087637 1.223345986150092
6.118853072973406 480.1437495856804 1.1785535750541274
6.124080627926822 447.9595423144024 1.1413565768347513
6.129308182880238 421.2883308569735 1.1115936595419558
6.134535737833654 396.67345017709374 1.0827236123519672
6.1397632927870704 378.361462768198 1.0597092528584107
6.144990847740487 366.1911550709041 1.046236268931598
6.150218402693903 356.7945457154804 1.034099991272919
6.155445957647319 349.4279998278483 1.0242596318624775
6.160673512600735 340.4824890440074 1.013113612885309
6.1659010675541515 332.3896022177116 1.0042801718263417
6.171128622507568 330.3255667693235 1.001899075241342
6.176356177460984 329.82905642723966 1.00412399102799
6.1815837324144 323.6946078467392 0.9988774654510137
6.186811287367816 323.7886356973939 1.0022813575819036
6.1920388423212325 320.7775906754885 0.9992133248115059
6.197266397274649 318.34878804508105 0.9966985128535075
6.202493952228065 321.26159965870477 1.0024799024056479
6.207721507181481 315.50891345121187 0.9845616315763416
6.212949062134897 312.9662451025939 0.9751807670456212
6.2181766170883135 305.3341147512788 0.9617792938926766
6.22340417204173 304.0496817152309 0.9570802294420131
6.228631726995146 301.6902801834087 0.9488074739261114
6.233859281948562 300.1251967316436 0.9393466385842372
6.239086836901978 299.25102718998926 0.9328362592756613
6.2443143918553945 294.59771061197125 0.9230895589868962
6.249541946808811 293.8083767504842 0.9217386988898105
6.254769501762227 292.91459401527186 0.919543168272611
6.259997056715643 292.93028115993377 0.9139626103221767
6.265224611669059 291.44328457693837 0.9096998712469001
6.2704521666224755 286.6586982427142 0.9026171203147217
6.275679721575892 285.51820396440763 0.9008461007018636
6.280907276529308 286.6141837885889 0.9033432116603044
6.286134831482724 285.3996229926259 0.9021137983739762
6.29136238643614 286.4677810569379 0.9003295650792719
6.2965899413895565 288.99490084267734 0.9020608951326887
6.301817496342973 288.8195199070466 0.9002888345940986
6.307045051296389 293.21890152359435 0.9070625252063317
6.312272606249805 295.6234898767768 0.9143006001717762
6.317500161203221 294.4470273921609 0.9142000425334004
6.3227277161566375 293.45180539932704 0.909115972594868
6.327955271110054 293.9252834988717 0.9065256330472053
6.33318282606347 297.1441203852918 0.9084892631919298
6.338410381016886 295.81208339688163 0.9050889294038313
6.343637935970302 294.9820822330237 0.9039261245615823
6.3488654909237185 293.07159111929303 0.9038280758992874
6.354093045877135 291.4098438551602 0.9037623164179864
6.359320600830551 294.0115258583125 0.9039457473436311
6.364548155783967 298.56261553065934 0.9076227948933396
6.369775710737383 301.66110815218457 0.907726209463238
6.3750032656908 302.9852131554667 0.9104476292589667
6.380230820644216 302.0488620082212 0.911330547121721
6.385458375597632 303.3617801061443 0.9114965494638589
6.390685930551048 305.9991043873042 0.9133438917123395
6.395913485504464 309.4670987691471 0.9159375934630566
6.401141040457881 308.8124793605444 0.9127302397924155
6.406368595411297 301.61463638594375 0.8990220206832936
6.411596150364713 296.6104823762779 0.8881998075465918
6.416823705318129 298.2410873210988 0.8910772791159565
6.422051260271545 299.5678896870576 0.891991333677927
6.427278815224962 303.90501452360473 0.898750718907659
6.432506370178378 304.9802020377982 0.9008953033826335
6.437733925131794 306.23602854793626 0.9031487077247633
6.44296148008521 309.6281567891307 0.9080859662190686
6.448189035038626 313.23843625722463 0.9129969796207932
6.453416589992043 317.3668400217635 0.9150032974020716
6.458644144945459 317.4026080148063 0.9136014974521428
6.463871699898875 319.43563361155236 0.914359123303256
6.469099254852291 320.704164937662 0.914525124222118
6.474326809805707 323.2610609769035 0.9159111164809942
6.479554364759124 327.14979593734927 0.9188879905806061
6.48478191971254 330.39046317984804 0.9209783253623561
6.490009474665956 339.8671545753157 0.9295420894106753
6.495237029619372 348.1024795508456 0.9378772517198526
6.500464584572788 363.035649097007 0.95691446070426
6.505692139526205 379.93099787870307 0.9759391242063779
6.510919694479621 404.39052621478174 1.0038043040793267
6.516147249433037 433.299286113486 1.0338204675668288
6.521374804386453 473.8659592582554 1.078110561325553
6.526602359339869 525.4731223228094 1.1329967164709898
6.531829914293286 589.9404165157255 1.1996619426222244
6.537057469246702 661.0004668402745 1.2684530569610246
6.542285024200118 724.3312680638734 1.3261398660387824
6.547512579153534 768.1868311416123 1.3629654020916748
6.55274013410695 790.3162093462083 1.3809460045801876
6.557967689060367 789.0152560744792 1.3796417349576593
6.563195244013783 761.9090850196479 1.3548378912257186
6.568422798967199 721.033275137464 1.31687169797942
6.573650353920615 667.5080932352771 1.264954757305823
6.5788779088740315 619.889363064355 1.2196919736862046
6.584105463827448 570.9684424341204 1.17131411835033
6.589333018780864 525.2919199935102 1.1251227705109506
6.59456057373428 488.0834173053928 1.0851234047184914
6.599788128687696 451.00485846463107 1.0432665466106488
6.6050156836411125 426.35865432723557 1.017232452635028
6.610243238594529 407.8511765922139 0.9958785315574908
6.615470793547945 390.811847176497 0.9747834824845372
6.620698348501361 375.29715573746 0.9549051728106049
6.625925903454777 367.0673960871351 0.9447132217364644
6.6311534584081935 359.683035686561 0.9369421940498189
6.63638101336161 351.72199846742956 0.9301524966756409
6.641608568315026 357.0208620066067 0.9380831856990794
6.646836123268442 351.8593454399183 0.9282180582410481
6.652063678221858 349.72078582869113 0.9239728217396117
6.6572912331752745 344.9110353290547 0.9176159823039175
6.662518788128691 336.7842389608238 0.9073509876821476
6.667746343082107 332.14814682517454 0.9041669427324005
6.672973898035523 324.8753003965525 0.8937217200400595
6.678201452988939 320.57895258075916 0.8878925599870724
6.6834290079423555 317.92427532661185 0.887330955287413
6.688656562895772 320.38543997317936 0.8900767696363594
6.693884117849188 318.74040404089 0.8879106105152226
6.699111672802604 315.92962939250265 0.8817556662671993
6.70433922775602 312.2882345258484 0.8760558931338988
6.7095667827094365 311.8545403938388 0.8761973137052542
6.714794337662853 313.68440088125806 0.8811737033753638
6.720021892616269 318.37681407006914 0.8872681923308005
6.725249447569685 319.0584388350357 0.8854906795988416
6.730477002523101 321.1513792206311 0.8848849933997657
6.7357045574765175 323.2083343709647 0.8871663296569962
6.740932112429934 321.62299874762755 0.8855148873420877
6.74615966738335 324.1664160092914 0.8877888203757075
6.751387222336766 323.86766527074366 0.8873113269870185
6.756614777290182 323.82865767028017 0.8842362281345765
6.7618423322435985 326.990363005332 0.8876438983172528
6.767069887197015 325.8431056244627 0.8850788231224456
6.772297442150431 329.08632923462034 0.8897466923111528
6.777524997103847 330.7177938091201 0.8892841873301887
6.782752552057263 330.67289182173295 0.8866614390013906
6.7879801070106796 332.2879986399763 0.8898144537746145
6.793207661964096 331.6303959749173 0.8884483870619186
6.798435216917512 331.65418109303494 0.8881130470010563
6.803662771870928 335.4003063344205 0.8923033904630425
6.808890326824344 343.6848109574465 0.9016268268268834
6.814117881777761 348.97140235726886 0.9073812059844362
6.819345436731177 353.01485559398253 0.9112628421705673
6.824572991684593 353.1575978402996 0.9108013254420056
6.829800546638009 353.28721118906316 0.9102633371488944
6.835028101591425 356.17174174543163 0.9130720755803573
6.840255656544842 360.1291664644329 0.9180675345245909
6.845483211498258 365.3679239685559 0.9221334483523373
6.850710766451674 371.1673154389496 0.9289903234686372
6.85593832140509 375.76105875776767 0.9317566344238898
6.861165876358506 378.3770895429728 0.9357101484771267
6.866393431311923 383.9380018495764 0.9422829698421613
6.871620986265339 386.7852983462012 0.9450873526920411
6.876848541218755 390.54446679860297 0.9502776082512694
6.882076096172171 390.5248694983156 0.9492533266827804
6.887303651125587 392.32798787483614 0.9499186744865633
6.892531206079004 397.6965633538716 0.9551282903267365
6.89775876103242 405.04411095976906 0.9607976379616128
6.902986315985836 413.6293533727148 0.9696753254454217
6.908213870939252 421.078967496627 0.9775656054698669
6.913441425892668 424.66769502163214 0.9797303758446069
6.918668980846085 429.0423381080262 0.9835484809569717
6.923896535799501 432.3625503131911 0.9859005541696381
6.929124090752917 434.3015136143946 0.9857368539372552
6.934351645706333 435.0906536128025 0.9870512962998859
6.939579200659749 439.7764888764155 0.9917883563454639
6.944806755613166 441.1314006482644 0.9935884384793219
6.950034310566582 444.5807495348876 0.9971887682971851
6.955261865519998 451.28648487537413 1.0024362200715344
6.960489420473414 456.9468799166017 1.0090176290045942
6.96571697542683 460.09010622260166 1.0109176821544452
6.970944530380247 461.12633332159976 1.0118126884072516
6.976172085333663 467.49695821211117 1.019638133388814
6.981399640287079 474.694108824352 1.0258255466347506
6.986627195240495 489.06893325889405 1.039215698538134
6.9918547501939114 509.2148943505866 1.0579852129536609
6.997082305147328 536.3409374401905 1.0832660766025137
7.002309860100744 574.9303694296103 1.1203402289708595
7.00753741505416 634.543077704106 1.1753920382039023
7.012764970007576 710.3609711306707 1.2439453563440999
7.0179925249609925 802.1365335555505 1.3223597322428846
7.023220079914409 885.245349490774 1.3885122548052642
7.028447634867825 952.1630901028184 1.4383869287547075
7.033675189821241 1002.8002976332981 1.4743182966632071
7.038902744774657 1035.6716805251185 1.4973334743755846
7.0441302997280735 1042.824104822769 1.5018980471155092
7.04935785468149 1033.2287967796506 1.49520532252214
7.054585409634906 1004.604872369611 1.4729195566499895
7.059812964588322 964.22509388673 1.4413773354804653
7.065040519541738 923.0296580533825 1.4092680048291892
7.0702680744951545 874.8074278564244 1.3717864909863209
7.075495629448571 824.2882001070368 1.3314476014934244
7.080723184401987 772.1396689633012 1.2874892752143927
7.085950739355403 720.0420137139356 1.242652999790062
7.091178294308819 675.7308054485002 1.2044728594708958
7.0964058492622355 634.1195863662506 1.166939438021767
7.101633404215652 592.1585939320752 1.1281388066725686
7.106860959169068 558.1414585740923 1.0951193951170815
7.112088514122484 527.11996108132 1.0657943885391752
7.1173160690759 502.83271597505325 1.0417458470057435
7.1225436240293165 486.7494089980313 1.0268310739157271
7.127771178982733 470.5615474023717 1.0093523075782835
7.132998733936149 461.0147480420219 1.0003724563132428
7.138226288889565 446.683515840863 0.9838230208701617
7.143453843842981 441.02757277649687 0.9777299701716538
7.1486813987963975 436.89285969700086 0.9729770597259414
7.153908953749814 436.3853951545998 0.9711025191137337
7.15913650870323 439.28658842985266 0.9728559037671973
7.164364063656646 448.2106755692498 0.982445489913932
7.169591618610062 462.6034256735847 0.9968522642637981
7.1748191735634785 493.6890964493518 1.0290050147986831
7.180046728516895 541.1196225455964 1.0754932510649113
7.185274283470311 613.2727879954075 1.1432478649476494
7.190501838423727 736.3600675053326 1.2517979912278137
7.195729393377143 935.5027964084846 1.4082252765329062
7.2009569483305595 1265.113844735673 1.6353312452912234
7.206184503283976 1755.7523311914151 1.9238629267650764
7.211412058237392 2452.0948752969175 2.2723493277264457
7.216639613190808 3215.8551172705274 2.6040710172930797
7.221867168144224 3895.1421860897444 2.860616167554114
7.227094723097641 4262.608558606151 2.989689640247517
7.232322278051057 4261.5276183343185 2.984876924192717
7.237549833004473 3925.451540275793 2.862560433985994
7.242777387957889 3325.786175579088 2.6320741158921086
7.248004942911305 2664.314788135214 2.3519213779850783
7.253232497864722 2035.2658595807734 2.055061792335142
7.258460052818138 1535.370456957672 1.7877025960576292
7.263687607771554 1149.3318449832784 1.5490707380606121
7.26891516272497 869.4570694893268 1.3477870432907881
7.274142717678386 696.2708594201749 1.2041973225589981
7.279370272631803 596.3485036839346 1.1143736909786268
7.284597827585219 537.434376030259 1.0589980438548576
7.289825382538635 506.53809156519696 1.029075005579574
7.295052937492051 486.93761823332704 1.0099191917528454
7.300280492445467 471.5907779761359 0.9942568923219229
7.305508047398884 461.00862156227726 0.9836786605716042
7.3107356023523 455.19260898998186 0.9758291805136011
7.315963157305716 444.29510911610777 0.9632872185181828
7.321190712259132 436.60810824557797 0.9544947717422146
7.326418267212548 433.7323334206513 0.9519564194156398
7.331645822165965 430.53741287993483 0.948779296551416
7.336873377119381 430.047209744122 0.9486984281451014
7.342100932072797 428.15264448271034 0.9460860072485539
7.347328487026213 430.1974712252093 0.9478841743331596
7.352556041979629 422.62096607858575 0.9411332480367975
7.357783596933046 428.65787141471696 0.9490669688727299
7.363011151886462 419.1544070016716 0.9373160387931583
7.368238706839878 410.5796045040813 0.9268145807355519
7.373466261793294 410.16458148012714 0.9259267431438868
7.37869381674671 401.28527856189476 0.9155729715602011
7.383921371700127 402.6646442336852 0.9175089815463681
7.389148926653543 399.77773416390687 0.9128185396755838
7.394376481606959 397.62045524496597 0.9094424999814469
7.399604036560375 404.79893904700134 0.9181250787171842
7.4048315915137914 410.79720065707687 0.9264216128340115
7.410059146467208 412.07528809985166 0.9282639600869229
7.415286701420624 411.5721083764013 0.9274845128196743
7.42051425637404 411.37915868298484 0.9264541312664764
7.425741811327456 410.8773978688793 0.9243887701690016
7.4309693662808725 414.45260133106257 0.9272157850862971
7.436196921234289 418.39761294181346 0.9312253895880545
7.441424476187705 423.91102313147985 0.9369092538857907
7.446652031141121 429.2730562005637 0.9410488958761922
7.451879586094537 429.16605298388805 0.9390114721207868
7.4571071410479535 433.78861578849126 0.942050354603793
7.46233469600137 440.13020605122006 0.9471089442617945
7.467562250954786 453.665589999001 0.9620736669554154
7.472789805908202 468.26007854579865 0.9788797965171664
7.478017360861618 479.7107854362495 0.990098265759131
7.4832449158150345 495.4874321686316 1.004872780151378
7.488472470768451 508.93216930879373 1.0165787585494646
7.493700025721867 525.0701077481112 1.0331933349773104
7.498927580675283 537.7769077948335 1.0448610830636318
7.504155135628699 543.1236406760876 1.0501017092475906
7.5093826905821155 547.3031370949757 1.0536557169377574
7.514610245535532 544.7153625103717 1.0498055588913693
7.519837800488948 539.7292412342491 1.04444368301435
7.525065355442364 530.7904820057753 1.0346586933763344
7.53029291039578 525.0802540759636 1.029903747133121
7.5355204653491965 521.094527801155 1.0256192779503053
7.540748020302613 522.3668363628426 1.0260408392049967
7.545975575256029 526.3440014686086 1.02905148938634
7.551203130209445 542.7922250764383 1.0448983828464482
7.556430685162861 564.5918871920552 1.0662781609705212
7.5616582401162775 589.4677442719399 1.0870789234915297
7.566885795069694 609.4061139249851 1.1046920143566783
7.57211335002311 624.4572697621193 1.117993077787527
7.577340904976526 632.2531419593995 1.124380575071117
7.582568459929942 631.254989304835 1.1223999968005327
7.5877960148833585 627.1341184575997 1.1179913301377797
7.593023569836775 614.3673482685704 1.1056301988302917
7.598251124790191 601.5253800042354 1.0934382420753217
7.603478679743607 587.7848732421681 1.0804178226890964
7.608706234697023 576.4617658668195 1.0713289784341335
7.6139337896504395 565.929721903924 1.0623491747954026
7.619161344603856 559.4396334059581 1.0572059819838908
7.624388899557272 552.7840405140979 1.0507576803835388
7.629616454510688 545.5679788345371 1.0431807428214002
7.634844009464104 540.4817173375438 1.0364255201938681
7.6400715644175206 535.9593968148516 1.0309317583798023
7.645299119370937 537.1143092842493 1.0323011069451382
7.650526674324353 541.1311027535767 1.0356208970332803
7.655754229277769 544.154669540334 1.0390926080845289
7.660981784231185 543.9469144771763 1.0375324693009262
7.666209339184602 550.4923837669046 1.0428742091736867
7.671436894138018 553.0361479543195 1.044662494320938
7.676664449091434 556.8284968539073 1.0474976919737322
7.68189200404485 557.772730588305 1.0471692199640625
7.687119558998266 561.2966575960834 1.049589878163526
7.692347113951683 569.7827814356373 1.0565335730470748
7.697574668905099 578.8997971374042 1.0654505648988675
7.702802223858515 589.7926907570964 1.0751211097537576
7.708029778811931 597.8884808658248 1.082428383237978
7.713257333765347 607.6899696802218 1.0897677054235686
7.718484888718764 612.5844975164221 1.0942647495523217
7.72371244367218 619.3592560450534 1.0996161672702724
7.728939998625596 630.4044989699502 1.108161752331579
7.734167553579012 642.8794988098069 1.1180474971192655
7.739395108532428 660.1667666605133 1.1334716489854726
7.744622663485845 675.3108392949193 1.145878965315192
7.749850218439261 684.8064444866914 1.152767386591678
7.755077773392677 692.1305821535493 1.1577669177285672
7.760305328346093 699.3019379925356 1.1650698818898142
7.765532883299509 701.6612389881786 1.1669300672235146
7.770760438252926 700.3439993702663 1.1655397416239583
7.775987993206342 696.4012841196544 1.1603441840166275
7.781215548159758 691.1647567967344 1.1548379318077235
7.786443103113174 684.4443031368666 1.1488147802569633
7.79167065806659 679.0401500189827 1.1453903575875466
7.796898213020007 671.2845181079598 1.1388712601251398
7.802125767973423 664.1153990374349 1.1326692328399017
7.807353322926839 660.1612056285538 1.1288096359477788
7.812580877880255 655.7919949139914 1.1252490601712997
7.817808432833671 656.3368203710517 1.1251300411432883
7.823035987787088 655.4125957706035 1.1230272820622293
7.828263542740504 655.052554582017 1.121548230952307
7.83349109769392 658.9802606713249 1.123646931919557
7.838718652647336 663.2955311653969 1.1272163877880064
7.8439462076007525 667.4995404095378 1.1310346122267982
7.849173762554169 677.7580053741716 1.1398478816346362
7.854401317507585 688.3278217759342 1.14930088718304
7.859628872461001 698.9098498955617 1.1578779221002675
7.864856427414417 712.8936293916712 1.1689615336865407
7.8700839823678335 722.5312462424283 1.174862079306601
7.87531153732125 732.5000363139957 1.1815965700035282
7.880539092274666 737.8184024842031 1.18394206998121
7.885766647228082 743.0863110293656 1.1881454799928521
7.890994202181498 743.5910624348273 1.188181029648499
7.8962217571349145 736.8841945611712 1.1831002585954045
7.901449312088331 727.311773989446 1.1750672296950992
7.906676867041747 716.6666982640963 1.1670808011503713
7.911904421995163 699.5755502395945 1.1535475649866
7.917131976948579 685.2306488545631 1.1412342021634292
7.9223595319019955 677.5597816784328 1.1343716232973522
7.927587086855412 668.0044441260918 1.1251769719162195
7.932814641808828 659.2621767946641 1.1166305978476
7.938042196762244 653.6225961011564 1.1115296376251367
7.94326975171566 647.773457689396 1.1061791680477462
7.9484973066690765 644.393426656695 1.1026679062102747
7.953724861622493 637.1702703080476 1.0947818228794381
7.958952416575909 632.9343243629045 1.0901520230904176
7.964179971529325 633.6771152862015 1.0907245899932771
7.969407526482741 634.1321420680083 1.0907776420588602
7.9746350814361575 644.9874002005724 1.100187525900097
7.979862636389574 658.2182581320276 1.1119288086639207
7.98509019134299 681.477458218573 1.1313880018975453
7.990317746296406 709.7246477148706 1.1542236974052564
7.995545301249822 735.3806588494393 1.1742151417022768
8.000772856203238 757.805702096922 1.1901494820810838
8.006000411156654 773.1057729728423 1.2019604206224572
8.01122796611007 779.4821024623568 1.2069422826828258
8.016455521063486 772.3992874537588 1.2000685278978944
8.021683076016902 758.9809675146058 1.1882584319921194
8.026910630970319 746.3499325084001 1.1771039452922536
8.032138185923735 732.882385956737 1.1662060886004482
8.037365740877151 723.3094329878207 1.1585159760005754
8.042593295830567 715.1448260935746 1.1520796958434087
8.047820850783983 703.2467937734131 1.1431459404271755
8.0530484057374 700.3323209606954 1.1400752001108068
8.058275960690816 693.7030673473753 1.1339604861144297
8.063503515644232 691.2869890645095 1.1313705511587366
8.068731070597648 692.1124968237893 1.1322429783902759
8.073958625551064 690.8241468874128 1.1317063128041602
8.07918618050448 691.388621422162 1.1327646168614205
8.084413735457897 693.9561318712251 1.1341357982188711
8.089641290411313 700.9944735011153 1.1387232159685239
8.09486884536473 708.6790651349181 1.1435282143590375
8.100096400318145 722.8015542974903 1.1549359393515872
8.105323955271562 730.0275050296627 1.1602832093822293
8.110551510224978 741.591730363578 1.167988977659733
8.115779065178394 751.9709186201594 1.1755654101547115
8.12100662013181 766.687115136855 1.1864279783412879
8.126234175085226 782.2337671542822 1.1982222838214007
8.131461730038643 797.8451630124589 1.209217038710737
8.136689284992059 824.8133238460822 1.2280463975238172
8.141916839945475 857.3123155702377 1.2520292504919743
8.147144394898891 889.8230696709425 1.2758157734232254
8.152371949852308 924.8191392771812 1.3004522655274
8.157599504805724 956.869651348045 1.3221153716868588
8.16282705975914 986.1015322553363 1.3410073726071914
8.168054614712556 1006.9612147542899 1.354230431888308
8.173282169665972 1019.7833376385049 1.3629574039663739
8.178509724619389 1020.6232245039814 1.3635085100422144
8.183737279572805 1016.5487404714363 1.361261873116072
8.188964834526221 1003.6327640846994 1.3505897253055583
8.194192389479637 990.9085814569679 1.3409309436031933
8.199419944433053 974.1839245897585 1.3277322676959675
8.20464749938647 957.4627178664499 1.3158634568412344
8.209875054339886 947.0112244399492 1.3093259090839002
8.215102609293302 933.4963972049751 1.2999618123800425
8.220330164246718 916.9534867833379 1.2867112771077387
8.225557719200134 907.5776881266319 1.2800563808899568
8.23078527415355 898.9322084200688 1.2735803113534248
8.236012829106967 894.4954835358785 1.270652921217649
8.241240384060383 885.8291408587642 1.2633121855076046
8.2464679390138 876.2899357196624 1.2559129742967594
8.251695493967215 867.9282349823535 1.2495975074130359
8.256923048920632 859.7803872124285 1.243230204168495
8.262150603874048 847.7834009721386 1.2342289354568468
8.267378158827464 832.7844508402706 1.2235676837017329
8.27260571378088 816.0231877263427 1.210195235326496
8.277833268734296 798.4202915966858 1.1961791547536438
8.283060823687713 779.6372442609922 1.182348256216385
8.288288378641129 762.6519025001822 1.1694130340009161
8.293515933594545 746.0870653954624 1.1568539683231907
8.298743488547961 728.4454404945295 1.14186606240198
8.303971043501377 723.3792273596185 1.1373889938937043
8.309198598454794 712.7914160034095 1.1286289425387184
8.31442615340821 702.7258273253341 1.120638267502258
8.319653708361626 693.4334376565565 1.112852058495517
8.324881263315042 680.9596859442962 1.1022383385645953
8.330108818268458 673.6257984297314 1.0961899169967464
8.335336373221875 668.0682760029518 1.0914070308737955
8.34056392817529 664.3615079509873 1.0875644032212752
8.345791483128707 656.8299114058041 1.0808809475758248
8.351019038082123 649.2986266527697 1.0734105838271477
8.35624659303554 640.7462085131843 1.0664456960129338
8.361474147988956 633.8478855070523 1.0604316798491786
8.366701702942372 632.6082524978858 1.0599889671676306
8.371929257895788 633.2967391832307 1.0600289763083306
8.377156812849204 632.7388335499331 1.0594248231246262
8.38238436780262 631.1825239261141 1.0583872198533097
8.387611922756037 625.1102997416583 1.0531505991610792
8.392839477709453 618.6420464407869 1.046885984144444
8.398067032662869 614.6483164174347 1.0434393226015983
8.403294587616285 610.4148892911688 1.0406931639360304
8.408522142569701 610.6582818227889 1.040830308181991
8.413749697523118 608.2604494352378 1.0379094106905653
8.418977252476534 609.7546188655651 1.0390959556509791
8.42420480742995 605.2074832551331 1.0347694157757044
8.429432362383366 603.0423142272708 1.0332949418525297
8.434659917336782 598.2608471170406 1.0281302072402643
8.439887472290199 595.5234471592696 1.023588261758872
8.445115027243615 594.1485803888339 1.0218896035238487
8.450342582197031 590.7415428039074 1.0194068103725635
8.455570137150447 589.3334398639255 1.0184177576859037
8.460797692103863 587.7776515879356 1.0160737177487422
8.46602524705728 590.5962973158679 1.0175050315272907
8.471252802010696 591.1752357512202 1.0172845176142347
8.476480356964112 595.9087428309094 1.021418503255248
8.481707911917528 596.9730242414483 1.0229848761156286
8.486935466870944 597.6286234755969 1.0237892788137446
8.49216302182436 599.8562045617592 1.0244266419796753
8.497390576777777 603.7736185527928 1.0263189382716742
8.502618131731193 605.8849871071492 1.027307221714304
8.50784568668461 610.279258960169 1.030630927065212
8.513073241638025 610.787724666271 1.0299138592934023
8.518300796591442 611.9280510955056 1.0299052505733863
8.523528351544858 610.3704850477236 1.028368277673492
8.528755906498274 614.1072321742878 1.0320474980263277
8.53398346145169 613.3364943622644 1.031665073234825
8.539211016405106 610.3622403771633 1.029668357721684
8.544438571358523 611.0559768964632 1.0298138042314624
8.549666126311939 608.0223919745978 1.0274357414481303
8.554893681265355 611.3937283525761 1.0294520675829844
8.560121236218771 612.999421958904 1.0292150285344426
8.565348791172188 615.4349354112219 1.0309677096292609
8.570576346125604 620.7421911322264 1.0360731959526075
8.57580390107902 622.4341101230515 1.0372937430828946
8.581031456032436 625.9380497735632 1.039391884243991
8.586259010985852 626.7533089422053 1.0389078869291568
8.591486565939269 631.0846107960825 1.0423180406488985
8.596714120892685 635.4801682016639 1.0450452772418914
8.601941675846101 637.6860646405121 1.0459387376892375
8.607169230799517 641.1630046343349 1.0489509324227508
8.612396785752933 643.7707454694943 1.0511551215603927
8.61762434070635 645.947133596877 1.0532750724795592
8.622851895659766 650.3843188165926 1.0557957085913168
8.628079450613182 661.4920851297549 1.0641946635112312
8.633307005566598 676.8532454203462 1.076055578082246
8.638534560520014 694.8753354558228 1.0901895168083626
8.64376211547343 708.8654981171907 1.1011340479382707
8.648989670426847 724.6621998832767 1.11381948639015
8.654217225380263 746.422362208731 1.13149756893319
8.65944478033368 770.4616070220894 1.1491391605358003
8.664672335287095 800.8081196169566 1.1699334490960556
8.669899890240512 833.6029936512242 1.1920314289682143
8.675127445193928 866.0558658666339 1.2143626112056896
8.680355000147344 896.4527240520399 1.235271447479931
8.68558255510076 917.0787150622187 1.2485473023776432
8.690810110054176 928.5232470920528 1.2560633279127498
8.696037665007593 929.9120379861988 1.2557623650733791
8.701265219961009 923.5772953401606 1.2512465042966614
8.706492774914425 913.1452933771927 1.2439842014737534
8.711720329867841 892.6435181235879 1.2295425575565286
8.716947884821257 875.0963920789735 1.2160210415358703
8.722175439774674 850.0300976002858 1.1979901932344492
8.72740299472809 829.6814059499332 1.1828676303163188
8.732630549681506 809.9870929102216 1.1701805044829625
8.737858104634922 799.0048832363836 1.162539657457552
8.743085659588338 794.9059678121438 1.1603342198840711
8.748313214541755 788.0683528037484 1.155682880338929
8.75354076949517 781.5632613408942 1.1504934362868038
8.758768324448587 772.5092927704225 1.1420900997596755
8.763995879402003 764.396791104296 1.1354289269325688
8.76922343435542 755.0162922322169 1.1276855232485659
8.774450989308836 746.5420610948867 1.1210007224735479
8.779678544262252 735.4790262267024 1.1116444137321484
8.784906099215668 728.2934751045082 1.105356156474302
8.790133654169084 727.4995899988539 1.1053620011155258
8.7953612091225 720.7401808796873 1.0997237225167706
8.800588764075917 714.8696217102744 1.0938505020949096
8.805816319029333 709.5590293251825 1.0888977700272442
8.811043873982749 702.9611878197436 1.0839471500044695
8.816271428936165 697.4994562065241 1.0792375816415982
8.821498983889581 691.8624494076449 1.0746064483585067
8.826726538842998 687.9936312374714 1.0717056449490316
8.831954093796414 681.6476702974841 1.066699274824808
8.83718164874983 679.6017111021519 1.0648873430925785
8.842409203703246 679.7731908549346 1.064020134950151
8.847636758656662 680.6152300300262 1.0641072857690799
8.852864313610079 683.5466531644779 1.0663766358970055
8.858091868563495 687.6061882207748 1.0692057411522828
8.863319423516911 685.6749420931819 1.0676910963309738
8.868546978470327 690.0125188723468 1.0710633142097181
8.873774533423743 690.1875542501845 1.070650243964506
8.87900208837716 685.7813411261235 1.0659738544323458
8.884229643330576 682.7854632408581 1.0626702246993098
8.889457198283992 682.049191418826 1.0629138629121326
8.894684753237408 685.8518467208823 1.0672132583967526
8.899912308190824 692.0993614899817 1.0728226076902534
8.90513986314424 696.0056660644465 1.073859178296257
8.910367418097657 697.8882488253852 1.0731589382024136
8.915594973051073 708.0570216324882 1.0801304251243808
8.92082252800449 715.9396966066491 1.0847650177700094
8.926050082957905 726.7057820562907 1.0934487251159941
8.931277637911322 735.1092272812393 1.0992754085661731
8.936505192864738 741.2034566217369 1.1035651020873884
8.941732747818154 746.9884807187423 1.1075141855897122
8.94696030277157 755.3860514780912 1.1132483225921659
8.952187857724986 767.1375521605158 1.1217601996275195
8.957415412678403 778.1817706539405 1.129577286151097
8.962642967631819 787.4343833701887 1.1359597766187712
8.967870522585235 799.0337428490856 1.1442988852188445
8.973098077538651 806.3140982137462 1.148363480208715
8.978325632492067 815.1286654295014 1.154205496959159
8.983553187445484 822.6890096751001 1.1591451682436877
8.9887807423989 829.0313801592321 1.162886821156158
8.994008297352316 836.4057908267932 1.168388789962815
8.999235852305732 841.7072898422051 1.17278589632917
9.004463407259149 848.016790392361 1.177154335461464
9.009690962212565 857.6579873417312 1.1839026594733169
9.014918517165981 864.8452029206311 1.1872730644807366
9.020146072119397 876.9954887573016 1.1950545362669993
9.025373627072813 887.509912160128 1.2010685795530807
9.03060118202623 896.2428629785995 1.205651724706252
9.035828736979646 908.283134759757 1.213721933409276
9.041056291933062 923.0686047122357 1.222728430764994
9.046283846886478 939.0576185611669 1.2337018228604812
9.051511401839894 954.2593489359949 1.243455910648318
9.05673895679331 972.674102173896 1.2543057566614455
9.061966511746727 1000.0447343766871 1.2716556642850094
9.067194066700143 1027.4129403794225 1.288936075059796
9.07242162165356 1055.9102755627137 1.3057196055751832
9.077649176606975 1083.2205789556035 1.3207057861459317
9.082876731560392 1113.9584027478397 1.338991401408565
9.088104286513808 1146.5479764126069 1.3585782976928558
9.093331841467224 1180.5289511859507 1.3792590624465906
9.09855939642064 1211.1997042471721 1.3964262243669046
9.103786951374056 1240.3767530670189 1.41206460090963
9.109014506327473 1266.3471483822416 1.424993708608585
9.114242061280889 1286.0553874303653 1.4360403783425078
9.119469616234305 1291.7354226045486 1.4383684365439575
9.124697171187721 1289.0167595083765 1.4364502986050496
9.129924726141137 1269.6837909905337 1.4239718424463201
9.135152281094554 1240.148817380969 1.4053603941950483
9.14037983604797 1211.3119549197168 1.3893626915975994
9.145607391001386 1185.6558880749214 1.3740894579266227
9.150834945954802 1167.3702324492876 1.364012329553447
9.156062500908218 1162.3055445761772 1.3616418166841608
9.161290055861635 1171.1244890748364 1.3786719918534969
9.16651761081505 1193.3218779021402 1.4003247455457375
9.171745165768467 1214.3027572843077 1.4181881975785016
9.176972720721883 1232.4598396616525 1.4320122938385895
9.1822002756753 1241.7313505390505 1.440480577650711
9.187427830628716 1245.556144206262 1.4462890969035485
9.192655385582132 1247.7759871790422 1.4499641396924983
9.197882940535548 1252.1473499010137 1.4548333743675175
9.203110495488964 1253.1598880097138 1.4576122079910903
9.20833805044238 1257.7763490318625 1.463558740168487
9.213565605395797 1272.458901361971 1.4747926847746193
9.218793160349213 1294.5490795583958 1.4904982124127029
9.224020715302629 1330.1709263352961 1.5131635813885123
9.229248270256045 1381.5947868900403 1.5432509038040743
9.234475825209461 1442.674089595782 1.5795270899060108
9.239703380162878 1515.3145521875194 1.620640316508124
9.244930935116294 1608.1734695474338 1.67078485537272
9.25015849006971 1697.0594948275366 1.718351969149723
9.255386045023126 1773.0682090667883 1.7580987631811498
9.260613599976542 1829.0560353079113 1.7874013827882167
9.265841154929959 1825.1363877038148 1.786978615955518
9.271068709883375 1771.5419119936726 1.759563938179262
9.276296264836791 1678.9026810283738 1.715054401829923
9.281523819790207 1560.146611784331 1.6564654103386978
9.286751374743623 1425.3548604912232 1.5861131343928947
9.29197892969704 1293.4072165604896 1.5132416434507898
9.297206484650456 1175.7242028731039 1.442987850666898
9.302434039603872 1075.2470971596335 1.3805575763224651
9.307661594557288 997.2940569195323 1.3314297627175564
9.312889149510704 943.6788580063419 1.2976171860655161
9.31811670446412 905.083417383464 1.2721959653024377
9.323344259417537 880.8831920447114 1.2568087881947194
9.328571814370953 867.8924296708965 1.248178913197999
9.33379936932437 856.0706481661109 1.2407180095596426
9.339026924277785 842.0509803554357 1.231719622622945
9.344254479231202 826.8302825196732 1.221118959077235
9.349482034184618 814.4514284613379 1.2125007639304115
9.354709589138034 803.5303265514156 1.2046643150107732
9.35993714409145 797.4276652098375 1.2000361297928999
9.365164699044866 793.035463664555 1.1972806595548766
9.370392253998283 784.9677493520292 1.193196693588908
9.375619808951699 779.9354055981171 1.1903191994454139
9.380847363905115 773.8255023274626 1.1863167018427299
9.386074918858531 768.0460112357966 1.1829394374385753
9.391302473811947 768.1653505392343 1.1851012005951165
9.396530028765364 764.6115364888007 1.183566953058626
9.40175758371878 765.0277058471696 1.1843801626075678
9.406985138672196 767.5890665818838 1.1862145958784567
9.412212693625612 772.2626210466927 1.1888054203299052
9.417440248579029 768.2070103817882 1.173014848769563
9.422667803532445 761.3571479673384 1.1610954559744024
9.427895358485861 759.3231772999784 1.15623945275406
9.433122913439277 761.367869055101 1.1557656681616773
9.438350468392693 763.9681290049683 1.1562250647353318
9.44357802334611 765.9471958111735 1.1553318314069465
9.448805578299526 766.6543671757031 1.1529458563027215
9.454033133252942 767.1942159036461 1.150203115761858
9.459260688206358 769.3337102835087 1.149309301218273
9.464488243159774 769.9887036890749 1.1489430464113957
9.46971579811319 767.0696116789037 1.144977121409782
9.474943353066607 765.7338503016474 1.1424235308453639
9.480170908020023 763.7200058926267 1.138274628623257
9.48539846297344 766.4008761626002 1.1391625950872255
9.490626017926855 767.4340401568033 1.1377776267803004
9.495853572880272 769.6713145159327 1.139314173408668
9.501081127833688 770.8116744991102 1.1388913710531197
9.506308682787104 770.4429287737523 1.1372959572149475
9.51153623774052 766.867347201684 1.1329074509077126
9.516763792693936 764.8710563754073 1.1304741767397823
9.521991347647353 767.6736500999889 1.131185345637047
9.527218902600769 771.3098853732195 1.132773131754226
9.532446457554185 776.205321053511 1.1357106617725987
9.537674012507601 779.7853092300594 1.1373638658649627
9.542901567461017 781.4772378292539 1.137673277483921
9.548129122414434 786.9842347638338 1.1409993780676466
9.55335667736785 787.6248022290721 1.1409097069003258
9.558584232321266 786.0088088606173 1.1388361829409714
9.563811787274682 793.0214711505822 1.1433276673070067
9.569039342228098 794.3732012382168 1.1434482547839075
9.574266897181515 795.1349949835869 1.1433510331237897
9.57949445213493 795.8822963153897 1.1430736094759812
9.584722007088347 793.9867806782647 1.1404151441966919
9.589949562041763 795.1349438715437 1.1402889436447767
9.59517711699518 797.403589787277 1.1398552562852073
9.600404671948596 800.1011427644466 1.1407623255687347
9.605632226902012 802.2719390541516 1.141572035368977
9.610859781855428 807.0868201915852 1.1449010613984225
9.616087336808844 806.7012228518192 1.1442523078137266
9.62131489176226 811.4074117265461 1.146722231206397
9.626542446715677 810.1220928770819 1.1453441647407137
9.631770001669093 809.2519057023958 1.1455664871867683
9.636997556622509 806.8428718860557 1.1431895466408586
9.642225111575925 806.0406245027209 1.1414638905930112
9.647452666529341 802.6212724231357 1.1372326905529269
9.652680221482758 802.3564305877031 1.1369950883706235
9.657907776436174 798.7776081888106 1.1331023582065816
9.66313533138959 792.7379108284996 1.1278214523981875
9.668362886343006 792.0771237914646 1.1273064055511168
9.673590441296422 788.0454910006342 1.12359230011901
9.678817996249839 786.0676251825408 1.1209914254426911
9.684045551203255 786.1450926051677 1.120532557767346
9.689273106156671 787.1408248176052 1.1208428553346117
9.694500661110087 786.5911051612098 1.1195759638504563
9.699728216063503 784.0281062546331 1.117531833257694
9.70495577101692 784.3602013165365 1.1177172277536336
9.710183325970336 786.3445065097801 1.119450769773262
9.715410880923752 788.696525009572 1.119028453680595
9.720638435877168 788.9677670034539 1.117727556816071
9.725865990830584 783.21560262094 1.1134647655126704
9.731093545784 778.0610663690436 1.1097122508594883
9.736321100737417 776.6426870980017 1.1084229597145903
9.741548655690833 774.7814429314441 1.1069080650139858
9.74677621064425 771.3461907314775 1.1035367752450123
9.752003765597665 772.713141471084 1.1046939015440649
9.757231320551082 768.0239186124655 1.1012230839270831
9.762458875504498 768.2095373445334 1.1007107101367861
9.767686430457914 767.6385206242322 1.099880549953454
9.77291398541133 767.8213673663832 1.0994048523428095
9.778141540364746 768.115821583619 1.09756250563522
9.783369095318163 768.4130873666978 1.0970179849935642
9.788596650271579 770.834523877341 1.0982532493498876
9.793824205224995 771.39013448947 1.0992999532816818
9.799051760178411 769.7989293058617 1.0970769851623852
9.804279315131827 764.6829937416621 1.0920835984507475
9.809506870085244 760.7123926114828 1.0870576153887936
9.81473442503866 761.1661467249722 1.0867766882471668
9.819961979992076 767.44494253424 1.0910073787459675
9.825189534945492 770.0427995923801 1.0931567565535458
9.830417089898909 778.0062260438809 1.098362453443236
9.835644644852325 777.6140034691814 1.0967768127419466
9.840872199805741 779.8938428025907 1.0979313726900535
9.846099754759157 783.1955257783734 1.100236390816557
9.851327309712573 790.3978650534602 1.1055926858450071
9.85655486466599 794.7504856705007 1.1076582681126999
9.861782419619406 797.1169136230707 1.109046494559684
9.867009974572822 801.7119537713066 1.1105137792686968
9.872237529526238 807.1723960206828 1.113382114216925
9.877465084479654 812.3032421392744 1.116876355128552
9.88269263943307 821.0336746524451 1.1229532950867172
9.887920194386487 827.2506790023365 1.1269742610394478
9.893147749339903 834.1892350206786 1.1315691062332027
9.89837530429332 842.0455031668862 1.135668563671306
9.903602859246735 848.7698473312892 1.1398556934143764
9.908830414200152 854.270138332903 1.1426228220022965
9.914057969153568 861.2734212094998 1.1466384869560526
9.919285524106984 860.5717613000022 1.1458424427260083
9.9245130790604 855.9790159314108 1.1422098129996219
9.929740634013816 855.9310983290098 1.1426673667724385
9.934968188967233 851.7749535432009 1.1395309122313197
9.940195743920649 847.7297667715399 1.1361033537116694
9.945423298874065 851.3891749315865 1.1378568454217768
9.950650853827481 848.3141677028594 1.1355620383408898
9.955878408780897 850.3060180593307 1.1369759766808167
9.961105963734314 848.8998386591705 1.1357461531211996
9.96633351868773 844.578440551186 1.1325831820952554
9.971561073641146 838.0215694119712 1.1257110720061871
9.976788628594562 834.2549645272118 1.1218192493599874
9.982016183547978 830.417567889072 1.1188397134064614
9.987243738501395 823.6455234577513 1.1132341033372937
9.99247129345481 814.3176175384278 1.1062240542267934
9.997698848408227 805.5498358488968 1.1000086349732259
10.002926403361643 801.4156372319827 1.097046568162702
10.00815395831506 797.7541137920986 1.0937750265259962
10.013381513268476 792.082258166908 1.0893182498080256
10.018609068221892 789.8507911162117 1.0880877032129914
10.023836623175308 787.3670390279109 1.08642031522759
10.029064178128724 783.7534456953375 1.083598773469229
10.03429173308214 782.0954089069503 1.0819650376698078
10.039519288035557 778.7906317760766 1.0796792340175088
10.044746842988973 776.4182038644078 1.0775736975166499
10.049974397942389 777.9087530785016 1.0788716200603874
10.055201952895805 773.4612154207346 1.0754508556299915
10.060429507849221 772.6078434762383 1.0743242704319715
10.065657062802638 768.5652525113105 1.0713609224688752
10.070884617756054 767.8733965579672 1.070695049651908
10.07611217270947 775.1782198162006 1.075937146570335
10.081339727662886 782.6671909639462 1.0804023667357168
10.086567282616302 784.5099492012284 1.0815794064517765
10.091794837569719 785.6585555522918 1.0807073849821944
10.097022392523135 783.98105907384 1.078364207101693
10.102249947476551 789.296089690131 1.082036488193344
10.107477502429967 794.4064881405591 1.0850591725565477
10.112705057383383 793.7654337679556 1.0839901384765023
10.1179326123368 789.3747151083659 1.080989597724343
10.123160167290216 780.2201551420644 1.074373170243591
10.128387722243632 776.5867766894598 1.071792670719796
10.133615277197048 771.7885983256044 1.0678611202502608
10.138842832150464 768.2669420410356 1.0651040041452042
10.14407038710388 764.8295963482738 1.0625635204369583
10.149297942057297 764.8848469624677 1.0630134876471151
10.154525497010713 759.9693299085083 1.0598099544965294
10.15975305196413 758.9201778844874 1.0590018919247854
10.164980606917545 749.8714022120957 1.051703305707593
10.170208161870962 744.0226939753281 1.0468207903258417
10.175435716824378 742.1421869773585 1.0456772008854143
10.180663271777794 738.66515869543 1.041737433256429
10.18589082673121 737.0516918797886 1.0401455826471993
10.191118381684626 732.7349100669322 1.0372219144527535
10.196345936638043 734.8458815329274 1.0391189154203366
10.201573491591459 732.0610195479492 1.037181366883407
10.206801046544875 732.0635091534359 1.0370569543336554
10.212028601498291 735.1670347092734 1.0378604548771417
10.217256156451707 735.1118508896931 1.0372596350290255
10.222483711405124 734.3568832117622 1.0365153138416954
10.22771126635854 730.8714397460941 1.0351364688828515
10.232938821311956 729.417489713239 1.0342663248387942
10.238166376265372 730.4254234205567 1.0344480059561678
10.243393931218788 731.9658283003182 1.0343641053144543
10.248621486172205 729.7053415256435 1.032486243361643
10.253849041125621 726.6210139623412 1.030120696572438
10.259076596079037 726.5080880704326 1.0307287798660396
10.264304151032453 726.4795972259964 1.030689348464125
10.26953170598587 729.1701080358625 1.0310995548407442
10.274759260939286 730.6274541033636 1.0311635032977533
10.279986815892702 737.0759686282885 1.0355253656276802
10.285214370846118 742.7742226971982 1.0397668265877766
10.290441925799534 748.4821747914292 1.0433359617996392
10.29566948075295 751.8210198827361 1.0455128088829482
10.300897035706367 753.0388509932427 1.0449619424380787
10.306124590659783 758.7364730591472 1.04808260991302
10.3113521456132 758.0670445221057 1.047456899489148
10.316579700566615 765.0374405659558 1.0525644995493488
10.321807255520032 771.761529205654 1.0570268405563017
10.327034810473448 784.3259555691673 1.0655227643360525
10.332262365426864 797.7503947443339 1.074395030720979
10.33748992038028 814.5172602755079 1.0851776112170366
10.342717475333696 823.212873016085 1.0898152530049734
10.347945030287113 831.571515728857 1.0936138125525454
10.353172585240529 847.8446488382975 1.1039538630733663
10.358400140193945 862.5323787651965 1.1132111407905207
10.363627695147361 876.9606036362771 1.1217278807075581
10.368855250100777 889.0290984900444 1.12940193582989
10.374082805054194 889.2014222065415 1.1299474746721412
10.37931036000761 882.5320828510937 1.1259224634248464
10.384537914961026 865.4155793960244 1.1149321776683585
10.389765469914442 850.8431754180162 1.1044127086540714
10.394993024867858 844.146631049175 1.100030552816197
10.400220579821275 841.2527342011344 1.0982127853670818
10.40544813477469 838.5932158663603 1.0956786613220588
10.410675689728107 831.7712943069898 1.0908668207490577
10.415903244681523 826.3350258689029 1.08690968655977
10.42113079963494 825.2760046294126 1.084770021168235
10.426358354588356 826.283102359231 1.0852067482322825
10.431585909541772 828.2360852278379 1.0868202468208028
10.436813464495188 826.722114425031 1.0868383737874672
10.442041019448604 819.8886302143458 1.0821672956293324
10.44726857440202 806.8220154119728 1.072223539016425
10.452496129355437 799.7613660324552 1.0671528527309433
10.457723684308853 789.373381049981 1.0602061528466076
10.462951239262269 776.2696912882603 1.0504840620234532
10.468178794215685 764.7290073950729 1.0418758535510688
10.473406349169101 751.8097598932007 1.0329485963922562
10.478633904122518 738.6676985229066 1.023170413876838
10.483861459075934 730.8910462080069 1.018253506956087
10.48908901402935 718.7877830699116 1.0094807622029194
10.494316568982766 707.160765130122 1.0001587020892813
10.499544123936182 699.6547000764045 0.9944548421966863
10.504771678889599 693.2272576234113 0.9898449766292806
10.509999233843015 691.8941920276877 0.9895175773257258
10.515226788796431 694.480402854231 0.9912225160537028
10.520454343749847 689.9857850146713 0.9870043193076067
10.525681898703263 685.5890978411064 0.9834376272967574
10.53090945365668 682.1841003199144 0.9804065070645398
10.536137008610096 678.8487852189492 0.9783136136975216
10.541364563563512 680.3051571760928 0.9793956756374572
10.546592118516928 678.9274354129831 0.9779711935359876
10.551819673470344 675.3815134951324 0.9753831790004716
10.55704722842376 675.5862128632042 0.9759509616367779
10.562274783377177 671.4018871228283 0.9725996651265415
10.567502338330593 669.2064932414664 0.9699774708352337
10.57272989328401 667.6048837547407 0.9678098144782331
10.577957448237425 666.187782560085 0.9666693394383324
10.583185003190842 664.1700526474162 0.9652436941997403
10.588412558144258 662.1079210221155 0.9635217631553457
10.593640113097674 660.5497772234743 0.9623113670825971
10.59886766805109 661.2106285513048 0.9618217600356745
10.604095223004506 659.7335040460734 0.9599810677437656
10.609322777957923 657.8017160339492 0.9592060982992574
10.614550332911339 661.989087599551 0.961944215175554
10.619777887864755 665.7561579147349 0.9644666429401532
10.625005442818171 668.8567553857131 0.9663666914651204
10.630232997771587 667.4328301848846 0.9639843147169437
10.635460552725004 668.5098636801104 0.9648132598966405
10.64068810767842 671.5256688370586 0.9668217747336093
10.645915662631836 677.7152325104727 0.9718385180164731
10.651143217585252 683.2798667980566 0.9760280406816342
10.656370772538668 688.510693386277 0.9783440175946756
10.661598327492085 696.0580276217651 0.9828309719659964
10.666825882445501 709.4222735572123 0.9919455295815227
10.672053437398917 718.1156328953707 0.9968143197753012
10.677280992352333 728.4514954960678 1.003915397145264
10.68250854730575 730.5647017860889 1.0055846459869993
10.687736102259166 733.62348669525 1.0069078840844505
10.692963657212582 732.370013140203 1.0061898860887524
10.698191212165998 733.6511722014155 1.0069343906047605
10.703418767119414 728.7550367617225 1.0016387101927828
10.70864632207283 716.6885473741991 0.9926096746356906
10.713873877026247 710.9215209849057 0.9880060925646424
10.719101431979663 701.8704061282242 0.9820886322376201
10.72432898693308 698.5239242067863 0.9795996138654682
10.729556541886495 695.274177922374 0.9778080871839008
10.734784096839912 694.7149685514554 0.9782346356964942
10.740011651793328 689.2806649438488 0.9741937839900621
10.745239206746744 685.1246225993673 0.9705450129409516
10.75046676170016 680.4296252209605 0.9670543402834584
10.755694316653576 676.4990945173643 0.9638813630872162
10.760921871606993 672.9287449208631 0.9616203716578062
10.766149426560409 673.4346856121563 0.9622235055758956
10.771376981513825 670.2605022254799 0.9594416652211174
10.776604536467241 674.9261919366326 0.9625029406262784
10.781832091420657 681.8349559847214 0.9666265388403565
10.787059646374074 686.0439634246424 0.969185457461393
10.79228720132749 688.5041199296858 0.9688097452720447
10.797514756280906 694.6015703112872 0.9724035581097594
10.802742311234322 706.604383767287 0.9807611315153143
10.807969866187738 717.9111875889561 0.9888223926821835
10.813197421141155 737.5779946100489 1.0018368753728228
10.81842497609457 765.1092218309464 1.0202680645749491
10.823652531047987 809.3844472005006 1.0482636284170186
10.828880086001403 868.5565230795863 1.085514472173802
10.83410764095482 944.7250876729425 1.1320537776308326
10.839335195908236 1042.689200114356 1.1893231976828962
10.844562750861652 1140.7625530420812 1.2439606104158596
10.849790305815068 1223.5185704272358 1.2875291841547662
10.855017860768484 1272.0828923098595 1.3118574932187765
10.8602454157219 1275.478082320329 1.313723141168354
10.865472970675317 1239.0937941488748 1.2945372213202313
10.870700525628733 1169.1216696069844 1.2574209304293131
10.875928080582149 1086.0472378921966 1.2119791419494226
10.881155635535565 998.8995294166826 1.160276743802897
10.886383190488981 922.0788663115073 1.1141504388031394
10.891610745442398 860.5012517575329 1.0766581224197196
10.896838300395814 814.7244692109277 1.04819225024057
10.90206585534923 778.2105425540856 1.0242781181570277
10.907293410302646 758.8797114664083 1.0107100194470442
10.912520965256062 745.2916000096576 1.001545709210954
10.917748520209479 737.0429060016797 0.9959108995506769
10.922976075162895 731.1604298027847 0.9919610212417933
10.928203630116311 722.5797441959203 0.9857063651190616
10.933431185069727 718.0484131729207 0.9825358217959714
10.938658740023143 711.7661440536326 0.9773299668067965
10.94388629497656 706.8914983882255 0.9733150400666009
10.949113849929976 703.0186381097345 0.9706962957962288
10.954341404883392 699.932345455441 0.9680376663909406
10.959568959836808 697.1763134532519 0.965704710346158
10.964796514790224 699.4296746163867 0.9669103567471838
10.97002406974364 704.1146739865653 0.9730749158704138
10.975251624697057 705.7451945554652 0.9770421449766751
10.980479179650473 700.2308436125425 0.9750366667786484
10.98570673460389 695.4285612555747 0.9728838570651673
10.990934289557305 692.5348169059664 0.9718386264071907
10.996161844510722 688.1444255969125 0.9696463950308359
11.001389399464138 684.2942052083181 0.9676458468047368
11.006616954417554 676.8478595714757 0.9628789580530636
11.01184450937097 666.8285425778676 0.9563671058833153
11.017072064324386 662.300778237867 0.9538727643218149
11.022299619277803 660.190374408782 0.9528567757367999
11.027527174231219 657.9741996675641 0.9517525033904479
11.032754729184635 659.5716234231364 0.9531840744717625
11.037982284138051 653.4583921521205 0.9493898937919524
11.043209839091467 646.1436308747486 0.9444256318185784
11.048437394044884 640.0273412999514 0.9402625683475078
11.0536649489983 636.0657980151199 0.9378557993247583
11.058892503951716 633.4165489391942 0.935983816508258
11.064120058905132 631.81218006706 0.9352926876996948
11.069347613858548 630.1429910509323 0.9346238693357506
11.074575168811965 627.7213848163765 0.9330513490305045
11.079802723765381 621.597602491931 0.9286756671620187
11.085030278718797 618.2431025853384 0.9264828203348487
11.090257833672213 617.8708792097647 0.9263597865776242
11.09548538862563 618.2249256221136 0.9267186646013796
11.100712943579046 618.5958691935479 0.927533607334949
11.105940498532462 614.0252566077235 0.9241822425554983
11.111168053485878 611.145607484296 0.9223437927618643
11.116395608439294 605.6426618208906 0.9187703000472993
11.12162316339271 599.9874964453103 0.9144519170836019
11.126850718346127 596.5012104983605 0.9120939252953298
11.132078273299543 592.6886398652525 0.9092724819314765
11.13730582825296 590.6172948669733 0.9074624056767099
11.142533383206375 587.996140006108 0.9057550953968576
11.147760938159792 586.5872222216474 0.9049892613680772
11.152988493113208 586.2905719828885 0.9051618308087724
11.158216048066624 582.8739184309861 0.9032880236611383
11.16344360302004 578.6803916392529 0.9001718438067082
11.168671157973456 573.4833754413761 0.895929377346502
11.173898712926873 570.6530357249542 0.8938171535984789
11.179126267880289 561.4897793928048 0.8865956293055303
11.184353822833705 559.9326400784474 0.8852821673926173
11.189581377787121 556.9696199463424 0.8834734783768394
11.194808932740537 556.5242387060496 0.8830781381114877
11.200036487693954 558.1551243989843 0.884551034843127
11.20526404264737 554.5393924924766 0.8820208849901888
11.210491597600786 549.9510898329513 0.8785827944099466
11.215719152554202 546.5697805634009 0.8763636080334553
11.220946707507618 544.2551870784163 0.8742707998070918
11.226174262461035 540.6948125799145 0.8712313044029274
11.23140181741445 536.9793252097799 0.8688430370382026
11.236629372367867 534.7888630175188 0.866813463997096
11.241856927321283 534.358019002348 0.8664131964207394
11.2470844822747 537.1909842586729 0.8685554446240167
11.252312037228116 540.162392344282 0.8706718701054635
11.257539592181532 537.8483106782793 0.869176094211627
11.262767147134948 537.319738739102 0.8695482709992716
11.267994702088364 537.8052693877512 0.8701759023559247
11.27322225704178 535.1511139167026 0.8685214983310021
11.278449811995197 533.9129950706246 0.8669396793384706
11.283677366948613 531.5880392589626 0.8646377189174536
11.288904921902029 531.9753153227026 0.8648243278716451
11.294132476855445 531.6799248442758 0.8636632249404739
11.299360031808861 530.3789296850708 0.8628386015203797
11.304587586762278 531.3981761839544 0.863368121847143
11.309815141715694 531.5236933622027 0.8632837823034061
11.31504269666911 530.7191496762129 0.8623442910602765
11.320270251622526 530.9053492576505 0.8617440019190927
11.325497806575942 527.2032626717753 0.8584149505953241
11.330725361529359 527.1392577001716 0.8587539372130558
11.335952916482775 529.0319206125645 0.8603857475929143
11.341180471436191 527.1757475050648 0.8590922540279492
11.346408026389607 523.7012433336728 0.8558292081164116
11.351635581343023 519.8490253404598 0.85188013767791
11.35686313629644 520.2442482281144 0.8526534536482105
11.362090691249856 522.2725547671673 0.8541591775603694
11.367318246203272 522.5223956545036 0.8546548794706954
11.372545801156688 522.6832290784473 0.8548765816602902
11.377773356110104 523.6540692538491 0.8551219147023522
11.38300091106352 522.5629917233676 0.8545602417148738
11.388228466016937 526.1641636535863 0.8577997732819947
11.393456020970353 526.3169627241069 0.857960861242574
11.39868357592377 524.4197043675307 0.8571531448555404
11.403911130877185 523.578063237002 0.8564909323164769
11.409138685830602 521.7221482299582 0.854503368625996
11.414366240784018 521.0223347049649 0.8536982695469171
11.419593795737434 519.7266175401891 0.8518031348971393
11.42482135069085 520.8057891009358 0.8528405149128037
11.430048905644266 524.0590369113296 0.8557373669194982
11.435276460597683 522.1798178264512 0.8540697442958122
11.440504015551099 524.0020010906676 0.8561411685271727
11.445731570504515 522.992880859374 0.8552700834708937
11.450959125457931 526.280101738075 0.8575945053269488
11.456186680411347 532.1918946466984 0.8625920549598907
11.461414235364764 535.6800740685075 0.8654158093334755
11.46664179031818 535.4161243309354 0.8652898352730994
11.471869345271596 536.7575357927624 0.8661127946790721
11.477096900225012 539.3814819267684 0.8691271083294703
11.482324455178428 542.0955810207676 0.8785009541750693
11.487552010131845 549.3486489182123 0.8866785644434687
11.49277956508526 550.2458708972089 0.888920263665319
11.498007120038677 555.0917959123059 0.8942622325161873
11.503234674992093 558.8335069127439 0.8983039257180896
11.50846222994551 561.8573517241927 0.9020997513521755
11.513689784898926 565.1326764750796 0.9059179779281891
11.518917339852342 565.589231647184 0.9071688110011907
11.524144894805758 563.9178244167814 0.9070801067053562
11.529372449759174 558.3865354952236 0.9037751787100887
11.53460000471259 553.9095443699048 0.9012279291582068
11.539827559666007 552.5762179525085 0.90137571352002
11.545055114619423 548.7597819678136 0.899021305418746
11.550282669572839 546.9296121411746 0.8981248022199705
11.555510224526255 541.9583794274465 0.8947100710859855
11.560737779479672 535.5353886209922 0.8895484470444679
11.565965334433088 531.1275243784013 0.886435261912688
11.571192889386504 533.0183914460293 0.8889713148347678
11.57642044433992 531.579363886244 0.8882298225243088
11.581647999293336 533.3647882921961 0.8907918783844608
11.586875554246753 533.784980666831 0.8917386044290813
11.592103109200169 532.835966865548 0.8915538265358784
11.597330664153585 532.6762996067164 0.8921302140064031
11.602558219107001 527.8436148089911 0.8884585448653121
11.607785774060417 520.6078466065409 0.8830704834922017
11.613013329013834 516.4438119268028 0.8797113684605785
11.61824088396725 513.7499729759768 0.8780069605300047
11.623468438920666 509.5137033221857 0.874336082058054
11.628695993874082 504.9099585073233 0.870983070633495
11.633923548827498 500.93240737459587 0.8682086051075218
11.639151103780915 494.9307462394224 0.8633964520214538
11.64437865873433 491.68120807160034 0.8614245077678595
11.649606213687747 488.30101033623396 0.8584204015536008
11.654833768641163 479.22130404218524 0.8513722458909673
11.66006132359458 472.77104338641846 0.8467890579846374
11.665288878547996 469.7783086659221 0.844278602824959
11.670516433501412 471.07787394772777 0.845839675353521
11.675743988454828 470.82946043013936 0.8459570187084087
11.680971543408244 469.90653401100985 0.8448682501538933
11.68619909836166 466.58232229078135 0.8420902736142519
11.691426653315077 463.4922217327939 0.8400457813598682
11.696654208268493 462.619830933364 0.8402829051641321
11.701881763221909 461.1137860171301 0.8397082564943051
11.707109318175325 459.25389284057263 0.8388951258170612
11.712336873128741 459.41091243678744 0.8389092773307307
11.717564428082158 460.94782917834925 0.8404432577028889
11.722791983035574 460.3531034814764 0.8401457845490955
11.72801953798899 457.51756615391383 0.8381969512730583
11.733247092942406 455.443629629388 0.8373566305872651
11.738474647895822 453.6134670036436 0.8353860569016707
11.743702202849239 451.05853433030137 0.8330380975368795
11.748929757802655 452.1522972450068 0.8345706338807711
11.754157312756071 456.62026020847475 0.8393754931112255
11.759384867709487 461.5489883959651 0.8451760389288404
11.764612422662903 463.71545147008766 0.8478912137940474
11.76983997761632 464.5439528034203 0.8479937559732764
11.775067532569736 464.15733754120185 0.8474053451622232
11.780295087523152 464.6471694876789 0.8470545291097233
11.785522642476568 465.6029446209898 0.847596990189216
11.790750197429984 466.8164340988359 0.849030032598667
11.7959777523834 472.11465585283463 0.8536310041679194
11.801205307336817 479.0591200790734 0.8596329683472255
11.806432862290233 485.6526836768259 0.8652862024465104
11.81166041724365 493.1736322597142 0.8713991920294614
11.816887972197065 498.07447129252097 0.8761744104791542
11.822115527150482 503.0531821442514 0.8806116575581393
11.827343082103898 503.20912701818037 0.8806385437983599
11.832570637057314 503.6975290690268 0.8807031454919523
11.83779819201073 502.34056423068773 0.8797672279918479
11.843025746964146 494.9092495641638 0.8739484333190637
11.848253301917563 493.53751435800444 0.8734508340059872
11.853480856870979 489.6259099000928 0.8706874896726409
11.858708411824395 488.01568454354185 0.8691165507736218
11.863935966777811 485.968346796507 0.8671896564982303
11.869163521731227 482.7597465691632 0.8646920170166649
11.874391076684644 480.20185395911824 0.8622447209706712
11.87961863163806 480.07425184918407 0.8625935183896798
11.884846186591476 478.7375387283923 0.861727361486878
11.890073741544892 478.6214231581838 0.8620605511575874
11.895301296498308 481.5114301018702 0.8647845541245481
11.900528851451725 484.8819966395962 0.8680402142630982
11.90575640640514 488.3655187673087 0.8712464812568782
11.910983961358557 487.77102642474296 0.8708052137362189
11.916211516311973 491.50840449512964 0.8741599054979948
11.92143907126539 490.79068188166957 0.8740975546842398
11.926666626218806 493.30003076058085 0.8766878568775439
11.931894181172222 496.2966576122731 0.8790430370086921
11.937121736125638 498.7625951990691 0.8817540170498156
11.942349291079054 501.08185608131686 0.8841448931809872
11.94757684603247 501.5403814700208 0.8841127475810153
11.952804400985887 500.13476556523125 0.88372105415465
11.958031955939303 500.07526526959947 0.884200593870106
11.963259510892719 494.53445460804994 0.8793379813111162
11.968487065846135 490.1241816485166 0.8762270612339372
11.973714620799552 486.2946727476185 0.8725803740242966
11.978942175752968 483.42493036053327 0.869685657906514
11.984169730706384 484.430575252502 0.8709525211013377
11.9893972856598 485.3485465216052 0.8716043025527679
11.994624840613216 485.954469765069 0.8723013583471542
11.999852395566633 486.11187273454726 0.8731442773970136
12.005079950520049 487.21502513406404 0.8744100540635648
12.010307505473465 488.07764482079244 0.8756802236101962
12.015535060426881 492.36305157530353 0.8799003598781653
12.020762615380297 497.55205721833914 0.8845368551058357
12.025990170333714 504.5963516624292 0.8907501074017358
12.03121772528713 511.6457028579758 0.8969306210881877
12.036445280240546 524.3811556010243 0.907998924605359
12.041672835193962 540.6967250260782 0.9220018686660401
12.046900390147378 563.2949683096294 0.9412677648127575
12.052127945100795 595.3463161948554 0.9678528697251845
12.05735550005421 634.7624571743529 0.999613928565248
12.062583055007627 685.0095448698529 1.0387604776788708
12.067810609961043 747.434703059417 1.0852904918706177
12.07303816491446 818.788373177297 1.1362187047060075
12.078265719867876 904.2061824842556 1.1943225146203122
12.083493274821292 994.7422229424316 1.2528476205245862
12.088720829774708 1079.539803602482 1.3057319011395268
12.093948384728124 1146.1401239413458 1.3455564601556622
12.09917593968154 1185.4303500528667 1.368687882484676
12.104403494634957 1195.327447677148 1.3750900332122593
12.109631049588373 1172.9291689271686 1.361966631979509
12.114858604541789 1125.1775451619203 1.334308835165868
12.120086159495205 1065.075343159823 1.2989275090722074
12.125313714448621 991.6056203331357 1.2531639869488589
12.130541269402038 920.0292644710124 1.2076087242107938
12.135768824355454 855.0003730874743 1.164527115475314
12.14099637930887 793.3372314855427 1.1215892909733123
12.146223934262286 741.1280495581246 1.0846745834038474
12.151451489215702 695.613514048902 1.0509667736543589
12.156679044169119 655.6151180197544 1.0203286701730274
12.161906599122535 624.4131267217083 0.9964119598625755
12.167134154075951 592.6274189968327 0.9705472204636832
12.172361709029367 567.0402416953259 0.9496031368482174
12.177589263982783 544.9581403034306 0.9316803692479584
12.1828168189362 523.6743503169918 0.913426542983885
12.188044373889616 508.719727540734 0.9010820994830588
12.193271928843032 495.24682491453376 0.8896378100892821
12.198499483796448 483.8454556833155 0.8789760027758978
12.203727038749864 476.4494999784417 0.8730682529453953
12.20895459370328 469.0076779040876 0.866589782319339
12.214182148656697 458.9167641812431 0.857387486675817
12.219409703610113 455.513427008901 0.854927438511785
12.22463725856353 453.63351029123197 0.8526651929065112
12.229864813516945 449.39442245420355 0.8492994889348684
12.235092368470362 446.8183827294381 0.8473377249233177
12.240319923423778 444.10591545426036 0.8448554809891711
12.245547478377194 441.51491961165306 0.8436455128237264
12.25077503333061 442.8366849210029 0.8449595698549247
12.256002588284026 440.1648536691505 0.8423542863181959
12.261230143237443 437.0188434299029 0.8389181562814279
12.266457698190859 434.5961770368254 0.8361646037324023
12.271685253144275 435.12277608523203 0.8364642618195082
12.276912808097691 432.2495076685744 0.8340533998532841
12.282140363051107 429.9930282678509 0.8322061212344691
12.287367918004524 427.63648556217777 0.8303892044297448
12.29259547295794 425.045839287359 0.828271957486158
12.297823027911356 426.4384531449147 0.8304502739577185
12.303050582864772 426.75111829416204 0.8312870711135407
12.308278137818188 428.8227974738533 0.8326199892575988
12.313505692771605 432.4166607204349 0.8388489282531982
12.31873324772502 433.73566004652184 0.8488144310627496
12.323960802678437 436.3764711838535 0.8568079116340249
12.329188357631853 437.3768760609139 0.8637597270234368
12.33441591258527 434.720424214389 0.8659575771449949
12.339643467538686 433.46099322970855 0.8678138167878677
12.344871022492102 426.580379798325 0.8634984742065535
12.350098577445518 424.5524175043628 0.8630511770800687
12.355326132398934 423.038104074747 0.8637357130315685
12.36055368735235 420.6121945045373 0.8637902509164155
12.365781242305767 419.2990514976491 0.8646609481643723
12.371008797259183 416.755559586798 0.863214243918849
12.376236352212599 414.61502736315026 0.8630858427329485
12.381463907166015 407.6183929769708 0.8587318539069935
12.386691462119432 407.3634057434271 0.8613354101648449
12.391919017072848 401.5556640892065 0.8577676597962598
12.397146572026264 398.89733043302107 0.8565486520804799
12.40237412697968 399.16602661605424 0.8575600805286708
12.407601681933096 396.92217781839713 0.8559609268487897
12.412829236886513 393.1347842998509 0.8534461378885639
12.418056791839929 391.6906516602922 0.8531266470880096
12.423284346793345 387.1114369267127 0.8498744314018863
12.428511901746761 385.3372721451445 0.8498210379619587
12.433739456700177 386.3233877482911 0.8525583968013761
12.438967011653594 388.73872074696834 0.8572036824127344
12.44419456660701 388.70806656272117 0.8586775361994278
12.449422121560426 388.21345481771766 0.8587815820125154
12.454649676513842 384.86325574024414 0.8563570563179512
12.459877231467258 381.7248890962047 0.8536447987117926
12.465104786420675 381.23098783770445 0.8549146110707375
12.47033234137409 380.13932065361627 0.8558737987239596
12.475559896327507 380.6954146188717 0.8581255400309945
12.480787451280923 380.7236333528911 0.8595174238628622
12.48601500623434 377.0990321472381 0.8567548312809141
12.491242561187756 376.5240785242522 0.8572785410778775
12.496470116141172 376.7157406906945 0.8590529281068432
12.501697671094588 376.83865199213204 0.8603188648830151
12.506925226048004 378.6804744777712 0.863350009040628
12.51215278100142 375.23653754465835 0.8597136794054215
12.517380335954837 369.58310336032554 0.8533362660722533
12.522607890908253 367.70688991547206 0.8522054852023779
12.527835445861669 365.38800721533846 0.8507057422676679
12.533063000815085 366.5173345519559 0.8537441854255899
12.538290555768501 367.9000440028124 0.8566015153853256
12.543518110721918 373.61025818345917 0.8643015628824244
12.548745665675334 376.2739562049864 0.8684738825883823
12.55397322062875 376.29328284285936 0.8696230775998363
12.559200775582166 375.89509587324017 0.8705681529560539
12.564428330535582 371.70376625524233 0.8607457172154147
12.569655885488999 368.1307148722659 0.8487769210408935
12.574883440442415 368.5151093142316 0.8453013658852381
12.580110995395831 368.5219152312142 0.842080572860123
12.585338550349247 368.58591200718956 0.839145855099005
12.590566105302663 366.404893308017 0.8341504757405838
12.59579366025608 365.9702949806061 0.8315899035855373
12.601021215209496 363.98916817647654 0.82754014780618
12.606248770162912 365.42601992971254 0.8280131344994188
12.611476325116328 366.09668264351046 0.8279089702487415
12.616703880069744 365.36111192826746 0.8267504060792351
12.62193143502316 368.7042329003402 0.8294922757861538
12.627158989976577 370.3593040246234 0.8305250786918044
12.632386544929993 370.03352397984645 0.8295930436247446
12.63761409988341 371.19724846796356 0.8298992590684131
12.642841654836825 373.2744265471178 0.8320398276432881
12.648069209790242 380.2381202688393 0.8392780038686141
12.653296764743658 388.4543636482736 0.8467730798580948
12.658524319697074 394.168825465448 0.8517669612838419
12.66375187465049 398.61455900602493 0.8554510144497687
12.668979429603906 402.95595441335223 0.8586702160409555
12.674206984557323 410.9602077022262 0.8663567523235493
12.679434539510739 417.4567557056176 0.8719020633697125
12.684662094464155 425.8149540914669 0.879144529612569
12.689889649417571 430.99901208741085 0.88433817430342
12.695117204370987 434.736889452948 0.8874858700172692
12.700344759324404 443.46127323016253 0.8960289350917607
12.70557231427782 447.3158112438915 0.8998659435576551
12.710799869231236 450.00356643958986 0.9021266619380758
12.716027424184652 452.4877412261137 0.904328674516412
12.721254979138068 450.7803523952947 0.9028321658168901
12.726482534091485 447.5152461106524 0.8987991238251601
12.7317100890449 449.08605076336784 0.9000893392246372
12.736937643998317 455.7478105674885 0.9065832867580627
12.742165198951733 466.974970353224 0.9168025957193058
12.74739275390515 487.01689612038734 0.9362045082743614
12.752620308858566 507.4379861359397 0.9551178944009107
12.757847863811982 527.5956826738396 0.9730053208684906
12.763075418765398 541.4795103119958 0.9858179288055238
12.768302973718814 545.0204507191335 0.9886683454204067
12.77353052867223 542.6942820408234 0.9859561660418393
12.778758083625647 537.3837385532761 0.9807371516380193
12.783985638579063 529.037290293654 0.9722403306394639
12.789213193532479 526.6709670058967 0.9697334252724008
12.794440748485895 524.9417155217898 0.9676811006708169
12.799668303439312 534.2848060359865 0.9754129376155078
12.804895858392728 547.8299811255779 0.9878151385738966
12.810123413346144 561.5691324491858 0.9995797524637394
12.81535096829956 582.1485192125708 1.0172600477856253
12.820578523252976 605.6508378512386 1.0376113468244657
12.825806078206393 636.2902881067057 1.0631735451443303
12.831033633159809 674.7121407336729 1.0944617844713078
12.836261188113225 709.20421357656 1.122063535938531
12.841488743066641 737.5937469048196 1.1439984610660892
12.846716298020057 751.0989948177747 1.1543465568127451
12.851943852973474 743.5207117414528 1.1484197173913306
12.85717140792689 712.5959957981974 1.1239723396888996
12.862398962880306 670.5711871187973 1.0901125627687387
12.867626517833722 622.4006518844569 1.0502985139106495
12.872854072787138 576.9518361931458 1.0111539366436957
12.878081627740555 538.4916571855133 0.976987824457838
12.88330918269397 507.62986945465775 0.9488019786352841
12.888536737647387 482.18450166134943 0.9241274629345736
12.893764292600803 459.87225627776775 0.9017332364838453
12.89899184755422 447.10321966251513 0.8885266185971791
12.904219402507636 440.48899551881397 0.8812125359056605
12.909446957461052 438.56749335997824 0.8793246078001533
12.914674512414468 432.8933060563592 0.8739234672761196
12.919902067367884 427.8555087892863 0.8686596549180919
12.9251296223213 422.6546359086566 0.8629499945010789
12.930357177274717 419.34403901400213 0.8592034773963387
12.935584732228133 417.9686439092459 0.8566298937056476
12.940812287181549 412.55119504599315 0.8504598545020781
12.946039842134965 409.5860901878142 0.8469968587926714
12.951267397088381 404.0600842550447 0.8405089827001271
12.956494952041798 402.6478610494536 0.8391554790950992
12.961722506995214 407.76822531470697 0.843830797195945
12.96695006194863 414.11124571711616 0.8504671163707311
12.972177616902046 412.0316080006944 0.8483699458986613
12.977405171855462 402.95681046000516 0.8385173747196167
12.982632726808879 392.7100068068629 0.8278645024222159
12.987860281762295 394.20203753751866 0.8290687266190881
12.993087836715711 392.82540875170326 0.8274413427951103
12.998315391669127 390.48164704887625 0.8255315165461797
13.003542946622543 388.06542594710487 0.8233960506171242
13.00877050157596 387.7785628378757 0.8239881797631873
13.013998056529376 391.1561758093375 0.8273968752021497
13.019225611482792 392.3254806221778 0.8281115924020266
13.024453166436208 393.16997892084845 0.8288375086237
13.029680721389624 393.30141892672276 0.8285262723142971
13.03490827634304 395.63195997875 0.8310073982243753
13.040135831296457 399.2038121433946 0.8360348376892819
13.045363386249873 403.9815992282473 0.8417619834520053
13.05059094120329 410.42848989531336 0.8481809200798138
13.055818496156705 414.2615926603257 0.8522891228366868
13.061046051110122 420.7563748306966 0.8585556662502747
13.066273606063538 428.30859836672875 0.8662148562986955
13.071501161016954 435.1313448994549 0.873282454116323
13.07672871597037 446.64250822575076 0.8840750799306745
13.081956270923786 458.3136770897586 0.8947605082561912
13.087183825877203 473.36173520318573 0.9090577518641888
13.092411380830619 490.8075760734925 0.924826581093098
13.097638935784035 513.1602862764373 0.9456476054787757
13.102866490737451 534.0911926782421 0.9649042323653668
13.108094045690867 560.3125953999731 0.987891101459283
13.113321600644284 582.3595156074781 1.0074015133664236
13.1185491555977 600.4694941157738 1.022962703622625
13.123776710551116 619.1258182712413 1.0384726596257272
13.129004265504532 631.2612584531815 1.0490502683751923
13.134231820457948 640.6640520455425 1.056835130701138
13.139459375411365 647.2971135312212 1.062427540379819
13.14468693036478 651.8533898166818 1.0662502101255062
13.149914485318197 650.4487222065974 1.0650478620179904
13.155142040271613 641.127306215004 1.0576534268208755
13.16036959522503 630.9988464183248 1.049601825482935
13.165597150178446 618.9790930426602 1.0400397627915066
13.170824705131862 604.4748765167249 1.0283697123673001
13.176052260085278 589.6352279073282 1.016049212850433
13.181279815038694 570.2835132368962 0.9994794940712856
13.18650736999211 552.1238089059783 0.9833162484323981
13.191734924945527 533.3138637003833 0.966699209829753
13.196962479898943 519.0980913581127 0.953517781605499
13.202190034852359 503.26574505890704 0.9392567336465077
13.207417589805775 489.84001927527913 0.926644624985024
13.212645144759191 474.5548323934904 0.9123951430744252
13.217872699712608 459.4651063425808 0.8986507129061948
13.223100254666024 446.2545002954331 0.8855703645515395
13.22832780961944 435.2359248484211 0.8741361541956422
13.233555364572856 424.54372263705045 0.8634718150548931
13.238782919526273 418.43105500731025 0.8573967631708579
13.244010474479689 407.1223024966236 0.8459581325902152
13.249238029433105 397.1438574506266 0.836451932089948
13.254465584386521 390.20982608360424 0.8286475167889078
13.259693139339937 388.4077786402299 0.8261660580412864
13.264920694293354 385.2422545594266 0.8234333310934162
13.27014824924677 377.18955747436246 0.8144276666217485
13.275375804200186 371.69360231414754 0.8090961890336724
13.280603359153602 367.82184245738165 0.806365087451243
13.285830914107018 366.95488377136456 0.8063388142459483
13.291058469060435 364.6264242329335 0.8043273523492195
13.29628602401385 365.10972407717884 0.8044767630333156
13.301513578967267 364.97648532632104 0.8031914820309759
13.306741133920683 362.44323881827927 0.8003311938710975
13.3119686888741 360.7172920305366 0.7976538565235426
13.317196243827516 357.453937236774 0.7942948931126949
13.322423798780932 354.8041530860272 0.7920470299284976
13.327651353734348 353.866089459789 0.7909132091999941
13.332878908687764 350.706415462538 0.7875929884809992
13.33810646364118 350.18083197230106 0.787345764110507
13.343334018594597 349.6472574827575 0.787844126881907
13.348561573548013 349.5358396298307 0.7883550319737102
13.353789128501429 354.1944716960056 0.7941038368220551
13.359016683454845 356.337912123003 0.7960157950067682
13.364244238408261 359.1640770536566 0.7974235748705594
13.369471793361678 362.5630784945249 0.800373723427029
13.374699348315094 367.7128955022968 0.806467574184647
13.37992690326851 370.91981681149423 0.8112794366099121
13.385154458221926 377.5809417581015 0.8183567831289694
13.390382013175342 382.11882041466566 0.8232478769810393
13.395609568128759 383.436607177515 0.8241424272269241
13.400837123082175 384.15084920268805 0.8243990793619376
13.406064678035591 381.1572653213073 0.8217415895924112
13.411292232989007 376.6587707181852 0.8163687745720772
13.416519787942423 373.64705550347094 0.8126753629987701
13.42174734289584 372.4998610334977 0.8114461013192689
13.426974897849256 367.23684121238483 0.805918263233482
13.432202452802672 363.12650803047404 0.8020672789825131
13.437430007756088 361.35067214931223 0.8010229729845639
13.442657562709504 357.61548767277003 0.7968399797416735
13.44788511766292 354.6366429453876 0.7938317076771088
13.453112672616337 348.88658373259415 0.7868789371597353
13.458340227569753 345.29403176058594 0.7831172613481979
13.46356778252317 339.86265606346063 0.7772393331511962
13.468795337476585 337.90455017081723 0.7761438599529872
13.474022892430002 334.64894433265636 0.7730922263484766
13.479250447383418 335.63637097205475 0.7739448952984492
13.484478002336834 337.606915783736 0.7758304804907025
13.48970555729025 337.3959652267359 0.7745572578770248
13.494933112243666 334.5921737779422 0.7707929832637058
13.500160667197083 331.33865790852855 0.7675170251077295
13.505388222150499 331.48163947194246 0.767641691715202
13.510615777103915 332.8289667697856 0.7695707710708924
13.515843332057331 335.79162886425735 0.7725765209487111
13.521070887010747 337.3482118922983 0.7741939051843568
13.526298441964164 336.70076101850776 0.7731089185237999
13.53152599691758 336.0615134395218 0.7728196718757551
13.536753551870996 339.08980606786173 0.7771140188700225
13.541981106824412 339.1772733629858 0.7778344906733382
13.547208661777828 339.37252522830664 0.7776844400306699
13.552436216731245 341.4639280900527 0.7794112403021112
13.55766377168466 341.205826784491 0.7790742009266856
13.562891326638077 340.59796435897385 0.7787043916260045
13.568118881591493 338.4724192905102 0.7769089993396302
13.57334643654491 336.97156746072454 0.7751935439675651
13.578573991498326 334.3980627900039 0.7712815222571984
13.583801546451742 332.08388560616703 0.7688749234134273
13.589029101405158 329.9862913727439 0.7659773311670686
13.594256656358574 328.3636662348208 0.7636969222530328
13.59948421131199 327.24638937624655 0.7636569859683
13.604711766265407 323.6236887567201 0.7593546592030269
13.609939321218823 319.1904634265571 0.7541587674370283
13.615166876172239 315.03330334512634 0.7490760288133337
13.620394431125655 314.4063480887587 0.748637867995476
13.625621986079071 314.4921976443093 0.7499654514975875
13.630849541032488 315.26632246479045 0.7520128202290445
13.636077095985904 314.3417662594065 0.7511928170754257
13.64130465093932 317.5343709706082 0.7559026306903586
13.646532205892736 319.62351150045055 0.7573860774244475
13.651759760846153 323.18547459854534 0.7608882266668805
13.656987315799569 325.4872889228075 0.7632048550435524
13.662214870752985 326.537382157428 0.7636998727052433
13.667442425706401 329.23562035799506 0.7665468078271399
13.672669980659817 331.18679441971483 0.7680421054450184
13.677897535613234 333.3102255708741 0.7709538171116124
13.68312509056665 334.27311464372707 0.7721827538291937
13.688352645520066 336.5046169235528 0.7747167820658569
13.693580200473482 335.02704955006726 0.7724141926387381
13.698807755426898 333.94025872581494 0.7716316199268394
13.704035310380315 335.22919950381663 0.7738647149450456
13.70926286533373 332.8493255600144 0.7712345234655119
13.714490420287147 330.8850111812853 0.7689231073545022
13.719717975240563 327.7328488075169 0.7648863781727913
13.72494553019398 324.4377965325862 0.7610096193637884
13.730173085147396 322.83400008226215 0.7606344428551532
13.735400640100812 323.69861213012354 0.761868339259025
13.740628195054228 325.33537755633296 0.7637239764823816
13.745855750007644 327.9569126281768 0.7661472938653346
13.75108330496106 327.1867256867494 0.7645817528600832
13.756310859914477 325.1549031430102 0.7621669911830101
13.761538414867893 322.934727482426 0.7596613636863809
13.766765969821309 323.207929409026 0.759933894488436
13.771993524774725 328.6317943685604 0.766899716644226
13.777221079728141 332.0032585316753 0.7705833792001074
13.782448634681558 334.315049905601 0.7734943086741505
13.787676189634974 335.6374950696231 0.7743530155985257
13.79290374458839 339.5641723027775 0.7787429009100474
13.798131299541806 342.79139217080655 0.7819275457161655
13.803358854495222 346.6229695436769 0.7859151591015866
13.808586409448639 351.0542327080146 0.7909117019505719
13.813813964402055 354.6535471446427 0.7947097049621684
13.819041519355471 358.37046209562664 0.7986600976909779
13.824269074308887 365.3495939991414 0.8058983618919354
13.829496629262303 372.43792670942224 0.813672091222903
13.83472418421572 379.5770052343659 0.8213034396515831
13.839951739169136 391.6473818318851 0.8329752169607973
13.845179294122552 399.6516207697828 0.840891240661437
13.850406849075968 415.4506709353214 0.8565128278848602
13.855634404029384 429.862230571144 0.8706977221556218
13.8608619589828 441.2344244199805 0.8822496916163427
13.866089513936217 454.29610834623514 0.8948290514959606
13.871317068889633 465.0437747998775 0.9055401470411311
13.87654462384305 472.6006830023608 0.9131463352719277
13.881772178796465 471.6196404234252 0.9115161289665595
13.886999733749882 467.85355327396474 0.9080913424912651
13.892227288703298 460.5310058078896 0.9011795377384846
13.897454843656714 452.5787540886869 0.8932766734532116
13.90268239861013 444.098382281063 0.8853932983415289
13.907909953563546 430.6970322455406 0.8718398387498542
13.913137508516963 419.1443472564243 0.8603702045239675
13.918365063470379 404.58201139612163 0.8457130250158051
13.923592618423795 393.16726435636957 0.8335249840548402
13.928820173377211 383.1861549340693 0.8244360957270138
13.934047728330627 374.50946841648744 0.8155097719093305
13.939275283284044 368.04669541796835 0.8087493765474636
13.94450283823746 362.85819215038 0.8029197534545
13.949730393190876 355.04276127548417 0.7939858908546875
13.954957948144292 352.0082989984714 0.7910675254588578
13.960185503097708 350.59063980932603 0.7904428850306221
13.965413058051125 350.0637849207191 0.7903073299321254
13.97064061300454 348.4975372756807 0.7890687036926323
13.975868167957957 340.0911756475695 0.7793096891357022
13.981095722911373 334.0032821352293 0.7721380556107995
13.98632327786479 332.0917698728819 0.7708150911299242
13.991550832818206 330.87976232945954 0.7700572939267318
13.996778387771622 329.65835342250466 0.7693451897348114
14.002005942725038 333.3427436962207 0.773189249791603
14.007233497678454 333.9003379608838 0.7735016086474595
14.01246105263187 337.75394542986646 0.7779840711136438
14.017688607585287 339.2617630270076 0.7791875454853316
14.022916162538703 339.12034238321905 0.7790950462955181
14.028143717492119 339.11520062031235 0.7782212324861224
14.033371272445535 340.4447502043157 0.7791258062382828
14.038598827398951 343.3559862112125 0.7817446325769495
14.043826382352368 348.58168655120846 0.7875074535251666
14.049053937305784 353.88629200462515 0.7928543575005533
14.0542814922592 355.68063225807776 0.7944489006729506
14.059509047212616 360.98445655300145 0.8007081950981916
14.064736602166032 364.4544556138964 0.804609854898635
14.069964157119449 365.8623792478295 0.8067194318964694
14.075191712072865 366.5026298429972 0.8084591535623894
14.080419267026281 367.58237962331384 0.8102337414261146
14.085646821979697 371.63181409964494 0.8142651151221982
14.090874376933114 372.83945256761933 0.8152357363218424
14.09610193188653 375.479512201098 0.8172349238557438
14.101329486839946 373.64554859688775 0.8144331799364083
14.106557041793362 371.1261130118011 0.8117759012112752
14.111784596746778 372.8270293492687 0.8138334537160878
14.117012151700195 371.52371826150033 0.8128376315741259
14.12223970665361 368.3965180889736 0.8097652958657701
14.127467261607027 365.0179541594457 0.806530239326495
14.132694816560443 363.15124483573476 0.8042450626396699
14.13792237151386 360.4569753383972 0.8011577262002249
14.143149926467276 359.2615711567159 0.799395707917035
14.148377481420692 359.72626469373773 0.7998582164417447
14.153605036374108 360.4061099301939 0.8010563711218347
14.158832591327524 360.0277830380768 0.8003399329393771
14.16406014628094 359.3389554861577 0.7993602082622447
14.169287701234357 356.2193958390918 0.795855776552981
14.174515256187773 355.4454619574192 0.7950140349341014
14.179742811141189 353.4841853767141 0.7929284678964451
14.184970366094605 353.0175803285751 0.7915470406723878
14.190197921048021 347.5166931827076 0.7845814091152192
14.195425476001438 342.79473276704783 0.779541391510947
14.200653030954854 341.3359384035379 0.7780307476768793
14.20588058590827 342.855702748521 0.7799506712465326
14.211108140861686 346.32960599965514 0.7849511404127718
14.216335695815102 348.983339117585 0.7880932448467057
14.221563250768519 346.7536519164413 0.7856970498006843
14.226790805721935 344.8607433599552 0.7824674801585088
14.232018360675351 343.95579155198175 0.7805729189501986
14.237245915628767 347.06245704674916 0.7837205111508018
14.242473470582183 350.08736185610053 0.786548896465589
14.2477010255356 349.15409494916184 0.7859352245093052
14.252928580489016 349.66210828754646 0.7860866159404819
14.258156135442432 349.6915630810763 0.7851487424518432
14.263383690395848 355.10734668161865 0.790917171091535
14.268611245349264 363.07333883799294 0.7993603986678527
14.27383880030268 371.6684477323843 0.8079440211063654
14.279066355256097 378.5489646472823 0.8159766968071187
14.284293910209513 387.1043178447723 0.8246956897507821
14.28952146516293 394.21118905199575 0.8319739426491216
14.294749020116345 401.06710121967507 0.8393561524665413
14.299976575069762 407.18311804076353 0.8452765977755318
14.305204130023178 411.9480623291773 0.8500398940767843
14.310431684976594 413.53555359411905 0.8513343853148205
14.31565923993001 416.31055513607026 0.8536131185401793
14.320886794883426 416.2693802188595 0.8535501637024644
14.326114349836843 420.5262895467037 0.8580684611466252
14.331341904790259 421.4564666614111 0.8582969693987746
14.336569459743675 419.1532065857076 0.8563830630429888
14.341797014697091 416.6936785637489 0.8540098818937318
14.347024569650507 414.0072894054471 0.8512087880671478
14.352252124603924 413.150066560153 0.850667841696991
14.35747967955734 412.9711774089251 0.8505269446927627
14.362707234510756 413.6366807896258 0.8511626365501257
14.367934789464172 414.4269107096152 0.8522311849105825
14.373162344417588 414.3715626347401 0.8515197778600535
14.378389899371005 414.2790047617378 0.8516326401766896
14.38361745432442 415.04127443219005 0.8525559385538429
14.388845009277837 412.5935811482413 0.8494988447882018
14.394072564231253 407.2235344634529 0.8447104428365078
14.39930011918467 402.43860931993237 0.8398481102179889
14.404527674138086 399.4936623844817 0.8368279503191461
14.409755229091502 398.8355250193542 0.8363490226947498
14.414982784044918 397.27177510848054 0.8346906283561557
14.420210338998334 393.5766596246204 0.8308812880676043
14.42543789395175 389.6742402604099 0.82751040071925
14.430665448905167 386.21865538439624 0.8238871838746408
14.435893003858583 385.61147554301743 0.8234700630355034
14.441120558811999 385.1046901702764 0.8232589682902688
14.446348113765415 386.91204588501466 0.8246753540152446
14.451575668718831 389.8399011096481 0.8278187690995847
14.456803223672248 395.59079525516677 0.8339017819911083
14.462030778625664 410.5160359892508 0.8490274588469473
14.46725833357908 426.51172257237096 0.8654723086672971
14.472485888532496 453.138670025478 0.8910947812213593
14.477713443485912 484.48659856987024 0.9210240051044943
14.482940998439329 521.3846462562025 0.9552458597043649
14.488168553392745 554.369664552592 0.9847588278851851
14.493396108346161 574.8945639405823 1.0029380276701394
14.498623663299577 575.5439551019431 1.0036467757078795
14.503851218252994 554.0001687696705 0.9844397923176229
14.50907877320641 516.8254238000566 0.951144926828195
14.514306328159826 474.1746218059953 0.9110564289858843
14.519533883113242 433.0692619749277 0.8709237700427868
14.524761438066658 402.9360479044066 0.8403876430336393
14.529988993020075 381.9770852210342 0.8189381256724472
14.53521654797349 368.56311786175405 0.8045050432694943
14.540444102926907 360.56586990883625 0.7964795064679641
14.545671657880323 356.0456632358756 0.7918139385697068
14.55089921283374 350.45134447265195 0.7854227324212681
14.556126767787156 344.705718594908 0.7788599888535659
14.561354322740572 340.6519610868814 0.7743146151966983
14.566581877693988 339.0016614214072 0.7726726419875588
14.571809432647404 339.8432599116176 0.7734041723585047
14.57703698760082 341.2883952940111 0.775403444401911
14.582264542554237 343.8312252498754 0.7790856844793415
14.587492097507653 342.84273568318656 0.7781366964805423
14.592719652461069 341.3859764793494 0.775374148393452
14.597947207414485 341.2105533256307 0.7758709627627629
14.603174762367901 342.3699095166064 0.7765541633695194
14.608402317321318 345.38919365765634 0.7797299820214761
14.613629872274734 345.58840509349466 0.7791564521679293
14.61885742722815 345.2444230085881 0.7780030959447526
14.624084982181566 344.677099526567 0.7773434377806399
14.629312537134982 345.1062999899485 0.7772829339819798
14.634540092088399 350.68603095509343 0.7830899235367295
14.639767647041815 352.9759170190938 0.7849107696615774
14.644995201995231 352.03570872399854 0.7839086718467
14.650222756948647 351.07967580291046 0.7828807203770362
14.655450311902063 348.7249532507063 0.781025180618023
14.66067786685548 347.530421512119 0.7795131903754021
14.665905421808896 347.95182067087626 0.7801509756416666
14.671132976762312 348.53780153666594 0.7804345061934752
14.676360531715728 346.4461834565728 0.7787802723478288
14.681588086669144 340.1465508144368 0.7713433813522554
14.68681564162256 337.1236945718009 0.768090937705107
14.692043196575977 334.33464436193367 0.7636589447864328
14.697270751529393 331.73578737922395 0.7602612115131386
14.70249830648281 331.0110287090308 0.7596893434065082
14.707725861436225 332.40486651477414 0.7616879358501027
14.712953416389642 331.847281243607 0.7620282469225443
14.718180971343058 331.6692290108625 0.76224675731651
14.723408526296474 331.30262180362 0.76192169403712
14.72863608124989 332.49499313393875 0.7627173689734674
14.733863636203306 337.16732287641224 0.7671933416094242
14.739091191156723 339.0144867541684 0.7687399972831702
14.744318746110139 339.8358624294521 0.7698490513903936
14.749546301063555 340.56939127453757 0.770661972899434
14.754773856016971 337.0523872903445 0.7666748204654178
14.760001410970387 336.5967538335223 0.766627934469567
14.765228965923804 338.17628741844544 0.767561775731312
14.77045652087722 339.23103573968325 0.7688982177484337
14.775684075830636 344.366568420851 0.7739362948951369
14.780911630784052 345.64657277097314 0.775059978106097
14.786139185737468 345.9888663469814 0.776006560845632
14.791366740690885 349.8652019302129 0.7798574606806277
14.7965942956443 351.18979666658123 0.7814973053100795
14.801821850597717 357.9993325823084 0.7886625651612017
14.807049405551133 363.82100738866444 0.7948635280339951
14.81227696050455 369.50652184763527 0.8017679459219327
14.817504515457966 378.9128625527324 0.8120420892692092
14.822732070411382 387.3954833262689 0.8208478078558346
14.827959625364798 395.5223452295169 0.8293383895570817
14.833187180318214 402.57810508519145 0.8365508566020982
14.83841473527163 413.8374295283341 0.8478366238675532
14.843642290225047 422.21062965982696 0.85667342812967
14.848869845178463 430.9213839042104 0.8648928297672833
14.854097400131879 435.843978013144 0.8694694484842357
14.859324955085295 438.2264631199229 0.8722664723290477
14.864552510038711 438.5627090420125 0.8718873057972009
14.869780064992128 438.0397029091714 0.871726606592433
14.875007619945544 437.09845248674674 0.8710257067986764
14.88023517489896 432.1609353883943 0.8659472491860148
14.885462729852376 423.36519577135584 0.8576481555045833
14.890690284805792 413.905139796741 0.8477118264268042
14.895917839759209 403.9307134992913 0.8372079267838716
14.901145394712625 397.13398067198904 0.830133337859846
14.906372949666041 395.08182846756375 0.8281983107832983
14.911600504619457 390.3455392426255 0.8239685006675205
14.916828059572873 387.95119751929946 0.8217854045529903
14.92205561452629 380.55401458340737 0.8134130018899248
14.927283169479706 373.5890158533686 0.8061203981716982
14.932510724433122 370.7028883860157 0.8034666192855183
14.937738279386538 370.092694968504 0.8033311144852266
14.942965834339955 368.37805488193897 0.8023607715986264
14.94819338929337 367.40578287556804 0.8004168433465525
14.953420944246787 365.0080841246885 0.7976950056267023
14.958648499200203 365.25017329389914 0.7980437770369874
14.96387605415362 367.8858700433853 0.8012730921349437
14.969103609107036 368.1199360235949 0.8011795673972526
14.974331164060452 369.8194878449974 0.8029170038735458
14.979558719013868 373.9335744284268 0.8073124604510448
14.984786273967284 378.80416500197344 0.8126432642368002
14.9900138289207 381.9396372619671 0.8159470184578896
14.995241383874117 388.04680757548937 0.8214228072141468
15.000468938827533 393.27979939314463 0.826580800968333
15.005696493780949 396.80632067348597 0.8303859740995329
15.010924048734365 398.0336629861972 0.8319964152583444
15.016151603687781 401.2740967158262 0.835432902693625
15.021379158641198 404.4205098597535 0.8386678106107361
15.026606713594614 407.84620447275034 0.8417566822580653
15.03183426854803 412.3715227224855 0.8460461532739628
15.037061823501446 414.8722392547934 0.8487444719786923
15.042289378454862 412.84846178007285 0.8467077831567797
15.047516933408279 406.7640986574682 0.8406885600383621
15.052744488361695 399.6209464377054 0.8329842984564058
15.057972043315111 392.3804620862754 0.8260275697433462
15.063199598268527 384.0720708645461 0.8178102118596922
15.068427153221943 377.00324736270227 0.8106952305277342
15.07365470817536 370.32766152883767 0.803487549786993
15.078882263128776 365.78613424418904 0.7986993487617605
15.084109818082192 357.6264814560131 0.7906263224303542
15.089337373035608 353.28630672035615 0.7861006569695984
15.094564927989024 351.4732322379708 0.7837821051804413
15.09979248294244 348.3058793692911 0.779675610986915
15.105020037895857 348.04549309589174 0.7793525176204787
15.110247592849273 344.7911965651723 0.776200284548407
15.11547514780269 343.456074831275 0.7747538152481018
15.120702702756105 343.76956281072967 0.7753047981469986
15.125930257709522 339.8505093685312 0.7703163019773464
15.131157812662938 334.1054889622233 0.763965864327686
15.136385367616354 331.0178068723495 0.7609140828023667
15.14161292256977 328.6120994964095 0.7587712844769875
15.146840477523186 328.49495271313253 0.7596684984705924
15.152068032476603 328.9812323933463 0.760054887998213
15.157295587430019 329.3854714667177 0.7599740945107814
15.162523142383435 326.5318241344712 0.756425554509677
15.167750697336851 324.1204351496411 0.7533653907549523
15.172978252290267 323.35385102621484 0.7530637238499496
15.178205807243684 319.53214654987335 0.7497150151836538
15.1834333621971 316.06038122628894 0.7456249823871043
15.188660917150516 309.8084031925989 0.7394103775003263
15.193888472103932 304.4170145993314 0.7332023333364786
15.199116027057348 302.83850320628164 0.731465952143565
15.204343582010765 305.0302487975063 0.7337755376429247
15.20957113696418 308.94315787191636 0.7371118141851144
15.214798691917597 312.3575777394047 0.7408894772663361
15.220026246871013 313.7475206737077 0.7428023649916344
15.22525380182443 310.88396451041194 0.74005152759681
15.230481356777846 306.2633954228036 0.7348563850023623
15.235708911731262 304.01207686602334 0.7331074668631616
15.240936466684678 303.5606004010571 0.7316825980738204
15.246164021638094 305.0744902130964 0.7343660773672102
15.25139157659151 307.2132388554384 0.737524413800745
15.256619131544927 304.96336162292613 0.7350895269449862
15.261846686498343 301.7029160399884 0.7315325455510575
15.267074241451759 299.59558546849917 0.7278948186813731
15.272301796405175 296.6666310414026 0.7238224124092101
15.277529351358591 296.15655176156093 0.723566273913089
15.282756906312008 296.69772156831135 0.7241479891879555
15.287984461265424 298.2935276798822 0.726839834148669
15.29321201621884 299.33675032512014 0.7279430768601417
15.298439571172256 300.3007695650782 0.7291205009136664
15.303667126125672 299.46826120036434 0.7280169034345595
15.308894681079089 296.50613796989967 0.7243516009603609
15.314122236032505 295.1551131505091 0.7219645529836675
15.319349790985921 295.1676517883412 0.7225033673774383
15.324577345939337 296.67297923235486 0.7243561274751212
15.329804900892753 299.4656432035425 0.727622345156091
15.33503245584617 300.766255488425 0.7295746060507996
15.340260010799586 299.2698775766063 0.7272614701391376
15.345487565753002 299.0463042688105 0.7271360719942886
15.350715120706418 300.29129097522855 0.7283221947754087
15.355942675659835 304.46740944746904 0.7328360010982639
15.36117023061325 308.7561477056641 0.7387745750934092
15.366397785566667 310.08597222805366 0.7412757669112784
15.371625340520083 314.5173142560223 0.7461532359280356
15.3768528954735 316.63933068545384 0.7483561927889615
15.382080450426916 321.64949342454395 0.7522062415867226
15.387308005380332 325.2714939765299 0.755786452380626
15.392535560333748 329.8461729282683 0.7614669591382023
15.397763115287164 333.265843559003 0.7748643400615574
15.40299067024058 334.2797249355894 0.78368774558203
15.408218225193997 336.1928446195958 0.790170118201119
15.413445780147413 333.86998221065414 0.7915065779487096
15.418673335100829 335.0833411781917 0.7972978745083387
15.423900890054245 335.2938881766893 0.8014074285482109
15.429128445007661 338.72929978411287 0.8096052938450327
15.434355999961078 337.4052430795324 0.8109299153558687
15.439583554914494 333.4432591712221 0.8090474141816021
15.44481110986791 328.93119518824096 0.8062581919895575
15.450038664821326 327.6286401176018 0.8073241405382993
15.455266219774742 324.89856519775753 0.8057902981089742
15.460493774728159 324.0207490762376 0.8060722889554378
15.465721329681575 323.67409751364204 0.807491569128898
15.470948884634991 323.09670578252377 0.8099303120060003
15.476176439588407 320.25416012954184 0.8089716106870553
15.481403994541823 315.7117036571053 0.8048934282518485
15.48663154949524 312.7627291447566 0.8028003318928486
15.491859104448656 313.7470235484159 0.8050163933381498
15.497086659402072 313.68462883052524 0.8073460506571218
15.502314214355488 317.1589090364533 0.8134159263033838
15.507541769308904 316.924786791891 0.8142105376362706
15.51276932426232 314.7887437541167 0.815488153300438
15.517996879215737 314.75589479048836 0.8173119066214082
15.523224434169153 311.7451901947069 0.8160622352898361
15.52845198912257 312.2556618962942 0.8182446528368646
15.533679544075985 312.16911176903955 0.8194131694485822
15.538907099029402 312.76087515088307 0.8214180532560805
15.544134653982818 314.55437747136085 0.8252001436269081
15.549362208936234 316.2826028028735 0.828669621401239
15.55458976388965 317.5515052126726 0.8310487613995788
15.559817318843066 316.5729891404425 0.8315188663502828
15.565044873796483 315.5618804482496 0.8329327182090209
15.570272428749899 319.3880792799751 0.84050293117122
15.575499983703315 323.33530853810544 0.8481856896643052
15.580727538656731 327.40135817914836 0.8541697022494121
15.585955093610147 327.98017613954124 0.8555889157414561
15.591182648563564 327.1205818209348 0.8557656963396736
15.59641020351698 329.92546246728324 0.8616330668537335
15.601637758470396 330.7475480388824 0.8642984565349989
15.606865313423812 330.22763451364955 0.8656799489306438
15.612092868377228 329.94200586591927 0.8666876958436992
15.617320423330645 328.9885336710846 0.866870667424244
15.62254797828406 327.7712649470464 0.8669803034649165
15.627775533237477 324.25925543574294 0.8630766287570583
15.633003088190893 322.0343594531633 0.8617977374339415
15.63823064314431 319.5615550689576 0.855454001203987
15.643458198097726 316.04755917881397 0.8375453628949675
15.648685753051142 315.41868976706854 0.8301065761736892
15.653913308004558 316.488577376387 0.827599901438614
15.659140862957974 319.8405467819883 0.8300885878652948
15.66436841791139 320.80251160242676 0.8293133636048099
15.669595972864807 320.46486449142833 0.8259568972270434
15.674823527818223 318.2263297753322 0.8205209394196054
15.680051082771639 318.7323493600371 0.8183148772873815
15.685278637725055 321.9746988316219 0.8206405515219815
15.690506192678471 322.12419459459664 0.8195387281431483
15.695733747631888 318.0160079013466 0.8122543446293297
15.700961302585304 312.2772657092417 0.8024615652043667
15.70618885753872 309.7306282730963 0.798392727365454
15.711416412492136 310.99140422181733 0.7989575180171136
15.716643967445552 315.26806811091996 0.8041105279972273
15.721871522398969 318.33233993860404 0.8077043103046752
15.727099077352385 319.37162278647025 0.8074621234863569
15.732326632305801 318.4445948438113 0.8050616453186995
15.737554187259217 317.3222752694648 0.8031207638544285
15.742781742212633 318.03576785362947 0.8025528431645664
15.74800929716605 322.3751364110502 0.8066920114533694
15.753236852119466 326.27693494268027 0.8106566491792957
15.758464407072882 326.2197809581998 0.808895588538199
15.763691962026298 324.9621671691647 0.8068719586472252
15.768919516979715 323.14345072372254 0.8034674261473855
15.77414707193313 324.14217283874615 0.8044611011365828
15.779374626886547 323.71223078467597 0.8036356299352032
15.784602181839963 324.00005115309824 0.8024379109610823
15.78982973679338 324.9040206564902 0.802102602971898
15.795057291746796 328.24417331043975 0.8051115309449559
15.800284846700212 331.3219427160797 0.8088026819336472
15.805512401653628 333.39655629048076 0.8113300660042564
15.810739956607044 334.79753499201036 0.8126767679449002
15.81596751156046 334.4916426934937 0.8116775299884039
15.821195066513877 334.8746048447503 0.8123357805301974
15.826422621467293 336.0693019389539 0.8131120801708541
15.831650176420709 336.0747642075806 0.8128974348990995
15.836877731374125 335.60897969391345 0.8121054778963487
15.842105286327541 332.0579737451809 0.807789924403336
15.847332841280958 331.3033588730493 0.8066770598238967
15.852560396234374 330.54377437118745 0.8054517466822946
15.85778795118779 329.53291318290013 0.8030754082938171
15.863015506141206 328.9957753615338 0.8016138817289182
15.868243061094622 326.5161554043549 0.7987904240446091
15.873470616048039 323.94516939688936 0.7951373959740297
15.878698171001455 322.9510650142208 0.7933560568755499
15.883925725954871 322.3267951687086 0.7920907194913209
15.889153280908287 322.5701904346207 0.7919319730001125
15.894380835861703 319.12271262933547 0.7884531234243551
15.89960839081512 317.16722725612726 0.7856315214413365
15.904835945768536 316.3719170166788 0.7849168353317314
15.910063500721952 317.28974975534226 0.7852885079461238
15.915291055675368 315.25089390359636 0.7817175258564589
15.920518610628784 317.0150074240744 0.7830759007546606
15.9257461655822 316.4736856839909 0.7811887966130495
15.930973720535617 316.4020004838033 0.780184238936663
15.936201275489033 316.477938448458 0.7796204233783538
15.94142883044245 315.5217717076017 0.7781396021241956
15.946656385395865 317.41728128615665 0.780416032894868
15.951883940349282 318.1308128339688 0.7821176581534178
15.957111495302698 318.539778200805 0.7824739310568148
15.962339050256114 314.7336571437213 0.777060260594871
15.96756660520953 313.63209692891724 0.774845229706348
15.972794160162946 311.794510560175 0.7723406539213263
15.978021715116363 309.0881736175085 0.7690143170096532
15.983249270069779 309.47943781763007 0.7700438581621201
15.988476825023195 308.7390679714446 0.7707083466804457
15.993704379976611 306.60335371267695 0.7691003896742434
15.998931934930027 303.4508782297388 0.7656868290453664
16.004159489883442 299.45900427348636 0.7606943887467607
16.009387044836856 301.0964733795124 0.7619226613634748
16.01461459979027 300.3756097834429 0.761289877013635
16.019842154743685 299.15974810083 0.7594666066942478
16.0250697096971 298.2623765064476 0.7579036297675176
16.030297264650514 301.4437329161649 0.7614701577474304
16.03552481960393 303.9222662541211 0.7637883835170444
16.040752374557343 305.7174395428725 0.765743270905744
16.045979929510757 306.758117266745 0.7673846440895369
16.05120748446417 309.6728100469993 0.771047972104961
16.056435039417586 313.8053796545719 0.7761481931791949
16.061662594371 317.85093615782955 0.7811453481816217
16.066890149324415 321.645425150759 0.7848179836386265
16.07211770427783 324.88888102625896 0.7889018196449302
16.077345259231244 328.8916142573921 0.794341888998819
16.08257281418466 332.68909734177595 0.7974727385574992
16.087800369138073 331.99602773667783 0.7963723128609569
16.093027924091487 329.54890226680664 0.792531323802139
16.0982554790449 326.4369692431405 0.7879465483954615
16.103483033998316 325.9568710501415 0.7877624255987234
16.10871058895173 327.9147361740711 0.7903066941115284
16.113938143905145 329.8512748404877 0.7936998967290947
16.11916569885856 328.06415545417076 0.7929337791862602
16.124393253811974 325.8572106351416 0.7903953947108104
16.129620808765388 323.2583126601281 0.7868889185583474
16.134848363718802 321.46167240127943 0.7838689360228495
16.140075918672217 318.7217830329965 0.7795758060918403
16.14530347362563 316.0775293077152 0.777174175758499
16.150531028579046 315.9857129581572 0.7777463262875438
16.15575858353246 317.44023460167904 0.7801408902155791
16.160986138485875 315.6262210065533 0.7778007365872526
16.16621369343929 312.47519209731877 0.7732019103253829
16.171441248392703 307.9362644976505 0.7673654662765428
16.176668803346118 306.0332919053769 0.7641743580297475
16.181896358299532 307.05731914707025 0.7648308711265889
16.187123913252947 309.8564593447271 0.768218826878429
16.19235146820636 307.01080221017276 0.7648040695214011
16.197579023159776 306.33894489474665 0.7644063757215891
16.20280657811319 301.4956919320516 0.7587582907632396
16.208034133066604 300.06005529362614 0.7584653063884788
16.21326168802002 297.0015152705234 0.7547888970483271
16.218489242973433 292.93525908028954 0.7487661636982206
16.223716797926848 290.3743056502295 0.7446491248796233
16.228944352880262 290.8027540545858 0.7444915809337633
16.234171907833677 290.94292724730144 0.7448953958456715
16.23939946278709 291.1428617704511 0.7457916077158422
16.244627017740505 291.95716064186155 0.7476704641394303
16.24985457269392 288.2752788445919 0.7431632762808539
16.255082127647334 286.6151769794806 0.7417145287809391
16.26030968260075 282.9618231889703 0.7366625768240753
16.265537237554163 283.37419008024153 0.7370196295480351
16.270764792507578 282.9037031195335 0.7365057139506683
16.275992347460992 282.1328302128524 0.7357547431932927
16.281219902414406 282.36440143900796 0.7361314838160856
16.28644745736782 280.2052204144718 0.7328051903915139
16.291675012321235 282.55799048746684 0.7344414350522798
16.29690256727465 283.7103162231251 0.7349524266243289
16.302130122228064 285.01589204856185 0.7364383331616748
16.30735767718148 289.0999223821096 0.7413359053296578
16.312585232134893 291.36095560392664 0.7428536060495421
16.317812787088307 291.3674153788717 0.7420180179913609
16.323040342041722 292.01160267545043 0.7423827368362093
16.328267896995136 292.6832542316862 0.7443512432992532
16.33349545194855 292.29674812288454 0.7440658514818129
16.338723006901965 290.75427465791057 0.7415820351763347
16.34395056185538 292.4953546023694 0.7424225591946815
16.349178116808794 295.43921073225977 0.7468296262374042
16.35440567176221 304.08699257781416 0.7567571363448115
16.359633226715623 315.70210178118055 0.7702859127638603
16.364860781669037 328.4751403302046 0.7843699724278591
16.37008833662245 344.37481561692334 0.8012391297631336
16.375315891575866 355.2506144016911 0.8135679372511256
16.38054344652928 362.00251283251464 0.820816557589355
16.385771001482695 368.8116873022841 0.8282329789786809
16.39099855643611 370.5267537863102 0.8300267203110993
16.396226111389524 364.9915255496499 0.8229747153372711
16.401453666342938 359.29395648612194 0.8164310700748162
16.406681221296353 353.3597423355564 0.8102760194606273
16.411908776249767 349.1801544599509 0.8049090823651068
16.41713633120318 347.99422295332255 0.803445688417987
16.422363886156596 347.07732365699974 0.8024346810772129
16.42759144111001 349.64503332905394 0.8045404310491897
16.432818996063425 352.3206391704581 0.8075743168810886
16.43804655101684 357.57788883486126 0.8130152747363283
16.443274105970254 364.4407960609998 0.8203218368866969
16.448501660923668 371.80984577173655 0.8283812637594979
16.453729215877082 376.9133213008746 0.8327690128102704
16.458956770830497 381.262858433295 0.83733212949336
16.46418432578391 384.0372537426905 0.8406542028022764
16.469411880737326 385.818754715743 0.8424175886814018
16.47463943569074 380.50553213179677 0.8369045357216205
16.479866990644155 367.1269111474631 0.8218235717105415
16.48509454559757 355.5591808584603 0.8090996225782154
16.490322100550983 344.27199153895384 0.7969181898954514
16.495549655504398 336.60254972193604 0.7877887374065452
16.500777210457812 328.04512421951745 0.7791852806437556
16.506004765411227 323.1736882742727 0.7737755487885154
16.51123232036464 319.07222457261616 0.7683479679172235
16.516459875318056 311.8276682971568 0.760171141208401
16.52168743027147 307.03157550629373 0.7541701575760378
16.526914985224884 303.84984292126654 0.7513276357792987
16.5321425401783 304.923574152216 0.7528624791857127
16.537370095131713 308.07338857804194 0.7557067633406118
16.542597650085128 307.2194320341331 0.7540965202045361
16.547825205038542 307.7005534370014 0.7539497003509015
16.553052759991957 308.37552574256097 0.7544920703435404
16.55828031494537 307.2741125525664 0.7534094455719885
16.563507869898785 304.46335224613557 0.7502391848823906
16.5687354248522 300.11581809944295 0.7443803414863145
16.573962979805614 297.1754556275876 0.7411948082349463
16.57919053475903 291.92677364977396 0.7341399538989444
16.584418089712443 287.67381643340747 0.7294955156487577
16.589645644665858 282.6428637211945 0.7241321024636833
16.594873199619272 281.8585324505646 0.7234460841124903
16.600100754572686 280.95872392549927 0.7229865940627785
16.6053283095261 280.07492062438115 0.7219090379310551
16.610555864479515 279.4865234793837 0.720916043441957
16.61578341943293 278.6923791943767 0.720867596117524
16.621010974386344 276.07088403410677 0.7191007877545105
16.62623852933976 273.9411014385011 0.7162488308854036
16.631466084293173 271.0538204123818 0.711210263398361
16.636693639246587 273.2090516145458 0.7123491906825007
16.641921194200002 270.246291140801 0.707755133354303
16.647148749153416 269.22646497597367 0.7067187428660192
16.65237630410683 263.3748574546986 0.6996487860914706
16.657603859060245 261.5360239502864 0.6973587145768056
16.66283141401366 260.6758008413383 0.6964493393506986
16.668058968967074 259.4260572891837 0.6942991246008586
16.67328652392049 260.2995209779105 0.6966547099458811
16.678514078873903 258.5948124027213 0.693541191389016
16.683741633827317 261.56430961966396 0.6987568818503458
16.68896918878073 260.996069866694 0.6976876470738425
16.694196743734146 258.6055810479969 0.6937669525426244
16.69942429868756 258.55620678848373 0.6932887133438459
16.704651853640975 255.15242752701647 0.6889512160625821
16.70987940859439 256.4042099288601 0.6899029646797128
16.715106963547804 256.2985580430598 0.6917621628246755
16.720334518501218 252.88194727787499 0.6887783047048611
16.725562073454633 253.15136912438933 0.690185671701937
16.730789628408047 251.47727487947733 0.6862110553417302
16.73601718336146 253.137161805403 0.6862872150972882
16.741244738314876 254.476983785128 0.6864782294277176
16.74647229326829 253.51561847640338 0.6856427715911972
16.751699848221705 250.87638548970486 0.6829560630051587
16.75692740317512 246.1480980218103 0.6759862190073354
16.762154958128534 247.08922800588064 0.6761225607801813
16.767382513081948 246.57719826841097 0.6751013312527225
16.772610068035362 245.8838522409315 0.6745299177986773
16.777837622988777 245.3429206185417 0.6745691756205694
16.78306517794219 245.19763494330255 0.6747408824677755
16.788292732895606 245.59549788398581 0.6757606402609937
16.79352028784902 246.9483326313278 0.6793254813446046
16.798747842802435 247.11126773576183 0.6768820248955366
16.80397539775585 246.92270149171043 0.6758774306631282
16.809202952709263 245.2238524919387 0.6736659062013655
16.814430507662678 243.65541075098318 0.6724887126380856
16.819658062616092 240.8131712580848 0.6685207025620101
16.824885617569507 240.52977863815423 0.6682352433404052
16.83011317252292 240.8691573820279 0.6689410479132112
16.835340727476336 243.137842288034 0.6716533926312133
16.84056828242975 242.49976419823594 0.6707578674783738
16.845795837383164 242.33799268887236 0.6710648094691669
16.85102339233658 238.9929029218924 0.6668745072611005
16.856250947289993 238.83418598350636 0.66778144296856
16.861478502243408 239.4920578629762 0.6688978234646996
16.866706057196822 242.4785217310147 0.6722600052323626
16.871933612150237 242.64623054630812 0.671003464576795
16.87716116710365 243.57314165188242 0.6727825832019707
16.882388722057065 242.5184291742227 0.67126334874954
16.88761627701048 240.23995275858516 0.6690141348381689
16.892843831963894 236.79195901545694 0.6631734547729432
16.89807138691731 237.1417002495317 0.6636001504075336
16.903298941870723 235.18036884165153 0.6604626005746044
16.908526496824138 236.9904495125345 0.6627254954584975
16.913754051777552 235.96703074418502 0.6619593309647314
16.918981606730966 236.47458161062784 0.6623278211607853
16.92420916168438 235.63034198085484 0.6608867680694931
16.929436716637795 234.5085187320838 0.6594452063444018
16.93466427159121 234.3982001326098 0.6576591437691319
16.939891826544624 235.08349596396542 0.6581655150819447
16.94511938149804 236.34274438073624 0.6591857541190989
16.950346936451453 238.41805206357847 0.6619270606413182
16.955574491404867 238.80129147764654 0.6635320930349686
16.960802046358282 238.74961438673787 0.6640912416649549
16.966029601311696 237.2361249510761 0.6641785465118437
16.97125715626511 237.78918407476723 0.6653997130818513
16.976484711218525 236.96254759725386 0.6640220942870201
16.98171226617194 235.55555923781785 0.6629008841382134
16.986939821125354 234.1720244099395 0.6632835154981688
16.99216737607877 233.2885584640883 0.6619865815455998
16.997394931032183 234.6626912907276 0.6630694316259658
17.002622485985597 237.77365359606162 0.6656268822136177
17.00785004093901 240.84820664641694 0.6678891091354038
17.013077595892426 241.93793137150644 0.6694435771724061
17.01830515084584 241.02206604659773 0.6675279129229531
17.023532705799255 240.11218441726547 0.6659318273739468
17.02876026075267 237.81242104483906 0.6630456753420171
17.033987815706084 237.82112884017556 0.6629953594660152
17.039215370659498 236.37498155913147 0.6615888112658412
17.044442925612913 235.26599436849477 0.6605333806510769
17.049670480566327 233.6463584473664 0.6568859481085839
17.05489803551974 234.67174330979165 0.6583588993055371
17.060125590473156 238.8191422263916 0.6632643810552075
17.06535314542657 239.36629528900826 0.6650350357450503
17.070580700379985 244.81851291739886 0.671891380796339
17.0758082553334 245.7296547074977 0.6721280621727426
17.081035810286814 247.8489372662113 0.6740555679347534
17.086263365240228 251.50345993641466 0.6793333263291139
17.091490920193642 251.5085787922827 0.6788136567496555
17.096718475147057 251.2508123755343 0.6792906898196981
17.10194603010047 249.525078762002 0.6767497060554372
17.107173585053886 247.74736889909255 0.6741690996496975
17.1124011400073 247.34228449329098 0.6736471386110088
17.117628694960715 248.8461909392166 0.6757018751917625
17.12285624991413 251.48889743229617 0.6806286405343493
17.128083804867543 250.45424757582563 0.6782251051376517
17.133311359820958 247.94306584696042 0.6732110832917555
17.138538914774372 243.44064135817652 0.6669147560267562
17.143766469727787 241.92757000154995 0.6650708570881018
17.1489940246812 244.42887283898185 0.6699006119367332
17.154221579634616 246.48127013174036 0.6739048255178919
17.15944913458803 249.01218929259937 0.676922234767134
17.164676689541444 249.71476830285954 0.6770971471645516
17.16990424449486 252.85697586760168 0.6808231120073149
17.175131799448273 255.7407063885555 0.6843950737987784
17.180359354401688 253.4509881302423 0.6806979075840935
17.185586909355102 251.03745961196242 0.6773686410596038
17.190814464308517 249.196660079088 0.674101210451051
17.19604201926193 252.28597529374406 0.680157544927536
17.201269574215345 254.05673951826398 0.6823745254728902
17.20649712916876 252.97157831758062 0.6816361938035206
17.211724684122174 250.32135569695987 0.6781519724703541
17.21695223907559 250.10153037794217 0.6765435362940715
17.222179794029003 252.27157382154957 0.6790299047655439
17.227407348982418 253.0657276567059 0.6792290025865467
17.232634903935832 252.15953868123458 0.6786059393545366
17.237862458889246 251.1311311413192 0.6772283556895474
17.24309001384266 249.85807699793108 0.6762996969096184
17.248317568796075 248.873553403868 0.6761224401554636
17.25354512374949 250.35616778447667 0.6781861744440835
17.258772678702904 250.8848365573749 0.6789749137515407
17.26400023365632 250.59046594884063 0.6772726769008287
17.269227788609733 249.8633576131088 0.6767747901919758
17.274455343563147 247.3843259951982 0.6728526217935029
17.279682898516562 249.06649019589983 0.6754833337979429
17.284910453469976 248.90279952547164 0.6749310966455002
17.29013800842339 252.97843261144678 0.6799826560042461
17.295365563376805 254.32303028553304 0.6813857317894029
17.30059311833022 255.50754098067836 0.682634377553499
17.305820673283634 256.05809839089704 0.6838807902207361
17.31104822823705 258.289445495596 0.6868792193539102
17.316275783190463 259.11619757899297 0.6876716181183775
17.321503338143877 258.77486715740326 0.6866884404095608
17.32673089309729 254.88204764063113 0.6812378278215676
17.331958448050706 255.43721008135054 0.6828199415413524
17.33718600300412 257.97610094610997 0.6863558587373205
17.342413557957535 260.8028180320425 0.6891578388861138
17.34764111291095 264.0668344676442 0.6926575671147895
17.352868667864364 264.07611888476094 0.6931823685579075
17.358096222817778 264.064049612963 0.6937348199295029
17.363323777771193 262.63079959076646 0.691562558163056
17.368551332724607 261.9789816050866 0.6890837687557915
17.37377888767802 263.7846139659013 0.6910847226837232
17.379006442631436 266.9789548523839 0.6962874606895862
17.38423399758485 270.57697980896967 0.7012660813859395
17.389461552538265 274.2163505144301 0.7061424544106123
17.39468910749168 277.07869699592004 0.7086404187281563
17.399916662445094 278.00142651984567 0.7081456441439212
17.405144217398508 282.49363015654916 0.7136843962079121
17.410371772351922 280.9062635235183 0.7116421853084831
17.415599327305337 283.5288041128657 0.7151678771152199
17.42082688225875 288.82803274099507 0.7221161151126956
17.426054437212166 291.1585647136698 0.7254059268032621
17.43128199216558 299.28172979895527 0.7345031221142136
17.436509547118995 299.44998149656186 0.7342055366806818
17.44173710207241 300.6310355487147 0.7348645299348241
17.446964657025823 301.5028564646308 0.7362316048175015
17.452192211979238 300.72119582145683 0.7341011079479002
17.457419766932652 302.02027032452014 0.735500342800959
17.462647321886067 301.29283799788817 0.7355410148245332
17.46787487683948 300.2357593510736 0.7342588617392835
17.473102431792896 299.9714710577714 0.7343181932506646
17.47832998674631 299.9275665380313 0.7335996661511972
17.483557541699724 300.0816237374295 0.7328668890658413
17.48878509665314 299.3703994173757 0.7329554689691691
17.494012651606553 300.5068107103734 0.7342118773576853
17.499240206559968 304.40509695309163 0.7388430327135945
17.504467761513382 306.82292491981053 0.741743129713577
17.509695316466797 310.17749534237845 0.7451781167038292
17.51492287142021 310.18111674603574 0.7458341961553109
17.520150426373625 307.6114442484927 0.7430379845416848
17.52537798132704 306.2031315935429 0.7405580469492532
17.530605536280454 303.7057687856166 0.7375299434005482
17.53583309123387 303.30294687090293 0.7366630269992746
17.541060646187283 302.4560286094871 0.7354620112980134
17.546288201140698 301.83059488891314 0.7358583760807635
17.551515756094112 299.3693948249235 0.7327217110016757
17.556743311047526 300.3826975303421 0.7337631821275373
17.56197086600094 301.40912484460284 0.7349952177844435
17.567198420954355 303.74230636709746 0.7379130264345838
17.57242597590777 304.4804337343311 0.7392170205855412
17.577653530861184 301.5716287631771 0.7359413587278114
17.5828810858146 300.10144252052777 0.7332665582457009
17.588108640768013 296.1309231869839 0.7283921893030164
17.593336195721427 296.8305462331375 0.7291947692251123
17.598563750674842 297.97928524814967 0.7307426045236693
17.603791305628256 296.98118616906413 0.7299484660720225
17.60901886058167 297.95151404520806 0.7310349121344403
17.614246415535085 297.3769448685978 0.7303430611856212
17.6194739704885 296.12104165969 0.7289585385708868
17.624701525441914 293.4745305943841 0.7259965754647268
17.62992908039533 290.3018691356901 0.722613343797009
17.635156635348743 291.2350280220321 0.7237797660722911
17.640384190302157 293.7531560789624 0.7260671959632564
17.64561174525557 295.65709063905365 0.728307126160834
17.650839300208986 299.3294960883919 0.732480924200458
17.6560668551624 298.37615314764236 0.7313486074473483
17.661294410115815 297.51287487841694 0.7308058013680951
17.66652196506923 297.7913667698287 0.7311609654282386
17.671749520022644 298.2222903658903 0.7313577750330834
17.676977074976058 300.3400409543042 0.7336063235823989
17.682204629929473 300.55839684995294 0.7339004680214567
17.687432184882887 300.8161845251928 0.7344305248860364
17.6926597398363 298.62031251236476 0.7315886578179314
17.697887294789716 300.2519180677843 0.7332697503833687
17.70311484974313 301.95257341628803 0.734583190150311
17.708342404696545 304.8295152319829 0.7383200193046133
17.71356995964996 307.92162618328973 0.7426503816835317
17.718797514603374 307.7492214702782 0.7425052234506684
17.724025069556788 309.6121156886946 0.7442355340966768
17.729252624510202 309.8275901590255 0.7430513607391603
17.734480179463617 307.89206510723784 0.7405315907915956
17.73970773441703 306.3287639971212 0.7386718185161244
17.744935289370446 306.4280432556348 0.73950920204937
17.75016284432386 305.3534876883698 0.7383007715724497
17.755390399277275 304.8956939002288 0.73773401744864
17.76061795423069 301.8745431932894 0.7338784996289335
17.765845509184103 300.5841498680213 0.7326426757567116
17.771073064137518 299.0404789695798 0.7314207715825249
17.776300619090932 294.44022315293915 0.7265503454966588
17.781528174044347 289.5902953639257 0.7207349645556095
17.78675572899776 285.3760931204133 0.7161728261426868
17.791983283951176 282.17406208689863 0.7129092525265919
17.79721083890459 277.79188220388846 0.7079802050162227
17.802438393858004 273.4501664963827 0.7016689264375446
17.80766594881142 275.0922763576784 0.7030563929985015
17.812893503764833 275.8452440716242 0.7039256531831717
17.818121058718248 277.76393265610477 0.7067024333112996
17.823348613671662 272.8235953130907 0.7003761165788853
17.828576168625077 270.4225940415994 0.6978333920914402
17.83380372357849 268.3417537034382 0.6952516297695702
17.839031278531905 268.41606450048215 0.695600811277537
17.84425883348532 269.54649801576323 0.6970884400763677
17.849486388438734 270.8469304009958 0.6973848337866894
17.85471394339215 272.7960384052524 0.7009706073930885
17.859941498345563 271.512892718304 0.7003200667977348
17.865169053298978 271.2882870215711 0.7007075727037405
17.870396608252392 272.29644573046266 0.7033337960781699
17.875624163205806 271.11309971009854 0.701282138303373
17.88085171815922 271.7340335504471 0.7027094390532017
17.886079273112635 270.55920902693305 0.7004020843199968
17.89130682806605 271.74825824213144 0.7001986661180075
17.896534383019464 276.685663623867 0.7064992201944975
17.90176193797288 280.0772664454745 0.7109971403701553
17.906989492926293 284.7514101336188 0.7162989941836543
17.912217047879707 285.37387757013175 0.7158598774172491
17.917444602833122 289.3105683349193 0.7199047277611974
17.922672157786536 290.50240811928484 0.7208897123908777
17.92789971273995 289.80060467100367 0.7203857814061193
17.933127267693365 290.1318593450958 0.7199733062142403
17.93835482264678 293.2021728484931 0.7239643502615654
17.943582377600194 295.4410534166038 0.72633576633028
17.94880993255361 298.9796399854392 0.7301869868212986
17.954037487507023 301.12696210293035 0.7325547749248776
17.959265042460437 303.74139162943226 0.7354622739665826
17.96449259741385 309.66365804624536 0.7423489318606318
17.969720152367266 313.17927725007667 0.7464639563244667
17.97494770732068 315.3118642789824 0.7485234401189973
17.980175262274095 314.3496905648364 0.7485253351084787
17.98540281722751 313.29424199188554 0.7476937411607875
17.990630372180924 311.7583958467687 0.7456361490503656
17.995857927134338 312.2412419919312 0.7466627728692912
18.001085482087753 314.5888940770625 0.7484351179251313
18.006313037041167 314.87177100731043 0.749463824910484
18.01154059199458 315.2392209840511 0.7502048243223745
18.016768146947996 314.37728368375593 0.7492402232944274
18.02199570190141 315.5877161854297 0.750810999052505
18.027223256854825 313.75218330308815 0.747242233309902
18.03245081180824 309.0491962276267 0.7411402913002768
18.037678366761654 305.2351559430677 0.7369657398124569
18.042905921715068 303.099323295284 0.7344178539285073
18.048133476668482 302.10717763271356 0.7350804839626658
18.053361031621897 301.09535009024796 0.7349824483251912
18.05858858657531 296.9563497339625 0.7297269299813027
18.063816141528726 297.416782593372 0.7298307453405981
18.06904369648214 295.6047941946779 0.7259107917511779
18.074271251435555 298.37573108798307 0.7292451701363928
18.07949880638897 299.453524564855 0.7312797031473794
18.084726361342383 301.0096009442159 0.7331707997579517
18.089953916295798 303.94975132036126 0.7365145001848175
18.095181471249212 307.7578529430177 0.7404862432051472
18.100409026202627 318.3839797464716 0.753091230475076
18.10563658115604 331.55297030756435 0.7685496302000739
18.110864136109456 345.8360642220273 0.7840640967102374
18.11609169106287 361.95890130982525 0.8015754633757138
18.121319246016284 381.49576712187906 0.8224124786073076
18.1265468009697 403.6893204108508 0.8453644765709422
18.131774355923113 430.99507130859416 0.8738989618062349
18.137001910876528 464.1503464698508 0.9064669374895604
18.142229465829942 503.4497739697702 0.9438234961398885
18.147457020783357 531.3806839803677 0.9697099273044705
18.15268457573677 544.2928248575944 0.9810754033735661
18.157912130690185 539.2049468814747 0.9769606594470704
18.1631396856436 517.8451892373716 0.9574575254672433
18.168367240597014 488.4187660409987 0.9295357847512629
18.17359479555043 458.1417189429998 0.9006202811966736
18.178822350503843 434.1882549483493 0.8762735650626317
18.184049905457258 410.7683052565651 0.8528167517212023
18.189277460410672 394.78753719137075 0.8365053264281964
18.194505015364086 387.4815153744507 0.8289934275277324
18.1997325703175 385.34291995787447 0.8268878943937724
18.204960125270915 387.7868578463277 0.8288216931418316
18.21018768022433 388.40075485378554 0.8286877373979551
18.215415235177744 390.24888263174375 0.8308810882201428
18.22064279013116 397.8992307300775 0.8390974444604792
18.225870345084573 406.3662451464641 0.8481975886144737
18.231097900037987 413.55813925922087 0.8555667094279913
18.236325454991402 415.9664936053641 0.8576896276382632
18.241553009944816 416.1960677661927 0.857968569390456
18.24678056489823 415.25010819074606 0.8567622404317482
18.252008119851645 410.1071692490349 0.8520020607318706
18.25723567480506 407.76790017812596 0.8494682552413818
18.262463229758474 400.5633783677224 0.8419631235448763
18.26769078471189 397.3404204444155 0.8381580658575009
18.272918339665303 393.0439657875351 0.8335761745543303
18.278145894618717 386.2889909333926 0.8263322927079978
18.28337344957213 378.95248950117923 0.8189776096036041
18.288601004525546 373.00442495284125 0.8129761688549125
18.29382855947896 368.5494544271706 0.8082310479516505
18.299056114432375 365.6380910355141 0.8049684550057898
18.30428366938579 359.2833788054882 0.7977317725509452
18.309511224339204 352.46990524390367 0.790278263538269
18.314738779292618 345.63054214314735 0.7830509150479502
18.319966334246033 339.7903175312775 0.7768800591046215
18.325193889199447 334.11318824449114 0.7704112870687025
18.33042144415286 327.45908021492414 0.7624594542716878
18.335648999106276 321.2701328469493 0.7553788222794136
18.34087655405969 314.7387229920397 0.7478635931980777
18.346104109013105 313.4295097042346 0.7469040185745707
18.35133166396652 312.4016354052181 0.7463910003554336
18.356559218919934 312.3858017232722 0.7456994362336388
18.361786773873348 310.5386777830544 0.7442903262628315
18.367014328826762 308.2278975393289 0.7409767056443456
18.372241883780177 306.25326319326956 0.7395973258032784
18.37746943873359 307.28187947934435 0.7407802582160038
18.382696993687006 309.124740491727 0.7417575639372544
18.38792454864042 316.6721536485232 0.7525501514256937
18.393152103593835 325.08820645716054 0.7734524611943064
18.39837965854725 334.8805658303646 0.7917668967793416
18.403607213500663 349.22654877597404 0.8142444469252267
18.408834768454078 370.55286990518573 0.8432782765293242
18.414062323407492 400.4339310394335 0.8814989952627268
18.419289878360907 434.89185836878477 0.9233572063349245
18.42451743331432 464.2996484432209 0.957639302528914
18.429744988267736 489.2934105337748 0.987997407331933
18.43497254322115 499.3736393019285 1.0012879846612857
18.440200098174564 499.8986624708568 1.0056520706424121
18.44542765312798 490.59422704726876 1.0004975332287274
18.450655208081393 475.39443518773373 0.9878636167796742
18.455882763034808 455.8621461656415 0.9709422046497771
18.461110317988222 441.4121465706871 0.9590152475622126
18.466337872941637 425.08445979783215 0.9440453820535001
18.47156542789505 416.9621330458426 0.9384542938035948
18.476792982848465 403.15522980761284 0.9250853949034604
18.48202053780188 395.22740864051985 0.9187718735853526
18.487248092755294 386.3711595719719 0.911392942560265
18.49247564770871 381.4578616961091 0.9079711488455592
18.497703202662123 375.9056379721115 0.9045376610480179
18.502930757615538 371.8247100383811 0.9017015440683708
18.508158312568952 366.51224081642187 0.8978523324092441
18.513385867522366 361.5026430787609 0.8945284350899894
18.51861342247578 359.5843063241313 0.8935072815174083
18.523840977429195 357.9098315634978 0.8946165388259828
18.52906853238261 357.59492079481663 0.8964541623130867
18.534296087336024 358.8958743738933 0.9005870096062522
18.53952364228944 359.6691237622106 0.9039741854783734
18.544751197242853 358.39393455024214 0.9033591375987167
18.549978752196267 358.06697697759444 0.9054319388410117
18.555206307149682 357.29667905951425 0.9063503980179193
18.560433862103096 361.51415428365397 0.9136428615290263
18.56566141705651 365.90810385572854 0.9217736708145087
18.570888972009925 369.5383567377959 0.9277886026047413
18.57611652696334 371.6718644871053 0.9328195814935237
18.581344081916754 376.8937349922918 0.9417775775859595
18.58657163687017 380.74738322103207 0.9476571029083799
18.591799191823583 386.6137416212217 0.9569120388896996
18.597026746776997 393.14211435840383 0.9666622166480955
18.60225430173041 397.1225126547562 0.9735431963221377
18.607481856683826 400.3982656848695 0.9803604127786073
18.61270941163724 399.51045489146065 0.9810745005055299
18.617936966590655 398.3371480822344 0.9820098597983166
18.62316452154407 397.1274632221525 0.9804120680906475
18.628392076497484 399.08870403983445 0.9633124254309671
18.633619631450898 394.4924424549865 0.9477407367758718
18.638847186404313 387.26605836931657 0.9314594179482099
18.644074741357727 380.340082119697 0.917996186219475
18.64930229631114 376.601532847764 0.9102282949442241
18.654529851264556 375.38270693958293 0.9041625630286033
18.65975740621797 381.4910379436284 0.9090637140716129
18.664984961171385 388.07822426312305 0.9136245107119395
18.6702125161248 392.313612696071 0.9152487494546073
18.675440071078214 397.6568527128732 0.9191140244371798
18.680667626031628 399.0703021450852 0.916808614665573
18.685895180985042 399.8092886411936 0.915014104969308
18.691122735938457 401.534717155331 0.9147908432489442
18.69635029089187 402.5618833283759 0.9134358651003012
18.701577845845286 401.97661643165407 0.9115088602424867
18.7068054007987 400.7686087095543 0.9084883571551235
18.712032955752115 397.67730626632556 0.9029923606065027
18.71726051070553 391.6413293686403 0.8950500027677875
18.722488065658943 381.5238255710725 0.8822107848478937
18.727715620612358 371.23278376336526 0.8693486185699304
18.732943175565772 364.3247459158449 0.8600846555367007
18.738170730519187 359.3057288958838 0.852759416576846
18.7433982854726 354.8249691628592 0.8461338722774658
18.748625840426016 351.8754370592407 0.8407344346444107
18.75385339537943 345.8914189053378 0.8327495799940642
18.759080950332844 342.24335294923026 0.827586497738823
18.76430850528626 338.5685868791478 0.8218682222917593
18.769536060239673 336.3444820222192 0.8189965009140648
18.774763615193088 330.7255484061446 0.8111277117287684
18.779991170146502 325.4635921663705 0.8039611320790447
18.785218725099917 321.9626216564125 0.7990395496314829
18.79044628005333 319.4505482495331 0.7942745794065609
18.795673835006745 317.68439300813486 0.7907789242503683
18.80090138996016 313.2121388005311 0.7850054531595602
18.806128944913574 308.6506355039187 0.7792267868307905
18.81135649986699 305.5457631573592 0.7755555025410205
18.816584054820403 305.6262320559504 0.7750845573187949
18.821811609773818 309.17642589191706 0.778111055803139
18.827039164727232 310.7563041996555 0.7796430758089017
18.832266719680646 308.6822253942468 0.7769159236530293
18.83749427463406 302.8352376309958 0.7691022800687154
18.842721829587475 299.9670547528883 0.7657172445184133
18.84794938454089 300.1166575571451 0.7658142616744446
18.853176939494304 299.6028475998127 0.7646379279552212
18.85840449444772 300.27459338173696 0.7642887889310791
18.863632049401133 299.31980304892477 0.7625295803091863
18.868859604354547 297.8906065169921 0.7606692926676963
18.87408715930796 297.26469377219917 0.7593149260162252
18.879314714261376 294.390412716438 0.7551449180432341
18.88454226921479 293.4334093020021 0.7543023133902967
18.889769824168205 289.6288162605828 0.7482440632184051
18.89499737912162 288.85598863988173 0.7474268232088869
18.900224934075034 291.7811696213023 0.7513344828108864
18.90545248902845 293.2561256265443 0.7527022454109845
18.910680043981863 294.22438165467696 0.7544685934898934
18.915907598935277 293.42064361482 0.7530372521591533
18.92113515388869 291.286241284642 0.7514702004090402
18.926362708842106 289.29921510806196 0.7483496405216389
18.93159026379552 288.46282790085195 0.7459009306570662
18.936817818748935 286.8441899758697 0.7431371061825237
18.94204537370235 288.1391217966459 0.7446148853864781
18.947272928655764 291.19367753844307 0.748666348339592
18.952500483609178 292.0410138807367 0.7491240731208204
18.957728038562593 290.98999976338536 0.746479633694106
18.962955593516007 286.9796232517497 0.7406329551905312
18.96818314846942 284.3968027169073 0.7375109458954073
18.973410703422836 283.37714857998384 0.7350027403520426
18.97863825837625 285.520743401954 0.7369748988913941
18.983865813329665 286.43947562659514 0.737241315208801
18.98909336828308 288.1218564260229 0.7395458834409319
18.994320923236494 287.32218742759744 0.7386380469725329
18.999548478189908 290.3405106248767 0.7425556442932996
19.004776033143322 291.2105059870139 0.7432912250116563
19.010003588096737 293.31161311260536 0.7454214938241994
19.01523114305015 295.0726275476381 0.7480515991146532
19.020458698003566 293.74610590347237 0.7462471678155389
19.02568625295698 293.06550854508544 0.7452447860463255
19.030913807910395 290.10379087664086 0.7404210051638433
19.03614136286381 291.52380753339907 0.74151242192233
19.041368917817223 292.41157679420365 0.7419067084329211
19.046596472770638 295.162497423925 0.7453092145390259
19.051824027724052 296.07047148447674 0.746137307917305
19.057051582677467 294.88840711164767 0.7454200321714042
19.06227913763088 295.19876101039074 0.7452203850934233
19.067506692584296 294.76832542265066 0.7453141232004755
19.07273424753771 295.0696447587263 0.7446433276964439
19.077961802491124 294.50772990584136 0.7443141395885178
19.08318935744454 297.93968998508694 0.7475587809744711
19.088416912397953 300.1891709350113 0.749481065538075
19.093644467351368 301.42871274228185 0.7506723182562977
19.098872022304782 303.6982756820476 0.7524371389966443
19.104099577258197 307.7603455280131 0.7567896557395747
19.10932713221161 308.51690876174786 0.7569760455125792
19.114554687165025 310.74338689178194 0.7598203935729406
19.11978224211844 310.9217726736096 0.7612444575915658
19.125009797071854 313.2489907774522 0.7643849935854947
19.13023735202527 315.4227379700608 0.7669595636550212
19.135464906978683 312.61422098132255 0.7626524040680559
19.140692461932098 309.6900846128775 0.7576644172441994
19.145920016885512 309.94687106815593 0.7578788786098507
19.151147571838926 312.4700147492467 0.7609854931661273
19.15637512679234 314.5337404211108 0.7636141711469376
19.161602681745755 310.88671385478506 0.7599341770035456
19.16683023669917 306.9205132146723 0.7547408169855055
19.172057791652584 305.3988234482204 0.7534404210647765
19.177285346606 304.98841032981375 0.7528136661400499
19.182512901559413 307.4957448569023 0.7551855208043738
19.187740456512827 305.3013784651295 0.7520028997632358
19.19296801146624 302.78383557023733 0.7491488199142537
19.198195566419656 299.99247980232343 0.7461708773857646
19.20342312137307 300.7140512678374 0.7474513527311102
19.208650676326485 302.06047167051497 0.7480706225254443
19.2138782312799 302.470865273 0.7489055555273452
19.219105786233314 302.7700997036723 0.749066530416375
19.22433334118673 301.6483529094671 0.7478848578535469
19.229560896140143 300.1187000109885 0.747002816225585
19.234788451093557 299.62272468610905 0.7454909982704506
19.24001600604697 297.17812539931595 0.7426036499743917
19.245243561000386 296.80958614375305 0.7413241657019056
19.2504711159538 295.4485082506205 0.7387298099643027
19.255698670907215 296.2049622570901 0.7405786251951582
19.26092622586063 292.9722109876474 0.7367606627611035
19.266153780814044 290.92953477120966 0.7344220060163736
19.271381335767458 288.2128274909422 0.7311736294776443
19.276608890720873 289.9663186313419 0.7321178976284111
19.281836445674287 294.12414895752136 0.736967689348563
19.2870640006277 296.7216115133419 0.7399064929365745
19.292291555581116 297.76470154432906 0.7408880787105947
19.29751911053453 297.51965069613107 0.7412613575079252
19.302746665487945 298.27728502877625 0.7411910055904457
19.30797422044136 299.3553395174417 0.7428286882868457
19.313201775394774 299.6981751345682 0.7429531186462496
19.318429330348188 301.7772115764744 0.7444035373770607
19.323656885301602 305.1264672783682 0.7486660836911869
19.328884440255017 309.16762853662203 0.7534307794971774
19.33411199520843 317.23105983908465 0.7629394893345489
19.339339550161846 320.48861534078753 0.7670523894392807
19.34456710511526 322.4730874051071 0.7685897141811076
19.349794660068675 324.18197673492796 0.7709438253471089
19.35502221502209 327.7497352560357 0.775021072743112
19.360249769975503 335.4076812050134 0.7832341706287109
19.365477324928918 345.91910087194725 0.7955230987700822
19.370704879882332 358.4071259729919 0.8088474234542565
19.375932434835747 371.6183598453097 0.8235954127418338
19.38115998978916 378.81242179041067 0.8314018275088321
19.386387544742576 382.3792196097181 0.834771052631245
19.39161509969599 387.082270281699 0.8399431135008955
19.396842654649404 387.26866461664633 0.8398474537248521
19.40207020960282 392.70152328515513 0.8451717051184988
19.407297764556233 391.3764394232913 0.8440244300288571
19.412525319509648 387.39192627181217 0.8393255330646436
19.417752874463062 382.6299567338251 0.8350748153069321
19.422980429416477 377.7430424307231 0.8300669698214637
19.42820798436989 375.076793143708 0.8267734399181864
19.433435539323305 369.3475001031386 0.8205546873740753
19.43866309427672 363.5190345730414 0.8128717944496483
19.443890649230134 361.0141456035826 0.8102106020776226
19.44911820418355 357.0649492111389 0.8061437393852608
19.454345759136963 356.4407662124014 0.8051307370479223
19.459573314090377 356.0391538708829 0.8047724731162457
19.464800869043792 358.64547752552636 0.807360311194763
19.470028423997206 359.7675939302768 0.8084227070596288
19.47525597895062 356.8307780417038 0.8058298343138552
19.480483533904035 350.3892221905113 0.7987622744807302
19.48571108885745 347.08483246686274 0.7958416949380961
19.490938643810864 347.34549351283675 0.7955433311148488
19.49616619876428 350.653929508464 0.7989106146811398
19.501393753717693 348.38430630672565 0.7956541390662701
19.506621308671107 344.8467025038228 0.791001366546326
19.51184886362452 340.23053889283494 0.7856975659741987
19.517076418577936 341.8727921227726 0.7883648529255246
19.52230397353135 342.50269074655176 0.7892158995494306
19.527531528484765 347.2594311453227 0.7946703181602597
19.53275908343818 346.9117367562501 0.7936204258065017
19.537986638391594 346.6091953846703 0.7927490419619555
19.54321419334501 345.34706782066905 0.7912977101800283
19.548441748298423 348.478283391313 0.7952834887163918
19.553669303251837 351.05848552830645 0.7981479138095511
19.55889685820525 354.55285980884423 0.8023191521002924
19.564124413158666 359.4819863860412 0.807849129313373
19.56935196811208 361.6015081174028 0.8101792067169789
19.574579523065495 363.60585365754747 0.8123597200337714
19.57980707801891 361.75573038113913 0.8098570800528194
19.585034632972324 361.9334914838075 0.810002465464739
19.590262187925738 363.10890848024485 0.8111983460359242
19.595489742879153 366.6221384521584 0.815027798033587
19.600717297832567 374.4380198785131 0.8235922694246418
19.60594485278598 382.4160694574378 0.8318023608292741
19.611172407739396 386.47163711413805 0.8358149165273959
19.61639996269281 387.9921714395448 0.8371589025393661
19.621627517646225 389.95245209529975 0.8392933105476406
19.62685507259964 394.45309107429205 0.8442620358403564
19.632082627553054 397.30843724284006 0.846990023348436
19.637310182506468 394.2310271156279 0.8434647482954984
19.642537737459882 392.1355934589713 0.8413012807718694
19.647765292413297 390.3665496262496 0.838997775683705
19.65299284736671 395.65553589470886 0.844846441957191
19.658220402320126 395.8283165188739 0.8449656067981011
19.66344795727354 393.07081926677233 0.8421419374903778
19.668675512226955 390.34601535076797 0.8391550081322834
19.67390306718037 387.31898270905475 0.835838387579349
19.679130622133783 386.55601335568934 0.8348036256110167
19.684358177087198 385.01178017360303 0.8332673886142302
19.689585732040612 384.14009448925515 0.8321252939108926
19.694813286994027 382.5090099114696 0.8304539514478338
19.70004084194744 383.6557043438813 0.8319615548238871
19.705268396900856 380.73503692759925 0.8289019799606789
19.71049595185427 382.26694426032117 0.8309989677736622
19.715723506807684 378.0739063063327 0.8261072275941581
19.7209510617611 376.47962755392683 0.8243879929816015
19.726178616714513 373.8082415472308 0.8212875595482916
19.731406171667928 374.9918622364596 0.822187269977239
19.736633726621342 374.99241989606196 0.8220001771325612
19.741861281574757 377.0253509647402 0.824118531434629
19.74708883652817 376.57962242134005 0.8237225474815705
19.752316391481585 376.234118552069 0.8234468627383974
19.757543946435 375.95137653915054 0.8225771297457426
19.762771501388414 371.40994479933437 0.8181448352462409
19.76799905634183 366.777918223478 0.8138135419508347
19.773226611295243 360.9390549678934 0.8076302238129938
19.778454166248657 359.1972168409329 0.805631544268706
19.783681721202072 355.1498385699224 0.7995255084658662
19.788909276155486 352.9823520997822 0.7968914678415244
19.7941368311089 348.8951021118636 0.7919908597166488
19.799364386062315 347.6870767925178 0.790943068265453
19.80459194101573 344.81414178852225 0.7879822325264391
19.809819495969144 341.5810917178086 0.7839212276446675
19.81504705092256 337.13922336619856 0.778710735600622
19.820274605875973 335.46832646535285 0.7767478950253326
19.825502160829387 331.8167096689086 0.772708974799964
19.8307297157828 327.2712394770094 0.7679775258700438
19.835957270736216 322.3456142855114 0.7621165856409156
19.84118482568963 318.29235380544236 0.7569093956999392
19.846412380643045 317.71618338177655 0.7567173010236222
19.85163993559646 318.5470517364784 0.7566034548475146
19.856867490549874 318.74154242850176 0.7573011529601938
19.86209504550329 317.87399357001306 0.7559209422100766
19.867322600456703 315.79594668679727 0.7534707477537037
19.872550155410117 315.40188342967684 0.7535187863489501
19.87777771036353 314.727223424598 0.752971979815305
19.883005265316946 316.73745819141914 0.7554535261949976
19.88823282027036 318.9525952472245 0.7581679140884728
19.893460375223775 315.28959190129046 0.7540103712416815
19.89868793017719 313.329588297858 0.7524603154501918
19.903915485130604 311.07074859587425 0.7497572748972783
19.909143040084018 311.7605676858823 0.7502481999425062
19.914370595037433 316.1648436935927 0.755497534795936
19.919598149990847 317.91017870487616 0.7571025325215279
19.92482570494426 317.2076155124622 0.7559933420664627
19.930053259897676 316.29185451378765 0.754346331056123
19.93528081485109 318.3161624579338 0.756971532498576
19.940508369804505 316.86384866029414 0.7554828936942738
19.94573592475792 312.66755192416815 0.7501053722766333
19.950963479711334 310.3207945178244 0.7472126414819314
19.956191034664748 311.45635760635776 0.7486771255014653
19.961418589618162 317.2373094245338 0.7552354316768436
19.966646144571577 318.9458989192251 0.7574588335247774
19.97187369952499 320.6067143286354 0.7589867452625966
19.977101254478406 323.90786531388727 0.7623935779334051
19.98232880943182 329.4264723244702 0.7686437431284042
19.987556364385235 335.0363117891166 0.7744633379733094
19.99278391933865 342.5598548589553 0.7833306101618862
19.998011474292063 348.76922517508683 0.7905021766290394
20.003239029245478 360.3588787045399 0.8035487448383728
20.008466584198892 375.404951603729 0.8203862954593496
20.013694139152307 397.5296652997105 0.8437339398851399
20.01892169410572 421.81504980528723 0.8685989047948794
20.024149249059136 444.59756832654546 0.8911939656655579
20.02937680401255 454.5081047171775 0.900827597360369
20.034604358965964 453.02822346584753 0.8995206771398724
20.03983191391938 445.0363487577426 0.8913557671574976
20.045059468872793 434.7664051526311 0.8812987760555
20.050287023826208 422.9104435621246 0.8693190479053097
20.055514578779622 409.18577486940694 0.8552595685715257
20.060742133733036 399.3497811925248 0.8452314121177457
20.06596968868645 393.0251622998393 0.8382317490781597
20.071197243639865 389.284765009353 0.8337747158107056
20.07642479859328 390.72300339650656 0.8351931306715688
20.081652353546694 394.198402543751 0.8392936797029082
20.08687990850011 401.8844268597504 0.8476524451387696
20.092107463453523 408.6007841130547 0.8545209441503592
20.097335018406937 415.88457923421606 0.8610912823479107
20.102562573360352 424.4848166356132 0.8700547220469583
20.107790128313766 432.1624459836618 0.8776664897505787
20.11301768326718 440.2950791497751 0.8859182747780157
20.118245238220595 437.8270663811386 0.8833610035235092
20.12347279317401 431.24121743209616 0.8764144564583539
20.128700348127424 417.9779173428678 0.8630754766407728
20.13392790308084 404.71132195692076 0.8495957187853671
20.139155458034253 392.83427113092375 0.8372064205342745
20.144383012987667 379.378293302254 0.8226376230723934
20.14961056794108 369.3753936516173 0.8119325397241409
20.154838122894496 361.5183352057103 0.8037748994643712
20.16006567784791 355.00183709728464 0.7968683907692931
20.165293232801325 345.71315116113294 0.785976122899131
20.17052078775474 338.38569199656877 0.7775546489757376
20.175748342708154 335.4480691851044 0.7739913805923935
20.18097589766157 335.43957174283474 0.7741789675105574
20.186203452614983 337.23620447306513 0.776233387707404
20.191431007568397 335.74509615276236 0.7736963934373773
20.19665856252181 335.8585638355523 0.7736307254198046
20.201886117475226 336.0261185577007 0.774057965728807
20.20711367242864 338.6341420956884 0.7771539554035589
20.212341227382055 337.72346074100994 0.776606596480943
20.21756878233547 338.1640608348072 0.7769514076922266
20.222796337288884 336.8824352198892 0.7754065700245165
20.228023892242298 338.79229727243603 0.7778101090173284
20.233251447195713 339.9645236188623 0.7789924832206666
20.238479002149127 343.22235536264026 0.7828912643997368
20.24370655710254 344.91486237506047 0.7845978079273597
20.248934112055956 348.53966110169796 0.7884206588879346
20.25416166700937 352.3306780479067 0.7923035556480902
20.259389221962785 356.83561517708597 0.7965458149327729
20.2646167769162 360.04995182202566 0.7996822179855109
20.269844331869614 360.0702798793542 0.7999239367835735
20.275071886823028 357.9472683861162 0.7979262208274354
20.280299441776442 352.62516264495736 0.7927938010785643
20.285526996729857 347.0101161212162 0.7866351936164048
20.29075455168327 343.28654155856066 0.7819901995200309
20.295982106636686 341.80227680267853 0.7801875965691721
20.3012096615901 342.27910043909793 0.7801237065212802
20.306437216543515 341.6734022080414 0.7796303187834263
20.31166477149693 341.49971369110017 0.7794869935448813
20.316892326450343 341.6340535910771 0.7794194201114848
20.322119881403758 336.1048456133662 0.7732128386255527
20.327347436357172 332.44091189638164 0.7687703965396511
20.332574991310587 328.79206629002476 0.7652019906624964
20.337802546264 328.56422054746025 0.7656081417499235
20.343030101217416 326.9607095204166 0.7632112295511648
20.34825765617083 325.49088885319185 0.761117746120445
20.353485211124244 321.7050627001383 0.7563146063120413
20.35871276607766 319.02303494726976 0.7532938155616156
20.363940321031073 315.2620523045875 0.7500998456703388
20.369167875984488 315.1936348845598 0.7505431348610095
20.374395430937902 313.3645599881005 0.7487105637395043
20.379622985891316 314.61858348777497 0.750575625551543
20.38485054084473 311.3583023472501 0.7463871653522862
20.390078095798145 311.3407393548799 0.7466451640699817
20.39530565075156 308.5478369956285 0.7423475249611765
20.400533205704974 309.9061823451388 0.7430646079774346
20.40576076065839 310.0044943961759 0.7436957067979918
20.410988315611803 306.7672342246964 0.7397234419668727
20.416215870565217 303.02673982442855 0.7356429395771495
20.421443425518632 300.72953072725574 0.7322346258991849
20.426670980472046 301.0281512233554 0.7321102389136639
20.43189853542546 304.2921101004441 0.7364677570959763
20.437126090378875 307.34739981024285 0.740680211204267
20.44235364533229 307.33028332100236 0.7407101629171846
20.447581200285704 307.33667817341205 0.7399178173651265
20.45280875523912 306.1884501229566 0.737622232692051
20.458036310192533 309.3340325202169 0.7420396808405076
20.463263865145947 313.21465989332995 0.7466078673660548
20.46849142009936 314.6984356809001 0.7497959932459877
20.473718975052776 312.4782120288302 0.7477801749661704
20.47894653000619 309.6882158577525 0.7436808378118126
20.484174084959605 311.9382963370229 0.7459999242550509
20.48940163991302 316.9230667364161 0.751193951828423
20.494629194866434 317.83798359024905 0.7533494283954671
20.49985674981985 316.22962624269076 0.7519100832725494
20.505084304773263 313.2929852722686 0.7483078780351076
20.510311859726677 314.6320954699679 0.7494344702973865
20.51553941468009 316.29649730090335 0.7510643548421675
20.520766969633506 318.09844525892606 0.7524607403877149
20.52599452458692 314.49941000895535 0.748159345213662
20.531222079540335 313.99265865589354 0.7464978235935509
20.53644963449375 316.06110036223095 0.7487054974260582
20.541677189447164 318.88637092277537 0.7518579824516032
20.546904744400578 320.9572876098195 0.7543603714374318
20.552132299353993 320.01462148695083 0.7547873938678124
20.557359854307407 323.44190160619587 0.7590995445878665
20.56258740926082 322.0917290229152 0.7577452082179883
20.567814964214236 324.03504322683756 0.7596132966715121
20.57304251916765 320.74921323191285 0.7549430758377512
20.578270074121065 324.3036808144889 0.7592821181268258
20.58349762907448 323.4717815224792 0.7570925389223816
20.588725184027894 322.88760735858807 0.7563884095071692
20.593952738981308 324.49608113328486 0.7580310709562161
20.599180293934722 325.5483733403393 0.7588164957614036
20.604407848888137 327.25452937366447 0.7619374668435092
20.60963540384155 327.28654804453373 0.7617286974175614
20.614862958794966 324.2948325010496 0.758263042751149
20.62009051374838 322.75721683322996 0.7567309823741872
20.625318068701795 321.0635413178949 0.7544357270026015
20.63054562365521 323.6636912528742 0.7581784987994655
20.635773178608623 320.1227456789542 0.7534896108206177
20.641000733562038 315.66431204803615 0.7479255536585143
20.646228288515452 314.7630758695403 0.7469596941821885
20.651455843468867 315.0306984742569 0.7469228305555644
20.65668339842228 312.573735630425 0.7442677143829326
20.661910953375695 311.00240635821746 0.7430112656964031
20.66713850832911 309.88949446681863 0.7416628362096643
20.672366063282524 308.76298899011834 0.7409282135139136
20.67759361823594 311.07153184750865 0.743977393892807
20.682821173189353 311.3958614303023 0.744533094961576
20.688048728142768 308.67874882009033 0.7405124402553436
20.693276283096182 308.6831448623007 0.7391732583603939
20.698503838049596 305.9585618610666 0.7360983171638517
20.70373139300301 308.20803907102766 0.7394237755978087
20.708958947956425 307.40736487308203 0.7391848429414535
20.71418650290984 307.94093815809543 0.7397358775841352
20.719414057863254 306.7927693462063 0.7375277508272077
20.72464161281667 306.82219958475144 0.7371073297235802
20.729869167770083 305.2913603394898 0.7353765839949451
20.735096722723497 307.58807256849315 0.738559761834159
20.740324277676912 308.45209289061165 0.740716198834229
20.745551832630326 308.68198466254415 0.7401830768820478
20.75077938758374 304.90261031248764 0.7361770708060196
20.756006942537155 303.11677550167764 0.733977919214398
20.76123449749057 304.30546413585324 0.7351036826247417
20.766462052443984 305.9539105884836 0.7370661074916557
20.7716896073974 310.92162194497706 0.742181497755797
20.776917162350813 313.2516955671331 0.744661098123415
20.782144717304227 313.49776080478 0.744904747692573
20.78737227225764 312.8666237280951 0.7447324744893447
20.792599827211056 314.4781192724673 0.7472200900577395
20.79782738216447 320.4677471908188 0.7534301581437141
20.803054937117885 323.42195267843647 0.7561873786572622
20.8082824920713 327.8135101389291 0.7611730535093303
20.813510047024714 334.55813456694455 0.7685063652473316
20.81873760197813 341.5890339123973 0.7767659800771627
20.823965156931543 344.17817417850625 0.7788965452065499
20.829192711884957 346.44045292364177 0.7814952213190324
20.83442026683837 348.31506436877794 0.7835166026059087
20.839647821791786 353.88809448689824 0.7895217117914487
20.8448753767452 356.1390396400591 0.7922274237604141
20.850102931698615 355.0606279642851 0.7910405458117428
20.85533048665203 354.5525632711351 0.7906861457384867
20.860558041605444 351.8655533779926 0.7875769477470925
20.865785596558858 355.07557576237616 0.7913136849403462
20.871013151512273 353.8924027816312 0.7899801144493674
20.876240706465687 351.598129766135 0.7876710063901174
20.8814682614191 349.6302763456996 0.7854845527469915
20.886695816372516 347.09011127046534 0.7823041170798783
20.89192337132593 344.60214602636387 0.7789903568530938
20.897150926279345 338.88202142546993 0.7721679383395991
20.90237848123276 338.0510554967733 0.7715228867603346
20.907606036186174 336.69865914407467 0.7700926983982873
20.912833591139588 337.6351745430405 0.7717230945160112
20.918061146093002 334.72175683746576 0.7685794955066536
20.923288701046417 334.60066609031156 0.7684903223261534
20.92851625599983 335.9705385963957 0.7696454532691013
20.933743810953246 339.3298420945989 0.7736334413672659
20.93897136590666 340.15362878734675 0.7743634453389165
20.944198920860075 338.0694701435742 0.7716420561008471
20.94942647581349 339.19312531054055 0.7728643403335312
20.954654030766903 340.121625284802 0.7738099508934543
20.959881585720318 343.31155996817796 0.7778801980648635
20.965109140673732 344.8343754066979 0.7790538663616307
20.970336695627147 346.0937671320121 0.7805116982569595
20.97556425058056 345.0243045164024 0.7793928590564944
20.980791805533975 340.87113711724527 0.7750666260566883
20.98601936048739 337.49348850052627 0.7715285200507369
20.991246915440804 336.6356505032078 0.7700831508077747
20.99647447039422 332.476641885273 0.7652401541497287
21.001702025347633 331.1984599097598 0.7637569235847813
21.006929580301048 329.88197514699914 0.7620975329844453
21.012157135254462 330.66338013954277 0.7628848341865485
21.017384690207876 327.5980523355064 0.7592006991302196
21.02261224516129 328.2270176246795 0.7600411603007103
21.027839800114705 327.9615870685623 0.7602805355451643
21.03306735506812 327.5674121078022 0.7595083121534046
21.038294910021534 325.36811498254355 0.7575820086638786
21.04352246497495 323.86785933458947 0.7555445108169642
21.048750019928363 324.43604546619514 0.7565019911549462
21.053977574881777 324.50565080485046 0.7563478498093094
21.059205129835192 325.06478232096117 0.7560742545985971
21.064432684788606 323.1460966073774 0.7535499996775029
21.06966023974202 318.3427572132333 0.7474078945459163
21.074887794695435 312.3717624428079 0.7404356975873699
21.08011534964885 305.8815991202135 0.7334648567409179
21.085342904602264 303.8613692136246 0.7316578439330411
21.09057045955568 304.6246192465936 0.7321925897960629
21.095798014509093 304.98169288382417 0.7317462583355911
21.101025569462507 301.9984916297029 0.7266484192976624
21.10625312441592 299.6326922565466 0.7246143265020464
21.111480679369336 297.6204733572225 0.7218643767183915
21.11670823432275 296.93160559544765 0.7213885888776698
21.121935789276165 291.0144956935372 0.7139521753024607
21.12716334422958 288.495381403005 0.7106213333547367
21.132390899182994 288.5759690075914 0.7113353760310859
21.13761845413641 291.8837960731716 0.7146875070555455
21.142846009089823 293.18693616315005 0.7164629878479429
21.148073564043237 292.0794776427034 0.7142460956738402
21.15330111899665 293.5893896119379 0.7157538565848863
21.158528673950066 292.94795004196936 0.7154224942074195
21.16375622890348 292.4951299627632 0.7152829437246068
21.168983783856895 288.57703884522914 0.7093144292831456
21.17421133881031 286.05620184524224 0.7050307892266021
21.179438893763724 286.55645488144745 0.7054516296717378
21.184666448717138 284.3821933289249 0.7036058370146928
21.189894003670553 283.62177977802924 0.7028114682871028
21.195121558623967 285.2915854985301 0.7041256165733206
21.20034911357738 290.9524125439929 0.7109550878928155
21.205576668530796 289.4988711734553 0.7082257264621613
21.21080422348421 286.2872832146114 0.7043420805916785
21.216031778437625 282.81687423355004 0.7001277827298076
21.22125933339104 284.5575915784692 0.702529894248475
21.226486888344454 282.94925290426374 0.7005886907968428
21.231714443297868 281.49631289242234 0.698018266664277
21.236941998251282 279.62107576970305 0.6953224979565162
21.242169553204697 281.13986789111584 0.6969586492513584
21.24739710815811 283.62699657998036 0.700288493291978
21.252624663111526 284.4759099832288 0.7021432758246149
21.25785221806494 284.7820933364038 0.702693424361095
21.263079773018355 283.6898677528882 0.6999569329247414
21.26830732797177 283.513974565079 0.7001379606308631
21.273534882925183 282.8609524805728 0.6988190467999242
21.278762437878598 284.32889859529564 0.7016635448475577
21.283989992832012 284.9495437458192 0.7097922283488639
21.289217547785427 286.4099655046653 0.7223580096177432
21.29444510273884 288.6994689388292 0.7315715736149132
21.299672657692255 289.3651507967102 0.7372138483149869
21.30490021264567 292.4709827057669 0.7461111964869279
21.310127767599084 291.16693493987816 0.7485069864836951
21.3153553225525 290.1890005800989 0.7508672559402526
21.320582877505913 289.99013337682345 0.7545260331782524
21.325810432459328 289.6930002745636 0.7570645078763261
21.331037987412742 291.613527921618 0.7634174625884684
21.336265542366156 291.1786003407073 0.7650908145782738
21.34149309731957 290.98686308765946 0.7666613201467377
21.346720652272985 291.5314321214027 0.7693487447813372
21.3519482072264 290.05639227704415 0.7694297632705281
21.357175762179814 288.1936610012934 0.7697040582359037
21.36240331713323 286.32878230605013 0.7702025160848776
21.367630872086643 287.58241306985076 0.774093538264137
21.372858427040057 291.3310483723055 0.7822372249571486
21.378085981993472 294.01108720618583 0.7887322080100914
21.383313536946886 294.75526744034573 0.7917867616971472
21.3885410919003 295.8713363784025 0.7939983540369128
21.393768646853715 296.8048787114937 0.7960951444409574
21.39899620180713 297.1650525350672 0.7992076880284952
21.404223756760544 297.946992277342 0.8029316873278012
21.40945131171396 297.2892540735742 0.8047906779299698
21.414678866667373 300.09759421302823 0.8106568767030131
21.419906421620787 301.11895281667205 0.8134949817057063
21.4251339765742 301.90426415154013 0.8166581552220722
21.430361531527616 299.9190181756783 0.8151028396476012
21.43558908648103 297.1787130009415 0.8139926859972373
21.440816641434445 295.80959061679255 0.8137467484314083
21.44604419638786 298.1271723734305 0.8184670128635213
21.451271751341274 300.4881505098259 0.8229563922322751
21.45649930629469 307.49600533235014 0.833988844903037
21.461726861248103 310.84645207805573 0.8406317833092966
21.466954416201517 313.6171826067664 0.8467004026832093
21.47218197115493 308.7048708591272 0.8421351534569355
21.477409526108346 305.60336332438135 0.8395071602090044
21.48263708106176 305.1814351467492 0.8405344555514249
21.487864636015175 307.857178161135 0.846312751485198
21.49309219096859 305.7092221920555 0.8453948783479276
21.498319745922004 302.8088402447147 0.8435742214934827
21.503547300875418 298.14245153318564 0.838920652344626
21.508774855828833 297.4081767718501 0.835948469468519
21.514002410782247 296.81175598166215 0.8170173677791176
21.51922996573566 299.7021714456844 0.8114893828495313
21.524457520689076 301.24552974916014 0.8069195903178442
21.52968507564249 302.189949412146 0.8039974027235929
21.534912630595905 298.26458405143546 0.7950401445326674
21.54014018554932 295.70087274119027 0.7889215755346539
21.545367740502734 296.3085415415522 0.7870190779694809
21.550595295456148 297.0583267988737 0.7848867867936877
21.555822850409562 299.5235386171886 0.7867870558509267
21.561050405362977 299.809083925809 0.7856404424752531
21.56627796031639 297.19941657981695 0.7796781970511878
21.571505515269806 294.9237602819364 0.7744053813998145
21.57673307022322 295.95481338827085 0.7735373999452536
21.581960625176634 296.2956370206149 0.772833778781549
21.58718818013005 294.4479290980162 0.7696899628794388
21.592415735083463 295.540826510859 0.7697031103108183
21.597643290036878 297.54319323040596 0.7708989229584929
21.602870844990292 297.67199996677635 0.7692688199418116
21.608098399943707 298.30336128112134 0.7680722583900249
21.61332595489712 298.3909978592064 0.7664389971996971
21.618553509850535 296.0457120667631 0.7618620460964541
21.62378106480395 293.0662078625628 0.7572568425564121
21.629008619757364 293.9459888609385 0.7575595147897293
21.63423617471078 294.89312501289874 0.7575421524931759
21.639463729664193 295.50670374553937 0.7574111282495152
21.644691284617608 295.79134225719264 0.7576726312000588
21.649918839571022 297.4837230194334 0.7591242242870453
21.655146394524436 300.84757653070074 0.7637126857885098
21.66037394947785 304.37539436290416 0.7665834484808166
21.665601504431265 306.1478179102222 0.768813399505833
21.67082905938468 308.0300883369384 0.7704449506837544
21.676056614338094 310.6298091126131 0.7726497593652499
21.68128416929151 311.36748930374574 0.7728803380084822
21.686511724244923 310.6772894997734 0.7705067330041468
21.691739279198337 312.24157979517776 0.7723112157129299
21.696966834151752 316.2579917788607 0.776763783857306
21.702194389105166 320.31352126227154 0.7822401299706995
21.70742194405858 317.7933446183812 0.7786108982851415
21.712649499011995 318.0068940075396 0.7778555453367391
21.71787705396541 319.5289623677878 0.7776218277780742
21.723104608918824 325.7595294681854 0.7847919628999454
21.72833216387224 327.91524579712984 0.7864684879732475
21.733559718825653 329.54376111854714 0.7882734165374571
21.738787273779067 330.18208447865436 0.7881719650400637
21.74401482873248 334.0980218811864 0.7935612082476048
21.749242383685896 338.9057140231434 0.8000030448139724
21.75446993863931 342.30535101922317 0.8039948707212896
21.759697493592725 345.732746421052 0.808254501039729
21.76492504854614 346.52555450869085 0.8079786325267584
21.770152603499554 349.0699346789764 0.8117002765575457
21.77538015845297 347.6515645174231 0.8086405372221078
21.780607713406383 348.78588592780443 0.8094313570844159
21.785835268359797 350.6307543301335 0.810792960872115
21.79106282331321 355.11054131422173 0.8155483294603962
21.796290378266626 357.82627430605294 0.8181180969002164
21.80151793322004 361.181699768773 0.8216293454984227
21.806745488173455 364.88090048834727 0.8258070895057726
21.81197304312687 367.8820451181157 0.8287082202990635
21.817200598080284 372.1651314403603 0.833113108076841
21.822428153033698 374.6432030069272 0.8357869925789692
21.827655707987113 376.9964178314917 0.839079453187208
21.832883262940527 371.16258026484974 0.8322778063892123
21.83811081789394 367.21921196064216 0.8275280756345639
21.843338372847356 361.2973999871234 0.8202144162324679
21.84856592780077 358.3676003414033 0.8166490755451857
21.853793482754185 357.27394200924476 0.8154874049720772
21.8590210377076 355.0766880853565 0.8128513969365115
21.864248592661014 354.7557720370116 0.812528623203798
21.869476147614428 352.4613092250496 0.8096377476642664
21.874703702567842 349.6335404854237 0.8058835404842523
21.879931257521257 347.35355677064604 0.8032911918416886
21.88515881247467 347.2708696785164 0.8033082007529471
21.890386367428086 345.24622103755763 0.8010090589136186
21.8956139223815 345.2010313171775 0.8005863411139477
21.900841477334914 342.8412271397912 0.7971155670198727
21.90606903228833 344.42785391427157 0.7984570843064234
21.911296587241743 346.5764210500901 0.8004797923528617
21.916524142195158 347.75095274225697 0.8012044072247784
21.921751697148572 347.4050492441228 0.8008685558543464
21.926979252101987 347.00497399322535 0.8005988247191749
21.9322068070554 349.23507510438077 0.8039842424941559
21.937434362008815 348.99401444321904 0.8035064796943898
21.94266191696223 350.41716816512417 0.8048333161426873
21.947889471915644 349.24217800632084 0.8032493486925159
21.95311702686906 347.53318874634994 0.8002338006402443
21.958344581822473 346.95634351410877 0.7988940829814549
21.963572136775888 347.9089822268991 0.799459087559781
21.968799691729302 347.1727912462266 0.798107114598638
21.974027246682716 349.41198483325115 0.8006595341809696
21.97925480163613 350.36445282420823 0.8017654559926557
21.984482356589545 349.40346664844986 0.8003917204297857
21.98970991154296 346.37387611501623 0.796978010392789
21.994937466496374 345.25988928841986 0.7955999000606973
22.00016502144979 349.86185409307967 0.8016106799155109
22.005392576403203 353.6386925078118 0.8060431992057696
22.010620131356617 351.71576706680884 0.8036357358324598
22.015847686310032 350.34023656190385 0.8013416254346714
22.021075241263446 354.8350417185822 0.8055460348382129
22.02630279621686 359.25521594249335 0.8106802683816418
22.031530351170275 363.7738533813526 0.8152015427120217
22.03675790612369 366.2005111230836 0.8175522010099404
22.041985461077104 368.28238369515003 0.8198730847905178
22.04721301603052 371.774718459155 0.8233442066779588
22.052440570983933 374.07061681690294 0.8262593821375681
22.057668125937347 376.7458495083862 0.828793346897252
22.06289568089076 376.43330398486705 0.8281889120666915
22.068123235844176 374.60700524809334 0.8258544867342005
22.07335079079759 368.9340963001501 0.8187404357712553
22.078578345751005 366.27583940587084 0.8161241311715749
22.08380590070442 364.2713060133184 0.8139874345350389
22.089033455657834 362.32267002796357 0.8121732919765352
22.09426101061125 362.7725100012897 0.8130628393545396
22.099488565564663 362.6309988383222 0.8127741304089764
22.104716120518077 367.5745866094164 0.8179842150028895
22.10994367547149 368.22163367780934 0.8178991998190673
22.115171230424906 363.40199459926845 0.8117349573860367
22.12039878537832 355.0639122098146 0.8026263431649259
22.125626340331735 351.5579003633255 0.7986188940723724
22.13085389528515 348.44061036639977 0.7958211537229624
22.136081450238564 350.0660502558025 0.7978813693262251
22.141309005191978 348.56246852131807 0.7966298464500061
22.146536560145393 345.27076365696405 0.792718513094964
22.151764115098807 345.76287369206364 0.7921949554124897
22.15699167005222 345.13112536117427 0.7908193186214376
22.162219225005636 346.62515795003986 0.7925780259426223
22.16744677995905 345.6978084726105 0.7916261409004769
22.172674334912465 349.8178497263376 0.7971300806649627
22.17790188986588 353.9994166289443 0.8008632633380478
22.183129444819293 354.80600117566695 0.802134120171887
22.188356999772708 354.6534563992832 0.8014956517620458
22.193584554726122 353.620542330449 0.8000403229108957
22.198812109679537 352.8882556340908 0.798885859567939
22.20403966463295 352.19355219555996 0.7976156998678536
22.209267219586366 354.275163299319 0.800425030944002
22.21449477453978 353.53532911204456 0.7995071105558423
22.219722329493194 351.8306427180518 0.7967077317604302
22.22494988444661 348.77965822724474 0.79336293335328
22.230177439400023 348.32421383583744 0.7920595025559483
22.235404994353438 347.063910202965 0.7917294501427258
22.240632549306852 343.5862101204123 0.7876617600297048
22.245860104260267 338.79320879704403 0.7819720861253099
22.25108765921368 330.8387766066355 0.7728368305063372
22.256315214167095 325.5799469972995 0.7659814901878917
22.26154276912051 321.87582340498324 0.7616378226261659
22.266770324073924 322.19315904207 0.7620268037520979
22.27199787902734 325.8288876718055 0.7664576088874753
22.277225433980753 327.02070326330625 0.7683146076037529
22.282452988934168 324.7155517303984 0.7650942711422367
22.287680543887582 318.755685543109 0.7584788692009988
22.292908098840996 315.4924153840178 0.7544203303829592
22.29813565379441 316.45204992145005 0.7555266185683625
22.303363208747825 316.0688527502912 0.7551278777258599
22.30859076370124 315.73914320842067 0.7554846973421913
22.313818318654654 318.8645652596667 0.7600238368945246
22.31904587360807 322.0351536062506 0.7639919252805699
22.324273428561483 322.3844874928858 0.7627374995241305
22.329500983514897 320.4183911205551 0.760142700460218
22.334728538468312 316.50584379633983 0.7550868747278103
22.339956093421726 314.6366664473551 0.7530099305816644
22.34518364837514 312.87388580936215 0.7512322242650559
22.350411203328555 312.3040521559417 0.7504667204998164
22.35563875828197 310.5352107071991 0.7496205600637613
22.360866313235384 311.2849113572183 0.7495873567013459
22.3660938681888 309.1602638292242 0.7472261511749171
22.371321423142213 307.4912428298624 0.7435069122584756
22.376548978095627 302.37609617265747 0.7369537993673961
22.38177653304904 302.0563694196891 0.7368198474376788
22.387004088002456 298.1800199132458 0.7323649987413934
22.39223164295587 296.9960599939703 0.7313186173571271
22.397459197909285 293.4831534741937 0.7266100087415455
22.4026867528627 293.985459897114 0.7270421378351457
22.407914307816114 293.17127567651244 0.7269205912497457
22.41314186276953 291.33579613894335 0.7251334199457466
22.418369417722943 290.75867549302535 0.723789006709996
22.423596972676357 290.5142418684301 0.7231550453416483
22.42882452762977 290.34072744122744 0.7221890204269651
22.434052082583186 285.7188396659703 0.7171120127424154
22.4392796375366 285.4343752329922 0.7156932411456007
22.444507192490015 285.16005710022216 0.7153592391170659
22.44973474744343 286.07015148320477 0.7168638624221023
22.454962302396844 286.8108695523729 0.7184742873712454
22.460189857350258 286.49617462574315 0.7181758926090087
22.465417412303673 284.7862781366219 0.7151536280646298
22.470644967257087 284.14511649361805 0.7138167032283232
22.4758725222105 280.6900881410384 0.7094217823652538
22.481100077163916 280.84284812769573 0.7103067518208144
22.48632763211733 283.1206653499328 0.7130978790156012
22.491555187070745 284.0013853362381 0.7142085551024979
22.49678274202416 283.94468393812815 0.7137336064061697
22.502010296977573 281.9494313937669 0.7123544396406208
22.507237851930988 282.80410803419466 0.7145771409008906
22.512465406884402 281.75398567544715 0.7133422584588021
22.517692961837817 281.2507417956785 0.7120882407996254
22.52292051679123 280.3670086797728 0.7111426818663245
22.528148071744646 278.4795226811548 0.7081765182004497
22.53337562669806 277.7844083398357 0.7066365719320932
22.538603181651474 279.12893435018793 0.708578480956995
22.54383073660489 280.8230818393968 0.7109292744514968
22.549058291558303 281.4721289481086 0.7128608408023442
22.554285846511718 279.20466437953894 0.7102075111269602
22.559513401465132 277.303859265453 0.7075582511735682
22.564740956418547 276.8585953177443 0.7081378775228978
22.56996851137196 278.2723293467914 0.7095465544799231
22.575196066325375 277.61160778931935 0.7080619537817895
22.58042362127879 275.49603356176107 0.7046018766546027
22.585651176232204 273.4985633027228 0.7021727981989169
22.59087873118562 272.6144214635392 0.7007815515780322
22.596106286139033 273.7948526526008 0.7013881520837156
22.601333841092448 276.2999454497959 0.7040588304147555
22.606561396045862 278.6093071274935 0.7067997345588249
22.611788950999276 275.97796387771086 0.702697775316876
22.61701650595269 275.3989025231881 0.7017154389466252
22.622244060906105 276.17326239134417 0.7032498449694294
22.62747161585952 280.0122676773235 0.7096800362194227
22.632699170812934 278.9720903046178 0.708290667894089
22.63792672576635 277.5445300749541 0.7057650309687971
22.643154280719763 278.41739942883044 0.705895035918272
22.648381835673177 283.7982847480958 0.712370044074096
22.653609390626592 283.64964298925236 0.7124191336498515
22.658836945580006 282.33244257351083 0.710898321259353
22.66406450053342 276.9756583142113 0.70374833566657
22.669292055486835 279.17125891419124 0.7058774822079339
22.67451961044025 281.3659549389139 0.7087398109152145
22.679747165393664 283.11649741655776 0.7114906292148457
22.68497472034708 283.2210320220455 0.7120789215348324
22.690202275300493 282.4939208568084 0.7110971586944937
22.695429830253907 284.64657437158075 0.7135388938138381
22.70065738520732 283.8481179740092 0.7121945884873757
22.705884940160736 282.97161272910745 0.7107267136314224
22.71111249511415 283.94705195915486 0.7114961150643914
22.716340050067565 286.41169096116937 0.7139322881986138
22.72156760502098 292.52950400148063 0.7211702425945506
22.726795159974394 293.24505584863647 0.7215334504273195
22.73202271492781 292.80459212161884 0.7204371241117691
22.737250269881223 287.99632747776826 0.7151676950865511
22.742477824834637 289.22786231373044 0.7174282491193404
22.74770537978805 289.5766629304189 0.7182419989439233
22.752932934741466 291.6920339818221 0.720607895207842
22.75816048969488 292.0705939181937 0.7209441645638994
22.763388044648295 293.0556175850579 0.7224907132705348
22.76861559960171 296.1030358349495 0.7268805065409463
22.773843154555124 299.2394430345334 0.7305077280764691
22.779070709508538 299.84465591669647 0.7310672509751442
22.784298264461952 300.5854691633578 0.7317171630322437
22.789525819415367 301.30492113034205 0.7323190262485747
22.79475337436878 302.863092974163 0.7337125872726356
22.799980929322196 303.44563500350284 0.7334931327280692
22.80520848427561 304.1797050221573 0.7339595840450298
22.810436039229025 305.6746341701629 0.7354866470269216
22.81566359418244 308.08736436679766 0.7380928832061182
22.820891149135853 312.8443853852527 0.743033209724352
22.826118704089268 313.5084705103657 0.7434758533056506
22.831346259042682 313.52288512756286 0.743761327328999
22.836573813996097 312.40585887393166 0.7425699909919967
22.84180136894951 317.2241404136899 0.7482572775940576
22.847028923902926 321.5676582378801 0.7531614710246745
22.85225647885634 324.20009014508304 0.7565012830491752
22.857484033809754 324.6408804292993 0.7571765578336453
22.86271158876317 325.6948822645567 0.7584829428833597
22.867939143716583 328.2685395655456 0.7612781569917114
22.873166698669998 330.59458802971346 0.7632682519874107
22.878394253623412 329.02019888271616 0.7607893456674119
22.883621808576827 331.0489551979962 0.7636882619990409
22.88884936353024 331.11741859793426 0.7639320968916677
22.894076918483655 333.3811387808231 0.7669164742077524
22.89930447343707 330.4186359582674 0.7629106083412066
22.904532028390484 331.5791343362917 0.7639908143752075
22.9097595833439 332.62324073883684 0.7657823372612116
22.914987138297313 330.11772901514746 0.7622322138218319
22.920214693250728 328.4032479650629 0.7604078214974879
22.925442248204142 327.075354323123 0.7588506350158111
22.930669803157556 329.38333272134753 0.7619251564184836
22.93589735811097 328.8457049458692 0.7611999078975688
22.941124913064385 331.4094440028675 0.763331449675412
22.9463524680178 331.01605718128815 0.7628341366721997
22.951580022971214 329.80911966126916 0.7609543828998983
22.95680757792463 327.269495737738 0.7578876764020608
22.962035132878043 325.16508596553405 0.755795243338788
22.967262687831457 325.03511478452987 0.7556337421210458
22.972490242784872 327.7776555225419 0.7590196095790641
22.977717797738286 329.98535570690586 0.7618277008315906
22.9829453526917 330.30985351724416 0.7627968132952183
22.988172907645115 328.371743448402 0.761938408689318
22.99340046259853 327.2685960564996 0.7599327857496527
22.998628017551944 327.44417182004395 0.7594955503921521
23.00385557250536 325.10716518144585 0.7556983771721775
23.009083127458773 327.2053175557805 0.7582429772550717
23.014310682412187 326.9949979504218 0.7579607753446197
23.0195382373656 332.23013179959554 0.7633655606436868
23.024765792319016 332.34647301583107 0.7629821699245245
23.02999334727243 330.80569719910085 0.7611220275275707
23.035220902225845 329.5379303131859 0.760408460843756
23.04044845717926 330.52625655275205 0.7618860541221757
23.045676012132674 333.2802045249917 0.7643509016410398
23.05090356708609 329.7868041464321 0.7598415645115273
23.056131122039503 326.99112889913323 0.7566335276507846
23.061358676992917 325.74836516295125 0.754626774936159
23.06658623194633 325.5439645765794 0.7550201055843074
23.071813786899746 323.09263914475304 0.7520339375119882
23.07704134185316 323.60137021604885 0.7545598984631727
23.082268896806575 322.5934257169368 0.7533771865650606
23.08749645175999 321.540388542203 0.7520054422582089
23.092724006713404 316.85064495331295 0.7462356682310092
23.097951561666818 316.8870068871929 0.7454926747131055
23.103179116620232 318.71891898734634 0.7476800516978056
23.108406671573647 319.5885962368478 0.7480902848107841
23.11363422652706 316.7303548757378 0.7445555982490395
23.118861781480476 314.01013539304944 0.7418597095898916
23.12408933643389 311.35490699495523 0.7389358023702767
23.129316891387305 314.5936748281902 0.7434231941715579
23.13454444634072 316.5767057218455 0.7455223845007519
23.139772001294133 314.1428113446851 0.7414807636412876
23.144999556247548 310.91041090887876 0.7375934299301518
23.150227111200962 309.8166250999816 0.7356060680133764
23.155454666154377 308.8423287431541 0.7347947731445615
23.16068222110779 309.3678372633043 0.7355773824952511
23.165909776061206 310.4774575344621 0.7372097379558771
23.17113733101462 313.73587962279936 0.7412618238267796
23.176364885968034 313.8168243659595 0.740361965359917
23.18159244092145 312.30648076690187 0.7391980553537021
23.186819995874863 307.9754055472506 0.734335875980039
23.192047550828278 308.4889497883771 0.7360282427526943
23.197275105781692 308.1928407355883 0.7356396104884239
23.202502660735107 308.4393620024992 0.7354969498699123
23.20773021568852 309.8370935323724 0.7358087667845197
23.212957770641935 311.6197284502866 0.7379387226725783
23.21818532559535 312.33886436154785 0.7394597347243989
23.223412880548764 310.3568904437803 0.7379277537378924
23.22864043550218 308.921801500866 0.7357073699771022
23.233867990455593 304.75217369011904 0.7308055519926789
23.239095545409008 306.782478025755 0.732109833080549
23.244323100362422 309.78704098815837 0.7355187865230643
23.249550655315836 313.1683188155369 0.7393617402847349
23.25477821026925 313.7712753279188 0.7404286587828641
23.260005765222665 311.50155769582074 0.7397291500072004
23.26523332017608 312.6480371080445 0.7403852583687197
23.270460875129494 312.8144228570527 0.7395303598016858
23.27568843008291 315.6244967133769 0.7417791676027367
23.280915985036323 316.76881073269766 0.7434674473982346
23.286143539989737 320.2803383139764 0.7484476379745384
23.291371094943152 323.63055003408334 0.7521919070609766
23.296598649896566 326.10880454543053 0.7548200186855486
23.30182620484998 327.1920796729722 0.7552783235570923
23.307053759803395 326.1602344984191 0.7534528242129397
23.31228131475681 324.66339069927557 0.7513626210964452
23.317508869710224 326.65383290762935 0.7536132945020233
23.32273642466364 330.20722849583325 0.7575237313656112
23.327963979617053 333.3093299368377 0.7615886558801885
23.333191534570467 332.4528599552466 0.7611479800962622
23.33841908952388 332.6900809338088 0.7615798924388381
23.343646644477296 332.66910599257005 0.7609871322443392
23.34887419943071 332.03447247948003 0.7593174598721993
23.354101754384125 329.939015261042 0.7571242696329787
23.35932930933754 329.91469712549065 0.7570965828995573
23.364556864290954 330.2412978323028 0.7580760664640289
23.369784419244368 330.03850483429613 0.757539161764178
23.375011974197783 329.1316031623445 0.7560577302447499
23.380239529151197 328.5446435582565 0.7551530514188322
23.38546708410461 331.7544991842292 0.7592050521887559
23.390694639058026 334.6184575251618 0.7629136165694697
23.39592219401144 335.3165242890089 0.7635403035222397
23.401149748964855 332.81704324280537 0.760455598847419
23.40637730391827 331.4819755164325 0.7586849638375169
23.411604858871684 329.8254067338831 0.7568979745551817
23.416832413825098 330.21645494998273 0.7575934937111204
23.422059968778512 332.1588361919809 0.7604359072318404
23.427287523731927 333.0806011261905 0.7607423635714188
23.43251507868534 331.9775144502765 0.7588548841568484
23.437742633638756 331.7655941582051 0.7582855357477873
23.44297018859217 328.960785987832 0.7555975042809879
23.448197743545585 328.3206257782306 0.7546522068872472
23.453425298499 329.6401225894777 0.7564126292418901
23.458652853452413 329.7956801369811 0.7564532589647563
23.463880408405828 330.63699335724914 0.757076092705658
23.469107963359242 328.8130376217318 0.7549344756628973
23.474335518312657 329.908692068423 0.7564318711617106
23.47956307326607 329.02271090976143 0.7557776989967383
23.484790628219486 327.53088644527077 0.7535910689085726
23.4900181831729 324.6552765647516 0.7492664555617276
23.495245738126314 320.9356460667081 0.7447364383997217
23.50047329307973 319.57334789918633 0.7436207395496829
23.505700848033143 318.08232541935195 0.7430656492996399
23.510928402986558 319.71778549828986 0.7450544244926834
23.516155957939972 316.6424604086454 0.7405875612279327
23.521383512893387 314.1916090279447 0.7369885470985823
23.5266110678468 310.9724366618934 0.7331622676855246
23.531838622800215 310.9113948987772 0.7328957290799758
23.53706617775363 311.0785597399788 0.7328055597423733
23.542293732707044 310.0219452910153 0.7310537440120786
23.54752128766046 312.02555771042455 0.7341757541357932
23.552748842613873 316.0757434321065 0.7392069574693674
23.557976397567288 320.27077830380205 0.7439033112905071
23.563203952520702 319.1549730715466 0.7422912758718697
23.568431507474116 319.10684966241115 0.7415618391849154
23.57365906242753 316.87583753991225 0.7394744594387139
23.578886617380945 316.71675885274277 0.7389487570580038
23.58411417233436 316.1610370944218 0.7380390312881262
23.589341727287774 315.7871940682197 0.7367196018672962
23.59456928224119 315.2548337287891 0.7351154014190722
23.599796837194603 313.5881987237177 0.7333186309866254
23.605024392148017 314.9058013749105 0.7347990250687882
23.610251947101432 316.0481822009446 0.7357332631207066
23.615479502054846 314.76300418108616 0.7336688536040035
23.62070705700826 311.25146443967924 0.7292173451108646
23.625934611961675 312.06235123466655 0.7305002656741073
23.63116216691509 312.4075852634991 0.7302576564838598
23.636389721868504 313.0197232142436 0.7302713280934574
23.64161727682192 311.04414512315185 0.7279386663240835
23.646844831775333 312.4089620920635 0.7291659468269902
23.652072386728747 318.2764870935359 0.7358245796035527
23.65729994168216 321.19307511892157 0.7389360350716349
23.662527496635576 322.0465149602205 0.7396416720211876
23.66775505158899 319.668504369672 0.7367988035225641
23.672982606542405 322.65949674831603 0.7389329690535583
23.67821016149582 325.32946534747293 0.7418136977879936
23.683437716449234 331.6609973112583 0.7482569549410779
23.688665271402648 333.825833759784 0.7508158674963242
23.693892826356063 338.68020347401216 0.7555809509308875
23.699120381309477 341.5224010712806 0.7583539694076911
23.70434793626289 346.8089305554755 0.7641003958152462
23.709575491216306 348.40822221915073 0.7654969825981662
23.71480304616972 346.0172647386058 0.7633965214924233
23.720030601123135 342.4539085178012 0.7593462557583092
23.72525815607655 338.23854661750715 0.7548794509666341
23.730485711029964 337.6652059136884 0.7538286354793894
23.735713265983378 335.165311745449 0.7505385679040142
23.740940820936792 335.7326466321862 0.7516644384248707
23.746168375890207 339.72426272173965 0.7553789481412507
23.75139593084362 345.0853499947748 0.7604550083889534
23.756623485797036 348.2781992332995 0.7627989195324871
23.76185104075045 349.12911124740157 0.7637688495086076
23.767078595703865 348.2319158678083 0.7621216233256686
23.77230615065728 354.39812731345967 0.7680775026091923
23.777533705610693 361.98496627010013 0.7758495864727397
23.782761260564108 375.5993095309977 0.7905297350521235
23.787988815517522 381.0697127310385 0.7959573427410042
23.793216370470937 381.15706955903283 0.7956026835340045
23.79844392542435 380.68676762440236 0.7945058751279914
23.803671480377766 383.19982446306926 0.7966057849906836
23.80889903533118 384.2334771431259 0.7973835493791063
23.814126590284594 377.8018759589219 0.7898321863286107
23.81935414523801 372.7177168165139 0.7845804550415673
23.824581700191423 364.8687187065359 0.7759267826306406
23.829809255144838 358.439853117997 0.7695739784531395
23.835036810098252 353.42776144833437 0.7645116508095062
23.840264365051667 350.53340651836317 0.7608785788260164
23.84549192000508 350.846427899757 0.7609123117462072
23.850719474958495 352.63033606648156 0.7615291708698029
23.85594702991191 351.5354411643417 0.7607963515237997
23.861174584865324 351.35938652123684 0.7607030827388436
23.86640213981874 348.39641710505333 0.757416470664506
23.871629694772153 345.1722950094125 0.7542653453245939
23.876857249725568 340.3036552913095 0.7490023790809381
23.882084804678982 336.678538923055 0.7449090384051018
23.887312359632396 337.68519815264386 0.745957294765001
23.89253991458581 340.79356713312245 0.7480657183997501
23.897767469539225 338.4176719573682 0.7450740510757069
23.90299502449264 337.91954742319666 0.7433151655985719
23.908222579446054 335.89387143557883 0.7411931280838626
23.91345013439947 336.5395196003995 0.7422512144142689
23.918677689352883 336.08240072240346 0.7417218574093857
23.923905244306297 338.3052903526337 0.7442238735500535
23.929132799259712 341.98152028999476 0.747651902675379
23.934360354213126 342.0737044459721 0.7483557173156655
23.93958790916654 344.4952458947714 0.7502393682199527
23.944815464119955 345.68282132012627 0.7512354737110252
23.95004301907337 347.7141714654199 0.753547836260315
23.955270574026784 348.04234256851424 0.7541048755737506
23.9604981289802 344.7252407388612 0.7504506572426196
23.965725683933613 346.85759873514684 0.752070682832729
23.970953238887027 346.8948957936193 0.7526490026305821
23.97618079384044 347.940150384446 0.7541896523438135
23.981408348793856 346.97245246239913 0.7527445661301633
23.98663590374727 345.0574673506629 0.7504187618741526
23.991863458700685 348.85407723979733 0.7544675329710037
23.9970910136541 350.52589210905813 0.7566137776641756
24.002318568607514 353.64470380175965 0.7600208165359298
24.007546123560928 353.97443586694885 0.7599246625247746
24.012773678514343 353.75470275220107 0.7593605236860804
24.018001233467757 358.13734108439314 0.7633529369729914
24.02322878842117 362.506421285236 0.7680984892006547
24.028456343374586 367.1360330130868 0.7730735287428303
24.033683898328 370.0107780049096 0.7760691732139798
24.038911453281415 370.45256320224587 0.7770255428361945
24.04413900823483 372.2308397933277 0.7787031590894299
24.049366563188244 370.56198090784244 0.7783196960857462
24.054594118141658 373.83521476525556 0.7817787757345965
24.059821673095072 375.96533557910163 0.7835854757969927
24.065049228048487 378.6651469588981 0.785831646151214
24.0702767830019 379.5501108851043 0.8005703064006534
24.075504337955316 383.01951761556694 0.8149784300757361
24.08073189290873 380.887200869093 0.8210338185442815
24.085959447862145 375.7860908992591 0.8218017325879776
24.09118700281556 370.50222990721034 0.8210654365290178
24.096414557768973 366.22452514881655 0.8209476095808083
24.101642112722388 361.3429147075737 0.819753765331824
24.106869667675802 355.42469662033835 0.8174984199825484
24.112097222629217 349.69752261453914 0.8150851189219692
24.11732477758263 348.9838737533756 0.8184028413065307
24.122552332536046 345.6809809551591 0.8187182863340235
24.12777988748946 342.1843209797814 0.8183350612146446
24.133007442442874 336.74054891531466 0.814975867504658
24.13823499739629 336.3479563008986 0.8182210709113684
24.143462552349703 334.98156944056996 0.8195030973917236
24.148690107303118 333.93987977937667 0.8215589925698231
24.153917662256532 332.6618206172024 0.8230521242116576
24.159145217209947 332.485623146985 0.8253021103258087
24.16437277216336 334.00208970771695 0.8301079805559142
24.169600327116775 334.0311442138851 0.83287793783709
24.17482788207019 331.01121864563584 0.832657747261054
24.180055437023604 331.35139271453073 0.837055843177523
24.18528299197702 332.3477028286664 0.8409918805114088
24.190510546930433 329.99602867431565 0.84100063409554
24.195738101883848 326.49065345037604 0.8386876070176006
24.200965656837262 323.4718183277331 0.8373630617899397
24.206193211790676 326.25241186135327 0.8437402534587345
24.21142076674409 326.15374379226995 0.8461215472395689
24.216648321697505 325.93952230703485 0.8483136069859434
24.22187587665092 324.92001205482586 0.848584301800691
24.227103431604334 320.4347477899982 0.845732603595326
24.23233098655775 314.5856826796368 0.8408608717037634
24.237558541511163 311.14616079240875 0.8392672694917479
24.242786096464577 314.1433404625236 0.8453410048337967
24.248013651417992 321.42638099506814 0.8579457740867805
24.253241206371406 322.46089235908704 0.8620724086148802
24.25846876132482 320.80860656043654 0.8623756867436596
24.263696316278235 311.8865672600118 0.8518038249282271
24.26892387123165 308.05704336823874 0.8483635074820493
24.274151426185064 311.05747763223957 0.8543916469623065
24.27937898113848 319.11638246798157 0.8674164094907251
24.284606536091893 323.8144004874516 0.8759285436277128
24.289834091045307 324.2010091701912 0.8783265627571571
24.29506164599872 321.66881860765915 0.8776775488730125
24.300289200952136 318.3005436534968 0.8748821013317499
24.30551675590555 316.27513158566626 0.875064270358174
24.310744310858965 315.69443600572816 0.8762392332976989
24.31597186581238 318.8038830557875 0.8839539001880296
24.321199420765794 322.7942270066972 0.8917331123697203
24.326426975719208 327.59856178384734 0.900919098260954
24.331654530672623 333.0942580129291 0.910415557706776
24.336882085626037 338.5777944157221 0.9185940588055836
24.34210964057945 340.6522211094673 0.9224126179632552
24.347337195532866 338.9736449302065 0.9206851934706588
24.35256475048628 336.55917654090314 0.9190912684689565
24.357792305439695 333.5666809421701 0.9168497101563337
24.36301986039311 330.40461041576515 0.9162119266783592
24.368247415346524 329.52020001796643 0.9177167626870768
24.373474970299938 331.3761325388281 0.9241714507880054
24.378702525253352 333.1293540819441 0.9281628025132685
24.383930080206767 334.90110831031524 0.9323670615906197
24.38915763516018 333.9336024451651 0.9315412392062781
24.394385190113596 334.21313149369115 0.933976306014138
24.39961274506701 332.33151684306074 0.9342727227348399
24.404840300020425 333.54434287160035 0.9394637162599689
24.41006785497384 336.4776050206955 0.9470770427908746
24.415295409927253 334.19865335442546 0.9461467187626154
24.420522964880668 327.7979281258447 0.9399271782642342
24.425750519834082 327.4877555126579 0.9416405268847997
24.430978074787497 330.56155082129607 0.9488785762952162
24.43620562974091 335.8774628739358 0.9575806428063112
24.441433184694326 335.3662496096014 0.9578908185336658
24.44666073964774 333.2591040517937 0.9564202187605231
24.451888294601154 331.8843923781527 0.9574886315123339
24.45711584955457 332.7954039930328 0.9617333734062214
24.462343404507983 336.2010274307711 0.9692308718005732
24.467570959461398 336.276625928159 0.9713476671288751
24.472798514414812 337.0369978425937 0.9738848492669961
24.478026069368227 335.81096047959244 0.9742177283415109
24.48325362432164 333.61144527426273 0.9725956805972118
24.488481179275055 332.22629020497766 0.9736931654460419
24.49370873422847 333.7886702745251 0.9791404779705605
24.498936289181884 336.5784408045388 0.9871251541138153
24.5041638441353 334.2146331097667 0.9862784180993066
24.509391399088713 331.0990815723609 0.9840858216737188
24.514618954042128 329.77572972725835 0.9840198697455611
24.519846508995542 331.5138197615242 0.9888558110972306
24.525074063948956 333.4102574044597 0.995108295538841
24.53030161890237 331.87692849926407 0.9964035290394878
24.535529173855785 334.15298488975463 1.004173210506542
24.5407567288092 329.4389026912762 0.999489556523317
24.545984283762614 328.0667478797532 0.9983162225270458
24.55121183871603 324.4672580754303 0.9943820225436782
24.556439393669443 326.21454275984485 0.9972112597748679
24.561666948622857 332.18288213642467 1.008177450412349
24.566894503576272 331.3732535039669 1.0083960729549954
24.572122058529686 327.17016379857904 1.0064860409627985
24.5773496134831 321.7890411810553 1.002658050190176
24.582577168436515 319.9230467168887 1.0032364689657438
24.58780472338993 320.63076744869676 1.004883011738671
24.593032278343344 321.3341099212738 1.0067081651357914
24.59825983329676 321.31011176109047 1.0085812606604894
24.603487388250173 322.3764144679771 1.0129253014901987
24.608714943203587 320.67266314908795 1.0130977133887729
24.613942498157 322.53512001010205 1.0201392931422866
24.619170053110416 323.8746936222711 1.0254019707721123
24.62439760806383 321.9975610004978 1.0243151021903616
24.629625163017245 319.50843576230136 1.020906698521825
24.63485271797066 317.5144433387396 1.0193509647502448
24.640080272924074 319.8212651381484 1.0259371907784252
24.645307827877488 323.4328093027223 1.0339729282094967
24.650535382830903 321.92445734367885 1.035901648568984
24.655762937784317 319.6492593891833 1.035300314155989
24.66099049273773 316.1894472315908 1.0323924801699373
24.666218047691146 318.1029013296328 1.0371874490957609
24.67144560264456 318.2517672222491 1.0399586912750276
24.676673157597975 318.03903835866726 1.042769986478562
24.68190071255139 317.1478701676145 1.0443609132336775
24.687128267504804 314.3878438913485 1.0429810528718209
24.692355822458218 315.5232397422285 1.0479677814453674
24.697583377411632 315.725795387857 1.0506219507583037
24.702810932365047 319.3534733932786 1.058530412084404
24.70803848731846 317.8304612583946 1.0600413631131589
24.713266042271876 313.6945601282197 1.0554091536357904
24.71849359722529 313.49443592119775 1.0583106250694532
24.723721152178705 315.74139814444334 1.0637665210497453
24.72894870713212 320.0402659324698 1.0733038430083393
24.734176262085533 318.65067156981144 1.0733517478592813
24.739403817038948 319.64796289095096 1.0764711899563757
24.744631371992362 314.82698621790945 1.0725612533648223
24.749858926945777 312.7007356097594 1.0712060653008868
24.75508648189919 308.70181523636074 1.0674119858530033
24.760314036852606 307.83429192141216 1.0682331999310626
24.76554159180602 306.8114549979712 1.0687431265903953
24.770769146759434 307.68838645027614 1.0742889182960442
24.77599670171285 308.68869682565014 1.0781883618867796
24.781224256666263 308.1202875443246 1.08040649318877
24.786451811619678 311.79752383825377 1.0889170255155012
24.791679366573092 311.4415708959163 1.090704433518094
24.796906921526507 313.39416078017007 1.099372617568306
24.80213447647992 311.37158281237845 1.1004827069010787
24.807362031433335 311.88730837191036 1.1038274368125809
24.81258958638675 314.6258610487856 1.1095508827645733
24.817817141340164 317.3474313039025 1.1157883515678122
24.82304469629358 320.4937991777171 1.1259637395844702
24.828272251246993 318.6945238718745 1.1261527312385045
24.833499806200408 314.9888149106906 1.1224173214952164
24.838727361153822 314.2280803067358 1.1228447645569273
24.843954916107236 316.63855069169125 1.1292112168366428
24.84918247106065 323.89704069815 1.1441165731081129
24.854410026014065 328.9925032486694 1.1546840022798766
24.85963758096748 330.2224484082764 1.1601977299342046
24.864865135920894 330.3290441504764 1.1638466214997496
24.87009269087431 331.1640034261128 1.1692262165958291
24.875320245827723 337.50757793731555 1.1829602543426025
24.880547800781137 341.657391001117 1.193693880437691
24.885775355734552 342.4559625823563 1.197795369432355
24.891002910687966 345.4748442995397 1.2073164525337476
24.89623046564138 349.3473037813797 1.2174792094820481
24.901458020594795 348.8034964670892 1.2199922110415782
24.90668557554821 344.6303189080738 1.2159143598427005
24.911913130501624 340.03795427108633 1.2107107059217719
24.91714068545504 338.86986745825163 1.2135920870324908
24.922368240408453 336.31330455350246 1.212597898552449
24.927595795361867 333.7569326609101 1.2118434371816107
24.93282335031528 333.1024758584741 1.212439306366411
24.938050905268696 336.8881954710796 1.2215815337515032
24.94327846022211 337.63594599892764 1.2263559651377394
24.948506015175525 335.51465162260985 1.227736302540694
24.95373357012894 330.38838682428144 1.2219977119786187
24.958961125082354 325.7283981123521 1.2159629742948246
24.964188680035768 322.28850411517413 1.2116271326847636
24.969416234989183 318.3998877488387 1.207909028990617
24.974643789942597 319.3936486446611 1.2132425881523385
24.97987134489601 324.28206326430023 1.226044598050899
24.985098899849426 323.9790537243019 1.2294753438675277
24.99032645480284 324.5652802192386 1.2339906492596076
24.995554009756255 325.0226037257233 1.2397367651453988
25.00078156470967 330.3237540225535 1.255346485143132
25.006009119663084 332.30378120827436 1.267585543021822
25.011236674616498 328.74260608273147 1.263548724617469
25.016464229569912 325.8912994820956 1.2600228291801419
25.021691784523327 329.7977306745151 1.2674050363112601
25.02691933947674 334.3072414636848 1.2805892003633375
25.032146894430156 335.6655283775414 1.2873819837038276
25.03737444938357 332.4490846710547 1.283792947902167
25.042602004336985 333.40420460682645 1.2874435396304622
25.0478295592904 335.8957390550166 1.2956356602851427
25.053057114243813 340.6825752069108 1.309069292102307
25.058284669197228 337.5579803133138 1.3068331049471233
25.063512224150642 333.99598888820566 1.3043792946898065
25.068739779104057 330.91799005216154 1.3029402823239011
25.07396733405747 331.85191164493085 1.3094096332188851
25.079194889010886 335.81645874195164 1.321564114496832
25.0844224439643 338.34638786995146 1.3300192887907607
25.089649998917714 341.48512630830834 1.3400625869355083
25.09487755387113 341.88857784710245 1.3434307861300023
25.100105108824543 345.41010125844815 1.353980277769337
25.105332663777958 346.028967033738 1.3629547510944406
25.110560218731372 349.9679437346865 1.3755181343036476
25.115787773684787 349.1478234250056 1.3796740651594885
25.1210153286382 341.9650484341327 1.3676265411634327
25.126242883591615 342.7636623949882 1.374459871334629
25.13147043854503 343.2274851333167 1.3787042133041507
25.136697993498444 349.28502223089095 1.3942083608872928
25.14192554845186 352.13007547920927 1.4034457836501208
25.147153103405273 350.33914155421934 1.404196912336615
25.152380658358688 350.24338210352903 1.4071385996474692
25.157608213312102 344.875180841896 1.39956245910742
25.162835768265516 349.3580599785222 1.413685068269122
25.16806332321893 352.51797404346786 1.4240850440629917
25.173290878172345 355.6375489451546 1.4396822432054441
25.17851843312576 357.0374041200613 1.448257900786175
25.183745988079174 359.9927825932103 1.4611361838092185
25.18897354303259 364.1656598655393 1.4731035183247572
25.194201097986003 362.2464484337404 1.4743005506380569
25.199428652939417 355.4749143030911 1.4639260263703628
25.204656207892832 350.38101482348435 1.4581897043874859
25.209883762846246 351.3128083223588 1.4638991817713127
25.21511131779966 351.4869786678441 1.4692119764459914
25.220338872753075 351.0824368645007 1.473788039070194
25.22556642770649 350.4324263655826 1.477168682819001
25.230793982659904 352.07924854584024 1.488181245897726
25.23602153761332 360.16604922027216 1.5099097871177627
25.241249092566733 357.2164601375877 1.512413241263938
25.246476647520147 353.793802742831 1.5085480753324396
25.25170420247356 345.2651675853271 1.496815575973171
25.256931757426976 347.3193593293961 1.5036307220017744
25.26215931238039 349.3159574243665 1.5159534364770804
25.267386867333805 350.9210513653071 1.5219029945400158
25.27261442228722 349.625419320217 1.5248932625857938
25.277841977240634 347.42256796106096 1.524130331311082
25.283069532194048 343.16556066745704 1.5214864060013813
25.288297087147463 340.7021310099132 1.5222631901552641
25.293524642100877 336.00009160661153 1.518347448061017
25.29875219705429 334.5778535027984 1.521605734111937
25.303979752007706 330.5727017906755 1.5154990516991018
25.30920730696112 332.4229597431725 1.5246478596857496
25.314434861914535 330.9481553933332 1.5247481877595523
25.31966241686795 331.87643035708203 1.5351057757141695
25.324889971821364 336.02289086064894 1.553919403480947
25.330117526774778 334.34165731536075 1.5561278532207283
25.335345081728192 333.57085278202146 1.5601146556894148
25.340572636681607 332.8560042586108 1.5638130843166367
25.34580019163502 340.94585991826375 1.589310357521813
25.351027746588436 341.1955885922558 1.5984952905814263
25.35625530154185 339.59757973040803 1.6053275254516888
25.361482856495265 336.3066449212106 1.6065517946947172
25.36671041144868 338.01793859082704 1.616052601046017
25.371937966402093 337.96227579230737 1.6165419783295376
25.377165521355508 333.14011125117145 1.610077238626804
25.382393076308922 329.4557886169888 1.609637067127373
25.387620631262337 327.69738010651145 1.6122422301839212
25.39284818621575 329.32847719847956 1.624041448188014
25.398075741169166 329.37099448269686 1.6305074830270543
25.40330329612258 328.3480590422954 1.63754267884983
25.408530851075994 327.1049264103306 1.6375860479128734
25.41375840602941 335.10013651299033 1.6644925899338199
25.418985960982823 342.32592169855826 1.6853734320272835
25.424213515936238 344.21349285480926 1.6977251587999118
25.429441070889652 335.4759535096065 1.682313337165469
25.434668625843067 327.3596387775469 1.6724307297516687
25.43989618079648 328.25788937317327 1.6816420675770563
25.445123735749895 332.00038099381925 1.699428957238735
25.45035129070331 335.55810695648165 1.7160424226731767
25.455578845656724 333.91540050873084 1.7226566409444548
25.46080640061014 338.87502917455964 1.7441532768229586
25.466033955563553 346.26379258604555 1.7717294799972565
25.471261510516968 355.27368909360865 1.8005920984609791
25.476489065470382 358.42561206810547 1.8176815536241333
25.481716620423796 355.357477627841 1.8198143732896208
25.48694417537721 350.5437644074057 1.8147419885661125
25.492171730330625 352.9949174947572 1.8330409678806445
25.49739928528404 352.2194417132894 1.8416624829598152
25.502626840237454 357.34221686366556 1.867173555797153
25.50785439519087 361.8671534714561 1.8882085129247765
25.513081950144283 366.02738216394596 1.9041727812695353
25.518309505097697 364.73569358382946 1.9082575173464627
25.523537060051112 355.7506682790751 1.890575263286784
25.528764615004526 358.94223741667855 1.9099091312303347
25.53399216995794 355.0105419389526 1.907597522530827
25.539219724911355 358.06320858003215 1.929208522108363
25.54444727986477 357.4388314687222 1.9349211053083941
25.549674834818184 361.60135646213513 1.959551481068582
25.5549023897716 365.3075009994238 1.9779191244227432
25.560129944725013 364.9358105059066 1.9895479927258748
25.565357499678427 373.20444100111655 2.023926177741556
25.57058505463184 379.75829267430856 2.0563059967152904
25.575812609585256 377.03069569724397 2.060683848057838
25.58104016453867 369.0882967830641 2.048734556645793
25.586267719492085 366.10365403259186 2.0510570154450627
25.5914952744455 372.22560717675134 2.078026647561134
25.596722829398914 379.0244791428018 2.1125721309101757
25.601950384352328 366.9802239502883 2.0885714899334156
25.607177939305743 359.8892514762408 2.087903436986176
25.612405494259157 352.76979175652747 2.0774103474154106
25.61763304921257 349.0895815069291 2.082114556892519
25.622860604165986 353.36262604430266 2.103230862168111
25.6280881591194 349.95636830951344 2.1074784986965707
25.633315714072815 352.8744780880042 2.135027280969157
25.63854326902623 350.9088351323957 2.1456391342197327
25.643770823979644 346.58649804152225 2.146908173724386
25.648998378933058 344.50107207553856 2.1514986925857675
25.654225933886472 340.75856678871867 2.1547049072389144
25.659453488839887 342.63859102519444 2.1719549020148827
25.6646810437933 342.75291453488364 2.1877881936091774
25.669908598746716 336.55567459667645 2.178160151007619
25.67513615370013 335.4732306100894 2.201065480034642
25.680363708653545 335.2367677910879 2.2173939188304304
25.68559126360696 339.8526063081905 2.2527423960817154
25.690818818560373 346.630149141875 2.289816759794013
25.696046373513788 349.9687637021306 2.3127579451460893
25.701273928467202 355.34865305646645 2.3483052026291404
25.706501483420617 350.20519177199714 2.342526179937775
25.71172903837403 344.1846705537349 2.345622181206501
25.716956593327446 336.1747827467588 2.337585368722773
25.72218414828086 336.7630063899109 2.3697305895456973
25.727411703234274 335.89008254916774 2.3805546060262333
25.73263925818769 341.99941795501417 2.4222259888289845
25.737866813141103 335.5385426605211 2.412199319852852
25.743094368094518 333.64886621178573 2.4380227560700547
25.748321923047932 324.9984836197719 2.427221022294126
25.753549478001347 335.6446803768095 2.4960523340932834
25.75877703295476 343.53724692543005 2.538858823601945
25.764004587908175 346.62103237873265 2.570133463884608
25.76923214286159 339.41923043060973 2.564681602706619
25.774459697815004 324.3945000196368 2.5333898168374636
25.77968725276842 326.24314134060245 2.5757763768944395
25.784914807721833 329.6904789999247 2.613770516314085
25.790142362675248 347.1206837093087 2.707805770024611
25.795369917628662 357.69137453278626 2.766576350020069
25.800597472582076 361.795109134211 2.8225988662137875
25.80582502753549 348.4817979158047 2.8046453273016967
25.811052582488905 335.89540044132855 2.788765398350185
25.81628013744232 331.15632053952106 2.7907660921128628
25.821507692395734 328.0509623532752 2.79852703075244
25.82673524734915 334.8086731819601 2.866581172349061
25.831962802302563 346.81276341388445 2.9568457944435784
25.837190357255977 357.69067622866163 3.0481816755537205
25.84241791220939 353.1227053103347 3.0778386956358097
25.847645467162806 353.8015209542214 3.1233920458661215
25.85287302211622 357.3691110598624 3.174181346893087
25.858100577069635 358.2661564984181 3.20837878031031
25.86332813202305 357.9063266314009 3.2369922671873725
25.868555686976464 351.4458800321302 3.2621818877041253
25.87378324192988 353.49213938822334 3.314527059407703
25.879010796883293 361.7461154302169 3.409082762948024
25.884238351836707 367.3467632032244 3.4898926622613153
25.88946590679012 374.63612972532366 3.581208892697326
25.894693461743536 373.2039970163171 3.6410752435245515
25.89992101669695 370.6247562914263 3.6842653426644345
25.905148571650365 365.37093402529143 3.7347149655023695
25.91037612660378 380.6576321568781 3.873338289806743
25.915603681557194 378.7407479311149 3.950257424957402
25.920831236510608 379.6404460858672 4.024182934448339
25.926058791464023 365.8804917908986 4.0460475610822835
25.931286346417437 359.97554702285055 4.090264423437822
25.93651390137085 351.57641677980223 4.148215929923094
25.941741456324266 351.20456718670596 4.23878036297027
25.94696901127768 358.2722460343662 4.393491761264348
25.952196566231095 370.6825846742774 4.59296820344191
25.95742412118451 377.08062133242277 4.753875061352722
25.962651676137924 355.82286009273406 4.7279775056563125
25.967879231091338 337.96864129845136 4.6838089531897635
25.973106786044752 315.8032668065574 4.601263313988517
25.978334340998167 324.43049561354394 4.768111763385636
25.98356189595158 317.81223820808384 4.833010608195132
25.988789450904996 332.8939455313239 5.018507550502892
25.99401700585841 337.58763273905674 5.140953990086811
25.999244560811825 343.1669060972521 5.216590952880074
26.00447211576524 333.64709980872993 5.280237468776664
26.009699670718653 319.4455599193839 5.239482068037772
26.014927225672068 315.79015006054914 5.3482701560230925
26.020154780625482 325.7104681118098 5.5275242862060034
26.025382335578897 335.6089881323903 5.845241315373475
26.03060989053231 333.15801392385254 5.963590994069497
26.035837445485726 328.3933254135904 6.081515053013404
26.04106500043914 323.1406171692827 6.114712853809466
26.046292555392554 332.54930349271456 6.338562943684949
26.05152011034597 339.92000338463805 6.6272308875117565
26.056747665299383 304.47586163161236 6.43255372321894
26.061975220252798 294.13500756635034 6.5922140975200385
26.067202775206212 296.17347742391996 6.780982563241149
26.072430330159627 315.655895461771 7.378188473347449
26.07765788511304 331.94869901192504 7.788346512770642
26.082885440066455 345.9026381446318 8.417084795993624
26.08811299501987 357.80796206862595 8.9126140492351
26.093340549973284 327.41646880713427 9.083839753695052
26.0985681049267 331.07454197064226 9.673990093872064
26.103795659880113 304.66078214453324 9.98677806470317
26.109023214833528 322.2859320841307 11.193819159170605
26.114250769786942 267.0628371219323 11.164328640431203
26.119478324740356 248.97464600014422 12.444321160082747
26.12470587969377 242.94526813404005 14.043968405680898
26.129933434647185 250.92405677269278 19.730225504921968
26.1351609896006 174.10769581136552 23.24889391428184
