# Supplementary material for: Unraveling metal effects on CO2 uptake in pyrene-based metal-organic frameworks
Source: Nat Commun. 2025 Feb 11;16:1516. doi: 10.1038/s41467-025-56296-w (PMC11814143; doi:10.1038/s41467-025-56296-w)
Supplement: Supplementary file 3 — Source Data [file 41467_2025_56296_MOESM3_ESM.zip › SourceCode/SuppInf/FigureS5_Ga-TBAPy_InSitu_VariableT_PXRD/Data/GaTBAPy_0006p.dat]

0.002613777476707968 16.220477101284096 6.506366425197029
0.007841332430123905 20.3671237941723 6.023515438462103
0.01306888738353984 16.418742982562097 4.537781351109003
0.018296442336955775 12.557976649430428 2.9423448888512778
0.02352399729037171 10.457285823629674 2.4316328005594503
0.028751552243787646 9.204441773987107 2.0794373138337803
0.03397910719720358 9.901383792548732 1.7958655896938744
0.03920666215061952 11.89898731968834 2.0090940594069866
0.04443421710403546 12.632036193895715 1.8886337183692958
0.0496617720574514 13.650252108097474 1.8932667407912156
0.054889327010867336 14.458438873188959 1.8699525714405087
0.060116881964283275 17.557577433538658 1.937451491929521
0.06534443691769921 18.516140096143022 1.8111748855348289
0.07057199187111515 19.698681395789375 1.7896587856411508
0.07579954682453109 20.836221229187966 1.7514457883746017
0.08102710177794703 20.709366720963715 1.6477182704537763
0.08625465673136297 21.325432100856027 1.671236701330721
0.09148221168477891 22.611085799817914 1.6746348705293461
0.09670976663819485 22.162012788480883 1.6132824007191093
0.10193732159161079 23.998324060266015 1.7066295984132558
0.10716487654502672 21.149164248884258 1.5323218675836467
0.11239243149844266 19.635500492686155 1.435543884807737
0.1176199864518586 19.35397814004772 1.394300656344168
0.12284754140527454 19.39850194860252 1.3105041285174577
0.12807509635869047 21.206532452634132 1.2883427571903137
0.1333026513121064 20.28116250944619 1.2561239689367332
0.13853020626552232 19.191380806278826 1.2004532287885143
0.14375776121893824 16.530748320358562 1.1507002683139609
0.14898531617235417 14.9734974486825 1.158693621065572
0.1542128711257701 15.291548959316463 1.146961030434218
0.15944042607918602 16.990008129895585 1.144783529121103
0.16466798103260194 20.19542082799043 1.1962581868100215
0.16989553598601786 21.55138058149128 1.1846707020550502
0.1751230909394338 22.12528677248586 1.1552565583053551
0.18035064589284971 22.645741028795136 1.1536340406645293
0.18557820084626564 20.89788831303964 1.1088092263025235
0.19080575579968156 21.51141286326922 1.1263632446264653
0.1960333107530975 21.15130838818656 1.1211631921862968
0.20126086570651341 21.987116177261424 1.1188970530792564
0.20648842065992934 20.876457557014273 1.0331546048952545
0.21171597561334526 20.345883096736458 1.0122966951619874
0.2169435305667612 19.354811341191223 0.9778489229128566
0.22217108552017711 18.55823349979425 0.9463770378968223
0.22739864047359304 17.037181660344494 0.9430131598968601
0.23262619542700896 17.89909117371283 0.951561762606047
0.2378537503804249 17.40762105373116 0.9194926214327257
0.2430813053338408 16.76318389716328 0.88266652081624
0.24830886028725674 17.3449645240575 0.8584851753687222
0.25353641524067266 16.9653176756789 0.8174420752373203
0.2587639701940886 18.362911640239094 0.8517195276011763
0.2639915251475045 19.724621442560473 0.8887027797160425
0.26921908010092044 21.67413183769648 0.9513986061853902
0.27444663505433636 22.767122097562563 0.9899174687575709
0.2796741900077523 22.544611277741343 0.9964607005885332
0.2849017449611682 21.224220802013924 0.9554441938422893
0.29012929991458414 20.072232546872236 0.9054982718179311
0.29535685486800006 17.729757579136052 0.833617581085192
0.300584409821416 17.44006780876067 0.808307210546387
0.3058119647748319 16.515148214651052 0.7863841955527204
0.31103951972824784 16.41321699559129 0.7937605926174953
0.31626707468166376 16.631612697156445 0.792060561883486
0.3214946296350797 17.870604539371445 0.8269654202588423
0.3267221845884956 17.35320549814664 0.8077854446995929
0.33194973954191154 17.915138287588764 0.8201108259979327
0.33717729449532746 18.588888571069834 0.8391425215748645
0.3424048494487434 19.36262287600224 0.8474105555344517
0.3476324044021593 20.642223611071365 0.8802993501690034
0.35285995935557524 21.906465907647508 0.8845119136934971
0.35808751430899116 20.526836873911403 0.8379270723069702
0.3633150692624071 20.646817238350078 0.8342618390563652
0.368542624215823 20.768868159110884 0.8480657071903845
0.37377017916923894 20.7231347974835 0.8371902011564897
0.37899773412265486 21.076590070799114 0.8609377549546489
0.3842252890760708 20.034048341430676 0.8635213830308833
0.3894528440294867 18.719562307260716 0.8219227331631042
0.39468039898290264 17.82654405983915 0.8089051402218743
0.39990795393631856 19.171020038082133 0.814273121434466
0.4051355088897345 19.899782249875468 0.80454422301917
0.4103630638431504 20.274085980337528 0.8053526547689273
0.41559061879656634 19.27564322708192 0.7925011694542543
0.42081817374998226 18.63361717424359 0.8014865498658034
0.4260457287033982 18.197795185092886 0.7965020511321587
0.4312732836568141 18.04342322112193 0.780736162018809
0.43650083861023004 17.839677960171315 0.7702535795517066
0.44172839356364596 17.468260011306864 0.7517390455739329
0.4469559485170619 18.339882914823896 0.7646186278792236
0.4521835034704778 18.0963889994244 0.7629290900672107
0.45741105842389373 19.545254348036142 0.7819162269873743
0.46263861337730966 19.55948329640706 0.7821939209217907
0.4678661683307256 19.65167431629674 0.7742741912890319
0.4730937232841415 19.990579249359396 0.775890174359047
0.47832127823755743 19.392392286931702 0.7685365638929909
0.48354883319097336 18.834613868833138 0.740228593171529
0.4887763881443893 18.310533405219974 0.7307647651873349
0.4940039430978052 18.755444755474972 0.7297955889817274
0.49923149805122113 19.230285308917292 0.724717472165393
0.5044590530046371 19.716983136872788 0.7484900194796767
0.5096866079580531 20.36357449742547 0.7641790916758769
0.5149141629114691 20.188820793828558 0.7783769605869848
0.5201417178648851 19.8403394940597 0.7852804069848144
0.525369272818301 20.138539773487846 0.7871884845707242
0.530596827771717 19.62128571308246 0.7721124958959612
0.535824382725133 19.438902147729582 0.7600241756437989
0.541051937678549 18.538605178227698 0.7243535498009116
0.546279492631965 17.528841963722154 0.6954311119523243
0.5515070475853809 17.655544571032667 0.7058297542132504
0.5567346025387969 18.193046311403506 0.7119730250641731
0.5619621574922129 18.45257692058966 0.7157061693367506
0.5671897124456289 19.82626434148182 0.7483544245856084
0.5724172673990449 19.716782739798518 0.7406553556620493
0.5776448223524608 20.767567396098936 0.7426524574996756
0.5828723773058768 21.618597142021294 0.7599423673856485
0.5880999322592928 20.752468284389913 0.7339162073661825
0.5933274872127088 19.359172427594014 0.7411234570736994
0.5985550421661248 17.867151660893647 0.7290311369369347
0.6037825971195407 17.840558726434736 0.7366159730251487
0.6090101520729567 18.253647622976914 0.7261752798978076
0.6142377070263727 18.471803520890226 0.707377789783081
0.6194652619797887 19.254864138274904 0.7060006594497027
0.6246928169332047 19.56421343840533 0.7004337043024204
0.6299203718866206 19.810901065445844 0.6932992789248735
0.6351479268400366 19.598779998281632 0.6877639050949607
0.6403754817934526 20.72931610618835 0.7004943986662667
0.6456030367468686 20.993005411979105 0.7040348681084919
0.6508305917002846 22.94453124854107 0.7407512166817878
0.6560581466537005 24.038886164252204 0.7571940254786298
0.6612857016071165 23.289597184483114 0.7617639511373748
0.6665132565605325 22.992336039141694 0.7662557180390902
0.6717408115139485 21.765155759222534 0.7435996973902882
0.6769683664673645 21.67043122395722 0.726175396542805
0.6821959214207804 21.60940867144257 0.7244855011022864
0.6874234763741964 21.90808454141321 0.7248790162478798
0.6926510313276124 22.490639851179246 0.7233529145649938
0.6978785862810284 23.81286519017381 0.7379926430761463
0.7031061412344444 22.789392225673534 0.70595549109294
0.7083336961878604 22.656980486056668 0.6962608615913252
0.7135612511412763 22.053201057318223 0.6900275921858706
0.7187888060946923 21.167704053709155 0.6863968312877244
0.7240163610481083 22.631932917110703 0.7160469312033424
0.7292439160015243 23.971101914084272 0.7558096163021616
0.7344714709549403 23.775279518674495 0.7514779679261332
0.7396990259083562 24.96981325874252 0.7597572032745744
0.7449265808617722 24.38782981014722 0.7440050084583768
0.7501541358151882 24.469152450392077 0.7378723351124685
0.7553816907686042 26.329624050998333 0.7749256105103013
0.7606092457220202 26.42779096038812 0.7770983498777906
0.7658368006754361 26.371049834848147 0.7677712714872128
0.7710643556288521 28.32263945692028 0.7752242534124963
0.7762919105822681 28.002277154223204 0.76503077531182
0.7815194655356841 29.09353539114083 0.7829057514804297
0.7867470204891001 31.328508195170897 0.8243152831134618
0.791974575442516 31.69214560865393 0.8413832218262386
0.797202130395932 32.24620642866442 0.8488000031310435
0.802429685349348 32.796149187859605 0.8640222758917032
0.807657240302764 33.831496729695665 0.8759257130960092
0.81288479525618 36.66412438245883 0.914022504495411
0.8181123502095959 39.87288916427426 0.9545773250198643
0.8233399051630119 43.29806792918876 1.0044276970703587
0.8285674601164279 44.974699800024595 1.0446585206267227
0.8337950150698439 48.04143635573564 1.0951844484879272
0.8390225700232599 52.75538777087124 1.162077306549319
0.8442501249766758 57.6909584745971 1.2219419378079588
0.8494776799300918 59.36012827925048 1.2333794455405878
0.8547052348835078 62.25283586900433 1.261139164676359
0.8599327898369238 64.62166618947526 1.2737221567701307
0.8651603447903398 67.14864495702304 1.2988770795904605
0.8703878997437557 70.82776136491054 1.3169604446825216
0.8756154546971717 72.25636768474118 1.3149666003991942
0.8808430096505877 74.52612759839435 1.3258062661028611
0.8860705646040037 75.56346013909584 1.3226496797881082
0.8912981195574197 76.84555640853645 1.340054431199324
0.8965256745108356 78.58968109132813 1.3708008784919938
0.9017532294642516 77.83700834829767 1.3549984834004647
0.9069807844176676 78.13412806567631 1.3702065497949394
0.9122083393710836 80.87201343422153 1.3950772907820475
0.9174358943244996 85.78774718912238 1.429804741490717
0.9226634492779155 89.15612137919801 1.428862288837663
0.9278910042313315 94.68506131288501 1.4687167264072534
0.9331185591847475 97.17835219953699 1.4777659841096846
0.9383461141381635 96.7880813034268 1.4711046291523937
0.9435736690915795 99.05693938689421 1.4847912667970273
0.9488012240449955 101.04816850437628 1.5129812929778956
0.9540287789984114 100.77562562612194 1.5070777821547574
0.9592563339518274 105.19050093242969 1.5378355392561684
0.9644838889052434 102.41418720273533 1.5041924707439387
0.9697114438586594 104.0071899660075 1.4946777042022175
0.9749389988120754 106.50173032327784 1.5147664543646406
0.9801665537654913 104.70025680975326 1.5025766481973364
0.9853941087189073 111.21044058929832 1.551863575265841
0.9906216636723233 110.79257122972511 1.537581754706288
0.9958492186257393 113.22463365995964 1.5531119069494415
1.0010767735791553 112.26909708691637 1.5486632608529518
1.0063043285325712 111.81441319970342 1.5424783982620653
1.0115318834859872 110.78417320026945 1.527301573500044
1.0167594384394032 110.64058129864449 1.5017585310401982
1.0219869933928192 116.32637999619816 1.5368859292353994
1.0272145483462352 118.10575747780015 1.5499164433124517
1.0324421032996511 120.84129266890922 1.5757513712022435
1.0376696582530671 123.76885988174703 1.6090463451737314
1.042897213206483 127.0478662922572 1.6186823212040098
1.048124768159899 133.556854538003 1.6628461426415904
1.053352323113315 136.56673909585464 1.6706317867605178
1.058579878066731 139.4458537387321 1.6771919810140143
1.063807433020147 133.73843934827437 1.646117729013862
1.069034987973563 128.41034187009586 1.604385390387946
1.074262542926979 125.02082157099312 1.5853372766670435
1.079490097880395 123.1989757540138 1.5550964398878546
1.084717652833811 125.3716272498203 1.565274735608963
1.089945207787227 133.6043899611993 1.6218763282137971
1.095172762740643 138.07959861024432 1.649187291318285
1.1004003176940589 139.42417874187583 1.6585780327018396
1.1056278726474749 146.03009795220183 1.7040332738671171
1.1108554276008908 151.22651878024476 1.7442208386362525
1.1160829825543068 148.91480548192118 1.7129661840261892
1.1213105375077228 149.34348557401296 1.6955362874471112
1.1265380924611388 148.35013819216562 1.6843211062911676
1.1317656474145548 145.09812888530305 1.64677018026274
1.1369932023679707 148.16865178121586 1.674620109983425
1.1422207573213867 150.70813982141982 1.6973342639346334
1.1474483122748027 151.4550136927046 1.704370846855536
1.1526758672282187 154.66549351343818 1.7065340418894737
1.1579034221816347 161.13787884956582 1.74460046742539
1.1631309771350506 157.77699218625966 1.7148987703475886
1.1683585320884666 158.237534364111 1.709156258197551
1.1735860870418826 156.4321148224432 1.7318376640209767
1.1788136419952986 153.70894464685398 1.7176758036334303
1.1840411969487146 150.7834261534256 1.6926478684507904
1.1892687519021305 148.69434258004517 1.6641702735383743
1.1944963068555465 153.6831093687576 1.677325783226003
1.1997238618089625 158.5548901633776 1.6857714766993734
1.2049514167623785 156.14877732083116 1.67071384222565
1.2101789717157945 158.4303985039769 1.6882851363979359
1.2154065266692105 163.3075318885177 1.7141731627500136
1.2206340816226264 168.70319512969135 1.7564408141350105
1.2258616365760424 174.1660414959085 1.79805691203918
1.2310891915294584 180.23341056256353 1.8235381513156548
1.2363167464828744 179.83316804058657 1.8344538390305394
1.2415443014362904 177.44254045894786 1.839252532036897
1.2467718563897063 170.40571194944033 1.7811970091898035
1.2519994113431223 169.50810834706945 1.7665524035453493
1.2572269662965383 170.53305568640485 1.7463005521502788
1.2624545212499543 174.96481553601336 1.7651489674657388
1.2676820762033703 178.35382461194092 1.7714730847569948
1.2729096311567862 176.21932551877862 1.7519019772144473
1.2781371861102022 180.6025290957147 1.7716766922160956
1.2833647410636182 181.69304678096998 1.7761397488827395
1.2885922960170342 176.60834020185348 1.7460092148036692
1.2938198509704502 182.08554865585677 1.7748888662266058
1.2990474059238661 186.94465692589995 1.8081556656224287
1.3042749608772821 191.64459947144974 1.8258674821691492
1.309502515830698 196.152696088905 1.8495498461564
1.314730070784114 189.24520567904764 1.8107605126271906
1.31995762573753 186.47670861628498 1.788962505032223
1.325185180690946 181.75050055203076 1.7618711057888214
1.330412735644362 181.80435329493267 1.773155094452034
1.335640290597778 178.15722857778852 1.7427180804576186
1.340867845551194 179.48751107576135 1.7474790432544278
1.34609540050461 182.34359371822976 1.7540347389937585
1.351322955458026 184.83281722658126 1.7612440482217422
1.356550510411442 181.80961416903182 1.7313852933279164
1.361778065364858 180.50554121370376 1.730896770045773
1.3670056203182739 179.24951639985687 1.7215732406490227
1.3722331752716899 175.93302053386745 1.7029302433979514
1.3774607302251058 179.5635081591377 1.7174201665205344
1.3826882851785218 185.39177693493247 1.7575314452547863
1.3879158401319378 191.03031969977255 1.77860896230224
1.3931433950853538 188.14366108147092 1.7539418944231642
1.3983709500387698 188.37321796536742 1.7438478681104865
1.4035985049921857 187.58072755951693 1.7332022638300477
1.4088260599456017 189.1070257933115 1.7496789331318443
1.4140536148990177 195.53827474758418 1.79102942296302
1.4192811698524337 202.5029642788864 1.8261215442511707
1.4245087248058497 198.82924438977574 1.8002395006925787
1.4297362797592656 203.24316570195836 1.8180019466834454
1.4349638347126816 198.91452362075725 1.7980726247499157
1.4401913896660976 200.12322269223014 1.81965199429285
1.4454189446195136 198.67291674360183 1.8154505672484837
1.4506464995729296 190.71178442470878 1.7677348162119397
1.4558740545263456 188.1990858295218 1.7448764536316315
1.4611016094797615 188.4252886634251 1.7406344318543496
1.4663291644331775 187.1434060724082 1.7292750892212203
1.4715567193865935 187.8037296546503 1.718831678378635
1.4767842743400095 187.719314192341 1.6971620347215264
1.4820118292934255 184.4212834915844 1.6761570816059295
1.4872393842468414 193.29071345560325 1.7486409360826418
1.4924669392002574 198.56955846617183 1.7829941693850195
1.4976944941536734 202.36893433956075 1.8189596766848757
1.5029220491070894 204.83987080573218 1.8312572770186952
1.5081496040605054 204.63538181602846 1.7995223693348896
1.5133771590139213 209.23091163272136 1.832090289705984
1.5186047139673373 213.0084412824629 1.8547977953192096
1.5238322689207533 212.77805058536507 1.8590999855277661
1.5290598238741693 212.30708301914964 1.859602071546836
1.5342873788275853 207.58363756257302 1.8174016830487842
1.5395149337810012 209.53657310481472 1.825715776786164
1.5447424887344172 219.07274456211482 1.8764727094147495
1.5499700436878332 217.64978127293975 1.84240298035987
1.5551975986412492 217.69963425900147 1.8254569209884894
1.5604251535946652 214.40634068112738 1.8133859034286688
1.5656527085480811 208.3582238552007 1.7800054802773129
1.5708802635014971 212.9160545863223 1.7984550224337694
1.576107818454913 221.43044158475917 1.8613164938001434
1.581335373408329 225.51016200060945 1.8907269762827785
1.586562928361745 228.43945309963686 1.8930274666786768
1.591790483315161 221.4922664051167 1.8657402468247957
1.597018038268577 214.66539056757205 1.8002182899961745
1.602245593221993 219.26780912622633 1.8103585500151673
1.607473148175409 223.18355856323583 1.8244502990446232
1.612700703128825 232.04606643178008 1.8503858190043536
1.617928258082241 231.6541980668517 1.857109679734807
1.623155813035657 230.85862578921328 1.8534492551140322
1.628383367989073 236.10419077943675 1.8784848237425356
1.6336109229424889 243.34385722961778 1.9063895441496743
1.6388384778959049 246.2685562649388 1.895084458624799
1.6440660328493208 249.96323778426748 1.9040563163310067
1.6492935878027368 252.47117651041137 1.907443772478587
1.6545211427561528 256.183235569939 1.9322571797119925
1.6597486977095688 261.9351176753525 1.9595938339987191
1.6649762526629848 274.19706644207946 2.0108137762007052
1.6702038076164007 277.66673781526265 2.0126834148302732
1.6754313625698167 285.0209260008968 2.0223717854759573
1.6806589175232327 287.30130818983525 2.0153581436877475
1.6858864724766487 286.6192779820156 2.026791389552276
1.6911140274300647 285.3648307088156 2.02499755326525
1.6963415823834807 282.9772906330069 2.005246450475378
1.7015691373368966 283.2675967532553 2.018020462204535
1.7067966922903126 283.523638210946 1.9956636469772784
1.7120242472437286 281.884587308293 1.9829986975895877
1.7172518021971446 275.2537302157413 1.9399691892180975
1.7224793571505606 274.84275917787505 1.9144356739640502
1.7277069121039765 277.9583071353129 1.9140986678653098
1.7329344670573925 285.82692452380473 1.9333427966007304
1.7381620220108085 294.76260714274935 1.9639386352897628
1.7433895769642245 310.54087400402915 2.0354381397665224
1.7486171319176405 309.0259025498075 2.034142756625082
1.7538446868710564 321.9227149131382 2.1003765516881026
1.7590722418244724 317.9738528555623 2.0683408611765777
1.7642997967778884 314.3866981021823 2.0423492385914828
1.7695273517313044 311.50462211713034 1.998789380574603
1.7747549066847204 311.7824659568818 1.980439512131797
1.7799824616381363 304.1536610174252 1.9293264478429821
1.7852100165915523 310.93566970048147 1.94402455378239
1.7904375715449683 314.94747586579126 1.9557157723340626
1.7956651264983843 322.23435668831496 1.9943644287942033
1.8008926814518003 332.97745163243957 2.0141308062524246
1.8061202364052162 331.04886548984945 1.994774598571369
1.8113477913586322 329.60382496728755 1.9871875432519917
1.8165753463120482 329.927109360774 1.9786002238879026
1.8218029012654642 325.19520414456525 1.9607798049714318
1.8270304562188802 322.8911099918384 1.9443654364531153
1.8322580111722961 332.8666766536492 1.9741496061033432
1.8374855661257121 338.92414477176953 1.9919986836238466
1.842713121079128 336.52940584732073 1.9658077827849882
1.847940676032544 328.78528458719916 1.9090687817689105
1.85316823098596 322.83030753672585 1.8733198310472738
1.858395785939376 325.34423109959187 1.8809310073111214
1.863623340892792 330.0094041269399 1.8935926529725255
1.868850895846208 334.6593774000464 1.907903624264807
1.874078450799624 328.7389994848429 1.8611121251889289
1.87930600575304 328.6574191546669 1.8374479633257799
1.884533560706456 328.6122975451078 1.829188057355664
1.889761115659872 322.99368161440407 1.8025846482194094
1.894988670613288 324.7669364554787 1.815758048873258
1.9002162255667039 334.63694845803593 1.8523321301507591
1.9054437805201199 335.5077671724786 1.8496360677666992
1.9106713354735358 336.6756050987258 1.8297637830779379
1.9158988904269518 334.97314770840177 1.8172142465480674
1.9211264453803678 333.0463125162487 1.805164984030202
1.9263540003337838 331.21097372407127 1.7995815595666318
1.9315815552871998 325.8023769513145 1.7668285345166799
1.9368091102406157 318.5762773771171 1.7129039160119157
1.9420366651940317 317.5101529876674 1.686905305077551
1.9472642201474477 311.8107489336462 1.6564926920877183
1.9524917751008637 313.47638438277244 1.6555520932028283
1.9577193300542797 309.580502884726 1.6357493145464432
1.9629468850076957 304.93884571089023 1.6103490639157303
1.9681744399611116 308.5727512381607 1.6233355226023916
1.9734019949145276 312.6007924343884 1.6407600075036248
1.9786295498679436 314.95965764376115 1.6689507233216783
1.9838571048213596 316.33425011577015 1.660904353650123
1.9890846597747756 305.68442048710983 1.611187554112887
1.9943122147281915 299.671185562996 1.5810114732541845
1.9995397696816075 297.6908088493478 1.5602067087876292
2.0047673246350235 294.30262419268854 1.5485058423010143
2.0099948795884393 293.5754687042795 1.549588313595663
2.015222434541855 300.9876534880566 1.5656275797032069
2.0204499894952708 303.0865663027297 1.566693012395367
2.0256775444486865 305.6972600002247 1.5604402068634458
2.0309050994021023 299.5738019242053 1.520069121734602
2.036132654355518 298.7642229610057 1.5202687969825852
2.041360209308934 296.8030683334397 1.521270901494548
2.0465877642623496 301.214866940354 1.539756430819098
2.0518153192157653 301.3294799100094 1.5449319280464764
2.057042874169181 300.25427541806374 1.5401592197809297
2.062270429122597 305.0390896513335 1.5554979967662637
2.0674979840760126 300.7543742078141 1.5457525661037326
2.0727255390294284 300.4241580391773 1.5460576976703668
2.077953093982844 299.29267572072285 1.5401624482863867
2.08318064893626 292.6754683046831 1.5219172520473296
2.0884082038896756 288.03957057762 1.5002915759097566
2.0936357588430914 289.8720139825995 1.5037019267726095
2.098863313796507 291.1023446877529 1.5077539832373583
2.104090868749923 297.45425962630617 1.5248028754709932
2.1093184237033387 302.6140795496213 1.5347032577123692
2.1145459786567544 303.04345164635146 1.5296148275416177
2.11977353361017 299.04385258326107 1.5146065108258953
2.125001088563586 294.7242768606009 1.4946868591034537
2.1302286435170017 286.7867003148687 1.4690763064312062
2.1354561984704175 282.7381816955838 1.4535333145682705
2.140683753423833 282.50289706684487 1.4580340362232513
2.145911308377249 282.95463804531806 1.4793931773929165
2.1511388633306647 284.24585461359885 1.4856719875943032
2.1563664182840805 290.5822922641046 1.5047621341885726
2.1615939732374962 294.0704545754552 1.5054718460963183
2.166821528190912 301.549985126834 1.5390246489996642
2.1720490831443278 308.05859387925267 1.5567260839927604
2.1772766380977435 295.98229932093085 1.5183158601880737
2.1825041930511593 291.40918005372697 1.5020328218203522
2.187731748004575 291.76301110933895 1.4939793587292176
2.192959302957991 290.75775277418745 1.4910165885094437
2.1981868579114066 299.316443426563 1.5210345898430766
2.2034144128648223 303.04184039006043 1.5358050568720045
2.208641967818238 305.69006557133645 1.5537615112819336
2.213869522771654 300.1395345217813 1.5371747638289188
2.2190970777250696 292.9318968000202 1.5205693071777266
2.2243246326784853 290.2227446605273 1.5022178277292362
2.229552187631901 291.410578755705 1.5054561016761845
2.234779742585317 294.13263037436695 1.5075082632982963
2.2400072975387326 291.83857036332773 1.4912879473397629
2.2452348524921484 287.7611770388169 1.4657474649013962
2.250462407445564 283.04605414000446 1.4442414962128434
2.25568996239898 281.4001686269927 1.4317604201937166
2.2609175173523957 283.2595212374953 1.4408815389906506
2.2661450723058114 282.0793403054962 1.4383083725756722
2.271372627259227 287.4229876792106 1.4668906167816853
2.276600182212643 293.4616351233511 1.4985717811446229
2.2818277371660587 296.1813331981286 1.5153741709673072
2.2870552921194744 297.11929963252794 1.5196258777440341
2.29228284707289 296.0587639757747 1.5118554728089246
2.297510402026306 297.4958336280516 1.5147442271745535
2.3027379569797217 291.83196742843404 1.4816261519729073
2.3079655119331375 292.5983096923388 1.4793069530539849
2.3131930668865532 285.4726476305254 1.4544727415164507
2.318420621839969 285.5851543805578 1.460006927851495
2.3236481767933848 286.6284600144009 1.4630155590754295
2.3288757317468005 281.8733405638922 1.4423991431866505
2.3341032867002163 280.7048687664434 1.4341494476690553
2.339330841653632 284.5212962920197 1.4426802449274962
2.344558396607048 286.88736084549265 1.4548646698522132
2.3497859515604635 290.7966269555227 1.4698884719805911
2.3550135065138793 293.3444297624398 1.4678645414972598
2.360241061467295 286.89256289494773 1.436159573441609
2.365468616420711 282.88712080976626 1.4109739942097734
2.3706961713741266 289.57900089150024 1.4266154275646672
2.3759237263275423 291.83845585415446 1.4333051742870069
2.381151281280958 290.43840092486454 1.4246379209930946
2.386378836234374 286.7810280154922 1.4155588564610064
2.3916063911877896 277.98255978076435 1.3885829705514625
2.3968339461412054 272.0298425578787 1.381584254231498
2.402061501094621 278.0908898810719 1.4031324947656407
2.407289056048037 278.66971977786164 1.4078963732813423
2.4125166110014526 280.8358831523971 1.4201358065355758
2.4177441659548684 282.8025644369921 1.4243885846201494
2.422971720908284 283.6622718534691 1.4197024057562952
2.4281992758617 287.1270250607202 1.432221361020213
2.4334268308151157 289.7493030030688 1.4335359145322195
2.4386543857685314 292.0773541465652 1.4319114909829445
2.443881940721947 292.51736826326135 1.4213868251766812
2.449109495675363 295.5273164443414 1.4274066279815985
2.4543370506287787 296.75622617830686 1.4220522739758856
2.4595646055821945 297.69048385099575 1.4081810941382824
2.4647921605356102 319.1364919465255 1.4474643385220822
2.470019715489026 334.30145695295715 1.446684057758837
2.4752472704424417 361.19313015141336 1.4739064130617914
2.4804748253958575 416.4914253409235 1.5606304481192157
2.4857023803492733 525.1526097518188 1.727821635471805
2.490929935302689 749.9887121940754 2.0553199657813837
2.496157490256105 1173.5758210618203 2.5594925579672823
2.5013850452095205 1810.3644907553085 3.1702603835288823
2.5066126001629363 2574.927264825158 3.775024686173544
2.511840155116352 3362.1586917284 4.3211223187828836
2.517067710069768 3975.1293962263617 4.682538316176816
2.5222952650231836 4315.259641701356 4.8647624868407915
2.5275228199765993 4413.499687221492 4.902531206551961
2.532750374930015 4365.77748001481 4.869329790768428
2.537977929883431 4335.992133483297 4.848971574853356
2.5432054848368466 4423.949440299743 4.902743307563729
2.5484330397902624 4662.792439402096 5.019680654820664
2.553660594743678 5076.518218258318 5.230924160369685
2.558888149697094 5639.538656133182 5.511856111323228
2.5641157046505096 6198.731324234411 5.765896919778017
2.5693432596039254 6597.431975078305 5.934919610267169
2.574570814557341 6663.24242644175 5.961146232223229
2.579798369510757 6325.586208665162 5.808228208527564
2.5850259244641727 5561.132751026555 5.444002962866094
2.5902534794175884 4516.231993426769 4.900318135875813
2.595481034371004 3440.8631057399625 4.273853174588272
2.60070858932442 2485.2200272218192 3.638811470391568
2.6059361442778357 1720.7940506183875 3.0332254414566067
2.6111636992312515 1182.0287443234786 2.5184148376834115
2.6163912541846672 838.3419563156883 2.126561242462459
2.621618809138083 630.2904999639462 1.8538971452047197
2.6268463640914987 512.0197618013898 1.6768636748409047
2.6320739190449145 443.64018996746125 1.5696668883673177
2.6373014739983303 408.03542922307065 1.5140314132088422
2.642529028951746 380.5109322427524 1.4676388256185615
2.6477565839051618 361.3419754283646 1.4419101176362163
2.6529841388585775 346.1918037534999 1.4154266280024643
2.6582116938119933 336.93812828554513 1.4055095383023983
2.663439248765409 329.8824854169654 1.3966644208971635
2.668666803718825 322.6826000030705 1.3911451064776248
2.6738943586722406 314.59375046776717 1.3760652966655604
2.6791219136256563 306.8364800671305 1.3615994155891156
2.684349468579072 299.4247663674812 1.340427431896299
2.689577023532488 299.38049693775497 1.3412384644689281
2.6948045784859036 301.1202181898869 1.3478745004356498
2.7000321334393194 304.12369390133927 1.3665338554945876
2.705259688392735 305.1590932210756 1.370740438116075
2.710487243346151 307.99009377600777 1.3824193714928907
2.7157147982995666 311.55152179111417 1.3981639337235998
2.7209423532529824 316.24006068203545 1.413841654632799
2.726169908206398 319.5277926997228 1.4250665145511237
2.731397463159814 315.22142005446364 1.4082592250860761
2.7366250181132297 313.0991320255639 1.4095837202189507
2.7418525730666454 309.7947610716323 1.3995550420250873
2.747080128020061 309.0918123472262 1.4150023462698185
2.752307682973477 308.6137145434009 1.4189468159152832
2.7575352379268927 307.5237367149934 1.4266441548686755
2.7627627928803085 304.17471663368076 1.4179987814555381
2.767990347833724 306.0874883695993 1.4284489130325668
2.77321790278714 304.69435739664925 1.431279992297876
2.7784454577405557 307.4492068907695 1.4514433797294315
2.7836730126939715 307.4485169387285 1.4654217989287943
2.7889005676473873 307.1971840430081 1.4651701146211986
2.794128122600803 303.515912923374 1.4556343425989484
2.7993556775542188 298.90666553803715 1.4303103228427525
2.8045832325076345 298.9329944334092 1.4311461683296056
2.8098107874610503 299.30328805229817 1.4395789131367158
2.815038342414466 300.74228743534854 1.4533588226691974
2.820265897367882 300.46581203800963 1.4621458025585095
2.8254934523212976 302.1796525422183 1.4690267231086098
2.8307210072747133 300.98069064282964 1.4738177230865293
2.835948562228129 302.2430446824338 1.4832534052973625
2.841176117181545 302.29687249017036 1.4884128428379209
2.8464036721349606 302.946468643747 1.4988375789910806
2.8516312270883764 299.6922329842727 1.4820015069451344
2.856858782041792 297.81578987280363 1.4755535454733377
2.862086336995208 298.5311760241388 1.4811904880055198
2.8673138919486236 294.25460344554466 1.4720891807956324
2.8725414469020394 289.36140681435694 1.4535987570659683
2.877769001855455 292.7483588579895 1.4628153855913792
2.882996556808871 285.95979620094226 1.4377468603660253
2.8882241117622867 284.2327147179497 1.42220590483412
2.8934516667157024 285.44605435648276 1.4177032082543939
2.898679221669118 289.84162018002536 1.4359616404228228
2.903906776622534 297.6179855021765 1.4613059000647315
2.9091343315759497 306.83031550737127 1.4935378660110386
2.9143618865293655 311.12987672964783 1.5102413765694482
2.919589441482781 302.4876597418947 1.4829091321901795
2.924816996436197 296.3676230793539 1.4654091647321539
2.9300445513896127 294.04455060330054 1.4602737172888367
2.9352721063430285 292.01311394815957 1.4538651884344524
2.9404996612964442 296.4357040436018 1.4662536857049562
2.94572721624986 299.84299430690345 1.4768881491507673
2.9509547712032758 301.60867401506965 1.4793175477970633
2.9561823261566915 298.64111733910414 1.466245152533486
2.9614098811101073 293.56280594922265 1.4265863614413323
2.966637436063523 290.6089748244468 1.4107592937668236
2.971864991016939 296.1689188144212 1.437298082446553
2.9770925459703546 299.34751226134586 1.4370187367770455
2.9823201009237703 294.64789118493445 1.4201759600782555
2.987547655877186 297.0545608069224 1.4264334622397972
2.992775210830602 301.23311083309255 1.4430760389607131
2.9980027657840176 300.5469229474163 1.4434449501500302
3.0032303207374333 303.64396133260095 1.44593111342159
3.008457875690849 300.030466335201 1.419230601180765
3.013685430644265 299.7968572669226 1.4079397101876014
3.0189129855976806 297.16201224336976 1.3885123088289866
3.0241405405510964 291.59950353917804 1.3668233100255005
3.029368095504512 295.80027877803485 1.3644221314648806
3.034595650457928 304.8760696394255 1.3815548488023253
3.0398232054113437 316.6392192688914 1.4157009596473809
3.0450507603647594 319.6000162927798 1.42380508167849
3.050278315318175 319.6641814716359 1.4205352407518628
3.055505870271591 316.08790324442657 1.3996139034349417
3.0607334252250067 318.21274721476857 1.398887704466609
3.0659609801784224 322.50686269889303 1.3979539395521536
3.071188535131838 324.5403752127004 1.3948966607087714
3.076416090085254 324.2925034777117 1.3825370795168
3.0816436450386697 328.8346837255997 1.373303952843369
3.0868711999920855 330.57721945194453 1.3617784657948384
3.0920987549455012 343.1373990883997 1.38324690134054
3.097326309898917 360.0039727009593 1.4185854114209748
3.1025538648523328 368.22064071396375 1.4282444180814533
3.1077814198057485 380.6806668383724 1.448027727519888
3.1130089747591643 391.9765043609438 1.4559244863077165
3.11823652971258 403.9650604989822 1.4755721743724783
3.123464084665996 416.871862369251 1.4950436198214676
3.1286916396194115 430.36415818356465 1.5079026139748417
3.1339191945728273 441.3581601613673 1.5178721919008147
3.139146749526243 464.6617634989994 1.5497440506323432
3.144374304479659 488.35425225768773 1.5822753022879723
3.1496018594330746 512.2577552483053 1.6198926630677946
3.1548294143864903 545.5484449663459 1.669894478534615
3.160056969339906 575.2500241586472 1.710667618613039
3.165284524293322 600.038893130406 1.7402422969139073
3.1705120792467376 629.5491567236897 1.7744365369414115
3.1757396342001534 659.3022147832459 1.8135619586834297
3.180967189153569 694.9811332972201 1.86417888653123
3.186194744106985 731.6129443983782 1.915822579544667
3.1914222990604006 756.8276841762083 1.9448833345987036
3.1966498540138164 770.9744266338706 1.9625530639809576
3.201877408967232 773.6183540198168 1.96390898784931
3.207104963920648 762.8165212887972 1.9439554742196128
3.2123325188740637 736.8214136371637 1.9016166680419353
3.2175600738274794 714.3730194061505 1.8699981579050267
3.222787628780895 676.1247651985617 1.817665372985054
3.228015183734311 643.203390508878 1.7727331670939828
3.2332427386877267 607.6705241122803 1.7222899980499826
3.2384702936411425 577.1616662063159 1.6746435124892713
3.2436978485945582 553.6922645823197 1.641327173676091
3.248925403547974 529.8072844397373 1.6049871021595346
3.2541529585013897 513.7058159823347 1.577820941982526
3.2593805134548055 503.54906751485237 1.566456254633994
3.2646080684082213 493.5137748953412 1.547436818791388
3.269835623361637 492.5727970082858 1.5448450130637712
3.275063178315053 498.61199883408324 1.5497179149466451
3.2802907332684685 513.815767262554 1.5698267397571501
3.2855182882218843 536.6113669020538 1.5997861742455477
3.2907458431753 562.3774052627135 1.6362455350748129
3.295973398128716 588.5934778792699 1.6730629110020705
3.3012009530821316 611.216291998353 1.7018393160256766
3.3064285080355473 614.5389132822714 1.706138466496595
3.311656062988963 610.1110746320537 1.6976076889573604
3.316883617942379 583.353808946246 1.658882154495475
3.3221111728957946 554.4761655068838 1.615662987864584
3.3273387278492104 523.3944231338367 1.571456661111555
3.332566282802626 486.8634224301386 1.5189924470154283
3.337793837756042 456.366400330789 1.4791914029579583
3.3430213927094576 423.88826937672593 1.4385299938043488
3.3482489476628734 389.63773429820026 1.386281971036367
3.353476502616289 360.20602164500605 1.3356743135106781
3.358704057569705 335.1607738307342 1.2975714589761354
3.3639316125231207 314.57506049424705 1.2674701108478648
3.3691591674765364 307.2358268717245 1.2702556128196985
3.374386722429952 305.15594219067225 1.2761018868309495
3.379614277383368 299.13191370378917 1.268450252484209
3.3848418323367837 292.9764559213092 1.262023456684448
3.3900693872901995 292.6260633195486 1.2705316219621525
3.3952969422436152 281.9139878955877 1.2491639151627614
3.400524497197031 275.3127824921479 1.2318880363979308
3.4057520521504467 267.43001626635123 1.2096644869569262
3.4109796071038625 261.14778511386095 1.1981644709959327
3.4162071620572783 262.899065878178 1.205822659191084
3.421434717010694 265.790279760893 1.2240452089512437
3.4266622719641098 267.5789565377969 1.232962921153088
3.4318898269175255 277.2318561414158 1.2604581008734301
3.4371173818709413 278.5096526582924 1.2713509294152183
3.442344936824357 276.5695938573498 1.2665111651814567
3.447572491777773 272.80800609379867 1.2460228166885494
3.4528000467311886 273.031533704063 1.2520154270991002
3.4580276016846043 269.49713820058463 1.2371360498309283
3.46325515663802 267.7463856669129 1.2316969807226763
3.468482711591436 264.48762126297754 1.214834040831974
3.4737102665448516 263.57535120402656 1.2127079191742771
3.4789378214982674 259.61766521778185 1.195512675798388
3.484165376451683 264.0302383811455 1.214242711423642
3.489392931405099 267.36398072635143 1.2290765640352388
3.4946204863585146 272.90047853813263 1.2381248895285433
3.4998480413119304 281.23026927145435 1.2430201335268343
3.505075596265346 282.4208751308174 1.2423453205780925
3.510303151218762 285.4017567438335 1.2496412164436546
3.5155307061721777 290.70685141194457 1.2580635713802155
3.5207582611255934 296.1911663620505 1.2739210857807308
3.525985816079009 298.56543082554714 1.2617068615917557
3.531213371032425 306.46577881614314 1.2657424729944036
3.5364409259858407 315.12143249153615 1.2671337432806045
3.5416684809392565 327.8459505115328 1.2747756858825399
3.546896035892672 348.68391138588146 1.2985055377667587
3.552123590846088 380.0031474484166 1.343491414621222
3.5573511457995037 438.7897538291743 1.4342036149428705
3.5625787007529195 550.6513527175141 1.5982622198705767
3.5678062557063353 774.1099834474026 1.887527234946371
3.573033810659751 1285.3764793292048 2.4262576197316847
3.5782613656131668 2362.7724839799157 3.2907157871096238
3.5834889205665825 4487.192922684507 4.536314088042876
3.5887164755199983 7769.820506598007 5.968903612334681
3.593944030473414 11722.953883991544 7.278473189467257
3.59917158542683 14986.212105258734 8.181929951526602
3.6043991403802456 16722.483615801608 8.613704975004785
3.6096266953336613 16399.12452911007 8.507370564524793
3.614854250287077 14375.209680095344 7.965980485746812
3.620081805240493 11367.839424654123 7.0790518395900675
3.6253093601939086 8228.662801686905 6.027599839668184
3.6305369151473244 5599.216115295395 4.971689632191051
3.63576447010074 3558.492855542443 3.9585084170480758
3.640992025054156 2314.551292189925 3.1887197670806726
3.6462195800075716 1480.3106156811236 2.539817316735318
3.6514471349609874 1023.5501931935515 2.1047196740038028
3.656674689914403 771.6375015691824 1.8266165352229538
3.661902244867819 631.9564206211126 1.6561141548522011
3.6671297998212347 544.735670409826 1.543755322520842
3.6723573547746504 484.78566203442693 1.4654799088655115
3.677584909728066 437.97554693112795 1.3990565877809602
3.682812464681482 405.9868133181498 1.3524081438500448
3.6880400196348977 381.3388184789596 1.318081159275325
3.6932675745883135 360.97014155537073 1.2826459466423927
3.698495129541729 346.1461237012287 1.2600627810894465
3.703722684495145 330.83635314415886 1.2273556546438826
3.7089502394485607 320.63877307858314 1.207226181530906
3.7141777944019765 311.7352509679497 1.1852880581866827
3.7194053493553922 310.04843642869923 1.183719620403345
3.724632904308808 307.81538107702124 1.1820638407897204
3.7298604592622238 305.9324117555995 1.1847778230679349
3.7350880142156395 303.8062226763315 1.1882658652894988
3.7403155691690553 301.01359459000184 1.1880263846091623
3.745543124122471 303.1138985078925 1.1983855246603354
3.750770679075887 301.3350075223727 1.1899693333229635
3.7559982340293026 302.63398545552707 1.1928083409057404
3.7612257889827183 307.2864840744313 1.1929698031373552
3.766453343936134 307.11230293733234 1.1857314721811418
3.77168089888955 314.6645879874532 1.1985005601223886
3.7769084538429656 307.9010225330727 1.1792478253542058
3.7821360087963813 303.32188855422265 1.1686825699547663
3.787363563749797 300.6397378036479 1.1576905511857478
3.792591118703213 302.9458828059087 1.156434519824732
3.7978186736566286 311.55115184587277 1.1665276236370363
3.8030462286100444 322.96725484489497 1.1810137335696396
3.80827378356346 332.0974787034023 1.1925961267914347
3.813501338516876 338.0475578689919 1.1968457767941452
3.8187288934702917 345.1270613274541 1.2101178687690264
3.8239564484237074 345.73671590466506 1.212303860811784
3.829184003377123 347.4242884356994 1.2162867453666686
3.834411558330539 349.13598935788826 1.224309780077163
3.8396391132839547 349.4577926340368 1.2232081811159081
3.8448666682373704 348.4039303997963 1.218673761311207
3.850094223190786 347.3754215764665 1.2179522139215921
3.855321778144202 349.8368462501888 1.224630404877352
3.8605493330976177 354.6159227754057 1.22954931050073
3.8657768880510335 363.9502424745734 1.2382897777408057
3.8710044430044492 369.9563236932139 1.246587504837422
3.876231997957865 372.51138051118267 1.2431824735170824
3.8814595529112808 372.2777097609697 1.2399165381730866
3.8866871078646965 369.7360449860459 1.2296323545652081
3.8919146628181123 374.25611670242614 1.2333161784894993
3.897142217771528 377.15314591525316 1.240231716069209
3.902369772724944 374.260450380119 1.2362956980158049
3.9075973276783595 373.26224220089614 1.2321555382549578
3.9128248826317753 372.44420928612675 1.229461541477462
3.918052437585191 372.69830787499956 1.2294871101241904
3.923279992538607 373.81222912818765 1.2339205519943164
3.9285075474920226 374.9573285424837 1.2364598935317086
3.9337351024454383 374.2290592695604 1.229298165305318
3.938962657398854 379.9003820912124 1.2395099429759513
3.94419021235227 384.1541731226473 1.2431076722048031
3.9494177673056856 390.63273598563575 1.2552225536416886
3.9546453222591014 400.8105923537989 1.2671814903516487
3.959872877212517 404.8362383370058 1.2667806744875694
3.965100432165933 409.85592697236444 1.2706592929741904
3.9703279871193486 419.28009993844944 1.282993370384232
3.9755555420727644 432.9837535237633 1.3006670074823503
3.98078309702618 454.27346484231936 1.3312022554567966
3.986010651979596 476.2427021584001 1.357774246357088
3.9912382069330117 503.2163371656036 1.3935667554539346
3.9964657618864274 531.702113561975 1.4339006870692124
4.001693316839844 559.0513269320934 1.4690696780216845
4.00692087179326 593.1877014156275 1.5099138865831356
4.012148426746676 626.100604182458 1.5533984976875792
4.017375981700092 663.2161617325121 1.6166724670923114
4.0226035366535084 711.6784879284338 1.6832662605478061
4.027831091606925 767.6808390221603 1.754677985701265
4.033058646560341 843.5408831582548 1.8453242208533143
4.038286201513757 933.625296677182 1.9447486215308063
4.043513756467173 1034.1099959655899 2.053512214212827
4.0487413114205895 1148.0086450813976 2.1617918104145555
4.053968866374006 1270.269096677951 2.2669550255853115
4.059196421327422 1411.4292837789744 2.391757179548751
4.064423976280838 1576.8304949549763 2.5330910164929903
4.069651531234254 1778.6593095789635 2.693718736066514
4.0748790861876705 1994.9368924363662 2.8590473314478437
4.080106641141087 2224.183389488046 3.020864470504165
4.085334196094503 2453.1672006643435 3.1678532974014764
4.090561751047919 2685.6071251866756 3.321489830863936
4.095789306001335 2903.910045070044 3.4546566808050634
4.1010168609547515 3106.5136438912914 3.5842905188240755
4.106244415908168 3205.462760322562 3.639391065692854
4.111471970861584 3232.743810433895 3.6521836683170394
4.116699525815 3154.667113503465 3.6026078619207587
4.121927080768416 3013.5720073374437 3.4755187296606374
4.1271546357218325 2811.009611848222 3.3201767088629888
4.132382190675249 2587.588124499273 3.177023770074432
4.137609745628665 2353.249531235715 3.0225052544919944
4.142837300582081 2095.348816565335 2.845644119444472
4.148064855535497 1846.692834652861 2.6660299929867444
4.1532924104889135 1619.876829888092 2.4917794445928796
4.15851996544233 1415.1649460896356 2.3252426247940368
4.163747520395746 1250.2316334515551 2.1841535457554286
4.168975075349162 1103.1745860921997 2.0524893076718604
4.174202630302578 970.3232946548331 1.9217712209266433
4.1794301852559945 855.2320669076942 1.803542935159665
4.184657740209411 756.5308082334171 1.6909335612703518
4.189885295162827 684.7229212065089 1.6079936876402188
4.195112850116243 621.9607265753655 1.5293682283175578
4.200340405069659 569.0545943770229 1.4624304085879454
4.2055679600230755 522.2021410493477 1.4029135477872785
4.210795514976492 483.62944617485016 1.3559990528324273
4.216023069929908 451.5506666604129 1.3139925165624646
4.221250624883324 423.3803664112921 1.2721112896527185
4.22647817983674 399.0244479513438 1.2339229394827858
4.2317057347901565 377.6295284192022 1.2002099823891847
4.236933289743573 359.86244659186343 1.1718146595724417
4.242160844696989 346.0581494486864 1.1546800902982506
4.247388399650405 331.57167399762574 1.1352329245225592
4.252615954603821 317.42584375477537 1.1161546248036314
4.257843509557238 315.48347775677274 1.1159961627714012
4.263071064510654 308.3988584947078 1.1056515834938396
4.26829861946407 298.44149578638724 1.0882895058008526
4.273526174417486 287.6072999179103 1.0649607898336855
4.278753729370902 280.7352748805204 1.053157916692761
4.283981284324319 275.28382591632584 1.0504456900671866
4.289208839277735 274.66474891162085 1.0557431359496565
4.294436394231151 273.3622676926889 1.057258077367087
4.299663949184567 274.23573082496165 1.06232278874672
4.304891504137983 279.3115788151852 1.0759557479854343
4.3101190590914 279.33648430425194 1.071458725500974
4.315346614044816 275.63557814479884 1.0628461491776982
4.320574168998232 270.67166705842703 1.0484906674461025
4.325801723951648 267.55869471524267 1.0369027848675891
4.331029278905064 262.95297434373555 1.0290001305471788
4.336256833858481 262.61654594417956 1.0305984511514215
4.341484388811897 265.99183924981014 1.0371002817826496
4.346711943765313 267.36058019709594 1.0416614869357865
4.351939498718729 268.83851321943 1.0448259429936375
4.357167053672145 266.81316854758234 1.038819426814353
4.362394608625562 263.49697137859374 1.0314352641352713
4.367622163578978 266.5398844741816 1.035116297472201
4.372849718532394 268.6267775251864 1.0427905887677096
4.37807727348581 271.5219196317439 1.0528435478059688
4.383304828439226 268.0844561605386 1.0498713113491818
4.388532383392643 263.61607016016893 1.0416440888583989
4.393759938346059 255.71589890372164 1.0231593091494253
4.398987493299475 251.3226998874029 1.017994622519325
4.404215048252891 253.12910948631625 1.0290797348028828
4.409442603206307 248.89539232898863 1.0228090631106057
4.414670158159724 249.50174864232457 1.0279314447446442
4.41989771311314 244.5149195841268 1.0181111790085862
4.425125268066556 242.4387480763698 1.0184723150489532
4.430352823019972 237.43061415050093 1.0058611456088946
4.435580377973388 235.83702366225035 0.9994163260923287
4.440807932926805 234.04771098867582 0.9958147934416524
4.446035487880221 235.29958047450683 0.9993613585806379
4.451263042833637 236.40095079944334 1.0024734535565674
4.456490597787053 236.7924684828442 0.9965081441356776
4.4617181527404695 235.10326319506396 0.9909299966764924
4.466945707693886 233.0515332955137 0.9866685973763305
4.472173262647302 232.56185025411204 0.9876856891855106
4.477400817600718 233.72183291038658 0.9925374993820767
4.482628372554134 235.12644832632884 0.996260580744493
4.4878559275075505 239.0234764979206 1.0088841708945069
4.493083482460967 239.27123455933796 1.012903438868201
4.498311037414383 235.6686464417628 1.0117291000368962
4.503538592367799 234.10014801346017 1.0107807620688
4.508766147321215 229.30127210200413 0.997792803387715
4.5139937022746315 225.39923399883608 0.985654121362428
4.519221257228048 226.75126121759726 0.9826532020886883
4.524448812181464 225.6065189157624 0.976514796059717
4.52967636713488 226.10420112866402 0.9797043260813186
4.534903922088296 225.52833272072434 0.9762590581893231
4.5401314770417125 227.66644267107736 0.9785169199373669
4.545359031995129 224.9893293792588 0.9741888858071301
4.550586586948545 227.70203198287808 0.9861557013159654
4.555814141901961 231.78885942628114 0.9993017618105487
4.561041696855377 232.5745043160403 0.9979176649351804
4.5662692518087935 230.78301623598648 0.9799385186531344
4.57149680676221 228.53131773695475 0.9659068494898543
4.576724361715626 225.12843294598323 0.9565823584256263
4.581951916669042 230.46716416904084 0.9696026504326817
4.587179471622458 231.45327317430963 0.9780942657276555
4.5924070265758745 234.46716502313438 0.9917840664574448
4.597634581529291 232.11162724907723 0.98326740959699
4.602862136482707 231.16491822608774 0.97898490045209
4.608089691436123 229.9341402267228 0.9810467329485404
4.613317246389539 226.1883928524958 0.9707831039428543
4.6185448013429555 229.1078097816704 0.9845609806548291
4.623772356296372 229.94455630796298 0.9927086039205918
4.628999911249788 233.32880806696804 1.0002146963381326
4.634227466203204 230.6046878704823 0.998771682123699
4.63945502115662 228.74263917789372 0.9935331341864185
4.6446825761100365 228.9696953566355 0.9907826269458407
4.649910131063453 227.11931272284792 0.9806059780333621
4.655137686016869 228.9721262705087 0.9786813677758982
4.660365240970285 224.7447662887486 0.970105320681862
4.665592795923701 227.76902476086573 0.988062197172087
4.6708203508771176 232.74477915247905 1.0014208228170032
4.676047905830534 235.7273041945205 1.0064616668526885
4.68127546078395 230.6504652195541 0.9826032048135039
4.686503015737366 227.1006089257498 0.9703647131800384
4.691730570690782 221.2698339339398 0.956999654243627
4.696958125644199 220.2988379562921 0.9602883775787423
4.702185680597615 224.0072889010828 0.9686098096342663
4.707413235551031 226.04695961229484 0.9694818352718078
4.712640790504447 225.84476382835868 0.9686468482750247
4.717868345457863 224.31713956467004 0.960722293909594
4.72309590041128 221.93691693857446 0.9528139590415726
4.728323455364696 223.0797236258213 0.96106382662684
4.733551010318112 224.8218352832772 0.9679744045966777
4.738778565271528 228.56680407941894 0.9744157563505517
4.744006120224944 237.41114925220097 0.9879933339045394
4.749233675178361 237.89775112450198 0.9867746185487206
4.754461230131777 234.1579074616524 0.9815476651201368
4.759688785085193 229.92892853927924 0.9810629013724935
4.764916340038609 225.23710574838617 0.9715993808809702
4.770143894992025 225.36520463347472 0.9637730451411297
4.775371449945442 226.67491257012873 0.9558389508103387
4.780599004898858 226.57391795177955 0.9470767842558822
4.785826559852274 228.50254075753378 0.950444869681646
4.79105411480569 226.04603440253322 0.9479940098789217
4.796281669759106 224.05776184859496 0.9479954070960744
4.801509224712523 224.760767404618 0.9511400949975196
4.806736779665939 224.85494662296028 0.9575841967123949
4.811964334619355 229.10053577833528 0.9632904176212094
4.817191889572771 231.26493637216785 0.9698200645174629
4.822419444526187 228.1990655913549 0.9670987307458241
4.827646999479604 227.684038661983 0.9577841184494297
4.83287455443302 226.8797014045443 0.9555780511530738
4.838102109386436 229.54440900837497 0.9563364993217534
4.843329664339852 233.37717753756743 0.9645701801668224
4.848557219293268 233.0959822268037 0.9673336873166082
4.853784774246685 232.1109331019286 0.9686964405672409
4.859012329200101 226.34089751202816 0.9470659306238003
4.864239884153517 224.73650609531765 0.9390847808274452
4.869467439106933 224.82405878133972 0.9337039743241666
4.8746949940603495 226.23755987146438 0.9360006087092332
4.879922549013766 227.57045935872515 0.9434316519537741
4.885150103967182 226.85062268614968 0.9367816736110148
4.890377658920598 231.3743378898179 0.9459898056440789
4.895605213874014 227.32387743025976 0.9317393783967213
4.9008327688274305 228.73712467876553 0.932945108254316
4.906060323780847 229.00247211577076 0.9353732959081988
4.911287878734263 226.283870696982 0.9277766117048326
4.916515433687679 228.11441834737448 0.9354851538480682
4.921742988641095 228.45676766816686 0.9322587857671991
4.9269705435945115 227.03364114168846 0.9218256693276614
4.932198098547928 228.17156415109488 0.9222889397183813
4.937425653501344 228.38910561201422 0.9220453416012973
4.94265320845476 230.70740441817713 0.9405340529602707
4.947880763408176 231.91795627030547 0.9410806662042135
4.9531083183615925 237.3173528960422 0.9600737447350196
4.958335873315009 239.9957331471475 0.9598916146943551
4.963563428268425 248.47863377664797 0.9696281304617637
4.968790983221841 257.0280058313144 0.9804151728462456
4.974018538175257 256.39585152717643 0.9700025017843661
4.9792460931286735 261.2086699995544 0.9763802732937681
4.98447364808209 260.7508548730729 0.9694834841250644
4.989701203035506 265.70269081204486 0.9675010307619396
4.994928757988922 271.9302249869854 0.9680703554517731
5.000156312942338 287.71358589050755 0.9782141344153572
5.0053838678957545 325.0472676458553 1.0221939183992592
5.010611422849171 395.7351518294869 1.112749976933412
5.015838977802587 518.4675937599369 1.2574971759450153
5.021066532756003 697.8138474108297 1.4505164717171701
5.026294087709419 931.7464111341307 1.6722816563428218
5.0315216426628355 1190.5069678116047 1.8880351332278902
5.036749197616252 1428.0891308392358 2.0677277434938506
5.041976752569668 1605.925313649349 2.1913911652293976
5.047204307523084 1705.1047246104843 2.2573546562191122
5.0524318624765 1724.1807698779091 2.2694389173298384
5.0576594174299165 1683.5306797355024 2.2398615469360625
5.062886972383333 1593.7416260223247 2.1778715030780322
5.068114527336749 1460.7365885907973 2.08232954804875
5.073342082290165 1332.2548869560699 1.9898057916666223
5.078569637243581 1203.1679384632316 1.8878840524877232
5.0837971921969975 1108.5914807101906 1.8108457005574248
5.089024747150414 1022.2260063181083 1.737243106673743
5.09425230210383 962.8082311213218 1.6849188725676645
5.099479857057246 929.5465057188795 1.6606684714158009
5.104707412010662 907.4031164618104 1.6405130224501263
5.109934966964079 906.377767937743 1.6402500138285305
5.115162521917495 908.604516364805 1.6383702930247337
5.120390076870911 926.3340402813751 1.6538739358536156
5.125617631824327 955.1458094851239 1.6793765641467786
5.130845186777743 979.3809206008989 1.6984334926540998
5.13607274173116 1015.3073053774357 1.7278969653644585
5.141300296684576 1041.0844699015945 1.7437776499100632
5.146527851637992 1071.083941975369 1.7657483499964803
5.151755406591408 1091.8548114160615 1.7818393783373545
5.156982961544824 1099.8744967547195 1.7911003347799164
5.162210516498241 1083.0978232192485 1.778907588387672
5.167438071451657 1033.6644568679014 1.7366850495051216
5.172665626405073 959.622613181348 1.6713748285252834
5.177893181358489 865.8221543927822 1.5844558370105324
5.183120736311905 762.8602723669621 1.4869454389415329
5.188348291265322 657.2717235629243 1.3821991825757183
5.193575846218738 567.2595529062528 1.2890930567255945
5.198803401172154 484.3179026684798 1.197572613050659
5.20403095612557 421.7801444581502 1.12648919545848
5.209258511078986 371.79471805442813 1.0641253918567144
5.214486066032403 332.44017806772763 1.0121105653873854
5.219713620985819 306.3098037083304 0.9817912182914111
5.224941175939235 284.1538387426521 0.9493830255801328
5.230168730892651 272.74466859600415 0.9333362443325882
5.235396285846067 263.1303422906293 0.9165319358966155
5.240623840799484 261.08982648748764 0.9141982737797378
5.2458513957529 256.6480173817795 0.9133643295409323
5.251078950706316 254.90192166995493 0.9164438498216549
5.256306505659732 256.1883457128877 0.9261262932053679
5.261534060613148 257.61026951562036 0.9310804391844739
5.266761615566565 260.2976888143867 0.9371622435906353
5.271989170519981 257.2746909296009 0.9316613769671651
5.277216725473397 257.77853298170214 0.9380814336354306
5.282444280426813 253.4339891638312 0.9373418508581809
5.2876718353802294 249.8287114455924 0.9325885126286488
5.292899390333646 246.0439501317098 0.9239853306956297
5.298126945287062 242.99967704224994 0.9159011063838367
5.303354500240478 239.61925769316846 0.9034750992347159
5.308582055193894 237.19940516703116 0.8933847003583346
5.3138096101473105 234.72845938934321 0.8876410628569822
5.319037165100727 233.76849347582169 0.8854035047380069
5.324264720054143 232.9627127709146 0.8881731848872595
5.329492275007559 233.0889313811843 0.89256678356425
5.334719829960975 233.65757352338053 0.8968524493823008
5.3399473849143915 231.93068145917368 0.8947811221686252
5.345174939867808 233.1193755781192 0.8964466531652735
5.350402494821224 233.75265431503627 0.8989837401624614
5.35563004977464 232.53593317286845 0.8967785797511889
5.360857604728056 235.60262316982352 0.898666091443991
5.3660851596814725 234.1035813016265 0.8901060776630093
5.371312714634889 239.93275956026085 0.8959126929317182
5.376540269588305 243.97022354156218 0.9011862300360285
5.381767824541721 244.2366105384492 0.8989785239074224
5.386995379495137 245.79956775664124 0.8974779965213053
5.3922229344485535 243.3071606317773 0.8874463224544132
5.39745048940197 243.00942356497717 0.885037290350921
5.402678044355386 247.43854526065354 0.8923894127649379
5.407905599308802 248.856400084668 0.8962379106305315
5.413133154262218 250.53527894345314 0.8977889168574144
5.4183607092156345 252.9729644896906 0.8964133764139983
5.423588264169051 252.8113436035171 0.8927689448123849
5.428815819122467 252.15253240206573 0.8866372921313111
5.434043374075883 251.79194410308676 0.8889433859136446
5.439270929029299 249.10176981822116 0.8891746249905734
5.4444984839827155 247.85773846638602 0.8903958023150126
5.449726038936132 247.28363340304287 0.8901641729531705
5.454953593889548 250.9206537757369 0.8961212083418583
5.460181148842964 250.14398907753483 0.8933878283868811
5.46540870379638 248.0574215282495 0.8920289244246101
5.4706362587497965 246.6991632107596 0.890724332234387
5.475863813703213 242.64077699508337 0.8849491769737873
5.481091368656629 241.12943901730424 0.8817938344804377
5.486318923610045 239.96396849368617 0.8777726721848601
5.491546478563461 238.37734184980363 0.877059084422643
5.4967740335168775 239.78528949058446 0.875573547840667
5.502001588470294 240.21295668646263 0.8784585627099799
5.50722914342371 237.18639075734032 0.8783533553023269
5.512456698377126 239.373212488381 0.8853317207668986
5.517684253330542 239.8466891490612 0.8893559623393149
5.522911808283959 240.67857099961827 0.8882929721642931
5.528139363237375 237.790220502268 0.8791066926206523
5.533366918190791 234.8567988481473 0.8721469016963315
5.538594473144207 233.3530908621709 0.8718508375643962
5.543822028097623 235.69520391613153 0.8761723072169194
5.54904958305104 236.25263362563373 0.8730442212643115
5.554277138004456 236.6795804479322 0.8700265065739371
5.559504692957872 233.95704353387868 0.8629742904707177
5.564732247911288 233.40948012315357 0.8616448665012547
5.569959802864704 233.32070135847164 0.8570406860708935
5.575187357818121 235.75049864437293 0.8573902605931885
5.580414912771537 238.93611738254862 0.8616246601012552
5.585642467724953 242.89834000924589 0.8732761468319403
5.590870022678369 248.51587637723654 0.8852062650683203
5.596097577631785 250.40465278697005 0.8896085266361117
5.601325132585202 251.89218048346447 0.8895039791702325
5.606552687538618 256.19660894594466 0.8935475834389695
5.611780242492034 256.01440012814203 0.8888179549682819
5.61700779744545 254.6807842408874 0.8854281277886061
5.622235352398866 253.65421386736696 0.879204305716625
5.627462907352283 261.31065465375735 0.8840251366604799
5.632690462305699 272.72126626017445 0.8916950837571014
5.637918017259115 302.1117267402001 0.9285604310624508
5.643145572212531 358.8397127920344 0.9979861048069606
5.648373127165947 447.90973749197775 1.1011616270888525
5.653600682119364 577.96422954606 1.2436166278503136
5.65882823707278 736.0741608683574 1.395948581238134
5.664055792026196 881.1854074476436 1.5223170464066573
5.669283346979612 1004.1465988372306 1.6226867241024252
5.674510901933028 1066.7530889753357 1.671347975471564
5.679738456886445 1077.9192402163858 1.6804491437825575
5.684966011839861 1042.9787488775296 1.6537829618115054
5.690193566793277 974.3077894001514 1.5985378117269766
5.695421121746693 902.1146803952762 1.5401841083780905
5.700648676700109 830.8139492206946 1.476144936665212
5.705876231653526 775.0815367447842 1.4231783763654102
5.711103786606942 731.4615936280543 1.3794286546766474
5.716331341560358 713.6929801629517 1.3617965589008103
5.721558896513774 720.3451571975751 1.3678409971732612
5.7267864514671905 753.6656112765976 1.4005471914619902
5.732014006420607 804.0791166809936 1.4467015157209027
5.737241561374023 858.5564021672529 1.4950839691562214
5.742469116327439 909.2828795829652 1.5365471534041064
5.747696671280855 939.796733791999 1.5614584328873482
5.7529242262342715 933.9326546495507 1.5562164082492653
5.758151781187688 892.201441593616 1.5205912897810072
5.763379336141104 814.5050685341668 1.452668319750825
5.76860689109452 718.7719545799779 1.3639003752164476
5.773834446047936 623.254280063847 1.2732268709418444
5.7790620010013525 526.892827774048 1.1754892694757733
5.784289555954769 450.8320330479475 1.0937898432434225
5.789517110908185 389.2662417329538 1.0212283754933766
5.794744665861601 345.15399781727047 0.9642508928448288
5.799972220815017 318.100616680765 0.9310556084319516
5.8051997757684335 299.45345481022025 0.9091198371309149
5.81042733072185 285.4856814515906 0.8937289832571484
5.815654885675266 278.0544166247668 0.8864483794538047
5.820882440628682 275.95780033291544 0.8826144937243846
5.826109995582098 276.22864811997175 0.8829301860611658
5.8313375505355145 272.8410091847232 0.8756432472437377
5.836565105488931 270.32379768294703 0.8710276752288622
5.841792660442347 268.7827752140591 0.8700035613555637
5.847020215395763 266.6742409013861 0.8688287244241142
5.852247770349179 263.8125264294554 0.8620594427743137
5.8574753253025955 264.1266027067579 0.8633883082069483
5.862702880256012 266.32806054644664 0.8681247489384674
5.867930435209428 270.8789656085915 0.8781862550967046
5.873157990162844 272.719667235611 0.8820606904015269
5.87838554511626 276.1622274059786 0.8833697947732359
5.8836131000696765 274.97327512756215 0.8773765214466612
5.888840655023093 272.6550994643201 0.8686466710807336
5.894068209976509 275.6489271554289 0.8730232388015521
5.899295764929925 279.1548626086309 0.873937156829695
5.904523319883341 282.74633011888926 0.8791054412893375
5.9097508748367575 285.0320177804617 0.8848815079146288
5.914978429790174 285.65347068732234 0.8864411989020189
5.92020598474359 285.9474808421111 0.8842477097823264
5.925433539697006 288.0130717859447 0.8823041993446856
5.930661094650422 291.986383856833 0.8856602516513773
5.9358886496038386 295.2862594164049 0.887728991116867
5.941116204557255 302.47431478490904 0.8963917879342471
5.946343759510671 312.2008535199028 0.9145370589299922
5.951571314464087 317.2055706510137 0.9289087368055672
5.956798869417503 325.33236772327564 0.9430098347790308
5.96202642437092 332.97456823281664 0.9555183897408318
5.967253979324336 340.51589599086515 0.9651822276479531
5.972481534277752 354.9037871401172 0.981666305442278
5.977709089231168 369.6349966580295 1.002327302974796
5.982936644184584 388.11436053134184 1.029359520694526
5.988164199138001 421.9893081732491 1.0726687212840582
5.993391754091417 457.5969040271416 1.1180819834001885
5.998619309044833 503.43552104429654 1.1718264488554169
6.003846863998249 573.5634929308729 1.2512390134452551
6.009074418951665 664.7832621598207 1.3491378767053417
6.014301973905082 781.557309958987 1.4651329563678825
6.019529528858498 945.512201128004 1.6127560708183561
6.024757083811914 1122.1778224904483 1.7593494004115813
6.02998463876533 1301.3475387583849 1.8921805750745642
6.035212193718746 1484.603172325915 2.02430897963107
6.040439748672163 1611.0536568768628 2.11163207915777
6.045667303625579 1687.7536927633973 2.165862845483097
6.050894858578995 1697.396777994137 2.1734989354217866
6.056122413532411 1643.449698802088 2.14058842945203
6.061349968485827 1543.9215394657651 2.077593297866308
6.066577523439244 1413.066605526617 1.9889959721088732
6.07180507839266 1276.4023657175067 1.8921846370653637
6.077032633346076 1144.3500828777912 1.7937932805168944
6.082260188299492 1015.0621979817352 1.6923506240779418
6.087487743252908 902.8556907563245 1.6006850283416283
6.092715298206325 803.3500564833352 1.513398947506805
6.097942853159741 713.9184417185547 1.4294385714222502
6.103170408113157 642.115981127932 1.3574656311478301
6.108397963066573 580.348577995614 1.2895244221771354
6.113625518019989 524.4797121807392 1.2267899277944798
6.118853072973406 483.65845958790936 1.1796388753201388
6.124080627926822 442.0673694986338 1.130214156114412
6.129308182880238 413.5608760896454 1.0972914235220161
6.134535737833654 391.5905636963165 1.0744480291021907
6.1397632927870704 376.3706263026471 1.0603043676793473
6.144990847740487 364.91564282028236 1.0474739068317076
6.150218402693903 354.32401869916873 1.0373044025760496
6.155445957647319 347.13329464366575 1.0300244175816322
6.160673512600735 338.5695971481006 1.0157931778278493
6.1659010675541515 332.96050897348937 1.0122292547583656
6.171128622507568 329.2975647962223 1.0062500700592074
6.176356177460984 330.3714883858797 1.0093607446876875
6.1815837324144 322.9796804466015 1.0002500828229635
6.186811287367816 317.79494140360947 0.9947818439202764
6.1920388423212325 315.1294529529172 0.992831652134942
6.197266397274649 310.8762611015183 0.9873839753580337
6.202493952228065 314.98836008789993 0.9953127397886421
6.207721507181481 309.7695861438649 0.9746522935107683
6.212949062134897 310.9084097645617 0.9702396448168704
6.2181766170883135 305.21483217054754 0.957407203874643
6.22340417204173 298.7393316892057 0.9425503953220541
6.228631726995146 296.8920926166545 0.9389001609173735
6.233859281948562 296.62035351329416 0.9377732393335174
6.239086836901978 296.60732951096537 0.9369841690694525
6.2443143918553945 297.25178312528726 0.9345800242223452
6.249541946808811 299.0300551518266 0.9331520089183774
6.254769501762227 297.5827031556975 0.9272808140509088
6.259997056715643 299.80718512264224 0.9273612154565892
6.265224611669059 296.681761817058 0.9207740699200149
6.2704521666224755 292.6475365787719 0.9144469186373547
6.275679721575892 288.5841597580928 0.9066537213704466
6.280907276529308 287.19339416047296 0.9046974680876295
6.286134831482724 286.4522161612861 0.9059166143557149
6.29136238643614 283.7079788443852 0.9018555643736392
6.2965899413895565 286.7348684162012 0.9040456709461953
6.301817496342973 289.7155248081475 0.9091177896335613
6.307045051296389 293.5195545593866 0.915325282624791
6.312272606249805 298.08591985340104 0.9209986314601012
6.317500161203221 294.7668294255062 0.9126657605228251
6.3227277161566375 290.92619868675126 0.9023060532556808
6.327955271110054 285.89362374688733 0.8890999743071203
6.33318282606347 284.6409988792771 0.8856848516082886
6.338410381016886 285.6533942351698 0.8902537088939545
6.343637935970302 291.81507385085297 0.8994330072347072
6.3488654909237185 293.6791323824813 0.9038173228878089
6.354093045877135 295.76441638854163 0.906467591551206
6.359320600830551 296.71431487284775 0.90232715183203
6.364548155783967 295.59361148481236 0.8972444610457294
6.369775710737383 294.62196103771004 0.8910768609826196
6.3750032656908 291.7312753514135 0.885645002747389
6.380230820644216 291.29218899030496 0.8868480357445832
6.385458375597632 293.7151671486727 0.8882917624447906
6.390685930551048 296.0954133693177 0.8883527658435841
6.395913485504464 296.944812009263 0.8864123064115836
6.401141040457881 297.9009834236981 0.8892626005641435
6.406368595411297 297.1717168613317 0.8926462637752082
6.411596150364713 300.218470733818 0.8970825114669796
6.416823705318129 305.54246946402617 0.9048229623327446
6.422051260271545 305.9480249071408 0.9026202248920879
6.427278815224962 304.9543902156193 0.8994823546699231
6.432506370178378 303.35896892918646 0.8953754093128564
6.437733925131794 304.20672714485846 0.8963845775195441
6.44296148008521 307.14433951615945 0.8978314126513672
6.448189035038626 309.58947930524005 0.9021200489643701
6.453416589992043 312.2613306063904 0.9062009068585757
6.458644144945459 313.7379179728497 0.9067828267240677
6.463871699898875 318.8531898364451 0.9138147635464414
6.469099254852291 323.6480477359186 0.9203014465358887
6.474326809805707 324.8496081420895 0.9186554803421901
6.479554364759124 330.9583946874051 0.924004470892776
6.48478191971254 336.813901074739 0.9316670814041511
6.490009474665956 342.81872510276986 0.9366616518376665
6.495237029619372 352.1346327468998 0.9491901433388873
6.500464584572788 360.53998039344594 0.9549091132892784
6.505692139526205 377.8372139737533 0.9724851698846338
6.510919694479621 402.25157827504324 1.0001152020935518
6.516147249433037 433.32349655172385 1.03476056134666
6.521374804386453 475.32609120105974 1.0817533718350116
6.526602359339869 526.1534907452351 1.1354703359021143
6.531829914293286 591.1133662986491 1.2023638085759427
6.537057469246702 659.1058215511937 1.2674414458824463
6.542285024200118 724.1619428645206 1.3268440910103634
6.547512579153534 773.6415919163614 1.369797782569736
6.55274013410695 795.4643731601028 1.386627437624898
6.557967689060367 795.7587009749091 1.3859749536932637
6.563195244013783 769.1773155140223 1.3622959795489278
6.568422798967199 728.801101374194 1.3268011195775777
6.573650353920615 676.7278822685992 1.27648072049019
6.5788779088740315 622.4081932869925 1.2227854572115129
6.584105463827448 566.795110911656 1.1677586503708361
6.589333018780864 520.7511505707846 1.1225745110766596
6.59456057373428 481.1094220182699 1.079967264230185
6.599788128687696 450.4750372042383 1.0443955549494732
6.6050156836411125 424.50208235117816 1.0117297026686103
6.610243238594529 404.0397560693559 0.9884403491032583
6.615470793547945 386.2620598297273 0.9673317443484138
6.620698348501361 375.13078616839476 0.9540495770835226
6.625925903454777 366.6458710995656 0.9460027322661182
6.6311534584081935 361.3566606324763 0.9418370778769172
6.63638101336161 352.7734195979886 0.9366566417165545
6.641608568315026 357.5903176449025 0.9424622136176228
6.646836123268442 354.838717549984 0.9375254005354303
6.652063678221858 350.7296128795501 0.9284144144981978
6.6572912331752745 343.34769328712684 0.9178386450628071
6.662518788128691 329.5821583780595 0.899422698922741
6.667746343082107 325.5758165846118 0.8924240707353723
6.672973898035523 322.9902098799742 0.8899359158710267
6.678201452988939 320.2553271152885 0.8858732719152935
6.6834290079423555 317.162723435194 0.8846332146736284
6.688656562895772 318.12895271880274 0.8872582456355776
6.693884117849188 316.02905601099116 0.8846440109601673
6.699111672802604 318.02497805060364 0.886161866866453
6.70433922775602 314.97501177240616 0.8818194532377351
6.7095667827094365 313.53983831868106 0.8762701987757886
6.714794337662853 311.50199831160484 0.8730770928314828
6.720021892616269 312.68605514211464 0.874105350478036
6.725249447569685 314.7207131962241 0.8772648107082872
6.730477002523101 314.5081434292162 0.8757421256052811
6.7357045574765175 319.20587181007016 0.8832436271210805
6.740932112429934 317.2976600262128 0.8795046406611312
6.74615966738335 317.77596871115844 0.8776526435531027
6.751387222336766 319.3617733563985 0.8804538876164095
6.756614777290182 321.0074879162237 0.8814428047092637
6.7618423322435985 324.3199032263721 0.8836979863964262
6.767069887197015 329.2377416781795 0.8887807457317581
6.772297442150431 330.4010350416504 0.8906189469378738
6.777524997103847 333.2995216712119 0.8962046862176647
6.782752552057263 334.4078358407609 0.8972172885643758
6.7879801070106796 337.5225958015929 0.9011024063966132
6.793207661964096 336.71940233212234 0.8971294587783185
6.798435216917512 338.37325867681585 0.8968314643550607
6.803662771870928 344.2870388181881 0.9052988579665829
6.808890326824344 350.8679587858686 0.911262227265886
6.814117881777761 353.9591746617609 0.9151103577683786
6.819345436731177 353.408346557955 0.9113502000655289
6.824572991684593 351.3802852596825 0.9070790071445483
6.829800546638009 352.2560226713867 0.906207374396865
6.835028101591425 354.3098176618085 0.9081606466393944
6.840255656544842 356.9935216994739 0.910081131211633
6.845483211498258 358.79922994954717 0.9123169213812985
6.850710766451674 364.29335179661814 0.920403612374675
6.85593832140509 372.30915770549177 0.9308349333974589
6.861165876358506 377.6388678486017 0.9376396127212708
6.866393431311923 381.1382418250371 0.9405002114760912
6.871620986265339 387.9841717267523 0.9474782813471124
6.876848541218755 391.9141504617969 0.949400410288615
6.882076096172171 394.83992892169766 0.9507017618274737
6.887303651125587 397.0599650581837 0.9511680612971781
6.892531206079004 398.1209721307079 0.9525277970941136
6.89775876103242 406.01438213984056 0.9621841622757866
6.902986315985836 412.0743370611928 0.9673880901987497
6.908213870939252 417.9842056408753 0.9709976240149341
6.913441425892668 420.12368353094837 0.970306944188329
6.918668980846085 425.21365816138075 0.9762561156183421
6.923896535799501 427.3690015788701 0.9791738330174968
6.929124090752917 436.11009632756617 0.9895901779465532
6.934351645706333 439.3701868746744 0.992402101604973
6.939579200659749 440.89992352904886 0.9919777687181167
6.944806755613166 440.0051953336713 0.990026784015785
6.950034310566582 438.89971296404366 0.9884320982873758
6.955261865519998 439.9369439392153 0.9885822270287885
6.960489420473414 443.3960477652407 0.9928755152930202
6.96571697542683 450.17030928804996 0.9984894474012788
6.970944530380247 460.04155443363226 1.0093045783243453
6.976172085333663 471.88097682241033 1.0220208291612352
6.981399640287079 482.20043461830323 1.0329867608057057
6.986627195240495 489.70418690727166 1.0391453493498994
6.9918547501939114 507.83065244585924 1.057306183482997
6.997082305147328 536.0761368703494 1.0837632851638286
7.002309860100744 573.2194220674975 1.1182439422476764
7.00753741505416 632.4437196347706 1.1736510787945873
7.012764970007576 706.5190831540872 1.240144075062945
7.0179925249609925 798.7343301332794 1.3206170734767433
7.023220079914409 886.5208122527346 1.3911755035520972
7.028447634867825 959.2469141859447 1.4460531357631337
7.033675189821241 1008.8800592959605 1.4805910367258963
7.038902744774657 1034.080881276703 1.4959663380599464
7.0441302997280735 1036.7789966718183 1.496842431607975
7.04935785468149 1028.1167374305014 1.4909626775238305
7.054585409634906 1002.6793902326866 1.471147769092582
7.059812964588322 968.2007500339294 1.4451684893513825
7.065040519541738 926.0059375556135 1.4126341857137457
7.0702680744951545 878.562057584946 1.3762601386167834
7.075495629448571 824.0048667033907 1.331066113817239
7.080723184401987 770.8147266137998 1.2858406229966446
7.085950739355403 716.1581047013693 1.2383343756295893
7.091178294308819 672.9589798228129 1.20155894013785
7.0964058492622355 631.3492401481454 1.1644203383267273
7.101633404215652 590.3588950626319 1.1273126789730017
7.106860959169068 555.9860814218904 1.0931265985058214
7.112088514122484 520.1093660188499 1.0577617747427739
7.1173160690759 497.59691496863127 1.0352014970828194
7.1225436240293165 479.90378231022777 1.0183988959453911
7.127771178982733 464.9716484436939 1.0034375921453367
7.132998733936149 453.7552216551065 0.9920046674928875
7.138226288889565 443.4159154421598 0.980740890699882
7.143453843842981 436.50161804418616 0.9728101141199288
7.1486813987963975 434.21843222883433 0.9718598329757127
7.153908953749814 432.69883058679665 0.9687050702129494
7.15913650870323 436.4809693846282 0.9726853368332511
7.164364063656646 442.1047585824715 0.9775489022149708
7.169591618610062 457.43497677401325 0.9919267450233784
7.1748191735634785 483.47098351113647 1.0179833862522096
7.180046728516895 530.4075837901792 1.0643788956331333
7.185274283470311 607.3295912710257 1.1360458623907512
7.190501838423727 734.3705530895385 1.248180987064381
7.195729393377143 937.6520763230744 1.4088203672753252
7.2009569483305595 1266.9797297565815 1.6371004462443774
7.206184503283976 1755.7648142802625 1.9239000778346889
7.211412058237392 2451.7635330535527 2.2719365217113077
7.216639613190808 3205.9361951443193 2.5974913966966944
7.221867168144224 3883.349256404483 2.853860897214322
7.227094723097641 4244.388267680572 2.980941653061445
7.232322278051057 4249.333675570808 2.98217864196698
7.237549833004473 3918.41822195383 2.8630366457439704
7.242777387957889 3323.2963314815624 2.6355814804779842
7.248004942911305 2664.7127780358237 2.356589090698911
7.253232497864722 2033.3391260808032 2.057730149494849
7.258460052818138 1527.8153607074364 1.783725463933011
7.263687607771554 1138.5948662213364 1.5412099518471507
7.26891516272497 865.5483402794167 1.3445850917846383
7.274142717678386 699.8188351820476 1.2098859619853284
7.279370272631803 601.5898476213863 1.1222359134489923
7.284597827585219 541.1160479859349 1.0653636451999924
7.289825382538635 509.00216288696095 1.0342128257787426
7.295052937492051 488.04037108089176 1.0133796062661498
7.300280492445467 468.9107784467112 0.9938741038858155
7.305508047398884 454.15462799540046 0.9769720157158156
7.3107356023523 445.130697561499 0.9664228056713774
7.315963157305716 437.07495759872063 0.9567413257657388
7.321190712259132 433.768117949112 0.9528209624711634
7.326418267212548 429.95278801458545 0.9482107873077587
7.331645822165965 430.5804891636415 0.9493590529357749
7.336873377119381 427.822375596616 0.9485130880538433
7.342100932072797 427.4108132207819 0.9481064184608949
7.347328487026213 428.8382836512659 0.9491056117882017
7.352556041979629 424.5155069190824 0.9430353535983753
7.357783596933046 426.1755410012437 0.9446708723512313
7.363011151886462 418.2743347001895 0.9350622303908247
7.368238706839878 410.1154592887805 0.9264204474793052
7.373466261793294 412.5057973470294 0.9289546534915699
7.37869381674671 406.53457337561804 0.9212385167293518
7.383921371700127 408.07828303962816 0.9241415587677893
7.389148926653543 408.54145998745037 0.925245844101002
7.394376481606959 410.92829526544375 0.9264605949356002
7.399604036560375 413.8630593448526 0.9295160253145499
7.4048315915137914 413.6983997137309 0.9297752666117385
7.410059146467208 413.60516911073864 0.930342854098096
7.415286701420624 412.8704020373473 0.9287660351333445
7.42051425637404 412.28886008699067 0.9278804696176567
7.425741811327456 415.660626330823 0.9305168640902934
7.4309693662808725 420.97064929922345 0.9353970863286643
7.436196921234289 422.1996987338545 0.9355717119133293
7.441424476187705 425.26218235076317 0.9387723278034222
7.446652031141121 427.4543350117022 0.939108035231931
7.451879586094537 429.73877057799393 0.9423900467721056
7.4571071410479535 437.3242386062646 0.9487615347121574
7.46233469600137 443.87890597036795 0.9543448979875491
7.467562250954786 454.39255680590594 0.9648647859495373
7.472789805908202 463.90039273310566 0.9721227304377911
7.478017360861618 480.41354174799636 0.9888234758748312
7.4832449158150345 495.1064778719847 1.0024842335788289
7.488472470768451 512.6303000666112 1.0213657414032338
7.493700025721867 528.4242139170492 1.0376697698386557
7.498927580675283 539.206786261634 1.0476616762991229
7.504155135628699 540.0144914553433 1.046669616200473
7.5093826905821155 537.711734267127 1.0425884007937456
7.514610245535532 533.9532062942193 1.0379939560534854
7.519837800488948 529.7577839401283 1.0342499757853785
7.525065355442364 525.7482768234519 1.030069305535196
7.53029291039578 521.2903621736938 1.0260727853710565
7.5355204653491965 521.3925454969033 1.0262424509799344
7.540748020302613 524.5628655064168 1.029779036175288
7.545975575256029 532.4650069411625 1.0359775450951612
7.551203130209445 546.6692833063361 1.0499091586649731
7.556430685162861 566.8254891900256 1.0682353759275711
7.5616582401162775 591.4156592354927 1.0902515647595579
7.566885795069694 613.5283044059576 1.109848013187167
7.57211335002311 629.4076774861284 1.1233356415226077
7.577340904976526 638.1865061354742 1.1296109885128063
7.582568459929942 634.4220844236326 1.1254260545172223
7.5877960148833585 630.3123697866304 1.1212069629960346
7.593023569836775 617.0038916320253 1.1093161099504443
7.598251124790191 602.3852445624678 1.095039251239585
7.603478679743607 591.4869155440566 1.084672726466801
7.608706234697023 578.7345087962724 1.0739498680027924
7.6139337896504395 567.3379244401959 1.0633273994761958
7.619161344603856 556.564265271173 1.0540207226948264
7.624388899557272 547.8190719755318 1.043881024169815
7.629616454510688 540.6752873956062 1.0359992070226847
7.634844009464104 537.6050462152497 1.0323928841015673
7.6400715644175206 535.1592185476059 1.0308842260927327
7.645299119370937 533.5515262415541 1.0301814679651284
7.650526674324353 538.3474309915827 1.0345650833861906
7.655754229277769 539.6644026929467 1.035497597437264
7.660981784231185 538.5403016052853 1.0327083170284403
7.666209339184602 544.0498296369047 1.0365864969043068
7.671436894138018 548.4555965728582 1.040084094144002
7.676664449091434 556.6123552140964 1.0472963270902755
7.68189200404485 561.4748913993866 1.0512573461422696
7.687119558998266 562.0443186437531 1.0506071876614285
7.692347113951683 563.8118634584462 1.051411757205031
7.697574668905099 565.6209272788745 1.0521756137175098
7.702802223858515 576.0011497912151 1.0611496566283514
7.708029778811931 587.413315849965 1.071242171161624
7.713257333765347 602.8754270693449 1.0851182079921824
7.718484888718764 615.7777613639668 1.0971515404724608
7.72371244367218 627.1649959835216 1.1079218678117349
7.728939998625596 635.7250994787679 1.1131392570436511
7.734167553579012 647.138012893154 1.121714087717342
7.739395108532428 659.5386835792596 1.13148751530406
7.744622663485845 671.8890366025489 1.1416070023442544
7.749850218439261 683.7402691080695 1.1513951431848037
7.755077773392677 692.4736112730506 1.1586356226313883
7.760305328346093 697.8886104795628 1.1637382235703269
7.765532883299509 699.5354059728297 1.1647122332821944
7.770760438252926 699.1796841486305 1.1633345040388963
7.775987993206342 697.2044313303544 1.1613748751526465
7.781215548159758 691.843682610707 1.1555149495454857
7.786443103113174 683.3487952732747 1.1479841616313091
7.79167065806659 674.4441675386995 1.1399128757038435
7.796898213020007 663.7540958560267 1.1304630808909895
7.802125767973423 661.175163006418 1.1289214182204252
7.807353322926839 656.3477520736574 1.1262471339489177
7.812580877880255 653.1640273791454 1.1237800660834858
7.817808432833671 649.663682752678 1.1189999797131802
7.823035987787088 648.5104257928433 1.1158602076553734
7.828263542740504 648.1601218069062 1.1147270384940606
7.83349109769392 653.93135572826 1.1196274408083977
7.838718652647336 661.1452597036996 1.1259123040468355
7.8439462076007525 667.7085308228772 1.1316351423076259
7.849173762554169 679.2351206371724 1.1405867301566668
7.854401317507585 687.6321962808059 1.146065812193116
7.859628872461001 696.05312467017 1.1516513290511865
7.864856427414417 706.0002134870579 1.1590777814963178
7.8700839823678335 716.7852641557406 1.1677645230234963
7.87531153732125 730.9359063072137 1.1792223782685263
7.880539092274666 741.2191267044107 1.1873253453234265
7.885766647228082 747.7909393522947 1.1928818814471367
7.890994202181498 746.6934879386894 1.192052635546158
7.8962217571349145 739.9944824162989 1.1864460105833807
7.901449312088331 728.9397565117472 1.1763418639325571
7.906676867041747 713.2049275539594 1.163660990229198
7.911904421995163 698.2084441573581 1.1508383649649607
7.917131976948579 680.9414634603125 1.1361811581291001
7.9223595319019955 672.1190863526559 1.1285018782510716
7.927587086855412 663.3136518073741 1.1208804401380228
7.932814641808828 654.5395686481638 1.112753607708467
7.938042196762244 649.1621630823452 1.1078804159651388
7.94326975171566 639.7246937920125 1.0986585478229358
7.9484973066690765 631.0389565057169 1.0909330971441347
7.953724861622493 624.5584897974926 1.0851055246159946
7.958952416575909 624.4234786947973 1.0851138491457175
7.964179971529325 630.0569398584305 1.090454220068493
7.969407526482741 632.7843384937527 1.0917546346913094
7.9746350814361575 640.309558917945 1.0977241762516274
7.979862636389574 655.8175367018056 1.1112690564252674
7.98509019134299 678.7849678835915 1.1293501240889916
7.990317746296406 708.1404750822312 1.1528433676902596
7.995545301249822 735.10890968322 1.1739265487307255
8.000772856203238 758.8843658888612 1.1914111909604823
8.006000411156654 769.7645898598081 1.199155786344048
8.01122796611007 776.9370037501342 1.2040260850544524
8.016455521063486 770.124036379398 1.1973809614639173
8.021683076016902 758.6602378126345 1.188216936272175
8.026910630970319 744.4620743744778 1.17592343637222
8.032138185923735 732.3737970600351 1.166737285188376
8.037365740877151 722.4462911300179 1.1600542689576003
8.042593295830567 718.85836001158 1.1570160921677735
8.047820850783983 709.3175130917618 1.1481655144156209
8.0530484057374 702.2171152375305 1.1413409274145032
8.058275960690816 697.67102258546 1.137393722157202
8.063503515644232 694.0251244748098 1.1357848096083978
8.068731070597648 693.8873026104263 1.1349517251370187
8.073958625551064 690.9793897265736 1.132214071471701
8.07918618050448 691.8942318319464 1.1317442439770395
8.084413735457897 691.0752566804655 1.129345498270454
8.089641290411313 695.6259095585292 1.1324211994304028
8.09486884536473 704.3999032235688 1.1388190974808552
8.100096400318145 714.1895342022777 1.1478298036553818
8.105323955271562 720.0650818185445 1.1519459081239063
8.110551510224978 729.9320628217579 1.1596182122930838
8.115779065178394 739.592724064395 1.166305688632916
8.12100662013181 756.4845331287021 1.178973178070543
8.126234175085226 776.2767728301906 1.1935936232141398
8.131461730038643 795.8683324731966 1.2077417006083222
8.136689284992059 828.1529219700749 1.231498620540206
8.141916839945475 858.150561489827 1.2543091961039932
8.147144394898891 890.5785401158437 1.2775262354665404
8.152371949852308 927.5989925230139 1.3034513818647524
8.157599504805724 957.5696603950128 1.322812692722778
8.16282705975914 990.9382756597319 1.3450551507226907
8.168054614712556 1010.731516210005 1.3575161344961948
8.173282169665972 1016.2694330308309 1.3596938979874418
8.178509724619389 1012.9398232396276 1.3571865866517583
8.183737279572805 1008.8898976267751 1.3545477324237492
8.188964834526221 1004.1316994999005 1.3506347238967298
8.194192389479637 994.0200480470919 1.3436361660561726
8.199419944433053 981.1643306017429 1.3344405329735318
8.20464749938647 960.7964168221204 1.320362019536224
8.209875054339886 943.9754550093626 1.3087365399809887
8.215102609293302 928.0867654945285 1.2967240944777345
8.220330164246718 914.588970442217 1.2857021781901017
8.225557719200134 905.5311523100113 1.2786555366331491
8.23078527415355 895.6383085045102 1.2699685789072481
8.236012829106967 885.8107042553028 1.2629275799403386
8.241240384060383 877.3438151132474 1.2557643687639708
8.2464679390138 867.8491964312062 1.24904450839515
8.251695493967215 860.2949494329503 1.2443192973135233
8.256923048920632 849.9928841396711 1.2364013666328888
8.262150603874048 839.9328163377442 1.2292960201747904
8.267378158827464 827.3353941908895 1.219675830717412
8.27260571378088 812.9015238080464 1.2076116731134703
8.277833268734296 797.2544495850191 1.1943372236132324
8.283060823687713 780.7003555016664 1.1817239245139517
8.288288378641129 761.8484737077785 1.1683680357888193
8.293515933594545 742.7752108390548 1.1541065087807842
8.298743488547961 727.872048220812 1.1420024368578763
8.303971043501377 716.8865628413196 1.1332968856516614
8.309198598454794 708.6601893145493 1.1268534515129118
8.31442615340821 696.8931182979989 1.117236029213057
8.319653708361626 686.7254421737414 1.1075008651155804
8.324881263315042 675.4731948649319 1.0977844916446482
8.330108818268458 671.9674116802211 1.0947954815540661
8.335336373221875 668.1375004113954 1.091024587621974
8.34056392817529 667.5546821650642 1.0894120254764321
8.345791483128707 658.1421468529406 1.0811615349894885
8.351019038082123 648.9512377904302 1.0734974025840005
8.35624659303554 639.4964808182848 1.0660711922266188
8.361474147988956 629.87121112044 1.0578057424233904
8.366701702942372 628.0835398202546 1.0570881033908484
8.371929257895788 627.5896525409177 1.0561965331330692
8.377156812849204 629.280644739122 1.0582154373662536
8.38238436780262 631.4476997764993 1.0598676825771969
8.387611922756037 627.6939430488409 1.05661555068913
8.392839477709453 624.1190098983839 1.0513435008695877
8.398067032662869 616.2070358525729 1.0433078683136767
8.403294587616285 608.8511620746395 1.036849185948032
8.408522142569701 606.7586216297999 1.035161823902587
8.413749697523118 605.7948496033371 1.033714332032435
8.418977252476534 603.9877717842169 1.0323558735165932
8.42420480742995 602.8764349733766 1.0302215964416368
8.429432362383366 604.7412500847895 1.0322125927617627
8.434659917336782 601.9114812267394 1.0292539999116737
8.439887472290199 598.8623778864651 1.0258678089018216
8.445115027243615 597.4180978564218 1.02439926278885
8.450342582197031 592.8325403390965 1.0201895213240482
8.455570137150447 591.860754042612 1.0200576127091878
8.460797692103863 591.0124963608869 1.0195329128688366
8.46602524705728 590.9771177006893 1.0195114061513166
8.471252802010696 595.9417565061262 1.0242455704781395
8.476480356964112 594.449082212936 1.022237870663355
8.481707911917528 597.2725510233515 1.0238824915614333
8.486935466870944 591.0992192958917 1.0174521639037417
8.49216302182436 590.8954180815947 1.0168100907772544
8.497390576777777 598.0145426907707 1.0220011468413166
8.502618131731193 600.8515024272517 1.024770822229439
8.50784568668461 604.3082813147337 1.0271575743148407
8.513073241638025 608.7268926766592 1.0309629206252628
8.518300796591442 608.988276432712 1.0301436315090082
8.523528351544858 613.9682528995729 1.0334364740365427
8.528755906498274 613.743654644814 1.0317926642996824
8.53398346145169 614.4786687084049 1.0321725400233583
8.539211016405106 609.3305615104443 1.0284853791708495
8.544438571358523 609.1237100408138 1.0289037756355515
8.549666126311939 609.9246576767434 1.030072186491139
8.554893681265355 612.5807003117094 1.032782396370882
8.560121236218771 612.609641483512 1.0309834556672275
8.565348791172188 615.8885431264454 1.0320716679167785
8.570576346125604 620.4293106368178 1.0343087071853063
8.57580390107902 623.0718047185181 1.0361249310065437
8.581031456032436 629.2089015539086 1.0414245103107356
8.586259010985852 628.8801667699648 1.041050042732216
8.591486565939269 634.5229300783299 1.0460050007127415
8.596714120892685 638.1162913391165 1.0487528413185625
8.601941675846101 637.2740371108771 1.0473686123533537
8.607169230799517 639.7837174501936 1.0492501241929943
8.612396785752933 639.7509273841944 1.0490015554666894
8.61762434070635 644.5784571854713 1.0528166855470018
8.622851895659766 651.2800529582822 1.0574535059560657
8.628079450613182 662.0954905306136 1.0660474717073982
8.633307005566598 676.7150009790947 1.077039543028008
8.638534560520014 694.3851417969327 1.0918085868521998
8.64376211547343 709.9931168914414 1.1031363505244793
8.648989670426847 733.6650591110807 1.1211735639890552
8.654217225380263 755.6325531924442 1.136791194221925
8.65944478033368 782.6492561971297 1.1566037462287506
8.664672335287095 808.1414063215778 1.173465609545638
8.669899890240512 839.4359406289032 1.195818210580078
8.675127445193928 871.0185253033695 1.217818424666896
8.680355000147344 901.1996768952572 1.2382991183929695
8.68558255510076 915.8739148744529 1.2467896392083535
8.690810110054176 930.2100667753367 1.2561744763166718
8.696037665007593 932.4438889685836 1.2557754110519013
8.701265219961009 927.8882057900101 1.2516443915695386
8.706492774914425 921.4365002567366 1.2470428384248624
8.711720329867841 902.6954289676231 1.2355011181109914
8.716947884821257 878.9924484982624 1.2192574105977645
8.722175439774674 857.2949136413854 1.2037275786207606
8.72740299472809 832.9536708488953 1.1861700717656456
8.732630549681506 813.972266843611 1.173110366270299
8.737858104634922 797.7792459697896 1.1621213106381818
8.743085659588338 783.948355259419 1.1529792387894318
8.748313214541755 781.9271438100527 1.1525684454735092
8.75354076949517 775.6505932599723 1.1476303322266184
8.758768324448587 770.1676898431141 1.142011845698143
8.763995879402003 763.5930248072016 1.1355719311062646
8.76922343435542 754.1663848855585 1.1271865538776802
8.774450989308836 746.451469037946 1.1211248881662517
8.779678544262252 737.1859993637019 1.112929581719269
8.784906099215668 726.5079417556703 1.1043525323108485
8.790133654169084 718.5185740922742 1.0980176077945925
8.7953612091225 710.5331476405288 1.0918944375889676
8.800588764075917 705.1643298697292 1.0876579053992008
8.805816319029333 700.6787791038869 1.0832283236417468
8.811043873982749 697.1351078726359 1.0806351449705216
8.816271428936165 693.3434173827795 1.076564436849454
8.821498983889581 689.8865921189631 1.0744244988058476
8.826726538842998 686.0004598840125 1.071371611803015
8.831954093796414 684.0985659343222 1.0686474743903889
8.83718164874983 680.6899043093787 1.065194799997975
8.842409203703246 678.6688166627432 1.0627585696815636
8.847636758656662 677.272749165257 1.0623071317105457
8.852864313610079 675.2250666666771 1.0606177419617981
8.858091868563495 678.8460452205579 1.0628710551066511
8.863319423516911 682.1425143402936 1.064798918637541
8.868546978470327 686.2270793770615 1.0680299385714678
8.873774533423743 685.8425773901886 1.0674769051030977
8.87900208837716 684.0508070711323 1.065849328185359
8.884229643330576 684.879104804481 1.066147996196378
8.889457198283992 689.2174843626156 1.0696567018991103
8.894684753237408 692.0267081166076 1.0713610098382584
8.899912308190824 699.4283733562593 1.0770311978001865
8.90513986314424 703.943132691477 1.0790567588842597
8.910367418097657 708.0340606392375 1.0808951115846857
8.915594973051073 713.807219844119 1.0842809584231634
8.92082252800449 721.4564822851032 1.090226942994244
8.926050082957905 729.1518500441346 1.0974274035864775
8.931277637911322 739.0140050807927 1.104664046795382
8.936505192864738 744.5504361164702 1.1072971628268404
8.941732747818154 748.4379251720054 1.1091034707849656
8.94696030277157 751.9521613583622 1.1110555977290826
8.952187857724986 758.8760647076394 1.1162131758979277
8.957415412678403 770.3418250771751 1.1242936274005144
8.962642967631819 779.698670278073 1.1304987032441491
8.967870522585235 790.2848123380505 1.1369276571545468
8.973098077538651 798.2803973318255 1.1416283914568837
8.978325632492067 806.1443268651686 1.1469692730933574
8.983553187445484 815.901765929404 1.153751923033931
8.9887807423989 824.2040071145185 1.1589928809361156
8.994008297352316 830.9113104440279 1.164293452724492
8.999235852305732 836.8444736361974 1.169557943450378
9.004463407259149 842.6448690469712 1.1736462535467174
9.009690962212565 853.4100401980118 1.1805338992175511
9.014918517165981 862.6133777923367 1.184119660432941
9.020146072119397 875.5904737714852 1.1924337304168104
9.025373627072813 885.4010631668743 1.1988493420462887
9.03060118202623 893.9963009701981 1.204399656572528
9.035828736979646 906.4248475427179 1.212808439163047
9.041056291933062 920.7263497184282 1.221834056552341
9.046283846886478 939.1927318662595 1.2341870772544055
9.051511401839894 953.3138303155883 1.243169342122347
9.05673895679331 968.3683157482745 1.2508777376779028
9.061966511746727 989.4724021072034 1.2642101322513632
9.067194066700143 1015.9134879461377 1.2809687055767214
9.07242162165356 1048.9488170173427 1.3012453031539972
9.077649176606975 1080.0142966983701 1.3188700655454593
9.082876731560392 1113.0247115540876 1.3382613263786787
9.088104286513808 1145.759418986003 1.3567294676224544
9.093331841467224 1182.0594891141634 1.3778879400141044
9.09855939642064 1219.0359586272584 1.3989293889608723
9.103786951374056 1252.7798740214946 1.4197181119538473
9.109014506327473 1277.0891408023533 1.432962304644516
9.114242061280889 1289.3942425355308 1.4397253712767422
9.119469616234305 1290.6859911261815 1.4375834230323286
9.124697171187721 1283.0525110151248 1.432340927651573
9.129924726141137 1263.7706895043982 1.4206657240040106
9.135152281094554 1237.5756735398368 1.40574807219378
9.14037983604797 1209.0055971276158 1.389923483357819
9.145607391001386 1183.596795911294 1.3752342856378523
9.150834945954802 1168.667977569525 1.3663152310646651
9.156062500908218 1159.838789561814 1.3616933686320207
9.161290055861635 1164.7871522622588 1.375713808578427
9.16651761081505 1182.2176821437517 1.3934265035333406
9.171745165768467 1209.939544890547 1.4152924523349442
9.176972720721883 1231.4074707525185 1.4316287254562394
9.1822002756753 1249.6496678643318 1.4467236138775346
9.187427830628716 1258.8987686916582 1.4554896678538312
9.192655385582132 1253.4157253615147 1.4537763988018189
9.197882940535548 1254.8211088332423 1.4567981449409635
9.203110495488964 1251.8041036280215 1.4574277439168057
9.20833805044238 1254.4158961598143 1.461105019306462
9.213565605395797 1266.309951964907 1.4699547960958086
9.218793160349213 1287.3282133001542 1.4847046204774235
9.224020715302629 1322.9191677882052 1.5074868788485791
9.229248270256045 1378.5090636974585 1.540611641067273
9.234475825209461 1436.393809501997 1.5747943516214025
9.239703380162878 1512.4326495159844 1.6169154927066067
9.244930935116294 1601.5067924096747 1.6648447785891953
9.25015849006971 1693.2941846418546 1.714828880934101
9.255386045023126 1775.7103918008795 1.7594039718300098
9.260613599976542 1828.1112180034693 1.786935356674486
9.265841154929959 1832.9242420575779 1.7911666533875525
9.271068709883375 1781.699555288142 1.7651297638815169
9.276296264836791 1692.3875361044431 1.722445285583025
9.281523819790207 1570.7659878598981 1.6626608147289474
9.286751374743623 1432.0984491493602 1.5894076669142274
9.29197892969704 1294.20879171304 1.5131470589617921
9.297206484650456 1171.7737084797714 1.4401449619753344
9.302434039603872 1075.1931216636226 1.3809359167348403
9.307661594557288 999.3540647519325 1.3331619374203816
9.312889149510704 948.62281930225 1.3016213380484356
9.31811670446412 908.9945830289032 1.2757111699192276
9.323344259417537 877.3942289323217 1.2548979787647991
9.328571814370953 854.7812557290588 1.2369672074211862
9.33379936932437 845.8798592063328 1.2312695705901102
9.339026924277785 836.4665193277323 1.225850159938933
9.344254479231202 827.4758539528646 1.2212568463978828
9.349482034184618 817.7721412142658 1.214414222873128
9.354709589138034 805.96824102067 1.2066298348884443
9.35993714409145 794.644795982717 1.1997306457488228
9.365164699044866 787.9575595167219 1.1959191451957882
9.370392253998283 780.5199761703788 1.1914455415144323
9.375619808951699 774.9619453980551 1.186780084595375
9.380847363905115 773.6955477537338 1.1861259192560523
9.386074918858531 772.2511056668293 1.1860744402987726
9.391302473811947 772.138992250053 1.187344756727942
9.396530028765364 770.8450069207688 1.18713926505332
9.40175758371878 774.433011145148 1.192134406580573
9.406985138672196 774.62727361418 1.1932643429196885
9.412212693625612 770.5892949924885 1.1891007949908101
9.417440248579029 760.8679963297024 1.168058049159221
9.422667803532445 755.0688344748075 1.1570796778533698
9.427895358485861 751.4898729249719 1.150423358660474
9.433122913439277 756.2729237258957 1.1512474536019643
9.438350468392693 757.0976105762902 1.1487804833778306
9.44357802334611 759.3981601324331 1.1486245924941798
9.448805578299526 764.0160367784822 1.1509015037134704
9.454033133252942 765.7280898125455 1.1502083457683427
9.459260688206358 769.0758286314275 1.1506440262054347
9.464488243159774 771.1111743802957 1.1498365961988977
9.46971579811319 770.6495664893176 1.1479666738860168
9.474943353066607 763.8133041797473 1.1408511954425316
9.480170908020023 760.3649343796187 1.136210531321491
9.48539846297344 756.3651094752668 1.131680185291401
9.490626017926855 760.0491021601138 1.1329145941505492
9.495853572880272 766.4929507278608 1.1375463547530102
9.501081127833688 771.6210634369479 1.1401535650200931
9.506308682787104 772.264745434149 1.1395759342992255
9.51153623774052 773.1230042383804 1.1392620556093545
9.516763792693936 771.8046180533122 1.13746922444394
9.521991347647353 775.1297034803986 1.1381447442229928
9.527218902600769 776.4088607184415 1.1373051451474758
9.532446457554185 779.6773330814962 1.1388855615062088
9.537674012507601 782.7751810254196 1.1396784489186502
9.542901567461017 787.9341534495377 1.1421065441778242
9.548129122414434 792.1721022127931 1.144868611915412
9.55335667736785 793.9999685528805 1.1457157481838738
9.558584232321266 794.537521353345 1.1455663947760732
9.563811787274682 795.545488835888 1.1455797430675299
9.569039342228098 796.85878011853 1.1458621256672787
9.574266897181515 797.1712699881141 1.1454599588476955
9.57949445213493 797.7461144974036 1.144648047462948
9.584722007088347 797.1174810312395 1.1418910202548884
9.589949562041763 801.0785109779256 1.1440854444136246
9.59517711699518 802.938146524209 1.1438763393167046
9.600404671948596 802.9582452519337 1.1435307089175017
9.605632226902012 801.8981687680052 1.1418582453711126
9.610859781855428 801.1030970902527 1.1405303098377946
9.616087336808844 798.8081770687786 1.138172806109617
9.62131489176226 801.2862792936235 1.1391417247726314
9.626542446715677 802.6462062911088 1.1399136086880355
9.631770001669093 805.5244412641548 1.1429657208120074
9.636997556622509 804.896529801426 1.1417740638905585
9.642225111575925 803.4078998461835 1.139067729306603
9.647452666529341 800.6969116771807 1.1361535815686852
9.652680221482758 798.3470862267857 1.1346266577620676
9.657907776436174 795.6587122432567 1.1321076269230235
9.66313533138959 792.1350558753795 1.128311543955465
9.668362886343006 792.2530852020102 1.1283749540584305
9.673590441296422 791.0775922098835 1.1266963067147375
9.678817996249839 788.6492054606964 1.1234039555471427
9.684045551203255 783.6796135673002 1.1194763535900762
9.689273106156671 788.6202955872336 1.1231947124635837
9.694500661110087 792.4298972013263 1.1247249299892985
9.699728216063503 790.8888365633253 1.1227579140655086
9.70495577101692 790.1864152449666 1.120931891691734
9.710183325970336 788.3352992833993 1.1199524949645425
9.715410880923752 785.7617659833635 1.1167645832512785
9.720638435877168 783.4431218504589 1.1143482593177971
9.725865990830584 780.048409493701 1.1118192470346344
9.731093545784 772.8714986245922 1.1053618519650963
9.736321100737417 774.230582109113 1.1061421546332921
9.741548655690833 773.7449819002686 1.1055553599106478
9.74677621064425 776.5260639483648 1.1086836598921397
9.752003765597665 780.14764407714 1.110879161547654
9.757231320551082 778.9149466510678 1.109622539796883
9.762458875504498 772.8052646669454 1.1017696536388744
9.767686430457914 768.5103461782858 1.098299560526
9.77291398541133 763.4444957376019 1.0941866340682878
9.778141540364746 760.252706985207 1.0908767427050083
9.783369095318163 759.8855072245394 1.0901751028790472
9.788596650271579 762.9195555855637 1.0921999510889686
9.793824205224995 763.2399825553075 1.0926364102134418
9.799051760178411 766.0235180295887 1.0935958087634692
9.804279315131827 765.1587331791728 1.0920392521344557
9.809506870085244 766.3498214033037 1.0924231539403972
9.81473442503866 767.1502966174738 1.0924331833386467
9.819961979992076 766.8325524875715 1.0913866020217302
9.825189534945492 767.7271878258255 1.0926145427524911
9.830417089898909 773.2469339105784 1.0962171120390276
9.835644644852325 777.9667907251356 1.09828885123078
9.840872199805741 778.2172334453713 1.0972849795297537
9.846099754759157 782.7329010333401 1.1002038275237112
9.851327309712573 787.8358394119376 1.103806507805057
9.85655486466599 792.2456409584067 1.1058906225453116
9.861782419619406 797.6926970031664 1.109373122417985
9.867009974572822 803.0061440600175 1.111003237517128
9.872237529526238 809.9170081980736 1.1158286893008975
9.877465084479654 818.0742275838696 1.1216149340967208
9.88269263943307 825.4699984182869 1.1269057891954213
9.887920194386487 829.275379944621 1.1285593094047188
9.893147749339903 834.4063459403236 1.1318023636729007
9.89837530429332 834.3875455661463 1.129920842433685
9.903602859246735 839.0407320936333 1.1326982890283595
9.908830414200152 841.2632733263982 1.1336331456681712
9.914057969153568 847.76127001213 1.1369045750176878
9.919285524106984 851.8688045627392 1.1391448658831385
9.9245130790604 853.0186917212081 1.1390781925510038
9.929740634013816 854.649780901933 1.1398049965726196
9.934968188967233 855.0077122439806 1.1396182976140246
9.940195743920649 851.1073643020961 1.136620390465678
9.945423298874065 850.0525180378937 1.1366265275801692
9.950650853827481 847.0364448603589 1.1344104562052797
9.955878408780897 849.6910166017849 1.1361824385112804
9.961105963734314 847.8150868054206 1.134585359131373
9.96633351868773 844.1854664407701 1.1319620745613161
9.971561073641146 838.1695363575141 1.1272493568508957
9.976788628594562 832.9793100590301 1.1227822853664957
9.982016183547978 826.7331903417742 1.1181046689716114
9.987243738501395 822.4353400984786 1.1139397558072721
9.99247129345481 821.5093365260348 1.112814247551186
9.997698848408227 818.4856242684791 1.110236295719917
10.002926403361643 815.2626311240598 1.1058370056964164
10.00815395831506 805.9066088662998 1.098495635029882
10.013381513268476 794.4359241337419 1.0903805344502064
10.018609068221892 784.9239426110373 1.0844644409766537
10.023836623175308 774.4522539234905 1.0771963946693657
10.029064178128724 772.5013945039825 1.0755425754735302
10.03429173308214 774.9314162140097 1.077033409349896
10.039519288035557 776.6849662128751 1.077946732037285
10.044746842988973 781.1264236431656 1.0803752631486618
10.049974397942389 777.7847855902651 1.0778355934859896
10.055201952895805 775.1180111523628 1.0757817848507667
10.060429507849221 771.269230536363 1.0719581662562552
10.065657062802638 769.888230834102 1.0711370531638642
10.070884617756054 774.8117628229394 1.07431661169849
10.07611217270947 777.6631715257283 1.07651614962297
10.081339727662886 780.6729379167335 1.077778417990484
10.086567282616302 778.3549093116957 1.0761836720740263
10.091794837569719 783.5051466207966 1.0800776706916655
10.097022392523135 788.7760545517004 1.0830964649665522
10.102249947476551 794.4536756278209 1.0867638030184106
10.107477502429967 797.8260808854419 1.0881985822017786
10.112705057383383 796.661619993812 1.0867937640802148
10.1179326123368 787.5573043449724 1.080607953164511
10.123160167290216 782.1004444429583 1.0767105454643546
10.128387722243632 776.2769134743875 1.072423109081901
10.133615277197048 772.4650916495274 1.0690153526059265
10.138842832150464 768.3962278679347 1.0645592212735189
10.14407038710388 761.4908273165881 1.0596851668796472
10.149297942057297 757.6055634641904 1.057458147879809
10.154525497010713 753.0506007656508 1.0559307307054757
10.15975305196413 751.4227102245602 1.0548221115075471
10.164980606917545 743.6850962154571 1.0481082812314884
10.170208161870962 741.3629804340216 1.0451945803367328
10.175435716824378 744.4462359080093 1.0472605690436445
10.180663271777794 744.3062061252174 1.0464541044824218
10.18589082673121 742.769009767154 1.0444362717674036
10.191118381684626 737.8696200305025 1.0409302689189792
10.196345936638043 734.1755615854038 1.037433687430513
10.201573491591459 733.740226477308 1.037191615197542
10.206801046544875 730.9000144278382 1.0353543981673587
10.212028601498291 730.5891229358349 1.0349592642057321
10.217256156451707 729.5815974751 1.0339911612674122
10.222483711405124 728.2009097332186 1.0328252942908787
10.22771126635854 729.9966605193391 1.0343154096026332
10.232938821311956 731.3862942948917 1.0351791941272046
10.238166376265372 732.5262739387781 1.0347392555735841
10.243393931218788 730.1233873728225 1.0321347213714724
10.248621486172205 724.6328800201956 1.0278491851071716
10.253849041125621 727.5438076437173 1.0303561976142441
10.259076596079037 724.6817815092129 1.0301559156144326
10.264304151032453 722.813095554127 1.028655211501352
10.26953170598587 728.5435206131242 1.0317491998420854
10.274759260939286 730.1117591084177 1.031394940332721
10.279986815892702 736.108622410127 1.0355641577483448
10.285214370846118 740.9936674023872 1.039682294204908
10.290441925799534 743.6507977419146 1.040945231280712
10.29566948075295 746.7076735047383 1.0428293352469125
10.300897035706367 746.9815326117683 1.0407399736670477
10.306124590659783 750.4447991233511 1.0423313346768643
10.3113521456132 755.4710132386873 1.0459277101943305
10.316579700566615 769.5689206833671 1.056841769796324
10.321807255520032 775.1629655373902 1.0605401182526986
10.327034810473448 781.6833646393295 1.064815694573059
10.332262365426864 789.395770593055 1.0690786897313194
10.33748992038028 805.2401188753253 1.0791667127293225
10.342717475333696 814.5189427231019 1.0841162659733399
10.347945030287113 826.5694772366501 1.0907200658586478
10.353172585240529 843.3620429798762 1.1016131178377844
10.358400140193945 859.3270385292989 1.111754666519445
10.363627695147361 875.0244996518634 1.1210371203345912
10.368855250100777 884.6222444093681 1.1271504149584535
10.374082805054194 884.4207145781622 1.127095724553657
10.37931036000761 877.36692654953 1.1220742914499011
10.384537914961026 867.8036249527622 1.115813002804011
10.389765469914442 855.4646679684893 1.106332858957525
10.394993024867858 851.3537413271878 1.1036271329265055
10.400220579821275 847.3577526890491 1.1010839021108239
10.40544813477469 840.1843159599581 1.0957728916398213
10.410675689728107 833.9586094731293 1.091754083138838
10.415903244681523 828.3359836473705 1.0879026032413102
10.42113079963494 825.2235721690955 1.0848641744490843
10.426358354588356 821.9735831287591 1.0823732957995564
10.431585909541772 818.8336624344167 1.0800023223182735
10.436813464495188 814.7492997186829 1.0783585390480395
10.442041019448604 806.4860995287646 1.0727423824542628
10.44726857440202 796.866817685608 1.0660455308238996
10.452496129355437 783.6165526032548 1.0563586241172263
10.457723684308853 776.0043520222063 1.0512347846057517
10.462951239262269 766.825735329899 1.0435052053664755
10.468178794215685 758.7550208731511 1.0375452443605582
10.473406349169101 751.0926056977456 1.0323523919544524
10.478633904122518 744.8562098744275 1.0278684082649754
10.483861459075934 736.0352570869629 1.0223937830816738
10.48908901402935 722.2062557733395 1.0123300139431282
10.494316568982766 713.636012575463 1.005884628349392
10.499544123936182 706.6432564455458 1.0003913943117309
10.504771678889599 697.6400010625463 0.9936539776079935
10.509999233843015 693.8574484638511 0.9909419770237523
10.515226788796431 689.9658929422123 0.9876884342303321
10.520454343749847 686.4781897599304 0.9844356788154051
10.525681898703263 682.6148139581315 0.9808471249040711
10.53090945365668 684.2721262691671 0.9815917496051338
10.536137008610096 684.0769248366657 0.9820261035316127
10.541364563563512 682.3605963423131 0.9811861219919944
10.546592118516928 679.1163567609311 0.9785746616139193
10.551819673470344 673.8584091674047 0.9739452342080974
10.55704722842376 672.5653089686085 0.9726994096781384
10.562274783377177 673.451993187407 0.9732763402489822
10.567502338330593 670.7670469216524 0.9707091716319517
10.57272989328401 670.0549627109561 0.9694768284176356
10.577957448237425 668.1436478196858 0.9678810652418002
10.583185003190842 668.2733392361338 0.9679648698918859
10.588412558144258 666.0956931896977 0.9658040266321385
10.593640113097674 664.2564436435306 0.9646357078223261
10.59886766805109 662.6550605360923 0.9626009609205177
10.604095223004506 658.6493038394984 0.9589933333482716
10.609322777957923 658.7449208837584 0.9589412974623017
10.614550332911339 655.8373406617934 0.9558117466985336
10.619777887864755 660.4300800399224 0.9586974824456187
10.625005442818171 664.7391054066716 0.9630659998721556
10.630232997771587 665.9337479755035 0.9646229962102019
10.635460552725004 666.7979411726167 0.9652444497366476
10.64068810767842 670.6670509300101 0.9673301405550562
10.645915662631836 675.7211510074807 0.9699088705115363
10.651143217585252 683.211596973923 0.9753300531421797
10.656370772538668 692.1217977981946 0.9809146220084588
10.661598327492085 699.2876256153137 0.985760108003654
10.666825882445501 708.9729351670737 0.9926658973055762
10.672053437398917 718.763809019924 0.9986348120357121
10.677280992352333 724.8505851144354 1.0026241437006649
10.68250854730575 727.1586641334409 1.004313451347978
10.687736102259166 726.5667336406532 1.002825678059936
10.692963657212582 724.5444846904289 1.0013957524662171
10.698191212165998 723.2883100377203 1.000553219824124
10.703418767119414 718.6453183383019 0.9960891164070497
10.70864632207283 707.3174420590119 0.987692709650124
10.713873877026247 700.1329096373652 0.9819187212259277
10.719101431979663 694.2538010326525 0.977778289915362
10.72432898693308 694.0921290987187 0.9772908754547491
10.729556541886495 693.7796976736363 0.976950022324715
10.734784096839912 694.6623356943322 0.9773593118341629
10.740011651793328 687.9038767754911 0.9721701522056223
10.745239206746744 680.1044613960024 0.9660320052086565
10.75046676170016 675.2899952623236 0.9626064231155538
10.755694316653576 669.0415385282251 0.9577798345040817
10.760921871606993 667.7992776960767 0.9564858750274612
10.766149426560409 671.8600329082991 0.9592578073086958
10.771376981513825 672.0335355438737 0.959191763269792
10.776604536467241 672.8670632969659 0.9601768662615662
10.781832091420657 676.8097962914791 0.9625543475463347
10.787059646374074 678.8003658340909 0.9637944218686626
10.79228720132749 684.9976825665645 0.9669075712695027
10.797514756280906 693.8019541019471 0.9725003633214928
10.802742311234322 708.0859651215254 0.9823709474092279
10.807969866187738 724.6183428916132 0.9939023334464533
10.813197421141155 745.4225750982519 1.0076386650854163
10.81842497609457 769.6513874704156 1.0240614412670477
10.823652531047987 810.5813543728196 1.050609318701232
10.828880086001403 871.6125461414877 1.0891363794340223
10.83410764095482 952.2961096107236 1.1384990874742904
10.839335195908236 1050.976903590516 1.195721712113413
10.844562750861652 1152.170559037593 1.2519253300619573
10.849790305815068 1231.6883781694614 1.2926156221859044
10.855017860768484 1275.7418346374686 1.3134362067517376
10.8602454157219 1277.8398922050662 1.3146319539394369
10.865472970675317 1238.0648197983887 1.2930375635006444
10.870700525628733 1167.9295035513478 1.2556055102101233
10.875928080582149 1085.1271782226215 1.2104263065602323
10.881155635535565 999.9584226219472 1.162162862827109
10.886383190488981 921.3855922150947 1.1152946712397105
10.891610745442398 859.0470592572426 1.0768473909120082
10.896838300395814 809.9988391656376 1.044684930615658
10.90206585534923 779.7763129616982 1.024889366381277
10.907293410302646 761.9008118006147 1.0129258529350873
10.912520965256062 746.538846703025 1.0020543279276
10.917748520209479 735.5842276353267 0.9944700351295243
10.922976075162895 726.1363137185477 0.9877164104278495
10.928203630116311 721.6107434739932 0.984853340117691
10.933431185069727 715.8998459995054 0.9809073066125832
10.938658740023143 713.9358273771838 0.979004291971023
10.94388629497656 707.752207768907 0.9745656239000923
10.949113849929976 707.4817522670677 0.9742467691280162
10.954341404883392 703.3615225635953 0.9697870876822199
10.959568959836808 698.6610538923907 0.9660757137737894
10.964796514790224 698.0943597043655 0.9655619995031517
10.97002406974364 700.9069307235076 0.9708388260077462
10.975251624697057 699.095564083667 0.9723895998847865
10.980479179650473 696.6033702690601 0.9723383908714259
10.98570673460389 693.1877298666562 0.9714342842432683
10.990934289557305 690.3747178453393 0.9703974261824948
10.996161844510722 686.1359458863662 0.9684556253214778
11.001389399464138 680.3798866550659 0.9648031344175987
11.006616954417554 675.1221346258869 0.9615114004600999
11.01184450937097 667.9453488974128 0.9573350352895644
11.017072064324386 662.568037330852 0.9542120750650614
11.022299619277803 657.0654453774799 0.9509629554355001
11.027527174231219 651.346100379401 0.9472532903384044
11.032754729184635 648.3339971228108 0.9453497700713852
11.037982284138051 643.7101352399974 0.9424356320539138
11.043209839091467 638.9619907511602 0.9392812146470807
11.048437394044884 636.0932389184034 0.9376851298049492
11.0536649489983 633.5530356971092 0.9362832078393082
11.058892503951716 632.264012283166 0.9358110557176768
11.064120058905132 629.9127436702388 0.9341970570218705
11.069347613858548 628.480938776392 0.9337122083085628
11.074575168811965 627.9282264801153 0.9335223691231049
11.079802723765381 621.0638090679674 0.9284192621642017
11.085030278718797 618.5367891766491 0.9268171268174122
11.090257833672213 614.8694894295351 0.9241857109673663
11.09548538862563 614.6593535397684 0.9240082298807263
11.100712943579046 613.0360584611038 0.9235721395016118
11.105940498532462 609.4383052897805 0.9211810174347053
11.111168053485878 609.6303128625661 0.9215501119291126
11.116395608439294 603.4822293898964 0.9173642401751841
11.12162316339271 599.8241545050724 0.9145887243472841
11.126850718346127 595.4558197558549 0.9116988451996655
11.132078273299543 594.7492347921617 0.9114419922872068
11.13730582825296 592.9658927697309 0.9099754795477581
11.142533383206375 590.4142323916134 0.9085443603641661
11.147760938159792 586.4843613738153 0.9057079500966416
11.152988493113208 582.2660073766593 0.9026178430491902
11.158216048066624 576.8277016358829 0.8986993796015145
11.16344360302004 567.9884192873402 0.8915397822545211
11.168671157973456 561.9906373420258 0.8866880654699479
11.173898712926873 563.8569340291757 0.8887402718185742
11.179126267880289 560.7980969465882 0.8861435411968301
11.184353822833705 561.2734285324811 0.8863314125735662
11.189581377787121 555.7512509708184 0.8825017959779763
11.194808932740537 548.5311562204724 0.8766397528689756
11.200036487693954 547.8628820029517 0.8763896470166895
11.20526404264737 544.6456227080067 0.8742545426823084
11.210491597600786 544.1743000187142 0.8734713332921952
11.215719152554202 542.1923951107243 0.872586761057828
11.220946707507618 543.2046558617521 0.8734751011318708
11.226174262461035 544.6709457220986 0.8742347365454586
11.23140181741445 543.593026625148 0.874001847968517
11.236629372367867 541.2869862901525 0.8717322362197434
11.241856927321283 537.8076410278392 0.8692274681669174
11.2470844822747 537.1309644174215 0.8690450764414847
11.252312037228116 535.2160789084265 0.8673458590494943
11.257539592181532 534.1826378546672 0.8662894742330556
11.262767147134948 532.520436214769 0.8648436858383938
11.267994702088364 533.1423878743944 0.8654119219019679
11.27322225704178 537.1651672177129 0.8687871483077493
11.278449811995197 538.6062420936132 0.8701710303384054
11.283677366948613 538.5925426079797 0.8702150476096658
11.288904921902029 539.7126164271656 0.8711840699909819
11.294132476855445 539.240531400733 0.8706576699652441
11.299360031808861 537.3107604250742 0.8690769822705534
11.304587586762278 535.4036218192758 0.8672701943168054
11.309815141715694 528.9546934053063 0.8609998436057325
11.31504269666911 525.491289885524 0.8580309047607133
11.320270251622526 528.7171859416474 0.8601064635858409
11.325497806575942 525.8348631037624 0.8574193803467405
11.330725361529359 529.2733871600803 0.8600726146352703
11.335952916482775 531.5834104703819 0.8615731162896272
11.341180471436191 529.8082329147728 0.8601390315730427
11.346408026389607 524.7156054503818 0.8557979070066567
11.351635581343023 519.6068957716806 0.8519670417841269
11.35686313629644 517.3576740120014 0.8502501214653256
11.362090691249856 519.7576047969318 0.8516818506540765
11.367318246203272 522.3507373703005 0.8539187923242049
11.372545801156688 524.2923985712916 0.8553925990332961
11.377773356110104 522.0286807456528 0.8534105070028023
11.38300091106352 520.290078327659 0.8527245263644805
11.388228466016937 518.2113756499182 0.8511444162476997
11.393456020970353 518.8903530057684 0.851889388032881
11.39868357592377 519.4171713176281 0.8526147173993799
11.403911130877185 519.939436210265 0.8530824351929374
11.409138685830602 520.9633521486062 0.85416385321068
11.414366240784018 519.0399993677896 0.8520426433657445
11.419593795737434 518.596914187419 0.851026718743687
11.42482135069085 518.0730728955189 0.8508357539413041
11.430048905644266 519.9276563938143 0.8522127122977873
11.435276460597683 519.4009230335492 0.8518032892534427
11.440504015551099 522.2917241808186 0.8546517198713651
11.445731570504515 523.0852630543875 0.8549885908820903
11.450959125457931 524.5201509200826 0.8559509622679868
11.456186680411347 531.3097281598913 0.8618670612882331
11.461414235364764 531.6471175170631 0.8617955273403702
11.46664179031818 529.432493001769 0.8602275688431998
11.471869345271596 534.5499545919762 0.8640423299029945
11.477096900225012 539.9984210657591 0.8692166095351521
11.482324455178428 545.9503512165169 0.8817506514607367
11.487552010131845 549.6327748325426 0.8871410857280964
11.49277956508526 549.1853175998381 0.8887259033918585
11.498007120038677 549.4747256125597 0.8902704164450981
11.503234674992093 551.4785000559216 0.8927385899267485
11.50846222994551 556.6748714136005 0.8981236742356303
11.513689784898926 560.1291882470779 0.9023551822643294
11.518917339852342 560.1153307926278 0.9034189785345249
11.524144894805758 559.7995366418744 0.9046588383194339
11.529372449759174 553.3698324235052 0.900304287788275
11.53460000471259 551.9146112045454 0.8993775206719284
11.539827559666007 550.819709443891 0.8993607484135271
11.545055114619423 547.5149796007029 0.897259207814966
11.550282669572839 543.9895052809127 0.8952011573865449
11.555510224526255 540.446144165431 0.8932660671801567
11.560737779479672 536.8160212306716 0.8906845019120252
11.565965334433088 537.6498462569299 0.8917021848457003
11.571192889386504 538.0891869503185 0.8929219201513287
11.57642044433992 535.4909141456426 0.8911483139262806
11.581647999293336 534.2516032099588 0.8908198978232398
11.586875554246753 531.4903501965649 0.8888356425807529
11.592103109200169 529.1358323396478 0.8877519135448542
11.597330664153585 526.3566011674772 0.8864927563278305
11.602558219107001 522.2744314263996 0.8837115849161296
11.607785774060417 517.4863582193619 0.8802201338458527
11.613013329013834 515.707534814317 0.8792156468721863
11.61824088396725 510.8491620172396 0.8756883553190106
11.623468438920666 506.2271121712206 0.8725133785636745
11.628695993874082 501.29331933554903 0.8682274721760522
11.633923548827498 498.8441617796308 0.866937670036356
11.639151103780915 498.7764559585504 0.8672749182854294
11.64437865873433 495.476679514458 0.864767764902192
11.649606213687747 492.1185275979338 0.8625887991404664
11.654833768641163 482.3893698273374 0.8543233278955987
11.66006132359458 478.67691231422515 0.8519612621822699
11.665288878547996 472.01652785190055 0.8464287349200956
11.670516433501412 470.2753293542392 0.8448708697705184
11.675743988454828 467.96992614409845 0.8435151169206476
11.680971543408244 467.24067478764437 0.8424472938711041
11.68619909836166 470.3288291235032 0.8457222830002081
11.691426653315077 473.59254318521334 0.849923682046699
11.696654208268493 473.80587915952975 0.8506690122436458
11.701881763221909 469.07469967596097 0.8470559813448061
11.707109318175325 461.65757388238563 0.8407301750095394
11.712336873128741 458.56972195288915 0.8372497640764445
11.717564428082158 458.66134104600474 0.8387711889472992
11.722791983035574 460.023357480595 0.840356321154815
11.72801953798899 460.19255765089395 0.841116149949647
11.733247092942406 458.6881810701016 0.8401522524555644
11.738474647895822 459.0698280461077 0.8399902993524263
11.743702202849239 457.64893347473907 0.8388921931678446
11.748929757802655 455.20028437241206 0.8368459405768635
11.754157312756071 453.44171749216173 0.8357114573725272
11.759384867709487 452.8665493838283 0.8360961561911691
11.764612422662903 457.48454555556907 0.8407281406221085
11.76983997761632 461.2951307539532 0.8443837372514434
11.775067532569736 463.65428420189517 0.8466443407830875
11.780295087523152 465.6493055914211 0.8488812163327987
11.785522642476568 466.29281011640705 0.8495005687322671
11.790750197429984 465.7140355321789 0.849161160365459
11.7959777523834 467.35063308353904 0.8506504090774514
11.801205307336817 470.4590087129413 0.8526133464518844
11.806432862290233 477.9424094495096 0.8589809217627816
11.81166041724365 486.1995919420652 0.8661621663814363
11.816887972197065 495.4627664897249 0.8743477105363451
11.822115527150482 499.04975436997756 0.8772505979692424
11.827343082103898 502.1170085399458 0.8801896506922858
11.832570637057314 501.61763901731837 0.8791566738707477
11.83779819201073 500.79572475804224 0.8787162954947304
11.843025746964146 497.9499565016387 0.8763557040340275
11.848253301917563 498.17700708236254 0.8767971434113945
11.853480856870979 499.3736491442818 0.8786453232351925
11.858708411824395 496.62738450795433 0.8761616633231563
11.863935966777811 488.090325001066 0.869394804615163
11.869163521731227 483.071834415246 0.8650862441388548
11.874391076684644 481.4488755860077 0.8638944305405158
11.87961863163806 482.02159042660975 0.8644223499083042
11.884846186591476 483.3955637820661 0.8657117423487943
11.890073741544892 480.4541603654616 0.8636266849637083
11.895301296498308 479.1215926601245 0.8627401544731171
11.900528851451725 478.19205336423613 0.8623074170374864
11.90575640640514 480.426330032017 0.8642495224509413
11.910983961358557 485.0980349399253 0.868321948402581
11.916211516311973 487.15788712974626 0.8703696119693666
11.92143907126539 489.5171305592274 0.8727292544546841
11.926666626218806 491.40284626504223 0.8750300300472073
11.931894181172222 491.40205723949146 0.875277954579691
11.937121736125638 495.68279893300235 0.879331997806075
11.942349291079054 498.49140075492033 0.8819128096840151
11.94757684603247 500.1670056482571 0.8831428386737646
11.952804400985887 500.59610659072325 0.8838695632153238
11.958031955939303 498.1604939352727 0.8821781730421385
11.963259510892719 494.3099278099973 0.8786444008602865
11.968487065846135 490.9981256531312 0.8763071211327126
11.973714620799552 487.9989128913674 0.8738949377884131
11.978942175752968 488.27624529063456 0.874303685552742
11.984169730706384 487.7458569828082 0.8744484477325618
11.9893972856598 486.09352537952776 0.8732644699657519
11.994624840613216 485.6387863394927 0.8734270386975433
11.999852395566633 483.89722381171293 0.8726450009048164
12.005079950520049 485.1500801719193 0.8733397843661309
12.010307505473465 486.32932180146685 0.874649509752549
12.015535060426881 491.0774280672453 0.8783377156328336
12.020762615380297 498.0128712721549 0.8843399800156746
12.025990170333714 503.6483897115854 0.8894899213393025
12.03121772528713 513.3989270561933 0.8982799711264552
12.036445280240546 526.9785819009766 0.9104181312825167
12.041672835193962 543.8991832322178 0.925351117208245
12.046900390147378 566.2919268582156 0.9445339811133829
12.052127945100795 598.6884477962426 0.9713267071395254
12.05735550005421 639.1595616462446 1.0036788979950488
12.062583055007627 689.84527242717 1.04254782311831
12.067810609961043 751.3249961979802 1.088111218905361
12.07303816491446 818.0293906496734 1.135691969037417
12.078265719867876 895.2879996453798 1.1884181201156951
12.083493274821292 984.0358660259986 1.2460872151462414
12.088720829774708 1067.978039975106 1.2987209497441725
12.093948384728124 1137.6454750860762 1.3405608724666105
12.09917593968154 1180.3478280652223 1.3657506122160958
12.104403494634957 1191.5739470993249 1.3729293451495068
12.109631049588373 1167.3926137322217 1.3587483971802468
12.114858604541789 1118.7501896202866 1.3304923887226858
12.120086159495205 1056.9698444998965 1.2939754824839107
12.125313714448621 983.1142906924881 1.247786896149341
12.130541269402038 915.40206383936 1.204568119047435
12.135768824355454 852.8697361056342 1.1630752259169408
12.14099637930887 790.3751263512194 1.1194934783876735
12.146223934262286 741.3828142863933 1.0848609972643588
12.151451489215702 697.3158082304627 1.052251942349694
12.156679044169119 655.8482464961876 1.0205100620597254
12.161906599122535 625.8454698555017 0.997554366258798
12.167134154075951 592.7973168250235 0.9709880843341295
12.172361709029367 565.4252378576342 0.9487021077594113
12.177589263982783 544.70558189599 0.9320221568660976
12.1828168189362 522.9061418328971 0.9133201270188459
12.188044373889616 506.2046263554139 0.8996452262191625
12.193271928843032 494.2825249334545 0.8898950643801091
12.198499483796448 481.89086376603456 0.8781078431528487
12.203727038749864 472.09921769351206 0.868863122067963
12.20895459370328 465.6994043906764 0.862758611149811
12.214182148656697 459.46429996198026 0.857068899108693
12.219409703610113 456.45220306237655 0.8552746412540218
12.22463725856353 452.3301691062682 0.8515372321601098
12.229864813516945 448.1766726320056 0.8479581832422505
12.235092368470362 447.03551446655104 0.84697927823236
12.240319923423778 444.23646960211084 0.8445138076702063
12.245547478377194 443.724214853216 0.8444789236329301
12.25077503333061 443.85299665916153 0.8446908258775159
12.256002588284026 439.49093463592504 0.8402873712162107
12.261230143237443 437.48003387460943 0.8387305231188761
12.266457698190859 435.9395710353482 0.837313354210615
12.271685253144275 436.3763089160019 0.8381628694753654
12.276912808097691 438.15978272373513 0.8407207938202799
12.282140363051107 437.69664573618746 0.8401940823417576
12.287367918004524 434.34471797753037 0.8373127351554303
12.29259547295794 430.01879179990965 0.8330701635917248
12.297823027911356 427.6009072877891 0.8307396485656677
12.303050582864772 425.52658299047664 0.8290571759463877
12.308278137818188 427.97810747623714 0.8313989960714357
12.313505692771605 430.7734163483216 0.8373540020689407
12.31873324772502 432.61444824691955 0.8481082603590837
12.323960802678437 432.54787688877906 0.852994313793129
12.329188357631853 430.18104292178356 0.8550637525481802
12.33441591258527 428.2564258941028 0.8563078244115694
12.339643467538686 427.7164268023194 0.8589262989601502
12.344871022492102 424.87988572246564 0.8593020240487103
12.350098577445518 424.12503683027273 0.8607548058717674
12.355326132398934 421.1425485157289 0.8609188578726896
12.36055368735235 419.1318252403209 0.8614451620250295
12.365781242305767 417.37933792001166 0.8621321642875023
12.371008797259183 415.5808880429278 0.8624829318752194
12.376236352212599 412.7745955985708 0.8615038429886681
12.381463907166015 407.86060361749435 0.8585429354620873
12.386691462119432 407.67161526017105 0.8603545096143779
12.391919017072848 402.7544384446374 0.8570903595804086
12.397146572026264 399.3377626092986 0.8548664945707067
12.40237412697968 397.75994402675093 0.8548028185789938
12.407601681933096 395.64308001502786 0.8544038697124187
12.412829236886513 394.30883971529533 0.8549076510903022
12.418056791839929 394.6229368836992 0.8574076807235197
12.423284346793345 390.60418880537594 0.8550150874669513
12.428511901746761 385.9216273756226 0.8524444434388961
12.433739456700177 385.8479356712169 0.8543014542731995
12.438967011653594 386.0402965430303 0.8564781658964099
12.44419456660701 389.26922878750315 0.860967587706801
12.449422121560426 391.43917111350487 0.8636042666426298
12.454649676513842 390.55698900273984 0.8636008589304447
12.459877231467258 387.07771429329836 0.8605550231910432
12.465104786420675 382.88668841492284 0.8575515227333675
12.47033234137409 378.04252054632207 0.8539363958692494
12.475559896327507 375.58496871767176 0.8518852579633526
12.480787451280923 375.388981474942 0.8524682354321467
12.48601500623434 373.24794952554186 0.8509239676301805
12.491242561187756 372.9651375808682 0.8515838814459536
12.496470116141172 371.5662183205398 0.8517652618676707
12.501697671094588 373.0591818524073 0.8551929641104173
12.506925226048004 376.4555437759297 0.8616329372739001
12.51215278100142 375.9331886813846 0.8638019107048324
12.517380335954837 372.7932266825807 0.8621692227706221
12.522607890908253 370.62833733313425 0.8603598592841132
12.527835445861669 367.5654950622369 0.8571392418069059
12.533063000815085 371.5804037501238 0.8608700190990498
12.538290555768501 375.0607271741276 0.8654634835021352
12.543518110721918 377.43434971524323 0.8685137576162038
12.548745665675334 380.6634313016884 0.8733625907749154
12.55397322062875 378.45515241464943 0.8727253272864133
12.559200775582166 375.2642030995053 0.8708569840479672
12.564428330535582 370.8338850111396 0.8611410051666735
12.569655885488999 366.8369220176748 0.848165799651059
12.574883440442415 366.90866190232975 0.8442149502230513
12.580110995395831 368.2313234146634 0.8421707373041423
12.585338550349247 365.7382727183732 0.8373439647077503
12.590566105302663 364.45056855139103 0.8338279892584011
12.59579366025608 361.7654517135706 0.8296529853420788
12.601021215209496 360.2672707865183 0.8266508548977375
12.606248770162912 361.31810497681744 0.8257687356595864
12.611476325116328 360.1710460034108 0.8228935535649224
12.616703880069744 362.0807732683066 0.8237613490372605
12.62193143502316 363.6609527857895 0.824425966283069
12.627158989976577 365.8833546664147 0.82583889071939
12.632386544929993 366.6899547972493 0.8250309446044032
12.63761409988341 369.546326178134 0.8271072190129358
12.642841654836825 372.308298986956 0.8294477356159264
12.648069209790242 378.4113771577761 0.8361945448742736
12.653296764743658 383.55075564804656 0.8408995969915769
12.658524319697074 387.6999678055719 0.8453826092273303
12.66375187465049 396.3219090287147 0.8544823845866499
12.668979429603906 401.31107412525836 0.8579249133303753
12.674206984557323 412.4614710210234 0.8685803251697354
12.679434539510739 421.4276016089713 0.8766711282969356
12.684662094464155 428.14986327586627 0.8822695710296176
12.689889649417571 432.7232998891716 0.8864909372706705
12.695117204370987 436.6972339645469 0.8898074421706392
12.700344759324404 442.4068093037632 0.8950825003785212
12.70557231427782 446.71002642708396 0.8994248055845527
12.710799869231236 447.0614124676607 0.8988659940893841
12.716027424184652 444.6791139746535 0.8963719842737857
12.721254979138068 440.5854297546709 0.8926051997997148
12.726482534091485 438.15689288143346 0.8902136908442668
12.7317100890449 442.48465368637386 0.8949243616528811
12.736937643998317 452.2042052907686 0.9045580750957991
12.742165198951733 466.34431509551666 0.9173689153588046
12.74739275390515 486.1103199773083 0.9356900369061872
12.752620308858566 507.64800224231476 0.9553674632762703
12.757847863811982 527.3544312455276 0.9729825201498723
12.763075418765398 535.4353712644996 0.980587687249774
12.768302973718814 537.3738567192058 0.9814975242986073
12.77353052867223 535.5676035960578 0.9792394829658058
12.778758083625647 529.8602852391253 0.9736203454769438
12.783985638579063 527.1847068093912 0.9700577365928392
12.789213193532479 526.1895790574479 0.9685998565607333
12.794440748485895 524.8891689080112 0.9669312206432757
12.799668303439312 532.1865897481521 0.9729230124907353
12.804895858392728 543.919001704695 0.9838113883929883
12.810123413346144 556.3881804284732 0.9949856761616599
12.81535096829956 575.8934386749277 1.0118081849483462
12.820578523252976 601.920156818524 1.0344996449435058
12.825806078206393 634.0884136013619 1.061332401638209
12.831033633159809 674.2651908594007 1.0940992220061656
12.836261188113225 706.9528522199096 1.120281130779311
12.841488743066641 732.5034957015858 1.1400441697239192
12.846716298020057 751.3280129467589 1.1545225297147914
12.851943852973474 745.1220708710464 1.1496557577800164
12.85717140792689 716.1111730041298 1.1266887572772382
12.862398962880306 670.4671977289496 1.0898008771363368
12.867626517833722 616.4951371078149 1.0451644360760888
12.872854072787138 567.4767531743437 1.0021121030791549
12.878081627740555 529.7302746899074 0.9677776200847643
12.88330918269397 501.6910215344739 0.9418199130042906
12.888536737647387 481.5531094080967 0.9226647387339826
12.893764292600803 463.1841864286911 0.9046973585698763
12.89899184755422 450.6870577258563 0.8924394858822904
12.904219402507636 444.3611942593078 0.8856366714519236
12.909446957461052 438.5385025126891 0.8797377771643149
12.914674512414468 434.08799889895715 0.8756468860311815
12.919902067367884 426.78433685828037 0.8674664786097132
12.9251296223213 418.14532301568306 0.8580266569602276
12.930357177274717 416.2665107347775 0.8551596589844723
12.935584732228133 416.61939913583956 0.8543703106951045
12.940812287181549 415.7052112233527 0.8535352957592311
12.946039842134965 417.068819677043 0.8544864806301272
12.951267397088381 411.77924593857153 0.8491642426247963
12.956494952041798 409.06661649005633 0.8464281679171078
12.961722506995214 412.31193098874184 0.849579491769747
12.96695006194863 415.91035802822626 0.8535692803670218
12.972177616902046 413.8563884628651 0.8521973111616987
12.977405171855462 405.44256270142677 0.8437756141825556
12.982632726808879 396.79065211969464 0.8357537642004954
12.987860281762295 396.5821312849391 0.834707440235921
12.993087836715711 391.63108608248854 0.8293496015202468
12.998315391669127 387.81617650523555 0.8243465826996118
13.003542946622543 383.698674330837 0.8191606369510102
13.00877050157596 384.43354602729517 0.8199236374652439
13.013998056529376 387.02993011244854 0.8226156789903154
13.019225611482792 388.9721718356481 0.8245718038943066
13.024453166436208 390.23581824945336 0.826682400907493
13.029680721389624 392.0022335216067 0.8294036660202885
13.03490827634304 394.6236362408365 0.8317067022115552
13.040135831296457 398.123303783988 0.8357167868918628
13.045363386249873 402.2838244380198 0.8398122835029604
13.05059094120329 405.57658323758153 0.8428177856678508
13.055818496156705 407.6577303504658 0.8452919776262858
13.061046051110122 411.60585738442626 0.8491612259065987
13.066273606063538 418.10289591578373 0.8553554602103476
13.071501161016954 429.509396664198 0.8668709969018269
13.07672871597037 441.81128865526114 0.8788278356521093
13.081956270923786 457.30346100752956 0.8941490412965234
13.087183825877203 474.1807559440714 0.910371373475618
13.092411380830619 494.4560659374516 0.9286215240176873
13.097638935784035 519.3286964681541 0.9517165450858872
13.102866490737451 544.2337696576005 0.9742445143778888
13.108094045690867 566.1809332928731 0.9932764545610363
13.113321600644284 585.0987804510073 1.0098478966572668
13.1185491555977 603.8678439156552 1.0258533420004399
13.123776710551116 618.809118782775 1.0382070223195752
13.129004265504532 632.4401467130473 1.0500293686867572
13.134231820457948 639.0635216690947 1.0555141930852239
13.139459375411365 644.9384114092773 1.0604900706431117
13.14468693036478 647.0665063656553 1.062327993519528
13.149914485318197 643.9862695833424 1.0597674577418015
13.155142040271613 640.3737208520531 1.057264832624279
13.16036959522503 637.0816941003195 1.0548815863568024
13.165597150178446 627.523837754829 1.0470812910397607
13.170824705131862 611.589527064841 1.034048309187823
13.176052260085278 594.581954756068 1.0197430891980652
13.181279815038694 571.773920555266 1.0002513231366656
13.18650736999211 551.0630393808367 0.982319630017902
13.191734924945527 529.5679978202916 0.9630773206143478
13.196962479898943 511.78757057745895 0.9465447277157726
13.202190034852359 494.790395049574 0.9309556777051149
13.207417589805775 483.9355913881498 0.9207330590852026
13.212645144759191 471.55332611976667 0.9088477832479103
13.217872699712608 458.1159558554856 0.8964305248712943
13.223100254666024 447.4739531429612 0.886364286228964
13.22832780961944 438.1916739811081 0.8769832645356119
13.233555364572856 428.04145921101065 0.8673820776563121
13.238782919526273 417.3361253172384 0.8560426778205468
13.244010474479689 404.72560589701703 0.842795426124292
13.249238029433105 394.42252096448675 0.8327821401797236
13.254465584386521 387.3935428810811 0.8253757980061868
13.259693139339937 384.2449897822786 0.8226371266821344
13.264920694293354 378.95477462266774 0.8171849724434036
13.27014824924677 373.89997430079427 0.8121796352078638
13.275375804200186 370.37672654797746 0.8091777622294832
13.280603359153602 368.6905876111957 0.8069959600726357
13.285830914107018 366.6763747439151 0.8047256984067795
13.291058469060435 362.9335735453191 0.800438322191953
13.29628602401385 361.582655009329 0.7999988777999886
13.301513578967267 360.31571994769234 0.799664934479794
13.306741133920683 358.0052498685319 0.7977227078386556
13.3119686888741 354.8737580906829 0.793347376265385
13.317196243827516 349.453831057528 0.7868468726770684
13.322423798780932 345.7355754778779 0.7832603069845572
13.327651353734348 344.9801477857168 0.7820675075060961
13.332878908687764 344.2079608770931 0.7811511209854322
13.33810646364118 345.80886125069765 0.7829344936282013
13.343334018594597 346.8330573923352 0.7848574180596866
13.348561573548013 345.51733055033543 0.784210758729179
13.353789128501429 348.91867801926924 0.7890823341057428
13.359016683454845 349.4267680920364 0.7893786224503099
13.364244238408261 351.4726063001522 0.7908263331610154
13.369471793361678 357.0202045498983 0.7960509386527869
13.374699348315094 362.5456682657254 0.801460383674993
13.37992690326851 367.81016905710914 0.8070561640914607
13.385154458221926 374.01992106838577 0.8134634215500679
13.390382013175342 378.8762243597806 0.8185450673745367
13.395609568128759 382.44063319578225 0.8220924425500596
13.400837123082175 385.9366633318645 0.825465288477033
13.406064678035591 383.19002162666976 0.822203779573972
13.411292232989007 376.93344995697595 0.8155017486847429
13.416519787942423 369.87355411738986 0.807724666148243
13.42174734289584 366.07461570666186 0.8034960529954825
13.426974897849256 365.07838164479284 0.8037690719368477
13.432202452802672 361.92918773612746 0.800346160345775
13.437430007756088 357.0605456767712 0.7952555084440182
13.442657562709504 352.1065290583086 0.7890679438705059
13.44788511766292 347.0469855511282 0.7831092255211304
13.453112672616337 347.4265306956999 0.7841430367711493
13.458340227569753 347.01639618927845 0.7841954545321631
13.46356778252317 344.54891118980464 0.7816942416941085
13.468795337476585 339.6791117853418 0.7769670551102661
13.474022892430002 339.1369705727682 0.7762628332303562
13.479250447383418 338.3893397319527 0.7761356384539075
13.484478002336834 337.0065761791222 0.77479077079614
13.48970555729025 335.2628846078922 0.7725784601373252
13.494933112243666 330.7900719638646 0.7669725117245562
13.500160667197083 324.00339321949247 0.7583641546328855
13.505388222150499 323.684338543714 0.7577403005436938
13.510615777103915 322.02071905015714 0.7552331363971345
13.515843332057331 323.9183981781296 0.75742012961301
13.521070887010747 324.5025819740917 0.7586332118848874
13.526298441964164 326.6260098572438 0.762650254686769
13.53152599691758 331.0204905193567 0.7683701219062041
13.536753551870996 335.0748489980467 0.7740268315825983
13.541981106824412 337.12355018394965 0.7758094171060469
13.547208661777828 338.5678384909531 0.7766153699624926
13.552436216731245 342.3323394663112 0.7802577066395775
13.55766377168466 343.9943367680768 0.781276924075551
13.562891326638077 341.5082076664478 0.7779453463601562
13.568118881591493 337.85576517172706 0.7743648256989006
13.57334643654491 334.85345239854956 0.7705976334587264
13.578573991498326 333.3008208700301 0.769009681346433
13.583801546451742 333.46189997546674 0.770929277665295
13.589029101405158 330.32540624590456 0.7677992763816012
13.594256656358574 328.12619105567313 0.7663476292181384
13.59948421131199 326.47170903441054 0.7643625017457747
13.604711766265407 325.5112130985085 0.7625972315327438
13.609939321218823 322.3255137204021 0.7590419629708964
13.615166876172239 320.0272481437863 0.7562998184342886
13.620394431125655 315.78690547300937 0.7524592558818483
13.625621986079071 314.35116384382025 0.750551584170701
13.630849541032488 314.91209577422944 0.7505802652060855
13.636077095985904 318.4190606426449 0.7535894229905439
13.64130465093932 320.38540421229976 0.7568988020669714
13.646532205892736 322.3261952533226 0.759274349668384
13.651759760846153 325.9003822526772 0.763303646147681
13.656987315799569 329.0736432904837 0.7669812272612493
13.662214870752985 332.1390998480257 0.7708415542650988
13.667442425706401 332.94985424290815 0.772649343000984
13.672669980659817 334.84501500321625 0.7741300447162832
13.677897535613234 333.32942755944373 0.7703258150783295
13.68312509056665 333.69997313589494 0.7698455036813994
13.688352645520066 332.63727337590535 0.7687488124079113
13.693580200473482 330.9910622456411 0.7667815044938069
13.698807755426898 329.5752327394026 0.7653491805929289
13.704035310380315 331.2756435122031 0.7681825466364389
13.70926286533373 329.2067210737992 0.7661508948346792
13.714490420287147 327.56895996982155 0.7651662552268207
13.719717975240563 325.5805695081264 0.7628255774043393
13.72494553019398 323.6806552297651 0.759707696101836
13.730173085147396 321.25920597492996 0.7565002060797961
13.735400640100812 321.91937848029806 0.7574565338548993
13.740628195054228 321.84598569410133 0.757149986193522
13.745855750007644 323.41538144224523 0.7597009131718221
13.75108330496106 326.1918861733166 0.7635391772943153
13.756310859914477 323.8543027172457 0.7616947859276555
13.761538414867893 323.5492220237861 0.762581765841283
13.766765969821309 324.66948590421504 0.7640578765916922
13.771993524774725 326.791728336463 0.7664526524563219
13.777221079728141 330.8852620963996 0.7707787386196897
13.782448634681558 331.94757316900467 0.7715001022827461
13.787676189634974 334.4765707008535 0.7738717471823162
13.79290374458839 335.53352295630066 0.7743234230197122
13.798131299541806 340.4500053210127 0.7784575223135711
13.803358854495222 343.3693663238322 0.782007604606692
13.808586409448639 347.4734100037932 0.7868302033789014
13.813813964402055 353.72872915969265 0.7933802065735105
13.819041519355471 358.51702275590725 0.7989607967877886
13.824269074308887 364.2371797259811 0.8053181614822957
13.829496629262303 369.8988618120008 0.8111167761562431
13.83472418421572 378.06947456120037 0.8189718391336496
13.839951739169136 388.7765079829013 0.8290446613854747
13.845179294122552 399.25150369890656 0.839610869010486
13.850406849075968 412.81994963721195 0.8533473336245505
13.855634404029384 428.7105381765788 0.8693832181263208
13.8608619589828 440.0855025539594 0.8812051515508272
13.866089513936217 452.0122401787843 0.8924142373211874
13.871317068889633 461.2124918437381 0.9019390011240733
13.87654462384305 464.53018752831616 0.905345955540281
13.881772178796465 465.6912054965217 0.9061739355712457
13.886999733749882 464.1915011389959 0.9052224725179068
13.892227288703298 455.07625419406014 0.896284002880179
13.897454843656714 444.62285819705494 0.8857314143542137
13.90268239861013 431.5355837428487 0.8730196113752098
13.907909953563546 418.2420148606345 0.8591391232456296
13.913137508516963 410.258359565828 0.8508560363297867
13.918365063470379 400.0877993498123 0.84086223104502
13.923592618423795 392.75984182982324 0.8332580597316911
13.928820173377211 383.23402478335635 0.8238019248734872
13.934047728330627 376.79716191914406 0.8172925832462957
13.939275283284044 369.25141428472784 0.8089247556179298
13.94450283823746 365.59929670329416 0.8053006522804467
13.949730393190876 357.8461432039864 0.7972961271343332
13.954957948144292 353.7770520467045 0.7931228715916386
13.960185503097708 351.75559222396424 0.7909649478391197
13.965413058051125 351.08222074977795 0.7899106597310718
13.97064061300454 349.398747158152 0.7871956904697758
13.975868167957957 344.0731002306216 0.7823499640082092
13.981095722911373 336.73614168422324 0.7745870862841053
13.98632327786479 330.57781503172214 0.7684344256642327
13.991550832818206 328.83028799132217 0.7663635530628667
13.996778387771622 328.0154545602082 0.7649967611774379
14.002005942725038 326.9232744806444 0.7639089086954634
14.007233497678454 330.0516497446624 0.7679983110225977
14.01246105263187 333.7823474868495 0.7728120344022086
14.017688607585287 338.88005869376485 0.7792073467281933
14.022916162538703 343.1271961926005 0.7837143975012049
14.028143717492119 345.51863994263175 0.7854867218862339
14.033371272445535 348.1192966648402 0.7881001022629169
14.038598827398951 350.89983854266796 0.790555859986602
14.043826382352368 352.6018834840241 0.7917811612257674
14.049053937305784 354.3211186766327 0.793919970799499
14.0542814922592 355.1363212583876 0.7944764977806918
14.059509047212616 357.9723802157766 0.7981740756441998
14.064736602166032 361.5797889098795 0.8021635540603621
14.069964157119449 362.96785589520204 0.803893236753856
14.075191712072865 363.9140222766381 0.8050101709924239
14.080419267026281 366.34366000230415 0.8079586013995617
14.085646821979697 370.291138663725 0.8120285441622422
14.090874376933114 372.9202383642205 0.8150541994593443
14.09610193188653 376.05048936736364 0.8190706273087771
14.101329486839946 374.8808661151404 0.8168256849941941
14.106557041793362 373.0377546767317 0.8149961098318016
14.111784596746778 368.7683879814935 0.8096217225611166
14.117012151700195 366.3240208011524 0.806664020126152
14.12223970665361 365.3654049707117 0.8059773711492747
14.127467261607027 363.2096453009364 0.8035107239676028
14.132694816560443 361.88450852415315 0.8022883307044311
14.13792237151386 359.49355586132174 0.8000317147797579
14.143149926467276 360.4192584341836 0.8005122597221083
14.148377481420692 362.02119008208285 0.8033112959357289
14.153605036374108 360.16107212533615 0.80133280233097
14.158832591327524 359.1290897478897 0.7995305467190299
14.16406014628094 358.9701919258711 0.7996764161127694
14.169287701234357 355.85933035076397 0.7955151448164196
14.174515256187773 355.5548651695059 0.7954396478389447
14.179742811141189 354.093738148041 0.7943685347880561
14.184970366094605 355.27733006177357 0.7960364759665821
14.190197921048021 350.80596671102415 0.790639629646298
14.195425476001438 345.89225801963005 0.7844330088399569
14.200653030954854 342.7056076408878 0.7802425661985845
14.20588058590827 340.14846074982023 0.7761645595045565
14.211108140861686 342.5532504369292 0.7789756072644656
14.216335695815102 346.18356311025633 0.7837493582620888
14.221563250768519 347.1713310316444 0.7853559108111811
14.226790805721935 345.34681261352836 0.7834447725152662
14.232018360675351 343.48444909833603 0.7810480054014023
14.237245915628767 344.3324663739195 0.7819964697202126
14.242473470582183 344.52027233165967 0.781968018659332
14.2477010255356 346.5976986791226 0.7843064940406006
14.252928580489016 346.7256147849887 0.7831854599292021
14.258156135442432 347.1774397686512 0.7831755926866221
14.263383690395848 352.5760517192491 0.7884566323997627
14.268611245349264 361.281408241486 0.7977865094082541
14.27383880030268 368.6855858486329 0.8050154712194393
14.279066355256097 375.9633946545566 0.812761735677928
14.284293910209513 382.57451633199184 0.8196573562082116
14.28952146516293 395.9407209038766 0.833567146052632
14.294749020116345 402.85622254844674 0.8410574073385162
14.299976575069762 406.42280983964304 0.8442381773485024
14.305204130023178 408.0941025430533 0.8450967382862615
14.310431684976594 408.22517480947397 0.8455074603935445
14.31565923993001 414.050129294404 0.8508918938559473
14.320886794883426 417.703120916183 0.8550039374918615
14.326114349836843 417.141372836898 0.8549956717667672
14.331341904790259 417.2852131169059 0.8551473789276516
14.336569459743675 413.4625822885815 0.8518647184808027
14.341797014697091 410.0691550556537 0.8481098495554584
14.347024569650507 410.7116287297091 0.8486246129711038
14.352252124603924 408.90627519206146 0.8465061195428528
14.35747967955734 407.8328998232582 0.8453693085222186
14.362707234510756 404.1127256655979 0.8410282094025684
14.367934789464172 405.2416606985133 0.8428945762972962
14.373162344417588 407.3947628627743 0.8445927086881453
14.378389899371005 407.899162435402 0.8456379900040556
14.38361745432442 411.46511992004395 0.849684590125714
14.388845009277837 408.57963109068834 0.8461138027519682
14.394072564231253 404.17713222242224 0.8417918677447527
14.39930011918467 401.40772111191615 0.8389170954796432
14.404527674138086 395.1327184745203 0.8318498520356579
14.409755229091502 394.5557733255901 0.831211321128824
14.414982784044918 392.3474705645241 0.8290019473468798
14.420210338998334 389.5669179943643 0.8266026069693967
14.42543789395175 389.49231452088327 0.8274755564249292
14.430665448905167 389.8974592940599 0.8282302490283143
14.435893003858583 389.72373526813595 0.8277931704181594
14.441120558811999 390.7977484758657 0.8284648201857785
14.446348113765415 387.21510449068506 0.824372467130588
14.451575668718831 386.85845189489504 0.8242502424841347
14.456803223672248 393.22334758464467 0.830875093980595
14.462030778625664 407.3931263799249 0.8456146478877651
14.46725833357908 424.7129687763944 0.8632280178661775
14.472485888532496 450.55186722445546 0.8884773046300598
14.477713443485912 482.6672978410376 0.9195722908131055
14.482940998439329 519.8843956937585 0.9543461529013907
14.488168553392745 551.9960843855821 0.9829513043437911
14.493396108346161 575.3221063297209 1.003429571502881
14.498623663299577 576.6999301996301 1.0046541780924876
14.503851218252994 552.5007709171302 0.9832430418899304
14.50907877320641 519.9967187814884 0.9544026420246483
14.514306328159826 479.0576132286057 0.9163872058617392
14.519533883113242 441.1112798133792 0.8801630723789158
14.524761438066658 408.2616098701996 0.8468557495464367
14.529988993020075 382.56679966580657 0.8203310762463496
14.53521654797349 367.29708818606304 0.8034148158367946
14.540444102926907 359.23929443022513 0.7951281650561619
14.545671657880323 354.42195122541045 0.789891665932865
14.55089921283374 350.010949556723 0.7847650674505279
14.556126767787156 344.8180197769605 0.7794413601601196
14.561354322740572 342.1591322093665 0.7774435924283943
14.566581877693988 340.2512514714024 0.7755904261623526
14.571809432647404 338.7293210240571 0.7735366571381098
14.57703698760082 337.7139662367742 0.7720111363186496
14.582264542554237 338.6734595216866 0.7728021717278704
14.587492097507653 337.83841814922124 0.7726374210264769
14.592719652461069 339.97543481489475 0.7747442896058535
14.597947207414485 340.50737232281034 0.7752789738352244
14.603174762367901 339.23760937648046 0.7732084277978689
14.608402317321318 341.4069813605304 0.7760814558764355
14.613629872274734 342.9341019331625 0.7779497950152297
14.61885742722815 346.3261719904442 0.7813275322069972
14.624084982181566 347.87003676036414 0.7824291158512975
14.629312537134982 346.9147375434637 0.7810009848918067
14.634540092088399 346.857089782023 0.7800973448180903
14.639767647041815 349.76338383797315 0.783609217620513
14.644995201995231 347.49148445303325 0.7809799017982996
14.650222756948647 349.98157966187284 0.7837550140139523
14.655450311902063 349.1610304424219 0.7822736437145478
14.66067786685548 347.0345574397102 0.7802384014439244
14.665905421808896 346.25650311038567 0.779547434831276
14.671132976762312 345.080073507999 0.7779536077049819
14.676360531715728 344.5431762641882 0.7770982317805014
14.681588086669144 342.63631962305493 0.7746981832784541
14.68681564162256 339.22194137739825 0.771395818126421
14.692043196575977 336.39899167175116 0.7678259580882307
14.697270751529393 330.8064129701853 0.7609144080491366
14.70249830648281 331.3320167499873 0.7619811831957979
14.707725861436225 332.6721375832835 0.7628433078521901
14.712953416389642 333.0876760898264 0.763577543295867
14.718180971343058 332.3918714343043 0.7625128115806847
14.723408526296474 329.22828937446235 0.7591308501702165
14.72863608124989 330.99149467076796 0.7619666950394556
14.733863636203306 336.1666208207815 0.7678403065790259
14.739091191156723 342.15592128115213 0.7734864482374805
14.744318746110139 343.0574671794886 0.7738382306864754
14.749546301063555 345.045853592275 0.775459487131609
14.754773856016971 340.0859569389593 0.7702286817364375
14.760001410970387 336.4315339202196 0.7669345952345195
14.765228965923804 336.92564526409575 0.7681959122734716
14.77045652087722 340.30413436666225 0.7725730068804779
14.775684075830636 341.7859864680623 0.772741537522122
14.780911630784052 342.52924592275144 0.7721242999749006
14.786139185737468 344.88784611695826 0.7751365172774115
14.791366740690885 348.76441040953307 0.779429390715812
14.7965942956443 355.97692257311775 0.78754452903357
14.801821850597717 360.26446588429184 0.7920715607439445
14.807049405551133 364.3827484908348 0.7956280536785669
14.81227696050455 367.51109684920186 0.7996076745538546
14.817504515457966 372.05604971294656 0.8046626450619642
14.822732070411382 378.8629708003048 0.8114079297133403
14.827959625364798 387.2564344151769 0.820255605671474
14.833187180318214 395.94781984412407 0.8289032652608544
14.83841473527163 407.0990854933997 0.8402840694067715
14.843642290225047 415.8828161389703 0.8497458265380549
14.848869845178463 425.8076433076529 0.8594754770720653
14.854097400131879 434.0499292445273 0.867545296202078
14.859324955085295 435.152831294836 0.8689060384648615
14.864552510038711 437.1233428379376 0.8703180365581399
14.869780064992128 437.97102013126454 0.8713272203684849
14.875007619945544 437.1448830217194 0.8707252928881579
14.88023517489896 434.32475914993654 0.8679913667024013
14.885462729852376 428.25224950037324 0.8626801437649235
14.890690284805792 418.76134817951663 0.853757125065529
14.895917839759209 412.08061110356556 0.8468076550248087
14.901145394712625 405.71966406497154 0.840885010275013
14.906372949666041 402.01796111395504 0.8369851800340955
14.911600504619457 395.81254502192786 0.8301436868244864
14.916828059572873 389.8807892227577 0.8238971062645084
14.92205561452629 383.00663984614175 0.8160927858051199
14.927283169479706 376.84317160604076 0.8097532600116678
14.932510724433122 371.3690565557932 0.8043038511856456
14.937738279386538 367.2270899974737 0.7995176564309491
14.942965834339955 366.2246257923688 0.7987804833196038
14.94819338929337 363.7576716469717 0.7962948680935866
14.953420944246787 365.8143198880273 0.7991009521563516
14.958648499200203 367.76109644371155 0.8013535381331777
14.96387605415362 368.25011977714587 0.8019050222266472
14.969103609107036 367.41707135641485 0.8000068223901172
14.974331164060452 370.1692201504576 0.8036605511403773
14.979558719013868 374.6651280382691 0.8086237131639862
14.984786273967284 376.9642361450131 0.8111034124153338
14.9900138289207 380.00334705785684 0.8144759128481045
14.995241383874117 382.3812912618966 0.8162537569114855
15.000468938827533 387.93949612708786 0.8224858625264715
15.005696493780949 396.70834242725243 0.8310965639311666
15.010924048734365 405.31243997694634 0.8396691576115879
15.016151603687781 409.66027355507816 0.843993862399032
15.021379158641198 412.62047874719997 0.8468983488526881
15.026606713594614 410.6011177182587 0.845071368718092
15.03183426854803 410.77991103484896 0.845015631033631
15.037061823501446 413.00736487546084 0.8472760649303556
15.042289378454862 411.1233938033408 0.845075943478085
15.047516933408279 407.13517757661106 0.8409385136801266
15.052744488361695 398.7208962525893 0.8318593723915505
15.057972043315111 392.81767829309706 0.8261357213256412
15.063199598268527 387.31875550649215 0.8209074179067525
15.068427153221943 383.736336203674 0.8177275570718758
15.07365470817536 379.6072920341208 0.813848044283868
15.078882263128776 371.87924851386686 0.8054648799875145
15.084109818082192 365.466916070808 0.798800898952558
15.089337373035608 359.29226740668093 0.7924181053335366
15.094564927989024 354.8307852150998 0.7880018401234475
15.09979248294244 351.2487898238498 0.7839759270645599
15.105020037895857 346.74485940215226 0.7787903077537257
15.110247592849273 343.33535694998596 0.7753913317761068
15.11547514780269 339.73300918781933 0.7710192271283691
15.120702702756105 339.03778061168276 0.7708596458642509
15.125930257709522 339.85548700886676 0.7714750873933444
15.131157812662938 338.77776483001855 0.7707617417511072
15.136385367616354 336.08269962034205 0.7674638632860519
15.14161292256977 332.68445845870497 0.7629550385281146
15.146840477523186 330.05473275958985 0.7598352896462751
15.152068032476603 329.0370669899577 0.7587815620369353
15.157295587430019 326.6569998117311 0.7564840709739535
15.162523142383435 325.02768083697794 0.754741255914066
15.167750697336851 320.71734542498933 0.7499987969208671
15.172978252290267 318.56999285758036 0.7474646252419482
15.178205807243684 315.2921174706631 0.7439154812161609
15.1834333621971 311.88385713438106 0.7401176195549646
15.188660917150516 309.7584942786006 0.7386305970149818
15.193888472103932 306.1672947094068 0.7359244277837106
15.199116027057348 304.32273340156985 0.7341588852063047
15.204343582010765 305.4726427191218 0.7354345714790678
15.20957113696418 308.21198129668755 0.7378183411608378
15.214798691917597 312.91285279539164 0.7431282754640403
15.220026246871013 313.75543065587846 0.7448754786729586
15.22525380182443 310.71585435874397 0.7411719715002162
15.230481356777846 309.21150246897736 0.7387388875601992
15.235708911731262 305.62565948388203 0.7343057735154974
15.240936466684678 303.16788494132373 0.7306306524820574
15.246164021638094 302.4647349793674 0.7305529739243434
15.25139157659151 301.3800998677729 0.7297531619289799
15.256619131544927 300.0846900612007 0.7288638074627872
15.261846686498343 298.5600200607563 0.728145241806813
15.267074241451759 297.36919110764444 0.7271974781798209
15.272301796405175 295.0557471365495 0.7242252121898296
15.277529351358591 295.29833745308395 0.7252499587468186
15.282756906312008 293.62256118802634 0.7217809592383004
15.287984461265424 290.23202926584787 0.7169767854199016
15.29321201621884 289.8472511360145 0.7159719792385508
15.298439571172256 290.3033855609855 0.7172341675849694
15.303667126125672 291.68303556537364 0.7190817007803333
15.308894681079089 294.82115095706473 0.7225827341077307
15.314122236032505 297.10035858035525 0.7245638298727031
15.319349790985921 296.8571290538029 0.7250005142908785
15.324577345939337 301.34313449360064 0.7306598688556079
15.329804900892753 303.79105268653865 0.7347466791379268
15.33503245584617 305.343938729416 0.7364147629872142
15.340260010799586 303.39352359968126 0.7334248378462612
15.345487565753002 304.04312320060853 0.7343778004783116
15.350715120706418 305.3253726273787 0.7352820225047906
15.355942675659835 307.424709078223 0.7362250848543368
15.36117023061325 308.2260701054006 0.7371177732628053
15.366397785566667 308.75853803812134 0.7371081801089995
15.371625340520083 312.9373435824966 0.7420375903246591
15.3768528954735 315.1285358726233 0.744856257069671
15.382080450426916 319.07204534909994 0.7492359350688362
15.387308005380332 323.7304146717386 0.7553828826112191
15.392535560333748 327.29747443365943 0.7606273435444783
15.397763115287164 331.10197949274897 0.7738103128719435
15.40299067024058 334.89581209664146 0.7856354879670585
15.408218225193997 335.40825121041394 0.7900505406229056
15.413445780147413 335.39555132267037 0.7934364165473967
15.418673335100829 336.0251828391965 0.7978829353409482
15.423900890054245 335.35450190009266 0.8005025604303754
15.429128445007661 338.97674513511595 0.809040647175008
15.434355999961078 335.8567895312082 0.8085788093480598
15.439583554914494 331.11946204039384 0.8049759720265289
15.44481110986791 326.8568936393381 0.8024586301831218
15.450038664821326 327.5678526631241 0.8055747046494878
15.455266219774742 326.20837076743794 0.8067355046123922
15.460493774728159 322.2267805604177 0.8054813108493784
15.465721329681575 319.3297092026109 0.8041276305633746
15.470948884634991 315.5306865418148 0.8011745215787481
15.476176439588407 316.6703972419938 0.8039969612466686
15.481403994541823 317.3814009846049 0.8077715740430229
15.48663154949524 316.9980800204948 0.8099793047919803
15.491859104448656 316.74659285575854 0.811478326515541
15.497086659402072 315.0505021860773 0.8103968810482411
15.502314214355488 313.69910653754505 0.8094753421091102
15.507541769308904 312.1341990713208 0.8081704294232601
15.51276932426232 314.0407374993037 0.8136301576119833
15.517996879215737 314.28291569444747 0.8161789885704914
15.523224434169153 313.1099415789736 0.817463543904844
15.52845198912257 309.99773118477447 0.8161727749709724
15.533679544075985 307.11466053859726 0.8136208124095878
15.538907099029402 307.48942457523515 0.8155103898453059
15.544134653982818 310.59878657044305 0.8207569576114618
15.549362208936234 316.87900071594964 0.8308381359750786
15.55458976388965 319.5384361110698 0.8359617515002503
15.559817318843066 322.44278653184654 0.8414173745473613
15.565044873796483 321.5649120390883 0.8413206827163513
15.570272428749899 321.08402273897616 0.8420282384485634
15.575499983703315 324.92823916402966 0.8490380281200812
15.580727538656731 329.125300118495 0.8560005878779885
15.585955093610147 330.0525703061329 0.859704266767168
15.591182648563564 330.9583508678499 0.8628924539419461
15.59641020351698 330.6703638639399 0.8649152761603245
15.601637758470396 329.26116414351833 0.8640399219882731
15.606865313423812 330.13039305884456 0.8658457161319265
15.612092868377228 328.36842743435255 0.8641242821626066
15.617320423330645 329.6793674741535 0.866326529299691
15.62254797828406 327.0327468586764 0.8645245049234954
15.627775533237477 324.9326380212439 0.8633759757206207
15.633003088190893 317.3374116110258 0.8555057021794609
15.63823064314431 315.75943161622087 0.8511309583760046
15.643458198097726 312.0850959818652 0.8326931983857894
15.648685753051142 313.74500539610176 0.8281692503732043
15.653913308004558 315.2841578999667 0.8253812942573068
15.659140862957974 315.391948587814 0.8221629745437267
15.66436841791139 317.9207604975768 0.8228028259682071
15.669595972864807 317.46625787960363 0.8198139363575456
15.674823527818223 318.05726316337774 0.8194407367524286
15.680051082771639 319.5253172336704 0.820079283225383
15.685278637725055 320.2409246205894 0.8188487110470185
15.690506192678471 319.4313972961103 0.816940968165459
15.695733747631888 320.50026601350595 0.8159421497894381
15.700961302585304 316.3980192909641 0.8094489020165189
15.70618885753872 314.78160426375695 0.8050163903184213
15.711416412492136 313.8025030006308 0.802425640997093
15.716643967445552 317.74376167136296 0.8059888939225038
15.721871522398969 320.8910167028436 0.8092838085515996
15.727099077352385 322.4228013178053 0.8095297064144238
15.732326632305801 325.61832591052257 0.8121799072053855
15.737554187259217 325.65323450894647 0.8111725449926066
15.742781742212633 326.7181242026068 0.8120341494999057
15.74800929716605 329.30487012597115 0.8153642567362894
15.753236852119466 328.4597311757806 0.8143845783633986
15.758464407072882 327.9394989361204 0.8130804207521304
15.763691962026298 326.5656328195481 0.8104317445219327
15.768919516979715 326.98855318124254 0.8089798584082794
15.77414707193313 326.09129158410127 0.8066343519382129
15.779374626886547 324.2634055931724 0.8032729857190013
15.784602181839963 325.3429548709399 0.8044086288771649
15.78982973679338 326.223777054218 0.804633929989754
15.795057291746796 327.30869839035466 0.8045802112170322
15.800284846700212 328.32319599414603 0.8051493118603316
15.805512401653628 328.03116374551377 0.8041899274145802
15.810739956607044 331.0901814054094 0.8079031700239034
15.81596751156046 332.21122340031087 0.8091099224405207
15.821195066513877 335.7455628715976 0.8139210346172578
15.826422621467293 337.4754188614382 0.81544989349998
15.831650176420709 336.851257300378 0.8142067690372161
15.836877731374125 335.98378047703466 0.8113520995005065
15.842105286327541 333.1545248747936 0.8071669330886907
15.847332841280958 330.069646623603 0.8029288917138405
15.852560396234374 324.6255311428035 0.79708066169352
15.85778795118779 323.4099954302645 0.7952205084407781
15.863015506141206 322.7017764259445 0.7939271370221513
15.868243061094622 322.8180824732341 0.793784893330619
15.873470616048039 319.82196008312366 0.7900031618762946
15.878698171001455 316.583885056059 0.7858873602146966
15.883925725954871 316.9298815934185 0.7859147630861602
15.889153280908287 315.90631267378006 0.7833620582960286
15.894380835861703 317.6924933376914 0.7855884118568915
15.89960839081512 316.54015017602825 0.7848266359526465
15.904835945768536 315.8217351710329 0.7836582218457946
15.910063500721952 316.367184605108 0.7838300730797096
15.915291055675368 313.8794243844577 0.7798286922147939
15.920518610628784 316.30864649073067 0.7817355717372018
15.9257461655822 316.90380506677883 0.7819400809504583
15.930973720535617 318.4047572399854 0.7839009321110296
15.936201275489033 317.44770660803704 0.7826365730828447
15.94142883044245 316.5484674362654 0.7800568644191065
15.946656385395865 315.7208448374421 0.7785946990778461
15.951883940349282 314.289004725359 0.7763965636135577
15.957111495302698 314.76491206516556 0.7773701687665047
15.962339050256114 314.9231029245251 0.7783084022774228
15.96756660520953 314.4424964082206 0.7778319114490376
15.972794160162946 312.0123883455455 0.7741087600428694
15.978021715116363 307.55013140786417 0.7679854439494859
15.983249270069779 304.71690841751666 0.7638093563336671
15.988476825023195 302.93323747322637 0.7619502058688177
15.993704379976611 302.96286134056487 0.7637574787868733
15.998931934930027 299.4570985065265 0.75970392906542
16.004159489883442 294.9414775121103 0.7545065740698933
16.009387044836856 296.1388430717107 0.7553523476101656
16.01461459979027 295.6388613206356 0.7546034084069889
16.019842154743685 297.7676883970533 0.7577582623307132
16.0250697096971 296.9359743507059 0.7563644933324921
16.030297264650514 299.73228316719076 0.7589313525428442
16.03552481960393 302.56520520718766 0.7615767121947824
16.040752374557343 304.8019867014297 0.7632921087006139
16.045979929510757 309.0173269660511 0.7688881593141713
16.05120748446417 312.67963239424694 0.7741996003067388
16.056435039417586 319.5569076324869 0.7823077717946558
16.061662594371 323.2314804760324 0.7865379913897197
16.066890149324415 326.4714392878098 0.7885506328989436
16.07211770427783 328.7105476788031 0.7915228184947125
16.077345259231244 328.73138621012174 0.7915961234004664
16.08257281418466 328.7793064223693 0.7914839097467676
16.087800369138073 326.3813425252449 0.7887577696852289
16.093027924091487 326.9003324866885 0.7885639023590898
16.0982554790449 325.64202355525043 0.7866052738757179
16.103483033998316 324.7565109448477 0.7865782622431404
16.10871058895173 325.47626930680985 0.78800081397006
16.113938143905145 325.85022531148877 0.7901168074615564
16.11916569885856 326.69976827481923 0.7912367104568873
16.124393253811974 326.37449524517024 0.7912561752393453
16.129620808765388 324.3347059632051 0.7879317599597361
16.134848363718802 322.4095046197352 0.7857130647886352
16.140075918672217 319.28006660668586 0.7818430803318399
16.14530347362563 315.75490212053285 0.7776805762009953
16.150531028579046 313.63575406751 0.7744452200667193
16.15575858353246 313.1484794620834 0.7739982316367999
16.160986138485875 312.2004701977327 0.7734517990705541
16.16621369343929 310.85782086217944 0.7715131024488258
16.171441248392703 307.7314844609779 0.7675748932708397
16.176668803346118 308.1616282030052 0.768604668012148
16.181896358299532 308.8208532509186 0.7689521419762994
16.187123913252947 310.56721023993686 0.7715125400369561
16.19235146820636 310.258215914089 0.7704740035118778
16.197579023159776 310.8322714838208 0.7705469680889139
16.20280657811319 308.6307446149794 0.7676972999314426
16.208034133066604 305.5163937007229 0.763354984860822
16.21326168802002 297.8939148525614 0.7540661969954046
16.218489242973433 291.4855187040986 0.7457101250427285
16.223716797926848 288.2852489019652 0.7414752328838746
16.228944352880262 288.56469498434143 0.7419356482473092
16.234171907833677 287.9739433449479 0.7412253936546328
16.23939946278709 285.87752443010913 0.7382885792621262
16.244627017740505 284.0641064157151 0.7374316569777046
16.24985457269392 282.83805455275143 0.7369018321086995
16.255082127647334 285.83081882125174 0.7415577393844384
16.26030968260075 283.7536890562775 0.7381430304974553
16.265537237554163 284.1381789371795 0.7393681857581044
16.270764792507578 281.885798458768 0.7349759587541712
16.275992347460992 280.22573763490226 0.7328771921735614
16.281219902414406 277.6304317524436 0.7284105026575465
16.28644745736782 276.65165059325454 0.7264961398692457
16.291675012321235 279.1782549295987 0.7308842072744741
16.29690256727465 283.3463155961353 0.7356135734061218
16.302130122228064 286.1407878087902 0.738598323208656
16.30735767718148 287.1313233875421 0.7388078353637865
16.312585232134893 287.56198028001853 0.7393899461612904
16.317812787088307 291.0582736458695 0.7440538039083745
16.323040342041722 290.04728066479527 0.7421442237719327
16.328267896995136 291.0097826440581 0.7432280481265056
16.33349545194855 289.40405672004636 0.740857809766636
16.338723006901965 292.2279758158266 0.7441481074210785
16.34395056185538 298.65415454089117 0.750904969287225
16.349178116808794 303.47914868539164 0.755561041020006
16.35440567176221 310.4121261021747 0.7624095865164571
16.359633226715623 318.6429824549236 0.7722309706014704
16.364860781669037 328.8506570359761 0.7845550429342699
16.37008833662245 345.68569186823163 0.8037342244281308
16.375315891575866 358.60928947180906 0.8179197690765233
16.38054344652928 369.2562366619741 0.8286089491261099
16.385771001482695 374.62034287968225 0.8337486798280643
16.39099855643611 371.89480466968035 0.830897650583006
16.396226111389524 364.6878921837198 0.8224268669999151
16.401453666342938 358.2186701217557 0.8150675034649564
16.406681221296353 354.87052877034097 0.8114600587293876
16.411908776249767 352.52471306624943 0.8091582031620415
16.41713633120318 353.26211898443495 0.8105203808087287
16.422363886156596 350.620700921606 0.8076983751621865
16.42759144111001 347.8098232094158 0.8030508051149385
16.432818996063425 349.5399573140034 0.804574549511458
16.43804655101684 355.6867378806423 0.8102484376201055
16.443274105970254 361.6075621608099 0.816892675719217
16.448501660923668 369.09661867989877 0.8249440096702242
16.453729215877082 374.7105349010391 0.8301762918969428
16.458956770830497 381.9725099409785 0.8384424780773434
16.46418432578391 383.9660248321583 0.8406657203109434
16.469411880737326 385.0464550276352 0.8416390798950526
16.47463943569074 380.9989769709848 0.837765879365977
16.479866990644155 368.2664752964671 0.8231988893664395
16.48509454559757 359.0593830102528 0.8128625676411869
16.490322100550983 346.28367520133963 0.7993295839603566
16.495549655504398 339.81825073750264 0.7914681771023546
16.500777210457812 330.0639578012436 0.7806730775546645
16.506004765411227 324.5273749069288 0.7740153363364081
16.51123232036464 317.03555561951737 0.7647525673135621
16.516459875318056 311.7904091655758 0.7585469880649014
16.52168743027147 307.03573048631125 0.7525147042889678
16.526914985224884 306.25275106674565 0.7523025527635722
16.5321425401783 308.71996968892785 0.7557589787896056
16.537370095131713 310.7700362419866 0.7574102961445779
16.542597650085128 310.5410277967636 0.7577273792169722
16.547825205038542 306.94980157440637 0.7536359701374159
16.553052759991957 307.5778688348685 0.7548905526548688
16.55828031494537 305.0669426077026 0.752288677665539
16.563507869898785 303.43428225861834 0.7500170850185627
16.5687354248522 301.1842386950689 0.7466908610189773
16.573962979805614 298.13631419867033 0.7436392762523264
16.57919053475903 296.8637633355875 0.7419444060336785
16.584418089712443 293.6488095623815 0.7400783038013974
16.589645644665858 290.7063285565297 0.7368548108639366
16.594873199619272 287.6352926831825 0.7325091417759308
16.600100754572686 283.72899735926603 0.7277908909039571
16.6053283095261 281.0011359499607 0.7231607063482507
16.610555864479515 277.3875205695781 0.7169989644517276
16.61578341943293 274.1677894943214 0.7125512717979864
16.621010974386344 273.0371599065522 0.711334815938771
16.62623852933976 274.0258660384041 0.7133416390554692
16.631466084293173 273.7788666601198 0.7143565765590116
16.636693639246587 272.45772133890176 0.7119201875964877
16.641921194200002 272.66834650008036 0.7137120802375883
16.647148749153416 274.1194536802553 0.7146493656547734
16.65237630410683 272.5240061725208 0.7122659439211588
16.657603859060245 272.8860696491383 0.7132120541401736
16.66283141401366 269.61447630049935 0.708441165376855
16.668058968967074 267.7807380699005 0.705669409711088
16.67328652392049 263.2997957405308 0.698776482923675
16.678514078873903 259.400392757917 0.6938340231876247
16.683741633827317 260.1594410809715 0.696043998489357
16.68896918878073 258.4205772791361 0.6939630343950749
16.694196743734146 255.03018295924318 0.6880080315140359
16.69942429868756 253.78420540286666 0.6859388604687476
16.704651853640975 255.07638315731202 0.6876958902086694
16.70987940859439 258.10773388919 0.692726057055977
16.715106963547804 257.8306197261308 0.6921651680528421
16.720334518501218 254.45136213999626 0.6877541431589437
16.725562073454633 251.89438095809547 0.6841773631506132
16.730789628408047 250.26649018252436 0.68343164376684
16.73601718336146 251.8336740447498 0.6857750435485582
16.741244738314876 252.8519660033314 0.6863929078725347
16.74647229326829 253.70613953556517 0.6875697018608489
16.751699848221705 254.1949447981399 0.6885073747902051
16.75692740317512 251.62625528875992 0.6846524159606958
16.762154958128534 250.93090016356336 0.6835167174759726
16.767382513081948 248.51271844791293 0.6798905795170322
16.772610068035362 245.13079463080294 0.6751391023462272
16.777837622988777 244.0421482735597 0.6734600363799311
16.78306517794219 242.38170095815002 0.670564607517628
16.788292732895606 246.1105883193453 0.6763487486976701
16.79352028784902 247.91802330366906 0.6801577291753665
16.798747842802435 248.20490824529358 0.6790742783579451
16.80397539775585 246.98108996722308 0.6759458184583743
16.809202952709263 244.33825965279863 0.67219756197539
16.814430507662678 242.58042339965547 0.6714958462588623
16.819658062616092 241.8500510534573 0.6718623834135574
16.824885617569507 241.80324781096934 0.671544520408165
16.83011317252292 242.91255032245476 0.6730410718710077
16.835340727476336 243.96548869283833 0.6744963368480699
16.84056828242975 241.76550347270967 0.6714835607763276
16.845795837383164 242.71855876244038 0.6716249978934912
16.85102339233658 239.04695296145036 0.6657564292106432
16.856250947289993 241.0344034694489 0.6676295761520025
16.861478502243408 238.05782237219725 0.6649094218891779
16.866706057196822 238.0661147671828 0.6647378005184159
16.871933612150237 240.99824944659463 0.6693242767006481
16.87716116710365 242.43551493492524 0.6716748319063511
16.882388722057065 240.8799298453483 0.6695738518580572
16.88761627701048 237.3275962825072 0.664835166001316
16.892843831963894 235.62935525336633 0.6616114138402704
16.89807138691731 237.6119844498583 0.6633387728828162
16.903298941870723 238.4563045696489 0.6642275022015821
16.908526496824138 237.42240639973662 0.6623768526256256
16.913754051777552 234.83837624678648 0.6589517823310911
16.918981606730966 234.93646573978452 0.6600563511180231
16.92420916168438 233.97649286673868 0.6576965557194581
16.929436716637795 234.08216425569336 0.6577970326282444
16.93466427159121 235.8556474205203 0.6598908742150272
16.939891826544624 237.6314171328988 0.6627582390739878
16.94511938149804 238.77628635307335 0.6641209558127872
16.950346936451453 237.4190968067409 0.6629912307957744
16.955574491404867 236.56493030238875 0.6631581110235988
16.960802046358282 237.84783489468776 0.6653111775661434
16.966029601311696 235.63493527934583 0.6607443668619919
16.97125715626511 235.75765903477887 0.6604424336890276
16.976484711218525 235.0270324097697 0.6589192516248876
16.98171226617194 233.87928341342896 0.6584571358290098
16.986939821125354 230.97084401082378 0.6552460941740182
16.99216737607877 229.73512584435176 0.6532572511688054
16.997394931032183 228.97394943140438 0.6529186788936994
17.002622485985597 232.30608325475262 0.6574651108854591
17.00785004093901 232.5518649956812 0.6566426879680256
17.013077595892426 234.05113336065378 0.6585784849493912
17.01830515084584 233.53477178157726 0.6564193104537349
17.023532705799255 232.64845834694765 0.6544811050139345
17.02876026075267 232.67375790483513 0.6538731278250518
17.033987815706084 232.08385126726276 0.653299490109996
17.039215370659498 235.04737394792178 0.6578988243962299
17.044442925612913 234.40838580093785 0.6573838661289072
17.049670480566327 235.34061253958257 0.6592481292021366
17.05489803551974 235.26677397758448 0.6600182977117425
17.060125590473156 238.00665096284524 0.6629743789532156
17.06535314542657 240.50201788009193 0.6674996131539538
17.070580700379985 244.95181294124072 0.6724893235658223
17.0758082553334 244.1745477289733 0.6695642304204711
17.081035810286814 244.11431657075337 0.6678522735073719
17.086263365240228 245.04349969017196 0.6680210531299501
17.091490920193642 246.43561503790022 0.670336566097098
17.096718475147057 247.50315480267983 0.6735734283255669
17.10194603010047 248.30095585696617 0.6755165198980475
17.107173585053886 247.59148007919498 0.6760400565225481
17.1124011400073 248.84559465258144 0.6772082186802582
17.117628694960715 249.98496998501952 0.6781963391121548
17.12285624991413 249.0771080107206 0.6766083569226613
17.128083804867543 250.95217835822913 0.6779477057809378
17.133311359820958 252.31183727347195 0.6788566204636106
17.138538914774372 249.29788032559267 0.674156992261736
17.143766469727787 247.1959965735631 0.671149736968466
17.1489940246812 243.87699463396447 0.6669617364749695
17.154221579634616 244.69388355922933 0.6688008165950237
17.15944913458803 246.08184368204206 0.6709017025946162
17.164676689541444 249.3713669455993 0.6757908427587552
17.16990424449486 252.10350792260766 0.6788407288013583
17.175131799448273 256.4348657992391 0.685144190277942
17.180359354401688 255.03933609731527 0.6838111250500298
17.185586909355102 252.36673721000716 0.6809951702578525
17.190814464308517 252.84452202057133 0.6812960564426123
17.19604201926193 252.17426604292592 0.680301442895099
17.201269574215345 254.26838545852095 0.6821538356271091
17.20649712916876 253.76356208753853 0.6813401884841821
17.211724684122174 251.25920111319883 0.6777980355419986
17.21695223907559 250.38687542940283 0.6758601315191788
17.222179794029003 250.86431433372235 0.6765628168738853
17.227407348982418 251.47914321369078 0.6770879697101536
17.232634903935832 252.68684775174108 0.6791311777660001
17.237862458889246 251.82995652717804 0.6788584109468926
17.24309001384266 250.0644220741489 0.675429782173436
17.248317568796075 251.9613549968768 0.6791368608024854
17.25354512374949 254.67977211795676 0.6835727059939085
17.258772678702904 255.01628870197436 0.6839587600601006
17.26400023365632 252.43762642259335 0.6798719061416216
17.269227788609733 249.32873284248384 0.6751097845899292
17.274455343563147 247.9577811019248 0.6730259286984055
17.279682898516562 246.3029256301584 0.6721001258492819
17.284910453469976 246.16014931483804 0.6722597716119662
17.29013800842339 248.22254096865043 0.673661388701504
17.295365563376805 250.09819448372923 0.6752712421438414
17.30059311833022 252.21211945750878 0.676968433224997
17.305820673283634 252.37501774565203 0.6763215885400075
17.31104822823705 254.33130556498278 0.678811816116887
17.316275783190463 254.44745189857014 0.6790578211574814
17.321503338143877 255.57275536681072 0.6819790365869143
17.32673089309729 255.2295936781991 0.6831311179085684
17.331958448050706 256.0039648784778 0.6842738838650217
17.33718600300412 258.95167325106985 0.6878563091072987
17.342413557957535 262.10894399012096 0.6913908706259835
17.34764111291095 263.81984973963677 0.6927083432353863
17.352868667864364 264.76196249723387 0.694938498932493
17.358096222817778 264.15871407062826 0.6940259818887685
17.363323777771193 264.2636614223263 0.6931558499685394
17.368551332724607 262.97296884533137 0.6903731390692441
17.37377888767802 264.2534453092745 0.6917102313754565
17.379006442631436 266.2303393261063 0.6947593127077266
17.38423399758485 267.10166534211976 0.6953675273366311
17.389461552538265 267.37400861140657 0.6954033305146525
17.39468910749168 269.79196879050886 0.6985164089376378
17.399916662445094 275.18687032598734 0.70561794600056
17.405144217398508 280.76244709858133 0.712756892760643
17.410371772351922 283.52670339465936 0.7152056715724893
17.415599327305337 286.6141422125198 0.7186348840556462
17.42082688225875 288.76611490022077 0.7216616765139268
17.426054437212166 290.92244151181035 0.7239520149887934
17.43128199216558 294.99459027693075 0.7283937079444339
17.436509547118995 297.6448006963513 0.7315226469845424
17.44173710207241 299.0640807922698 0.7328544794763886
17.446964657025823 299.85939784789406 0.7343322861450624
17.452192211979238 301.1694974472801 0.7354629927530122
17.457419766932652 301.49151697271964 0.7354964364605988
17.462647321886067 300.06568318022585 0.7334499480892643
17.46787487683948 300.3671950752028 0.7337709197647011
17.473102431792896 298.05831819258316 0.73163034413576
17.47832998674631 300.364951851652 0.7351987929628083
17.483557541699724 300.67454717928035 0.7352355810380414
17.48878509665314 300.259313311424 0.7346228476466323
17.494012651606553 300.34904069242674 0.7338963827289304
17.499240206559968 300.5752827167521 0.7337624237108982
17.504467761513382 303.3487041265196 0.737124418527879
17.509695316466797 307.46599846974584 0.7421047598487227
17.51492287142021 305.09995879905983 0.7395571270887813
17.520150426373625 304.93250472342544 0.7396411587706299
17.52537798132704 303.15245012106817 0.737396026593638
17.530605536280454 302.4049040565141 0.736378579170861
17.53583309123387 301.433230209403 0.7352575394190918
17.541060646187283 299.9690265101597 0.7333430096319815
17.546288201140698 300.3595341332677 0.7345188084778275
17.551515756094112 299.835161526185 0.7333975079518492
17.556743311047526 299.5663035965478 0.7331308309136854
17.56197086600094 300.4658032311056 0.7337775385518903
17.567198420954355 304.3376422978677 0.738467384943642
17.57242597590777 305.9905743956663 0.7407623359946689
17.577653530861184 302.42588154329184 0.7363141839438363
17.5828810858146 299.74166450912327 0.7336040863368128
17.588108640768013 296.9898272325949 0.7308585437174734
17.593336195721427 296.6587310925961 0.7306795095366694
17.598563750674842 297.34628110641495 0.7313518023187557
17.603791305628256 295.76105019878446 0.7289218441804123
17.60901886058167 294.92933436874745 0.7279400690453773
17.614246415535085 294.0273355537262 0.7261543884698722
17.6194739704885 293.04966717319564 0.7249384547770465
17.624701525441914 291.442804740819 0.7224268184257197
17.62992908039533 292.8655681378939 0.7243590979130838
17.635156635348743 293.6636925438848 0.7259662722912862
17.640384190302157 293.15336357440617 0.7246100658622636
17.64561174525557 291.2764629619174 0.7219593838472471
17.650839300208986 290.8792858663391 0.7215244593608657
17.6560668551624 293.24519483950934 0.725400176663522
17.661294410115815 295.28041286193553 0.72809292911889
17.66652196506923 295.97722544901137 0.7287706831577029
17.671749520022644 296.16424960237896 0.7288918421325434
17.676977074976058 298.22895157180074 0.7317319933738291
17.682204629929473 299.5652603365385 0.733359407878275
17.687432184882887 303.4043660643813 0.7373714605049247
17.6926597398363 304.18592008345826 0.7376029773258107
17.697887294789716 304.0341885266911 0.7376664869943066
17.70311484974313 301.48467670390886 0.7345935684751589
17.708342404696545 298.9273262220694 0.7316678730476776
17.71356995964996 303.01602047984437 0.7361929107599872
17.718797514603374 306.7142635576521 0.7401701818064818
17.724025069556788 312.0060261232849 0.7465279555385405
17.729252624510202 313.1010891176579 0.747536848974167
17.734480179463617 313.0888538457793 0.7475675642289834
17.73970773441703 312.6341196199526 0.7476829312961293
17.744935289370446 310.5907663960941 0.7459605966377723
17.75016284432386 309.6449964435682 0.7452550721637704
17.755390399277275 305.8283878035858 0.7400500223523487
17.76061795423069 302.2038873723418 0.7347213199514355
17.765845509184103 297.1318306971427 0.7270158567545736
17.771073064137518 295.2442140450837 0.7251447547423747
17.776300619090932 293.24993830554587 0.7240448152648633
17.781528174044347 291.38298215804093 0.7233270316673737
17.78675572899776 288.0891919866144 0.7200705368476801
17.791983283951176 286.82888969382526 0.7185967500581859
17.79721083890459 282.75828226589044 0.7140479272096505
17.802438393858004 281.1580724382445 0.7128819311324227
17.80766594881142 280.2955528089672 0.7114450697452906
17.812893503764833 277.62728454783826 0.708157462211007
17.818121058718248 274.6163360120711 0.7034624860370471
17.823348613671662 271.31741811770917 0.6989976776129744
17.828576168625077 269.7386694784193 0.6970954663316176
17.83380372357849 268.5369665178074 0.6955406104418275
17.839031278531905 267.7183348522269 0.6940340397869791
17.84425883348532 269.1870067109887 0.6963189234541929
17.849486388438734 270.3348554528771 0.6970233210440137
17.85471394339215 270.09399973931977 0.6973090275404438
17.859941498345563 269.32312267822516 0.6969469019559181
17.865169053298978 267.1116974919662 0.6937415647852512
17.870396608252392 267.53895711161994 0.6941597888187154
17.875624163205806 268.29167133071815 0.6942614748279908
17.88085171815922 271.989425805372 0.6998459596493434
17.886079273112635 275.221925914606 0.7042708933138129
17.89130682806605 278.1709934409971 0.7082343747649941
17.896534383019464 277.57049197691487 0.7076320472713046
17.90176193797288 277.75818432258137 0.7070562983456609
17.906989492926293 279.5953089157078 0.708813188809736
17.912217047879707 283.7929596420078 0.7142558769361035
17.917444602833122 287.08758110800096 0.718095566892787
17.922672157786536 286.9262201921869 0.7180506963376593
17.92789971273995 285.4142366228523 0.7159868364387886
17.933127267693365 285.76692046304277 0.7146425175724062
17.93835482264678 289.0136068347506 0.7186891426542246
17.943582377600194 294.05487344647884 0.7253783530494223
17.94880993255361 296.64476319710377 0.7293817641046898
17.954037487507023 298.43638406968023 0.7315974415643052
17.959265042460437 301.9935982472984 0.7351100151172374
17.96449259741385 304.84047434498063 0.7377044512992345
17.969720152367266 309.3187236981729 0.743356849056819
17.97494770732068 312.71495268390737 0.7470939240957931
17.980175262274095 317.3224467411657 0.7527633214864264
17.98540281722751 316.68439655616345 0.7519686225769361
17.990630372180924 315.9363300293833 0.7511170116480715
17.995857927134338 315.10213733182286 0.7507769532836907
18.001085482087753 315.8132624354798 0.7499361883287501
18.006313037041167 314.67754337106356 0.7493741644674905
18.01154059199458 313.53898478904637 0.7480173279709131
18.016768146947996 313.6009391988561 0.7482044267952283
18.02199570190141 315.052881637701 0.7504454250151456
18.027223256854825 312.91623407245976 0.747551964367776
18.03245081180824 306.843498178542 0.7401145127582354
18.037678366761654 302.4759203572874 0.7353632651090296
18.042905921715068 299.70015677430104 0.7313355039096439
18.048133476668482 302.46945142069967 0.7358244405657709
18.053361031621897 304.2104531924738 0.7382870288388503
18.05858858657531 302.06294542700095 0.7356010943555962
18.063816141528726 299.2732226895082 0.7318337302888054
18.06904369648214 296.3704866333977 0.7279811667915607
18.074271251435555 298.09183664800935 0.7304070838636946
18.07949880638897 302.1878696053681 0.7360059349308181
18.084726361342383 305.7998683137656 0.7402793083952196
18.089953916295798 310.75218472673487 0.7463860069851148
18.095181471249212 314.0817284189637 0.7492513598068222
18.100409026202627 324.16362676872427 0.7607914272996341
18.10563658115604 334.2301577879396 0.7715966004821282
18.110864136109456 344.41654935482984 0.7821825573481743
18.11609169106287 359.4793068206477 0.7982939396854516
18.121319246016284 377.9156043634011 0.8183749970785265
18.1265468009697 402.8001151990819 0.8443200201256317
18.131774355923113 431.28970017527377 0.8739577454364538
18.137001910876528 465.8645899632005 0.9078494740061431
18.142229465829942 501.24414171694235 0.9417537637738184
18.147457020783357 529.560224773414 0.9680474356427359
18.15268457573677 542.9342471635753 0.9798502357239463
18.157912130690185 539.4623784416876 0.9771938458236957
18.1631396856436 515.7942410657256 0.95555961853734
18.168367240597014 486.30317461004813 0.9275204526212812
18.17359479555043 453.65992752393174 0.8962042760519449
18.178822350503843 429.1747204028353 0.871162239948993
18.184049905457258 407.12123230384947 0.8487464385898632
18.189277460410672 393.56426476430994 0.834531308318595
18.194505015364086 388.1289621911696 0.8286840288949576
18.1997325703175 384.65072018983585 0.8255750941982166
18.204960125270915 388.353649964738 0.8295562643287148
18.21018768022433 393.40637191393654 0.8347464642152398
18.215415235177744 398.1204028631846 0.8397657861608779
18.22064279013116 402.6014705957448 0.844178351489107
18.225870345084573 409.26671475834735 0.8515644725293583
18.231097900037987 411.2569395415104 0.8535704565125043
18.236325454991402 417.57706801806626 0.8599221253724042
18.241553009944816 419.380899214451 0.861952377405752
18.24678056489823 419.65570623451265 0.8616081052330398
18.252008119851645 414.14739647285234 0.8559750681638588
18.25723567480506 407.6616925458937 0.848912976118514
18.262463229758474 402.89232057837603 0.8443099593878028
18.26769078471189 395.7229338046125 0.8371429938087337
18.272918339665303 391.2455187181991 0.8322705988195325
18.278145894618717 382.50063545252726 0.8227651097031715
18.28337344957213 375.53291455465535 0.8151058869681062
18.288601004525546 372.91873315317974 0.8122868695646518
18.29382855947896 369.62619697866126 0.8089990382076114
18.299056114432375 366.5891036635516 0.8062870522181238
18.30428366938579 360.54549331603846 0.7997641025471791
18.309511224339204 353.8820060517398 0.7922141177884283
18.314738779292618 346.838005917762 0.7834883231312458
18.319966334246033 341.265813886616 0.7775290375121295
18.325193889199447 335.6157692346165 0.7711421456343077
18.33042144415286 327.08333287161855 0.762125531311595
18.335648999106276 320.8423580046751 0.7547659665424226
18.34087655405969 312.69020515565825 0.7451182767349349
18.346104109013105 310.5119122189798 0.7432381788233134
18.35133166396652 310.7126037013102 0.7438225363150179
18.356559218919934 309.5839856645423 0.7426554536533212
18.361786773873348 308.6124393648502 0.7415277551293445
18.367014328826762 306.09450796016904 0.7379077643209025
18.372241883780177 303.35089009789266 0.7350627841470042
18.37746943873359 302.90430234843654 0.733789929886361
18.382696993687006 304.12032577428363 0.7348900948771728
18.38792454864042 309.1756021054947 0.7429591974427842
18.393152103593835 320.2090896208603 0.7681048535449666
18.39837965854725 332.53365511086264 0.7898813104374902
18.403607213500663 350.47328919886866 0.8164890205963824
18.408834768454078 372.28644635305955 0.845802741936443
18.414062323407492 403.56977776378426 0.8853677039930188
18.419289878360907 438.0541323153739 0.9269724811390433
18.42451743331432 466.8558527180571 0.96024246265655
18.429744988267736 489.7598712324144 0.988199035564744
18.43497254322115 498.6762520630436 1.0004942919534319
18.440200098174564 496.18018977556346 1.002076818551506
18.44542765312798 486.35492269567555 0.9964400309464979
18.450655208081393 470.57189766289736 0.9831128394718611
18.455882763034808 454.65022274988235 0.9699216266809498
18.461110317988222 438.8306759641327 0.9559424706848796
18.466337872941637 424.49265931159107 0.9427615044016833
18.47156542789505 414.0826357305744 0.9344882983241024
18.476792982848465 400.2903237460218 0.921282971758353
18.48202053780188 390.39288331130723 0.912780390524873
18.487248092755294 381.68841694135574 0.9055276700999609
18.49247564770871 377.08394273073463 0.902308668361459
18.497703202662123 375.12315946972456 0.9030274300556841
18.502930757615538 375.21015602770495 0.9053771118991353
18.508158312568952 369.5660393405363 0.9007200110122164
18.513385867522366 365.2336090829739 0.897816573890648
18.51861342247578 364.42060802442353 0.898938442751902
18.523840977429195 360.9466113884072 0.8980749963744364
18.52906853238261 363.0366767192795 0.9036259675156686
18.534296087336024 361.44064831987686 0.904174344154785
18.53952364228944 359.38322679915615 0.9036262627750029
18.544751197242853 356.4119013618783 0.9007806068280713
18.549978752196267 354.0167961565104 0.8993704480340036
18.555206307149682 349.4909778445143 0.8952791570586924
18.560433862103096 352.19374807945127 0.9009392714830582
18.56566141705651 356.2803305956836 0.9093914643073921
18.570888972009925 363.1476464057525 0.9203648619932334
18.57611652696334 371.3965785750252 0.9334024038200571
18.581344081916754 377.42498977750824 0.9433834982822383
18.58657163687017 384.7773248265358 0.9537214781294008
18.591799191823583 388.9637704377411 0.9611144889781847
18.597026746776997 395.7383320402626 0.9708226314659107
18.60225430173041 401.301703005405 0.979146595211343
18.607481856683826 402.55920936764346 0.9828014959048655
18.61270941163724 399.46798251305586 0.9806870612951261
18.617936966590655 396.7055574646211 0.979795258496171
18.62316452154407 391.32753382741987 0.9737469052884209
18.628392076497484 392.4923425270894 0.9562732594669553
18.633619631450898 388.6584485830592 0.9419595366005099
18.638847186404313 385.83756144949393 0.9306198315551767
18.644074741357727 387.41084230825675 0.9268461474218255
18.64930229631114 384.2828926985247 0.9196649586748877
18.654529851264556 379.1990629598129 0.9084225942700456
18.65975740621797 380.5900052406189 0.9074335154787252
18.664984961171385 385.1634486898856 0.9093480718436252
18.6702125161248 388.68027237910644 0.9102038020149794
18.675440071078214 394.10891792689876 0.9144500197878476
18.680667626031628 399.98737354242786 0.9178554729935636
18.685895180985042 403.5834107471687 0.9196093845085187
18.691122735938457 405.7792688215981 0.9201362671803074
18.69635029089187 406.79928314221263 0.9187915571141004
18.701577845845286 405.49994855233825 0.9155093367919122
18.7068054007987 403.3059651604214 0.9112055918753976
18.712032955752115 397.60731689910506 0.9030158354101981
18.71726051070553 391.559415281275 0.894929219106371
18.722488065658943 386.4966668890152 0.8874348457845294
18.727715620612358 378.4126715217951 0.8767395596227227
18.732943175565772 370.6144688564729 0.8663030587354233
18.738170730519187 362.97301009436677 0.8562806952016309
18.7433982854726 357.53574758210715 0.8491227378753392
18.748625840426016 353.49935616685406 0.8434182769833911
18.75385339537943 350.7026393237904 0.8390378183551213
18.759080950332844 345.72666962646895 0.8320761993873422
18.76430850528626 340.85706638428854 0.8247920254186172
18.769536060239673 336.3200023071137 0.818459682229921
18.774763615193088 330.9236665236099 0.8106440858235596
18.779991170146502 325.96943957980875 0.8033413755956826
18.785218725099917 318.79623942341055 0.793687239987312
18.79044628005333 316.1541743099364 0.7901549097523264
18.795673835006745 315.67099995119474 0.7884884878016458
18.80090138996016 312.32031835620427 0.7836816706100547
18.806128944913574 309.1970342494853 0.778742427326715
18.81135649986699 305.73260388481657 0.7738429479154528
18.816584054820403 305.6786087419549 0.7732775987648907
18.821811609773818 307.1374352915837 0.7741056672303062
18.827039164727232 308.0572716255991 0.7753381222149044
18.832266719680646 306.1268025351039 0.7730261485431081
18.83749427463406 302.52784074610713 0.7687358153613271
18.842721829587475 297.53235422909756 0.7620199193162799
18.84794938454089 296.92391809528874 0.7607219094181916
18.853176939494304 298.00841866288243 0.762192961977804
18.85840449444772 300.83330055735877 0.7652686973494177
18.863632049401133 298.2477236107572 0.7613713028842961
18.868859604354547 298.90028090972595 0.7617228864732626
18.87408715930796 298.20106526900446 0.7606536267079358
18.879314714261376 298.93291381004656 0.761329803185018
18.88454226921479 292.31291229185524 0.7525059318580248
18.889769824168205 288.78503337094145 0.7466270091410544
18.89499737912162 286.21825502303943 0.7438171662953529
18.900224934075034 287.55833823610755 0.7455921744051214
18.90545248902845 288.3695028396138 0.746210394902377
18.910680043981863 289.3284193402571 0.7477554247151577
18.915907598935277 286.56476530959645 0.7442523115429965
18.92113515388869 285.0763912914404 0.7420121387930965
18.926362708842106 283.93907070912365 0.7401418746576305
18.93159026379552 282.8476176576443 0.7382520559473947
18.936817818748935 281.80969017052075 0.736370681792247
18.94204537370235 282.12987514375294 0.7371649367477195
18.947272928655764 285.1696593078305 0.7399160285083355
18.952500483609178 288.48682166381195 0.7430877104634181
18.957728038562593 287.6368154244597 0.7417364338059992
18.962955593516007 285.4985014921752 0.7382783083029038
18.96818314846942 283.3034924044048 0.7359641566717857
18.973410703422836 281.6874314015202 0.7329350257765536
18.97863825837625 281.2132538038311 0.7324194884571968
18.983865813329665 279.7532265118645 0.7300789088617003
18.98909336828308 282.626123398144 0.7338554054385383
18.994320923236494 283.5257099356538 0.7341833941050346
18.999548478189908 286.50609082589324 0.7373228187380554
19.004776033143322 286.85774418981254 0.738159991030853
19.010003588096737 288.7115198587065 0.740310470639989
19.01523114305015 292.3469134444346 0.745103210758589
19.020458698003566 292.80456748793597 0.745710248793432
19.02568625295698 290.60949683867125 0.7433925078496079
19.030913807910395 285.8296451773741 0.7366629203458934
19.03614136286381 288.5221637009584 0.7395029296310655
19.041368917817223 291.1059146042918 0.742040885701867
19.046596472770638 292.7497752655137 0.7434564266846477
19.051824027724052 292.6338679595425 0.7434554209399615
19.057051582677467 294.05462979695506 0.7442076407745385
19.06227913763088 295.07053099030816 0.7453480693828215
19.067506692584296 296.001740529054 0.7455928695724507
19.07273424753771 293.7188553291951 0.7420192772536918
19.077961802491124 293.8900092284327 0.742151582563519
19.08318935744454 298.09631753560444 0.7464936440236108
19.088416912397953 301.7044430736739 0.7505426706503064
19.093644467351368 300.99366641998904 0.7498046943647594
19.098872022304782 300.1744362999797 0.7487183051482058
19.104099577258197 295.0809267794408 0.7432539557327011
19.10932713221161 301.31248352492645 0.7503572531046827
19.114554687165025 304.7741386958502 0.754326237791186
19.11978224211844 308.4732396739132 0.7581491252653558
19.125009797071854 311.25482630667614 0.760987529081248
19.13023735202527 311.8816459990015 0.7626834798043985
19.135464906978683 311.83593470000153 0.7637782153293079
19.140692461932098 309.9448982193987 0.7604730696991543
19.145920016885512 308.82937599714853 0.7579871757698052
19.151147571838926 309.16029014347646 0.7570560497571788
19.15637512679234 312.6653184295872 0.7608600034869327
19.161602681745755 313.3974325072265 0.7627834612352141
19.16683023669917 311.7774155833688 0.760733876656005
19.172057791652584 308.0456790267068 0.7569768132163038
19.177285346606 307.077648440862 0.7559254830901804
19.182512901559413 305.8114675481673 0.7536770893964554
19.187740456512827 305.5120331441344 0.7534529112205396
19.19296801146624 303.04076589213906 0.7496491451277524
19.198195566419656 300.879680058741 0.7473545273700705
19.20342312137307 300.4833766069684 0.7471128324976857
19.208650676326485 299.66219161801354 0.7457203701961683
19.2138782312799 299.37837950658525 0.7458377098335258
19.219105786233314 297.6194141970628 0.7431591946109158
19.22433334118673 299.08773119080064 0.7447593583242841
19.229560896140143 298.35119902311936 0.7436936526883251
19.234788451093557 299.25926653723775 0.7438976488861136
19.24001600604697 297.2540667851706 0.7419974624747435
19.245243561000386 297.55121566055266 0.7431037032093842
19.2504711159538 297.7413288898877 0.7426134663079456
19.255698670907215 296.83035857336245 0.7418985071837895
19.26092622586063 293.6688572402704 0.7372734324910907
19.266153780814044 291.63326780723344 0.7340815060437363
19.271381335767458 290.8059959125636 0.7340558924018111
19.276608890720873 292.49820514289394 0.7352810089235251
19.281836445674287 295.5841393847011 0.7395148926559836
19.2870640006277 297.77662472976556 0.7422623249751582
19.292291555581116 298.9059946785933 0.7439957475054302
19.29751911053453 297.48680918170396 0.7429281055413979
19.302746665487945 297.9355314246558 0.742146090565549
19.30797422044136 296.7999715148739 0.7398595917615054
19.313201775394774 301.22880034579396 0.7446822178668469
19.318429330348188 304.23706046478424 0.7478099955572508
19.323656885301602 309.8600507288045 0.7554925403601058
19.328884440255017 311.7741484631305 0.7573260859202035
19.33411199520843 314.87881400859936 0.7610302289079812
19.339339550161846 312.7880907789108 0.7583739730950471
19.34456710511526 315.56611557746197 0.7617496899024674
19.349794660068675 321.66106913534384 0.7692441501317375
19.35502221502209 331.93995598415296 0.7809671529555074
19.360249769975503 340.0700681537608 0.7897314738133305
19.365477324928918 346.7564704230859 0.7968126167585172
19.370704879882332 351.68632947185563 0.801254814889143
19.375932434835747 359.5957605146241 0.8103056580795464
19.38115998978916 368.21401538536213 0.8196449874113259
19.386387544742576 375.38785378335496 0.8271218777581035
19.39161509969599 380.8593418274663 0.8332289745085633
19.396842654649404 384.6691000211365 0.8374005850928872
19.40207020960282 387.81110309375964 0.8409566018629827
19.407297764556233 386.98062324296944 0.8402982999498604
19.412525319509648 385.58232334772447 0.8384417310883736
19.417752874463062 382.6560998544859 0.8355535017550632
19.422980429416477 380.20295876850037 0.8328679112127084
19.42820798436989 375.39197058628747 0.8269269643947338
19.433435539323305 370.83050416178673 0.8218780658173296
19.43866309427672 363.74533556197315 0.8138538383663497
19.443890649230134 356.0285304774846 0.8055910757141419
19.44911820418355 352.86272112053797 0.8021214500331885
19.454345759136963 349.73728947486194 0.7980192868818737
19.459573314090377 351.0745839909197 0.7997004657053393
19.464800869043792 351.54349823617315 0.8000491513581864
19.470028423997206 352.8279454505726 0.8012957560190039
19.47525597895062 351.6071028005038 0.799873069481339
19.480483533904035 349.0034034294345 0.796376403671046
19.48571108885745 346.36690215481815 0.7931821882225183
19.490938643810864 345.8843160723881 0.7926540344575613
19.49616619876428 346.34870126441893 0.793324507618198
19.501393753717693 345.48163776218166 0.7928572206874788
19.506621308671107 344.0342641678139 0.7912243302822656
19.51184886362452 343.7966446798757 0.7909324840084712
19.517076418577936 344.2946511468037 0.7915575342170361
19.52230397353135 344.1900291120761 0.7907900300302939
19.527531528484765 344.76081530857385 0.7917728389054298
19.53275908343818 342.60395895133985 0.7887642653743654
19.537986638391594 343.55657197464495 0.79021703817481
19.54321419334501 343.0192818007396 0.78935696931508
19.548441748298423 346.43778716109125 0.7930501171876333
19.553669303251837 348.5767323932793 0.7954273454096216
19.55889685820525 351.8546153092552 0.7996632951609663
19.564124413158666 352.099850360138 0.8001006069385631
19.56935196811208 352.92802517283985 0.8011331348398744
19.574579523065495 353.4986899533376 0.80109012965385
19.57980707801891 357.2554532384611 0.8051264167275256
19.585034632972324 359.73729168073965 0.8072494410917486
19.590262187925738 362.91191649510546 0.8104740486283143
19.595489742879153 368.71214057257754 0.81646025714954
19.600717297832567 375.2596467010752 0.8235976447654892
19.60594485278598 378.9924294109275 0.8274095589363424
19.611172407739396 381.0515305870888 0.8295771164172695
19.61639996269281 384.34128490757 0.8330842464895718
19.621627517646225 386.93611705378623 0.8360435448742783
19.62685507259964 389.13375525141686 0.8385944798126518
19.632082627553054 389.77536720611346 0.8392269914719886
19.637310182506468 389.88239769308336 0.8390646520384745
19.642537737459882 391.7964053934703 0.8411455809359375
19.647765292413297 391.7999026821957 0.8407836691990044
19.65299284736671 392.51590498389317 0.841723067833109
19.658220402320126 393.57367958886203 0.8424246326749792
19.66344795727354 395.08976510709937 0.8440626094765388
19.668675512226955 393.42342053872767 0.8420259617990028
19.67390306718037 391.08884841198073 0.8395757370685635
19.679130622133783 389.48774133946773 0.8381205654118502
19.684358177087198 388.54647653591627 0.837286950476766
19.689585732040612 390.5735863151073 0.8395018885054054
19.694813286994027 390.0038388364231 0.8386265936920017
19.70004084194744 386.95381316063657 0.835015836745111
19.705268396900856 382.5960630003259 0.8299917824333536
19.71049595185427 380.47403820959227 0.8280750441775793
19.715723506807684 380.460005388431 0.8281081488635298
19.7209510617611 380.13153148511077 0.8281245267627336
19.726178616714513 377.2877102522877 0.8245805249318549
19.731406171667928 375.92177895198665 0.8226669766871725
19.736633726621342 375.5862408550046 0.8228561918478435
19.741861281574757 377.71081743344087 0.8253589175529035
19.74708883652817 376.96063352661696 0.8249265256232238
19.752316391481585 373.1731774535723 0.8205603794826829
19.757543946435 369.353294713706 0.8157521908292761
19.762771501388414 365.2618704621571 0.8111120330247525
19.76799905634183 362.4976504964953 0.8079967667842763
19.773226611295243 360.28363464141404 0.8054062324895527
19.778454166248657 358.2298717559778 0.8035279845376828
19.783681721202072 354.1395424484238 0.798019388812383
19.788909276155486 348.8885437678769 0.792190160943009
19.7941368311089 344.23438763338345 0.7866637897869223
19.799364386062315 342.05789692857167 0.7841159375080757
19.80459194101573 341.9301486183062 0.7843219812540789
19.809819495969144 340.9482073411461 0.7831142756729937
19.81504705092256 338.8540741000915 0.7813542402019366
19.820274605875973 336.7439371269093 0.7791861796931931
19.825502160829387 332.6784101532097 0.7742601456984081
19.8307297157828 329.18734691022576 0.7704271861922118
19.835957270736216 325.09015688086816 0.7656029746501573
19.84118482568963 320.8491948158181 0.7604565708832391
19.846412380643045 320.1091170551709 0.7599693973022482
19.85163993559646 316.7433689847255 0.7548577285463238
19.856867490549874 315.69437713128315 0.7538063655224522
19.86209504550329 313.91879035646343 0.7526640633074223
19.867322600456703 313.00511430019077 0.7522937187017708
19.872550155410117 315.6417026789688 0.7555266431038397
19.87777771036353 316.3482968693037 0.7556959404211961
19.883005265316946 318.81286239638575 0.7582753078493119
19.88823282027036 315.80297383240554 0.7542580424542633
19.893460375223775 313.5226096611503 0.751976131577213
19.89868793017719 314.6562410261405 0.752731459340866
19.903915485130604 315.5158989046812 0.7546638184615808
19.909143040084018 315.52513620126786 0.754729070242939
19.914370595037433 317.70023683073737 0.7576663195016875
19.919598149990847 316.2503038771393 0.7547027978806274
19.92482570494426 317.3135146685857 0.7553466615581106
19.930053259897676 313.5092678517215 0.7506718151067202
19.93528081485109 311.51630751026556 0.7479393756547109
19.940508369804505 308.21670581863583 0.7440312548391076
19.94573592475792 307.6096454596789 0.7425406580624031
19.950963479711334 310.6737645667087 0.7467949746198473
19.956191034664748 316.75694748021084 0.7543364154519802
19.961418589618162 323.17747339165146 0.7628110754452146
19.966646144571577 323.42147852912944 0.7639247993139884
19.97187369952499 323.2808308729504 0.7633016521228321
19.977101254478406 325.564866159711 0.7651532646225215
19.98232880943182 330.2327458988822 0.7702104383844229
19.987556364385235 335.17501192594204 0.7753191932453531
19.99278391933865 339.29460498946156 0.7803974613434475
19.998011474292063 344.02555909985915 0.7855182349685306
20.003239029245478 356.31466783069885 0.7986522276774365
20.008466584198892 374.98480678816946 0.8189937901877126
20.013694139152307 397.4490361092137 0.842325639190189
20.01892169410572 422.03557110672295 0.8680756227897445
20.024149249059136 438.7659564434993 0.8850463373044267
20.02937680401255 453.43798910091715 0.8995556508851156
20.034604358965964 456.70154946117606 0.9033302951628651
20.03983191391938 449.1278897017392 0.8959770645992252
20.045059468872793 433.0640704618417 0.879920805221913
20.050287023826208 414.83514460743254 0.8614005220391215
20.055514578779622 402.7823648332733 0.8485360195010576
20.060742133733036 397.3281713632179 0.8435471282064659
20.06596968868645 396.16911864316717 0.8419816376168904
20.071197243639865 393.8905802052348 0.8389185457622153
20.07642479859328 392.91059700466616 0.8374387305524338
20.081652353546694 395.3969530552415 0.839972387259517
20.08687990850011 400.49872171585076 0.8456882093803004
20.092107463453523 405.31157428788845 0.8505687242219471
20.097335018406937 414.1233655271711 0.8592690631185579
20.102562573360352 423.5228070786321 0.8688458438593348
20.107790128313766 434.7756042025758 0.8800903975249228
20.11301768326718 439.4078246027415 0.8847983907955749
20.118245238220595 437.1491255096619 0.8825160759560736
20.12347279317401 430.61472425743364 0.8756608338793602
20.128700348127424 420.4769873387977 0.8654289413344646
20.13392790308084 407.86023752324576 0.8522775124472715
20.139155458034253 395.1495054036092 0.8388782761651881
20.144383012987667 382.8290513941221 0.8259545729223675
20.14961056794108 371.9154564601776 0.8146109578077246
20.154838122894496 361.28298655943837 0.8030560347861834
20.16006567784791 352.48801111424166 0.7932376317109993
20.165293232801325 343.97217454306303 0.7835948662823082
20.17052078775474 338.5259103076277 0.7780224305680181
20.175748342708154 335.07758928273853 0.7744789322855243
20.18097589766157 336.2708524268591 0.7752656251186298
20.186203452614983 337.63631961200673 0.7759469277534677
20.191431007568397 336.91869648584156 0.7747067295215855
20.19665856252181 334.96067072835757 0.7727976244121562
20.201886117475226 333.49874382398656 0.7715674895396819
20.20711367242864 333.82720262966114 0.7721908160832487
20.212341227382055 336.06702670232704 0.774338324479566
20.21756878233547 337.21595430750824 0.7755663154211134
20.222796337288884 337.70476509617686 0.776688231509194
20.228023892242298 340.4901653343223 0.7803965033276095
20.233251447195713 343.14470018406655 0.7839101159870216
20.238479002149127 345.6607951103523 0.7872774642808592
20.24370655710254 345.75599003952465 0.7870076407585959
20.248934112055956 349.34650116414787 0.7906313845536349
20.25416166700937 353.4508762059647 0.7938551650495699
20.259389221962785 355.8194867889234 0.7958949940023441
20.2646167769162 355.81952982902095 0.7957455073349705
20.269844331869614 351.3875482800698 0.7908235672630392
20.275071886823028 350.96158486650603 0.7903478227590766
20.280299441776442 346.60788824461696 0.7857796086363473
20.285526996729857 345.79532239273766 0.786121769796523
20.29075455168327 342.753101396661 0.7833114690949314
20.295982106636686 343.43078897190946 0.7843309214229002
20.3012096615901 343.7653237458388 0.7835843445074404
20.306437216543515 342.64369885135557 0.7823640626351405
20.31166477149693 341.6003889648017 0.7813982631956574
20.316892326450343 338.8351864915344 0.777551220124379
20.322119881403758 333.5941568891715 0.7709720362181186
20.327347436357172 329.25166161163304 0.7651872554195869
20.332574991310587 324.8498335088481 0.7604542238995786
20.337802546264 324.6420072390595 0.7603898155066497
20.343030101217416 325.0338304317163 0.7608911190455402
20.34825765617083 325.1785569010984 0.760937536648972
20.353485211124244 322.5989380071308 0.7585026873797092
20.35871276607766 320.1236833915305 0.7553671829905249
20.363940321031073 318.85247117409057 0.7542020531518512
20.369167875984488 315.12906434178757 0.7496815484302898
20.374395430937902 314.5050863664988 0.7496841157801545
20.379622985891316 311.6173560444565 0.7464162045800814
20.38485054084473 308.9244855113387 0.7427089369234687
20.390078095798145 306.5856631639901 0.7407890072651127
20.39530565075156 305.86428212056745 0.7390727595472981
20.400533205704974 308.69405884214166 0.7426623709574023
20.40576076065839 307.44881228286204 0.7402134765916311
20.410988315611803 305.34056841822525 0.7378974165406231
20.416215870565217 302.2366892800648 0.7350752520690345
20.421443425518632 301.0967404608218 0.7342031328423241
20.426670980472046 304.28414739247035 0.7381350766843372
20.43189853542546 305.52993582404105 0.7392229239750867
20.437126090378875 307.36331070341726 0.7411518861304841
20.44235364533229 303.844609959002 0.7365646687564704
20.447581200285704 306.3598461632273 0.7407508937295786
20.45280875523912 308.0405291681491 0.7426732780327258
20.458036310192533 310.7774822360478 0.7460504495563135
20.463263865145947 313.0718014996695 0.7463422506435332
20.46849142009936 314.61262299315763 0.7481531666151411
20.473718975052776 314.5768599289113 0.748289760883525
20.47894653000619 313.75525825747684 0.7474107247394626
20.484174084959605 314.34338684137026 0.7484036640884264
20.48940163991302 317.5176485734048 0.7512104778971536
20.494629194866434 315.96837987656426 0.7501690749549357
20.49985674981985 315.1363906840562 0.7495088526120265
20.505084304773263 315.38269541424705 0.7497994317691983
20.510311859726677 318.4842638241522 0.7540503107077345
20.51553941468009 323.1149445568395 0.7592308418622195
20.520766969633506 322.279184251449 0.758681183926052
20.52599452458692 319.2190718525702 0.7554357547315214
20.531222079540335 315.5184759539882 0.7497839387475967
20.53644963449375 315.13311148114053 0.7488294980143997
20.541677189447164 314.93195409641703 0.7481262822931464
20.546904744400578 317.83609733225484 0.7512902104593939
20.552132299353993 320.6872896151799 0.75591400640267
20.557359854307407 324.3929466940289 0.7594804949438702
20.56258740926082 325.99043100089455 0.7610380964893767
20.567814964214236 327.8448265792636 0.7632858741566292
20.57304251916765 323.2304489829427 0.7587311192287876
20.578270074121065 325.6201559913441 0.7625394280500599
20.58349762907448 325.2743885754086 0.7614827271917186
20.588725184027894 326.93524928946454 0.7627027779018654
20.593952738981308 328.3867450313312 0.7639678373599873
20.599180293934722 328.4877719149063 0.7629095513388581
20.604407848888137 329.9989674697366 0.7651909998714195
20.60963540384155 329.9990348205183 0.7646459514792981
20.614862958794966 326.289081045505 0.7608720300381234
20.62009051374838 323.9291016648117 0.7585022846496845
20.625318068701795 322.27267505592783 0.756241965226781
20.63054562365521 322.1884778613459 0.7564036713134067
20.635773178608623 320.2015658362712 0.7541645633425961
20.641000733562038 320.81839537410116 0.7546418539808146
20.646228288515452 318.200078330534 0.7511278062958617
20.651455843468867 317.03770081242413 0.7496871733202359
20.65668339842228 312.69058466674926 0.7450960983068713
20.661910953375695 309.97232661133484 0.7420740218849183
20.66713850832911 307.31910274495084 0.7390118106879431
20.672366063282524 306.42868783050307 0.7385407861406887
20.67759361823594 307.3453721315754 0.7394540316664706
20.682821173189353 308.44495166851283 0.7409493683266828
20.688048728142768 308.3053880506201 0.7412934399431506
20.693276283096182 306.2543111987758 0.7383850680874965
20.698503838049596 304.48333392727267 0.73685363542605
20.70373139300301 307.968138704372 0.7400785691863611
20.708958947956425 307.9109923148858 0.7389221438177678
20.71418650290984 308.31430316620737 0.738762101950354
20.719414057863254 304.59849820308443 0.7340746392962215
20.72464161281667 304.4816476370358 0.7349474623819588
20.729869167770083 304.37381376244457 0.7351596322810179
20.735096722723497 307.0303295392887 0.7372079426346175
20.740324277676912 306.39991628388964 0.7372323457545688
20.745551832630326 304.9971385796614 0.7357350191792059
20.75077938758374 303.7749402887497 0.7359181813995911
20.756006942537155 306.1467865324302 0.7383491909655949
20.76123449749057 307.3026241380283 0.7393601621933658
20.766462052443984 308.03732274737547 0.7398526012066458
20.7716896073974 309.7029971735558 0.7413367281608841
20.776917162350813 310.0341277648133 0.7418987949557869
20.782144717304227 310.84604657240953 0.7426853104140404
20.78737227225764 313.6096745939696 0.7454805747275008
20.792599827211056 313.90870147187775 0.7458104398576039
20.79782738216447 320.82781787616216 0.7537651210663491
20.803054937117885 322.2264477039075 0.7553948026427951
20.8082824920713 331.2149967737834 0.7657620043054224
20.813510047024714 334.95716294212525 0.7694531928012056
20.81873760197813 339.03769967689834 0.7741781172448403
20.823965156931543 340.9177947205924 0.7760379359961981
20.829192711884957 346.28981115567296 0.7814139655881418
20.83442026683837 350.07279331990065 0.7852409405695006
20.839647821791786 354.29869460028164 0.7893533861582588
20.8448753767452 354.15946001481194 0.789758474791875
20.850102931698615 352.9032238552143 0.7891251817872876
20.85533048665203 352.2394422642159 0.7890973832914944
20.860558041605444 348.5011098297545 0.7850853274337378
20.865785596558858 349.6971947828382 0.7859952975910935
20.871013151512273 349.79810304157223 0.7853078117558658
20.876240706465687 351.67867436200675 0.787193197290444
20.8814682614191 350.4853790217707 0.7853931280281127
20.886695816372516 348.1455755745694 0.78290971021346
20.89192337132593 347.70646244006446 0.7824770885847299
20.897150926279345 346.83938320916536 0.7819032118385678
20.90237848123276 343.46295149783265 0.7784497350052096
20.907606036186174 337.45709092147877 0.7711228298309529
20.912833591139588 334.9197386059414 0.7681630088250984
20.918061146093002 334.3341224878582 0.7672658490403961
20.923288701046417 334.503340173485 0.767658988458028
20.92851625599983 335.49224857642463 0.7682583803629709
20.933743810953246 334.3984330689712 0.7670537225049345
20.93897136590666 334.0142848817768 0.766663230726701
20.944198920860075 334.86880297653494 0.7686019742058156
20.94942647581349 339.1414369095948 0.7738530365185334
20.954654030766903 342.1061815577552 0.7774734271329463
20.959881585720318 343.5650531450166 0.7789070459227934
20.965109140673732 343.92078137246114 0.7786193128177911
20.970336695627147 343.93609486997053 0.7788349356889118
20.97556425058056 341.7012995028646 0.776807707415913
20.980791805533975 339.86028009801396 0.774358970458049
20.98601936048739 337.26066820230477 0.7712482362983084
20.991246915440804 335.0236040175208 0.7677415335143767
20.99647447039422 331.2618737343237 0.7634262119971708
21.001702025347633 330.1487762665162 0.76256723408619
21.006929580301048 332.9471299268262 0.7653572398808194
21.012157135254462 330.65354139803657 0.7638303221300304
21.017384690207876 328.85928081050804 0.7610861097181383
21.02261224516129 326.18714018806725 0.7578695995029281
21.027839800114705 328.5393420456479 0.7600954565569825
21.03306735506812 327.3130813080866 0.7586463135492922
21.038294910021534 326.9640016927105 0.7591093450806737
21.04352246497495 325.11872126258567 0.7572851949680929
21.048750019928363 325.88673890777835 0.7585676322823901
21.053977574881777 323.4871834465292 0.7558772598237938
21.059205129835192 325.08371627005045 0.75748381237851
21.064432684788606 322.87712338916646 0.7542613509824345
21.06966023974202 319.9906828615978 0.7497424528110588
21.074887794695435 311.4448334638049 0.7393062710680551
21.08011534964885 304.40329529106714 0.730942646422479
21.085342904602264 302.09179320452 0.7284555771523575
21.09057045955568 305.05939946392897 0.73231200966641
21.095798014509093 305.9501289091703 0.7329739144375487
21.101025569462507 305.285369843422 0.7309721030509924
21.10625312441592 302.62993503705263 0.727732321321918
21.111480679369336 301.0786570251861 0.7262765503277988
21.11670823432275 298.09990027553096 0.724237159093483
21.121935789276165 292.47546737031337 0.7187064119840155
21.12716334422958 289.9858301611744 0.7149523642377448
21.132390899182994 290.84385565295 0.7153350689921232
21.13761845413641 293.8644989294784 0.7173890162592481
21.142846009089823 295.6081286940499 0.7185743878543585
21.148073564043237 292.00555740144426 0.7143612875171279
21.15330111899665 288.4428883185088 0.7094679589457915
21.158528673950066 286.72875780198154 0.7074739838349505
21.16375622890348 286.6909655618394 0.7066904927515567
21.168983783856895 285.62507492089037 0.7051934407297044
21.17421133881031 282.324991517503 0.7015877454920946
21.179438893763724 279.9502104356428 0.6986486054597814
21.184666448717138 280.02898689165767 0.6993300343446277
21.189894003670553 280.401568572629 0.6990797399697102
21.195121558623967 281.8361664614153 0.7008065405964936
21.20034911357738 284.4330118621708 0.7041166879900963
21.205576668530796 283.3703193261446 0.7029572530431298
21.21080422348421 284.7830052127397 0.704515953292823
21.216031778437625 284.1986447703207 0.7029523225194125
21.22125933339104 284.4145696916862 0.7019243379428807
21.226486888344454 283.629781218135 0.7009150621595494
21.231714443297868 281.2998044826963 0.6979371065601837
21.236941998251282 283.60938245666676 0.7010807966079621
21.242169553204697 282.73792340029627 0.7006157944130708
21.24739710815811 282.16350869444716 0.699699999558625
21.252624663111526 281.9466333946932 0.6998269289987046
21.25785221806494 283.97813330435935 0.7017670086668595
21.263079773018355 282.31308725971365 0.6990462135973977
21.26830732797177 282.1861264918959 0.6990957026106533
21.273534882925183 279.0821608057013 0.6942610820807965
21.278762437878598 280.5569303482727 0.6968223250737704
21.283989992832012 282.38585593657103 0.7067150480020795
21.289217547785427 285.5088651646066 0.7205694905122366
21.29444510273884 284.1946532866487 0.7250647826897999
21.299672657692255 283.1818007281142 0.7289066029000704
21.30490021264567 285.80758156866597 0.7371599061532109
21.310127767599084 290.00840258575624 0.7459463984881781
21.3153553225525 289.3856892123645 0.7489700566743458
21.320582877505913 289.3705039252402 0.7524509462622043
21.325810432459328 287.9739117963275 0.754109477769881
21.331037987412742 289.91640497496775 0.7595564955174036
21.336265542366156 289.0618297719023 0.76226455402111
21.34149309731957 287.58132754351175 0.7630719506325334
21.346720652272985 286.25694989183455 0.7639574484134842
21.3519482072264 285.14575270111214 0.7636088169185207
21.357175762179814 287.02373753909603 0.7685857879448663
21.36240331713323 287.33147201682004 0.7718239240615694
21.367630872086643 289.7361811906077 0.7780034332709751
21.372858427040057 289.05124587928253 0.7802981988846441
21.378085981993472 288.19702527235665 0.7818967533614256
21.383313536946886 287.12189819669646 0.7826637134096155
21.3885410919003 287.1755424237359 0.7844364274402927
21.393768646853715 290.986409560656 0.7904855342655873
21.39899620180713 294.71122695463873 0.797337677985158
21.404223756760544 296.7671441259633 0.8008735728915497
21.40945131171396 296.59880827159765 0.8029408552440565
21.414678866667373 297.41484802909537 0.8056241913867785
21.419906421620787 298.10850420895287 0.8086221048188178
21.4251339765742 297.9895538829598 0.8109070389397708
21.430361531527616 300.1609806826904 0.8150573893279551
21.43558908648103 300.71871823873374 0.817205793199194
21.440816641434445 302.0774982437303 0.8210287583523592
21.44604419638786 303.73572940136347 0.8249837049174099
21.451271751341274 306.4277105422225 0.8305542566523031
21.45649930629469 309.4830758548302 0.8361257502059892
21.461726861248103 308.9114287802812 0.8376205476279978
21.466954416201517 307.66604855791724 0.8380343746714451
21.47218197115493 304.8251598350182 0.8359422219436119
21.477409526108346 305.8139758594672 0.8387742936736079
21.48263708106176 304.78828910730533 0.8408226299164689
21.487864636015175 305.203257833345 0.8442442244532362
21.49309219096859 300.9913831783194 0.8419165806411916
21.498319745922004 298.43673327796154 0.8395606668449425
21.503547300875418 297.07456179845065 0.8396010033388807
21.508774855828833 295.43837585956106 0.8357313992040366
21.514002410782247 294.4963928049705 0.8169535757600125
21.51922996573566 294.24626806367826 0.8072656663545902
21.524457520689076 294.80885545982864 0.8003725273911977
21.52968507564249 295.0426733235354 0.7943672077337386
21.534912630595905 294.2423023981042 0.788564542285567
21.54014018554932 296.43778660474715 0.7882670169027614
21.545367740502734 299.35912921257795 0.7899536623814107
21.550595295456148 298.0197647403152 0.7857841827401174
21.555822850409562 294.7214119442276 0.7795877581904768
21.561050405362977 293.7983801863267 0.7761776049972642
21.56627796031639 294.47651508461064 0.7755645863365613
21.571505515269806 299.7093639499324 0.7817028285260318
21.57673307022322 302.66935894117364 0.7838833315736987
21.581960625176634 304.52765462109284 0.7838488684051602
21.58718818013005 299.3685408205695 0.7745426021500779
21.592415735083463 297.7597278165641 0.7702651154209014
21.597643290036878 297.53683923923694 0.7689018473621198
21.602870844990292 294.95457504030315 0.7642090245178358
21.608098399943707 298.20072172769824 0.7666637774471055
21.61332595489712 298.3951204701618 0.7660272478178374
21.618553509850535 298.88440879407136 0.7660237747511182
21.62378106480395 297.66858798910084 0.7635360721948249
21.629008619757364 296.69788604553554 0.7616010129516777
21.63423617471078 295.70422248372125 0.7597752320021988
21.639463729664193 296.0646152730259 0.7591797134635213
21.644691284617608 296.31738734707324 0.7578637832548781
21.649918839571022 295.9822585494404 0.7558244826367979
21.655146394524436 297.1648155766265 0.757556565492655
21.66037394947785 297.20379707173277 0.7576828279914553
21.665601504431265 297.7803455889226 0.7587177247397499
21.67082905938468 301.74507255531677 0.7619181613748509
21.676056614338094 303.8253741657555 0.7632583260013646
21.68128416929151 307.12684626931514 0.7660883046640864
21.686511724244923 310.124508115064 0.7687773438095133
21.691739279198337 316.35911004551957 0.775990758566985
21.696966834151752 320.8255584503216 0.7804916142688008
21.702194389105166 322.0554274028034 0.782536207009915
21.70742194405858 322.5669246730528 0.7829975651062184
21.712649499011995 323.1751143872811 0.7829496286375159
21.71787705396541 325.191948092549 0.7842172579002671
21.723104608918824 326.68585708490804 0.7855155169515982
21.72833216387224 327.07725565540335 0.7865258638106492
21.733559718825653 326.38103846668554 0.7860647106860634
21.738787273779067 329.7738988303866 0.789940612819884
21.74401482873248 331.031784966668 0.7908118536198198
21.749242383685896 335.03247827685755 0.7953061005756716
21.75446993863931 339.25642079298103 0.800025120238626
21.759697493592725 341.03842989143396 0.802051735420522
21.76492504854614 345.2710589158612 0.8065962983840459
21.770152603499554 347.15089023478424 0.8088744298631831
21.77538015845297 347.1080380332605 0.80847345829285
21.780607713406383 351.39160315494036 0.8125600193919843
21.785835268359797 353.0657636499052 0.8135512261011111
21.79106282331321 355.3302970646366 0.815366081882565
21.796290378266626 357.3573111702005 0.817455188012306
21.80151793322004 360.92209503683046 0.8210308055445109
21.806745488173455 364.6241951547914 0.8243176267471117
21.81197304312687 366.43309216114227 0.8260580466113749
21.817200598080284 367.2225413253794 0.8272816709139453
21.822428153033698 371.07756683328853 0.8321310262064247
21.827655707987113 373.3610745538743 0.8355707896390633
21.832883262940527 372.86585783246295 0.8347025938680418
21.83811081789394 369.90435750090205 0.8312527827713294
21.843338372847356 364.18861602029057 0.8239838034696855
21.84856592780077 357.7777389055839 0.816113814313692
21.853793482754185 353.61880545920616 0.8113409930096753
21.8590210377076 352.2556556418011 0.8094449874754045
21.864248592661014 351.9777811505642 0.8093364718015672
21.869476147614428 349.0604804474006 0.8053952735052889
21.874703702567842 346.10113136726693 0.8017616681660088
21.879931257521257 344.52618348224934 0.7998704927473634
21.88515881247467 345.99244507181976 0.8013297376635329
21.890386367428086 346.42996683009596 0.801390247832415
21.8956139223815 343.94051070604644 0.7991853204766131
21.900841477334914 341.475339984099 0.7968558976637943
21.90606903228833 341.7406521384306 0.7977337657075227
21.911296587241743 345.1547968256774 0.8007290162743138
21.916524142195158 342.82651891731433 0.7968874027515532
21.921751697148572 340.5748944786635 0.7939691998928196
21.926979252101987 340.0175957555589 0.7921171049055089
21.9322068070554 343.35676075737575 0.7960501606710212
21.937434362008815 348.53465193016945 0.8014115046609549
21.94266191696223 350.0140262341366 0.8035821393341258
21.947889471915644 346.32108536785927 0.7996074236009686
21.95311702686906 342.02410121776205 0.7944730602330203
21.958344581822473 343.55733279207544 0.7957564404979863
21.963572136775888 345.9758855484904 0.798524787013816
21.968799691729302 346.3710696589314 0.7992877695822665
21.974027246682716 346.5656332484481 0.7995493676644968
21.97925480163613 348.4262059798682 0.8006186027112325
21.984482356589545 349.8531353266713 0.8016605438441553
21.98970991154296 349.99810829049477 0.8019739475831599
21.994937466496374 351.4824178435091 0.8033163079476682
22.00016502144979 349.94352895156993 0.8018164279286455
22.005392576403203 347.34115135250863 0.7980712744625448
22.010620131356617 344.07767711311635 0.7940468327541111
22.015847686310032 346.42337842610317 0.7963285533923474
22.021075241263446 353.11682955493944 0.8033636514288954
22.02630279621686 359.3498270896109 0.8107610505285202
22.031530351170275 367.0607563712947 0.8192389873336396
22.03675790612369 370.19903868264095 0.8230821574794703
22.041985461077104 373.1619422880278 0.8265499623134541
22.04721301603052 375.3608313158291 0.8283316001699716
22.052440570983933 377.8122284181935 0.830333232600403
22.057668125937347 376.8929245132532 0.8289494621746177
22.06289568089076 375.41938080475285 0.8276206272981168
22.068123235844176 371.67880923699647 0.8239510778671025
22.07335079079759 367.9201069390152 0.8193711630642699
22.078578345751005 366.4146554082947 0.817372520238807
22.08380590070442 362.78641034577237 0.8122488229799388
22.089033455657834 361.1398049981722 0.8107508500226583
22.09426101061125 360.34387432288486 0.8100136769600874
22.099488565564663 361.4172010152163 0.8105419154095282
22.104716120518077 362.6104906506378 0.8117341279383011
22.10994367547149 362.7403504774351 0.8117842508793708
22.115171230424906 361.70154866281354 0.8107900050700921
22.12039878537832 360.0504370549679 0.808826099497582
22.125626340331735 355.96122342545954 0.8034243493266784
22.13085389528515 350.7524402645788 0.7973692655135024
22.136081450238564 347.05129363956115 0.7928113996881341
22.141309005191978 344.46640177688505 0.789947638122981
22.146536560145393 344.6142133796416 0.791133439548221
22.151764115098807 346.55491792486345 0.7927930382354424
22.15699167005222 349.0895671196609 0.7957263816302543
22.162219225005636 350.4306595610293 0.7971729599094316
22.16744677995905 347.284897026936 0.7932596737628043
22.172674334912465 347.16612001744545 0.7932491902877327
22.17790188986588 348.82342285249985 0.7945241366622872
22.183129444819293 348.800163919849 0.7950506967576105
22.188356999772708 346.2822014925925 0.7914177610319957
22.193584554726122 344.85515733911416 0.7895296192529674
22.198812109679537 345.1361674873217 0.7901628142367301
22.20403966463295 347.0664907946841 0.7918286591932825
22.209267219586366 346.54637947243157 0.7911477189957311
22.21449477453978 346.71216603896795 0.7908413679626436
22.219722329493194 349.84043537262033 0.7939840086268847
22.22494988444661 349.72069806040935 0.7943558056502893
22.230177439400023 347.54762780241316 0.7915251817515357
22.235404994353438 342.63066231720785 0.7859888243854076
22.240632549306852 337.7679089853022 0.7798684513308743
22.245860104260267 336.3505913229318 0.7787798354362611
22.25108765921368 334.63010575314047 0.7781803082073951
22.256315214167095 332.84914295390655 0.7758863799231449
22.26154276912051 327.1362906095293 0.7693964190062881
22.266770324073924 327.0501824737048 0.768864501688299
22.27199787902734 324.72468140260406 0.7658095993357997
22.277225433980753 322.52197169684973 0.7630913262720839
22.282452988934168 321.1238940901819 0.7612059642939364
22.287680543887582 317.58423171340394 0.7570307147651048
22.292908098840996 316.69274412425017 0.7553773122133718
22.29813565379441 317.46382214785774 0.7557472985770672
22.303363208747825 318.5876653765071 0.7575502513746731
22.30859076370124 315.0289823125256 0.7532265870985088
22.313818318654654 311.1812330814796 0.7488530680142147
22.31904587360807 310.4689196092256 0.7480316279150381
22.324273428561483 312.65678546959225 0.7502540187804
22.329500983514897 316.64301203246833 0.7552455538654835
22.334728538468312 314.2280771109204 0.752042395953395
22.339956093421726 309.6006208071018 0.7466183546048094
22.34518364837514 305.64819509373666 0.7419779441270089
22.350411203328555 305.76289744364664 0.7414514092539055
22.35563875828197 306.4549927335619 0.7425370630180947
22.360866313235384 303.6268814988946 0.7386928873950619
22.3660938681888 301.7110436043332 0.7371995994661779
22.371321423142213 303.8595614339706 0.7400945225401426
22.376548978095627 302.2340608773978 0.7381957768164069
22.38177653304904 300.6817194313615 0.7362485110867226
22.387004088002456 298.5943071732292 0.7334663694915365
22.39223164295587 299.0741678534163 0.7338299363969231
22.397459197909285 299.6021099118876 0.7343572659333054
22.4026867528627 296.3658437472404 0.7304086944321477
22.407914307816114 295.24199726835144 0.7292513647286994
22.41314186276953 292.2486179061932 0.7252086749877733
22.418369417722943 294.02892013043845 0.7277324323141328
22.423596972676357 291.41378000780696 0.7252454897841888
22.42882452762977 287.88417635873174 0.7197978840565422
22.434052082583186 287.96192194620664 0.7197045930425693
22.4392796375366 291.3237022118316 0.7231689552253047
22.444507192490015 291.3733591524514 0.7242755694194527
22.44973474744343 288.6247115525809 0.7211942613047965
22.454962302396844 285.8291472495308 0.7182050544965483
22.460189857350258 285.1142951037769 0.7179660446255174
22.465417412303673 283.25034836913466 0.7154023567248157
22.470644967257087 285.0148179501882 0.7172077690189241
22.4758725222105 282.9571015398933 0.7144917204924213
22.481100077163916 279.4079501041511 0.709027523697294
22.48632763211733 281.20872914546294 0.7096234240358609
22.491555187070745 282.31216264736673 0.7103371019688947
22.49678274202416 284.63999342568155 0.7135603483882021
22.502010296977573 282.3821251363514 0.7118577128088809
22.507237851930988 279.95821486257256 0.7106511584946827
22.512465406884402 277.0097327907471 0.70779199189791
22.517692961837817 277.1646778558767 0.7074514748257632
22.52292051679123 276.491503880589 0.7053537214324516
22.528148071744646 277.3543529448117 0.7072128674069911
22.53337562669806 278.40372983580227 0.707946523971812
22.538603181651474 279.2888112938918 0.7098178802771781
22.54383073660489 279.71947371584326 0.708513043278424
22.549058291558303 280.05991413379064 0.7102094058913512
22.554285846511718 281.4072107725509 0.7118704498231158
22.559513401465132 282.42687575858207 0.7129309222014528
22.564740956418547 279.2907350709981 0.709006370972915
22.56996851137196 277.8717423561709 0.7070798094274297
22.575196066325375 279.38489193152276 0.7089418734286477
22.58042362127879 280.72512231401123 0.7096598976623217
22.585651176232204 277.06500224116945 0.7047043784855663
22.59087873118562 274.09424717152564 0.7005061397049581
22.596106286139033 271.0655838503396 0.6979425622581354
22.601333841092448 272.51270105793463 0.6996605701524132
22.606561396045862 276.34660639814496 0.7056513065565678
22.611788950999276 277.6807699713183 0.7066252075792907
22.61701650595269 281.23248998650007 0.7113027199467113
22.622244060906105 280.5847833618414 0.7096862045145411
22.62747161585952 278.8689159793727 0.7080044343538949
22.632699170812934 277.48659518575386 0.7062225094302149
22.63792672576635 277.4969849339378 0.7058136607060925
22.643154280719763 278.47939634727476 0.7060503947253262
22.648381835673177 279.9662881850899 0.7063339809977782
22.653609390626592 281.18149136566626 0.708024275933555
22.658836945580006 279.2046757779 0.7059582889175665
22.66406450053342 274.67917832225925 0.7016945905138486
22.669292055486835 274.25583680371943 0.7005488939066222
22.67451961044025 276.1154679050007 0.702724455305099
22.679747165393664 281.9288346706477 0.7098529377961417
22.68497472034708 284.5793372194771 0.7136652477623364
22.690202275300493 284.9661831578819 0.7143062624779065
22.695429830253907 282.3000219681715 0.7106659726870859
22.70065738520732 280.55314490729415 0.7083762724453521
22.705884940160736 277.71781026942654 0.7034882139620564
22.71111249511415 281.2097872030563 0.7082025769269352
22.716340050067565 285.345227429267 0.7130265848455485
22.72156760502098 290.73866138993213 0.7202943401008289
22.726795159974394 291.3831333745252 0.72217414630354
22.73202271492781 293.51383449499076 0.7244678703187178
22.737250269881223 293.59825567517015 0.7237539286802168
22.742477824834637 295.0094253492075 0.724147925995545
22.74770537978805 292.7590165214652 0.7209303824598011
22.752932934741466 291.98894001646335 0.7201458467055887
22.75816048969488 289.3037266208276 0.7167619089072647
22.763388044648295 290.3730200617162 0.7187718611922075
22.76861559960171 292.68101496757464 0.7213317744416342
22.773843154555124 297.79172523675555 0.7271901182995606
22.779070709508538 299.8873969339205 0.7289460343309617
22.784298264461952 300.4953779521816 0.7291556736007497
22.789525819415367 298.8264076379269 0.7267326427216625
22.79475337436878 300.3197675263998 0.7285186416537391
22.799980929322196 300.66233225128394 0.7283768721138834
22.80520848427561 303.76670727497833 0.732529587696158
22.810436039229025 307.7676377343702 0.7371942845946492
22.81566359418244 309.95956803915 0.7407630911951911
22.820891149135853 310.7136450822927 0.7419759637930939
22.826118704089268 309.0122776023616 0.7396050265040817
22.831346259042682 313.8662000364762 0.7455546543797938
22.836573813996097 319.1498547800282 0.7514801187461295
22.84180136894951 325.69335534852286 0.7588203010509694
22.847028923902926 329.58135913884973 0.763179012917607
22.85225647885634 327.640688051587 0.7607470354939899
22.857484033809754 328.6136199711794 0.7618338161598227
22.86271158876317 328.6728286553704 0.7612198749949347
22.867939143716583 329.19995096539964 0.7613825766780865
22.873166698669998 328.4125376255674 0.7604897286662747
22.878394253623412 325.94333803284866 0.7572123017358124
22.883621808576827 325.92319397177863 0.7574407543515959
22.88884936353024 326.31577842524615 0.7571309931024048
22.894076918483655 328.8149703099601 0.7599146778609998
22.89930447343707 331.10549865094674 0.7630102228481592
22.904532028390484 330.755516317848 0.7628563635314278
22.9097595833439 329.56169610009925 0.7616710804552296
22.914987138297313 326.45613059967263 0.7573334132615039
22.920214693250728 327.2024755610772 0.7580192108616304
22.925442248204142 328.1400325614478 0.7594374716912414
22.930669803157556 328.3388952854576 0.7595369758302295
22.93589735811097 326.09545640773433 0.7574586763590346
22.941124913064385 328.1183855024237 0.7593090996964666
22.9463524680178 330.1602342964091 0.7622991945414385
22.951580022971214 328.3493805353352 0.7600083032612439
22.95680757792463 323.53250452509155 0.754596757796537
22.962035132878043 320.4511950630864 0.7507535582747755
22.967262687831457 319.09140165034677 0.7487632621143236
22.972490242784872 324.17536605445576 0.7551878961468274
22.977717797738286 327.52466946145125 0.7592551050814037
22.9829453526917 328.6184155468795 0.7606994158425786
22.988172907645115 328.0011631721244 0.7592741083394708
22.99340046259853 326.51553207870353 0.7568236445784936
22.998628017551944 327.1554081051515 0.7572624334124873
23.00385557250536 324.2514704286744 0.7537882599116559
23.009083127458773 328.0637531433027 0.7584756319898976
23.014310682412187 326.94945697634665 0.7575621462827501
23.0195382373656 330.3243272226512 0.7611757371110577
23.024765792319016 332.0389414923032 0.7637072221527708
23.02999334727243 333.5829995428215 0.7665758872070526
23.035220902225845 334.74970917611887 0.7676768907546712
23.04044845717926 333.4511260621134 0.7654649803519338
23.045676012132674 331.4488045019526 0.7616710436904728
23.05090356708609 327.71976901328765 0.7586870329618542
23.056131122039503 327.50348842822933 0.7581205292956034
23.061358676992917 327.28808409012913 0.7579490286552852
23.06658623194633 326.0128481720276 0.7562950641564136
23.071813786899746 321.96707502488493 0.7511111685377416
23.07704134185316 322.32821938652484 0.7516144949504573
23.082268896806575 320.3652943050829 0.7485898673318726
23.08749645175999 319.35834073254665 0.746994111018674
23.092724006713404 317.718976823795 0.7454755434071821
23.097951561666818 321.0600694995398 0.7489970607616453
23.103179116620232 320.38276682708795 0.7488787824356707
23.108406671573647 318.3674690436074 0.7462374166418724
23.11363422652706 318.4872099364312 0.7465199229507061
23.118861781480476 316.3314922536496 0.7442760269063928
23.12408933643389 310.95703553142454 0.7376364395664441
23.129316891387305 310.7440585151983 0.7386386753395304
23.13454444634072 314.8024415330625 0.7432166894774203
23.139772001294133 314.3975600059476 0.7428331384724343
23.144999556247548 311.90333055621903 0.7393825684946298
23.150227111200962 312.489501927652 0.7387644846334691
23.155454666154377 312.89902310477396 0.7393183337810184
23.16068222110779 312.3115509993772 0.7397100026195437
23.165909776061206 309.8434404875473 0.737338244350947
23.17113733101462 309.26434722081876 0.7361876614840048
23.176364885968034 309.9342681365755 0.7352860170615736
23.18159244092145 310.074113198258 0.7357491598982746
23.186819995874863 310.1278500766031 0.7354512236976197
23.192047550828278 311.2023961426643 0.7375346638228202
23.197275105781692 311.612727168753 0.7383568079823262
23.202502660735107 310.09267259158463 0.7366410597865329
23.20773021568852 309.57924142348196 0.7352126851835076
23.212957770641935 308.29247418763356 0.7333655286520555
23.21818532559535 307.5773767531225 0.7331388767011425
23.223412880548764 306.33004785115816 0.7323948523466353
23.22864043550218 309.296601821628 0.7362066219261671
23.233867990455593 310.60088599722326 0.7376079617715128
23.239095545409008 310.5624766648915 0.737125637850888
23.244323100362422 308.1083979186158 0.7337237378076266
23.249550655315836 308.75416318301416 0.7353129353343911
23.25477821026925 309.81365886571115 0.7359143084317904
23.260005765222665 311.3959834008863 0.7382872313969263
23.26523332017608 311.87727399479695 0.737644888183946
23.270460875129494 313.980579486387 0.7397630702067585
23.27568843008291 317.51213637206115 0.744123024564179
23.280915985036323 317.50873702380824 0.7441657287374646
23.286143539989737 314.47552018240253 0.7413053759815582
23.291371094943152 316.4343620926913 0.7425080161327223
23.296598649896566 318.6804633026354 0.7448697670718404
23.30182620484998 321.4028025960783 0.7477277384109504
23.307053759803395 318.17109800764854 0.7441433222206071
23.31228131475681 318.6278747699511 0.7447441659874355
23.317508869710224 323.801229942146 0.750938392667504
23.32273642466364 331.36736469866605 0.7600120962920462
23.327963979617053 335.115766741716 0.764198297331283
23.333191534570467 334.166928446006 0.7625593967119169
23.33841908952388 329.2368746877441 0.7567694417734677
23.343646644477296 327.84722525988013 0.7547746177955025
23.34887419943071 328.52820117559696 0.7552725164515757
23.354101754384125 328.81592507822614 0.7560059405690402
23.35932930933754 327.40067004337357 0.7549880774667902
23.364556864290954 329.13435250038185 0.7573465983787309
23.369784419244368 328.9521023204605 0.7566046753044486
23.375011974197783 329.471073900179 0.7568896747537143
23.380239529151197 328.09153460205084 0.7553747627251329
23.38546708410461 327.1291942410126 0.7545111851832026
23.390694639058026 330.5269600286749 0.7584784932668464
23.39592219401144 333.9384580462344 0.7618803488185449
23.401149748964855 334.8601320750694 0.7632528955392426
23.40637730391827 334.4860732778453 0.7630899834451256
23.411604858871684 332.62007950132846 0.7608013723717432
23.416832413825098 334.45709697195315 0.7624595875764555
23.422059968778512 332.3400007405431 0.7600960417099876
23.427287523731927 329.7627534232804 0.7578173344122594
23.43251507868534 330.6990818778272 0.7588083844255363
23.437742633638756 332.48550723802504 0.759624525249939
23.44297018859217 334.2894525857884 0.7611044332995647
23.448197743545585 332.87258911403666 0.7591599789335387
23.453425298499 331.2913369600602 0.7573799708660145
23.458652853452413 330.479032188263 0.7565409938294116
23.463880408405828 331.02012007285083 0.7576330331689703
23.469107963359242 329.0756326498355 0.7565228945156381
23.474335518312657 328.1626872132778 0.7550925229336518
23.47956307326607 325.6891290354802 0.7521492594547597
23.484790628219486 324.727560567871 0.7501192606264964
23.4900181831729 324.53323487727675 0.7496240040188088
23.495245738126314 325.5512456755157 0.7509459930856213
23.50047329307973 323.59806457425964 0.7490320224536111
23.505700848033143 323.1972726498717 0.7490105755337575
23.510928402986558 321.0105032212155 0.7456294858451706
23.516155957939972 321.1340938286303 0.7461344868132426
23.521383512893387 316.2382106164096 0.7406399763149625
23.5266110678468 313.6821301970617 0.7383661555816589
23.531838622800215 313.30621987565115 0.737246699151187
23.53706617775363 312.6988164976254 0.7354498709930767
23.542293732707044 312.9183640141591 0.734568380560645
23.54752128766046 310.7772764492958 0.7316682726054801
23.552748842613873 312.1411036070954 0.733117399802438
23.557976397567288 310.08891771527095 0.7305981137080674
23.563203952520702 311.2428881955239 0.7317851388654509
23.568431507474116 315.349942180826 0.7369009159386805
23.57365906242753 317.30753985040536 0.739207883665831
23.578886617380945 315.77045792237493 0.73678735500386
23.58411417233436 310.62157512517916 0.7309518887015877
23.589341727287774 310.81486503760163 0.7307615145708851
23.59456928224119 310.9792759594787 0.7308952676805223
23.599796837194603 312.67139516507956 0.7321845823502465
23.605024392148017 310.9902748251856 0.7297768601449288
23.610251947101432 310.54378033575244 0.72844625867275
23.615479502054846 314.975830021958 0.7339995792511042
23.62070705700826 317.25664754705497 0.7370185402832464
23.625934611961675 315.2193426441112 0.7342586439235111
23.63116216691509 312.66203384472317 0.729931969125025
23.636389721868504 313.07041832405196 0.730355590685547
23.64161727682192 313.841768333835 0.7323943846047103
23.646844831775333 312.68619085482635 0.7307506907317669
23.652072386728747 313.45147948589386 0.7313795453652773
23.65729994168216 316.19335790938 0.7330738779579464
23.662527496635576 319.52626919497396 0.7369686034313592
23.66775505158899 319.7684478893927 0.7368867440959865
23.672982606542405 320.3031401924938 0.7368744428630138
23.67821016149582 324.4578867877571 0.7415978946480221
23.683437716449234 329.3541111307152 0.7465001219572517
23.688665271402648 336.5335069367059 0.7543378535614997
23.693892826356063 339.8801804019766 0.7571802767742881
23.699120381309477 340.8935604449595 0.7583520278002392
23.70434793626289 342.57092431394915 0.7599265925878785
23.709575491216306 343.293224108608 0.7599791712434731
23.71480304616972 340.97826991597555 0.7568889675094225
23.720030601123135 336.8474749157194 0.7513996350123864
23.72525815607655 331.86568864408747 0.7457185382133126
23.730485711029964 331.22469354608677 0.7452872996067976
23.735713265983378 331.0352625191782 0.7456788112494735
23.740940820936792 335.4036903212488 0.7509897755151326
23.746168375890207 341.471412133086 0.7572284833887553
23.75139593084362 344.4160191818595 0.7595508372246393
23.756623485797036 346.61121628849037 0.7612890473464585
23.76185104075045 349.5827424098617 0.7637128077729886
23.767078595703865 351.79793596405284 0.7664103437408409
23.77230615065728 354.0379730791257 0.7685498879572399
23.777533705610693 358.32549456318725 0.7727878190571495
23.782761260564108 368.6800985060558 0.7831062305252428
23.787988815517522 376.8298179022282 0.7907022752087383
23.793216370470937 379.6002578264461 0.793388321931851
23.79844392542435 378.49144583678776 0.7919118776693956
23.803671480377766 376.09038774437903 0.7893948669530086
23.80889903533118 373.51037401061325 0.7862593869050478
23.814126590284594 372.85136463191935 0.7849928744280911
23.81935414523801 371.48107993169765 0.7833133165345942
23.824581700191423 367.61352095048807 0.7787183300943745
23.829809255144838 362.75920481984707 0.7741455479185317
23.835036810098252 358.68638355741246 0.769633821258628
23.840264365051667 355.23438093879696 0.7656328121087225
23.84549192000508 348.84390408366966 0.7583961312793468
23.850719474958495 349.8481301393247 0.7598694208099253
23.85594702991191 345.4231652457598 0.7552950802496573
23.861174584865324 347.37994655744353 0.7580282807961609
23.86640213981874 344.1685785117877 0.7534322142783993
23.871629694772153 344.04696467434854 0.7532612687057304
23.876857249725568 340.9493900576225 0.7491893726313923
23.882084804678982 340.7034641506398 0.7488674941462136
23.887312359632396 340.3632650945441 0.7481055483089644
23.89253991458581 342.9954029423783 0.7509632293539572
23.897767469539225 340.3587565074346 0.7482576589555276
23.90299502449264 338.0354905851918 0.7448931661929841
23.908222579446054 334.1025614063979 0.7400385244246385
23.91345013439947 336.24653742028914 0.7423592568550444
23.918677689352883 338.0344544660007 0.7440605821894767
23.923905244306297 339.77518500318286 0.7462371921915578
23.929132799259712 342.74154784970153 0.7484788963101859
23.934360354213126 342.65376004075324 0.7480082985839281
23.93958790916654 343.6324695650742 0.7485190924975237
23.944815464119955 343.9284245934366 0.7491177613470088
23.95004301907337 345.730133026978 0.7516737538688948
23.955270574026784 342.7171841400134 0.7483772319920399
23.9604981289802 340.843194962912 0.7469162524071203
23.965725683933613 341.4676602531435 0.7472303576576234
23.970953238887027 345.18643959232486 0.7510821083539949
23.97618079384044 345.6368265952487 0.7513755725238732
23.981408348793856 346.42914745263494 0.7517963905906538
23.98663590374727 346.61772291738527 0.7521484996614222
23.991863458700685 350.97304628445306 0.7566695041727342
23.9970910136541 352.6824810965743 0.7588201262199364
24.002318568607514 354.1378971580087 0.7606263752098747
24.007546123560928 354.2246164699556 0.7607273218145476
24.012773678514343 354.5297668827712 0.7610261822855389
24.018001233467757 355.1825453306476 0.7609713625918721
24.02322878842117 357.3076653466547 0.763248765291848
24.028456343374586 359.6891721332202 0.765834710143189
24.033683898328 363.40316912509604 0.7693033179850383
24.038911453281415 364.563131832585 0.7702927806841474
24.04413900823483 366.21863591536254 0.7715510030861908
24.049366563188244 365.1541520724565 0.771412965179583
24.054594118141658 371.01607025325507 0.7778365303848807
24.059821673095072 375.3535305850074 0.7824525237067362
24.065049228048487 378.9901297572582 0.786216927283906
24.0702767830019 380.31005873893906 0.8015410190898541
24.075504337955316 381.35893835154593 0.812862034593834
24.08073189290873 377.91310567263514 0.816351738816281
24.085959447862145 373.28426352602725 0.8178013068820772
24.09118700281556 371.714978551676 0.8216916675072401
24.096414557768973 371.0329439233654 0.8266008341183567
24.101642112722388 365.33015486726026 0.824545386298096
24.106869667675802 361.11615768438946 0.8237378870933908
24.112097222629217 353.96451351363044 0.8192097957689245
24.11732477758263 352.5238274243984 0.8216232477607494
24.122552332536046 350.2276797652689 0.8230973308768001
24.12777988748946 348.0644092093423 0.8247678019620478
24.133007442442874 341.80563400687686 0.8209668421448452
24.13823499739629 339.32467475666954 0.8209663889044038
24.143462552349703 335.6692265728227 0.8195164819026572
24.148690107303118 335.53142114584483 0.822140111419766
24.153917662256532 333.39617101244124 0.8227350018816249
24.159145217209947 333.0522051414289 0.8255141314113777
24.16437277216336 332.5258330950759 0.8282973267216599
24.169600327116775 329.6979172615502 0.8282151151379767
24.17482788207019 327.2530606486449 0.8281652516289713
24.180055437023604 327.6088891821154 0.8316931125022483
24.18528299197702 329.2934234086651 0.8362857789429736
24.190510546930433 327.48951552409983 0.836359745896269
24.195738101883848 323.4022092030713 0.8340212995309167
24.200965656837262 320.69028324310625 0.8345982149830745
24.206193211790676 319.5756784626411 0.8362430484689775
24.21142076674409 319.55614387622364 0.8392145397419258
24.216648321697505 318.56905636857175 0.8395302045611812
24.22187587665092 315.815245030316 0.8379330959858695
24.227103431604334 315.37216314713146 0.8394624750819761
24.23233098655775 311.12325745429933 0.8361641585067809
24.237558541511163 312.9074090285316 0.8418295285705178
24.242786096464577 313.5579035545343 0.8455577930461462
24.248013651417992 315.11816706480795 0.8501671369500435
24.253241206371406 311.7251902646773 0.8483154642822474
24.25846876132482 310.19066504272314 0.8488740845321173
24.263696316278235 312.3512839323989 0.8541454635218756
24.26892387123165 314.82791905010276 0.8597637878159542
24.274151426185064 314.9701178380022 0.8609968685602952
24.27937898113848 315.93555931047035 0.8644474386428113
24.284606536091893 318.6021019447469 0.8693459505000071
24.289834091045307 320.4907980763004 0.8744818314501296
24.29506164599872 317.4168030192694 0.8729092730234631
24.300289200952136 318.252531764283 0.8759002565156975
24.30551675590555 321.6488792161875 0.8830016264403451
24.310744310858965 324.6288655780264 0.8881480032106187
24.31597186581238 326.02903282329714 0.8922367862861054
24.321199420765794 323.76044609386815 0.890995517137761
24.326426975719208 321.45821556396476 0.8903532087236583
24.331654530672623 324.53237000323406 0.8967536845429804
24.336882085626037 330.33633053408244 0.9056285519977022
24.34210964057945 335.1309090862488 0.9133118708044974
24.347337195532866 334.58964677788276 0.9151020459383646
24.35256475048628 335.01887073950917 0.9188302676002049
24.357792305439695 338.244047454837 0.9255299308292766
24.36301986039311 338.2979519984601 0.9273085285339723
24.368247415346524 334.67670678411275 0.9240890363858125
24.373474970299938 331.3556946263789 0.9216182824993051
24.378702525253352 332.2691755907388 0.9259043832182154
24.383930080206767 334.3386717099472 0.9309526159436916
24.38915763516018 336.4195609252853 0.9368886149845215
24.394385190113596 335.10552525752075 0.9379297058052318
24.39961274506701 332.4481548183532 0.9376306219249636
24.404840300020425 331.5080270382418 0.9379308779041244
24.41006785497384 333.8286830908551 0.9432297594285967
24.415295409927253 334.8271645671338 0.9462053954341803
24.420522964880668 330.18359238872335 0.9425067402524471
24.425750519834082 327.02473039873047 0.9399302682034266
24.430978074787497 327.79680743009607 0.942820048190543
24.43620562974091 331.0448544311471 0.9493698301632911
24.441433184694326 334.9113672508801 0.9569819506532679
24.44666073964774 336.5028602305246 0.9625622931450786
24.451888294601154 336.63411853380455 0.96555030193045
24.45711584955457 335.60556956223604 0.9664041122720957
24.462343404507983 335.4719127270115 0.9670334213348135
24.467570959461398 337.7334961839688 0.9723853930067793
24.472798514414812 338.59479931865815 0.9764263985079652
24.478026069368227 335.67305414218407 0.975250682141008
24.48325362432164 332.158242651693 0.9725370559224384
24.488481179275055 333.93199712617354 0.9773894166420589
24.49370873422847 338.37211186217735 0.9861358085496073
24.498936289181884 337.8539500695343 0.9881725887561933
24.5041638441353 334.80701282714034 0.9863015525956897
24.509391399088713 331.64622182571543 0.9835404000705573
24.514618954042128 330.009848563778 0.9837765593544486
24.519846508995542 329.29354624712647 0.9847072276156499
24.525074063948956 329.68484318763484 0.9882572832914619
24.53030161890237 334.16900777405453 0.9962994805757501
24.535529173855785 338.1725155924065 1.0054515871007388
24.5407567288092 335.8293040879621 1.0054299766606858
24.545984283762614 331.4473213845871 1.0022287545211699
24.55121183871603 325.1291234682681 0.9945472836001549
24.556439393669443 326.1546170417268 0.997684810993281
24.561666948622857 327.68368525520265 1.0032219926272856
24.566894503576272 328.83545017569156 1.0082438126931665
24.572122058529686 325.87197554727516 1.0069738020757364
24.5773496134831 324.2664813633387 1.0059044437743823
24.582577168436515 322.29389536139655 1.0053019786317936
24.58780472338993 323.46853696316583 1.0084418442430971
24.593032278343344 324.99695187199404 1.0131755569906145
24.59825983329676 329.86432262969447 1.0226187892915577
24.603487388250173 326.4369281084454 1.0225592163145536
24.608714943203587 323.8804004677375 1.0228453078178985
24.613942498157 320.8282860351666 1.0209014015857676
24.619170053110416 322.3143647308184 1.0237575518225468
24.62439760806383 320.2822833873697 1.0222662168823058
24.629625163017245 320.7906390691675 1.0260035255561206
24.63485271797066 322.1702321057413 1.0316076563000656
24.640080272924074 323.1197020597142 1.0361972978631977
24.645307827877488 321.7266084759782 1.035264955370313
24.650535382830903 314.9556741449623 1.0262290976112287
24.655762937784317 312.0296368790043 1.0228631970119102
24.66099049273773 313.21525425086173 1.0294773428224269
24.666218047691146 318.21015349719744 1.0402914782163568
24.67144560264456 318.36024928778585 1.0437487058877781
24.676673157597975 316.16830240872446 1.040686776842766
24.68190071255139 316.5762517561427 1.0439392483758445
24.687128267504804 317.42361722197245 1.047884280035654
24.692355822458218 319.1185083322634 1.0532828436702186
24.697583377411632 317.5422681450096 1.0532931279841116
24.702810932365047 317.02169684613807 1.0542827594222899
24.70803848731846 317.2931748831118 1.0584712437806216
24.713266042271876 316.2888676857303 1.0601677803799405
24.71849359722529 320.1047249251492 1.0695960718322894
24.723721152178705 318.513978287673 1.0682225163780235
24.72894870713212 319.46366955273083 1.0713563396643853
24.734176262085533 312.2922023645207 1.0608088762844061
24.739403817038948 313.1114232289161 1.0662358363038251
24.744631371992362 310.7936167012426 1.0655923850919977
24.749858926945777 317.9520848173605 1.0813651145932797
24.75508648189919 317.04496349977006 1.0830096418478554
24.760314036852606 316.0101600600892 1.0834165271412246
24.76554159180602 311.53589099915916 1.0781350167207888
24.770769146759434 306.9214019826105 1.0727785286525255
24.77599670171285 304.34255806304037 1.0726603174999945
24.781224256666263 303.1063681689819 1.0744467595711429
24.786451811619678 308.3173008108714 1.0875287859083214
24.791679366573092 313.0180472905285 1.097577589973888
24.796906921526507 316.7033128552729 1.1073432248782396
24.80213447647992 316.20528460411754 1.108549955294405
24.807362031433335 313.3750785205985 1.1045146246605797
24.81258958638675 312.89742679801714 1.1045301983336184
24.817817141340164 317.7029667183196 1.1139221460009816
24.82304469629358 320.9864969343135 1.1237177399840172
24.828272251246993 325.40725109384493 1.135657188020953
24.833499806200408 322.548277431409 1.1356393492862502
24.838727361153822 320.1359842058444 1.1350747874993967
24.843954916107236 316.8595661815395 1.1320356716117677
24.84918247106065 318.20073904763206 1.1357361099707008
24.854410026014065 320.96127012654176 1.142667230618146
24.85963758096748 326.4191734341797 1.1555569689913372
24.864865135920894 329.0023871892958 1.1626068694434815
24.87009269087431 330.58495035197836 1.1690871532449054
24.875320245827723 332.72509336284344 1.1760154193580965
24.880547800781137 337.0771923557024 1.1872147107576634
24.885775355734552 341.47172821011026 1.1979932485227918
24.891002910687966 342.0798245792683 1.2008284481765206
24.89623046564138 340.89366633951 1.2008115419213814
24.901458020594795 341.46876857749953 1.2058946254096505
24.90668557554821 340.4196553809555 1.2085391405260404
24.911913130501624 337.336348981228 1.2076460061211207
24.91714068545504 338.87090136490366 1.21515449982876
24.922368240408453 337.9306787257572 1.217242056284314
24.927595795361867 339.4120425731588 1.223492438333051
24.93282335031528 335.2371080046805 1.217385359516263
24.938050905268696 333.65328426908206 1.2163445379130098
24.94327846022211 332.2999803608312 1.2183428613740135
24.948506015175525 333.0242661340025 1.2234866540094818
24.95373357012894 330.8980037451384 1.2231919269805913
24.958961125082354 327.3064780397371 1.2178700243796676
24.964188680035768 324.92410656632086 1.2168131760356689
24.969416234989183 321.1357897928138 1.2141164410836114
24.974643789942597 323.17859190838124 1.221900126582751
24.97987134489601 324.8001216903369 1.2286830963146487
24.985098899849426 326.906655491052 1.2355408455754167
24.99032645480284 328.8703623411666 1.244195928064175
24.995554009756255 330.7590541364704 1.2529371330058225
25.00078156470967 332.8400244171667 1.2611868791264498
25.006009119663084 334.6433042066269 1.2678778793992318
25.011236674616498 332.1132321619572 1.2643644503325686
25.016464229569912 332.9333472228265 1.270304694663898
25.021691784523327 331.34564853512217 1.273410962433366
25.02691933947674 333.48696085232433 1.2804245201987512
25.032146894430156 334.4270821486274 1.2842925598970505
25.03737444938357 338.89027826681126 1.2940165240039445
25.042602004336985 338.09904532191786 1.2957686691377082
25.0478295592904 337.9667159795029 1.2993104625341894
25.053057114243813 339.5629257634879 1.305152304381895
25.058284669197228 339.74320821345026 1.3108146525256932
25.063512224150642 341.77832203343945 1.3196990427714717
25.068739779104057 342.76053789452664 1.325988871255746
25.07396733405747 343.9683390177867 1.3328946058915627
25.079194889010886 344.4969297495535 1.3416871530244598
25.0844224439643 338.8275236563187 1.3359496127639676
25.089649998917714 338.18760881724563 1.3400084604889617
25.09487755387113 340.68918993140625 1.3454165441417887
25.100105108824543 349.9416489720916 1.3665093273208673
25.105332663777958 349.2001276157027 1.3693010104190904
25.110560218731372 346.7457197057397 1.3663355786888831
25.115787773684787 342.8305099461952 1.3626588190936273
25.1210153286382 342.141722345763 1.363119273833076
25.126242883591615 347.43548815957456 1.3792237154060918
25.13147043854503 347.27257851135107 1.383057272212621
25.136697993498444 352.1535069224384 1.3974020280605164
25.14192554845186 351.9191984254756 1.4043394395580326
25.147153103405273 350.1943053952701 1.4065233632745067
25.152380658358688 352.0931592843796 1.4158984502702463
25.157608213312102 351.9735155077701 1.416506714892055
25.162835768265516 356.1017089151371 1.4285480458615676
25.16806332321893 359.69562967949264 1.4400965063529134
25.173290878172345 359.36539455027 1.4467062127109533
25.17851843312576 359.79819510038527 1.4534070288236376
25.183745988079174 356.68281712275564 1.452287717186159
25.18897354303259 353.5461069167852 1.4499307199469151
25.194201097986003 350.66164990705073 1.448380179278452
25.199428652939417 346.5450099710699 1.4430310430721665
25.204656207892832 345.4397897336294 1.446348573103447
25.209883762846246 345.83439729026276 1.4539029122422409
25.21511131779966 344.59778410496915 1.4559314617710108
25.220338872753075 341.9732019153617 1.454574832346
25.22556642770649 347.1701769795098 1.4683962659022456
25.230793982659904 348.58669328172647 1.4775007663658215
25.23602153761332 362.6060692726461 1.5113563402944479
25.241249092566733 364.50419549847334 1.5235660804063191
25.246476647520147 368.5493647524857 1.5373616730308715
25.25170420247356 360.8212657575169 1.5278046718320057
25.256931757426976 354.8223751615753 1.5183889862323254
25.26215931238039 353.00594177403775 1.5198123798764795
25.267386867333805 348.41639360501614 1.514334690645655
25.27261442228722 344.06715366315893 1.510102844884871
25.277841977240634 344.0317379775863 1.5168088833472035
25.283069532194048 343.3483724089221 1.5222854451384211
25.288297087147463 346.50080237588645 1.5365177641634495
25.293524642100877 348.203678686152 1.545124177041194
25.29875219705429 345.8574901248656 1.5468001864242626
25.303979752007706 338.9422979569397 1.5365685473471573
25.30920730696112 328.7108986878298 1.5204891641208638
25.314434861914535 324.6593891615086 1.5161958547638448
25.31966241686795 326.30746138677523 1.525998970820782
25.324889971821364 329.77515674382374 1.5391644751842848
25.330117526774778 327.6657263431142 1.541406990433559
25.335345081728192 327.43060528280955 1.5489602130751927
25.340572636681607 326.7948940421886 1.5545021677692763
25.34580019163502 335.252150524595 1.5794002829306346
25.351027746588436 333.9784550501891 1.581414800053373
25.35625530154185 337.8012618108522 1.5955134100701704
25.361482856495265 331.4975081707671 1.5856838741001789
25.36671041144868 334.937651568778 1.6022449106636314
25.371937966402093 333.45633737339 1.605038384090217
25.377165521355508 336.4228314983071 1.621186671480793
25.382393076308922 334.26717809406875 1.6239239964140229
25.387620631262337 329.7003524318789 1.6191889866920983
25.39284818621575 322.4166887461829 1.6077386796340034
25.398075741169166 325.86673003056967 1.6189208311379353
25.40330329612258 331.9238639033735 1.6403253873090669
25.408530851075994 335.1513822981549 1.6555044381688768
25.41375840602941 333.4575606052616 1.6607439395106627
25.418985960982823 332.50926600671323 1.663771611223687
25.424213515936238 332.30072357326577 1.6707151260813975
25.429441070889652 330.41116388585976 1.6720581859562846
25.434668625843067 331.96709345545156 1.6846394942286507
25.43989618079648 330.3770633297621 1.6891243443314792
25.445123735749895 333.9202815035641 1.704330716897105
25.45035129070331 331.06120680751303 1.7049006002394356
25.455578845656724 335.5527329525062 1.7224147080826815
25.46080640061014 338.6167075409814 1.7397947536420186
25.466033955563553 341.69476998862183 1.7582432358210751
25.471261510516968 347.7019227926372 1.78379179592317
25.476489065470382 351.8024553310934 1.8008235111990982
25.481716620423796 352.14710527541905 1.8115584106950762
25.48694417537721 350.7976206554433 1.813915619963151
25.492171730330625 352.58863186232844 1.8290168767818793
25.49739928528404 351.31217404006117 1.8307090746223023
25.502626840237454 355.28330920380506 1.8513392388870262
25.50785439519087 359.4396689843804 1.8715858706978237
25.513081950144283 369.7665952329232 1.9079111578985501
25.518309505097697 373.7159841535713 1.928315512628041
25.523537060051112 373.3703340276462 1.936222941813403
25.528764615004526 374.6158710296371 1.9517581063361222
25.53399216995794 376.434610825584 1.9675503516382322
25.539219724911355 377.6397410053091 1.9845552676570264
25.54444727986477 367.0960006125958 1.9639592517697875
25.549674834818184 365.2324782214494 1.9693655985698089
25.5549023897716 370.91550888670423 1.9930432860274698
25.560129944725013 381.24904444005335 2.033529892178949
25.565357499678427 387.95588589616125 2.0620987031638394
25.57058505463184 379.7467314987233 2.054137886029024
25.575812609585256 377.32579638615965 2.0614421902994473
25.58104016453867 375.18542591897295 2.066612559350605
25.586267719492085 376.90468353938627 2.0838611113865357
25.5914952744455 379.2703303427068 2.0975987903123663
25.596722829398914 376.74453601609736 2.106208677263924
25.601950384352328 369.5309314250323 2.0958172618351774
25.607177939305743 364.1859240790066 2.097123860606323
25.612405494259157 352.8363168007013 2.0747455920734446
25.61763304921257 354.48734297427893 2.098088540652015
25.622860604165986 348.8110521776395 2.09234371410938
25.6280881591194 345.27200377308714 2.098680798561362
25.633315714072815 342.84734005178285 2.1108024445584626
25.63854326902623 340.50393351024354 2.1224008834224137
25.643770823979644 342.84732741853423 2.1425347894547317
25.648998378933058 346.3534903186133 2.1570052462856335
25.654225933886472 346.5560022171076 2.1682181330996584
25.659453488839887 346.9704769147877 2.180825132553512
25.6646810437933 343.0456073847247 2.1877116446373823
25.669908598746716 337.06057362932506 2.18374720092102
25.67513615370013 329.6158788490386 2.185771197511296
25.680363708653545 327.6027995874881 2.1919754847590043
25.68559126360696 331.93839076418715 2.2263972640810064
25.690818818560373 342.1812666658646 2.2713622162734075
25.696046373513788 351.21723014473787 2.322511819253916
25.701273928467202 354.94682489808207 2.3503164945656776
25.706501483420617 353.76856214786574 2.364706219192388
25.71172903837403 356.2072240202984 2.3918207866776533
25.716956593327446 353.43969200758943 2.40312234206872
25.72218414828086 346.0018536008976 2.3965625498100085
25.727411703234274 341.659455881685 2.395826567862416
25.73263925818769 339.17822998094493 2.4178096186349776
25.737866813141103 339.70881655304254 2.437039893943617
25.743094368094518 339.11167251063614 2.4603440432998607
25.748321923047932 339.2731129741236 2.467872152106661
25.753549478001347 343.9405986259537 2.506677671545141
25.75877703295476 342.8850933560237 2.525167238520896
25.764004587908175 337.6601441418633 2.5291116581876776
25.76923214286159 337.4092439263516 2.5577920261716423
25.774459697815004 326.94976845909065 2.543482033647286
25.77968725276842 324.3011364022672 2.563561264501559
25.784914807721833 316.4912558636332 2.550709457485722
25.790142362675248 325.7832457649507 2.613274377758985
25.795369917628662 331.43262653032485 2.6575164687475215
25.800597472582076 353.84942691461134 2.781121558642237
25.80582502753549 351.54856626067675 2.79695891988524
25.811052582488905 354.15063590942566 2.842695661937405
25.81628013744232 343.9148745861431 2.831032462678688
25.821507692395734 345.9930139137506 2.8740380460205834
25.82673524734915 341.3010930001669 2.889976630544029
25.831962802302563 339.10796799592885 2.912165847899046
25.837190357255977 332.9218510563445 2.9270214549725475
25.84241791220939 341.51557950803476 2.995890252854731
25.847645467162806 357.8617383054372 3.1141236904849428
25.85287302211622 369.28095431822425 3.2037884117832274
25.858100577069635 374.2753210127391 3.2868292693421304
25.86332813202305 363.19638222862426 3.2760749652495917
25.868555686976464 365.67111398183084 3.33971633367452
25.87378324192988 361.6016882602919 3.3523311550639976
25.879010796883293 358.273719495428 3.392681439989945
25.884238351836707 349.76559736769366 3.4053558890635185
25.88946590679012 341.10677033062143 3.417196830306635
25.894693461743536 355.4254666198792 3.5532910478492723
25.89992101669695 363.7322445550487 3.649846412483285
25.905148571650365 362.9917283546344 3.7225353327165265
25.91037612660378 363.3803694518546 3.784416168125047
25.915603681557194 353.5669098782683 3.8167190121667587
25.920831236510608 359.0049335935646 3.915186308690329
25.926058791464023 355.99036201553383 4.019618614947543
25.931286346417437 349.67580179082614 4.0613761012414065
25.93651390137085 345.5571131990161 4.144857380845427
25.941741456324266 351.2168293780253 4.241624246091671
25.94696901127768 354.75982966127185 4.3719023394280825
25.952196566231095 363.7802053411679 4.550005058112731
25.95742412118451 365.7635080225456 4.681993901467507
25.962651676137924 372.21959044868703 4.835685992564429
25.967879231091338 376.04660956056887 4.9674008367713824
25.973106786044752 368.016886140083 5.020925270834583
25.978334340998167 360.07128668898804 5.045512992318439
25.98356189595158 378.009319291565 5.2478126914752785
25.988789450904996 387.0495379537171 5.3473893869768645
25.99401700585841 382.9723104028787 5.439179269203373
25.999244560811825 359.5042293643949 5.339321673486321
26.00447211576524 350.2968938855699 5.410381889545948
26.009699670718653 337.4231281529775 5.384896420108903
26.014927225672068 332.81618117034134 5.490555214560371
26.020154780625482 322.91069171594916 5.503715974146343
26.025382335578897 335.1524146987478 5.755424616169336
26.03060989053231 346.09004369814255 5.977703100183051
26.035837445485726 348.10618796430276 6.152277738266551
26.04106500043914 346.93279974950184 6.310551624268802
26.046292555392554 343.74001664049814 6.444330909798367
26.05152011034597 339.9371414948894 6.627397951498751
26.056747665299383 331.5811977660144 6.7127726086581045
26.061975220252798 319.95052465224467 6.875421986222545
26.067202775206212 326.5763334653275 7.120523101545324
26.072430330159627 337.5615418231188 7.629907508627967
26.07765788511304 376.3026400841335 8.29236505410049
26.082885440066455 407.08971013021466 9.131241473331155
26.08811299501987 432.39359182928087 9.797600445489229
26.093340549973284 409.71693000401393 10.161578092652707
26.0985681049267 375.67305777579185 10.304994629624707
26.103795659880113 343.668488862778 10.606863476711013
26.109023214833528 292.54474657187734 10.664825745272015
26.114250769786942 237.1728269645036 10.52103215854288
26.119478324740356 198.08572594940787 11.099929992366791
26.12470587969377 226.00869110352596 13.545598275461519
26.129933434647185 256.02612670976606 19.929804653266924
26.1351609896006 293.552276505729 30.188117947352183
