# Supplementary material for: Unraveling metal effects on CO2 uptake in pyrene-based metal-organic frameworks
Source: Nat Commun. 2025 Feb 11;16:1516. doi: 10.1038/s41467-025-56296-w (PMC11814143; doi:10.1038/s41467-025-56296-w)
Supplement: Supplementary file 3 — Source Data [file 41467_2025_56296_MOESM3_ESM.zip › SourceCode/SuppInf/FigureS5_Ga-TBAPy_InSitu_VariableT_PXRD/Data/GaTBAPy_0007p.dat]

0.002613777476707968 15.868275315134989 4.616258859276673
0.007841332430123905 12.044800777698587 3.9409992945566827
0.01306888738353984 12.410523721474023 3.4645613144621272
0.018296442336955775 17.300145485602805 3.364071710257063
0.02352399729037171 17.507764887849643 3.066159518125801
0.028751552243787646 16.165863010080066 2.5764228858691474
0.03397910719720358 15.532986938884935 2.168114683714635
0.03920666215061952 13.240224350419599 1.9154985040664967
0.04443421710403546 13.68202899888601 1.82593458300261
0.0496617720574514 13.356591069455007 1.6693294446137203
0.054889327010867336 17.381326065458364 1.8787699291650417
0.060116881964283275 19.77455296671779 1.89056802791862
0.06534443691769921 21.783599756545264 1.837736345110181
0.07057199187111515 22.42002110280729 1.7827541134979448
0.07579954682453109 19.97377967634939 1.7201128457759602
0.08102710177794703 22.894885781749593 1.8441737636750613
0.08625465673136297 21.689079511686373 1.8777141816900558
0.09148221168477891 23.055548703673384 1.7631978709573846
0.09670976663819485 22.78057229439208 1.5941034235582685
0.10193732159161079 21.453660482713655 1.472310174066943
0.10716487654502672 20.69378264803213 1.396687210063047
0.11239243149844266 19.909578696611522 1.3913831485486359
0.1176199864518586 18.7833657674545 1.363548879956718
0.12284754140527454 18.94331572677029 1.2906106456760769
0.12807509635869047 16.727086154561537 1.1683876300659892
0.1333026513121064 15.917638095529352 1.117720611357702
0.13853020626552232 16.285194451768408 1.08539932520375
0.14375776121893824 16.476421530794145 1.1325491894077409
0.14898531617235417 16.659749029614385 1.1585407042950393
0.1542128711257701 16.645763439154248 1.1479032585524218
0.15944042607918602 16.093175504190995 1.1447573538623301
0.16466798103260194 16.05034648525498 1.0993528325088526
0.16989553598601786 17.192555140768132 1.0740797598381233
0.1751230909394338 17.81622734870331 1.0662082651013147
0.18035064589284971 18.714081551988258 1.0749200509123376
0.18557820084626564 20.497280048181608 1.1317172719144306
0.19080575579968156 21.016275048773746 1.1580613059184617
0.1960333107530975 20.002748494346616 1.098029236285582
0.20126086570651341 18.543405733108635 1.0148889128146403
0.20648842065992934 17.677948454731133 0.9752261405837886
0.21171597561334526 18.8392486911889 0.9866421631700226
0.2169435305667612 17.871850883534094 0.9296497475117514
0.22217108552017711 17.285442222463168 0.8980692850696528
0.22739864047359304 16.890013073403907 0.8932145335306341
0.23262619542700896 17.322778932038005 0.9011759824189298
0.2378537503804249 19.20040007792342 0.9467156012428518
0.2430813053338408 20.05493388523323 0.9534774343959153
0.24830886028725674 19.951169647028042 0.9226636979077921
0.25353641524067266 19.988432537861996 0.908206937286652
0.2587639701940886 18.532041249985927 0.8874908076334852
0.2639915251475045 19.74121562542026 0.9084441744722852
0.26921908010092044 20.041219037205405 0.9078039074040227
0.27444663505433636 19.013917761350143 0.8589073887566446
0.2796741900077523 20.329436289716813 0.8845707980246512
0.2849017449611682 19.74886868338331 0.8695143159371782
0.29012929991458414 20.258761136776155 0.9007911565955732
0.29535685486800006 18.869224975181094 0.8968036349580953
0.300584409821416 17.52154086944048 0.8326437248466609
0.3058119647748319 17.71607361381201 0.8083142185319422
0.31103951972824784 18.44826202317834 0.8091281635502553
0.31626707468166376 19.883006159638956 0.8225233498886722
0.3214946296350797 20.027130067936216 0.8353463684919473
0.3267221845884956 19.499362235730835 0.8414416162622734
0.33194973954191154 18.987730753862223 0.8402106189316755
0.33717729449532746 17.600579967510196 0.7989084200482844
0.3424048494487434 17.35562805337651 0.7931146490882862
0.3476324044021593 17.274004594413853 0.789716979620813
0.35285995935557524 17.03854437677983 0.7882981943024349
0.35808751430899116 18.398220730844756 0.8200905626598483
0.3633150692624071 18.175843452355366 0.7933333920630593
0.368542624215823 17.533341984396895 0.7659314752448375
0.37377017916923894 18.695336363903603 0.7866376929840826
0.37899773412265486 17.710913595214457 0.7804241892835706
0.3842252890760708 16.887870827408825 0.7826895180786145
0.3894528440294867 16.417776199429525 0.7680044716059651
0.39468039898290264 16.868330262512895 0.7712772414637927
0.39990795393631856 18.39973194623907 0.7722051469858116
0.4051355088897345 19.74108549232702 0.7900094662899781
0.4103630638431504 19.605342760506403 0.7861333775897223
0.41559061879656634 18.5761965557844 0.7740372651628562
0.42081817374998226 17.80364782119854 0.7783016301977728
0.4260457287033982 18.0877424539412 0.7841929086462227
0.4312732836568141 19.110182987924148 0.7942163905189288
0.43650083861023004 20.5127073498493 0.8237237776998336
0.44172839356364596 20.58269988915991 0.8207485087875898
0.4469559485170619 19.919233583435005 0.8089780524206782
0.4521835034704778 19.081065444054815 0.7955213927184183
0.45741105842389373 18.886062678192022 0.7920904824359392
0.46263861337730966 18.39546710346047 0.7753740211958593
0.4678661683307256 17.46212915146024 0.7391645587741799
0.4730937232841415 17.2783730715811 0.7380795741544971
0.47832127823755743 17.57417793375904 0.7458498264889821
0.48354883319097336 17.971066781456337 0.7491011203869188
0.4887763881443893 18.957777700288627 0.7683189554148236
0.4940039430978052 20.355257095856906 0.7689611824779072
0.49923149805122113 20.60450242870681 0.7660645487139587
0.5044590530046371 20.447034366788838 0.7789925147384638
0.5096866079580531 19.200893056595234 0.7726138243264729
0.5149141629114691 17.64978196605528 0.740467053257121
0.5201417178648851 18.59395244323045 0.7481975528635171
0.525369272818301 18.099361627404576 0.7086657784839233
0.530596827771717 18.76890183636826 0.722783977537561
0.535824382725133 18.699447588347173 0.7130070693836255
0.541051937678549 18.771402694574103 0.701932681070053
0.546279492631965 19.624786354320705 0.7242336196036918
0.5515070475853809 19.625127078234808 0.7222611498828637
0.5567346025387969 19.059117758163335 0.7193571229332397
0.5619621574922129 17.787433850419873 0.706295019979182
0.5671897124456289 18.124909967779143 0.716087640095683
0.5724172673990449 19.29815507908341 0.7431529213146139
0.5776448223524608 19.84926075750896 0.7456124402553623
0.5828723773058768 19.590499303518943 0.7260371125720776
0.5880999322592928 18.481938915295437 0.709726596321915
0.5933274872127088 18.254014255909873 0.7234544220159614
0.5985550421661248 17.562534447483547 0.7277177415070456
0.6037825971195407 17.860260088000537 0.7590537663550035
0.6090101520729567 17.274611782298006 0.7306294108802945
0.6142377070263727 16.894016342355748 0.7136385349440189
0.6194652619797887 17.890971666234286 0.7035920914389218
0.6246928169332047 18.659439205478584 0.7121204376585148
0.6299203718866206 19.283960108544147 0.7162059234565725
0.6351479268400366 19.42682101914483 0.7192121555377291
0.6403754817934526 19.106970716881087 0.713066698151775
0.6456030367468686 19.22478069138095 0.7235943873853935
0.6508305917002846 20.27745895927725 0.733331908359275
0.6560581466537005 20.928772212918886 0.743696609554971
0.6612857016071165 21.413128216314117 0.7506776733877819
0.6665132565605325 20.494338231977938 0.7160360302268013
0.6717408115139485 20.77323762982625 0.7186071435270768
0.6769683664673645 22.301917938743223 0.7357605100457966
0.6821959214207804 22.53521021733514 0.7390967717725848
0.6874234763741964 23.14786129757584 0.7588005786441219
0.6926510313276124 22.821048965378314 0.7323689381307715
0.6978785862810284 20.994997943655168 0.6975225475114635
0.7031061412344444 20.44579616926259 0.6848617469748091
0.7083336961878604 20.10862008642413 0.6689161503031791
0.7135612511412763 19.924457064956698 0.6746137609825111
0.7187888060946923 21.545792654440632 0.6995244167433703
0.7240163610481083 22.980028750503646 0.7224745463725978
0.7292439160015243 24.647458430674487 0.7503605069814675
0.7344714709549403 25.372003972773726 0.7659684403378477
0.7396990259083562 24.065790134939366 0.7424734432104434
0.7449265808617722 23.165043741085537 0.7287822161592871
0.7501541358151882 24.167166681566805 0.7395014434388879
0.7553816907686042 26.160284748811293 0.7728951114783617
0.7606092457220202 27.972945186900805 0.7949254112136876
0.7658368006754361 29.35187965128479 0.8126455036307972
0.7710643556288521 30.71784575877324 0.8197619743557111
0.7762919105822681 29.181153111569547 0.795868575943818
0.7815194655356841 28.877420557458716 0.7904946755828504
0.7867470204891001 28.796461818877287 0.791370630028406
0.791974575442516 28.90596871286866 0.8118349662343198
0.797202130395932 29.3847450365703 0.8046518123577633
0.802429685349348 30.424770987188616 0.8115557978418926
0.807657240302764 32.10410669041806 0.8339549476017174
0.81288479525618 34.213232718904315 0.8641011888155516
0.8181123502095959 36.46391248102501 0.9008730102238919
0.8233399051630119 37.57523672287352 0.9240304672226661
0.8285674601164279 40.29714651681667 0.9585612382578349
0.8337950150698439 43.85479044988429 1.0060431035155146
0.8390225700232599 48.97322196532473 1.0600801489561602
0.8442501249766758 56.04544735431335 1.1622200642642389
0.8494776799300918 61.21266069009612 1.2281428832255747
0.8547052348835078 60.9796125906712 1.2382296912482404
0.8599327898369238 63.51818785419453 1.2803405709191222
0.8651603447903398 64.73018407472055 1.288725338882814
0.8703878997437557 64.22850607496697 1.2714358202311953
0.8756154546971717 68.24894682682506 1.2816677824040588
0.8808430096505877 68.64153633769651 1.2664645441439555
0.8860705646040037 72.38013492768124 1.2875330927133888
0.8912981195574197 77.56927683547067 1.32000956356233
0.8965256745108356 78.69366909484036 1.3482201077453653
0.9017532294642516 82.53718806975134 1.395822613803371
0.9069807844176676 82.96344747989781 1.4007466282379966
0.9122083393710836 86.70991332415882 1.4513867210142408
0.9174358943244996 93.6546014017903 1.5184191512915373
0.9226634492779155 94.04647467515998 1.510569874121478
0.9278910042313315 98.72153629363186 1.5509638597620927
0.9331185591847475 98.2507838923544 1.524792353840774
0.9383461141381635 95.30135553350895 1.462643866853648
0.9435736690915795 96.62215255864571 1.468129245714637
0.9488012240449955 97.35625505323239 1.4698636262802343
0.9540287789984114 96.91718808345338 1.4825985748984003
0.9592563339518274 100.12037797880313 1.5173916706538022
0.9644838889052434 98.44881316826594 1.4817032403912171
0.9697114438586594 104.09493892541211 1.5232185539895398
0.9749389988120754 107.01631204078188 1.521858200482557
0.9801665537654913 106.96693302748517 1.522350998091786
0.9853941087189073 113.14106571401635 1.5569936513579772
0.9906216636723233 112.43116370684358 1.538298935961127
0.9958492186257393 109.7859085375881 1.5116802777930836
1.0010767735791553 110.23100713024296 1.505122012701448
1.0063043285325712 111.62555448510105 1.5181426238740663
1.0115318834859872 110.81488467850042 1.5285794606911927
1.0167594384394032 111.79015832208955 1.5417743648297118
1.0219869933928192 115.84904889571212 1.5744050814978325
1.0272145483462352 111.9068946982687 1.534773876152464
1.0324421032996511 118.39529243230403 1.5908475857590811
1.0376696582530671 119.38387507333967 1.5771589594217095
1.042897213206483 126.10150021325227 1.6312198759706553
1.048124768159899 128.81592093564313 1.645011046393157
1.053352323113315 130.82002762285552 1.656974820875424
1.058579878066731 132.15770689725002 1.6422646770951497
1.063807433020147 128.68006056374946 1.610784329797463
1.069034987973563 130.4146473003163 1.6030409456479588
1.074262542926979 128.07907658930378 1.5893900093409399
1.079490097880395 129.60444132882236 1.6050778498491003
1.084717652833811 130.61438667204962 1.6200891402313014
1.089945207787227 135.20813435293329 1.6813293795126765
1.095172762740643 141.22895900116515 1.715421899643198
1.1004003176940589 143.4961885743373 1.7164154624046801
1.1056278726474749 147.64500088882926 1.734198259884796
1.1108554276008908 148.9966302195019 1.735625793063013
1.1160829825543068 149.00430671330113 1.7512165836291798
1.1213105375077228 151.15102706538661 1.7657406228840595
1.1265380924611388 149.7347197359646 1.7435243386606787
1.1317656474145548 147.54731879357237 1.6941939349423611
1.1369932023679707 143.15773849229183 1.6532349426861062
1.1422207573213867 146.8361587372352 1.6829278278300424
1.1474483122748027 144.29784134818468 1.67301645483898
1.1526758672282187 144.76552498844248 1.6664418990319325
1.1579034221816347 139.86435270213926 1.6245328636321288
1.1631309771350506 140.37075700959144 1.6087762308884639
1.1683585320884666 146.13389704076027 1.628923545766846
1.1735860870418826 149.99152356480022 1.6647525259735294
1.1788136419952986 155.0541524930999 1.709512614294566
1.1840411969487146 152.3661489981207 1.6700051625268195
1.1892687519021305 152.5849522482096 1.6649752454183278
1.1944963068555465 158.84632305215789 1.687717990695132
1.1997238618089625 165.14655365639706 1.7141392760377778
1.2049514167623785 169.87401664555767 1.7606143699047985
1.2101789717157945 172.29791440741278 1.7937657667080142
1.2154065266692105 174.58924134345287 1.8196394188633076
1.2206340816226264 174.48160423757312 1.836410817885812
1.2258616365760424 174.54838543168796 1.833820112562731
1.2310891915294584 181.3896304490274 1.8782072132271102
1.2363167464828744 179.49003631874461 1.8585821328229188
1.2415443014362904 173.91205652245264 1.8080157867883462
1.2467718563897063 168.78733425148155 1.7808158489174264
1.2519994113431223 167.65651482704206 1.7730824399278455
1.2572269662965383 169.61796515454242 1.7611398796471878
1.2624545212499543 175.80836719448502 1.7784067072044927
1.2676820762033703 174.5620624359672 1.756779942247229
1.2729096311567862 169.31690557935426 1.7244274815248373
1.2781371861102022 166.0520830149326 1.7134970748640466
1.2833647410636182 169.09837862068892 1.7356471935533337
1.2885922960170342 173.40108282051645 1.7671134452800665
1.2938198509704502 181.48179362678061 1.8116209979239009
1.2990474059238661 180.84375710762035 1.8064579279461535
1.3042749608772821 181.54192284554924 1.791770153229445
1.309502515830698 183.28535917986875 1.7879928959190772
1.314730070784114 183.2146054945863 1.7745271526092217
1.31995762573753 184.74753946250215 1.774227962593966
1.325185180690946 180.7691891082813 1.757963644338364
1.330412735644362 178.26641052666852 1.761802812639866
1.335640290597778 174.68953945514346 1.752105980335504
1.340867845551194 179.03911877013567 1.7808398298865062
1.34609540050461 184.6023912091307 1.8048358266280877
1.351322955458026 188.38361230810366 1.805008981224292
1.356550510411442 184.72173391635013 1.7676904929387776
1.361778065364858 181.78933201243393 1.7528067951117552
1.3670056203182739 175.32734620737597 1.721509223382665
1.3722331752716899 177.06565407774914 1.7357154750302524
1.3774607302251058 181.56192426779782 1.7643547111842974
1.3826882851785218 187.20515258633728 1.7829992099210306
1.3879158401319378 194.77403218284744 1.831298622489397
1.3931433950853538 199.36007217307028 1.856002724319269
1.3983709500387698 191.55034739367238 1.7844920840137406
1.4035985049921857 188.87887191977129 1.7516895973851527
1.4088260599456017 185.8334862604897 1.743809365222518
1.4140536148990177 191.66468750915018 1.8049698264222043
1.4192811698524337 199.1595793907054 1.8775103557443944
1.4245087248058497 202.6586211232878 1.8935934137051684
1.4297362797592656 202.64150229251396 1.8755415467877485
1.4349638347126816 201.05632095718983 1.861823633879742
1.4401913896660976 193.09683107394432 1.793918518752022
1.4454189446195136 195.18451528499904 1.7754528350594516
1.4506464995729296 191.55731963695982 1.7297918024384988
1.4558740545263456 191.25673391760515 1.7195950655778398
1.4611016094797615 194.37172571558702 1.7478283515402238
1.4663291644331775 191.289109617461 1.7505358320690343
1.4715567193865935 191.4288801904801 1.7521310209018301
1.4767842743400095 192.21955870887493 1.7379706335861778
1.4820118292934255 190.13995037404197 1.7212166918961556
1.4872393842468414 193.28852589532232 1.7374811001976747
1.4924669392002574 192.50141713529743 1.7371266274998751
1.4976944941536734 189.2096433323602 1.727870673910397
1.5029220491070894 196.64824399889838 1.7685430057099192
1.5081496040605054 200.54781105664162 1.7843124873044587
1.5133771590139213 203.04527048365154 1.808998836221127
1.5186047139673373 206.04309426728588 1.8250905673635403
1.5238322689207533 207.37652516293272 1.8274569550660025
1.5290598238741693 208.5512752836401 1.8341486707840435
1.5342873788275853 208.35424355821414 1.8186319510886773
1.5395149337810012 203.56855810726657 1.784079275738627
1.5447424887344172 200.2809404647991 1.7763840738573262
1.5499700436878332 203.50806934553972 1.790768298841601
1.5551975986412492 205.5339945140312 1.7782500595314694
1.5604251535946652 211.15608769452544 1.812712300054052
1.5656527085480811 209.56297596698633 1.7935702520966745
1.5708802635014971 213.93187717279238 1.8079784440809128
1.576107818454913 216.5354965630631 1.8340445560576577
1.581335373408329 214.22796939485247 1.808567270013462
1.586562928361745 219.6437440835907 1.8183017328824254
1.591790483315161 214.24752412430544 1.7975887076461212
1.597018038268577 220.00642021946183 1.8122680131048536
1.602245593221993 227.13428085843546 1.8428410675366405
1.607473148175409 232.58007765040094 1.877254371518865
1.612700703128825 233.2872542560048 1.880561631157522
1.617928258082241 230.02660300454707 1.86966889214779
1.623155813035657 227.70460659502714 1.8655202266388942
1.628383367989073 229.6154091221308 1.8695002957890332
1.6336109229424889 230.15515528211156 1.8548048230842231
1.6388384778959049 232.80247305271183 1.8379939267162022
1.6440660328493208 237.9509932399494 1.8492562259239504
1.6492935878027368 248.05356736823106 1.8996600998257946
1.6545211427561528 258.31142401367464 1.955669633582784
1.6597486977095688 270.2819639078297 2.025071083584338
1.6649762526629848 279.25237807599683 2.064542926192752
1.6702038076164007 275.7688490794622 2.02238518906138
1.6754313625698167 271.3558970641409 1.9547959228180976
1.6806589175232327 269.69024830880437 1.9404864856042465
1.6858864724766487 270.14125219568774 1.9429703759686774
1.6911140274300647 274.2179968725542 1.9682541081928453
1.6963415823834807 277.0376308102319 1.9759154360664493
1.7015691373368966 278.3955399722658 1.98339515570299
1.7067966922903126 278.0149927826076 1.9704057405196158
1.7120242472437286 279.0900367128002 1.9811755834500173
1.7172518021971446 277.40772676190875 1.9694795491516783
1.7224793571505606 286.0939808126645 1.9846221311525307
1.7277069121039765 293.19602675244977 2.0093487255387816
1.7329344670573925 297.2367529769349 2.0163207718747285
1.7381620220108085 298.672391572622 2.019058127713124
1.7433895769642245 304.1498881851304 2.035336977687476
1.7486171319176405 300.5729853188258 2.010884038656687
1.7538446868710564 312.82974927609047 2.047491609737346
1.7590722418244724 316.1998157677316 2.0402988510319413
1.7642997967778884 316.50542802711976 2.043531466480496
1.7695273517313044 313.98812429915205 2.0197463898895167
1.7747549066847204 308.2530370612426 1.9858369315591204
1.7799824616381363 299.73629058067166 1.9458340025344427
1.7852100165915523 301.14099448989737 1.928019426783522
1.7904375715449683 312.1404349476564 1.946486674431527
1.7956651264983843 313.47406959820347 1.9454941431529287
1.8008926814518003 323.77156852267206 1.9627584507293672
1.8061202364052162 320.7950676694152 1.9470316375442314
1.8113477913586322 316.5186893871331 1.9186243096503506
1.8165753463120482 311.1580010633458 1.8786761510144132
1.8218029012654642 311.21135718319204 1.8870359503966967
1.8270304562188802 312.275898969633 1.8917861240484006
1.8322580111722961 323.0435208371604 1.9286932156246976
1.8374855661257121 322.1297701327847 1.9134096060872507
1.842713121079128 324.652511198426 1.9140333204903865
1.847940676032544 319.5198284473838 1.8730928687039385
1.85316823098596 324.67581505335096 1.8933111337601884
1.858395785939376 328.1332612760639 1.910357498254501
1.863623340892792 329.2763765081046 1.9042201584819272
1.868850895846208 327.8848452779504 1.8885329678640914
1.874078450799624 321.67046330653176 1.848835344913839
1.87930600575304 316.12977683185295 1.8037283620453746
1.884533560706456 311.1060002798252 1.7748178229946816
1.889761115659872 312.7843904218209 1.7831785590612106
1.894988670613288 316.77392659962663 1.8004574625433674
1.9002162255667039 328.22656338974724 1.8491880896821562
1.9054437805201199 334.16640719663974 1.8632103624981404
1.9106713354735358 331.54388177241873 1.816654494093628
1.9158988904269518 330.4095946850989 1.8033682567780311
1.9211264453803678 322.05294861233443 1.766750543420719
1.9263540003337838 323.1220555597615 1.774161762767136
1.9315815552871998 324.1271710859929 1.7829646751760768
1.9368091102406157 320.19510820049237 1.759289419000142
1.9420366651940317 320.2085849909689 1.7399094529901673
1.9472642201474477 312.6255120894303 1.7113268463493723
1.9524917751008637 315.0385135123748 1.7089558403975023
1.9577193300542797 312.6642984416082 1.688867110900827
1.9629468850076957 311.988197217495 1.6791295589474495
1.9681744399611116 315.7320494394311 1.6813755920475482
1.9734019949145276 312.5370611967966 1.6524610757994187
1.9786295498679436 309.78330583410354 1.6314027358919034
1.9838571048213596 308.81339779660317 1.6130213267106641
1.9890846597747756 304.98666542949843 1.5942635858944023
1.9943122147281915 297.3546541664839 1.5658448605399198
1.9995397696816075 302.1882536018803 1.5854022998643729
2.0047673246350235 299.65902449884527 1.5705529605309763
2.0099948795884393 296.5496869565961 1.5615119590686006
2.015222434541855 301.20208133049096 1.5677247060746515
2.0204499894952708 301.7807387997918 1.5628094668679933
2.0256775444486865 298.45976238694266 1.5481579336652633
2.0309050994021023 296.53204554669753 1.5220917246513965
2.036132654355518 293.2118892443298 1.5148442044227477
2.041360209308934 287.78554049685425 1.5001730746319146
2.0465877642623496 288.03226872893094 1.499526317034892
2.0518153192157653 285.18758278322605 1.488668644658271
2.057042874169181 286.1828943658598 1.488447863597192
2.062270429122597 299.72743135008335 1.5379759887022149
2.0674979840760126 303.889838651059 1.5612257404913348
2.0727255390294284 302.93008420058254 1.549764044811133
2.077953093982844 299.56658010280614 1.5428630635798548
2.08318064893626 293.10842263067894 1.522511520335747
2.0884082038896756 288.7081529999113 1.5079511943709596
2.0936357588430914 290.4709336830851 1.5099750886317538
2.098863313796507 290.48272095816526 1.5139860922519746
2.104090868749923 297.3380130631993 1.5480946264735043
2.1093184237033387 300.9874230599642 1.5534321217859457
2.1145459786567544 297.5892127554163 1.5415714317817477
2.11977353361017 291.7248353573728 1.5164513444860235
2.125001088563586 292.4367970845217 1.5176195517527236
2.1302286435170017 292.19897919230704 1.5076493528738815
2.1354561984704175 285.71074214988676 1.4801769891043757
2.140683753423833 284.3656004160577 1.4767003122521218
2.145911308377249 287.82365890452394 1.5004555817139171
2.1511388633306647 286.96232071080294 1.5059403543713958
2.1563664182840805 293.4984753823264 1.525224825609789
2.1615939732374962 292.1148544271693 1.5197462233179277
2.166821528190912 295.21336033438683 1.5354378363153893
2.1720490831443278 303.3278516559461 1.5669493673409562
2.1772766380977435 293.9888430508304 1.5387636501664113
2.1825041930511593 295.57435764171345 1.540694714828198
2.187731748004575 295.4291098107064 1.528493188239306
2.192959302957991 292.8468760850778 1.5111219650440877
2.1981868579114066 289.83461675578855 1.489091275364599
2.2034144128648223 283.82276308533085 1.477170247617962
2.208641967818238 280.87357527718615 1.4702623250735816
2.213869522771654 277.9665844405532 1.4582122567925853
2.2190970777250696 275.6232174350098 1.45506779012085
2.2243246326784853 283.40547818720904 1.4802219067661722
2.229552187631901 288.91112527973166 1.4930785140755416
2.234779742585317 298.33110952946026 1.5167934898534854
2.2400072975387326 294.3630795961602 1.4935179042555533
2.2452348524921484 295.36689286526996 1.5046713137786711
2.250462407445564 291.5451790967594 1.4966053207278502
2.25568996239898 286.2464680997235 1.4857430423821019
2.2609175173523957 285.44091606137516 1.4785709386723036
2.2661450723058114 283.29787363270754 1.4619355881930902
2.271372627259227 282.4629450210686 1.4621480535836844
2.276600182212643 287.0663870849825 1.4856977052191218
2.2818277371660587 286.8415700151956 1.4823141699620375
2.2870552921194744 282.47608625286546 1.4711858182999846
2.29228284707289 279.1118873009374 1.461072818322253
2.297510402026306 279.869304500596 1.4652549795364833
2.3027379569797217 287.73737913053964 1.4930007072684124
2.3079655119331375 297.83691952734995 1.515966425761103
2.3131930668865532 296.5460058737851 1.5070130615837403
2.318420621839969 289.8316387358018 1.4790029938030163
2.3236481767933848 286.0491570537848 1.4667310026707623
2.3288757317468005 280.11501120265444 1.4439157462995622
2.3341032867002163 277.69239708903825 1.429288781562726
2.339330841653632 278.1457644459966 1.4211890918729726
2.344558396607048 274.8453401674856 1.4046008571395132
2.3497859515604635 275.2895611237214 1.4060435879892688
2.3550135065138793 277.2924384399405 1.4059161906918416
2.360241061467295 273.47538839067346 1.3920697698016173
2.365468616420711 280.78597290605006 1.4267849597595488
2.3706961713741266 287.74014634596716 1.4450764696436946
2.3759237263275423 291.1029311286581 1.462761938410237
2.381151281280958 290.6647786963462 1.4566766030082763
2.386378836234374 283.9369348790587 1.4307175975964717
2.3916063911877896 278.5856662960678 1.4087228840576194
2.3968339461412054 277.6724725201009 1.395199418802154
2.402061501094621 273.7280657822505 1.3839383058139365
2.407289056048037 275.1844805882429 1.4056970149657606
2.4125166110014526 273.45193345816074 1.4053478028624486
2.4177441659548684 277.79336392135804 1.4183082790619617
2.422971720908284 278.39223413469 1.4102946983107683
2.4281992758617 285.53214109366417 1.4248854594163685
2.4334268308151157 288.62513918674483 1.431751488235097
2.4386543857685314 290.8189372912001 1.4298713875847624
2.443881940721947 286.9435171948578 1.4094717392834981
2.449109495675363 288.5772466892583 1.4053463546249203
2.4543370506287787 290.0614337314675 1.4123197024696608
2.4595646055821945 292.41870219493325 1.4059986197688474
2.4647921605356102 303.76501888488195 1.414658604177562
2.470019715489026 315.93469246639467 1.4134615308703435
2.4752472704424417 345.85976129316305 1.4465931959955927
2.4804748253958575 408.39232690331914 1.5509352566476786
2.4857023803492733 516.8369132866857 1.7116392629436705
2.490929935302689 742.1287562183477 2.037738283676445
2.496157490256105 1165.9631596290546 2.5428200949946924
2.5013850452095205 1794.8947392205018 3.1484780809025095
2.5066126001629363 2541.2199627630266 3.731195300662832
2.511840155116352 3308.3746481404196 4.2588877687392115
2.517067710069768 3900.9218831979715 4.608386535990687
2.5222952650231836 4268.970440507746 4.828226317736135
2.5275228199765993 4397.03639323255 4.897808704513359
2.532750374930015 4361.411676480979 4.879945684324503
2.537977929883431 4351.448009712426 4.8820278037043865
2.5432054848368466 4436.066040457813 4.929180142118547
2.5484330397902624 4651.028855094946 5.025628675627688
2.553660594743678 5075.165476808142 5.242560588026987
2.558888149697094 5603.358022921416 5.491555680911605
2.5641157046505096 6221.515988990727 5.799788190470707
2.5693432596039254 6634.44459252927 5.978141609897594
2.574570814557341 6707.225573072853 6.01004175168195
2.579798369510757 6312.845283644944 5.8051622821703335
2.5850259244641727 5515.276024819718 5.410810924084638
2.5902534794175884 4480.727895899319 4.8741651438110445
2.595481034371004 3438.512012209577 4.282901190379502
2.60070858932442 2486.5718758710723 3.6519650296073505
2.6059361442778357 1717.7690800500802 3.0353597006986774
2.6111636992312515 1172.0205919779344 2.508103909736833
2.6163912541846672 827.3567261759307 2.1081694930753603
2.621618809138083 619.6124133557779 1.8321833217472534
2.6268463640914987 506.7708482422969 1.6614941753225725
2.6320739190449145 443.0408171735824 1.5628928991895528
2.6373014739983303 403.05926418690154 1.4955723678841601
2.642529028951746 374.4477304526906 1.4496417010888636
2.6477565839051618 346.6881951140161 1.3967058096080813
2.6529841388585775 333.5945681285207 1.3774971017298216
2.6582116938119933 325.4536413250252 1.375605290912217
2.663439248765409 321.66216439817765 1.3827044729373181
2.668666803718825 317.2302133246551 1.383575613243169
2.6738943586722406 307.753140139213 1.3578704664420442
2.6791219136256563 299.61056784419065 1.3379063797615234
2.684349468579072 292.1658727257153 1.3154543624851371
2.689577023532488 288.6483540904379 1.3135329545977703
2.6948045784859036 291.18163035529824 1.3263543265392823
2.7000321334393194 297.25022916339054 1.3602488829990929
2.705259688392735 304.9484708363484 1.3906316677007442
2.710487243346151 310.25248561276976 1.4055579790408368
2.7157147982995666 312.6705927870528 1.4150014925225476
2.7209423532529824 306.73437880089915 1.3945956263158041
2.726169908206398 303.67529841633757 1.3928774699568003
2.731397463159814 302.7561332318254 1.3898877350080088
2.7366250181132297 305.1697562764969 1.4041291982619437
2.7418525730666454 311.17332765489033 1.432682155131612
2.747080128020061 311.14351293857396 1.439155794782766
2.752307682973477 312.0688535109207 1.4428802241718919
2.7575352379268927 306.9102349409776 1.427928174999618
2.7627627928803085 303.6844656532111 1.4155136967455473
2.767990347833724 302.17170689933147 1.4168884439269143
2.77321790278714 302.09461199735057 1.4246900734782957
2.7784454577405557 303.50358553768814 1.4386813268861565
2.7836730126939715 303.61014006181784 1.4499513983305024
2.7889005676473873 301.0464637862589 1.4424379105800058
2.794128122600803 298.259680073225 1.4348762550938834
2.7993556775542188 294.8496074099255 1.4240984945705868
2.8045832325076345 295.17145195488285 1.4291994147475489
2.8098107874610503 299.4707074977494 1.4457364554188221
2.815038342414466 299.2960355215432 1.4453373856622265
2.820265897367882 297.5404710490093 1.4495714824959036
2.8254934523212976 293.12876793288797 1.4403520221384658
2.8307210072747133 291.77555815198 1.4479104255199653
2.835948562228129 291.3727944385968 1.4651545307867722
2.841176117181545 291.107200325608 1.4757692380586505
2.8464036721349606 293.8715186392494 1.4847601417996679
2.8516312270883764 293.1400360895227 1.4863066693911273
2.856858782041792 290.62385204420383 1.4709033432491694
2.862086336995208 287.45365590513285 1.4542751573060806
2.8673138919486236 283.12176196493516 1.4363782403662457
2.8725414469020394 286.5925374937457 1.4362985540726256
2.877769001855455 295.4280056868391 1.4608092236543722
2.882996556808871 294.41873174981777 1.4601358555847328
2.8882241117622867 289.54865899150565 1.4513801254772143
2.8934516667157024 288.48856388212573 1.458292452487429
2.898679221669118 287.4701312971823 1.463373048584055
2.903906776622534 290.5824874223994 1.4643709608648268
2.9091343315759497 298.2605127513558 1.4836076715484554
2.9143618865293655 299.9280731233751 1.4936391719058209
2.919589441482781 296.1612975851373 1.480208012371489
2.924816996436197 295.8284276204351 1.483801890633071
2.9300445513896127 293.7479936652598 1.4766452488854334
2.9352721063430285 289.9753681400736 1.450290768047908
2.9404996612964442 295.5154255336802 1.4641216390825758
2.94572721624986 297.7741286540715 1.4712511259451824
2.9509547712032758 299.5654094714581 1.4787056645765164
2.9561823261566915 299.9573395203916 1.4716346088998102
2.9614098811101073 292.30174815103004 1.4269842109015944
2.966637436063523 290.4518775191707 1.4106019121314848
2.971864991016939 292.8163822406829 1.4167591863298947
2.9770925459703546 297.30587317591375 1.4308792201229201
2.9823201009237703 299.9599335653332 1.4438884420971052
2.987547655877186 300.8022073763023 1.4426308622782775
2.992775210830602 295.78520855780846 1.41820689506324
2.9980027657840176 292.3109411351259 1.4024982146300824
3.0032303207374333 290.6671774168186 1.383903879472603
3.008457875690849 289.0115834370838 1.3760887506659127
3.013685430644265 292.37229190253566 1.3728304218643355
3.0189129855976806 293.70356087946874 1.372994763098792
3.0241405405510964 289.6383580871658 1.3603715027147567
3.029368095504512 291.04297062486705 1.3560649185102795
3.034595650457928 292.9569027061796 1.3551557396339093
3.0398232054113437 299.53866274779926 1.3737404565877729
3.0450507603647594 302.6493392518915 1.3714662116076637
3.050278315318175 301.66059869015845 1.3626220826523907
3.055505870271591 305.3572808325611 1.3632889411663272
3.0607334252250067 304.6627463237049 1.354580373472357
3.0659609801784224 313.70257862068956 1.3804671642288986
3.071188535131838 318.34341486127187 1.3928211624791653
3.076416090085254 318.1405924039627 1.3802959619158595
3.0816436450386697 319.55104428634763 1.367130161475174
3.0868711999920855 321.57761832126903 1.3566318520837735
3.0920987549455012 333.4114692547736 1.3842131769621977
3.097326309898917 348.19948002327266 1.4114584462979922
3.1025538648523328 362.6783361742956 1.4310469836506108
3.1077814198057485 373.11225622956334 1.441891771649544
3.1130089747591643 383.9253986355952 1.4500107741985722
3.11823652971258 393.4238396786563 1.4669918392523016
3.123464084665996 403.2741688317157 1.4796979902352934
3.1286916396194115 419.77406251272885 1.4997254742607424
3.1339191945728273 432.701659696167 1.5069999706049069
3.139146749526243 456.7766734128725 1.5396723322132766
3.144374304479659 481.4522429661645 1.5775447265619962
3.1496018594330746 509.0840346322749 1.6200478348984095
3.1548294143864903 534.9610475364949 1.6585780065561175
3.160056969339906 556.9572101679967 1.6813752895996024
3.165284524293322 584.9220704603523 1.7125953323219691
3.1705120792467376 619.3453115661259 1.75995110431267
3.1757396342001534 655.505423830875 1.8097542203916792
3.180967189153569 694.0269092065691 1.8709718617585442
3.186194744106985 724.9512107741981 1.911665214303887
3.1914222990604006 745.432645749259 1.934145842128823
3.1966498540138164 753.9539865788015 1.9410318074466724
3.201877408967232 753.7329315045025 1.940032745691136
3.207104963920648 746.7379488679461 1.923356903475869
3.2123325188740637 725.21421796289 1.887693294444344
3.2175600738274794 700.7798468229608 1.8516249846677333
3.222787628780895 665.878987602552 1.804507858443217
3.228015183734311 637.1168387473078 1.7698660950392706
3.2332427386877267 602.0436638976649 1.7161829383723908
3.2384702936411425 572.0241111558732 1.6687703602967772
3.2436978485945582 545.8381508385404 1.6282222978354066
3.248925403547974 526.9237955402185 1.6050635823962311
3.2541529585013897 513.2149460505977 1.5846465864469763
3.2593805134548055 501.65265128769977 1.5677878408229176
3.2646080684082213 490.0619043619103 1.5441593435745598
3.269835623361637 487.81710243392075 1.5358294632044605
3.275063178315053 494.10605391085943 1.5426939626332001
3.2802907332684685 510.5794423614136 1.5618449408914261
3.2855182882218843 531.7268343779565 1.590096424477419
3.2907458431753 555.5343141560668 1.6273771121740463
3.295973398128716 581.1831264195472 1.6617078197206785
3.3012009530821316 601.6206974425356 1.6867468955037623
3.3064285080355473 602.6935626586734 1.682864736474702
3.311656062988963 595.8285709662315 1.6712914110025499
3.316883617942379 570.1925644351174 1.6349516350435915
3.3221111728957946 539.1380478662373 1.5911649957511342
3.3273387278492104 508.42535047341033 1.5483538258583367
3.332566282802626 472.6728764631011 1.4956659335333238
3.337793837756042 439.0171529540906 1.4493582941188152
3.3430213927094576 405.97412914455253 1.4079280725736014
3.3482489476628734 378.20244818146847 1.3766875248486918
3.353476502616289 361.2870560756225 1.3635171903064025
3.358704057569705 340.8146664373152 1.333183868412981
3.3639316125231207 324.07552560131927 1.3076463450970008
3.3691591674765364 312.07709571245886 1.2945925143434478
3.374386722429952 300.2037427052666 1.2744416081975778
3.379614277383368 291.3618798246922 1.2603182870478982
3.3848418323367837 283.0611492103561 1.2497977401261149
3.3900693872901995 276.93333982119793 1.2411648448532455
3.3952969422436152 273.07829208479427 1.2336756381006355
3.400524497197031 271.3086532987687 1.2336758218610162
3.4057520521504467 268.09789282312744 1.2288140250138608
3.4109796071038625 264.98364503530684 1.2353664452440702
3.4162071620572783 266.03007431069034 1.2295694294599293
3.421434717010694 268.124246693336 1.235437317214203
3.4266622719641098 271.9207545298349 1.2464695954754355
3.4318898269175255 278.23407358715696 1.2658221233052933
3.4371173818709413 272.08490612203025 1.2575942580561204
3.442344936824357 268.36187340827126 1.2436637078438613
3.447572491777773 268.07633154569913 1.2514724507946808
3.4528000467311886 271.9991109297433 1.2683614004742065
3.4580276016846043 266.4488521107627 1.2422759314539737
3.46325515663802 262.1162971230196 1.2162728969258891
3.468482711591436 254.8391353114111 1.1793922516769706
3.4737102665448516 251.23483057340448 1.173528752205343
3.4789378214982674 253.590107413042 1.18506087923685
3.484165376451683 258.99880334751936 1.2034332972857629
3.489392931405099 269.52405806961764 1.247145282924071
3.4946204863585146 274.651840119705 1.254990709920492
3.4998480413119304 280.9364705595068 1.2560494706582397
3.505075596265346 276.5369478683367 1.2312036245405733
3.510303151218762 281.57160662340794 1.2337084368441666
3.5155307061721777 287.54568090562003 1.2433683413519063
3.5207582611255934 288.2101638290571 1.242538928969599
3.525985816079009 292.027020434093 1.241373568025959
3.531213371032425 296.31997046919037 1.2386909867518687
3.5364409259858407 302.3382301268259 1.2358495925146071
3.5416684809392565 316.2308817387641 1.2514568403986042
3.546896035892672 337.7751228679586 1.2809692096220535
3.552123590846088 369.83270883411996 1.3275531974447536
3.5573511457995037 435.2211030780159 1.4283085231815877
3.5625787007529195 547.3733781859306 1.5908816290351295
3.5678062557063353 773.4910149745209 1.8852128544673796
3.573033810659751 1283.8780676555407 2.424375996172918
3.5782613656131668 2371.549927914987 3.296822447385469
3.5834889205665825 4506.277631086597 4.545950666523397
3.5887164755199983 7791.317907217064 5.977155236624466
3.593944030473414 11737.164991593358 7.29176908101207
3.59917158542683 14952.798430980176 8.17919747367042
3.6043991403802456 16650.57443679807 8.601843858581226
3.6096266953336613 16258.834191734668 8.467609406208702
3.614854250287077 14272.635846141327 7.938188619586735
3.620081805240493 11320.813908922297 7.073310259441466
3.6253093601939086 8191.513860685807 6.020551768308869
3.6305369151473244 5576.566832567598 4.9647919462651915
3.63576447010074 3520.848023252337 3.935154953831402
3.640992025054156 2272.7651854306214 3.1518317648265186
3.6462195800075716 1448.8652650612382 2.5097323521498973
3.6514471349609874 1009.8730709646669 2.0912601185123005
3.656674689914403 765.2612335694755 1.8200556811143958
3.661902244867819 624.4152119841979 1.6435647958327895
3.6671297998212347 531.0742774795326 1.5157237739205505
3.6723573547746504 471.0505788591388 1.4359041175041682
3.677584909728066 428.40119345589005 1.3739940678307805
3.682812464681482 397.2040357179359 1.3295012788529046
3.6880400196348977 371.1531904362321 1.291885605184325
3.6932675745883135 350.59122080735807 1.2624865451837268
3.698495129541729 339.6721747891751 1.2498865233835554
3.703722684495145 329.4133927859206 1.2352331465287656
3.7089502394485607 322.6019865322276 1.2299679949208344
3.7141777944019765 316.35988941057576 1.2211718129406866
3.7194053493553922 311.8290087420328 1.2079913942096467
3.724632904308808 314.13902217713803 1.2201407803600415
3.7298604592622238 308.8589456814114 1.2112511556892191
3.7350880142156395 303.47292700597353 1.20071908774881
3.7403155691690553 299.1458391085349 1.1897141325315834
3.745543124122471 297.88501851886394 1.1901697626466794
3.750770679075887 296.99011096230424 1.1939477492006165
3.7559982340293026 295.37469149104106 1.1916179656492087
3.7612257889827183 293.3949627511266 1.1817752592076924
3.766453343936134 291.3436473640652 1.1675877001407915
3.77168089888955 295.3919825195644 1.1666514456664239
3.7769084538429656 295.02646593720567 1.1558947853472539
3.7821360087963813 296.6175460051818 1.1519937008910597
3.787363563749797 299.3542485447548 1.1537422375135347
3.792591118703213 303.7687427417742 1.162684233453696
3.7978186736566286 312.3723135162985 1.1749957910567512
3.8030462286100444 323.82097870799606 1.189250168271063
3.80827378356346 336.43878989119486 1.2038508060035669
3.813501338516876 342.55753911456037 1.2112326396473645
3.8187288934702917 341.1898994112583 1.207646809963852
3.8239564484237074 339.21530296990824 1.2009993789650393
3.829184003377123 337.8110097325456 1.197573359870023
3.834411558330539 340.15220834780513 1.2014655749927605
3.8396391132839547 338.845337806464 1.1977095626557757
3.8448666682373704 341.90397533881577 1.2083146510451175
3.850094223190786 338.378795448663 1.2005887047780064
3.855321778144202 340.9340047971291 1.2059198820591408
3.8605493330976177 339.64799298839813 1.1985475785989395
3.8657768880510335 345.74590654478703 1.207559171718627
3.8710044430044492 350.9947836937827 1.211850896426975
3.876231997957865 359.3793667010129 1.2221051671361343
3.8814595529112808 361.99168171836584 1.2214989074104972
3.8866871078646965 367.42237709788054 1.2289052176396529
3.8919146628181123 372.63009433821315 1.2333229739939724
3.897142217771528 369.22906791434815 1.2253039787594404
3.902369772724944 365.01296806872983 1.218872983827855
3.9075973276783595 363.6153792017822 1.2187077287056132
3.9128248826317753 363.64724586766926 1.2220526345526639
3.918052437585191 361.9170709746018 1.217588735863076
3.923279992538607 362.511177843599 1.2144419825183999
3.9285075474920226 363.9028684617822 1.213951826746777
3.9337351024454383 369.82978800596226 1.2276604428141336
3.938962657398854 376.424307024442 1.2415333103848065
3.94419021235227 380.40314441271994 1.249370372887437
3.9494177673056856 385.3751755772503 1.254786349199109
3.9546453222591014 387.098484126533 1.2480535300398765
3.959872877212517 394.4937852271832 1.253022151327789
3.965100432165933 401.60089202855295 1.2604784602591923
3.9703279871193486 416.4350691514702 1.2824340856228515
3.9755555420727644 432.5152551366247 1.3031275412794745
3.98078309702618 453.5276610232867 1.3319068542772714
3.986010651979596 473.9376508685116 1.3572213777561546
3.9912382069330117 494.8369113569496 1.3840027453916774
3.9964657618864274 519.3413472650798 1.416238117744552
4.001693316839844 544.5206603502867 1.4500479338578094
4.00692087179326 580.4469964013956 1.494577952395266
4.012148426746676 618.5714625169362 1.5495422811168023
4.017375981700092 659.6210496698733 1.6181674801761106
4.0226035366535084 714.7455519939585 1.6924261015910775
4.027831091606925 774.6214699712198 1.7683789017397087
4.033058646560341 845.3614243029884 1.8503299225848533
4.038286201513757 929.1154708685573 1.9421766017285527
4.043513756467173 1017.6198179197592 2.0350694541518797
4.0487413114205895 1127.8490738042956 2.1436398504328817
4.053968866374006 1251.3335582823354 2.2544110794246977
4.059196421327422 1393.9041680782504 2.383289761167622
4.064423976280838 1557.59675614863 2.5214183187235224
4.069651531234254 1752.1401184815568 2.673514292393128
4.0748790861876705 1969.8806761759117 2.8433028437561383
4.080106641141087 2202.9892121392345 3.00471775205754
4.085334196094503 2445.7296345067007 3.1621187427916926
4.090561751047919 2662.6778172324384 3.2979197555401325
4.095789306001335 2879.992500678501 3.436109721385373
4.1010168609547515 3087.211829821738 3.5792097900582793
4.106244415908168 3188.6858436205694 3.6447913288545086
4.111471970861584 3205.6276291666973 3.6504057526509355
4.116699525815 3123.8272542697923 3.5936612542604824
4.121927080768416 2991.873369404782 3.4733451231881913
4.1271546357218325 2802.5775066478927 3.3292006566661696
4.132382190675249 2572.6127735297423 3.1753195079397627
4.137609745628665 2320.1022570236046 3.0015364215828386
4.142837300582081 2060.202525427815 2.821001023173867
4.148064855535497 1829.6568849281227 2.6574474546159648
4.1532924104889135 1611.2492781158958 2.491733027550572
4.15851996544233 1410.629877509374 2.3243965646000584
4.163747520395746 1235.7334665345966 2.1662730661218252
4.168975075349162 1081.5305203643038 2.0228796020477815
4.174202630302578 954.0457871223041 1.8992613396373323
4.1794301852559945 852.9064844504995 1.8018907370618371
4.184657740209411 755.7615981221096 1.6936045692672674
4.189885295162827 681.8221573539948 1.6070375194319542
4.195112850116243 619.6849722153127 1.531758298399882
4.200340405069659 566.5369898017499 1.463313293727682
4.2055679600230755 518.001533719593 1.3994520421719716
4.210795514976492 474.77884310271037 1.3383291416508867
4.216023069929908 437.77997205730105 1.2873398971206873
4.221250624883324 408.08803143152005 1.2440300132227735
4.22647817983674 389.54510340378084 1.2233372536971523
4.2317057347901565 369.350499323075 1.195002956096878
4.236933289743573 353.1040934312084 1.1765359567659683
4.242160844696989 338.00814523539043 1.1580388980935652
4.247388399650405 322.89347082628126 1.1340784870414096
4.252615954603821 311.7867739026647 1.1171023271685245
4.257843509557238 305.2828397081179 1.1020257628412784
4.263071064510654 301.8452623561793 1.0982593587740872
4.26829861946407 295.11889249350355 1.088663427272961
4.273526174417486 290.3413442701252 1.0841823680370746
4.278753729370902 285.6238071547498 1.077271257614874
4.283981284324319 280.2486223343764 1.074159615242908
4.289208839277735 274.5479260609765 1.0669970273895681
4.294436394231151 268.4331484357142 1.0584652691266712
4.299663949184567 263.93085159091254 1.0468583763574266
4.304891504137983 260.3448704723865 1.034371950017434
4.3101190590914 260.450105556969 1.0272925094723633
4.315346614044816 263.7846369154392 1.0327040911673953
4.320574168998232 264.50021210162384 1.035659189707665
4.325801723951648 264.2615941345699 1.0408214473922048
4.331029278905064 263.73570657012743 1.04523341946173
4.336256833858481 260.7370996911917 1.0425325670491796
4.341484388811897 264.49547312305896 1.0526175595906573
4.346711943765313 261.8937361240006 1.0394587966976752
4.351939498718729 260.12570475976224 1.0338494585857108
4.357167053672145 262.5549791794069 1.0384997552627075
4.362394608625562 261.23004361019576 1.0400908338201091
4.367622163578978 260.5524703930684 1.0338020036176183
4.372849718532394 259.53441914007664 1.03240321512797
4.37807727348581 255.56532560681828 1.021525843167142
4.383304828439226 255.24837615793814 1.019780842888896
4.388532383392643 254.49314868253083 1.0210957437068748
4.393759938346059 257.59734574797733 1.0334338782593784
4.398987493299475 252.88456319222612 1.0238585783399972
4.404215048252891 248.22150646931183 1.0191248048689805
4.409442603206307 245.13837378107996 1.015380511227206
4.414670158159724 241.74639790359797 1.0090557399672038
4.41989771311314 238.58468851556782 1.0027173130577414
4.425125268066556 238.94526787942695 1.0047414358498847
4.430352823019972 234.515000491881 0.9936749420274682
4.435580377973388 232.18933093035736 0.9912066419617487
4.440807932926805 234.98145112936527 1.004557413794866
4.446035487880221 236.53597409235581 1.0125378870272363
4.451263042833637 235.78160952699778 1.0134416312483727
4.456490597787053 233.49814503510152 1.0066910276623922
4.4617181527404695 227.5261644455104 0.992876896732199
4.466945707693886 221.32137554503745 0.9802316418727358
4.472173262647302 219.39564533597982 0.9726149485034167
4.477400817600718 224.24921498577154 0.9839378681811944
4.482628372554134 232.17418100196636 1.0035026412756178
4.4878559275075505 237.21657176769085 1.0164871263353006
4.493083482460967 239.1299073768219 1.0298644042576948
4.498311037414383 238.38351184590945 1.0398698338740788
4.503538592367799 238.76084207171942 1.0427401058518169
4.508766147321215 233.9462843635479 1.0295159016859854
4.5139937022746315 228.35853999951803 1.0046019966111601
4.519221257228048 225.5130075368904 0.9839692470848125
4.524448812181464 220.05669056925754 0.9615147076807609
4.52967636713488 219.68761359603778 0.9688958018126083
4.534903922088296 224.2079652906697 0.9847396543297912
4.5401314770417125 225.2119586445646 0.9870803576534157
4.545359031995129 223.59028041711102 0.9878953376968184
4.550586586948545 227.45136967575937 0.9981712985421812
4.555814141901961 224.00802167399925 0.987520270303541
4.561041696855377 228.60389764245016 0.9980255469497492
4.5662692518087935 229.78335934912812 0.992775896080549
4.57149680676221 226.0293984856588 0.9682295675524979
4.576724361715626 225.57774453161625 0.9700459585252948
4.581951916669042 229.00860131154903 0.9787461334401854
4.587179471622458 229.3234033640421 0.9800892537624363
4.5924070265758745 231.70936385915215 0.9923407077413213
4.597634581529291 229.9810908670605 0.9886028424585673
4.602862136482707 224.78640816576797 0.9774013311060987
4.608089691436123 219.5604861805958 0.9609714765876093
4.613317246389539 217.72729630003448 0.9590004596444968
4.6185448013429555 220.07904130918223 0.9687064680467378
4.623772356296372 221.9994050208851 0.9774596140837103
4.628999911249788 224.45581788474232 0.9876664100369181
4.634227466203204 224.30351611960168 0.9818598054579816
4.63945502115662 218.86766558042785 0.9642803118445638
4.6446825761100365 219.88031208885266 0.9653554020756067
4.649910131063453 221.2635247713167 0.9657517421861948
4.655137686016869 222.91962306944893 0.9783704512074803
4.660365240970285 224.85438284588622 0.9772482856049248
4.665592795923701 225.36975035951087 0.9803846440544569
4.6708203508771176 226.95593786294407 0.9884259992240051
4.676047905830534 228.45779450966876 0.9937810377870858
4.68127546078395 227.12444319546734 0.996939042655263
4.686503015737366 228.19526339370177 1.0049816414126804
4.691730570690782 225.90117956729333 0.9933607372007119
4.696958125644199 223.38268064673537 0.9720121256546082
4.702185680597615 223.79476037597047 0.9632310003575539
4.707413235551031 224.88965794836471 0.9613660964113511
4.712640790504447 230.72718551177027 0.9816044874050212
4.717868345457863 228.43487869632997 0.9797650136783628
4.72309590041128 222.80899928786593 0.970094434570864
4.728323455364696 218.57288669056047 0.9643258790063969
4.733551010318112 215.97174098105 0.9568547486633143
4.738778565271528 220.63605941953404 0.9703808198498053
4.744006120224944 221.96248446717195 0.9660965178917457
4.749233675178361 223.64613344801018 0.966044540767686
4.754461230131777 226.49103619786752 0.9747159827790913
4.759688785085193 226.25699896758482 0.9730559911147832
4.764916340038609 225.54277207246952 0.9750341811418558
4.770143894992025 220.9535672387768 0.9679451550118533
4.775371449945442 222.1747483630341 0.9758741088928463
4.780599004898858 224.45791779745733 0.9763835140202229
4.785826559852274 225.09854021747967 0.9723687014570955
4.79105411480569 221.22436867623625 0.950450139092717
4.796281669759106 216.10359120111048 0.93382818721386
4.801509224712523 217.68196924803473 0.9334523733894143
4.806736779665939 217.00309358154388 0.9347935613493753
4.811964334619355 220.70154650221596 0.9442290323619603
4.817191889572771 221.4599912945271 0.9484611575104441
4.822419444526187 217.42173486789756 0.9444356362585906
4.827646999479604 221.44614375523105 0.9516618491056271
4.83287455443302 219.90524652275153 0.9411102133756842
4.838102109386436 221.4034590338957 0.94854201495669
4.843329664339852 227.99464491954123 0.9676899993485493
4.848557219293268 229.8523608706187 0.9721058995911067
4.853784774246685 230.3598183256503 0.9696053237163051
4.859012329200101 230.55830847721577 0.959573791339563
4.864239884153517 227.88305937732954 0.9427088828071019
4.869467439106933 224.71081430413915 0.9345968747636074
4.8746949940603495 223.5058645310664 0.9327180718091986
4.879922549013766 224.44307973353415 0.9412623926145068
4.885150103967182 226.22439714223768 0.9485799585414078
4.890377658920598 229.3395941564366 0.9548201176306705
4.895605213874014 226.908995510047 0.9470338506522759
4.9008327688274305 225.32320657376835 0.9388821236520559
4.906060323780847 222.7442326314687 0.927145678148336
4.911287878734263 218.50904567327342 0.9134779755212107
4.916515433687679 217.84192533864578 0.9152602805067318
4.921742988641095 217.74251755389577 0.9167935031759876
4.9269705435945115 222.85835540004794 0.9280494312978737
4.932198098547928 228.00944954651862 0.9418855894221644
4.937425653501344 229.08461029499125 0.9365714047049525
4.94265320845476 228.65759897687815 0.9399477696910286
4.947880763408176 228.44639115903271 0.931535589138242
4.9531083183615925 224.75643425318165 0.9244315453787024
4.958335873315009 225.2444945829473 0.9233190976055453
4.963563428268425 228.09160598039784 0.9269852182500928
4.968790983221841 232.21665479599767 0.9306643376594346
4.974018538175257 237.9477260796397 0.9343952010745511
4.9792460931286735 246.94312257534685 0.9517512317917153
4.98447364808209 253.2339988544214 0.9543932858168642
4.989701203035506 257.1283119290042 0.9488869899451349
4.994928757988922 266.7724776815021 0.9562524620482306
5.000156312942338 283.2863553114698 0.9699830259502771
5.0053838678957545 316.6729028879936 1.006366920308649
5.010611422849171 383.71319162141674 1.0936157616634246
5.015838977802587 502.96515135267094 1.2379234522542686
5.021066532756003 676.774356347601 1.428560824284071
5.026294087709419 909.6729424856427 1.6521493268110696
5.0315216426628355 1167.5248626391067 1.8672310026729468
5.036749197616252 1410.4780262843237 2.0525191315229243
5.041976752569668 1595.638307796822 2.1825287506567412
5.047204307523084 1704.9495822403865 2.255553096044738
5.0524318624765 1718.5533090898377 2.2624028187130043
5.0576594174299165 1668.5994688688643 2.2255024310364835
5.062886972383333 1574.9103290754715 2.162011162888363
5.068114527336749 1443.6049762113903 2.0710524648813893
5.073342082290165 1313.1254002393905 1.9744660434401626
5.078569637243581 1186.6667903125413 1.8739208100152225
5.0837971921969975 1094.5309202201004 1.7989404348468385
5.089024747150414 1014.8723933902155 1.7325441628779086
5.09425230210383 953.7540910503561 1.6798460978962824
5.099479857057246 920.1622982394259 1.6532686744965925
5.104707412010662 896.4045080324337 1.6309885408704576
5.109934966964079 895.1435179118829 1.6294167374869823
5.115162521917495 898.1585188968472 1.629264323098865
5.120390076870911 913.7010880254401 1.6426066919113484
5.125617631824327 935.9364980549403 1.6589970542565686
5.130845186777743 957.7126321935709 1.674596509370343
5.13607274173116 991.5396905475534 1.703521470114181
5.141300296684576 1025.873852694587 1.7320808645041172
5.146527851637992 1057.8079254211725 1.7598127407429724
5.151755406591408 1082.532646384469 1.7792916360879927
5.156982961544824 1086.2588034713738 1.7805604923996954
5.162210516498241 1070.506022849343 1.7661507831956835
5.167438071451657 1027.0872370560353 1.7295355030381256
5.172665626405073 953.2167389816365 1.6639218579501995
5.177893181358489 857.3952865970463 1.5746027583077091
5.183120736311905 751.2413376345636 1.4746697975902245
5.188348291265322 645.587758604962 1.3726932715895828
5.193575846218738 549.8453868913917 1.2702949712741767
5.198803401172154 470.92048399347874 1.1824294669767452
5.20403095612557 408.5723517557015 1.1091298019862323
5.209258511078986 363.13098939822044 1.0532001032307552
5.214486066032403 329.0961997337099 1.0118194883758034
5.219713620985819 305.28402104361504 0.9807214448378899
5.224941175939235 284.3840685683757 0.9492825619520939
5.230168730892651 269.26943174442823 0.9315947336851638
5.235396285846067 258.533299693105 0.9204512756338651
5.240623840799484 249.60501197459763 0.9043796863903217
5.2458513957529 246.74156844006527 0.9024512924464785
5.251078950706316 245.96778897487624 0.9028406561150114
5.256306505659732 250.8727139064426 0.9173800952775826
5.261534060613148 253.96976236304198 0.9267870292165933
5.266761615566565 252.1698377812483 0.9246203441124844
5.271989170519981 249.2413020490893 0.9145634634718861
5.277216725473397 247.14907711333103 0.9096812644301503
5.282444280426813 241.88907680069886 0.9048684351523567
5.2876718353802294 238.64358896727467 0.9009805690091572
5.292899390333646 237.12815822226924 0.903171371775966
5.298126945287062 228.45271254780175 0.88243094162451
5.303354500240478 226.06833610091698 0.876495764724654
5.308582055193894 225.21127836784396 0.8791327729495646
5.3138096101473105 224.61103638715906 0.8784165459323031
5.319037165100727 231.69032933264603 0.8906803174281293
5.324264720054143 231.5368840913906 0.8884394943031068
5.329492275007559 229.73895657901443 0.8854051741180755
5.334719829960975 229.5925098796612 0.889743293534604
5.3399473849143915 225.7938891837188 0.8859399291434819
5.345174939867808 226.38898468384582 0.89127693645496
5.350402494821224 225.7084409414624 0.8884825340764585
5.35563004977464 224.82010361549234 0.8831108898691185
5.360857604728056 227.81168351990158 0.8860530017344107
5.3660851596814725 230.6433233337022 0.8907902808183508
5.371312714634889 233.592676765611 0.8936894192319067
5.376540269588305 238.8046684261606 0.9002205314333309
5.381767824541721 239.09382875213055 0.9004793574056826
5.386995379495137 236.99167631695127 0.8922858030303616
5.3922229344485535 237.25655669899058 0.8912706154089728
5.39745048940197 235.13409101839727 0.8887688411247975
5.402678044355386 237.88373448751835 0.8875978127104791
5.407905599308802 238.2334785789238 0.8884120550384044
5.413133154262218 242.59668249176985 0.893307553843048
5.4183607092156345 245.43625979362972 0.8948132398074005
5.423588264169051 246.91486288738142 0.8926166491979372
5.428815819122467 246.57950963225264 0.8862311262598322
5.434043374075883 244.66121266815003 0.8802412522257588
5.439270929029299 245.50156287357882 0.8840093123907677
5.4444984839827155 246.9741609858355 0.888030842989478
5.449726038936132 244.52620993068896 0.8874453692090322
5.454953593889548 244.17375078991856 0.8887595855466937
5.460181148842964 239.605835558325 0.8799248578175177
5.46540870379638 236.5448620504879 0.8778612855765194
5.4706362587497965 233.4354120380222 0.8701784616911762
5.475863813703213 231.8170575957966 0.8673530572858471
5.481091368656629 234.09009014433957 0.8726789209692208
5.486318923610045 234.8488765495902 0.8757711743787332
5.491546478563461 233.34869179833146 0.8760325416869243
5.4967740335168775 232.41745940081864 0.8714561672953711
5.502001588470294 233.41169558487098 0.8766821226277843
5.50722914342371 231.85304758879093 0.8741657694132317
5.512456698377126 234.36762574878628 0.879278652028751
5.517684253330542 234.14841576894838 0.8805147410918274
5.522911808283959 233.05205837536423 0.8725783737090305
5.528139363237375 231.4857597692415 0.8683806503105539
5.533366918190791 232.26166015915828 0.8733970341405911
5.538594473144207 230.4479209195396 0.8742986740658188
5.543822028097623 232.06546817189633 0.8794964091697449
5.54904958305104 235.98066537952482 0.8851931314435019
5.554277138004456 239.4249302105647 0.8845184661990366
5.559504692957872 241.69617330046103 0.8884728587949322
5.564732247911288 241.2142242602004 0.8898929063852649
5.569959802864704 237.3362772730704 0.8847557182387171
5.575187357818121 233.08218195291388 0.8741595400098384
5.580414912771537 232.7845047271761 0.8656872684849366
5.585642467724953 233.46119217701568 0.8654978974528623
5.590870022678369 234.72600934199536 0.864337188025498
5.596097577631785 237.96657701848133 0.868986984401024
5.601325132585202 241.78148407813475 0.8731325047737788
5.606552687538618 246.35409568563378 0.8778686602863662
5.611780242492034 246.22452563352044 0.8737714331348364
5.61700779744545 244.8019528162544 0.8687592463036006
5.622235352398866 248.37205328115044 0.8705177757715529
5.627462907352283 257.4360316596745 0.876996982556199
5.632690462305699 275.2511647218977 0.8981017733637542
5.637918017259115 303.5076835793351 0.93078497518984
5.643145572212531 359.4452554621221 0.999646803980164
5.648373127165947 447.64258945888747 1.1032929889630847
5.653600682119364 574.4337113462086 1.2409715205765965
5.65882823707278 728.7787393984735 1.3894501813808637
5.664055792026196 874.0954354579512 1.5188483672396826
5.669283346979612 994.9311749318568 1.6180010006292675
5.674510901933028 1052.7189883128895 1.6621700747949746
5.679738456886445 1060.6706183188167 1.667347630495965
5.684966011839861 1024.3839388959855 1.6387987093630676
5.690193566793277 954.9919010010185 1.5805626527542536
5.695421121746693 882.5615091078074 1.519037171678316
5.700648676700109 811.8057500128571 1.4555063339836398
5.705876231653526 758.1011517136785 1.4079630870807482
5.711103786606942 718.9816208058663 1.3708428984325463
5.716331341560358 705.2337802330843 1.3570245390340012
5.721558896513774 710.2611919868966 1.3578780668520622
5.7267864514671905 740.9826182149051 1.387037351198865
5.732014006420607 787.1808268087079 1.429132888423939
5.737241561374023 844.1028975827708 1.4809753591036858
5.742469116327439 892.4767756419352 1.5210048741235813
5.747696671280855 924.9393591845493 1.5479259980585254
5.7529242262342715 917.7548184722574 1.5402914593362589
5.758151781187688 871.8093390316269 1.4995182918116987
5.763379336141104 796.4196411120715 1.4331837404072074
5.76860689109452 699.9972959467956 1.3442747062665097
5.773834446047936 602.9276213425326 1.2493625880111783
5.7790620010013525 510.25271240193536 1.156857359282431
5.784289555954769 439.20969336419967 1.0833039961143724
5.789517110908185 381.15111172706565 1.01493285985607
5.794744665861601 339.6548138375178 0.9653810891797516
5.799972220815017 312.80545916564336 0.9313917725984449
5.8051997757684335 295.3948331264707 0.91129598767667
5.81042733072185 279.5975602927991 0.8930933917108614
5.815654885675266 272.5640733529927 0.886141740765968
5.820882440628682 262.04905396290354 0.8678556546418812
5.826109995582098 256.78326252050414 0.8578542582783013
5.8313375505355145 255.45998198352467 0.8533709032137438
5.836565105488931 257.8428416129616 0.8577981033920754
5.841792660442347 262.4405651245261 0.8671630081126249
5.847020215395763 265.4259606148635 0.8707243792956065
5.852247770349179 264.08341631341335 0.865973417562686
5.8574753253025955 264.66163182160034 0.8664398366035118
5.862702880256012 260.51688761447963 0.8586418602581745
5.867930435209428 263.4634359916894 0.8643918802257806
5.873157990162844 267.7982315791425 0.8677918499747094
5.87838554511626 267.20357729212674 0.8653509119331593
5.8836131000696765 264.85701747721015 0.8624803298667383
5.888840655023093 264.2875447464952 0.8579066015908112
5.894068209976509 263.28571460679905 0.8574154202674408
5.899295764929925 266.65430964025865 0.8602343743344237
5.904523319883341 270.52907598658686 0.8644461865781372
5.9097508748367575 272.4860281191373 0.869367715822638
5.914978429790174 273.9771338539388 0.8727775207070273
5.92020598474359 275.5264892910089 0.8742624721323108
5.925433539697006 278.32192910060024 0.8767601081609281
5.930661094650422 281.98398438702543 0.8745699749341392
5.9358886496038386 285.07907106640744 0.8762704699644202
5.941116204557255 289.561791222102 0.8810041303714333
5.946343759510671 296.57528202266025 0.8916920906412442
5.951571314464087 302.97283226470853 0.9085180160892576
5.956798869417503 311.45507795095557 0.9218108017913246
5.96202642437092 318.99512962920306 0.9333299252166984
5.967253979324336 327.3162157933635 0.947147372807624
5.972481534277752 341.6535380219152 0.9679799222820492
5.977709089231168 355.6170802190237 0.9859853225004584
5.982936644184584 375.1273184023645 1.0107073863181872
5.988164199138001 408.7298679571881 1.0555707371350447
5.993391754091417 446.81621033603614 1.104746467465699
5.998619309044833 497.16032091882823 1.1660439778647815
6.003846863998249 566.6863125258783 1.2464114882802984
6.009074418951665 655.2757883572885 1.3408199255982345
6.014301973905082 772.6126036337234 1.4598884822316494
6.019529528858498 928.5698536191244 1.599798635059848
6.024757083811914 1103.4937076990414 1.7448516337016629
6.02998463876533 1283.513801277991 1.8799162226720354
6.035212193718746 1463.5288455644748 2.0104378844677404
6.040439748672163 1592.9402729235965 2.102400917518097
6.045667303625579 1662.5762244484306 2.1511864985485847
6.050894858578995 1670.9000998451572 2.15867161798646
6.056122413532411 1612.403242741339 2.1187285256798116
6.061349968485827 1514.204120295475 2.052902493678215
6.066577523439244 1388.1870912816148 1.966131359748257
6.07180507839266 1263.9585242356532 1.881440070155943
6.077032633346076 1137.1974640781812 1.7866578196068976
6.082260188299492 1006.4099661240725 1.6828340315330927
6.087487743252908 897.4044836990821 1.591416962629319
6.092715298206325 796.0724556514713 1.501978952021787
6.097942853159741 706.9540825903964 1.4187489900349721
6.103170408113157 633.2017401426498 1.3455135163590053
6.108397963066573 571.596659927272 1.2799976957374093
6.113625518019989 515.4961399000131 1.2183403441939418
6.118853072973406 474.3253080260121 1.1712372389650323
6.124080627926822 440.60000959088677 1.1302692291838596
6.129308182880238 411.8106498609597 1.0961725801606148
6.134535737833654 390.2196684767093 1.0721580302825833
6.1397632927870704 373.101068050949 1.0550405543246664
6.144990847740487 359.76140558323806 1.0411441030857702
6.150218402693903 351.0325389806032 1.0336117691900861
6.155445957647319 337.6095332391683 1.015472326740946
6.160673512600735 328.2532424437689 1.0041757610392188
6.1659010675541515 320.11279687160476 0.9957332982588564
6.171128622507568 317.68869156873706 0.9932126828050252
6.176356177460984 319.2658532837658 0.9987120125092697
6.1815837324144 313.7696662913029 0.9880391887729012
6.186811287367816 310.85583795324 0.98799746011095
6.1920388423212325 311.12178346708475 0.9923761300762253
6.197266397274649 309.4140599605678 0.99097353839009
6.202493952228065 310.72653345716566 0.9928900742592274
6.207721507181481 305.54823562734384 0.9703339838869324
6.212949062134897 300.71996876898083 0.9534248709291883
6.2181766170883135 293.3428993287177 0.937754486418383
6.22340417204173 290.2297036609034 0.9306189611511665
6.228631726995146 287.80419458703267 0.9258919070317388
6.233859281948562 290.2859307019219 0.9297741601883308
6.239086836901978 290.95071480464213 0.929914337320331
6.2443143918553945 293.50666778886375 0.9324709815247586
6.249541946808811 294.2097553887635 0.9309190671570421
6.254769501762227 291.7959189836963 0.9250776046530598
6.259997056715643 291.3842750574466 0.9199306795680511
6.265224611669059 289.33022057445703 0.9165665027240382
6.2704521666224755 287.5623997404699 0.9150813807020207
6.275679721575892 284.12613190582795 0.9074097188480642
6.280907276529308 281.6096219729729 0.9040577969152132
6.286134831482724 280.63122341918165 0.9033458466784382
6.29136238643614 280.8127720304472 0.9028257187936293
6.2965899413895565 281.7837121952673 0.904840101316984
6.301817496342973 280.54251309049215 0.898498660573373
6.307045051296389 279.3914659235398 0.8923304007895618
6.312272606249805 278.8026628720581 0.8872366920104654
6.317500161203221 278.9199352486253 0.8855701200193513
6.3227277161566375 281.6421184825738 0.88846031813686
6.327955271110054 282.65989096970895 0.8882523405805838
6.33318282606347 286.99360598587543 0.8977245622906068
6.338410381016886 283.46077258143015 0.8907043599689533
6.343637935970302 283.7855009318011 0.8886145690439085
6.3488654909237185 282.0945003971678 0.8842615717100669
6.354093045877135 284.95003235808076 0.8905586142528112
6.359320600830551 290.52529645266475 0.8968868360888537
6.364548155783967 296.37345025091076 0.9079182290019493
6.369775710737383 298.13359106093 0.909595471118376
6.3750032656908 295.8388862731911 0.9056273654248858
6.380230820644216 292.2683467701097 0.8985388546160263
6.385458375597632 290.5867165544309 0.8960078741447639
6.390685930551048 289.34769885355416 0.8930253395494006
6.395913485504464 287.27662187896414 0.8862329835785361
6.401141040457881 288.67956828077075 0.8895021808259067
6.406368595411297 289.3582321027517 0.8889699269224237
6.411596150364713 294.4128839691909 0.8941493002603054
6.416823705318129 299.37954093946246 0.9003400595195101
6.422051260271545 298.735214571778 0.8972682275353233
6.427278815224962 300.7874542365817 0.9010791250343619
6.432506370178378 299.7815831006751 0.8989936972698154
6.437733925131794 298.20956055603136 0.8917922211589224
6.44296148008521 300.839385107671 0.8931962494300858
6.448189035038626 302.1236195810172 0.8919328039951717
6.453416589992043 300.7000362205304 0.8890085890419915
6.458644144945459 302.13497521380486 0.890262105850234
6.463871699898875 302.57741842183094 0.8900706950275951
6.469099254852291 304.5145300077381 0.8923040959773955
6.474326809805707 310.75896955548006 0.9006553377139361
6.479554364759124 316.8168771773948 0.9068449892228316
6.48478191971254 324.7883399164475 0.9187548378056188
6.490009474665956 330.17372540822697 0.9228125864167307
6.495237029619372 336.6535799015876 0.9286708712420149
6.500464584572788 348.6275905168674 0.9398561223908045
6.505692139526205 363.7385517607787 0.9545227443683779
6.510919694479621 389.1888911571814 0.9823845642951748
6.516147249433037 423.4915912964932 1.0227332165896932
6.521374804386453 464.9729620897734 1.0694705334845425
6.526602359339869 515.974709111155 1.124133599487722
6.531829914293286 578.5866232131111 1.188791326627235
6.537057469246702 648.2528733999176 1.2563708873510513
6.542285024200118 715.9929696421183 1.3183929975061481
6.547512579153534 765.4004684303767 1.3608359550072642
6.55274013410695 787.7394722154719 1.3788474834194944
6.557967689060367 780.673787040443 1.371989832424257
6.563195244013783 755.0576543272739 1.3490837798991349
6.568422798967199 709.0662264922879 1.3074785442658234
6.573650353920615 654.5254691728967 1.2541017976593956
6.5788779088740315 605.430568497963 1.2056357980996895
6.584105463827448 552.847295686394 1.1518649331145174
6.589333018780864 504.54534579449927 1.1008414113275107
6.59456057373428 469.03625603542355 1.0621482543740381
6.599788128687696 440.33655085729526 1.0310253105521436
6.6050156836411125 419.5815769023332 1.0089156896635898
6.610243238594529 401.44465050167804 0.9914288663230848
6.615470793547945 381.22243914715676 0.9670085515305847
6.620698348501361 362.5186945600851 0.9426921025115488
6.625925903454777 349.9538917999829 0.9255683789283801
6.6311534584081935 343.7339905073799 0.9187728385335207
6.63638101336161 339.66795914480326 0.9169813527759342
6.641608568315026 345.24165793237904 0.9237120750421494
6.646836123268442 342.9889271759759 0.920725141331038
6.652063678221858 337.8276033313 0.9114349456074773
6.6572912331752745 334.7636758655652 0.9086696932810254
6.662518788128691 325.0232840030027 0.8983990298854035
6.667746343082107 323.24271683066144 0.8990369408309589
6.672973898035523 319.7550637386764 0.8963332442124428
6.678201452988939 315.2463390890109 0.8898997091092565
6.6834290079423555 312.14192902987605 0.8856549353604336
6.688656562895772 311.25006809524865 0.8806464691030075
6.693884117849188 307.5361347968504 0.8724104387052839
6.699111672802604 305.5698306345529 0.8688534731460165
6.70433922775602 301.0799230633202 0.8592370683147289
6.7095667827094365 299.199188093895 0.8569065224746095
6.714794337662853 302.9619215289981 0.8645117758379297
6.720021892616269 308.06204847128834 0.8743954778314954
6.725249447569685 312.57132316475634 0.8812656151627688
6.730477002523101 312.51273480960293 0.876892381045498
6.7357045574765175 315.30917439833456 0.8810255855814465
6.740932112429934 316.9692351656156 0.8821545097433886
6.74615966738335 316.1568888220711 0.8802092273897345
6.751387222336766 312.48782212516255 0.8744221599394375
6.756614777290182 308.0163328180376 0.8634042547132206
6.7618423322435985 311.1306461214729 0.8670454704434235
6.767069887197015 313.89836985856834 0.8696382562579139
6.772297442150431 318.8286331560381 0.8758634818191186
6.777524997103847 323.3472776636372 0.882456506670421
6.782752552057263 326.7260376377032 0.8836866166664837
6.7879801070106796 332.80232641059035 0.8919298187585996
6.793207661964096 332.3290050408878 0.8908353860172336
6.798435216917512 329.63323152846414 0.8875007951257999
6.803662771870928 330.12092895766136 0.8883709194057801
6.808890326824344 334.1895630916627 0.8931597431371336
6.814117881777761 340.27803739067014 0.8990388268941775
6.819345436731177 340.17203145622415 0.8964378845035136
6.824572991684593 338.71513523092955 0.8921026334283292
6.829800546638009 340.4719070117972 0.8931988919030721
6.835028101591425 344.6252451202681 0.8989570196118631
6.840255656544842 350.82319366211715 0.9065140588111742
6.845483211498258 354.57990260080015 0.911598745718106
6.850710766451674 355.61754002594455 0.9112243660049046
6.85593832140509 358.5010146075636 0.9131586466632582
6.861165876358506 361.2697706470554 0.9162683988560556
6.866393431311923 369.30042784577483 0.9265091852710016
6.871620986265339 372.16063969952666 0.9276680653048573
6.876848541218755 376.87224058284306 0.9316226788022525
6.882076096172171 380.69888414597614 0.9362791549662909
6.887303651125587 387.1786921439454 0.9430540739271351
6.892531206079004 390.58465154545473 0.9470153195596241
6.89775876103242 392.61475711143197 0.9485011423402028
6.902986315985836 395.33490519980444 0.9500315175800983
6.908213870939252 400.34080619066657 0.9533188381688101
6.913441425892668 406.6483245031501 0.958053161630156
6.918668980846085 412.78630363437384 0.9642047865122944
6.923896535799501 416.7814009908774 0.9686533048928282
6.929124090752917 423.66399834287466 0.9777989000334524
6.934351645706333 427.7073637229513 0.9824539195863429
6.939579200659749 430.60410934394673 0.9838311197699108
6.944806755613166 434.9766723525207 0.987204566773519
6.950034310566582 435.3469582867098 0.984764398905307
6.955261865519998 440.4502397286067 0.9896803389473153
6.960489420473414 445.41750991678185 0.9951429573633759
6.96571697542683 450.1460972433879 1.000643344857084
6.970944530380247 452.0444842037147 1.0001841156542424
6.976172085333663 458.0406930948269 1.0060284442106018
6.981399640287079 468.364440420448 1.0164751625623771
6.986627195240495 484.8788234145091 1.0328690665200775
6.9918547501939114 507.3615748781876 1.055677446856643
6.997082305147328 533.7613841530714 1.0821351982852485
7.002309860100744 573.1054298827163 1.121749990038601
7.00753741505416 630.7104320334645 1.1753579586307925
7.012764970007576 705.546675282682 1.240914707103193
7.0179925249609925 789.445280293884 1.3104989177091144
7.023220079914409 871.935381338569 1.375285928300415
7.028447634867825 940.0679177053527 1.427530207805452
7.033675189821241 992.4291020640413 1.4670478561492193
7.038902744774657 1022.3197263749754 1.4887388278196687
7.0441302997280735 1022.4809569899354 1.4870898492973432
7.04935785468149 1009.6677651228264 1.4760312296644011
7.054585409634906 982.9319286683283 1.4550072180352749
7.059812964588322 947.5342163181339 1.4282915636587632
7.065040519541738 910.5958566048022 1.3997953022553031
7.0702680744951545 862.9492379292798 1.361576893060577
7.075495629448571 812.9964218984217 1.3219238429533031
7.080723184401987 762.8281118039033 1.281113650210215
7.085950739355403 715.2325527962514 1.2409130029786353
7.091178294308819 671.4511509973673 1.2014287951185807
7.0964058492622355 628.983723169591 1.1611768290643993
7.101633404215652 585.6940942089461 1.1204694941160298
7.106860959169068 550.7706698959433 1.086589261919734
7.112088514122484 518.3269464907124 1.0552373001800062
7.1173160690759 489.2425685630537 1.0274943220626764
7.1225436240293165 468.2800834079938 1.0087105658190156
7.127771178982733 450.1754203059225 0.9897372016657614
7.132998733936149 438.1003518973538 0.9773314111315493
7.138226288889565 430.24622937324466 0.9664141288973451
7.143453843842981 428.68340615536476 0.9642268163134334
7.1486813987963975 427.6918885738982 0.9624592188325236
7.153908953749814 424.3334020500624 0.9567804518607568
7.15913650870323 430.11506257889846 0.9635813395429281
7.164364063656646 438.59084370867964 0.9736839614323396
7.169591618610062 453.37114247367384 0.9879006358120876
7.1748191735634785 480.1675318868865 1.0148364375840986
7.180046728516895 525.1910355478168 1.0598348745576118
7.185274283470311 597.5646814791885 1.1289977306689223
7.190501838423727 723.3269563830934 1.2407590991535278
7.195729393377143 921.7570740554505 1.3978296116034838
7.2009569483305595 1247.535140911759 1.6247389607695868
7.206184503283976 1742.4036969027445 1.917886288586281
7.211412058237392 2436.304000209065 2.2659246279090963
7.216639613190808 3184.039144652184 2.5886176986812846
7.221867168144224 3849.465059025428 2.8408243852550115
7.227094723097641 4203.810482451483 2.966019884042261
7.232322278051057 4202.257824583133 2.963500448177273
7.237549833004473 3874.155218760875 2.8438294676650417
7.242777387957889 3284.528711515879 2.6161167010278197
7.248004942911305 2633.5718383799913 2.339225399874377
7.253232497864722 2007.7536861866831 2.0418564046111505
7.258460052818138 1503.578913290624 1.7664430076989792
7.263687607771554 1117.528768467804 1.5243307901779375
7.26891516272497 846.0162903975398 1.3267199583778264
7.274142717678386 681.9698869128555 1.1919798033306632
7.279370272631803 582.8826832962618 1.1016371765917874
7.284597827585219 527.1529594580159 1.0482435125374094
7.289825382538635 500.26901742824504 1.0222314544223974
7.295052937492051 484.52260321330675 1.0068498396704129
7.300280492445467 469.92209260864365 0.9925898305946483
7.305508047398884 456.95533918483807 0.9796630047013981
7.3107356023523 445.15230961139815 0.9665292819611134
7.315963157305716 434.8523193488317 0.9554839994454031
7.321190712259132 428.99594891874926 0.9478731352076755
7.326418267212548 424.9475583691567 0.9432739860104071
7.331645822165965 419.86134615697637 0.9375084398936376
7.336873377119381 416.63082362985637 0.9335466107090896
7.342100932072797 415.78508811063085 0.9331883773837982
7.347328487026213 419.2899601414837 0.9377981613810854
7.352556041979629 415.68102708709597 0.9354199195363424
7.357783596933046 416.0235435231608 0.9361261562954302
7.363011151886462 409.55953003596693 0.928686229540488
7.368238706839878 403.226952600121 0.9207048637383978
7.373466261793294 406.7528550625774 0.9235366362251446
7.37869381674671 399.1439798574269 0.9140672848413742
7.383921371700127 396.34571133237364 0.9096538445894957
7.389148926653543 389.8131705061833 0.90163641085618
7.394376481606959 392.2938374405642 0.9049108799656519
7.399604036560375 396.3262145305991 0.9113991225711893
7.4048315915137914 404.20731626752126 0.9191389022175427
7.410059146467208 405.54490941506526 0.9196101360305429
7.415286701420624 405.25926691452713 0.917896113450629
7.42051425637404 405.8364107079003 0.918181121204801
7.425741811327456 402.80061521635196 0.9161217517480374
7.4309693662808725 407.21383550031777 0.9209672938327809
7.436196921234289 409.35304352179287 0.9231234295858307
7.441424476187705 411.49168284080326 0.9238324467734466
7.446652031141121 416.511421086937 0.928511801981277
7.451879586094537 420.22793643694 0.9335728487825778
7.4571071410479535 425.8013668300239 0.9388235951254177
7.46233469600137 432.8459670536496 0.9431592851307379
7.467562250954786 443.78413766474415 0.9543739833903722
7.472789805908202 455.5907548773521 0.965165778553662
7.478017360861618 468.9573790957479 0.9791794693122334
7.4832449158150345 481.3341774105421 0.9907123933051335
7.488472470768451 495.46707872515674 1.0036189718804094
7.493700025721867 509.1436303898314 1.016915678439408
7.498927580675283 522.8348969369553 1.0295891633269307
7.504155135628699 528.9213303555837 1.0356103534941938
7.5093826905821155 534.8339288624807 1.04144250975787
7.514610245535532 530.133884658876 1.0363318947419626
7.519837800488948 525.0350527944644 1.0317591906076955
7.525065355442364 518.0467868215991 1.0249673610008816
7.53029291039578 510.21550456803624 1.0163409210848184
7.5355204653491965 510.6118556521082 1.0159349651883207
7.540748020302613 515.8142365890662 1.020515270624848
7.545975575256029 522.0997358435932 1.0248289797716865
7.551203130209445 535.1378726140719 1.036074250403783
7.556430685162861 552.5997420953349 1.0518891940306234
7.5616582401162775 573.1529820500018 1.0700006267821358
7.566885795069694 592.6441872743814 1.0879968700305538
7.57211335002311 606.8658589695597 1.1004484660541878
7.577340904976526 617.6142132487529 1.110518857395348
7.582568459929942 615.894454754979 1.1088169878251704
7.5877960148833585 612.6230717217519 1.104968654992029
7.593023569836775 602.2134914188432 1.0953683155060434
7.598251124790191 593.12829548584 1.086620731409227
7.603478679743607 578.7196074339097 1.0728702552010387
7.608706234697023 565.0557992610699 1.0602115450777265
7.6139337896504395 549.8767279569204 1.045223394074908
7.619161344603856 539.2883789985644 1.0356707696599259
7.624388899557272 533.5478563354801 1.028603421693613
7.629616454510688 527.4349270277446 1.023263533706554
7.634844009464104 522.524508317001 1.0181161271818324
7.6400715644175206 517.7732403344337 1.01321916145601
7.645299119370937 517.568702843351 1.0130183157607922
7.650526674324353 524.7571925447702 1.0198004416333992
7.655754229277769 529.5140394747069 1.0248686577735133
7.660981784231185 529.114090277922 1.0236079596492256
7.666209339184602 534.0135119412976 1.0279570542592498
7.671436894138018 537.8642347907667 1.0320377682002642
7.676664449091434 543.8745170349732 1.0373675870308108
7.68189200404485 548.622875333495 1.039933535321551
7.687119558998266 552.9459588555817 1.041890901230065
7.692347113951683 554.5521416231859 1.0420554346123796
7.697574668905099 559.7579055532979 1.047688050689468
7.702802223858515 571.4300786068542 1.0595096060005533
7.708029778811931 582.2348712513333 1.0690509434407323
7.713257333765347 595.9117218296919 1.0809443529063982
7.718484888718764 601.6596848506783 1.0849695785080549
7.72371244367218 611.1082402217824 1.0940471546589094
7.728939998625596 618.0266608077093 1.0985243985255027
7.734167553579012 631.386189592135 1.1095774969130525
7.739395108532428 645.0713419999636 1.1204843060937415
7.744622663485845 659.0556191247764 1.1313960286528115
7.749850218439261 674.7380892843777 1.144662827162816
7.755077773392677 684.2642433751372 1.1518965968865873
7.760305328346093 692.3221277284357 1.1593507211293412
7.765532883299509 691.0602008665458 1.157648922997323
7.770760438252926 684.0934421857495 1.1507553115875486
7.775987993206342 676.1138378538263 1.1428021844190184
7.781215548159758 671.5770337474819 1.1380526878102628
7.786443103113174 668.327172114075 1.1348817030708749
7.79167065806659 667.2133580523562 1.1339004096356493
7.796898213020007 661.0330118306299 1.1287191590478025
7.802125767973423 652.5185643630138 1.122020610829956
7.807353322926839 648.4507397256399 1.1189102137224565
7.812580877880255 643.3672690143309 1.1139692669958654
7.817808432833671 639.6619187171326 1.1092338764114207
7.823035987787088 646.7362643663762 1.115082431792705
7.828263542740504 643.9075655282765 1.1125885263798325
7.83349109769392 648.3828815356412 1.1164157190228226
7.838718652647336 651.7266239068201 1.119241603565737
7.8439462076007525 652.4462901004348 1.1195427555898942
7.849173762554169 661.4652716376561 1.1255549961754119
7.854401317507585 668.9297609734383 1.130014605675099
7.859628872461001 681.5003170539678 1.1402385357081504
7.864856427414417 698.7387778931683 1.154217778523052
7.8700839823678335 709.5832335269863 1.1635800257729147
7.87531153732125 721.9508806811699 1.173751910309443
7.880539092274666 726.4189690026695 1.176173462991576
7.885766647228082 726.4597972463105 1.1747490858079728
7.890994202181498 723.0816998033808 1.1706725380080192
7.8962217571349145 717.5199910776632 1.1667941243994953
7.901449312088331 708.5919029957716 1.1595292067734593
7.906676867041747 696.9811639202069 1.1507021508958042
7.911904421995163 685.4530356559922 1.1415453338394257
7.917131976948579 671.9980491696369 1.1297456153894507
7.9223595319019955 664.2497633360115 1.1223395920278585
7.927587086855412 653.3974914792557 1.112097394908324
7.932814641808828 643.0865822595346 1.1027611687660708
7.938042196762244 635.210043236466 1.0965917867620663
7.94326975171566 628.2802787203723 1.0908866255664598
7.9484973066690765 621.85060109237 1.0851240111100275
7.953724861622493 612.0769284799889 1.0749487551318369
7.958952416575909 608.794783280596 1.0708754065167518
7.964179971529325 610.4412673460084 1.0714371339817135
7.969407526482741 614.4193909397953 1.0739382813937035
7.9746350814361575 624.586471821903 1.081232864787122
7.979862636389574 639.7592502684724 1.0943859307780988
7.98509019134299 662.1235221773754 1.1125766638562795
7.990317746296406 692.4215870812754 1.138816387061526
7.995545301249822 719.8624498696427 1.1615584162474257
8.000772856203238 744.2346712117713 1.1804551050400212
8.006000411156654 754.4482040340124 1.187904191157221
8.01122796611007 757.6147040985506 1.1897925774738534
8.016455521063486 754.9736147453142 1.1879299439521518
8.021683076016902 744.2430377628497 1.1786160267706889
8.026910630970319 732.103616631755 1.1677401592018042
8.032138185923735 718.2255427132357 1.155553689469885
8.037365740877151 706.5843762827267 1.1468142747217258
8.042593295830567 701.219870330655 1.1422777468262766
8.047820850783983 691.6546287905961 1.1342483999885222
8.0530484057374 688.4283164751491 1.1304534659586503
8.058275960690816 680.9197124436495 1.1240636186014228
8.063503515644232 676.4498231489365 1.1203300480118
8.068731070597648 678.2128885190835 1.12138201207687
8.073958625551064 678.9089451797487 1.121661234876756
8.07918618050448 679.1994107713158 1.1215466876867937
8.084413735457897 676.6953216494156 1.118278312183174
8.089641290411313 680.4047504419997 1.120970777389609
8.09486884536473 686.119261970876 1.125632078679175
8.100096400318145 698.991248834976 1.1368499893095798
8.105323955271562 708.21595779479 1.1446097905782802
8.110551510224978 720.3088293416034 1.1543370877962824
8.115779065178394 732.9781032973716 1.1634084403666765
8.12100662013181 745.7280286910878 1.1714714806610553
8.126234175085226 763.2342466475305 1.1839378676215158
8.131461730038643 782.0532653873835 1.1978637492267246
8.136689284992059 807.273297337709 1.2160723531293198
8.141916839945475 836.6363346003534 1.2361071042447087
8.147144394898891 872.3897102046698 1.2616957684803782
8.152371949852308 909.6758237680503 1.2886840662972991
8.157599504805724 942.3870275052542 1.3122660958981007
8.16282705975914 970.5303701093629 1.3311665837471558
8.168054614712556 989.6484515335736 1.3435197418502964
8.173282169665972 1003.9806892368492 1.3515938497644502
8.178509724619389 1005.2981923868928 1.3520499403715618
8.183737279572805 1005.7093000502275 1.3526094010282819
8.188964834526221 999.8825562830062 1.3484020350022325
8.194192389479637 986.6332064072421 1.3391035238919493
8.199419944433053 971.6799707022052 1.326902656424506
8.20464749938647 952.0473296679872 1.3123176269763615
8.209875054339886 933.8792146398254 1.2998133296433771
8.215102609293302 917.9870822170827 1.2891685945678366
8.220330164246718 902.162093555036 1.2773061277511644
8.225557719200134 897.8634244580784 1.2745908474500096
8.23078527415355 890.509028545806 1.269428520334734
8.236012829106967 885.7798989156252 1.2659953577842429
8.241240384060383 870.9807897983312 1.254109287301627
8.2464679390138 859.7940262499309 1.244563711358696
8.251695493967215 850.685104282487 1.2375062045914809
8.256923048920632 839.9394153301608 1.228901551814719
8.262150603874048 831.3916314295744 1.2226514170090927
8.267378158827464 814.5774098147542 1.2108417398525386
8.27260571378088 799.6649269991074 1.199196968330356
8.277833268734296 782.2981380637115 1.1850955539549402
8.283060823687713 762.7402650860374 1.1696463173721097
8.288288378641129 747.0789838612492 1.156994318202749
8.293515933594545 728.561318464035 1.1433221316787057
8.298743488547961 710.1500151308215 1.1279305220864984
8.303971043501377 701.879979659785 1.1229048265417891
8.309198598454794 689.204740504266 1.1119743248233191
8.31442615340821 679.4924586890507 1.1039599780826648
8.319653708361626 672.5137168623805 1.097406524505101
8.324881263315042 662.4885816382431 1.0888118545486247
8.330108818268458 659.0663336298758 1.0863242531076243
8.335336373221875 654.8873079738339 1.0816020780334816
8.34056392817529 653.9047695049002 1.0802062695102084
8.345791483128707 647.1343343296288 1.073868477017782
8.351019038082123 637.6373695175502 1.064700631436358
8.35624659303554 631.2147029751426 1.05879900524089
8.361474147988956 622.1407194449432 1.0505205350816804
8.366701702942372 615.4405286491977 1.0448705143937287
8.371929257895788 613.1320170789987 1.0424722920675655
8.377156812849204 607.4854485282062 1.0380259326795986
8.38238436780262 606.9616834423834 1.0376835934389517
8.387611922756037 601.2355124163125 1.0326271585159863
8.392839477709453 597.3941065473423 1.0283572434094266
8.398067032662869 592.8764121354998 1.0239994368499277
8.403294587616285 587.6300299004831 1.0191136240293084
8.408522142569701 587.3640487163885 1.0184641729812474
8.413749697523118 591.5581325400898 1.0218205841961097
8.418977252476534 592.754126528111 1.0230349026452255
8.42420480742995 592.7748739278685 1.0224021616203498
8.429432362383366 589.621961607514 1.0192490881479814
8.434659917336782 585.4120170028689 1.0155885000066223
8.439887472290199 583.4173898083648 1.0134862529003508
8.445115027243615 583.2444086783441 1.0135347646898898
8.450342582197031 585.920904826801 1.015479915460464
8.455570137150447 589.7311303337689 1.0190766410445966
8.460797692103863 590.2937464275362 1.01933162192345
8.46602524705728 590.5145473065321 1.0195570392445863
8.471252802010696 585.3129144846654 1.0144807245741871
8.476480356964112 583.0455096577339 1.0121013301082324
8.481707911917528 582.7146623295139 1.0109253953586315
8.486935466870944 582.1025311027876 1.010803643039271
8.49216302182436 588.1882176542605 1.0155299055419167
8.497390576777777 590.1012624699704 1.0161207683879445
8.502618131731193 591.504300800353 1.0163737011159701
8.50784568668461 594.7878151330975 1.0188734445663823
8.513073241638025 596.9245295342362 1.0206206737568884
8.518300796591442 599.1597618987121 1.0225061695563913
8.523528351544858 600.3760427031677 1.0231601340871865
8.528755906498274 602.756059314822 1.0242187861532086
8.53398346145169 600.6857555658625 1.0224833754382556
8.539211016405106 600.2935274636202 1.0223846318630634
8.544438571358523 600.201630203719 1.0219982769621099
8.549666126311939 598.213394178563 1.020451632826948
8.554893681265355 603.6209830835228 1.0243400483859875
8.560121236218771 604.0251064852085 1.022550774371067
8.565348791172188 602.3580411376709 1.019955541199402
8.570576346125604 607.8451022708925 1.0241648301739326
8.57580390107902 609.5670409096542 1.0263611133421364
8.581031456032436 611.2110371630777 1.0281324481548564
8.586259010985852 611.0038106761344 1.027716785741604
8.591486565939269 613.1179005888324 1.0292908090661834
8.596714120892685 619.8960829944435 1.0337885850666386
8.601941675846101 620.4053095059546 1.0329014316604799
8.607169230799517 627.1463696295771 1.038396770519852
8.612396785752933 630.7179726844587 1.0417503211268828
8.61762434070635 635.9396644804741 1.0458587788168772
8.622851895659766 646.6604700972999 1.054043160387373
8.628079450613182 656.1736378658641 1.0604175997230134
8.633307005566598 666.8352614520028 1.0685525446097883
8.638534560520014 679.8365637426645 1.0789673299904785
8.64376211547343 694.8829458074915 1.0905518508861223
8.648989670426847 713.8280756327081 1.1042951951089328
8.654217225380263 737.9002269781582 1.1224175593686319
8.65944478033368 764.324745780074 1.1422993715152276
8.664672335287095 791.5359989395057 1.161641607880574
8.669899890240512 822.1220147304141 1.1831058280987472
8.675127445193928 851.7288976562099 1.203911114203962
8.680355000147344 875.8425789696826 1.2205663089427172
8.68558255510076 898.0375155147503 1.235280301783548
8.690810110054176 911.7286852757675 1.2439314940576827
8.696037665007593 914.1930518312049 1.243898344560768
8.701265219961009 909.651545646435 1.2402193538772521
8.706492774914425 894.2940473908386 1.22949835620778
8.711720329867841 873.8988822200395 1.2157167650993321
8.716947884821257 855.4983568391283 1.20260895946536
8.722175439774674 832.3672843848625 1.1857017514946553
8.72740299472809 808.2612680877216 1.1676013833824241
8.732630549681506 790.3259264929375 1.1552357072604147
8.737858104634922 778.1652834410309 1.1467715029898402
8.743085659588338 772.8217608306511 1.1450966171211958
8.748313214541755 767.8866254885096 1.1418566559275172
8.75354076949517 763.6449729371495 1.1391941921068582
8.758768324448587 756.1272837042007 1.131550279333543
8.763995879402003 748.015466352476 1.123940169392835
8.76922343435542 739.5382636525239 1.1164200702124143
8.774450989308836 731.3253416579989 1.1099680106133545
8.779678544262252 722.635045731061 1.1027617047142875
8.784906099215668 715.4295252984272 1.0961351296323967
8.790133654169084 709.2563008069858 1.091520008274
8.7953612091225 702.9861332736708 1.0863966199799908
8.800588764075917 697.4606892684816 1.08205155452391
8.805816319029333 693.7151447200322 1.0783804489568498
8.811043873982749 686.2062960038719 1.0728319974795248
8.816271428936165 677.5674756115972 1.066010499641643
8.821498983889581 670.5556155801853 1.0603003683961605
8.826726538842998 665.6192635063962 1.0557618527139925
8.831954093796414 664.7820175014945 1.0538101630636738
8.83718164874983 661.7784383025095 1.0508541250606798
8.842409203703246 660.9464289346156 1.0492584959815758
8.847636758656662 658.023296637121 1.0462975524983449
8.852864313610079 658.7485556578852 1.0469588364422064
8.858091868563495 664.0914120187007 1.0507407836291045
8.863319423516911 669.3011707094449 1.0552680380343715
8.868546978470327 670.2923188493123 1.056534955024198
8.873774533423743 669.9045968643093 1.05599088771294
8.87900208837716 665.883855476027 1.0515628975211553
8.884229643330576 667.6327360602958 1.0517023550528042
8.889457198283992 666.7808581187684 1.0503999104773347
8.894684753237408 669.1683191546128 1.0520891970446211
8.899912308190824 677.8572690028776 1.05985473360613
8.90513986314424 684.475072382899 1.064529610271445
8.910367418097657 693.0693941125043 1.0698858518127927
8.915594973051073 700.6343066281518 1.0745468787304973
8.92082252800449 708.2167595677621 1.07968552471044
8.926050082957905 719.9626005723568 1.090109654759117
8.931277637911322 725.442685438766 1.0938778818844437
8.936505192864738 729.8734435676643 1.0962870970967524
8.941732747818154 735.0393546155027 1.100085251425111
8.94696030277157 739.8369359710346 1.1027999222836393
8.952187857724986 749.4225991492071 1.1094992409565916
8.957415412678403 757.7393912526159 1.1147279124228868
8.962642967631819 768.2437645846438 1.1222010216737004
8.967870522585235 779.7417837390925 1.1312443237021947
8.973098077538651 782.9205056655029 1.1332555343538233
8.978325632492067 793.5070434543663 1.1404266844772482
8.983553187445484 804.0221805469808 1.1470089205537657
8.9887807423989 812.4387871681087 1.1524121734118737
8.994008297352316 817.0338893538559 1.1558403207236498
8.999235852305732 818.6067690544671 1.1570055031613895
9.004463407259149 820.2020343798662 1.157359923581724
9.009690962212565 829.2181370379249 1.1632917295151555
9.014918517165981 837.5036553452178 1.1666570943487367
9.020146072119397 850.5461735448544 1.1749377256159255
9.025373627072813 863.6340460277823 1.1833728047711938
9.03060118202623 874.3889097737581 1.190663010170684
9.035828736979646 889.1727868889767 1.2012005297123318
9.041056291933062 906.2656882778815 1.213321072940727
9.046283846886478 923.3363848829109 1.2245966273905948
9.051511401839894 942.4448924400559 1.236764632487511
9.05673895679331 958.6295662132757 1.2444670239126112
9.061966511746727 981.0689081792314 1.2586937239707372
9.067194066700143 1005.1186397692625 1.273791468608781
9.07242162165356 1031.257776879754 1.2898097231171277
9.077649176606975 1054.382088384997 1.3035437166059687
9.082876731560392 1091.22498152269 1.3259395756537504
9.088104286513808 1127.493499687186 1.3478878271122163
9.093331841467224 1162.1214398627897 1.367385965959272
9.09855939642064 1195.845125445156 1.3860168348109128
9.103786951374056 1227.154221348095 1.4033246623232392
9.109014506327473 1253.9625228556463 1.417980391580581
9.114242061280889 1274.7872682591824 1.4310725687516275
9.119469616234305 1282.6144080925037 1.4351301273955592
9.124697171187721 1273.8551808306202 1.4295527238555956
9.129924726141137 1249.8322603545705 1.41512337288766
9.135152281094554 1219.1240622270695 1.3967449587167713
9.14037983604797 1191.986080138873 1.3816304209590995
9.145607391001386 1164.3555223750132 1.364088632278724
9.150834945954802 1144.3837539061847 1.351282855218207
9.156062500908218 1139.3338731702158 1.3488691446195669
9.161290055861635 1143.9235193376942 1.3615648606074977
9.16651761081505 1162.5593201509917 1.381371036149335
9.171745165768467 1191.6081118912673 1.4041288651568695
9.176972720721883 1217.9298064143268 1.4253499846165616
9.1822002756753 1233.774544166134 1.4379632048621669
9.187427830628716 1240.936699767346 1.445561301557261
9.192655385582132 1235.2689001809258 1.4432615198850922
9.197882940535548 1233.8292887835294 1.444568991557523
9.203110495488964 1230.4962140480413 1.4450753188245298
9.20833805044238 1234.99676045566 1.4508967896423104
9.213565605395797 1248.0454506295257 1.4605976072989604
9.218793160349213 1270.9566113474784 1.4763819022742757
9.224020715302629 1307.0260462761612 1.4996253271540032
9.229248270256045 1358.5939428261504 1.53079162601842
9.234475825209461 1417.635302230476 1.5660834488633355
9.239703380162878 1497.0487248268319 1.6105759065393994
9.244930935116294 1591.1176372880182 1.6613989944600664
9.25015849006971 1684.2019764434772 1.7118651579296145
9.255386045023126 1763.580710107489 1.7538470390400578
9.260613599976542 1809.5335815545702 1.778368947210915
9.265841154929959 1808.9832416187983 1.7800643293821212
9.271068709883375 1754.2692863078448 1.753095297633708
9.276296264836791 1662.6020388148986 1.7087444080688283
9.281523819790207 1543.9149981845212 1.6483838141669134
9.286751374743623 1403.339536283463 1.5724017229892333
9.29197892969704 1270.1431342868325 1.4981750024847587
9.297206484650456 1155.2099688590902 1.4298263263828572
9.302434039603872 1056.912133307473 1.3687360946937153
9.307661594557288 985.3475062302693 1.3236000341756733
9.312889149510704 934.0944569260726 1.2915886373378545
9.31811670446412 891.1441506023356 1.26239709361362
9.323344259417537 864.8283030696105 1.245308335062351
9.328571814370953 844.0959744461551 1.2303352390479965
9.33379936932437 833.2878217454443 1.2236836936072488
9.339026924277785 821.2560799100804 1.2154794758997813
9.344254479231202 810.7269095803703 1.2085980301120074
9.349482034184618 803.093167436873 1.2037357031754778
9.354709589138034 791.6111924163159 1.1958658906428268
9.35993714409145 782.1295916116879 1.1895973391731924
9.365164699044866 777.0839667288711 1.186993479281493
9.370392253998283 768.6260059712746 1.1820379440586892
9.375619808951699 762.308636132965 1.1777599547436963
9.380847363905115 756.0105461802611 1.173321052265177
9.386074918858531 751.6438883348967 1.1704860528469068
9.391302473811947 752.4816250467425 1.171682827718899
9.396530028765364 748.6003479655319 1.169627155808774
9.40175758371878 750.8661590348447 1.1737576214773928
9.406985138672196 749.5464385464063 1.17259841862517
9.412212693625612 753.6847215203157 1.174767129017719
9.417440248579029 749.3576484373879 1.1586313368469623
9.422667803532445 743.276388021679 1.1478365422220165
9.427895358485861 739.1166005774135 1.141018863830227
9.433122913439277 740.0244006207843 1.1394516041586806
9.438350468392693 739.9114004375895 1.136702052242837
9.44357802334611 739.3283738393442 1.1341418821087577
9.448805578299526 738.6221135445521 1.1308949825349839
9.454033133252942 741.2989163952083 1.1311298857507655
9.459260688206358 744.605645566611 1.131847244754038
9.464488243159774 747.6129214149364 1.132763642236399
9.46971579811319 747.709965043859 1.1310875824155058
9.474943353066607 745.1237082235605 1.1264232644240935
9.480170908020023 745.4051887076336 1.1245623543165275
9.48539846297344 746.0762663439842 1.123859133611871
9.490626017926855 747.7955349185347 1.12386507275497
9.495853572880272 750.3799314684483 1.1251934303371403
9.501081127833688 753.3196513747936 1.1259764159872632
9.506308682787104 756.3420283075907 1.1265974283411935
9.51153623774052 757.6173742414679 1.1257777319549775
9.516763792693936 757.2186907930715 1.1245294911084136
9.521991347647353 759.788401659251 1.1248803108454344
9.527218902600769 764.8287153563354 1.1276424008834294
9.532446457554185 767.047385833283 1.1287928610065205
9.537674012507601 767.7633182869388 1.1285696189697303
9.542901567461017 770.6321454942687 1.1299434345797534
9.548129122414434 773.1058895589853 1.131176089771732
9.55335667736785 774.5373753232412 1.1312262462771332
9.558584232321266 775.4932595096178 1.1313446141166055
9.563811787274682 776.4807208454887 1.131840384169694
9.569039342228098 777.1772383487086 1.1321459330396035
9.574266897181515 774.4462770205982 1.1292568004863497
9.57949445213493 777.1546575008175 1.1292378190085415
9.584722007088347 780.3796706760616 1.1295468449681603
9.589949562041763 786.1229881382468 1.1329231125694676
9.59517711699518 791.940875745042 1.1361655346950583
9.600404671948596 795.9656077547957 1.1388871238385225
9.605632226902012 792.6824688147108 1.1359995841888035
9.610859781855428 787.6892365510344 1.1323545536712178
9.616087336808844 783.5832783580506 1.1290536004311305
9.62131489176226 782.8730843937126 1.1275458675642114
9.626542446715677 784.5385645022113 1.1274233983709263
9.631770001669093 782.9608550908721 1.1256347056092544
9.636997556622509 779.2079346011147 1.122176457390828
9.642225111575925 777.9811487013254 1.1204648326033357
9.647452666529341 778.7459713117701 1.1207865022607293
9.652680221482758 778.7682220349324 1.1208721254558212
9.657907776436174 777.7825790364743 1.1194538932011486
9.66313533138959 774.5256450793759 1.1157016401180582
9.668362886343006 774.2511689726857 1.1154456071120153
9.673590441296422 772.7972944537913 1.1133904532412717
9.678817996249839 773.0824258120244 1.1128982346745848
9.684045551203255 769.5586589820308 1.1099730660910234
9.689273106156671 770.8016162287786 1.1108514676912828
9.694500661110087 773.4546654822791 1.1115297177730756
9.699728216063503 770.7827784898623 1.1088769477905365
9.70495577101692 768.5124606246646 1.105287311727858
9.710183325970336 768.4196263897367 1.105344938236787
9.715410880923752 771.2036399928347 1.1067266381832517
9.720638435877168 771.758697135872 1.1073722844061389
9.725865990830584 770.5399243611164 1.1062241495278196
9.731093545784 759.0982532702456 1.0970304849866221
9.736321100737417 755.1227115831977 1.0933099287901025
9.741548655690833 756.2595106641058 1.0939161014325975
9.74677621064425 751.7750445762543 1.089185732006101
9.752003765597665 754.4964227529159 1.090691879292206
9.757231320551082 754.6297068227749 1.0905176388685016
9.762458875504498 751.6452676052847 1.087715342348114
9.767686430457914 752.5028189641489 1.088981487908061
9.77291398541133 750.4380434394784 1.0870372159689876
9.778141540364746 753.4487601787796 1.087291045418098
9.783369095318163 751.7390709318511 1.0850494912876243
9.788596650271579 747.0703225636972 1.081078554919968
9.793824205224995 748.2440685286323 1.0829003984797807
9.799051760178411 750.5633054718 1.0834438153313566
9.804279315131827 750.4905758803254 1.0820167362697366
9.809506870085244 748.9002915199272 1.0785432897489005
9.81473442503866 751.0138508143724 1.0794467853123444
9.819961979992076 754.0897381272781 1.0813936224727145
9.825189534945492 756.6442620082207 1.0845486927533723
9.830417089898909 758.5545732244071 1.0854293974870717
9.835644644852325 760.0788130230443 1.0847652941643784
9.840872199805741 764.4819372209496 1.0870200912207921
9.846099754759157 768.5935850206604 1.0899172792714917
9.851327309712573 772.9273337010978 1.0939506741713942
9.85655486466599 775.2630189115572 1.0948860817724553
9.861782419619406 778.09394213317 1.0965946313600567
9.867009974572822 784.0705751158437 1.09872337719683
9.872237529526238 790.0940998615654 1.1023859987048412
9.877465084479654 794.0208559873682 1.1051915271259731
9.88269263943307 801.4454702507215 1.1097779401624324
9.887920194386487 809.2636339292454 1.1146472447662858
9.893147749339903 815.4059875615873 1.1187337135899746
9.89837530429332 821.5120769372407 1.1216278249909073
9.903602859246735 821.6426171093924 1.1209069390450905
9.908830414200152 825.7651997950537 1.1232259081369054
9.914057969153568 831.8054057850004 1.1274616536564934
9.919285524106984 834.5336323786702 1.1292623752929165
9.9245130790604 836.9323179519284 1.1299406054250902
9.929740634013816 836.8668882469029 1.1294891734621961
9.934968188967233 834.2305100831873 1.127151361837467
9.940195743920649 827.9016651611552 1.122239069516187
9.945423298874065 828.32208163236 1.1217616403127246
9.950650853827481 824.5331210128783 1.1189581862814182
9.955878408780897 828.3783917218489 1.120966265091612
9.961105963734314 829.9077373710052 1.1217224794368759
9.96633351868773 823.2779319071036 1.1170242673724777
9.971561073641146 819.9000374211145 1.1138859956235105
9.976788628594562 817.0239767051644 1.1118205486861594
9.982016183547978 811.4814824697772 1.1076806102492305
9.987243738501395 806.355847135095 1.1030071855266412
9.99247129345481 800.5618768653703 1.097656758325964
9.997698848408227 795.7552019067948 1.0939242776008717
10.002926403361643 788.5129057040396 1.0875288628284923
10.00815395831506 783.4048007498254 1.083135882032797
10.013381513268476 774.2296354699898 1.0766559454168483
10.018609068221892 768.5991841650765 1.0738858205343493
10.023836623175308 765.2264848468034 1.071751568595006
10.029064178128724 760.9924601862338 1.0685436622933662
10.03429173308214 760.2489144088071 1.0675761507756938
10.039519288035557 762.162133464269 1.0688442310790853
10.044746842988973 762.1757712203872 1.0682125285964754
10.049974397942389 764.8714767402583 1.07002615581543
10.055201952895805 762.26207709425 1.0679194438563522
10.060429507849221 758.9654831097637 1.0659722365079163
10.065657062802638 755.1459056020307 1.0633438868021758
10.070884617756054 756.4692466519397 1.0641105481553184
10.07611217270947 755.3984358232415 1.0624568266569427
10.081339727662886 763.839659106668 1.0681482205572932
10.086567282616302 765.863378458028 1.0692958002005093
10.091794837569719 765.2121333868694 1.0665944878043947
10.097022392523135 762.858194777811 1.0632534106672198
10.102249947476551 769.1552674703534 1.0676731627151799
10.107477502429967 775.7063485324145 1.0721495022465966
10.112705057383383 776.6445512314899 1.0723704951831747
10.1179326123368 771.9973520340154 1.0695903573487264
10.123160167290216 768.7541263641561 1.0673489522493824
10.128387722243632 759.2837106414148 1.0604995195534568
10.133615277197048 753.1860420257632 1.0545753384550973
10.138842832150464 750.6621263642498 1.0518751716532118
10.14407038710388 743.2485567268028 1.0466670985782678
10.149297942057297 740.8692699334543 1.0454928261354648
10.154525497010713 739.2758754319336 1.0452258333613387
10.15975305196413 736.0072924390071 1.0428871084787734
10.164980606917545 735.7778284309904 1.0425837068976915
10.170208161870962 732.3493139342708 1.0393544101366974
10.175435716824378 725.7148114612312 1.034489588916604
10.180663271777794 721.3049229246478 1.0297923666507716
10.18589082673121 721.0664694483135 1.0290475865346809
10.191118381684626 718.4330188379604 1.0273194572561726
10.196345936638043 717.5698885310441 1.0257966788562936
10.201573491591459 714.2420478090652 1.022983995299797
10.206801046544875 708.8999406314184 1.0191301783257192
10.212028601498291 709.5285343338877 1.0193589075645555
10.217256156451707 707.9993774040743 1.018261954043596
10.222483711405124 710.8857515108035 1.0206224305590688
10.22771126635854 713.4605093525071 1.0232700624750097
10.232938821311956 715.9763780599613 1.0252175928548855
10.238166376265372 717.0208597721851 1.0252688839742246
10.243393931218788 718.7058390035468 1.0258159641406885
10.248621486172205 713.0168666296453 1.0214965633486819
10.253849041125621 713.9251716324595 1.0215537389545248
10.259076596079037 708.8353009347721 1.018289547836587
10.264304151032453 706.0509783771345 1.016105335017799
10.26953170598587 707.9865808669128 1.0162286087234926
10.274759260939286 711.6674223948603 1.0182105902653498
10.279986815892702 719.8423420988997 1.0238471944717407
10.285214370846118 728.4687672466289 1.0306026184869217
10.290441925799534 733.7167953631682 1.0338095106390819
10.29566948075295 735.7104380502855 1.0349567850945194
10.300897035706367 736.4639077931688 1.034168414320598
10.306124590659783 742.4316557089636 1.037446232581213
10.3113521456132 744.2543217085476 1.0386473699442562
10.316579700566615 753.4884069885215 1.0451665862364254
10.321807255520032 757.0979270920554 1.047189764811043
10.327034810473448 765.512078390335 1.053068830789053
10.332262365426864 776.4125962918389 1.0603334213753157
10.33748992038028 790.6872100277418 1.0694977766833873
10.342717475333696 801.7215770075252 1.075604756081944
10.347945030287113 816.1453448500556 1.0832699970576756
10.353172585240529 836.0510551487044 1.0963280546228047
10.358400140193945 850.53253130743 1.1062123903249381
10.363627695147361 859.282260324501 1.1117009083185758
10.368855250100777 864.022044924271 1.1147449142905983
10.374082805054194 865.0629845187188 1.1151369013750612
10.37931036000761 861.5759794755551 1.1122048887968208
10.384537914961026 853.8244901719924 1.1071411385506935
10.389765469914442 842.1631608551633 1.097639119065361
10.394993024867858 833.7218967479744 1.092052751390812
10.400220579821275 826.0455242768822 1.0871023532067599
10.40544813477469 822.4394911262707 1.0855039113402418
10.410675689728107 816.1505398285673 1.0812996526136893
10.415903244681523 815.7785979647679 1.0805413612907582
10.42113079963494 815.0153912512584 1.0789157387118145
10.426358354588356 810.8963004154014 1.0761091355874026
10.431585909541772 806.993501215731 1.0737133465365285
10.436813464495188 806.1772291831921 1.0739157407530364
10.442041019448604 795.464805838517 1.0664483244157257
10.44726857440202 789.8803024912264 1.0615047656749728
10.452496129355437 780.3782062922884 1.0550866283785982
10.457723684308853 770.4898182091757 1.0484348629053493
10.462951239262269 761.4791413300006 1.0418693183122096
10.468178794215685 748.2026268668509 1.0324293599895258
10.473406349169101 734.3322919083681 1.0227717225917283
10.478633904122518 724.8570886469525 1.0155499186241141
10.483861459075934 716.2858574203722 1.0090912156485794
10.48908901402935 706.2536051145936 1.0011737519632193
10.494316568982766 698.022281308652 0.9936232111248048
10.499544123936182 688.5090120291167 0.9860915371271542
10.504771678889599 681.3359605966735 0.9810376740758505
10.509999233843015 676.0406958952693 0.9777787528945175
10.515226788796431 674.5920877394893 0.9764151066162543
10.520454343749847 673.0935518956354 0.9745548454416826
10.525681898703263 673.0199576301159 0.9745678184363037
10.53090945365668 671.0064567975166 0.9726762732160689
10.536137008610096 668.2284802306206 0.9710959880562771
10.541364563563512 665.9104987590098 0.9689335925823135
10.546592118516928 666.7232003539223 0.9693588481556012
10.551819673470344 662.4230908577443 0.9656783090132101
10.55704722842376 662.1167257350977 0.9654943416370403
10.562274783377177 660.6154741346971 0.9644230759482214
10.567502338330593 659.7466482752349 0.963843320572744
10.57272989328401 659.0001858283673 0.962925823154219
10.577957448237425 655.0916884623185 0.9596151544347351
10.583185003190842 651.9200575949815 0.9552134483319688
10.588412558144258 649.9569701667743 0.9530546894413073
10.593640113097674 648.9099841685111 0.952287050172482
10.59886766805109 647.6056163669905 0.9513569593450922
10.604095223004506 648.9679004617501 0.9521010622892563
10.609322777957923 645.6748059910059 0.9500474746720075
10.614550332911339 649.2917645129343 0.9527242438235723
10.619777887864755 650.1884809121872 0.9527148979006507
10.625005442818171 650.8609430417157 0.9536861933407931
10.630232997771587 649.8516773212244 0.9520158780358691
10.635460552725004 651.6947002944676 0.9529838245529532
10.64068810767842 656.4675849232061 0.9557138225772597
10.645915662631836 667.4173350201312 0.9629243719207601
10.651143217585252 677.6170270523024 0.9704438261712558
10.656370772538668 686.7382054965376 0.9769984435502009
10.661598327492085 690.9243998875527 0.9801185346282152
10.666825882445501 697.4691670987398 0.9847039846776363
10.672053437398917 700.024425100313 0.984523354655589
10.677280992352333 704.9506786797505 0.9874083291911826
10.68250854730575 710.1948217089742 0.9910961180367664
10.687736102259166 714.5737450173865 0.9945698871652386
10.692963657212582 716.6905863815772 0.9961369880277537
10.698191212165998 716.6986052903725 0.9958737411792347
10.703418767119414 712.1641649938498 0.9911111753264182
10.70864632207283 702.8547267754342 0.9841529328463725
10.713873877026247 698.4739576133584 0.9806185296572595
10.719101431979663 695.3337400116923 0.9789187385446717
10.72432898693308 692.301139278317 0.9764847719703617
10.729556541886495 685.6916324487191 0.9716504970234555
10.734784096839912 679.859666594615 0.9673048579463783
10.740011651793328 671.0664255517634 0.960955247988487
10.745239206746744 664.9075051808204 0.9564974753798855
10.75046676170016 664.0142614870525 0.9562158565746005
10.755694316653576 660.2274569241662 0.9529596267293503
10.760921871606993 658.5121144945387 0.9503755754321461
10.766149426560409 661.7657059625247 0.9515784806202184
10.771376981513825 661.307138031638 0.9509258871224024
10.776604536467241 665.9347023713082 0.9544655459679978
10.781832091420657 673.4904335637974 0.9599809117461501
10.787059646374074 675.0219177355227 0.9609684656460155
10.79228720132749 677.5519379748977 0.962214595268618
10.797514756280906 684.9435646729598 0.9666403486482137
10.802742311234322 694.41908015414 0.9732151803586351
10.807969866187738 710.4846706297245 0.983609949349118
10.813197421141155 729.3889859633426 0.995855227459589
10.81842497609457 757.1777944093878 1.0148946233049572
10.823652531047987 799.6870052630474 1.0434100175077492
10.828880086001403 853.718328299929 1.0778287501279762
10.83410764095482 929.0269204486152 1.1239629484040214
10.839335195908236 1027.2472609629237 1.1803995312431907
10.844562750861652 1128.5249832054615 1.2369826690139787
10.849790305815068 1210.1563874549809 1.2794283925533139
10.855017860768484 1255.7801235992943 1.3022036585970513
10.8602454157219 1258.7709127394014 1.3038684658863182
10.865472970675317 1218.0459935624988 1.2825769256621118
10.870700525628733 1147.4144146895144 1.2448201500696816
10.875928080582149 1067.1045974253445 1.2005518571275533
10.881155635535565 984.359471472442 1.1523875788575986
10.886383190488981 909.3298831991268 1.1074493858027037
10.891610745442398 847.6961846729723 1.0694572354395684
10.896838300395814 798.651553455524 1.037557487583571
10.90206585534923 763.9804750345318 1.014460461538952
10.907293410302646 743.8081410061764 1.0005327986391062
10.912520965256062 729.4786208333074 0.9902065279843248
10.917748520209479 719.580232202907 0.9833685369228029
10.922976075162895 710.4266322875584 0.976679115685371
10.928203630116311 699.5869572844397 0.9689045104553281
10.933431185069727 694.3568299308116 0.9652354854819285
10.938658740023143 691.2648315205425 0.9627585189420588
10.94388629497656 691.9656045690945 0.9632980537398985
10.949113849929976 693.9660510249597 0.9644920251316604
10.954341404883392 692.6216383816269 0.963368589866606
10.959568959836808 693.0966617735219 0.9634987666657804
10.964796514790224 694.4692640882164 0.9643127659509482
10.97002406974364 694.8540280901232 0.9669136756483883
10.975251624697057 690.3985911343887 0.9664189264986184
10.980479179650473 683.7463918359979 0.9634636987730755
10.98570673460389 676.0249260765452 0.959162670935472
10.990934289557305 676.9511342830382 0.9606504944168316
10.996161844510722 673.4273484590508 0.9590827847454678
11.001389399464138 667.7435094868118 0.9557087151956897
11.006616954417554 661.9893710682821 0.9521136087329751
11.01184450937097 655.504000996546 0.9482049536405606
11.017072064324386 653.4165422844962 0.9472572364839345
11.022299619277803 647.7478829829313 0.9436392385054432
11.027527174231219 640.3815114192391 0.938747626091905
11.032754729184635 635.3250475817588 0.935445078472957
11.037982284138051 626.9235767878777 0.9298078406875573
11.043209839091467 623.6371100315671 0.9279254903666156
11.048437394044884 625.1481913626633 0.929420307373811
11.0536649489983 624.1215761875837 0.9292841698276978
11.058892503951716 623.5045588531616 0.9290605996688467
11.064120058905132 620.8734789338213 0.92717452036664
11.069347613858548 616.589237539233 0.9245221420720581
11.074575168811965 611.3937092616326 0.9208049159911734
11.079802723765381 607.8005210054897 0.9185450510919891
11.085030278718797 606.71233612946 0.9184022847783379
11.090257833672213 604.5317537377099 0.9168619659718467
11.09548538862563 604.7064667216489 0.9170273283113328
11.100712943579046 603.9548651513369 0.9168788844343498
11.105940498532462 598.3018095823129 0.9127591331496485
11.111168053485878 597.8458097328089 0.912706421160701
11.116395608439294 594.1752875631414 0.9105691437898854
11.12162316339271 589.925937785349 0.9070672256741951
11.126850718346127 587.188691010839 0.9055198422771021
11.132078273299543 584.4031967592131 0.903684246364799
11.13730582825296 579.3574181209667 0.8997168298776903
11.142533383206375 575.9833671079003 0.897492611698823
11.147760938159792 572.5830003504541 0.8949014783890152
11.152988493113208 565.7053599185925 0.889111383967367
11.158216048066624 559.0949547853623 0.8841866293665124
11.16344360302004 555.0032852426208 0.8807006130431962
11.168671157973456 551.5413862267133 0.8780485469683406
11.173898712926873 555.2832164595127 0.8817993538550991
11.179126267880289 550.9614439002107 0.8783852359327684
11.184353822833705 549.5594287925312 0.877498819683859
11.189581377787121 545.9871420742002 0.8748460835307602
11.194808932740537 543.0459785451033 0.8724924548089718
11.200036487693954 542.0970078883063 0.871718480967929
11.20526404264737 536.7177837149276 0.867992375471754
11.210491597600786 535.6180429634989 0.8676141036378422
11.215719152554202 535.4653425202719 0.8682178950995857
11.220946707507618 536.4222250896559 0.8687869665948023
11.226174262461035 535.6041709144883 0.8676519023450449
11.23140181741445 532.5768294319015 0.8654863308366946
11.236629372367867 528.8375528593723 0.862197732229213
11.241856927321283 524.7948083075148 0.8589245373787453
11.2470844822747 525.3179948302097 0.859844788742111
11.252312037228116 525.5395900727773 0.8594339365555336
11.257539592181532 525.734591886587 0.8595330284370801
11.262767147134948 521.7891397186731 0.8567650683106527
11.267994702088364 518.5036128440647 0.8543388571785065
11.27322225704178 519.340859982984 0.8556894701868699
11.278449811995197 518.2383618517375 0.8541403009660216
11.283677366948613 520.2274956359378 0.855760497506635
11.288904921902029 522.0987265610119 0.8568230733372418
11.294132476855445 519.8331588875583 0.8544983823173132
11.299360031808861 517.6566230032854 0.8525843611403854
11.304587586762278 517.323547403406 0.8516115844007246
11.309815141715694 515.3431429929979 0.8494086357990656
11.31504269666911 519.9795503667196 0.8533446610843186
11.320270251622526 522.6232467722646 0.8554583927200794
11.325497806575942 523.3914389591557 0.8555454336646722
11.330725361529359 522.5833460629824 0.8547408222972965
11.335952916482775 520.7508163130396 0.852889757784614
11.341180471436191 518.2946934457879 0.851052821608656
11.346408026389607 514.5558746950684 0.8485061565147961
11.351635581343023 514.6504358450683 0.8486191499117554
11.35686313629644 509.9779541860182 0.8446415670212002
11.362090691249856 508.03562363020666 0.842511822288017
11.367318246203272 507.28554651405665 0.8417577824386426
11.372545801156688 507.04617482967484 0.8418179875107051
11.377773356110104 507.47645488060715 0.8421966917206654
11.38300091106352 504.9670768730399 0.8403618608942744
11.388228466016937 504.6550137459511 0.8400996778669733
11.393456020970353 505.50293912360723 0.8411651365677675
11.39868357592377 504.43856800362454 0.8404216396171333
11.403911130877185 504.88512451034364 0.8409583351671982
11.409138685830602 504.55117268313745 0.8408555677884081
11.414366240784018 506.418834845804 0.8420495395835337
11.419593795737434 507.7757998801166 0.8430289864014869
11.42482135069085 509.21487126393953 0.8440925016623024
11.430048905644266 510.51476427653336 0.8452113616284442
11.435276460597683 507.66803859599224 0.8429024771065627
11.440504015551099 507.94094734646893 0.8434489465526602
11.445731570504515 507.85079376368475 0.8430405503518416
11.450959125457931 513.1417159234536 0.8467607577781436
11.456186680411347 522.283407290191 0.8548959562589197
11.461414235364764 527.4672454207075 0.8593322822128601
11.46664179031818 528.368120584572 0.8601204530777438
11.471869345271596 530.4397536212448 0.8615560451306923
11.477096900225012 531.3654867370055 0.8626881270854299
11.482324455178428 536.074699894203 0.8736193824030122
11.487552010131845 537.6026191175649 0.877304404646095
11.49277956508526 537.1868567192674 0.8787204188427631
11.498007120038677 540.2406441768035 0.8831312460680397
11.503234674992093 542.3679909830294 0.8855637797611388
11.50846222994551 547.0612909467626 0.890603040821721
11.513689784898926 546.7927893097869 0.8911672534504813
11.518917339852342 543.9873883972402 0.8899006946484733
11.524144894805758 542.3773355806601 0.8903592361061601
11.529372449759174 537.4570267328926 0.8876293589381384
11.53460000471259 536.7787890027097 0.8879805670943456
11.539827559666007 537.0299323903433 0.8886865207123833
11.545055114619423 534.1146854725247 0.8863700191034727
11.550282669572839 532.7166099886135 0.8854472798958237
11.555510224526255 529.5421196353353 0.8835590797217647
11.560737779479672 525.7368125559045 0.8807866004845087
11.565965334433088 528.0430441422443 0.883492136808439
11.571192889386504 528.6424804157468 0.8845798320864281
11.57642044433992 528.1086785264422 0.8847792671595385
11.581647999293336 525.5196815723698 0.8839915546837772
11.586875554246753 521.5849105637005 0.8811288127688558
11.592103109200169 516.1439527686559 0.8771369400596459
11.597330664153585 513.7714799240451 0.8754185211451431
11.602558219107001 512.6631296128746 0.8752133460775332
11.607785774060417 507.74271877066684 0.8718467409962972
11.613013329013834 506.1344605781213 0.8709896051622698
11.61824088396725 500.6190792817678 0.86736166828151
11.623468438920666 494.8006439087244 0.8625526755372892
11.628695993874082 492.6734679767415 0.8608290626809912
11.633923548827498 490.00076207895245 0.8593862445408199
11.639151103780915 485.07372613694343 0.8554678869129215
11.64437865873433 480.2523172898516 0.8524265537390936
11.649606213687747 473.54652734376066 0.8473569041044436
11.654833768641163 463.35031614244866 0.8387464588340368
11.66006132359458 461.41573583157873 0.8374397718678149
11.665288878547996 460.2975295587098 0.8364475039575822
11.670516433501412 461.8188676919589 0.8375547545175636
11.675743988454828 463.1385818165451 0.838909433012778
11.680971543408244 462.9615895667307 0.8392025335232788
11.68619909836166 463.3434133974945 0.8400720759129507
11.691426653315077 460.517479875667 0.8383407005758329
11.696654208268493 458.3378356957687 0.8363101569417705
11.701881763221909 455.272011206833 0.8338524064994189
11.707109318175325 449.1463063781989 0.8286315074557301
11.712336873128741 448.58316043228683 0.8281481385119228
11.717564428082158 450.9325665312132 0.8308336468563492
11.722791983035574 449.52400134951637 0.8297023045310266
11.72801953798899 448.8744589859764 0.8292685348355315
11.733247092942406 442.6917749277315 0.8241971287867539
11.738474647895822 440.4228060442772 0.8222956836677354
11.743702202849239 440.9563930184383 0.8239050952195845
11.748929757802655 441.27083870713113 0.825354485209145
11.754157312756071 446.72252423312375 0.8306035777326685
11.759384867709487 446.4129765514478 0.8307882004146037
11.764612422662903 448.1991572447127 0.8320059594098144
11.76983997761632 448.52077064352153 0.8323036615335151
11.775067532569736 446.7862783579742 0.831314740346641
11.780295087523152 451.27713585160456 0.8359823338343044
11.785522642476568 450.37940314365187 0.8354544865551018
11.790750197429984 450.7246911764039 0.8361291431105539
11.7959777523834 456.5572752775971 0.8409131787358973
11.801205307336817 457.0924413859291 0.8407307080556444
11.806432862290233 465.42071419188983 0.8478710107334531
11.81166041724365 473.20777301360687 0.8542145763466665
11.816887972197065 480.04409629419195 0.8598020043936363
11.822115527150482 489.41746537330897 0.8677159670206598
11.827343082103898 492.0621122426736 0.8699008557598955
11.832570637057314 493.3641150327316 0.8711739168095892
11.83779819201073 495.1807010387502 0.873168197958319
11.843025746964146 488.77917336909087 0.8677373156620392
11.848253301917563 484.2447256650028 0.86432458026465
11.853480856870979 480.91000590875666 0.8622634572327161
11.858708411824395 479.1143122318441 0.8609571912751645
11.863935966777811 478.62025738108144 0.8609736895145528
11.869163521731227 478.93740822169434 0.8618921549892492
11.874391076684644 472.3371275903832 0.8555001639144196
11.87961863163806 468.44746328573075 0.8528416459150784
11.884846186591476 466.25192188257427 0.850968556769479
11.890073741544892 462.76760701681803 0.847752813116049
11.895301296498308 465.7199493390461 0.851061614876034
11.900528851451725 465.7951705541952 0.8512800347755048
11.90575640640514 467.7712251035959 0.8528958334177258
11.910983961358557 474.2381864491465 0.8592326087470386
11.916211516311973 480.3930075447892 0.8649721579601689
11.92143907126539 484.0207564095799 0.8685059224486595
11.926666626218806 489.06017819518064 0.8736072946205524
11.931894181172222 487.95175043556014 0.872763196641333
11.937121736125638 487.3262229085322 0.8724735246046929
11.942349291079054 487.57744846051287 0.8731396092189952
11.94757684603247 486.0905845438859 0.8710251893566817
11.952804400985887 487.4544418788931 0.8722918939349208
11.958031955939303 486.77490111672046 0.8720468979735814
11.963259510892719 483.1785103074582 0.8687389761580465
11.968487065846135 480.62053933533065 0.8670824338903331
11.973714620799552 476.73646046359835 0.8643898003903269
11.978942175752968 477.10403226471055 0.8650098576018358
11.984169730706384 478.0873341576996 0.8664431368483596
11.9893972856598 476.3504653335788 0.8647888943345259
11.994624840613216 476.555638515811 0.8645568149003576
11.999852395566633 477.904432772391 0.8660441967386958
12.005079950520049 479.31905043136214 0.867175633240457
12.010307505473465 482.09113149469374 0.8701905275945829
12.015535060426881 484.70247520366695 0.8734500856458892
12.020762615380297 488.90577263581287 0.8771685077460757
12.025990170333714 493.3462132712277 0.8815511428865734
12.03121772528713 500.1796812721768 0.8877151594924378
12.036445280240546 512.6016495191191 0.8983279845115405
12.041672835193962 528.0030463201276 0.911858864034745
12.046900390147378 549.241861219078 0.9299572510151504
12.052127945100795 580.9737759625278 0.9564912648937394
12.05735550005421 624.4563339558342 0.9916854602189192
12.062583055007627 675.7876203911094 1.03189977475556
12.067810609961043 736.4485573994796 1.077284911312297
12.07303816491446 805.8105763085263 1.127178204600928
12.078265719867876 884.418563118095 1.181181967126182
12.083493274821292 975.035263544011 1.240375380804897
12.088720829774708 1057.5968817809064 1.292393501779469
12.093948384728124 1124.599410929076 1.332852200283526
12.09917593968154 1166.7013499887967 1.3578326627487944
12.104403494634957 1175.2036701992213 1.3634658277206821
12.109631049588373 1156.3198051594252 1.3522891275845375
12.114858604541789 1115.0143795105857 1.3282690937729205
12.120086159495205 1055.9569055333295 1.2933552981075238
12.125313714448621 982.6776280284677 1.2475097551950107
12.130541269402038 908.4258000307847 1.1999693437548054
12.135768824355454 840.8626660814648 1.1548590670322287
12.14099637930887 778.6374744181545 1.1111497340696392
12.146223934262286 728.6226108092955 1.0754845122842704
12.151451489215702 683.8470092097743 1.0420401593144297
12.156679044169119 643.0047131032417 1.0104682879918783
12.161906599122535 608.0923017296742 0.9834939182285405
12.167134154075951 576.8485411939607 0.9577585059073007
12.172361709029367 551.3792505188233 0.9366770970814943
12.177589263982783 529.0503182608182 0.9183816825307013
12.1828168189362 511.67481216014534 0.9032069027954477
12.188044373889616 499.15455575229765 0.8927842803275631
12.193271928843032 486.85377862530135 0.8822311565745813
12.198499483796448 475.65820407899434 0.8714534921347037
12.203727038749864 463.41754140053666 0.8606387575648853
12.20895459370328 456.41743708647624 0.8545223070513196
12.214182148656697 448.0893887273379 0.8467905630976019
12.219409703610113 445.90284278756207 0.8453875217956792
12.22463725856353 444.5758825077563 0.8447647786352861
12.229864813516945 440.85480547185745 0.8413084898792437
12.235092368470362 436.77862996655773 0.8378007981304663
12.240319923423778 432.71868203809277 0.8338388342764528
12.245547478377194 430.79981811695427 0.8326781441009152
12.25077503333061 429.4951744058388 0.8325178115173207
12.256002588284026 430.60462869324124 0.8334624920701388
12.261230143237443 428.0927740673347 0.8316121487741402
12.266457698190859 423.6883707709771 0.8272000521854445
12.271685253144275 424.6622691247032 0.8277665354055592
12.276912808097691 423.82866044579714 0.8280164612796992
12.282140363051107 420.85316420604113 0.8242498202999934
12.287367918004524 420.0365504876268 0.8236107369262725
12.29259547295794 416.6260347211413 0.820394973533821
12.297823027911356 418.709562210495 0.8221915452772951
12.303050582864772 419.16522496037874 0.8228626109228391
12.308278137818188 420.73933226158806 0.8240347412395066
12.313505692771605 422.79433110607874 0.8292260237642142
12.31873324772502 422.46365476584623 0.8382864556566608
12.323960802678437 424.2389912919745 0.8460230320106892
12.329188357631853 424.20892198710294 0.8504100743761264
12.33441591258527 420.87568576576905 0.8505353313611185
12.339643467538686 418.04742529297636 0.8501514077677751
12.344871022492102 414.2199602238034 0.8493214412396431
12.350098577445518 413.28765463706446 0.8509846328692847
12.355326132398934 412.60962639806536 0.8530224847571947
12.36055368735235 410.2846263712997 0.8530407433995233
12.365781242305767 406.0255978258774 0.8506045436101591
12.371008797259183 403.68967366343446 0.8501931652395542
12.376236352212599 399.324024500309 0.8472808745071614
12.381463907166015 394.6293874251843 0.8445945757421319
12.386691462119432 394.9621916599147 0.847259020994903
12.391919017072848 391.3261894455828 0.8460747104965908
12.397146572026264 392.4891386009516 0.8499815460110204
12.40237412697968 393.910368335507 0.8539114553656173
12.407601681933096 387.65158093734925 0.8480963742006471
12.412829236886513 385.59225357961566 0.8470303186688329
12.418056791839929 381.6231580134808 0.8432546576018304
12.423284346793345 379.0486098322083 0.8420731044104465
12.428511901746761 378.96968479062036 0.845306541372978
12.433739456700177 379.0158600287792 0.8473622736744659
12.438967011653594 381.2836379112128 0.8517755158956237
12.44419456660701 380.0869928289724 0.8512400675417133
12.449422121560426 378.9510730257054 0.8493855245261079
12.454649676513842 376.9979985474797 0.8481503262119948
12.459877231467258 374.9017069323283 0.8471782063675001
12.465104786420675 375.02877552983824 0.849682277771221
12.47033234137409 373.40141201962905 0.8502750760897553
12.475559896327507 371.96530425011605 0.8489183247536731
12.480787451280923 371.12847914201427 0.8486021599629432
12.48601500623434 366.12643209187996 0.8430485726087262
12.491242561187756 366.9116812884587 0.8450371543178735
12.496470116141172 367.3277710273648 0.8484025137774104
12.501697671094588 366.3476698147774 0.8480215600012463
12.506925226048004 368.19282392532784 0.8511235722734974
12.51215278100142 364.7953917585158 0.8484282274626117
12.517380335954837 362.2350851737171 0.8456656910450445
12.522607890908253 362.16909906213743 0.847466256244311
12.527835445861669 362.23467689036687 0.8496947877673205
12.533063000815085 364.05148088652453 0.8527331997593433
12.538290555768501 362.8539226698607 0.852475582733662
12.543518110721918 362.7460164672786 0.852533719184166
12.548745665675334 363.5322494995236 0.8529650578727332
12.55397322062875 362.1448399065265 0.8533827912960984
12.559200775582166 361.0374376320198 0.8538267850477141
12.564428330535582 356.2552920443028 0.8440158907369428
12.569655885488999 352.5608335718782 0.8324201023612897
12.574883440442415 351.14065662090763 0.8272514485937602
12.580110995395831 351.9572813339906 0.824783212702601
12.585338550349247 353.0587941757685 0.823903555866242
12.590566105302663 353.4722010347836 0.8223143467918141
12.59579366025608 352.0043561413813 0.8181545810029873
12.601021215209496 352.88563394563215 0.8177495712550549
12.606248770162912 352.29367607078046 0.8154157282827877
12.611476325116328 352.91348186750537 0.8158788573716264
12.616703880069744 356.8589537721549 0.8196944612528047
12.62193143502316 360.7084151994242 0.8230451895338419
12.627158989976577 365.39872373369786 0.8267621641922713
12.632386544929993 366.7820804604552 0.8260788741436069
12.63761409988341 367.00089281433264 0.8247888975395773
12.642841654836825 367.44343499312225 0.8243047735027788
12.648069209790242 371.3755136612747 0.8290386641625757
12.653296764743658 375.92764623893476 0.8337281431686626
12.658524319697074 381.9142191469593 0.839083346085026
12.66375187465049 385.8184967668868 0.8429932472058248
12.668979429603906 391.55690302647514 0.8472098918671565
12.674206984557323 399.9281564767313 0.854573043929076
12.679434539510739 409.4061207644337 0.8638749342310587
12.684662094464155 419.78282134265794 0.87420978625165
12.689889649417571 423.4696885076671 0.8787370959449737
12.695117204370987 426.1997940357876 0.8814509267470205
12.700344759324404 429.2262672015394 0.8836008067437073
12.70557231427782 432.98235483981887 0.8867974544142623
12.710799869231236 433.24495529461626 0.8857160410213275
12.716027424184652 432.09098856429284 0.8846194465060545
12.721254979138068 431.64742052834123 0.8845662432744451
12.726482534091485 431.04543087383286 0.8829042662118065
12.7317100890449 435.86754259752 0.887170505596216
12.736937643998317 442.12464343246995 0.8925841619436997
12.742165198951733 452.290877267379 0.9021149863891047
12.74739275390515 472.2563846833559 0.9218877826655697
12.752620308858566 495.54287303053815 0.9437987288153581
12.757847863811982 518.2429899061563 0.9640838454367577
12.763075418765398 531.9208862091931 0.9768325732638686
12.768302973718814 535.3219132648062 0.9793805237240646
12.77353052867223 530.3870029756071 0.9743898608830053
12.778758083625647 523.4221242586968 0.9678852437306686
12.783985638579063 518.3490925029939 0.9622564235062956
12.789213193532479 518.2864260834053 0.9617506916901128
12.794440748485895 518.9977620567588 0.96192334606176
12.799668303439312 524.3322841960546 0.9659942032580551
12.804895858392728 529.714914071076 0.971237975932179
12.810123413346144 545.0470271263606 0.9849287007007513
12.81535096829956 564.4748777782595 1.0016993656791704
12.820578523252976 590.5777601608479 1.024618269581236
12.825806078206393 624.6994408953157 1.0534455015126545
12.831033633159809 662.0155854950673 1.0841152319265441
12.836261188113225 699.3284875841233 1.1142237350816517
12.841488743066641 727.2951281952671 1.1359838739960697
12.846716298020057 741.5860114928577 1.1470131212742096
12.851943852973474 732.8759957208099 1.1401693274553628
12.85717140792689 701.8886667619008 1.1154442030902814
12.862398962880306 656.944209281868 1.078908268747154
12.867626517833722 603.723506768873 1.034302764991476
12.872854072787138 554.5253850091727 0.9909634328398202
12.878081627740555 514.7733301612733 0.9546289985531562
12.88330918269397 485.2215818889975 0.9268477211429628
12.888536737647387 464.2739687889925 0.9068967641824011
12.893764292600803 447.4302456134913 0.8900505588924518
12.89899184755422 435.42009877622036 0.8780910119231383
12.904219402507636 429.9308703352793 0.8716278717576179
12.909446957461052 426.75005881810466 0.8677915684356445
12.914674512414468 422.41347341595474 0.8633519826176258
12.919902067367884 417.26717571167245 0.8568071428668701
12.9251296223213 413.11737807118965 0.8530869293748046
12.930357177274717 413.62470108509416 0.853090709241678
12.935584732228133 412.5745098728965 0.8511560664064419
12.940812287181549 409.5845266136201 0.847964163593969
12.946039842134965 407.14757308200456 0.8443915599341181
12.951267397088381 403.33588872799044 0.8403780721761903
12.956494952041798 403.30055413214507 0.8405980613995322
12.961722506995214 406.31112349946386 0.8429223028497989
12.96695006194863 407.66995912509435 0.8448181243632643
12.972177616902046 403.35322248019025 0.8396252430264597
12.977405171855462 391.8452268625232 0.8272488928621682
12.982632726808879 383.9434375304596 0.8191221174042398
12.987860281762295 384.5238907578278 0.8193383384409247
12.993087836715711 385.9759036672165 0.821233864627732
12.998315391669127 386.5226752819661 0.8223583735413124
13.003542946622543 383.699555534046 0.8197452109890833
13.00877050157596 383.96801232328494 0.8201514663483521
13.013998056529376 385.18053753450835 0.821862441250332
13.019225611482792 385.3834132511217 0.821612008873649
13.024453166436208 387.36318550218436 0.8240012285264013
13.029680721389624 386.15144238277054 0.8236213798215852
13.03490827634304 386.8054327039913 0.8246853429487921
13.040135831296457 387.6553631902029 0.8256563891554187
13.045363386249873 388.8905406975518 0.8268420777833282
13.05059094120329 392.90511874748023 0.8302581162799024
13.055818496156705 395.4592732730985 0.8328529317647015
13.061046051110122 400.9952879390901 0.8383862873547505
13.066273606063538 409.9559755257703 0.8476506346798708
13.071501161016954 419.2008924387591 0.8567665162983843
13.07672871597037 430.02736343927575 0.8669981167639716
13.081956270923786 445.6215104584358 0.882331889499645
13.087183825877203 461.88338987170386 0.8980295620061406
13.092411380830619 481.16524081609276 0.9160355488707627
13.097638935784035 504.78837003935325 0.938117608529952
13.102866490737451 530.1533224993868 0.9614774349999374
13.108094045690867 553.0592534002884 0.9815746785881853
13.113321600644284 578.6939464139188 1.0044867196278355
13.1185491555977 596.01117041579 1.019467527711723
13.123776710551116 614.9381226790924 1.035537224928691
13.129004265504532 626.0224862280654 1.0448514437278098
13.134231820457948 634.057094896829 1.0512831596016223
13.139459375411365 639.4732868065253 1.055681274356602
13.14468693036478 637.5905158323069 1.0543758790007318
13.149914485318197 632.9313095858563 1.0506382849254505
13.155142040271613 625.982903113831 1.0453181798046327
13.16036959522503 618.4028485581064 1.0393503591292874
13.165597150178446 610.0972154391177 1.0327776737059582
13.170824705131862 594.9402233450699 1.0203785801799672
13.176052260085278 580.8392740247315 1.0083938557402516
13.181279815038694 563.5824824565801 0.9933865369492197
13.18650736999211 545.1896766797369 0.9770622261181583
13.191734924945527 527.8998563934273 0.9620086528468217
13.196962479898943 510.9630013639223 0.9463726207012838
13.202190034852359 496.7682348441645 0.9334079679892259
13.207417589805775 481.7311998096698 0.918773869203498
13.212645144759191 466.1522111976399 0.903735823335739
13.217872699712608 451.1512501692285 0.8893865865791375
13.223100254666024 440.57329106615117 0.8791420585153105
13.22832780961944 430.2820331949251 0.8688591217022551
13.233555364572856 419.4428490772136 0.8585068391479042
13.238782919526273 409.2246684806098 0.8483065354012199
13.244010474479689 399.7929583454422 0.8388438034104754
13.249238029433105 391.3575188326413 0.8308056427259269
13.254465584386521 387.61047331076065 0.8264201666119229
13.259693139339937 382.9778051950935 0.8219449242700816
13.264920694293354 375.2742756774415 0.813579050919692
13.27014824924677 367.85853815702467 0.8054632831049343
13.275375804200186 363.60203230914766 0.8014537643068336
13.280603359153602 359.9039001142313 0.79715913763351
13.285830914107018 359.9403576195494 0.7976924088124598
13.291058469060435 356.7795435846743 0.7950568246760784
13.29628602401385 354.45569643907044 0.792270148986263
13.301513578967267 355.0477911752228 0.7927461090601361
13.306741133920683 352.1981920587784 0.7896311035487836
13.3119686888741 349.28608217596604 0.7855445528631675
13.317196243827516 344.2659348269079 0.78101105649315
13.322423798780932 344.20406976538897 0.7827082783525833
13.327651353734348 345.0247934778432 0.7835586705735298
13.332878908687764 347.89983651375206 0.7873765907650265
13.33810646364118 349.67805229136445 0.7892685814435988
13.343334018594597 348.2946378087214 0.7863690630246319
13.348561573548013 345.4866892886945 0.7835821693317487
13.353789128501429 343.752847760966 0.7819477371309146
13.359016683454845 342.2185817802403 0.7795173821708377
13.364244238408261 345.18510441572283 0.7834507850073951
13.369471793361678 351.88285169061385 0.7914959333855136
13.374699348315094 357.1306289929816 0.7964833837907876
13.37992690326851 360.22238840788367 0.8004564987218238
13.385154458221926 365.42963280482775 0.8046910912898841
13.390382013175342 367.0601329787215 0.8061841660653358
13.395609568128759 369.4619447394413 0.8082685583818144
13.400837123082175 370.86609245336155 0.8101019467885487
13.406064678035591 368.4108809223311 0.8078422910591997
13.411292232989007 367.60796247043214 0.8068556938823833
13.416519787942423 364.2629968666328 0.8018921709636023
13.42174734289584 360.85121616045313 0.7983502939053151
13.426974897849256 358.41407718613044 0.7958484869783348
13.432202452802672 357.6432279659273 0.795816590294294
13.437430007756088 355.7118287267209 0.7944060206532478
13.442657562709504 349.70173987052925 0.7884763519842226
13.44788511766292 344.10609190233566 0.782403907058686
13.453112672616337 338.5609041208634 0.7770074179096873
13.458340227569753 336.49765042648175 0.7747229147191361
13.46356778252317 334.62004128203324 0.7724707614367583
13.468795337476585 332.47057034370175 0.7694650897929091
13.474022892430002 326.6889944937328 0.7621489328665274
13.479250447383418 327.7001784644611 0.7651979463421691
13.484478002336834 329.02591508128273 0.768744522729131
13.48970555729025 327.40060137207786 0.7666065098427862
13.494933112243666 324.42268830325304 0.7630254947899283
13.500160667197083 320.66475031394333 0.7576079484240659
13.505388222150499 318.87248680653755 0.7552373863417566
13.510615777103915 319.94073482109695 0.7578518400895751
13.515843332057331 320.7028121925143 0.7574368487511931
13.521070887010747 324.35492496179126 0.7610586722921638
13.526298441964164 324.5560442622882 0.7611531383601463
13.53152599691758 325.9186184669966 0.7624006568511575
13.536753551870996 327.88349040264535 0.7658830873635027
13.541981106824412 324.4248841497783 0.7625600444112517
13.547208661777828 329.78229098262585 0.7676881910412728
13.552436216731245 331.70525826552876 0.7699927511453893
13.55766377168466 332.9094239102497 0.7694089536225732
13.562891326638077 332.43327515310193 0.7683305720555652
13.568118881591493 330.15545018869443 0.7658246381755057
13.57334643654491 325.69850167953695 0.7606745811703545
13.578573991498326 324.3933285114989 0.7593736999675661
13.583801546451742 323.61023197974725 0.7595830443178949
13.589029101405158 323.0018101804992 0.7592473202565695
13.594256656358574 322.0812045746345 0.7600168210237446
13.59948421131199 319.6525488041607 0.7588785967311249
13.604711766265407 317.8745619601859 0.756101373009668
13.609939321218823 314.94169505694856 0.7529101527749382
13.615166876172239 312.09795083308114 0.7481710444871237
13.620394431125655 309.1840391015779 0.7442590511043944
13.625621986079071 310.37593077912084 0.7452868415382371
13.630849541032488 310.4262689344384 0.7469851122304264
13.636077095985904 312.37418001003425 0.7505546684582004
13.64130465093932 314.07482150519996 0.7542897749722234
13.646532205892736 316.3792022131885 0.7565908612428577
13.651759760846153 314.8629992937332 0.752690948389867
13.656987315799569 314.2794934096348 0.7500277216871708
13.662214870752985 317.1306485295696 0.752646416603323
13.667442425706401 317.52303054607836 0.7529170449181137
13.672669980659817 320.80345342907634 0.7571645036952274
13.677897535613234 320.0894254128014 0.7563496827799503
13.68312509056665 321.0644947388903 0.7578917335433102
13.688352645520066 325.10595766177363 0.7621326515037324
13.693580200473482 329.53150475410985 0.7672900010075097
13.698807755426898 330.2427572088776 0.7673267234984822
13.704035310380315 330.4540482366202 0.768126199654065
13.70926286533373 326.1895398065466 0.763598297028013
13.714490420287147 320.31002846434666 0.7572220440715856
13.719717975240563 316.77033504871787 0.753477589607641
13.72494553019398 316.53661281468993 0.7532538094696052
13.730173085147396 316.20965925185675 0.7529776460004666
13.735400640100812 317.36102853348785 0.7540122234480042
13.740628195054228 318.3498419564016 0.7546756311805389
13.745855750007644 318.5161483796809 0.7547054152713958
13.75108330496106 319.84849742744393 0.7550768528586577
13.756310859914477 318.5332660407059 0.7536608534302566
13.761538414867893 316.1718166169257 0.7515760104704801
13.766765969821309 316.22851053303503 0.7517973757510059
13.771993524774725 317.06256231104436 0.7529938868650591
13.777221079728141 319.60045832153423 0.7553121537726201
13.782448634681558 319.9712492663109 0.755357329782472
13.787676189634974 323.24192600215446 0.7601165662764647
13.79290374458839 325.440344241347 0.7634944945013908
13.798131299541806 331.0543666112382 0.7698796719826116
13.803358854495222 335.0535846779187 0.7731886944461952
13.808586409448639 338.9369508378224 0.7765434655396883
13.813813964402055 344.2502216501168 0.7819810973622826
13.819041519355471 350.4724989217697 0.7895362158116069
13.824269074308887 361.3096978151427 0.8020166520735891
13.829496629262303 370.21299928826704 0.8119792692948278
13.83472418421572 377.6841558024549 0.8203657610544071
13.839951739169136 387.006197820749 0.8289485212393769
13.845179294122552 395.6429081814249 0.8370815364842235
13.850406849075968 407.9744277039784 0.8489760076444348
13.855634404029384 421.90703128151625 0.8628881793945289
13.8608619589828 436.2258606378521 0.8776660783974399
13.866089513936217 448.9903143843904 0.889856609185898
13.871317068889633 458.5087524565878 0.899744472106891
13.87654462384305 466.44153496803347 0.9080041405308166
13.881772178796465 465.54569913697554 0.9066540732674141
13.886999733749882 460.6371888516437 0.9021365799634143
13.892227288703298 448.09355675984216 0.8892991378119871
13.897454843656714 437.01127904240917 0.8778086274841974
13.90268239861013 427.76990356033167 0.8693986263232825
13.907909953563546 417.8063899114511 0.859331968133344
13.913137508516963 410.99571108066016 0.852250525779759
13.918365063470379 398.4951184037727 0.839731277191449
13.923592618423795 388.2183188489233 0.828801907179427
13.928820173377211 378.9365383260321 0.8197375389547459
13.934047728330627 372.3305524712605 0.8133798862708039
13.939275283284044 365.9036691370203 0.8063522788463765
13.94450283823746 361.9409849632366 0.8022864853584492
13.949730393190876 354.7608639176349 0.795288708381159
13.954957948144292 347.69782401776223 0.7864308575078363
13.960185503097708 345.66932474739497 0.7847650097521818
13.965413058051125 343.0707729082917 0.7817142096813788
13.97064061300454 343.862993905472 0.7826660064789253
13.975868167957957 338.6704113186007 0.7778949515693937
13.981095722911373 333.70909805096716 0.7723450164557208
13.98632327786479 331.31732289878863 0.7695580164801296
13.991550832818206 326.66577530770616 0.7638510162015392
13.996778387771622 325.1039202366414 0.7622726402621982
14.002005942725038 324.79640931951866 0.7631001255559049
14.007233497678454 324.840182418242 0.7637127997365446
14.01246105263187 326.291217214958 0.7655470580663748
14.017688607585287 328.2489503482772 0.7680114006580655
14.022916162538703 333.054758422121 0.7724944336263051
14.028143717492119 336.30352022506685 0.7761192786218892
14.033371272445535 336.9790995783345 0.7765779977859676
14.038598827398951 337.1480499728034 0.7760987792778644
14.043826382352368 339.6346358264033 0.7788968744626777
14.049053937305784 344.03497349444785 0.7832437333205107
14.0542814922592 348.60040723127594 0.787181938638104
14.059509047212616 351.6811946819059 0.7902792664748113
14.064736602166032 354.69596819835573 0.7939338393489765
14.069964157119449 359.9376152543479 0.8001389692282115
14.075191712072865 358.8054018776429 0.7998745289657768
14.080419267026281 356.93204313185726 0.7981316725569045
14.085646821979697 358.26190809160335 0.7995006853828222
14.090874376933114 358.26187583729956 0.8003916067594423
14.09610193188653 362.6875549858373 0.8046303548389433
14.101329486839946 363.34492294482203 0.8044888415840608
14.106557041793362 361.60998248216686 0.802311205460184
14.111784596746778 360.6729887078263 0.8007136872675394
14.117012151700195 359.24427695233607 0.7991005279155396
14.12223970665361 355.54400445601254 0.795494800352094
14.127467261607027 353.84475118499756 0.7938113290769232
14.132694816560443 352.7186143978283 0.7930476552988966
14.13792237151386 351.73424969479584 0.7917060827838285
14.143149926467276 351.9766316729458 0.7911947534003422
14.148377481420692 353.703347325076 0.7933338341680771
14.153605036374108 353.20948521153286 0.7930339780451896
14.158832591327524 351.55816611766505 0.7907312184497846
14.16406014628094 354.615949085103 0.7941199228815186
14.169287701234357 355.000486418807 0.7939550997099596
14.174515256187773 355.34387677439844 0.7946200835496231
14.179742811141189 352.18004011739583 0.7916486617943004
14.184970366094605 346.82390970544185 0.7853371242826126
14.190197921048021 341.3694837985004 0.7798902773645124
14.195425476001438 336.6273361443408 0.7747414580873929
14.200653030954854 334.76174786648374 0.7729731797953209
14.20588058590827 337.3720348587224 0.7755786279126993
14.211108140861686 338.49903078263844 0.776493254500669
14.216335695815102 337.63674040322996 0.7752965785761349
14.221563250768519 338.3154631890001 0.7756605051737382
14.226790805721935 337.3978886388954 0.7744106575829364
14.232018360675351 335.4101431869312 0.7714079795591425
14.237245915628767 336.97819661344744 0.7721724934001343
14.242473470582183 339.49645656017105 0.7744674648368985
14.2477010255356 341.8242464499384 0.7776470416123153
14.252928580489016 344.21597137478864 0.7802872874141369
14.258156135442432 343.2430955196122 0.7787393155370769
14.263383690395848 349.21792912590524 0.7855952257645484
14.268611245349264 357.0496861032211 0.7937409765869644
14.27383880030268 366.42533091737766 0.8032124951607922
14.279066355256097 371.91321101071713 0.8084932432372687
14.284293910209513 377.5617741159739 0.8138466103946296
14.28952146516293 385.81823527859285 0.8220559707758539
14.294749020116345 392.2352803659987 0.828644537101352
14.299976575069762 398.3130671819202 0.8343928147788222
14.305204130023178 402.40070908650824 0.8388269902826505
14.310431684976594 403.31274567935884 0.8404282115009557
14.31565923993001 404.86289526529333 0.8418240865996643
14.320886794883426 404.01857961947223 0.8415797130337429
14.326114349836843 405.8000301366344 0.8433265167984428
14.331341904790259 405.3309311022025 0.8424982147134986
14.336569459743675 403.84081989916797 0.8414311929203425
14.341797014697091 401.1808570547295 0.8383874516300424
14.347024569650507 401.3739112559523 0.8385145323656931
14.352252124603924 401.3584527189349 0.838884242143743
14.35747967955734 402.4180133911641 0.8401667502557136
14.362707234510756 399.97770310158205 0.8377061073956461
14.367934789464172 400.98849577542006 0.8386532102375615
14.373162344417588 402.5672080483718 0.8394816643151175
14.378389899371005 404.2466669192036 0.8415484679248426
14.38361745432442 406.44237950184385 0.8440685087048421
14.388845009277837 402.8549313651551 0.840266717583551
14.394072564231253 398.31976847392065 0.8354239466831679
14.39930011918467 396.57201759012213 0.8336880071118515
14.404527674138086 396.64603252706274 0.8335047746039076
14.409755229091502 393.7072883571763 0.8308321135957977
14.414982784044918 389.22243308436515 0.8261945915930267
14.420210338998334 384.4877677102146 0.8216993533894649
14.42543789395175 382.5785396030651 0.8199947655548567
14.430665448905167 379.1833713087417 0.8165997937771791
14.435893003858583 376.62496933513324 0.8146955002401522
14.441120558811999 376.11890497021693 0.8145044978325982
14.446348113765415 379.5163541640242 0.8172640141869388
14.451575668718831 383.3628753554558 0.8209993742723657
14.456803223672248 389.8325105650998 0.8273624632952201
14.462030778625664 400.6964433754674 0.8384687250273994
14.46725833357908 415.69012701343723 0.8538996612054593
14.472485888532496 444.4387181474125 0.8822767184608078
14.477713443485912 476.16968791039704 0.9130039387325718
14.482940998439329 511.4923353664928 0.9462927605743725
14.488168553392745 541.4760389276142 0.973457408613409
14.493396108346161 560.5707332362624 0.9905865086117556
14.498623663299577 562.9851807494134 0.992646561486506
14.503851218252994 543.8280647934172 0.9753601766095726
14.50907877320641 509.7490734452202 0.9446109673878978
14.514306328159826 467.63277480755414 0.9047637306294557
14.519533883113242 428.48784139957627 0.8665426002121065
14.524761438066658 397.5732319860416 0.8350479737866299
14.529988993020075 373.4927305669796 0.8102699437506204
14.53521654797349 358.4156838383988 0.79427616618244
14.540444102926907 350.55361284441716 0.7860572159715885
14.545671657880323 347.0828984493583 0.7824678359484645
14.55089921283374 340.77427931525654 0.7756112294858829
14.556126767787156 336.97315664616264 0.7717572218742063
14.561354322740572 336.22117090776976 0.7708993718519453
14.566581877693988 335.75860448835965 0.7703406737058984
14.571809432647404 337.5695357939075 0.7721157264548068
14.57703698760082 335.71159087779506 0.7702902284646937
14.582264542554237 336.85264632466607 0.7717210230716304
14.587492097507653 334.2995752821383 0.7686570742086041
14.592719652461069 332.9486815198767 0.766295009592644
14.597947207414485 331.4744262552843 0.7644111182220013
14.603174762367901 331.32591212300485 0.7635040184772304
14.608402317321318 337.33303300268517 0.7705992673115868
14.613629872274734 339.0837794907718 0.7720259361523932
14.61885742722815 339.1402661429766 0.7720322833235591
14.624084982181566 338.3974564170598 0.7711222723518046
14.629312537134982 337.24667331867903 0.7691491067372913
14.634540092088399 341.28642867402095 0.7737362914854684
14.639767647041815 343.3231355976254 0.7761462460409321
14.644995201995231 339.84219516531385 0.7725613746868102
14.650222756948647 339.9138201399841 0.7719883752420317
14.655450311902063 337.49421988312344 0.7682020486270648
14.66067786685548 338.20634625947565 0.768026323953176
14.665905421808896 340.4107308764177 0.7714451768858741
14.671132976762312 341.54073310802613 0.773345201213829
14.676360531715728 338.8051114988678 0.7698709827177265
14.681588086669144 333.0249363786163 0.7627531125871111
14.68681564162256 329.0417219769901 0.7581545499715626
14.692043196575977 326.8459526617519 0.7563339374413772
14.697270751529393 324.2308300773548 0.7540168946832952
14.70249830648281 322.99230680859733 0.7528177362743705
14.707725861436225 322.6835184696676 0.7520731041993165
14.712953416389642 323.48977713956157 0.7536205704409152
14.718180971343058 325.06040448952064 0.7556627999865458
14.723408526296474 327.89987810698653 0.7593207718522068
14.72863608124989 329.4058473059878 0.7605681518945999
14.733863636203306 329.8913291687193 0.7607831034867261
14.739091191156723 330.5180511279785 0.7608050613600312
14.744318746110139 329.1807481566378 0.7592090691096873
14.749546301063555 330.43847981156915 0.7606265936690462
14.754773856016971 328.3012934465909 0.7589253189387911
14.760001410970387 328.0177376715409 0.7597598081832024
14.765228965923804 329.01504605306417 0.7601583160661627
14.77045652087722 330.1864953296572 0.7617760632946892
14.775684075830636 333.01328258970346 0.7641756841195744
14.780911630784052 335.35797376748747 0.7656977509336729
14.786139185737468 340.0554034255127 0.7706843367990336
14.791366740690885 347.2670837464383 0.7783310736117118
14.7965942956443 352.2329104253679 0.7832195426199051
14.801821850597717 355.463113633132 0.7865963666736752
14.807049405551133 357.35993081983355 0.7877014908833558
14.81227696050455 360.5802539489051 0.7911850006651341
14.817504515457966 369.4848458268787 0.8015777847953601
14.822732070411382 378.33181771606877 0.8111133502080945
14.827959625364798 388.8420655084185 0.8223888764791681
14.833187180318214 396.85879115987086 0.8309904402813686
14.83841473527163 404.63740000682384 0.8386373961691311
14.843642290225047 410.1345023308234 0.844154738768533
14.848869845178463 417.24936218210627 0.851064417628947
14.854097400131879 423.86740789973527 0.8579181959375657
14.859324955085295 426.76747420717635 0.8609541300176691
14.864552510038711 429.17180712537896 0.8628437347775905
14.869780064992128 428.74550370547115 0.862787165215461
14.875007619945544 428.0087660844178 0.8620350167590183
14.88023517489896 423.8224309879758 0.8578126816302845
14.885462729852376 417.65114741138444 0.8517836526396221
14.890690284805792 409.2037576980101 0.8431035426062533
14.895917839759209 405.2938904027378 0.8388252826695028
14.901145394712625 397.70667228521984 0.8315578663579674
14.906372949666041 392.88454061727776 0.8260622543656385
14.911600504619457 386.07545672605295 0.8192420658404707
14.916828059572873 381.7203597343069 0.8148630152537707
14.92205561452629 373.4970903552436 0.8060853390149332
14.927283169479706 367.11609230079057 0.7998514532983106
14.932510724433122 364.50661671235616 0.7976065100856612
14.937738279386538 365.9182123927633 0.7987777080599556
14.942965834339955 367.7781493431047 0.8010476034949475
14.94819338929337 365.1622353240221 0.7976233539503612
14.953420944246787 360.5156140975048 0.7918897160061369
14.958648499200203 360.07959254240654 0.7920145742118314
14.96387605415362 360.6628918381103 0.7928913479307851
14.969103609107036 362.4346550684286 0.7949342480713846
14.974331164060452 365.10765471816444 0.7976066106452998
14.979558719013868 367.23981471373946 0.7993171824256992
14.984786273967284 371.17012617669354 0.8039223118793275
14.9900138289207 375.7119235637776 0.8088758157052331
14.995241383874117 380.66812492266797 0.8140085477045926
15.000468938827533 385.44554420515 0.818818397476885
15.005696493780949 391.1126178106789 0.8251657627497505
15.010924048734365 393.2494391173669 0.8274450588355942
15.016151603687781 395.1394881821206 0.8301030805072008
15.021379158641198 399.6135421296883 0.8347263103168472
15.026606713594614 400.1668871425398 0.8350707843518327
15.03183426854803 405.07000806048427 0.8401732033838255
15.037061823501446 404.38192996840024 0.8393188518557261
15.042289378454862 401.2248392917372 0.835526216431573
15.047516933408279 394.6042257940853 0.8289200063740028
15.052744488361695 388.6089225057153 0.8220749425638839
15.057972043315111 384.5435405064994 0.8180534982522123
15.063199598268527 377.48189614176886 0.811157596187738
15.068427153221943 373.0301255211342 0.8069043920308786
15.07365470817536 367.8656977884793 0.8013053369711981
15.078882263128776 362.33326356284664 0.7950478363722235
15.084109818082192 356.7281712677418 0.7884150800919081
15.089337373035608 356.064537561158 0.787501748724918
15.094564927989024 352.50322643943895 0.7842004586828216
15.09979248294244 349.8576025900754 0.7820976898638305
15.105020037895857 343.46111382748063 0.7758857675298699
15.110247592849273 338.1898437263719 0.7705545500868006
15.11547514780269 334.45012217725804 0.7653073734557199
15.120702702756105 332.9150467515608 0.763299232580463
15.125930257709522 333.6191270018737 0.7632004578525934
15.131157812662938 331.8516415231753 0.7613033926535973
15.136385367616354 330.2971924920385 0.7608618498239784
15.14161292256977 326.69966568369847 0.7575031012599168
15.146840477523186 319.88263769534404 0.7501334810677153
15.152068032476603 318.43311292120325 0.7477148248018597
15.157295587430019 317.50512503836313 0.7466258753733219
15.162523142383435 317.1803892786876 0.746569167772547
15.167750697336851 314.5877807259957 0.743685558753237
15.172978252290267 313.4482161925136 0.7427855766078892
15.178205807243684 311.1811823728411 0.740441333674831
15.1834333621971 308.6953936627478 0.7372361694463484
15.188660917150516 306.4096169475634 0.7339730308826186
15.193888472103932 303.7783466859932 0.7308146245317076
15.199116027057348 304.30755406422645 0.7314259033022033
15.204343582010765 303.66882052724685 0.7307761566011506
15.20957113696418 303.52603423390804 0.7312040930622663
15.214798691917597 300.7648077959917 0.7285709382106632
15.220026246871013 300.04203511535724 0.7287326607096319
15.22525380182443 301.6737886234739 0.7316417000503831
15.230481356777846 302.94305035334696 0.7333918190931576
15.235708911731262 304.3639158650407 0.7352518443163716
15.240936466684678 302.20539503405274 0.7309802905144569
15.246164021638094 301.5351964836038 0.7305932783396027
15.25139157659151 300.876850540181 0.7299262903245417
15.256619131544927 299.2110204255713 0.7295082244779627
15.261846686498343 297.1308765408603 0.727798355433868
15.267074241451759 294.6071393792784 0.7247054575814349
15.272301796405175 291.198702189289 0.7193123349999107
15.277529351358591 291.66261473219305 0.7203661364631774
15.282756906312008 290.2958094231388 0.7186938577154548
15.287984461265424 290.5218927262755 0.7191751599935174
15.29321201621884 290.2569003631881 0.7200579237197124
15.298439571172256 292.91064938653625 0.722428410265771
15.303667126125672 293.10978365125925 0.7234995241444071
15.308894681079089 291.05807883701334 0.7194984680588242
15.314122236032505 290.1184473568102 0.716665463863953
15.319349790985921 288.03027670582605 0.7133530461581955
15.324577345939337 292.40337347647704 0.7187722249519366
15.329804900892753 293.4937800509185 0.7206252295495605
15.33503245584617 295.47144862048515 0.7234238864437101
15.340260010799586 295.12965909021165 0.7237868827320438
15.345487565753002 297.75613075004725 0.7275609685357302
15.350715120706418 301.723854314269 0.7320410861769244
15.355942675659835 302.8920670568837 0.732525428402469
15.36117023061325 304.23671702960456 0.7342194790788732
15.366397785566667 303.30707596017044 0.7320238409159351
15.371625340520083 304.316385514634 0.7325266559789878
15.3768528954735 308.977855589266 0.7373245694308511
15.382080450426916 315.36117078150494 0.7444290263040275
15.387308005380332 321.32342293655364 0.7517124899012756
15.392535560333748 325.47783223971896 0.7568544056637548
15.397763115287164 325.34681444319835 0.7656725932556815
15.40299067024058 325.64578112995775 0.774361973613618
15.408218225193997 324.078117519729 0.7772245882934659
15.413445780147413 324.086737251848 0.7812717119065113
15.418673335100829 324.10148150109717 0.7850488566878622
15.423900890054245 323.9458776335481 0.78629726868559
15.429128445007661 325.45607760968267 0.7906660792083368
15.434355999961078 323.7255702316305 0.7916413904509132
15.439583554914494 322.6178927205331 0.7943462901010789
15.44481110986791 320.3618316578851 0.7959103959944658
15.450038664821326 318.353014006608 0.7956679087116393
15.455266219774742 316.3426060462219 0.7951630169271293
15.460493774728159 314.6906876383926 0.7954589683834383
15.465721329681575 316.02046135230177 0.7981437053294599
15.470948884634991 316.302536292742 0.800569427595153
15.476176439588407 317.9716698422354 0.8040587449906955
15.481403994541823 317.5953193597831 0.8058639960551395
15.48663154949524 316.699271020651 0.8084419207053044
15.491859104448656 315.16955119472306 0.8093480208542292
15.497086659402072 310.3258986486694 0.8062494850503276
15.502314214355488 310.19084743062405 0.8076393116721878
15.507541769308904 309.64369362941164 0.8082068364632145
15.51276932426232 308.1769024844074 0.8081402235672127
15.517996879215737 308.72957982753826 0.8110384087820838
15.523224434169153 306.5606633647884 0.8094238520636481
15.52845198912257 307.40688000972415 0.8110846527672418
15.533679544075985 307.1018231093121 0.811868640869768
15.538907099029402 305.2831987717741 0.8107647548008383
15.544134653982818 308.3423107666449 0.8178501026071661
15.549362208936234 313.21959790519685 0.8264487975868139
15.55458976388965 317.4638221478511 0.8339420444734851
15.559817318843066 318.65291106906665 0.8381630033438914
15.565044873796483 314.41601692959 0.8341664093126785
15.570272428749899 315.12237421063253 0.8362726372297519
15.575499983703315 316.37573754702413 0.8383442546368475
15.580727538656731 320.8401679742512 0.8450700531732297
15.585955093610147 321.5634179418486 0.8470344730192667
15.591182648563564 321.54762511723993 0.849896983978299
15.59641020351698 321.30312099939925 0.8515521176757465
15.601637758470396 322.11130039568667 0.8534171694013445
15.606865313423812 321.38417497237117 0.853421701468474
15.612092868377228 319.7281448492197 0.85237872809316
15.617320423330645 321.32821221688977 0.856058554573665
15.62254797828406 320.270940144575 0.8562020696744282
15.627775533237477 318.19712727849725 0.8546892191703221
15.633003088190893 315.33235498949796 0.8534048455662389
15.63823064314431 314.4807778628297 0.8496923126797375
15.643458198097726 313.53555808698906 0.8359927457979742
15.648685753051142 315.88483846767303 0.833516579677952
15.653913308004558 315.67930694988723 0.827342428337097
15.659140862957974 317.95459232430125 0.8271988410952176
15.66436841791139 317.81813804517407 0.8232105984217596
15.669595972864807 317.6337258283435 0.8192881419637196
15.674823527818223 316.3164037324222 0.8157653295929961
15.680051082771639 313.62565006721934 0.8115356701804383
15.685278637725055 315.3541384346261 0.8128677344596461
15.690506192678471 311.7581948469442 0.8072706714584632
15.695733747631888 312.56934873105786 0.8056060615086005
15.700961302585304 307.63618351796214 0.7971638782296472
15.70618885753872 309.0740406399867 0.7982534089938855
15.711416412492136 309.3942834041123 0.7983982474023696
15.716643967445552 310.63615274493355 0.7993359878524658
15.721871522398969 313.91373438854623 0.8031784035176336
15.727099077352385 315.653153340082 0.8036200865361887
15.732326632305801 318.3168925167501 0.8063625861311542
15.737554187259217 319.20504592936794 0.8066831695275218
15.742781742212633 318.8500865422461 0.8048695450014586
15.74800929716605 323.79027442888304 0.8109299744014449
15.753236852119466 322.56572591650064 0.8083604730338527
15.758464407072882 324.33198855602905 0.8093959483510053
15.763691962026298 321.10230879051056 0.8037052060267318
15.768919516979715 319.56504416913515 0.7990655200849583
15.77414707193313 321.2647207582367 0.8004807766897178
15.779374626886547 321.3453490254808 0.8006087132233668
15.784602181839963 323.2780986422111 0.8021953541883801
15.78982973679338 325.07406574800945 0.8047520639070357
15.795057291746796 324.058822927472 0.802909375667145
15.800284846700212 325.5535671079728 0.8046287209471462
15.805512401653628 323.4287788490612 0.8010526340640332
15.810739956607044 324.08342126411264 0.8003291313679514
15.81596751156046 327.97907449766143 0.8035896523755206
15.821195066513877 326.82713874289163 0.8014213064832185
15.826422621467293 326.0985701583272 0.799755814073604
15.831650176420709 324.0750352952009 0.7969492769468586
15.836877731374125 323.9794949057789 0.7971086731632382
15.842105286327541 323.75630036684765 0.7968053177980197
15.847332841280958 323.4360247479747 0.7968355290184765
15.852560396234374 318.94533141366026 0.7915248906156709
15.85778795118779 315.9339402793914 0.7874223098055373
15.863015506141206 315.7205974922664 0.7866568647123324
15.868243061094622 314.49342582870884 0.7843650160115601
15.873470616048039 310.68358096805014 0.7786700619011427
15.878698171001455 307.49608035185094 0.7736428863686309
15.883925725954871 305.52443976260355 0.7702587510817169
15.889153280908287 304.6429406153446 0.7697975969777028
15.894380835861703 308.3803219629581 0.775218811085773
15.89960839081512 308.5997211105236 0.7756212373685479
15.904835945768536 310.3478453918304 0.7767147054672546
15.910063500721952 312.5528492486725 0.7786922699242571
15.915291055675368 312.97640845053814 0.7795134903343174
15.920518610628784 311.8200499067295 0.7772767769237635
15.9257461655822 309.4255778511063 0.773454591456669
15.930973720535617 308.73279398949666 0.7711664678527705
15.936201275489033 307.81334108063 0.7693712467772876
15.94142883044245 309.5526391819317 0.7713142490532605
15.946656385395865 310.7310148019808 0.7731365121319999
15.951883940349282 310.3700545426788 0.773050172540664
15.957111495302698 311.6906101566319 0.7741270944653484
15.962339050256114 310.37832748132246 0.7725807065063456
15.96756660520953 307.64116209441283 0.7687753223811287
15.972794160162946 302.723375806575 0.7629908826663743
15.978021715116363 299.015910834957 0.758819530819736
15.983249270069779 298.05010172373414 0.7565666999427128
15.988476825023195 298.061210575856 0.7565656365569385
15.993704379976611 296.9411327831745 0.7567742476039043
15.998931934930027 294.23025790937265 0.7537430056381875
16.004159489883442 291.9932694124339 0.752060219215634
16.009387044836856 289.1220448008493 0.7466446896403197
16.01461459979027 289.18087248462194 0.7465065541647538
16.019842154743685 291.44623247435845 0.7489545449593481
16.0250697096971 295.28049555965293 0.7539382129274461
16.030297264650514 298.66442055232676 0.7587818252574076
16.03552481960393 302.790405879253 0.7639371650303125
16.040752374557343 305.2276991846173 0.7655273147398638
16.045979929510757 306.91194668506046 0.7671986136929132
16.05120748446417 308.2711896199989 0.7689376962910857
16.056435039417586 310.5663666121638 0.7722626662366301
16.061662594371 313.02667897679487 0.7762010579382784
16.066890149324415 316.8243934243052 0.7800496832040926
16.07211770427783 318.09555507996623 0.7803244031226693
16.077345259231244 318.9793006850169 0.780885351507904
16.08257281418466 318.7330031121085 0.7796179154191946
16.087800369138073 320.2009386602502 0.7812418404787637
16.093027924091487 318.6087226802584 0.7793761936340347
16.0982554790449 315.81036535033905 0.7752226923988933
16.103483033998316 318.5140227928308 0.7794521910999279
16.10871058895173 320.6273178355112 0.7817830386756427
16.113938143905145 323.27156188803923 0.7857483477982208
16.11916569885856 321.76770092426693 0.7848074388443288
16.124393253811974 317.93960571572273 0.7807153559126276
16.129620808765388 314.3797886260032 0.7769589570277763
16.134848363718802 310.7553261025826 0.7715733192230351
16.140075918672217 305.9321509475629 0.7644900092054748
16.14530347362563 303.5040428884182 0.7615906856072678
16.150531028579046 304.11014043588483 0.7627953987450314
16.15575858353246 304.53388714633076 0.7642365365807768
16.160986138485875 303.33819253125955 0.7628791403212921
16.16621369343929 300.1149990260295 0.7587775589234439
16.171441248392703 298.9155872090822 0.7563407376824041
16.176668803346118 298.31027792461066 0.7547988302113386
16.181896358299532 299.85740766720284 0.7564131236622242
16.187123913252947 302.85643196511927 0.7615517737579516
16.19235146820636 303.0361833129003 0.762578435802356
16.197579023159776 304.6699163466746 0.7648748217085891
16.20280657811319 300.30556557695115 0.758445587902272
16.208034133066604 294.8285897919166 0.7510537421409386
16.21326168802002 293.5045414034435 0.7499122240175555
16.218489242973433 293.57236144096504 0.7508498256949399
16.223716797926848 294.17907932865387 0.7533185558216446
16.228944352880262 291.5731867819389 0.7480953792699396
16.234171907833677 290.2181790863008 0.7452852042381662
16.23939946278709 288.97655723205156 0.7434706732848484
16.244627017740505 285.4726444570877 0.7391342532692537
16.24985457269392 282.9637893208539 0.7367829489704456
16.255082127647334 278.22596354472745 0.7311830809345964
16.26030968260075 275.1807692959638 0.7266013709456353
16.265537237554163 273.11040493317284 0.7238486095277229
16.270764792507578 274.6779337162307 0.7247379932001574
16.275992347460992 276.0861420600957 0.7266779311775341
16.281219902414406 279.3146210940802 0.732099110339766
16.28644745736782 279.53477209526426 0.73279537487217
16.291675012321235 280.75429192616576 0.7334532895285377
16.29690256727465 280.954108866026 0.7322327787940311
16.302130122228064 279.23372245113876 0.7290294075357568
16.30735767718148 282.4045245900556 0.7342259971894483
16.312585232134893 282.477411179236 0.7346878336535629
16.317812787088307 283.4076718162353 0.7359847372564211
16.323040342041722 284.75359871899406 0.7367708484660876
16.328267896995136 287.5155700543354 0.7401638315981147
16.33349545194855 286.61924997221325 0.7378141673555191
16.338723006901965 286.557642531437 0.7378403463687765
16.34395056185538 288.5982583395536 0.7393044302590018
16.349178116808794 291.43116997043813 0.743273369823003
16.35440567176221 298.5584986365957 0.7509430749706041
16.359633226715623 306.9659912053668 0.7599663277007154
16.364860781669037 319.2438280374514 0.7741151704977364
16.37008833662245 334.78466253689254 0.7908887550825207
16.375315891575866 348.99414035442413 0.8068275430140137
16.38054344652928 357.8928061159073 0.8161176952956474
16.385771001482695 364.3000779880072 0.8225433732870898
16.39099855643611 363.93186348873604 0.8216766181225676
16.396226111389524 357.6058295277966 0.8140330674547462
16.401453666342938 349.40278679559395 0.8051356223633954
16.406681221296353 344.1527348411527 0.7997170756371843
16.411908776249767 340.55648928793863 0.7950388160138299
16.41713633120318 340.3972493054164 0.7945746830677645
16.422363886156596 338.90438030660715 0.7924754993781596
16.42759144111001 338.76432819008704 0.7910395456139185
16.432818996063425 343.0607909396761 0.7962504366207337
16.43804655101684 348.67674550012487 0.8020713237438295
16.443274105970254 354.55255034981013 0.8086273347343456
16.448501660923668 362.6418314572578 0.8180233776702736
16.453729215877082 370.1863491434961 0.8251386358493866
16.458956770830497 376.91730764263986 0.8334145230097664
16.46418432578391 380.7979602154143 0.8378937320170196
16.469411880737326 380.7601134364537 0.8374126784345568
16.47463943569074 375.0603158612722 0.8312118884460695
16.479866990644155 364.21412441247037 0.8187242864948079
16.48509454559757 350.10074551258487 0.8030803804161554
16.490322100550983 338.5426031004543 0.7910107719832339
16.495549655504398 330.3983400479465 0.7821188090858218
16.500777210457812 325.0260489325632 0.7774119959323714
16.506004765411227 320.8173958725499 0.7730161236622553
16.51123232036464 315.6627294610695 0.7671129863444158
16.516459875318056 307.41843559980623 0.7574060139476906
16.52168743027147 301.553713319282 0.7505489162386623
16.526914985224884 299.53409232277045 0.7478415270745987
16.5321425401783 300.20643258642116 0.7482014657250018
16.537370095131713 300.1339718978564 0.7469414388821252
16.542597650085128 298.1985528049724 0.7443553196230273
16.547825205038542 297.40136044326647 0.7431691738082521
16.553052759991957 300.8442756078245 0.747217668794075
16.55828031494537 301.79061778711997 0.7490525601223298
16.563507869898785 301.02831466322993 0.7477873536098136
16.5687354248522 297.3477852701345 0.7436737645207797
16.573962979805614 294.2121703010402 0.7397054919190775
16.57919053475903 291.7430183578967 0.7367434523884625
16.584418089712443 286.6221215847498 0.7307569463691324
16.589645644665858 281.2993312552202 0.7240113751964652
16.594873199619272 280.2521569747254 0.7224690712570419
16.600100754572686 280.2654446522232 0.7229599371644326
16.6053283095261 276.8325132696408 0.7175248537233075
16.610555864479515 271.56717579572506 0.7104045870341529
16.61578341943293 266.5531154930168 0.7037811532202162
16.621010974386344 263.97015457105755 0.700271709086921
16.62623852933976 264.32509852477324 0.7008798255403201
16.631466084293173 267.02116246224443 0.7050412685468362
16.636693639246587 269.7330725336033 0.7082579636886782
16.641921194200002 270.68630218244346 0.7101938484061575
16.647148749153416 269.9279166785645 0.7102319850706964
16.65237630410683 269.0290536013704 0.7093223994189886
16.657603859060245 268.22831350642724 0.7084378428719708
16.66283141401366 264.95586684717733 0.7049841686197355
16.668058968967074 261.19937783505077 0.6996961434957556
16.67328652392049 254.52076687919998 0.6902648065598321
16.678514078873903 251.3511632761171 0.6840046261052124
16.683741633827317 252.8556572214418 0.6852832739441019
16.68896918878073 253.29715175553002 0.6855312302098711
16.694196743734146 253.40854123221877 0.686622179428092
16.69942429868756 252.1981325326796 0.6842862610458713
16.704651853640975 251.32358051907025 0.6839342611413013
16.70987940859439 251.6215376737226 0.6835598620063699
16.715106963547804 250.80989721129092 0.6830928353998639
16.720334518501218 249.32750264999888 0.6807190012644384
16.725562073454633 246.7212664464994 0.6770995242048156
16.730789628408047 244.54679657474026 0.6736483245310928
16.73601718336146 246.62152138245594 0.6769810140586101
16.741244738314876 247.06493368827432 0.6777206167571603
16.74647229326829 246.7762603115035 0.6778506960020386
16.751699848221705 246.33191692826227 0.6766612490622667
16.75692740317512 243.02699989949863 0.6719918571724812
16.762154958128534 240.28696761916942 0.6680079005403053
16.767382513081948 238.94566985577345 0.6678934405082181
16.772610068035362 237.74585920789457 0.6667472039956319
16.777837622988777 239.7463879777088 0.6680262798052097
16.78306517794219 242.89886520051365 0.6722391245350372
16.788292732895606 244.71816246139215 0.6755595710183958
16.79352028784902 245.0202053984332 0.6769390713647041
16.798747842802435 242.57518089589624 0.6732921865677348
16.80397539775585 240.90798035265 0.6687890312217906
16.809202952709263 238.56396967607205 0.6657615811666632
16.814430507662678 239.90400930974678 0.6695562434776554
16.819658062616092 238.2054486675017 0.6683408731670172
16.824885617569507 237.42360957895346 0.6662360714136244
16.83011317252292 237.24478285355445 0.6640539222812069
16.835340727476336 239.93746646284592 0.6676003487191957
16.84056828242975 241.35446645950216 0.6696184750570524
16.845795837383164 240.31181036282396 0.667808067557556
16.85102339233658 237.26492088912855 0.6639173052613531
16.856250947289993 237.90467924925898 0.6641532356091195
16.861478502243408 237.18400726371226 0.6637255925450775
16.866706057196822 236.4628504543996 0.6627947506703917
16.871933612150237 234.74004537228515 0.6613560401498164
16.87716116710365 236.5687272039998 0.664098379124144
16.882388722057065 237.30318083298278 0.666051706241181
16.88761627701048 237.7596621969732 0.6658053173002096
16.892843831963894 236.56320984385349 0.6641897977332876
16.89807138691731 232.7155158736435 0.6588806224817777
16.903298941870723 231.95438291291944 0.6574983322192238
16.908526496824138 233.59166695787366 0.6593357167747816
16.913754051777552 234.98924632130112 0.6614010888200323
16.918981606730966 236.61729432301894 0.6638911675999136
16.92420916168438 236.97449201460861 0.6640059864264811
16.929436716637795 236.18765827444054 0.664030038672591
16.93466427159121 235.85975921028347 0.6618147154949579
16.939891826544624 235.61379206402398 0.6624364202741241
16.94511938149804 234.95377161543308 0.6621332995244145
16.950346936451453 232.89573423274726 0.6592310265498598
16.955574491404867 231.80155652650268 0.6586904281126524
16.960802046358282 231.65159489987764 0.660096413194613
16.966029601311696 230.58897930281057 0.6571118293503546
16.97125715626511 229.8218787178109 0.654574369169034
16.976484711218525 229.722992960059 0.6523361877858137
16.98171226617194 229.1900527570833 0.6521255589434608
16.986939821125354 227.78173179439332 0.6526036494070322
16.99216737607877 229.78866461208275 0.6552173778710335
16.997394931032183 231.99319050221848 0.6580760550393724
17.002622485985597 233.4878786378465 0.6584281942923335
17.00785004093901 236.35322133296688 0.6625827014388188
17.013077595892426 236.15335600571436 0.6614952021450979
17.01830515084584 235.7277966044114 0.6607321682687264
17.023532705799255 233.72720745138605 0.657656910810281
17.02876026075267 231.73024943760313 0.6541777560085003
17.033987815706084 230.56329494139285 0.6519862474160455
17.039215370659498 230.99804981279613 0.6535687013232813
17.044442925612913 230.6190554433341 0.6540385070424884
17.049670480566327 231.570379930478 0.6556146382349405
17.05489803551974 230.7721589131322 0.6543025836172528
17.060125590473156 233.4380687777243 0.6568715035890854
17.06535314542657 234.8752476745926 0.6593384078483354
17.070580700379985 239.90025344610876 0.6657093574296338
17.0758082553334 240.51052602026095 0.6647614930815
17.081035810286814 240.88080839396414 0.6656945029739865
17.086263365240228 243.88713228507896 0.6702904776569749
17.091490920193642 242.82119490651345 0.6696579592528947
17.096718475147057 243.6903239568515 0.6711029858465456
17.10194603010047 242.17708483752602 0.666879085162341
17.107173585053886 239.5677738416312 0.6627992959346309
17.1124011400073 241.3348413605807 0.6656324201897281
17.117628694960715 242.11252624169063 0.667000390209324
17.12285624991413 243.8396966247701 0.6701983048852763
17.128083804867543 245.42923974514196 0.6724821396267765
17.133311359820958 246.59119839923687 0.6736520942441826
17.138538914774372 245.42329447271172 0.6734245829646959
17.143766469727787 242.889223821808 0.6700521285744918
17.1489940246812 243.5233288044157 0.6712332846916674
17.154221579634616 243.51856298423115 0.6705693737271696
17.15944913458803 240.30077600142025 0.6645501415810134
17.164676689541444 239.24049216261344 0.662502982608209
17.16990424449486 240.69816714545453 0.6636620308212325
17.175131799448273 247.95529919495306 0.6734712129297459
17.180359354401688 248.24809961400462 0.673122458228791
17.185586909355102 248.37230046901624 0.6727105640728575
17.190814464308517 246.43075650061306 0.6710636254589604
17.19604201926193 249.7693062474654 0.676727234842449
17.201269574215345 251.77023325047642 0.6787720814763701
17.20649712916876 250.4878443153299 0.6769124648546385
17.211724684122174 248.0757191776636 0.6748125528255049
17.21695223907559 246.42404504831816 0.6737648017667002
17.222179794029003 246.52043223992752 0.6745624801420224
17.227407348982418 246.75418446274975 0.6739269927776981
17.232634903935832 247.60272093470937 0.673753915448158
17.237862458889246 250.44316812038178 0.6775299871914852
17.24309001384266 249.80166201080337 0.6774569910213906
17.248317568796075 249.5092615352097 0.6769767036271969
17.25354512374949 250.1212636235795 0.6771320962176903
17.258772678702904 249.66181022224328 0.676101306213574
17.26400023365632 249.47339968434534 0.6753908168715165
17.269227788609733 245.90836714828777 0.6708425940447685
17.274455343563147 243.22327350447415 0.6674772236782349
17.279682898516562 243.8613944421213 0.669652124982327
17.284910453469976 244.04066770961765 0.6706750168295453
17.29013800842339 243.93565212170247 0.6698772967561374
17.295365563376805 244.74030544118318 0.669528258226122
17.30059311833022 249.64321752655516 0.6773865070032015
17.305820673283634 252.66826119865613 0.6816610185677521
17.31104822823705 254.84100959371764 0.6839401586245806
17.316275783190463 252.8755012023116 0.6796061298578008
17.321503338143877 250.83257844483748 0.6771838177190683
17.32673089309729 251.89896760682132 0.6802575080267934
17.331958448050706 252.97973365814522 0.6822470665909197
17.33718600300412 253.48115846005746 0.6812910022480109
17.342413557957535 252.94850537932652 0.6795690400632752
17.34764111291095 254.71089626220692 0.6811759615551811
17.352868667864364 259.1519424613997 0.6873471917121851
17.358096222817778 264.1373936299233 0.6926692629649743
17.363323777771193 265.9936096477931 0.6951993419236646
17.368551332724607 264.4089729842048 0.6931539894803042
17.37377888767802 261.65762926760704 0.6899981872929982
17.379006442631436 264.0908506040854 0.6929725223833811
17.38423399758485 265.23315515136886 0.6947159818776432
17.389461552538265 267.242408083341 0.6972686284189699
17.39468910749168 268.9707672483674 0.6998642656082332
17.399916662445094 272.8938185569575 0.7036858032171116
17.405144217398508 278.1604141744499 0.7101194426273685
17.410371772351922 279.3003698153729 0.7112705228351203
17.415599327305337 280.41994249733546 0.7121003366928632
17.42082688225875 281.6515440917406 0.7127832578748294
17.426054437212166 287.06272542920397 0.7190195886252668
17.43128199216558 290.9132834124197 0.7229264174965141
17.436509547118995 292.45362057819545 0.7250187396283369
17.44173710207241 294.9113512516321 0.7281018389622405
17.446964657025823 294.4744680575893 0.7278496425085552
17.452192211979238 293.32847272063924 0.726625988396091
17.457419766932652 290.89202570466716 0.7223119436597596
17.462647321886067 293.2292761521173 0.7256825053200014
17.46787487683948 292.82717221371473 0.7242437545471929
17.473102431792896 290.42574012784183 0.7214814295670336
17.47832998674631 289.01255468562584 0.7198687817429845
17.483557541699724 293.488737231635 0.7251703591194228
17.48878509665314 297.8827093941659 0.7308971104674941
17.494012651606553 300.3636397784459 0.7337218975812431
17.499240206559968 299.8611675170149 0.732528081440785
17.504467761513382 298.77833382503803 0.7319314279967057
17.509695316466797 301.66327239789933 0.7351450691535697
17.51492287142021 299.7223363724323 0.7330970708589026
17.520150426373625 300.48469430030957 0.7344984851745664
17.52537798132704 300.8216803932942 0.7353096116211065
17.530605536280454 299.5451293746335 0.7337844731926005
17.53583309123387 298.9125543460801 0.7331311883463019
17.541060646187283 295.91401256867687 0.7287788740237086
17.546288201140698 296.3095150970613 0.7296612462592318
17.551515756094112 296.7626881088195 0.7301475025247908
17.556743311047526 298.722399281602 0.732525756730046
17.56197086600094 299.10067184474667 0.7330922227471983
17.567198420954355 298.8210249611985 0.7332085687407682
17.57242597590777 299.3142419259385 0.7335272509690467
17.577653530861184 296.18933079388785 0.7302787121058661
17.5828810858146 292.11965571896764 0.7245960225407291
17.588108640768013 290.3387552033011 0.7222598005208387
17.593336195721427 290.51828541933037 0.7222128894219209
17.598563750674842 292.33546717953146 0.7244973097812748
17.603791305628256 291.703509812239 0.7237386396327247
17.60901886058167 292.62091240129416 0.7245878440028565
17.614246415535085 293.0859942108262 0.7247729254820696
17.6194739704885 291.13826477294003 0.7228793600524738
17.624701525441914 287.904276059252 0.7187769099225858
17.62992908039533 286.79289848004896 0.7181766295027088
17.635156635348743 288.8580178136736 0.7209197639827486
17.640384190302157 290.2554193971257 0.7230435723232157
17.64561174525557 291.81105242162636 0.7246832875457436
17.650839300208986 289.3655516825309 0.7210649329994235
17.6560668551624 288.49323730517256 0.7193574318444288
17.661294410115815 287.54174235202385 0.7180196844877856
17.66652196506923 290.3327502992859 0.7228829988770409
17.671749520022644 290.58114078654813 0.7232282765829938
17.676977074976058 291.3542335011612 0.7242908576487496
17.682204629929473 291.1787611053245 0.7225387821563364
17.687432184882887 292.4994459471723 0.7242666664691193
17.6926597398363 293.94726682286654 0.7261047661961376
17.697887294789716 296.5065102107958 0.7288077164297384
17.70311484974313 298.0913753001326 0.7303238100418311
17.708342404696545 298.51363042965653 0.731217570557305
17.71356995964996 298.2907475829587 0.7314348117876633
17.718797514603374 298.7213102570539 0.7325220092137024
17.724025069556788 302.95590952966825 0.7374065824721506
17.729252624510202 307.49877324700594 0.7425671619585098
17.734480179463617 308.0191385880681 0.7435268200558716
17.73970773441703 305.7921481847791 0.7400734629806712
17.744935289370446 301.05228139344223 0.7348911833833813
17.75016284432386 298.12755009455947 0.7308030092663442
17.755390399277275 295.7151915649501 0.7270350963527281
17.76061795423069 296.61663366618257 0.7283320230864408
17.765845509184103 293.5693137473805 0.7242097567704362
17.771073064137518 292.2305310582818 0.7231480181631366
17.776300619090932 289.91851422072534 0.7211090032041875
17.781528174044347 286.8399376789228 0.717953616739797
17.78675572899776 283.12616987044004 0.7136676564082088
17.791983283951176 279.6158803217176 0.7091053117948164
17.79721083890459 275.94598554068665 0.7039995084756988
17.802438393858004 274.01416674014877 0.7018461398308102
17.80766594881142 274.5091118633752 0.702771344736238
17.812893503764833 273.49967691266863 0.7027304422633139
17.818121058718248 271.3387986136302 0.6998068697940664
17.823348613671662 269.3387766304503 0.6962506863314083
17.828576168625077 266.96215219812944 0.6933096522035795
17.83380372357849 266.3023719647927 0.6926785764136126
17.839031278531905 266.19476782502426 0.6929354329054721
17.84425883348532 265.8295009774659 0.6933636791142673
17.849486388438734 265.45007031916816 0.691430840859216
17.85471394339215 265.440232757953 0.6917773185305105
17.859941498345563 265.9543917180505 0.6924607110299266
17.865169053298978 264.7379799205867 0.6919924981814551
17.870396608252392 264.2855255603006 0.6919794950386224
17.875624163205806 266.0561131362328 0.6934205386235487
17.88085171815922 265.8861687803988 0.6936531460361587
17.886079273112635 267.3109336946363 0.6968021507276028
17.89130682806605 267.2367946143692 0.6968338749642117
17.896534383019464 267.13230294246335 0.696454711519044
17.90176193797288 271.16185096628396 0.7005359764318406
17.906989492926293 274.3218382199941 0.703645681009476
17.912217047879707 281.4183879641848 0.7128829652790354
17.917444602833122 284.8315140078959 0.716332701143937
17.922672157786536 285.8784755647672 0.7169732817457117
17.92789971273995 282.9402356639403 0.7121025091721518
17.933127267693365 284.4785019932157 0.7129147681967525
17.93835482264678 287.540395236155 0.7179271173878152
17.943582377600194 289.8632747426597 0.7212633836827261
17.94880993255361 293.38463963841787 0.7257199970596372
17.954037487507023 294.95721204502615 0.7268604858309197
17.959265042460437 299.8667735488137 0.7320371993943217
17.96449259741385 303.0291149614977 0.7357766514625258
17.969720152367266 305.98788697809374 0.7398746090929581
17.97494770732068 308.0466111985629 0.7422589185975854
17.980175262274095 308.21193290083414 0.7433965538552235
17.98540281722751 308.1685692570019 0.7430759889169725
17.990630372180924 307.08159154097865 0.7415652731825771
17.995857927134338 307.0690756552402 0.7416685081273102
18.001085482087753 309.1253446316357 0.7430513963613543
18.006313037041167 311.56589021300437 0.7458186449743914
18.01154059199458 311.7823110848181 0.7451809149256607
18.016768146947996 308.3683287490839 0.7406031081010239
18.02199570190141 307.4763087622084 0.7395047577324175
18.027223256854825 306.6237133830644 0.7388787401110335
18.03245081180824 304.74436029173614 0.737172913321247
18.037678366761654 303.0423782548023 0.7365028022270603
18.042905921715068 301.04557235329366 0.7339432201328125
18.048133476668482 296.97480221175516 0.7302649313203323
18.053361031621897 293.66411939950865 0.7260732934854147
18.05858858657531 290.71862253829397 0.7214249414208157
18.063816141528726 288.54113438707407 0.7181387076586917
18.06904369648214 288.208359953306 0.7184170963557911
18.074271251435555 291.4313998811578 0.7223791880483412
18.07949880638897 296.59973371462434 0.7286035571037002
18.084726361342383 301.63455778551594 0.7338919885061549
18.089953916295798 306.1176838034535 0.7396138101028488
18.095181471249212 308.8189093078464 0.7424663033689332
18.100409026202627 313.6533466221963 0.7476876463880583
18.10563658115604 321.873916219192 0.7573991353952088
18.110864136109456 333.70558741017766 0.7701165392407473
18.11609169106287 351.7267185969385 0.7905032829683438
18.121319246016284 373.7881089155442 0.8144075947322148
18.1265468009697 397.57849654582475 0.8390475460407697
18.131774355923113 423.0649949424259 0.8658623395231744
18.137001910876528 453.24188317431896 0.8958238211744741
18.142229465829942 488.48185348705033 0.9297956663073627
18.147457020783357 520.2265163071344 0.9594784001080965
18.15268457573677 535.6442764247964 0.9732497869322948
18.157912130690185 532.5611998633277 0.970923254595427
18.1631396856436 511.16860230188996 0.9512652432394262
18.168367240597014 481.401353528592 0.9228877554442299
18.17359479555043 449.98837894172897 0.8928542013613038
18.178822350503843 422.07192333292915 0.8642893462353866
18.184049905457258 401.2055439987067 0.843174995173444
18.189277460410672 390.5590028211761 0.8318691148386261
18.194505015364086 386.8921039839709 0.8279146572448036
18.1997325703175 383.2880887172021 0.824072353012173
18.204960125270915 383.4823547725568 0.8240539908783797
18.21018768022433 384.1776565390733 0.8247046719751027
18.215415235177744 390.7085161401493 0.8321140128930906
18.22064279013116 398.2749362301414 0.8398182192605878
18.225870345084573 404.4994679474632 0.8462577021108696
18.231097900037987 409.49599073330415 0.8513196746789149
18.236325454991402 411.73679986351107 0.8533749207897918
18.241553009944816 413.027604626553 0.8550669734759531
18.24678056489823 411.33564126156585 0.8528498287993245
18.252008119851645 406.05959254113014 0.8476101904754264
18.25723567480506 400.4446325050415 0.8415058383339981
18.262463229758474 394.46934179779106 0.8350451848535974
18.26769078471189 388.5993789282455 0.828845342149195
18.272918339665303 384.67770214703677 0.8250063640792084
18.278145894618717 379.9903731917788 0.8202263934321518
18.28337344957213 373.6368756913847 0.8139328968917794
18.288601004525546 369.9847602106158 0.8098237731683632
18.29382855947896 365.8900990677425 0.8052316828395313
18.299056114432375 359.72814056715714 0.7980430637183419
18.30428366938579 352.1432941663113 0.7897691488144628
18.309511224339204 345.2867069509286 0.7822041760348348
18.314738779292618 339.6837321891655 0.7756592979601765
18.319966334246033 332.5490529812754 0.7679804406969093
18.325193889199447 328.20600222372514 0.7630655075213835
18.33042144415286 320.2654839973266 0.7548260690285337
18.335648999106276 315.6447441008541 0.7492415113198774
18.34087655405969 309.84092097670515 0.7424724968912856
18.346104109013105 305.80735324723054 0.7375580559906184
18.35133166396652 305.831303423807 0.738197584701933
18.356559218919934 304.7930265067318 0.7370426293861564
18.361786773873348 303.69495027337064 0.7362870330649631
18.367014328826762 302.1408634460952 0.734075350876962
18.372241883780177 298.4530618410683 0.7295557197624322
18.37746943873359 300.56477542637214 0.7322726856116079
18.382696993687006 301.2448243414709 0.7332153396042278
18.38792454864042 308.7815898611335 0.7449964816725065
18.393152103593835 315.9585336429319 0.7653161664420297
18.39837965854725 327.59817616312114 0.7854969750673065
18.403607213500663 343.94710132514206 0.8093888552287188
18.408834768454078 369.3785927282675 0.8426878881419908
18.414062323407492 399.4371596068309 0.8808040768097213
18.419289878360907 433.7433754445849 0.9222811832323812
18.42451743331432 463.65665848583325 0.9569135213769469
18.429744988267736 484.72718014209454 0.9831086402049329
18.43497254322115 492.97089441147176 0.9947544972126693
18.440200098174564 491.2883852293388 0.9969537544640332
18.44542765312798 483.5519300654083 0.9932906925736282
18.450655208081393 467.8908667237515 0.9800364480336897
18.455882763034808 449.50103843740357 0.9641441346634971
18.461110317988222 430.34051625758445 0.9466301143312906
18.466337872941637 414.38219169718104 0.9314666069583453
18.47156542789505 402.71983962124625 0.9214542894321691
18.476792982848465 390.4134712471078 0.9096669694989308
18.48202053780188 383.1761793733424 0.9045302469177089
18.487248092755294 380.3059280007029 0.9041114454627185
18.49247564770871 376.3547561629764 0.9014933652366924
18.497703202662123 373.7335073833644 0.9011041926385206
18.502930757615538 366.90757798479416 0.8942429607308882
18.508158312568952 360.1136530801062 0.8890441977646646
18.513385867522366 355.97197558163657 0.8871905849803838
18.51861342247578 352.58915288104845 0.8847624402119929
18.523840977429195 351.086018219018 0.8858043591650544
18.52906853238261 351.4236388586054 0.8874749233819191
18.534296087336024 349.62584292916614 0.887262228753951
18.53952364228944 349.8163799448328 0.8903773882498791
18.544751197242853 347.60218290616496 0.8889748894567988
18.549978752196267 348.18052335116676 0.8920737694476277
18.555206307149682 349.8624734129406 0.8963733541861562
18.560433862103096 355.40084394083055 0.9054341856232903
18.56566141705651 357.223751934353 0.9104834815832921
18.570888972009925 359.9834295720452 0.915725021551509
18.57611652696334 362.88281179540945 0.9211439030763529
18.581344081916754 368.07808605932695 0.929765911310057
18.58657163687017 375.2165184612177 0.9402575238352163
18.591799191823583 382.26300766017897 0.9517809206603924
18.597026746776997 392.3724620727727 0.966561014796205
18.60225430173041 399.4811111482441 0.9774725790578398
18.607481856683826 401.5424912147986 0.9825116643779571
18.61270941163724 398.85480808581633 0.9802156180700187
18.617936966590655 393.438235447429 0.9756674893082768
18.62316452154407 387.45420060753304 0.9678132991818954
18.628392076497484 389.2177085769908 0.9512164456816634
18.633619631450898 384.94842328566637 0.9366381673403409
18.638847186404313 383.3056920482769 0.9271903439083437
18.644074741357727 382.4711697757389 0.920861205404566
18.64930229631114 380.53550056211577 0.9153931658819139
18.654529851264556 377.9835620046122 0.9071298101650571
18.65975740621797 379.1671999457434 0.9060432583616479
18.664984961171385 381.8634521434503 0.9056132049592228
18.6702125161248 383.3401140566073 0.9045900899348829
18.675440071078214 387.8787884385669 0.908236219117966
18.680667626031628 391.55650034564974 0.9092888174963352
18.685895180985042 396.915420120159 0.9124483708244395
18.691122735938457 401.68997402802927 0.9150291037663372
18.69635029089187 403.4870409186648 0.9139696336699045
18.701577845845286 401.8845087132309 0.9108061542948502
18.7068054007987 395.7592910411227 0.9022561801012771
18.712032955752115 392.00797479611674 0.8963588577787237
18.71726051070553 386.0394006859351 0.8883545635576721
18.722488065658943 379.7389982197402 0.8795205547686742
18.727715620612358 369.0053879519759 0.8660403044025933
18.732943175565772 361.92936172646296 0.8566707552951173
18.738170730519187 356.20923804403697 0.8489515456929887
18.7433982854726 351.2111815870289 0.8425393981189273
18.748625840426016 349.1297066834229 0.8390896501495644
18.75385339537943 344.40489687428783 0.8328318081397428
18.759080950332844 340.8791691825756 0.8278251804011524
18.76430850528626 335.2799540237823 0.8196052485814724
18.769536060239673 328.0476742282776 0.808985354559948
18.774763615193088 322.20039215893456 0.7999703556281719
18.779991170146502 318.37666169892026 0.7935469607546782
18.785218725099917 314.77125226248165 0.7882750275247784
18.79044628005333 311.9759301787118 0.7836427235720994
18.795673835006745 310.0539515250479 0.7805851690746733
18.80090138996016 308.2239105992435 0.7782370845561983
18.806128944913574 305.5110622402975 0.7742576676117274
18.81135649986699 301.6482461745355 0.7685303583983883
18.816584054820403 298.52045562059783 0.7644189394018239
18.821811609773818 297.1623267519614 0.7622995187523987
18.827039164727232 297.16523455798455 0.7622225093972408
18.832266719680646 293.518613758046 0.7569855570875793
18.83749427463406 291.0964493914416 0.7537224086222135
18.842721829587475 294.1576830420799 0.7577223032463808
18.84794938454089 295.78845926307304 0.759716810468581
18.853176939494304 296.6666784413195 0.7605263019782028
18.85840449444772 293.68414190017194 0.755868491592831
18.863632049401133 295.1043119234195 0.7567501077773587
18.868859604354547 295.6002840705734 0.7575650525087217
18.87408715930796 296.3015415759624 0.7577136697488138
18.879314714261376 293.6090058071799 0.7545087323154669
18.88454226921479 290.7496094969885 0.7514863875298601
18.889769824168205 289.49588488148873 0.7493779913810915
18.89499737912162 287.0499957799753 0.7455791174888297
18.900224934075034 285.67623938837085 0.7446221883284431
18.90545248902845 284.764758562572 0.7437605943572445
18.910680043981863 285.40058868999137 0.744912861540724
18.915907598935277 286.5390470952817 0.7451241158358645
18.92113515388869 286.5210051708597 0.7436428287083997
18.926362708842106 285.3571366350454 0.7428813139977212
18.93159026379552 285.0927904005372 0.7444966768148168
18.936817818748935 282.8320985107087 0.7414534104423834
18.94204537370235 282.3173528730392 0.7395928012739055
18.947272928655764 283.04455792367804 0.7384482736213662
18.952500483609178 285.60076195217863 0.7409384936159658
18.957728038562593 283.29177982405275 0.7374185752354128
18.962955593516007 280.4160187835151 0.7327847984274025
18.96818314846942 276.57748923379637 0.7270667398102193
18.973410703422836 276.72684641541804 0.7265672975964033
18.97863825837625 280.44917764457983 0.7302399557950192
18.983865813329665 281.626944832683 0.732312086660297
18.98909336828308 281.18975015654144 0.7313244854331539
18.994320923236494 279.9786981202354 0.7302261362559092
18.999548478189908 278.8110905252947 0.7276545660264303
19.004776033143322 280.54655141155143 0.7305823988880873
19.010003588096737 286.4714204173364 0.737818121322972
19.01523114305015 290.30300986578345 0.7437232689313877
19.020458698003566 289.1786645496222 0.7438619251473504
19.02568625295698 288.082412488314 0.7423905302852288
19.030913807910395 287.08217719059974 0.7401762725561611
19.03614136286381 290.1864399194072 0.7422516150986457
19.041368917817223 292.3313113795941 0.7434338254558122
19.046596472770638 290.1022471588091 0.7400792410975486
19.051824027724052 286.34849655437205 0.7348832690144343
19.057051582677467 285.59373681482526 0.7327264970072707
19.06227913763088 284.40762893383317 0.7306484859812385
19.067506692584296 286.9921593934004 0.7334873495264912
19.07273424753771 287.30796176139 0.7334042486721658
19.077961802491124 289.8833869864302 0.7370339096183259
19.08318935744454 295.5193816441352 0.7440454635154972
19.088416912397953 295.3583982124715 0.7436691296208362
19.093644467351368 293.86223651311207 0.7417303188444773
19.098872022304782 292.5599808557994 0.7389606446254623
19.104099577258197 293.89093259974254 0.7403371269452808
19.10932713221161 296.7548910952148 0.7435233495883925
19.114554687165025 299.31202191980236 0.7467526924712905
19.11978224211844 300.61037662543646 0.7491211662746169
19.125009797071854 305.6260579442071 0.7551356384361307
19.13023735202527 310.66889276277004 0.7611754682072307
19.135464906978683 312.0327786991916 0.7631652753903848
19.140692461932098 308.8810826734429 0.7596230500514062
19.145920016885512 308.2341020696023 0.7592846761488216
19.151147571838926 306.3718179411149 0.7561752739795634
19.15637512679234 307.00500254570807 0.7560351417473733
19.161602681745755 308.99331549281095 0.7587721210775855
19.16683023669917 308.35338067670625 0.7580021311124523
19.172057791652584 306.6147389570918 0.7568167544275619
19.177285346606 302.7555249646235 0.7525936748758882
19.182512901559413 303.0654808587049 0.7518323455904473
19.187740456512827 301.80245477137015 0.7498261942020455
19.19296801146624 298.31003888569825 0.744475237360601
19.198195566419656 296.8041966907064 0.7431334830647001
19.20342312137307 297.1944617554734 0.7435023671061123
19.208650676326485 296.9914825767037 0.7418940403561585
19.2138782312799 294.36829772617176 0.7377116162188514
19.219105786233314 290.82699931184595 0.732490839767942
19.22433334118673 290.5332816650103 0.7325640808263046
19.229560896140143 289.9237763667089 0.7324127057456294
19.234788451093557 294.3440441541645 0.7385201306719563
19.24001600604697 294.67987628109404 0.7396558638633551
19.245243561000386 294.91050342672645 0.7396540503611783
19.2504711159538 293.28311441384085 0.7365141076847405
19.255698670907215 291.5832842298755 0.7344564601302713
19.26092622586063 290.6279507068237 0.7336832621199725
19.266153780814044 289.3972044403661 0.7321700972133776
19.271381335767458 288.5709110064265 0.7309560868126904
19.276608890720873 291.7857615040917 0.7338287941341095
19.281836445674287 294.5004789982454 0.7374056523587866
19.2870640006277 295.4511875234676 0.7388577695963027
19.292291555581116 292.15823531153467 0.7340811298913722
19.29751911053453 288.6998842132361 0.7300581130967881
19.302746665487945 288.4214633017296 0.729079351598968
19.30797422044136 293.53507425482513 0.7357012538318304
19.313201775394774 300.14036081700493 0.7445002072201341
19.318429330348188 303.7353088866694 0.7486684865789084
19.323656885301602 303.7050240957719 0.7482698464676614
19.328884440255017 306.18850042275415 0.7507995663132632
19.33411199520843 310.0557851278218 0.7549599933468316
19.339339550161846 314.02597030695784 0.7601059989539514
19.34456710511526 317.68714658033565 0.7634462193125954
19.349794660068675 321.94616863247194 0.7683689014771145
19.35502221502209 329.71697243734036 0.7778951805235712
19.360249769975503 335.84937205579274 0.7848400454388366
19.365477324928918 342.3785880262328 0.7923620190934706
19.370704879882332 348.58784268055854 0.798364015421316
19.375932434835747 360.40601878268467 0.811083171450176
19.38115998978916 369.9017322038314 0.8220616660860237
19.386387544742576 377.1538669381924 0.8300220360213459
19.39161509969599 379.49713514590724 0.8330492738828008
19.396842654649404 378.4477746928007 0.8316932598582216
19.40207020960282 382.1720091404374 0.8351978859004943
19.407297764556233 380.46733057468407 0.8334418442702103
19.412525319509648 379.93661558340096 0.8320413565898654
19.417752874463062 376.8004295926874 0.8285358869750161
19.422980429416477 374.19425009767576 0.825780130190947
19.42820798436989 370.2055963589876 0.8209326216461411
19.433435539323305 362.8608213504005 0.8133553293269498
19.43866309427672 356.7624001197836 0.8061390666181499
19.443890649230134 350.86437329924917 0.79931391575144
19.44911820418355 348.16690510919494 0.7959777717251202
19.454345759136963 346.15244967924724 0.7937462885833249
19.459573314090377 347.65553929661394 0.7962741656239688
19.464800869043792 348.9958932838933 0.7981622208313843
19.470028423997206 349.6842917560708 0.7987482835013361
19.47525597895062 348.48094921211145 0.7974372960049757
19.480483533904035 343.2372194004695 0.7907068032353507
19.48571108885745 340.4175496056565 0.7872564131107485
19.490938643810864 339.1671885393867 0.7854980367326115
19.49616619876428 338.2352003531723 0.7838819701454531
19.501393753717693 339.7038067136386 0.7856216968785722
19.506621308671107 341.1829873765327 0.7875335690671386
19.51184886362452 340.70532886109476 0.7873533219396525
19.517076418577936 339.31729901963723 0.7860522274966978
19.52230397353135 337.70471707954255 0.7836382429355521
19.527531528484765 339.8969532963954 0.7858334719397662
19.53275908343818 340.0564232075751 0.7860485713810444
19.537986638391594 341.51806461612193 0.7881851374906079
19.54321419334501 341.1162209215679 0.7877887577545751
19.548441748298423 342.36514774918726 0.7892130139328094
19.553669303251837 345.89615217664164 0.7930927928487361
19.55889685820525 347.92745895574967 0.7958702679343788
19.564124413158666 347.754272036295 0.795436205543435
19.56935196811208 348.76982779679605 0.7959395667181158
19.574579523065495 349.57983947206907 0.7964369877242882
19.57980707801891 352.64800114117077 0.7994280603622393
19.585034632972324 354.1871552321861 0.8011507316611473
19.590262187925738 357.28694134906243 0.8039834866074873
19.595489742879153 363.51738582590434 0.8111595258962062
19.600717297832567 368.25573638315456 0.8166761461128287
19.60594485278598 377.2505448405277 0.8266616167440533
19.611172407739396 380.39694524026936 0.8299568634661785
19.61639996269281 383.99118994742304 0.8332786327726955
19.621627517646225 383.937637106733 0.8328039790666735
19.62685507259964 386.05858179189664 0.8351243718703464
19.632082627553054 386.58569215736037 0.835502336142272
19.637310182506468 384.76152922326884 0.8336050130246698
19.642537737459882 385.9885346683803 0.8349950576056386
19.647765292413297 387.4452927340708 0.8361584874796257
19.65299284736671 391.927360355105 0.8410730004309609
19.658220402320126 388.88712735109755 0.8378197386673613
19.66344795727354 388.1480520991869 0.8373498042326802
19.668675512226955 386.60171292304256 0.8354214044912388
19.67390306718037 385.26978036328785 0.8335259740863844
19.679130622133783 384.3510954119895 0.8321635043147222
19.684358177087198 383.771844515412 0.831939453346739
19.689585732040612 385.3072308892784 0.8334330434462818
19.694813286994027 385.4395869446426 0.8337136282816487
19.70004084194744 384.64291488946856 0.8328420730082402
19.705268396900856 379.1710760979366 0.8268927953190716
19.71049595185427 374.97280589830115 0.8226302399823249
19.715723506807684 369.2525547422298 0.8159378670377667
19.7209510617611 370.679855295088 0.8179715040825423
19.726178616714513 370.98044467181114 0.8188910071600147
19.731406171667928 371.1141566857319 0.8186719427929737
19.736633726621342 367.5911299790045 0.8149594557183919
19.741861281574757 365.56090246383627 0.8115914748731975
19.74708883652817 363.45736762759225 0.8095682778941257
19.752316391481585 363.1388595175097 0.8092382604930783
19.757543946435 363.77444616513276 0.8094099214965248
19.762771501388414 364.89762054169137 0.8108928638298738
19.76799905634183 363.9213540123918 0.8094020066456532
19.773226611295243 361.1878904284121 0.8062149628020551
19.778454166248657 357.63882532546444 0.8026089249482428
19.783681721202072 351.5792529578827 0.7949743128032554
19.788909276155486 345.8951951335156 0.7888262119569309
19.7941368311089 342.8018835739575 0.7853391388788804
19.799364386062315 338.94742190942566 0.7816568965275105
19.80459194101573 335.3337187041677 0.778456167426346
19.809819495969144 332.8249914173321 0.7755211251731283
19.81504705092256 328.9348979167979 0.7711050010023229
19.820274605875973 329.51125658184895 0.7713277255441594
19.825502160829387 327.2653948445103 0.7679521601264258
19.8307297157828 325.6962225550931 0.766168893925856
19.835957270736216 321.7015833381483 0.7608856589306268
19.84118482568963 317.8875328777164 0.7568489221967423
19.846412380643045 316.13534154122624 0.7554925932234384
19.85163993559646 315.31468971230487 0.7544178103327707
19.856867490549874 314.8377526218378 0.754217995160429
19.86209504550329 313.7990838563056 0.752407872157593
19.867322600456703 311.4263936585595 0.7489959917813922
19.872550155410117 308.60658678548947 0.7448054865755833
19.87777771036353 308.5404616155841 0.7443461673137871
19.883005265316946 309.2789729926307 0.7462956430097901
19.88823282027036 309.56666405355224 0.7475089463655807
19.893460375223775 304.37019094189 0.7413202452330548
19.89868793017719 302.1625013689331 0.7383338648012636
19.903915485130604 303.79759308585676 0.7396744743138074
19.909143040084018 305.906309440974 0.7429467504800974
19.914370595037433 307.01770799711835 0.7448347201820011
19.919598149990847 306.03111559799544 0.742534565163646
19.92482570494426 304.1460256216099 0.7401126526692596
19.930053259897676 305.1617360895407 0.74077765677732
19.93528081485109 308.6100258148146 0.7452238666826588
19.940508369804505 309.1350776323703 0.7465115835973537
19.94573592475792 308.21609956731305 0.745897291754472
19.950963479711334 307.0860017851545 0.7448277433708831
19.956191034664748 307.88301949726014 0.7457248295562384
19.961418589618162 311.21784285489065 0.748449285768103
19.966646144571577 311.7386337275265 0.7487379471668133
19.97187369952499 316.3081480433945 0.7540686838752266
19.977101254478406 322.70196703068507 0.7612556729493015
19.98232880943182 328.0686724327026 0.7678252383870507
19.987556364385235 330.2621181528375 0.7697459717595718
19.99278391933865 334.747968863405 0.7747835173537848
19.998011474292063 340.6648486776736 0.7809866270965524
20.003239029245478 354.81783087498974 0.7969294686388639
20.008466584198892 370.687290466329 0.814764977561734
20.013694139152307 392.8126269157335 0.8385068061365477
20.01892169410572 413.60063438818264 0.8600552956614418
20.024149249059136 430.2737760715989 0.8769194883455949
20.02937680401255 441.37827894608006 0.8879198294676883
20.034604358965964 442.7503921280525 0.8892524172424369
20.03983191391938 437.8916512562797 0.8842184992992989
20.045059468872793 425.22708989711856 0.8713537341803582
20.050287023826208 412.20568974174176 0.8581189703472955
20.055514578779622 400.13574908472197 0.845624781438149
20.060742133733036 393.02251631116553 0.838376469038936
20.06596968868645 387.8175749556897 0.8324144061861186
20.071197243639865 383.36150328761306 0.8271182475035304
20.07642479859328 381.59908485779135 0.8255858616028544
20.081652353546694 385.57317177357186 0.8299679481464999
20.08687990850011 392.44613677333723 0.8372824678943533
20.092107463453523 401.8130668465343 0.8469331198868887
20.097335018406937 407.9253198335567 0.8527979127432285
20.102562573360352 419.5168186368876 0.8648995628390771
20.107790128313766 430.0798875982965 0.8753981155996338
20.11301768326718 436.7810265298421 0.8821497458240192
20.118245238220595 435.8736132148547 0.881227634150444
20.12347279317401 422.8417803499993 0.8677216505628532
20.128700348127424 411.1400921471902 0.8558029738612168
20.13392790308084 398.9891898030625 0.8433781455095133
20.139155458034253 386.34033464164463 0.8298386525199101
20.144383012987667 375.8159120912128 0.8187576762513461
20.14961056794108 365.9782153035397 0.8082353763978685
20.154838122894496 359.50175879553666 0.8018103423645204
20.16006567784791 351.5862337844328 0.7932474753064717
20.165293232801325 341.5923282794495 0.7810985119312275
20.17052078775474 334.34215128623396 0.7723543749260873
20.175748342708154 329.5326830385823 0.7670800476599959
20.18097589766157 332.4900849846562 0.7713068694122027
20.186203452614983 332.53108833861586 0.7719379268661422
20.191431007568397 333.98432653779145 0.7735902254834609
20.19665856252181 330.75327988243487 0.7695564597141605
20.201886117475226 329.8707267811561 0.7681202473874701
20.20711367242864 326.9390919480306 0.7644005328561747
20.212341227382055 326.15089480482254 0.7631385999975674
20.21756878233547 328.3509196722788 0.7656581141990156
20.222796337288884 330.8359853037512 0.7683765821182652
20.228023892242298 335.0592870101107 0.7738144574104607
20.233251447195713 336.97574171516 0.7757571736732464
20.238479002149127 338.0803612008138 0.7770888562881452
20.24370655710254 337.9544960191776 0.7772008367529947
20.248934112055956 340.6031175165728 0.7797328952067357
20.25416166700937 346.07131339461966 0.7858638147427495
20.259389221962785 351.69522994068063 0.7920899183231943
20.2646167769162 352.1618998617683 0.792380576651642
20.269844331869614 350.1204824086569 0.7904372178606716
20.275071886823028 348.04367022471513 0.7872812784454208
20.280299441776442 341.12791283993425 0.7792859153151629
20.285526996729857 337.4740134670928 0.7754488994007711
20.29075455168327 336.1557535541463 0.7744978794658243
20.295982106636686 336.70203459214997 0.77518900341152
20.3012096615901 336.4985099041709 0.7742288101119785
20.306437216543515 333.7058806802006 0.7707316307286636
20.31166477149693 333.27516296022446 0.7706606863988046
20.316892326450343 331.62457574596294 0.7692805595226044
20.322119881403758 326.69534991523545 0.7634724052872562
20.327347436357172 321.38192534107606 0.7571312486809426
20.332574991310587 317.82429935114976 0.7531716075044724
20.337802546264 318.8859116220786 0.7554683260274672
20.343030101217416 318.43918361771443 0.7547359939656234
20.34825765617083 317.20907852010043 0.7530247750012022
20.353485211124244 312.7503907795633 0.747364174095709
20.35871276607766 307.42629488418413 0.7407369976647389
20.363940321031073 305.233995367728 0.7381380482475531
20.369167875984488 301.1199542624329 0.7325641500806592
20.374395430937902 301.0182414462856 0.7326474299413137
20.379622985891316 300.73342722087426 0.7331375775819322
20.38485054084473 302.6685324436965 0.7359954388261318
20.390078095798145 304.50958381432577 0.738284415719108
20.39530565075156 305.27943692702286 0.7388552149856256
20.400533205704974 303.6490434619936 0.7375600935445452
20.40576076065839 301.305299738343 0.7341186826518379
20.410988315611803 299.7907203453649 0.7319272512273658
20.416215870565217 299.00545455431285 0.7308436686657146
20.421443425518632 298.6575680645952 0.730657443658267
20.426670980472046 297.21704360908234 0.7286542462840677
20.43189853542546 298.5852313781416 0.7299444120882296
20.437126090378875 302.5439121615399 0.7342707122312526
20.44235364533229 305.0934139716215 0.7377252592402771
20.447581200285704 308.85486618821415 0.7432450169799434
20.45280875523912 309.96600424882877 0.7448500105576815
20.458036310192533 311.8542024182927 0.7478573454716033
20.463263865145947 311.66925812823797 0.7464575223831083
20.46849142009936 311.55918257406285 0.7463209143316174
20.473718975052776 310.3334497446282 0.7447672390759569
20.47894653000619 310.7734851831243 0.7447858759602837
20.484174084959605 311.32532780721715 0.7446920006397663
20.48940163991302 313.69336867263326 0.7467567938649369
20.494629194866434 312.41650994249545 0.7459357283878212
20.49985674981985 311.85492907130663 0.7457138637557048
20.505084304773263 312.41788516313164 0.74560110218545
20.510311859726677 313.8888327773051 0.7472196019671539
20.51553941468009 317.45050620780853 0.7511490239323153
20.520766969633506 319.02876183891976 0.7529821214407432
20.52599452458692 319.0064008722694 0.7531070381154428
20.531222079540335 318.0474514460566 0.7513885566934004
20.53644963449375 316.3139635181572 0.7504141236909978
20.541677189447164 314.40465404118135 0.7482119735359145
20.546904744400578 312.5088717092059 0.7454574066003109
20.552132299353993 316.09036956364685 0.7499814040122411
20.557359854307407 317.23552308554133 0.7503213030991038
20.56258740926082 320.5733267125173 0.7551906983120433
20.567814964214236 320.63427681996745 0.7557442872761924
20.57304251916765 318.3390828133299 0.7526956219519175
20.578270074121065 318.1295247865327 0.7519465348886272
20.58349762907448 316.8496210329615 0.749901089191385
20.588725184027894 319.15610922137955 0.7528155366464048
20.593952738981308 321.2194497062927 0.7554574933649015
20.599180293934722 321.49299026923245 0.7552053585224494
20.604407848888137 320.96032048060994 0.7551385597221206
20.60963540384155 323.1248585665308 0.7579376255831441
20.614862958794966 321.70505993991674 0.7560988248278936
20.62009051374838 319.0305212169969 0.7532093695600457
20.625318068701795 316.0726937334701 0.7484512577059819
20.63054562365521 314.54631882348184 0.7468853836459056
20.635773178608623 315.02906025936136 0.7470334584593408
20.641000733562038 315.0446356433881 0.7472420064660443
20.646228288515452 312.5590317345412 0.7446508415673961
20.651455843468867 309.9908105079136 0.7419639291311511
20.65668339842228 306.44125958147725 0.7386396436708189
20.661910953375695 309.028346423097 0.7412534288803896
20.66713850832911 306.09363443146015 0.7367882217200498
20.672366063282524 304.9445846972781 0.735006602770625
20.67759361823594 303.18475748411066 0.7335834295753193
20.682821173189353 301.2610395995013 0.731601486319539
20.688048728142768 296.94633894970906 0.7263762785493415
20.693276283096182 298.9035596833077 0.7291184372072631
20.698503838049596 298.8760262596518 0.730131952015048
20.70373139300301 301.4503093599222 0.7332045511084941
20.708958947956425 299.83992274231736 0.7311221205375544
20.71418650290984 299.805099788896 0.7307517642165683
20.719414057863254 303.65442754281884 0.735465818885188
20.72464161281667 302.97563131788826 0.7347582894260836
20.729869167770083 302.8723984985227 0.734123616928067
20.735096722723497 301.69576849573343 0.7324165647866969
20.740324277676912 301.24755397922496 0.7319962191214332
20.745551832630326 297.9951781910611 0.7276148870476234
20.75077938758374 295.2282594598778 0.7259112330765801
20.756006942537155 297.2631851414814 0.7279163816959278
20.76123449749057 300.4929788794884 0.731234724286483
20.766462052443984 302.34438050421744 0.7336362582981658
20.7716896073974 305.58385387913137 0.7370952117418342
20.776917162350813 308.9010496917791 0.7407834998259863
20.782144717304227 309.5989580596592 0.7408819571873819
20.78737227225764 309.7962697295771 0.7410357536719807
20.792599827211056 306.34555417358735 0.7376092213252009
20.79782738216447 311.7011091909411 0.7433546296736089
20.803054937117885 316.23603919486277 0.7491341211026085
20.8082824920713 325.18527369694783 0.7594330620019635
20.813510047024714 331.8004539760343 0.7667035520074666
20.81873760197813 334.21011207092266 0.7693732818525165
20.823965156931543 334.38601209685413 0.7689858806649987
20.829192711884957 339.5181204823783 0.774151060582712
20.83442026683837 345.45736431621407 0.7804879792608225
20.839647821791786 348.9933398740944 0.7842119465812055
20.8448753767452 349.27346776417073 0.7845562293593565
20.850102931698615 351.1853340033329 0.7870367779003224
20.85533048665203 352.13641526421577 0.7884263191816899
20.860558041605444 350.0260256410362 0.7861695908149423
20.865785596558858 349.32914857230014 0.7853375738693193
20.871013151512273 344.19425518128355 0.779316186158346
20.876240706465687 342.4022562672893 0.7771438839109729
20.8814682614191 339.745594836542 0.7740011416727032
20.886695816372516 339.411149502979 0.7735840350781252
20.89192337132593 342.5069356058649 0.7765551161870851
20.897150926279345 343.3461374751438 0.7782780986887737
20.90237848123276 342.33379568797733 0.7769326362529154
20.907606036186174 336.49220758262453 0.7699703880808582
20.912833591139588 336.2895338960848 0.7699102397327311
20.918061146093002 334.6152046382362 0.7681411708585812
20.923288701046417 333.61495734449613 0.7677473460400567
20.92851625599983 331.9134478636671 0.7655276672940529
20.933743810953246 330.43625935975865 0.763543320199545
20.93897136590666 331.9593743666951 0.7647211090011473
20.944198920860075 330.795639996438 0.7641257683318553
20.94942647581349 331.6506802890889 0.7655907803967695
20.954654030766903 333.6722282769842 0.7678793280432503
20.959881585720318 336.7864731826253 0.7707121600079708
20.965109140673732 338.1713775099582 0.7716088875436119
20.970336695627147 336.4453446861996 0.7696875916279918
20.97556425058056 333.2571335762037 0.7659364607380305
20.980791805533975 332.25219048476333 0.7648407628806836
20.98601936048739 329.71374227066 0.7619180533550548
20.991246915440804 330.6358209953431 0.7635925925554239
20.99647447039422 325.59190197015744 0.7578599565923544
21.001702025347633 324.89896280226714 0.7580987503737805
21.006929580301048 325.6319210310985 0.7581420583343688
21.012157135254462 328.52774612861396 0.7615077821103653
21.017384690207876 327.09208032058865 0.7592934328943468
21.02261224516129 322.8316748076284 0.7536806100021982
21.027839800114705 320.43356942551793 0.7506616732272573
21.03306735506812 319.5142605589037 0.7492619005699714
21.038294910021534 320.4857209598504 0.7516771857719171
21.04352246497495 322.7286494580233 0.754836632524921
21.048750019928363 322.73881758285654 0.7548533223657421
21.053977574881777 322.1382504759873 0.7531857161391368
21.059205129835192 318.5652322207895 0.7488026069662451
21.064432684788606 314.1428042163191 0.7432615569714599
21.06966023974202 310.6654730465117 0.7390035280441631
21.074887794695435 308.228365364217 0.7359849002605889
21.08011534964885 304.8399666268978 0.732637199990506
21.085342904602264 302.074000385148 0.729234338014021
21.09057045955568 300.2939012560647 0.7271510379978589
21.095798014509093 300.16311356926934 0.7272687056787654
21.101025569462507 297.72201778883345 0.7235112472003369
21.10625312441592 295.70955503409374 0.7217445823640568
21.111480679369336 294.6753104197222 0.7189924714743203
21.11670823432275 292.1925265469939 0.7163079030945366
21.121935789276165 286.75547774656286 0.7090003263213597
21.12716334422958 284.6324720024297 0.7063115851162464
21.132390899182994 283.89011494396556 0.705637134254433
21.13761845413641 285.5993345954937 0.7080848098860277
21.142846009089823 285.8446889377178 0.7075784225763346
21.148073564043237 282.8381113780999 0.7037105389786289
21.15330111899665 280.67694937198684 0.7002733410086049
21.158528673950066 280.8078727965599 0.7006342430235937
21.16375622890348 281.5914637842116 0.7012674802941322
21.168983783856895 280.84591629013113 0.699579774790785
21.17421133881031 278.829704376946 0.6977394854432541
21.179438893763724 276.78761540262315 0.6947301212616982
21.184666448717138 276.67795068780487 0.6956892280650566
21.189894003670553 277.8755827953721 0.696753059436638
21.195121558623967 280.540277905341 0.6997417288741993
21.20034911357738 284.0980441203981 0.7030389934776166
21.205576668530796 285.30800412235345 0.7039230529371077
21.21080422348421 286.39949531552804 0.7064665944385858
21.216031778437625 284.07955725964234 0.7034386197438922
21.22125933339104 281.1097349837696 0.699030012541874
21.226486888344454 277.03901671709207 0.6926806471777692
21.231714443297868 276.675060091943 0.692129813500348
21.236941998251282 279.52759831138013 0.6961950518676491
21.242169553204697 277.9414421600225 0.6947658306226864
21.24739710815811 277.52709192977863 0.6948904825938157
21.252624663111526 277.3238812732426 0.6946862885042241
21.25785221806494 279.2582377187679 0.6965416535357297
21.263079773018355 279.5269096118312 0.6953596047401965
21.26830732797177 276.2168877100395 0.6911511663237244
21.273534882925183 275.7693429933555 0.6899865174015064
21.278762437878598 277.08515873129056 0.6922281053415311
21.283989992832012 281.3068529029327 0.7047812727160715
21.289217547785427 285.5987124914782 0.7210061944733474
21.29444510273884 287.11665730371 0.7299945608765113
21.299672657692255 283.0879442326997 0.7298312188120492
21.30490021264567 281.8704865828101 0.7326804129772263
21.310127767599084 281.402989917467 0.7352491103590598
21.3153553225525 281.8631395415242 0.7388959233727872
21.320582877505913 284.4583004231849 0.7459957960863156
21.325810432459328 284.63975443109354 0.7482341065718315
21.331037987412742 288.1131701002924 0.7565094538078267
21.336265542366156 288.9180472117905 0.7607526496892876
21.34149309731957 289.0592449139535 0.7646488099311471
21.346720652272985 285.62255948706206 0.7627550192449496
21.3519482072264 284.53182534772014 0.7631916318377552
21.357175762179814 285.00599336535214 0.7666124278377316
21.36240331713323 287.101557692837 0.7717868086638885
21.367630872086643 288.17852533878124 0.7760403569839874
21.372858427040057 287.0488156273429 0.7765827898631033
21.378085981993472 285.71288677474445 0.7765600046042974
21.383313536946886 284.0768490610619 0.7761591762149246
21.3885410919003 286.4424367859901 0.7810174460832224
21.393768646853715 289.55061972829384 0.7871396900106135
21.39899620180713 291.7917101633032 0.7933778450193163
21.404223756760544 292.58192021721555 0.7965439468211891
21.40945131171396 292.2825921575321 0.7987252671267874
21.414678866667373 295.1291758630693 0.8040154482767794
21.419906421620787 295.9918205225575 0.8062433386851932
21.4251339765742 296.74543283732686 0.8094115079823371
21.430361531527616 293.8032323236977 0.8071895646340707
21.43558908648103 297.06318086507343 0.8131503265121753
21.440816641434445 296.65547439093154 0.8146296448947298
21.44604419638786 299.78787015710265 0.8210831868226814
21.451271751341274 301.65044986774546 0.8258719790036493
21.45649930629469 304.67520749017933 0.8309755492144635
21.461726861248103 306.8835521206285 0.8347976645017736
21.466954416201517 306.7616800001025 0.8357006129074102
21.47218197115493 302.5616385832081 0.8318031307846276
21.477409526108346 299.99121731923884 0.8310474962089563
21.48263708106176 298.31055583398546 0.8308558067215808
21.487864636015175 298.75240079470626 0.8335687674087344
21.49309219096859 297.4931035441996 0.8350151810918542
21.498319745922004 295.53029405278863 0.8345280533514736
21.503547300875418 295.38654681913073 0.8374633214551873
21.508774855828833 293.34607456518626 0.8333046104610271
21.514002410782247 288.7545535473692 0.8084459302883477
21.51922996573566 286.89270543191526 0.7969369905699923
21.524457520689076 289.4558256493612 0.7932662205967557
21.52968507564249 291.915467404364 0.7914664052170458
21.534912630595905 292.7221927496535 0.7884461111652052
21.54014018554932 291.4871207153117 0.7830061874220544
21.545367740502734 291.36139296070365 0.7804290112337949
21.550595295456148 288.64038478556853 0.7731397083985311
21.555822850409562 286.4095501773995 0.7674538839337106
21.561050405362977 289.1162970460724 0.769332929480512
21.56627796031639 289.66548720248596 0.7682690484177147
21.571505515269806 292.00478999187857 0.7707430568986808
21.57673307022322 288.8051691486984 0.7646792876249426
21.581960625176634 289.8263450281842 0.7652966619587991
21.58718818013005 287.44305301404825 0.7624237614981145
21.592415735083463 288.1555235065321 0.7617695804264796
21.597643290036878 291.43598563857614 0.7648660235818014
21.602870844990292 290.65719964373665 0.7612869735020267
21.608098399943707 293.88626613468153 0.7634987448212918
21.61332595489712 291.80849734047837 0.7587631486548686
21.618553509850535 293.74373365534143 0.7588912731818244
21.62378106480395 292.38691588990054 0.7563408140606063
21.629008619757364 293.86321004027855 0.7583006309746104
21.63423617471078 291.81614785564915 0.7556218699852378
21.639463729664193 290.6117777111025 0.7534462782192218
21.644691284617608 288.05029950048163 0.7485001426019751
21.649918839571022 292.2838762957673 0.7533338487842812
21.655146394524436 294.3158295697641 0.7559713026874156
21.66037394947785 294.26472818611603 0.7550067783567337
21.665601504431265 296.50777786551816 0.7571711177451915
21.67082905938468 298.9874246502255 0.7588478019127597
21.676056614338094 302.9625888837299 0.7629447515712365
21.68128416929151 303.87651607884777 0.7633691200074034
21.686511724244923 306.4280409902204 0.7663527420524499
21.691739279198337 309.76201902736636 0.7705312421755828
21.696966834151752 312.92725797411043 0.7735266125174263
21.702194389105166 313.96421764443784 0.7740978101841539
21.70742194405858 315.63079011240063 0.7756349472413928
21.712649499011995 318.9979407225554 0.779096992626049
21.71787705396541 321.82708562296995 0.7817690891423644
21.723104608918824 322.3845954627972 0.7811584328221761
21.72833216387224 320.35004240704626 0.7786369743211201
21.733559718825653 319.133849174715 0.7765832942856883
21.738787273779067 321.7946012722179 0.7788794736594659
21.74401482873248 326.6107655960334 0.7838832481473473
21.749242383685896 333.09256421638094 0.7917470283146563
21.75446993863931 336.127513778905 0.7962467740597081
21.759697493592725 338.6681451100486 0.7996337785216336
21.76492504854614 339.1813582533262 0.799380615686873
21.770152603499554 339.716085912204 0.7989352335847791
21.77538015845297 338.9463647295129 0.7970374633154486
21.780607713406383 343.6680308067154 0.8018988104897764
21.785835268359797 349.47833321053724 0.8083346103922842
21.79106282331321 351.3315279577587 0.8099240689100816
21.796290378266626 352.99284343375245 0.811683241999008
21.80151793322004 355.92601921819875 0.81490527138864
21.806745488173455 359.46997394336904 0.819160292362995
21.81197304312687 362.8634625231273 0.8227874309680844
21.817200598080284 363.30355048108447 0.8228187313391299
21.822428153033698 365.0263283925781 0.8247193409258022
21.827655707987113 364.43066413001065 0.8251172729608418
21.832883262940527 360.3199567133537 0.8208315691613861
21.83811081789394 355.73245511984663 0.8155333093385095
21.843338372847356 351.1796215708994 0.8097680853824852
21.84856592780077 347.76142974327115 0.805385111858397
21.853793482754185 346.96518462712925 0.8043126156641449
21.8590210377076 345.98835364151296 0.8027087282869829
21.864248592661014 346.60717819131264 0.8038742846600376
21.869476147614428 344.3597303567531 0.8017454542260289
21.874703702567842 343.81246144909636 0.8007993188778466
21.879931257521257 345.07094700404326 0.8022693633830784
21.88515881247467 344.7781129865062 0.8007974306072033
21.890386367428086 342.99254483291287 0.7983320249942687
21.8956139223815 339.97464877888683 0.7943864273898826
21.900841477334914 338.04093672220466 0.7912600693204771
21.90606903228833 336.7553974613472 0.7900326857549578
21.911296587241743 338.86042294562964 0.7924582396517841
21.916524142195158 338.44648168553715 0.7921758970450035
21.921751697148572 339.53764302378454 0.7934438896705452
21.926979252101987 340.2557922401431 0.7930647572830959
21.9322068070554 339.5035030776758 0.7927366981232267
21.937434362008815 340.0899116430833 0.7929924542152093
21.94266191696223 338.60648167139834 0.791008636448883
21.947889471915644 337.4343434131102 0.7887854449764481
21.95311702686906 338.6343447323083 0.7896084610308726
21.958344581822473 339.30445345376984 0.79053152687373
21.963572136775888 340.75626755483967 0.7922671441281971
21.968799691729302 338.77713920672096 0.7900229809982696
21.974027246682716 340.8325338071944 0.7925975183165472
21.97925480163613 341.3219368447643 0.7930309824593803
21.984482356589545 342.13754131807053 0.7938560443559228
21.98970991154296 339.38611440037914 0.7897331207010481
21.994937466496374 339.75748732021185 0.7892274751765066
22.00016502144979 341.6998925959295 0.7913197673168146
22.005392576403203 345.272678474358 0.7950385415617386
22.010620131356617 345.7131923925815 0.7956683072975435
22.015847686310032 348.5365323735638 0.7989457614532978
22.021075241263446 350.46773112880373 0.8004596522479843
22.02630279621686 354.9075341091623 0.805635038315664
22.031530351170275 361.4813319338044 0.8120062262111452
22.03675790612369 363.7413137496297 0.8149659639675705
22.041985461077104 368.5589320927043 0.8209287773748737
22.04721301603052 369.72404914159875 0.8219668140431454
22.052440570983933 372.7599229815417 0.8249145743249925
22.057668125937347 370.80547446661336 0.8216736517926349
22.06289568089076 368.0991478601146 0.8187654141875115
22.068123235844176 366.2998196166805 0.8172651355589017
22.07335079079759 359.7651070969428 0.8097357966136592
22.078578345751005 357.72209581264815 0.807366056609056
22.08380590070442 357.07013897659886 0.8060263486072701
22.089033455657834 357.3513715058361 0.805877463777818
22.09426101061125 356.02209902625225 0.8048086188532254
22.099488565564663 355.55522475984657 0.8035135276874483
22.104716120518077 356.43093848430556 0.8048944714617052
22.10994367547149 358.93577260331944 0.8078326347656302
22.115171230424906 355.3270228892882 0.8042246979814103
22.12039878537832 352.5758443836492 0.801473628653394
22.125626340331735 351.4283384295377 0.7987985512890668
22.13085389528515 349.3021193447129 0.7964365924693608
22.136081450238564 347.0796412837691 0.7939116847428325
22.141309005191978 342.1782091782279 0.7882629924609664
22.146536560145393 339.37593946951347 0.7851422414073265
22.151764115098807 337.62383690259514 0.7825110693578821
22.15699167005222 340.3314013026911 0.7859648288830684
22.162219225005636 339.24830906518207 0.7838759459856375
22.16744677995905 339.74938436613155 0.7841141350551147
22.172674334912465 340.3434247402828 0.7855043997035663
22.17790188986588 344.1718016817093 0.7894002285339867
22.183129444819293 344.62126228983976 0.7903574115649193
22.188356999772708 344.71393155856055 0.789877585230548
22.193584554726122 344.7653504391613 0.7895427999199178
22.198812109679537 345.9846798630857 0.7909443431950038
22.20403966463295 347.8246312629364 0.7922367449599375
22.209267219586366 349.921509591379 0.7950986475449101
22.21449477453978 349.17560323497247 0.7941538349537061
22.219722329493194 345.4839544510311 0.7895840815208182
22.22494988444661 340.20765856926084 0.7837943283748708
22.230177439400023 339.4769508223043 0.7826288402376581
22.235404994353438 342.1972092807028 0.7858641259868169
22.240632549306852 336.6472075481908 0.7797635120022653
22.245860104260267 329.50715872783155 0.7713287807130486
22.25108765921368 322.6106153744587 0.763814952666278
22.256315214167095 320.9323490535432 0.7609013566415621
22.26154276912051 320.9966267638084 0.7615014890566203
22.266770324073924 320.0918079684266 0.7604261676653611
22.27199787902734 322.4579538764583 0.7636866968582805
22.277225433980753 320.379746355264 0.7615267788443324
22.282452988934168 316.3226968024567 0.7564547228115068
22.287680543887582 311.2243571155148 0.7500585426988357
22.292908098840996 308.45159553360935 0.7465082749063557
22.29813565379441 309.22856607245694 0.7472227404047613
22.303363208747825 306.50288315669695 0.7443882477254883
22.30859076370124 305.42981058393184 0.7437262978949656
22.313818318654654 308.14106019487474 0.7474193622840516
22.31904587360807 312.79243001022536 0.7527130559309306
22.324273428561483 313.01793413967073 0.7530222776451384
22.329500983514897 313.66795391282034 0.7545485323295134
22.334728538468312 311.3827867790763 0.7509404442950756
22.339956093421726 307.9467058019296 0.7465512934366483
22.34518364837514 304.5783607108358 0.74052801049179
22.350411203328555 300.26284022254816 0.7349729145685102
22.35563875828197 298.4362523115076 0.7328505807349074
22.360866313235384 300.7587424665807 0.7363335180060375
22.3660938681888 302.2608751325345 0.738960254650377
22.371321423142213 303.9580638495562 0.7412454371753574
22.376548978095627 298.61332778901425 0.7338271456899771
22.38177653304904 296.0564290835908 0.7310666325780704
22.387004088002456 293.8341976846845 0.7279872718902448
22.39223164295587 295.1518465561494 0.7292706332366681
22.397459197909285 296.0276198521706 0.7299499171845798
22.4026867528627 293.80220241406454 0.7265538882994925
22.407914307816114 291.16239187465027 0.7240214632589645
22.41314186276953 288.6088959143877 0.7215054292420866
22.418369417722943 288.9857165391688 0.7223398026191238
22.423596972676357 285.18632825846737 0.7179833764368357
22.42882452762977 281.4773089156115 0.7123924098499275
22.434052082583186 277.3973603637651 0.7067674041113152
22.4392796375366 278.296446289692 0.7079912434900395
22.444507192490015 276.831110428537 0.7058681685066627
22.44973474744343 277.1475604393648 0.7072830542668459
22.454962302396844 275.3333519746885 0.7048028279326168
22.460189857350258 278.1728722721548 0.709376492712875
22.465417412303673 279.0940401363951 0.7099011469864829
22.470644967257087 280.2971577706761 0.7109731863203544
22.4758725222105 278.0314923626501 0.7080363795402245
22.481100077163916 279.38034228380087 0.7100475133909088
22.48632763211733 280.7725018034428 0.7117752675304501
22.491555187070745 277.7352628819058 0.7073906038454705
22.49678274202416 277.2688458948895 0.706954029771583
22.502010296977573 275.51827338553574 0.7058403729983002
22.507237851930988 274.7141680958088 0.7052370532957136
22.512465406884402 271.81678855857376 0.7008855566138736
22.517692961837817 269.6519984550325 0.6975544290008243
22.52292051679123 271.93455671851433 0.701210781536394
22.528148071744646 275.13079814686415 0.7054164306633655
22.53337562669806 275.3902198122372 0.7047611814707143
22.538603181651474 273.69388327359434 0.7011228401233794
22.54383073660489 272.2548554638532 0.6980184859249292
22.549058291558303 272.96847431852467 0.6984562222514632
22.554285846511718 273.6344728933048 0.7004957870184553
22.559513401465132 272.0921348775953 0.6995731577094336
22.564740956418547 269.25399544952126 0.6967447996452554
22.56996851137196 269.60336090066886 0.6972462144477433
22.575196066325375 269.7962493851486 0.6966360350132746
22.58042362127879 270.48796991365447 0.6972896999556949
22.585651176232204 268.32426062971916 0.6942309538529718
22.59087873118562 268.3519708269626 0.6946732375334024
22.596106286139033 269.28349735577183 0.6965114592545286
22.601333841092448 269.55841470793763 0.6967390205786623
22.606561396045862 271.5014719297452 0.6993310182159964
22.611788950999276 269.6354200466884 0.6954795322385615
22.61701650595269 273.94567466696947 0.7012748834322797
22.622244060906105 274.4391501205897 0.7020319302252267
22.62747161585952 272.0440626992101 0.7001688737447109
22.632699170812934 268.5113408060363 0.6957191775178836
22.63792672576635 269.6836355114508 0.696765892067547
22.643154280719763 273.3438390093823 0.7009551658120132
22.648381835673177 277.10027259193697 0.7052208571679798
22.653609390626592 274.9866230663074 0.7021478605296537
22.658836945580006 274.6527264489839 0.7020184843644609
22.66406450053342 275.42768423234605 0.7029311861300722
22.669292055486835 278.998960975854 0.706630057796814
22.67451961044025 279.0342426986243 0.707048173079504
22.679747165393664 279.560852931204 0.7074689902242902
22.68497472034708 279.0280864218013 0.7070880519697674
22.690202275300493 279.937530854612 0.7073011796028847
22.695429830253907 279.99597564819425 0.7069876378150103
22.70065738520732 278.7453593247898 0.7055561515647005
22.705884940160736 278.611551995704 0.7054400004210244
22.71111249511415 280.0314175572987 0.7068092218027175
22.716340050067565 283.0375694406434 0.7103554137870468
22.72156760502098 284.0360440557712 0.7109952294562193
22.726795159974394 282.72984268455826 0.7103706915482508
22.73202271492781 284.67129471130784 0.7124545516816801
22.737250269881223 286.7367554585721 0.7146100785453711
22.742477824834637 289.8945292238628 0.7179735364751104
22.74770537978805 290.1069899253897 0.7184963062977243
22.752932934741466 292.97017397911156 0.7228232311543601
22.75816048969488 294.52704036084396 0.7243599197811154
22.763388044648295 296.5495527941383 0.7268082826171248
22.76861559960171 295.8468002471124 0.7254272419626107
22.773843154555124 296.4062021490373 0.7260416430672618
22.779070709508538 295.1751018965012 0.7249893437194991
22.784298264461952 294.8199963549844 0.7247052189439898
22.789525819415367 295.5355054324003 0.7253413667453823
22.79475337436878 298.5989543281719 0.7284150837901768
22.799980929322196 302.4633317058067 0.7313557091247532
22.80520848427561 302.9143922008836 0.7321491892721728
22.810436039229025 304.63070949681014 0.7341189408856773
22.81566359418244 303.4982780536544 0.7329043215686505
22.820891149135853 304.8008583531352 0.7345861219761383
22.826118704089268 305.3993486899181 0.7355097791723089
22.831346259042682 309.986511799651 0.7410906912961365
22.836573813996097 312.3536723277271 0.7436255587028721
22.84180136894951 317.16971339484485 0.7494409222094427
22.847028923902926 318.7225120630977 0.750518393516267
22.85225647885634 320.6034542754347 0.7525059794660692
22.857484033809754 318.691845279237 0.7499165549949744
22.86271158876317 319.0360936780384 0.7501374651082762
22.867939143716583 317.99557960912233 0.7488193680825125
22.873166698669998 319.63485702033 0.751054376671861
22.878394253623412 321.91160133682615 0.7530044744936751
22.883621808576827 325.77882789087766 0.7574988864921985
22.88884936353024 326.19596624437065 0.7574287471841346
22.894076918483655 326.12703095385433 0.7580005063765499
22.89930447343707 324.4223717026017 0.7555656773751291
22.904532028390484 326.04952465686273 0.757966802051703
22.9097595833439 326.6157471705272 0.7585172254622053
22.914987138297313 324.8515036993322 0.756123178211258
22.920214693250728 324.03326837900727 0.7549075544772872
22.925442248204142 323.6943826445478 0.7547088945189161
22.930669803157556 320.93887087271395 0.7513070832625308
22.93589735811097 323.5268221790927 0.7545138732123565
22.941124913064385 324.22644302116623 0.7552227032772377
22.9463524680178 325.51090232391994 0.7567884669604827
22.951580022971214 321.53375385795874 0.7526285492970372
22.95680757792463 318.044315455336 0.749205899189793
22.962035132878043 317.34552107843655 0.7490141393511156
22.967262687831457 316.78545104970385 0.747679205945875
22.972490242784872 318.1317066127539 0.7478446723259948
22.977717797738286 321.61717655558175 0.7512765001278954
22.9829453526917 319.53732619222427 0.7483949473358695
22.988172907645115 319.69405755322475 0.7492519219914676
22.99340046259853 319.2593298433965 0.7483652275228547
22.998628017551944 321.0325299823274 0.7509584120617493
23.00385557250536 320.503294972177 0.7505136718613875
23.009083127458773 321.6006989912371 0.7523556539440038
23.014310682412187 326.1297080758121 0.75780410015582
23.0195382373656 330.3748152176582 0.762484758626547
23.024765792319016 331.31538537487097 0.7629012633370632
23.02999334727243 330.2397974983479 0.7614541078700294
23.035220902225845 326.90369012735556 0.7572849166238115
23.04044845717926 323.60786653878944 0.7535990389208399
23.045676012132674 322.0464064009614 0.7512078088043811
23.05090356708609 321.94306487860456 0.7512276565064656
23.056131122039503 322.87966909192755 0.7522262649556418
23.061358676992917 325.00020636242056 0.7542544522364905
23.06658623194633 322.8465959317029 0.7522131424851661
23.071813786899746 316.59922204164627 0.7448137921896983
23.07704134185316 316.509156521667 0.7460072025550912
23.082268896806575 318.0896806907528 0.7476748777093268
23.08749645175999 317.57408470768513 0.7464127832113817
23.092724006713404 314.95260956154897 0.7420695353991722
23.097951561666818 316.4421172644473 0.7436998912488643
23.103179116620232 316.9703252115108 0.7451517125964533
23.108406671573647 316.80711238098417 0.7454461610744053
23.11363422652706 316.20163726569865 0.7452964013227147
23.118861781480476 313.26403389863253 0.7413507580505633
23.12408933643389 307.37366770885103 0.7338293206497675
23.129316891387305 305.22037581869773 0.7304782268344365
23.13454444634072 307.2852426468107 0.7326989856489531
23.139772001294133 310.71791911669567 0.7369826279974662
23.144999556247548 310.9806281454466 0.7377518097644457
23.150227111200962 309.6555908727462 0.7359561311799424
23.155454666154377 307.03961346114113 0.7330096659986403
23.16068222110779 306.18708355459347 0.732257651120794
23.165909776061206 306.9362913879179 0.7327789743393398
23.17113733101462 311.1086206871087 0.738162335724001
23.176364885968034 314.84564247824653 0.7423724676932056
23.18159244092145 310.9851966350776 0.7386495828656369
23.186819995874863 303.1243165857403 0.7290789609469498
23.192047550828278 298.61965956916384 0.7240098420902569
23.197275105781692 298.8252420121299 0.724188895310866
23.202502660735107 301.27126882434584 0.7270580048501862
23.20773021568852 302.23151006656445 0.7278094990302689
23.212957770641935 301.1769394662342 0.7260109201077058
23.21818532559535 303.28284033640216 0.7288331891520506
23.223412880548764 304.98486213920654 0.7318974831457852
23.22864043550218 304.67505243096963 0.7312385210416555
23.233867990455593 303.5313725705238 0.730629701129521
23.239095545409008 303.38358500151395 0.7294157547481208
23.244323100362422 305.6798616266515 0.7325728172109937
23.249550655315836 308.9698211289392 0.7355421269237125
23.25477821026925 308.67068958676924 0.7350607060961322
23.260005765222665 308.15631892412796 0.7346721909173308
23.26523332017608 307.5130793474065 0.7333155020608705
23.270460875129494 310.7605963850097 0.7377774300064567
23.27568843008291 314.0661363654498 0.7410816296631682
23.280915985036323 314.54414886330215 0.7408990838529182
23.286143539989737 313.5228506252829 0.7391926624089207
23.291371094943152 312.66904035934795 0.7382096726591151
23.296598649896566 314.5452702516845 0.7409815391106382
23.30182620484998 316.08372712816936 0.7433025633492409
23.307053759803395 316.2918119171922 0.7437197375999344
23.31228131475681 320.1697693281535 0.7481159863329987
23.317508869710224 321.6862877298175 0.7496050424612002
23.32273642466364 325.7958220234334 0.7532704897511914
23.327963979617053 325.8204676008192 0.7533230722988083
23.333191534570467 326.4958062960917 0.7546387085314505
23.33841908952388 325.5954601887345 0.7545209957790656
23.343646644477296 325.73854379021844 0.7541644996819195
23.34887419943071 325.45674215421644 0.7531091121520199
23.354101754384125 326.4800804826824 0.75455216733378
23.35932930933754 326.9904465997126 0.7551949613625333
23.364556864290954 326.76309179648354 0.7552219219160174
23.369784419244368 325.2416524515238 0.7522567339678562
23.375011974197783 323.55932035237913 0.7494040483731857
23.380239529151197 324.4120113514723 0.7503652066744827
23.38546708410461 324.5163179310992 0.7504988640014588
23.390694639058026 330.29997118017553 0.7571179914172431
23.39592219401144 332.69766065520037 0.7594073159829461
23.401149748964855 332.4454447425581 0.759451600404213
23.40637730391827 328.51088362691473 0.7551613101507024
23.411604858871684 327.53077202150126 0.7542967472985377
23.416832413825098 329.7378773785455 0.7574062727929016
23.422059968778512 330.0826938477691 0.7589778061218374
23.427287523731927 327.43792357052763 0.7558418937885257
23.43251507868534 323.8077405313873 0.7507090148271974
23.437742633638756 322.79552432774966 0.7482793620743866
23.44297018859217 326.35219390990045 0.7527370985766592
23.448197743545585 328.8116993443645 0.75565083244909
23.453425298499 329.67643084868035 0.7573849623708235
23.458652853452413 329.1388769661876 0.7571364327391308
23.463880408405828 327.4710058650419 0.7546833614346898
23.469107963359242 323.93633384079146 0.7499793117937491
23.474335518312657 322.64932734624927 0.7481204470796295
23.47956307326607 323.51099393721915 0.7495309690536994
23.484790628219486 326.1117163128036 0.7535155323808668
23.4900181831729 323.1550248120366 0.7504913370888806
23.495245738126314 319.30911454152846 0.7460995170048498
23.50047329307973 315.62437175990243 0.7404786263568319
23.505700848033143 316.07643397296863 0.740119419242355
23.510928402986558 314.87762363391687 0.7384974164262182
23.516155957939972 309.48255038068925 0.7328061990067267
23.521383512893387 306.67101084396523 0.7297774756167315
23.5266110678468 306.43421753762243 0.73000139200641
23.531838622800215 308.6706192175757 0.7324330394398719
23.53706617775363 308.6441598255166 0.7326169700740508
23.542293732707044 308.66397641284584 0.732161292745743
23.54752128766046 309.4620769854574 0.7330240995840419
23.552748842613873 310.2656328330546 0.7329726717031264
23.557976397567288 311.662635640147 0.733873459163505
23.563203952520702 308.9436132508278 0.7300535809784009
23.568431507474116 308.5949680737363 0.7294001487868298
23.57365906242753 308.62796394324903 0.7287881762877625
23.578886617380945 309.59272380040613 0.7285777111423344
23.58411417233436 304.8263497710792 0.7233080614139611
23.589341727287774 304.41727576170814 0.7233806506042084
23.59456928224119 307.10705453263614 0.7264842688783643
23.599796837194603 310.01162093933675 0.7293042748303888
23.605024392148017 309.66328178794294 0.7278957997058303
23.610251947101432 308.42363317298003 0.726750370182785
23.615479502054846 308.45493268368807 0.7268999482796178
23.62070705700826 308.21307461368946 0.7263875966796541
23.625934611961675 309.4334353772456 0.7279648329626627
23.63116216691509 311.2444089452367 0.7288594513112279
23.636389721868504 312.92755029482174 0.7310961612878033
23.64161727682192 314.59525293673 0.7333349161646463
23.646844831775333 314.6433343569292 0.7341051312321849
23.652072386728747 314.79937426528875 0.7344926949125887
23.65729994168216 314.41784932317506 0.7324917522906419
23.662527496635576 314.12683021559747 0.7312871552307305
23.66775505158899 314.61401827846566 0.7308207370243938
23.672982606542405 316.4505744242004 0.7317292954353
23.67821016149582 321.2182978273665 0.7360739654886738
23.683437716449234 328.11045785318856 0.7435409632248405
23.688665271402648 333.05704031257676 0.7491293909167219
23.693892826356063 338.60695022761996 0.7549784722225124
23.699120381309477 337.0307724975031 0.7527199811815077
23.70434793626289 338.76767142695786 0.7544487806983885
23.709575491216306 338.03642861678026 0.7536611373558101
23.71480304616972 339.7877439616519 0.7565233244611218
23.720030601123135 335.54251201847796 0.7516876265532156
23.72525815607655 331.1507338298632 0.7463630193147434
23.730485711029964 329.6657726106705 0.7439346764169927
23.735713265983378 330.1057342106063 0.7441053934752683
23.740940820936792 330.1179782257408 0.7440254209553562
23.746168375890207 334.325019466935 0.7483260793046662
23.75139593084362 337.50467042563844 0.7517957704757072
23.756623485797036 342.3037925656066 0.7571018477200059
23.76185104075045 344.7522247350479 0.7599852385025698
23.767078595703865 347.0880075130265 0.7616221005367773
23.77230615065728 351.96217176812996 0.7660363345366189
23.777533705610693 358.72352828746006 0.7727485259732356
23.782761260564108 370.6446852650279 0.785264032850033
23.787988815517522 378.68216208262254 0.7928865540768995
23.793216370470937 380.8384320005541 0.7948548900743129
23.79844392542435 378.23064570776376 0.7917513308131755
23.803671480377766 375.0900076087863 0.7883505191535259
23.80889903533118 373.48207816134413 0.7865627596686255
23.814126590284594 369.447864846351 0.7818600747767386
23.81935414523801 365.8864784149387 0.778092736638071
23.824581700191423 360.9030017554968 0.7717157435381892
23.829809255144838 355.6685889269431 0.7660116694716085
23.835036810098252 353.70151952922635 0.7643157605450613
23.840264365051667 351.8947022433232 0.7628048473111813
23.84549192000508 350.07714674154295 0.761362640294952
23.850719474958495 348.46786915554526 0.7589661278960808
23.85594702991191 345.43461638437645 0.7556459180087876
23.861174584865324 345.8755462207294 0.7562665624053173
23.86640213981874 342.48519243530876 0.7521191185813288
23.871629694772153 339.5552032673416 0.7482778841544349
23.876857249725568 334.39448773850233 0.7417775562617641
23.882084804678982 335.0902468903093 0.7418682180712953
23.887312359632396 334.1945388872672 0.7403256799210699
23.89253991458581 336.03502937814716 0.7417507688139992
23.897767469539225 334.61562809922464 0.7403074268195418
23.90299502449264 336.49047736515837 0.7423179251782825
23.908222579446054 333.78472926186276 0.7400089363362012
23.91345013439947 333.11429440818546 0.7402679490578402
23.918677689352883 332.54754031979763 0.7399535690354017
23.923905244306297 334.02220251272064 0.7412208603530531
23.929132799259712 338.54266474631805 0.7445127369863802
23.934360354213126 339.14832670726526 0.7450525820043479
23.93958790916654 339.46356007616345 0.7450828135529907
23.944815464119955 337.1313601189152 0.7426420140801261
23.95004301907337 337.3794261922355 0.742741296413713
23.955270574026784 337.2719635212856 0.742149071321541
23.9604981289802 335.0814658368015 0.739451409202158
23.965725683933613 334.63835305224086 0.7385506539636885
23.970953238887027 335.39920455656267 0.7397718226341955
23.97618079384044 337.65923592623983 0.7426472738959202
23.981408348793856 340.54810463960354 0.7462173629801074
23.98663590374727 345.40080184307294 0.751772740696916
23.991863458700685 349.2788002850189 0.7556006453603339
23.9970910136541 352.0510481950804 0.7586682385058922
24.002318568607514 350.43989330909926 0.7569753330305802
24.007546123560928 347.59503410192616 0.7531703633475646
24.012773678514343 349.7635688457684 0.754935688112122
24.018001233467757 352.2413733282979 0.7573115787818973
24.02322878842117 355.5101128871306 0.7614721450842019
24.028456343374586 355.3098697230382 0.761166533366525
24.033683898328 360.1632303073585 0.7657126388079519
24.038911453281415 361.5692079929972 0.7674060285415459
24.04413900823483 362.89996904265524 0.7685673977945849
24.049366563188244 362.8942062877556 0.7691875460217018
24.054594118141658 367.73933075160795 0.7746412855759537
24.059821673095072 372.01228829053457 0.7795287835646205
24.065049228048487 375.78060685755594 0.7837701503195819
24.0702767830019 377.1541957433724 0.7988388275347234
24.075504337955316 376.91756553089033 0.8085164242589092
24.08073189290873 374.82047761385303 0.8132569230879783
24.085959447862145 371.9351782729288 0.8167501569695355
24.09118700281556 369.2208291549174 0.819439736076305
24.096414557768973 365.78717329839174 0.8208097043794397
24.101642112722388 358.7214210204946 0.8175132561162799
24.106869667675802 354.6190985932624 0.8173527985004957
24.112097222629217 347.874229765544 0.8137541384834434
24.11732477758263 347.26506456554046 0.8166486637524203
24.122552332536046 340.2285288021072 0.8117703858936066
24.12777988748946 340.50158951137377 0.8161850944952626
24.133007442442874 337.69402972630394 0.8163657657828688
24.13823499739629 338.859361655116 0.8214307186361107
24.143462552349703 333.4586292367262 0.8178825629064522
24.148690107303118 329.70444904450096 0.8165842673825081
24.153917662256532 327.7533613288414 0.8178622173095461
24.159145217209947 329.4167117347401 0.8229530075721927
24.16437277216336 327.525012534474 0.8232305547810226
24.169600327116775 324.3437847213674 0.8215313609317412
24.17482788207019 320.9142586926947 0.8196105800817243
24.180055437023604 323.3744123153719 0.8259798169959544
24.18528299197702 325.47801860986505 0.8312028832098061
24.190510546930433 326.202561663633 0.8348608791143981
24.195738101883848 323.17973438107197 0.8341723031296763
24.200965656837262 320.2202338366037 0.8345404896137453
24.206193211790676 318.5937158081725 0.8346836992473634
24.21142076674409 316.24230814643306 0.8327727345650779
24.216648321697505 315.7216162132599 0.8338871394861413
24.22187587665092 314.26012429663916 0.8349981029715081
24.227103431604334 315.5341895358409 0.8401451212758183
24.23233098655775 312.70752392837386 0.839058017762114
24.237558541511163 312.78995741155603 0.8413861151836951
24.242786096464577 311.673804263248 0.8424757650316077
24.248013651417992 313.7620136543566 0.8478047351357101
24.253241206371406 314.52239912150606 0.8518970264279754
24.25846876132482 313.03646157850204 0.8541134418768651
24.263696316278235 312.9289416312568 0.8566268942165424
24.26892387123165 312.3413668874799 0.8572084610969462
24.274151426185064 313.42276264767605 0.8584087722502113
24.27937898113848 314.59260014475126 0.860572200646755
24.284606536091893 314.1334445180745 0.8618748008106589
24.289834091045307 316.1714711559328 0.8668243979155983
24.29506164599872 315.60959014973224 0.8694489749700476
24.300289200952136 318.05778578705906 0.8749641330243523
24.30551675590555 315.7539086905381 0.8746381122015261
24.310744310858965 312.95428030866674 0.8726693273303947
24.31597186581238 314.52230534820103 0.8782465195640312
24.321199420765794 318.43889454182283 0.8865281687291765
24.326426975719208 323.80290568296004 0.8954183562818675
24.331654530672623 326.02645872694774 0.8989235951183249
24.336882085626037 328.60820555595444 0.9029468191764138
24.34210964057945 327.7336303891219 0.9028542515382006
24.347337195532866 327.0860842083422 0.9040848898027188
24.35256475048628 328.6137722579039 0.9084344565376042
24.357792305439695 330.28631080904387 0.9126115939741015
24.36301986039311 332.5712887428113 0.9182177258416371
24.368247415346524 330.2220309379953 0.9173486395525821
24.373474970299938 332.27218470495615 0.9236676470087336
24.378702525253352 331.530509917122 0.926343624542958
24.383930080206767 335.03980820195284 0.9346970706905192
24.38915763516018 332.43012647288145 0.9329639326355375
24.394385190113596 332.1173855516097 0.9334422721318911
24.39961274506701 329.1611690151541 0.9309824699870402
24.404840300020425 326.9207264889705 0.9300880013025532
24.41006785497384 326.7791260990683 0.9320530369427743
24.415295409927253 323.4204252559018 0.9292339963025973
24.420522964880668 321.0971301204863 0.9286260550529585
24.425750519834082 321.87731814488336 0.9326158955640468
24.430978074787497 326.6340044704931 0.9425497988847155
24.43620562974091 331.959765680886 0.9521680189911627
24.441433184694326 329.300104759257 0.9501042602784272
24.44666073964774 328.02289218267595 0.9507210218956037
24.451888294601154 324.81320506881605 0.9484762234764456
24.45711584955457 326.0678815633701 0.952733373611955
24.462343404507983 325.3445773251549 0.953173834435631
24.467570959461398 326.23975757370545 0.9563723254754309
24.472798514414812 330.3423467671605 0.9648217521709502
24.478026069368227 332.5399574727218 0.9710256817598041
24.48325362432164 333.3852368219453 0.9749535718507147
24.488481179275055 331.2559411358562 0.9744077526127763
24.49370873422847 329.9457822046289 0.9746479302702745
24.498936289181884 334.8761508996964 0.984586246557392
24.5041638441353 336.2443166985576 0.988908314332678
24.509391399088713 337.0980684462507 0.9921873605791232
24.514618954042128 331.33651060273854 0.9857892265043704
24.519846508995542 329.569526907859 0.9854502956793354
24.525074063948956 326.5108348180605 0.9844851526362286
24.53030161890237 325.8037075639695 0.9855873356128159
24.535529173855785 326.090319641838 0.9881760886035119
24.5407567288092 324.41069220170226 0.9870505494588514
24.545984283762614 323.5744274762204 0.9887480073398935
24.55121183871603 322.77544229263214 0.9899286989496013
24.556439393669443 324.6219596105983 0.9953208552168143
24.561666948622857 327.4816959026643 1.0024192097123568
24.566894503576272 326.56156812239175 1.0050825458288777
24.572122058529686 322.39255372836254 1.0019603130631305
24.5773496134831 320.0164794796414 0.9990806297799302
24.582577168436515 316.69947241861394 0.9961296825011577
24.58780472338993 315.9682178897166 0.9969291621472016
24.593032278343344 312.40803994869185 0.99530640820882
24.59825983329676 315.22790037075004 1.0007961380314807
24.603487388250173 315.6524760845317 1.0046137887332407
24.608714943203587 317.0396018469491 1.0108566868985995
24.613942498157 316.8350277362246 1.0146323389022374
24.619170053110416 316.63728925471895 1.016295615475083
24.62439760806383 312.91663316093826 1.0096596028791907
24.629625163017245 310.64406559952346 1.0089829916542061
24.63485271797066 312.6226338605751 1.0140531428323452
24.640080272924074 313.7652595722115 1.0195831968548834
24.645307827877488 312.43968393205233 1.0186551846597085
24.650535382830903 306.7152955579817 1.0114142287059853
24.655762937784317 305.68558260061917 1.0120133948471524
24.66099049273773 307.8461663588549 1.0193926446879569
24.666218047691146 311.4210603878164 1.0292398419957243
24.67144560264456 315.00220225952995 1.038223597417335
24.676673157597975 315.53474720551486 1.0403623733196259
24.68190071255139 316.699353986524 1.0455367576263206
24.687128267504804 316.1081493188881 1.046594345339009
24.692355822458218 312.4256364522648 1.043817008535677
24.697583377411632 310.05147457220136 1.0432136076653837
24.702810932365047 307.8491037920566 1.0415882097634974
24.70803848731846 305.5768729868298 1.0406113162208797
24.713266042271876 306.927148287977 1.0445584391503413
24.71849359722529 309.34016220093133 1.0519177418231749
24.723721152178705 312.38544388176274 1.0596357078096166
24.72894870713212 312.2783578181218 1.0608712707170564
24.734176262085533 310.6624898155747 1.060507583025837
24.739403817038948 312.1259883858489 1.0646307708347034
24.744631371992362 312.3389776072304 1.0686481020301848
24.749858926945777 310.7349905589721 1.0684009784348052
24.75508648189919 309.0809201974675 1.0701015830099114
24.760314036852606 311.4914559702085 1.0769014778672963
24.76554159180602 314.41569425716153 1.0843864187567873
24.770769146759434 314.2081584827947 1.086848625298869
24.77599670171285 310.44925534992626 1.0851939282564578
24.781224256666263 309.4326325748444 1.0873812427929104
24.786451811619678 311.69458646685086 1.0949468626121435
24.791679366573092 311.7512302952503 1.0954759470956736
24.796906921526507 309.8041503838072 1.093807554719887
24.80213447647992 304.9134561781192 1.088072752520566
24.807362031433335 305.3564238630423 1.0923662346071101
24.81258958638675 310.14075226825076 1.104175629813987
24.817817141340164 314.64649021966346 1.115371811245704
24.82304469629358 315.6509924595665 1.1188544160637568
24.828272251246993 314.90456223412025 1.1212634057507893
24.833499806200408 313.1259965235684 1.1187375136129352
24.838727361153822 314.09992530447914 1.1241689429708248
24.843954916107236 311.4295835827129 1.121406491172596
24.84918247106065 313.50947952995375 1.1276710342868257
24.854410026014065 318.62936320279834 1.1402158840595047
24.85963758096748 324.9940001770578 1.1540545443469556
24.864865135920894 326.2782211668076 1.1587590036129383
24.87009269087431 323.87293164005405 1.1577348229069961
24.875320245827723 325.8884278681395 1.1633413125023067
24.880547800781137 330.9883634253873 1.1754218802846905
24.885775355734552 339.46738884163824 1.193128000306322
24.891002910687966 339.5968829523518 1.1963340384001508
24.89623046564138 342.1252824609506 1.2043611414703659
24.901458020594795 334.8222718939422 1.1942720997885998
24.90668557554821 336.264249107203 1.2006295211024174
24.911913130501624 332.6555177900499 1.1974616748642184
24.91714068545504 337.01252393151145 1.207942066780471
24.922368240408453 335.5810395066737 1.2090162866822431
24.927595795361867 335.8743559727165 1.2125552443273284
24.93282335031528 334.63764132394704 1.2149024222016402
24.938050905268696 335.04935637144564 1.2188806593170602
24.94327846022211 334.0221219747311 1.2214976396595585
24.948506015175525 325.91957103657904 1.2126296719881755
24.95373357012894 323.8644804346626 1.2127680718918106
24.958961125082354 320.37010826315753 1.2084116030402816
24.964188680035768 321.13228002767914 1.2113611703531726
24.969416234989183 316.50021584202796 1.203803910836452
24.974643789942597 315.41232535099135 1.2071124146199028
24.97987134489601 318.604477630557 1.2155217128795643
24.985098899849426 320.600839032106 1.2239477886841976
24.99032645480284 319.383977187387 1.224691416402954
24.995554009756255 320.4898746887292 1.2300673383575265
25.00078156470967 319.81971385704304 1.2323745463983102
25.006009119663084 322.0283838036827 1.2400457640757856
25.011236674616498 318.22579278344665 1.2366197618076982
25.016464229569912 319.91572586892045 1.243285081033035
25.021691784523327 322.0442325506409 1.2524496729396752
25.02691933947674 325.5211821728752 1.2633827496537582
25.032146894430156 323.973358017466 1.2644045548027316
25.03737444938357 323.6281509591463 1.2664653030438977
25.042602004336985 325.41424371194404 1.273862849135132
25.0478295592904 328.76968467408466 1.2842454544916586
25.053057114243813 330.6115955546444 1.2907791450908312
25.058284669197228 328.2453373171356 1.2888359017676447
25.063512224150642 331.27817608817645 1.29982503997105
25.068739779104057 326.49229025779124 1.2948976323118742
25.07396733405747 328.1214921456733 1.302650635877292
25.079194889010886 325.80032780997567 1.3015489886944323
25.0844224439643 327.26626166087925 1.307985731510947
25.089649998917714 330.3411511778981 1.3197349189232896
25.09487755387113 332.2288712354872 1.3278840573294737
25.100105108824543 338.0927935951261 1.3437251569149042
25.105332663777958 339.7669943704912 1.3542174093843602
25.110560218731372 344.3039714668803 1.3667938191345317
25.115787773684787 343.063654914356 1.3712686473073226
25.1210153286382 334.64558688537636 1.3573598527241295
25.126242883591615 329.1893205188667 1.3504910185003272
25.13147043854503 326.79816586882527 1.349707092263087
25.136697993498444 337.3004866485521 1.3725050322324284
25.14192554845186 343.124200476964 1.3893339840692007
25.147153103405273 350.13311006435924 1.4068120003364393
25.152380658358688 347.83907132582095 1.4073284793018308
25.157608213312102 346.3034558552912 1.4072024486019596
25.162835768265516 345.0542097633258 1.4089297663424034
25.16806332321893 343.28826550450344 1.4065927942997052
25.173290878172345 342.64937855123196 1.4100767579594469
25.17851843312576 338.9260645022145 1.4064366858715105
25.183745988079174 342.11691137506807 1.418844496514913
25.18897354303259 344.3306823132966 1.4278813898294365
25.194201097986003 352.1895845613497 1.4490473306202698
25.199428652939417 353.0428959129649 1.4559735472072564
25.204656207892832 352.25249189321056 1.4607812581080555
25.209883762846246 345.8332010715092 1.453623249447441
25.21511131779966 342.9680874335597 1.4510415937214536
25.220338872753075 341.1591869681541 1.4516516494203302
25.22556642770649 343.77970906719264 1.462179370366182
25.230793982659904 343.70407018647694 1.468783982694195
25.23602153761332 349.56848507903095 1.4875196387467062
25.241249092566733 345.9500676368004 1.4865485474494116
25.246476647520147 347.36705299144046 1.4933569102238644
25.25170420247356 343.4348828175057 1.4913537603949296
25.256931757426976 345.77806127858736 1.5028689788757885
25.26215931238039 344.9887737825955 1.5079005636981917
25.267386867333805 342.21269423020203 1.5044477690954252
25.27261442228722 335.14501803443187 1.4910762219586784
25.277841977240634 335.7911205851326 1.5000649300816677
25.283069532194048 336.1383893137749 1.5070257341274693
25.288297087147463 341.0183060644059 1.525001145966746
25.293524642100877 338.5148302149342 1.5247004393001635
25.29875219705429 339.0754017098093 1.5319181943561766
25.303979752007706 334.9686686501958 1.5266103603600374
25.30920730696112 331.09527756450353 1.521657688852435
25.314434861914535 323.55072371828953 1.5105627772833405
25.31966241686795 323.1162351617956 1.5168097368551448
25.324889971821364 322.8969070947294 1.5233485733659335
25.330117526774778 326.8915609337358 1.5361051082791612
25.335345081728192 329.2402766530393 1.5472089731475305
25.340572636681607 324.8910588246127 1.5427507013995554
25.34580019163502 323.10577802942043 1.5459471145379353
25.351027746588436 320.04768535834796 1.5491878760473732
25.35625530154185 327.3655529446554 1.5745880371628522
25.361482856495265 328.3234019572373 1.5846230649875106
25.36671041144868 325.8023939964792 1.5832485631713213
25.371937966402093 324.7959526516435 1.5852653568937987
25.377165521355508 324.2390751740297 1.589359931525697
25.382393076308922 325.03304473692 1.5976607169105894
25.387620631262337 326.29877463016487 1.6105399198081651
25.39284818621575 324.2797783621636 1.6127169156205687
25.398075741169166 326.15645827769094 1.621971883379781
25.40330329612258 324.00075602935914 1.6220315483958885
25.408530851075994 321.57939476143974 1.6215283068939919
25.41375840602941 326.4133741438156 1.6437953630434288
25.418985960982823 323.50627102552875 1.642114113597133
25.424213515936238 329.3295337148214 1.6680476503536186
25.429441070889652 324.7451060559314 1.6613774598842015
25.434668625843067 324.9251654907351 1.6683408586298407
25.43989618079648 321.9525502033385 1.6652555691710924
25.445123735749895 325.3602402793277 1.6823514359623666
25.45035129070331 331.981489681974 1.707276572484123
25.455578845656724 336.95935537281 1.7267273416478477
25.46080640061014 340.276919127565 1.7448727659557468
25.466033955563553 344.5000525495963 1.765567020170976
25.471261510516968 342.1273273507369 1.7716862136359683
25.476489065470382 343.3965335857239 1.7855958118619444
25.481716620423796 340.6161792761244 1.7902855620763631
25.48694417537721 347.31791821583886 1.8141699617667664
25.492171730330625 351.1732735009428 1.829201652122144
25.49739928528404 346.66563122873026 1.8208234596944028
25.502626840237454 351.31554236618035 1.8415086736605875
25.50785439519087 356.5994887671237 1.8670730783174116
25.513081950144283 369.7781373098163 1.9125385187204769
25.518309505097697 377.5863681443565 1.9468716556643026
25.523537060051112 375.0336079170618 1.948399922228087
25.528764615004526 376.1707843576506 1.966958022832466
25.53399216995794 365.4316629128668 1.945888618783752
25.539219724911355 367.29337135037605 1.9622663770402158
25.54444727986477 368.1744270124974 1.9676509571731546
25.549674834818184 371.5466521866158 1.98662892742244
25.5549023897716 374.2790960887388 2.0020596862964033
25.560129944725013 364.54723321639904 1.9884884926059025
25.565357499678427 363.4332110489094 1.9958623336875028
25.57058505463184 356.81696464841804 1.9896706650330334
25.575812609585256 354.62653644360074 1.994913378293167
25.58104016453867 353.1373345709387 2.001359478772187
25.586267719492085 356.7202358509686 2.0246015945613203
25.5914952744455 357.09108774896356 2.0353424688032415
25.596722829398914 362.3545871316678 2.0655932143468707
25.601950384352328 358.21759227496887 2.0634857303059317
25.607177939305743 363.2781759226467 2.0995045934080014
25.612405494259157 360.2248893840162 2.1062907869124072
25.61763304921257 356.96446718669534 2.1137952263395774
25.622860604165986 357.7159019415496 2.125775781004091
25.6280881591194 353.5722114003102 2.127573604790328
25.633315714072815 349.0817441140573 2.125744625815283
25.63854326902623 341.6505727311489 2.122426260927589
25.643770823979644 344.9764663339688 2.1426898634485085
25.648998378933058 346.95700291057847 2.161280172882849
25.654225933886472 350.1212096603624 2.1829369907780363
25.659453488839887 344.2011750148363 2.1721047045567694
25.6646810437933 341.873678551967 2.183971564998727
25.669908598746716 335.1952478261798 2.174680588887075
25.67513615370013 327.03995231404235 2.1742878151612497
25.680363708653545 319.9205356537233 2.166089940457038
25.68559126360696 318.3709430744957 2.1840855080225636
25.690818818560373 326.4750189216425 2.2203116323677086
25.696046373513788 339.4208338516324 2.277589740044937
25.701273928467202 348.3816990651235 2.3209741610083077
25.706501483420617 349.12269807391607 2.343447502206561
25.71172903837403 340.632073627634 2.3479658978226836
25.716956593327446 327.63298706711174 2.3198305930730805
25.72218414828086 325.96144553950614 2.3349564940668635
25.727411703234274 323.5335375297357 2.3283201697601386
25.73263925818769 324.83475864724693 2.3607358111244983
25.737866813141103 317.3200589359848 2.348856106323005
25.743094368094518 316.7322820325003 2.37112384833595
25.748321923047932 316.2065872382015 2.3804370925215603
25.753549478001347 330.7370402274192 2.4580923143324678
25.75877703295476 339.0208271178929 2.512992111789998
25.764004587908175 347.31660222115954 2.5727865220910715
25.76923214286159 337.0974254417975 2.5616700022204064
25.774459697815004 328.45746725606165 2.553726272313378
25.77968725276842 328.0411999591709 2.5851089275268535
25.784914807721833 338.9163643283133 2.650124861765515
25.790142362675248 355.9739456801667 2.7450812379319087
25.795369917628662 356.57127794753836 2.759481431665831
25.800597472582076 354.32115054295696 2.7829747251406443
25.80582502753549 350.68428779810887 2.801905123493921
25.811052582488905 352.3916209245222 2.858543034340221
25.81628013744232 357.31127370082766 2.9181496036668726
25.821507692395734 351.0970417981457 2.9227166756401997
25.82673524734915 345.2819842924877 2.9173214425260148
25.831962802302563 339.88425460403715 2.915497210259592
25.837190357255977 350.8252087649935 3.0046933211643148
25.84241791220939 357.14557523916824 3.0636791201337044
25.847645467162806 365.86085794469864 3.1487356339183132
25.85287302211622 354.82970748042754 3.135019569343672
25.858100577069635 350.152294161382 3.1646870479197085
25.86332813202305 338.9591511153357 3.150145806903626
25.868555686976464 346.4978297435167 3.239136151803429
25.87378324192988 353.7867276916193 3.3159078787385448
25.879010796883293 360.86199372267845 3.4049142483333354
25.884238351836707 366.2076888424065 3.4844777055150624
25.88946590679012 349.52938463218527 3.459128307292491
25.894693461743536 355.576852796924 3.554047692956992
25.89992101669695 342.7863749030848 3.5431983399930544
25.905148571650365 346.47943445064584 3.636881871993229
25.91037612660378 352.89236105309527 3.729402751431572
25.915603681557194 345.33808018023853 3.7720428443527774
25.920831236510608 333.0280520233893 3.769049888906364
25.926058791464023 336.41604716174356 3.8797139670883456
25.931286346417437 354.927525202908 4.0614837974804345
25.93651390137085 373.69266905932807 4.276699897470022
25.941741456324266 378.2759449665578 4.399113818437175
25.94696901127768 370.95961816486346 4.470607589881031
25.952196566231095 365.211298348799 4.587175255463322
25.95742412118451 353.0218744180644 4.643897015805195
25.962651676137924 347.20562415789783 4.717426998606968
25.967879231091338 346.1353209115544 4.76369975122913
25.973106786044752 363.9417076185309 4.939519363183351
25.978334340998167 352.02539121287964 4.933650270434443
25.98356189595158 358.2212139238639 5.072133708055075
25.988789450904996 335.9772013584458 4.982111434939008
25.99401700585841 340.0595494039796 5.1253930186991195
25.999244560811825 335.87556142632843 5.160874365761592
26.00447211576524 354.3500360232 5.441592526203462
26.009699670718653 344.8654901048099 5.44395841563159
26.014927225672068 345.3517941622359 5.593001103903001
26.020154780625482 337.1390793370728 5.623663799747564
26.025382335578897 349.5963133511741 5.878135806758183
26.03060989053231 366.02944963444287 6.147489594643656
26.035837445485726 375.3417847229504 6.388420853486292
26.04106500043914 386.2809911061197 6.658805229880991
26.046292555392554 395.35903911813483 6.9112821362166335
26.05152011034597 402.3246592288342 7.209946899248633
26.056747665299383 378.75865915698085 7.174444381728771
26.061975220252798 351.1302468822243 7.202645931360322
26.067202775206212 342.0884505297457 7.287670883278416
26.072430330159627 331.02689606143764 7.555695258535756
26.07765788511304 345.9228420761552 7.95059077261428
26.082885440066455 340.68415701820396 8.353351071686165
26.08811299501987 355.10334580316857 8.878865602644897
26.093340549973284 317.2182561549144 8.941251086431027
26.0985681049267 337.75146804043953 9.771052968224867
26.103795659880113 330.27218659634997 10.398079252054893
26.109023214833528 340.6587121470184 11.50846396352118
26.114250769786942 284.5285141716504 11.523616081086175
26.119478324740356 238.33033762813756 12.175402103613166
26.12470587969377 231.10120609444084 13.697355496611396
26.129933434647185 241.46249318172943 19.35466858303293
26.1351609896006 199.36267802738323 24.87798726877617
