# Supplementary material for: Unraveling metal effects on CO2 uptake in pyrene-based metal-organic frameworks
Source: Nat Commun. 2025 Feb 11;16:1516. doi: 10.1038/s41467-025-56296-w (PMC11814143; doi:10.1038/s41467-025-56296-w)
Supplement: Supplementary file 3 — Source Data [file 41467_2025_56296_MOESM3_ESM.zip › SourceCode/SuppInf/FigureS5_Ga-TBAPy_InSitu_VariableT_PXRD/Data/GaTBAPy_0008p.dat]

0.002613777476707968 9.556347748223576 3.4119408153132675
0.007841332430123905 14.436676077749373 3.823020559670724
0.01306888738353984 16.25557213092666 3.6641729921648625
0.018296442336955775 19.28831525451387 3.0881944565431154
0.02352399729037171 20.743045509650134 3.1706716434194675
0.028751552243787646 21.33464597974561 3.171634498933447
0.03397910719720358 20.35906082814309 2.6879834698369773
0.03920666215061952 16.556645190402172 2.21764268693874
0.04443421710403546 16.27973210442082 1.976978428555496
0.0496617720574514 15.255277339186078 1.6683573923669506
0.054889327010867336 16.838259251889248 1.7524548566481553
0.060116881964283275 16.631910610321597 1.783219071807653
0.06534443691769921 16.54791222802111 1.8108066881258575
0.07057199187111515 15.205085968074515 1.628520253392699
0.07579954682453109 17.314631301921253 1.6168302117654778
0.08102710177794703 17.622771702494518 1.4901411651707275
0.08625465673136297 18.759708497188132 1.4954758708398272
0.09148221168477891 19.992983213745244 1.5196963047123613
0.09670976663819485 18.392464067808884 1.4308230161226052
0.10193732159161079 18.314517745585505 1.3778188285012705
0.10716487654502672 17.57920643399244 1.3591580595212698
0.11239243149844266 18.94399513651832 1.4318837501075234
0.1176199864518586 20.630131735150826 1.4887001936209334
0.12284754140527454 21.940700706120026 1.4659215316197003
0.12807509635869047 20.356953716690654 1.2934675227070491
0.1333026513121064 18.845875162305543 1.2303291839282369
0.13853020626552232 17.806127989358927 1.1610971618933312
0.14375776121893824 16.683677255792276 1.1197105068635298
0.14898531617235417 17.652995806190273 1.1909495214612555
0.1542128711257701 17.11338421276699 1.1427990797682899
0.15944042607918602 16.79275216769664 1.0955751691378626
0.16466798103260194 17.97381387014755 1.1166291560989678
0.16989553598601786 17.25988251747818 1.0148600932750451
0.1751230909394338 17.682165180941332 1.0234935618305259
0.18035064589284971 18.499253438333067 1.0439440256013486
0.18557820084626564 18.9913022669955 1.0495013709018148
0.19080575579968156 20.71519978585951 1.1242114839925927
0.1960333107530975 20.397148062540264 1.111643105325285
0.20126086570651341 20.372015640231407 1.1125606404659105
0.20648842065992934 19.477912436381363 1.048595426950204
0.21171597561334526 18.041433147752755 0.9685266691746952
0.2169435305667612 17.97753497332526 0.9225743732714412
0.22217108552017711 18.308293456063353 0.9149711575564442
0.22739864047359304 18.738201662361117 0.9520764538380023
0.23262619542700896 20.69695117698115 1.0448152517614526
0.2378537503804249 20.576225501216708 1.075805359823217
0.2430813053338408 20.27421412021716 1.0826722377976492
0.24830886028725674 20.402876381965026 0.9953944921334725
0.25353641524067266 20.518708813870703 0.9230276635951585
0.2587639701940886 19.39231266594817 0.8801640953057057
0.2639915251475045 19.348939408056456 0.8896002264281996
0.26921908010092044 18.660327685247527 0.8846523441205333
0.27444663505433636 17.891767226266268 0.8533070922017002
0.2796741900077523 17.97474812181418 0.8406245258657353
0.2849017449611682 18.2253463167041 0.8526150666067707
0.29012929991458414 18.682992054510127 0.864782077167124
0.29535685486800006 17.589050138326673 0.8433202761837336
0.300584409821416 18.54154358895715 0.8358197232413017
0.3058119647748319 19.289330548798404 0.8332075672454039
0.31103951972824784 18.97438338633832 0.838825081111025
0.31626707468166376 20.258481699642918 0.8877853597098646
0.3214946296350797 19.430616055470598 0.8729739473294376
0.3267221845884956 19.008782335929705 0.87344859319754
0.33194973954191154 19.56442954855385 0.8620572462926905
0.33717729449532746 18.999809622529703 0.8294652232295523
0.3424048494487434 18.65541836791416 0.8217740576471408
0.3476324044021593 19.72605949555427 0.8454219708799157
0.35285995935557524 21.015494308611142 0.8776247670993768
0.35808751430899116 21.72111929876853 0.9032410439088413
0.3633150692624071 21.514430959400357 0.9195823814230747
0.368542624215823 21.45531648658536 0.9064675723238004
0.37377017916923894 21.18393526961247 0.9019286805388786
0.37899773412265486 20.805263212551164 0.8903158100449914
0.3842252890760708 20.742259736929366 0.8752147546645338
0.3894528440294867 20.40063088354364 0.8520691886918905
0.39468039898290264 19.47647673127868 0.8257061551473445
0.39990795393631856 19.915079643853034 0.8161728138388028
0.4051355088897345 20.58847262041797 0.8307602071777586
0.4103630638431504 19.77458530522245 0.8163390289994851
0.41559061879656634 21.006244471884855 0.8497460791910755
0.42081817374998226 21.637697765819386 0.8804012710913308
0.4260457287033982 20.318189009147424 0.8685777135613069
0.4312732836568141 21.094751819591675 0.8862959062012229
0.43650083861023004 20.30832678767166 0.8606064212856941
0.44172839356364596 18.77527500288854 0.8065603901223539
0.4469559485170619 19.930524308985227 0.8149487038200038
0.4521835034704778 19.82374492342529 0.8058327977281106
0.45741105842389373 19.52962517480008 0.8039763593088043
0.46263861337730966 20.4361878048822 0.8159389723547378
0.4678661683307256 18.746884007419567 0.7669557338738486
0.4730937232841415 19.979137878480643 0.7706780447710707
0.47832127823755743 19.820191764043713 0.752701869015193
0.48354883319097336 19.070489844272235 0.7324853991872671
0.4887763881443893 19.406291818729326 0.7287254264968965
0.4940039430978052 18.04854594327645 0.6987994595813699
0.49923149805122113 17.885516802777527 0.7022474804203622
0.5044590530046371 17.27928901036268 0.7127578601999908
0.5096866079580531 16.711625147596468 0.7166740076511553
0.5149141629114691 16.420844207030807 0.7141026842979249
0.5201417178648851 17.39405877732118 0.7353487967289332
0.525369272818301 18.699180494357208 0.7401691655757974
0.530596827771717 18.407648383358932 0.7270993927724331
0.535824382725133 19.507983119645168 0.7509817223644785
0.541051937678549 19.851295611765245 0.7517549446172479
0.546279492631965 20.286961368836664 0.7845597521931736
0.5515070475853809 19.7939633835749 0.7830671918500974
0.5567346025387969 19.730913004921813 0.7613711948868531
0.5619621574922129 19.242822015774276 0.7314142460915499
0.5671897124456289 19.409622034323725 0.7227550300724931
0.5724172673990449 19.59124018487365 0.7278450030670139
0.5776448223524608 19.0033166712551 0.722530143918011
0.5828723773058768 18.959705003573994 0.7226751758508747
0.5880999322592928 18.220999316422155 0.7269747287708048
0.5933274872127088 17.166894188169135 0.7105499231786447
0.5985550421661248 17.82339101115421 0.7338668524493821
0.6037825971195407 17.451590217657188 0.7164366919455104
0.6090101520729567 18.914328699157338 0.7321017653199361
0.6142377070263727 20.156609394976044 0.7358195137252527
0.6194652619797887 20.717326910810595 0.7250326604068774
0.6246928169332047 21.080449859606762 0.7411025702473828
0.6299203718866206 22.23205375899441 0.7752515089728904
0.6351479268400366 22.292858201909628 0.7795169888736531
0.6403754817934526 21.68884021921321 0.7585441247482604
0.6456030367468686 20.630254400683604 0.7218514437486458
0.6508305917002846 19.40732234384059 0.6948209477866102
0.6560581466537005 20.39793504115097 0.7257250390872615
0.6612857016071165 21.683906353308295 0.7609221118889622
0.6665132565605325 22.217617100670317 0.7473792872780379
0.6717408115139485 21.96046438901784 0.7393008969865615
0.6769683664673645 22.1520722194188 0.7207057809909214
0.6821959214207804 22.82867469038468 0.7344127503826423
0.6874234763741964 23.09020142585945 0.742324747873765
0.6926510313276124 23.030778556518193 0.725387277910338
0.6978785862810284 22.122995195954847 0.7144411432890173
0.7031061412344444 21.100184181715314 0.6875655511572916
0.7083336961878604 22.383101921404347 0.7072424440376188
0.7135612511412763 23.332789177753224 0.7255976070712133
0.7187888060946923 23.70297452030712 0.7311737678632486
0.7240163610481083 24.054539338776586 0.7318501334840761
0.7292439160015243 23.335294707123342 0.7302582751741641
0.7344714709549403 24.71556726702316 0.7595737054259432
0.7396990259083562 25.5932195358479 0.7681525157061888
0.7449265808617722 26.013984520824735 0.770220996826246
0.7501541358151882 25.39965321066507 0.7632870073575695
0.7553816907686042 25.784694728208606 0.7637181954665954
0.7606092457220202 28.084928794572225 0.7914271669503552
0.7658368006754361 30.147861558932643 0.808527166183419
0.7710643556288521 32.07253866930639 0.8219466906890248
0.7762919105822681 31.168095325296136 0.8016827260027258
0.7815194655356841 29.81521835658958 0.7879682338237961
0.7867470204891001 31.218316672225956 0.818567241334284
0.791974575442516 31.407646552007407 0.8463040256607675
0.797202130395932 31.211832863895197 0.8428092567878257
0.802429685349348 31.552100542919433 0.8372281999965192
0.807657240302764 32.515256458837385 0.8307883592357136
0.81288479525618 36.913563675017976 0.8927565364858197
0.8181123502095959 41.19584031373351 0.9572887996106092
0.8233399051630119 43.54290599033993 0.999930715338819
0.8285674601164279 45.94206480164013 1.061553726584112
0.8337950150698439 46.61725285521061 1.0740682546333111
0.8390225700232599 49.5851177709809 1.1032410010664209
0.8442501249766758 53.21622652198518 1.133180437666771
0.8494776799300918 60.02314913639553 1.2084959920294271
0.8547052348835078 62.68546834336842 1.2499647783960277
0.8599327898369238 65.50619102193632 1.282226888214145
0.8651603447903398 66.42732364091665 1.2811517638448278
0.8703878997437557 68.49411324175831 1.2818964444007293
0.8756154546971717 74.35772435379673 1.327002177037457
0.8808430096505877 76.60176653872324 1.3470352019069036
0.8860705646040037 77.42545077105963 1.3446551161394575
0.8912981195574197 74.00637874337856 1.3095077541158924
0.8965256745108356 77.02344693270109 1.3476396113780347
0.9017532294642516 81.16261464184484 1.3936363349937557
0.9069807844176676 82.47270838661622 1.3871615944884563
0.9122083393710836 87.22195768116293 1.4471644193957636
0.9174358943244996 86.49863031484233 1.429247195465302
0.9226634492779155 84.18408014850033 1.3990326116644056
0.9278910042313315 86.35741680154945 1.4114345442428413
0.9331185591847475 86.01245084283924 1.3861123325640174
0.9383461141381635 90.19881332232576 1.4125459609919335
0.9435736690915795 98.39234804758607 1.5087087832398987
0.9488012240449955 102.8602718811516 1.539144018976958
0.9540287789984114 102.60514497797504 1.5303562918440643
0.9592563339518274 102.33934904117373 1.5112687102296725
0.9644838889052434 100.39820833874944 1.492341577633837
0.9697114438586594 100.1999844485549 1.475165325873904
0.9749389988120754 104.13564981509442 1.5041894772924869
0.9801665537654913 105.89118508253077 1.518690502800658
0.9853941087189073 107.62424997462988 1.5362825366871826
0.9906216636723233 107.04744475755591 1.5218631271476197
0.9958492186257393 106.41467007302526 1.518806450903509
1.0010767735791553 108.61195495674001 1.5332919135070224
1.0063043285325712 111.06664043780596 1.540431872179183
1.0115318834859872 113.27887784272677 1.5567476700704408
1.0167594384394032 116.4486810063383 1.556147263613056
1.0219869933928192 120.24966330180486 1.5743205133945863
1.0272145483462352 116.50775327754181 1.545657200328751
1.0324421032996511 122.65109105001724 1.5962636348798818
1.0376696582530671 126.39073269673955 1.6308916299889569
1.042897213206483 133.21267470109345 1.6827334258706588
1.048124768159899 135.30511402776702 1.66893211239101
1.053352323113315 136.4067256205068 1.656449221682257
1.058579878066731 135.48376886532162 1.642479921628663
1.063807433020147 133.10704950830947 1.6227521129841835
1.069034987973563 135.89843471800774 1.6253318964835384
1.074262542926979 132.56178505999964 1.600062795843063
1.079490097880395 133.40610018095458 1.601516723222118
1.084717652833811 135.4569097844261 1.6540841057001203
1.089945207787227 133.84169245245445 1.679519810010088
1.095172762740643 139.78630504212197 1.718902830921447
1.1004003176940589 136.43052550795315 1.6714392594164127
1.1056278726474749 137.72538349854403 1.645838801774973
1.1108554276008908 143.19258191422205 1.6706911190845266
1.1160829825543068 143.86511717315352 1.6821329649020436
1.1213105375077228 145.3393425690854 1.696504823353166
1.1265380924611388 139.96002369208983 1.6535660663690197
1.1317656474145548 140.80522419459865 1.6404358893227806
1.1369932023679707 143.31038111423808 1.654216841585186
1.1422207573213867 142.44304782995786 1.651292890954499
1.1474483122748027 141.80930762491937 1.6386059331027227
1.1526758672282187 149.325470790781 1.6918092074649012
1.1579034221816347 149.568277938521 1.686728922214141
1.1631309771350506 154.10896488071853 1.7230278602554883
1.1683585320884666 154.65298546971104 1.7023148073177055
1.1735860870418826 157.55210088096493 1.7492278940036792
1.1788136419952986 155.9305071491357 1.7434131075281394
1.1840411969487146 155.94355769025282 1.7162784190761269
1.1892687519021305 157.70103244890416 1.7442520457466848
1.1944963068555465 160.1111420082172 1.7452109044780213
1.1997238618089625 159.30378444743678 1.7102010147405966
1.2049514167623785 158.61562762940653 1.7208591310348615
1.2101789717157945 158.32321133141227 1.7204371938068224
1.2154065266692105 156.84107210215666 1.6987292667029406
1.2206340816226264 162.53508499409415 1.736102501458348
1.2258616365760424 164.09270476034604 1.7602218306773232
1.2310891915294584 171.3029106341224 1.790357194194962
1.2363167464828744 172.43644822604296 1.7936435486508158
1.2415443014362904 166.68896848995598 1.7431840906759066
1.2467718563897063 165.21815002679912 1.7243942281802596
1.2519994113431223 166.80554618913024 1.7438230625573992
1.2572269662965383 162.8031945292433 1.7069567454803722
1.2624545212499543 166.18932459835457 1.7189068381709212
1.2676820762033703 170.47710213902567 1.735467035675675
1.2729096311567862 166.32037671120895 1.7091103429066274
1.2781371861102022 171.74498052840798 1.746674008150156
1.2833647410636182 176.70473602180067 1.7906082596359951
1.2885922960170342 174.82777820164995 1.781168381150884
1.2938198509704502 179.1136726813212 1.8044081103116318
1.2990474059238661 173.18869822959962 1.7617254217262253
1.3042749608772821 175.08218672972765 1.7549438780598576
1.309502515830698 175.69364324284396 1.7428977388494324
1.314730070784114 178.15202029909238 1.754138800767953
1.31995762573753 180.88626129043348 1.748729955933609
1.325185180690946 180.76900911628556 1.7583678891993104
1.330412735644362 181.0133783753108 1.7758696042038076
1.335640290597778 182.37821864089446 1.7859437850854862
1.340867845551194 183.27148488573212 1.7966161125735558
1.34609540050461 182.32789669421362 1.784617161098086
1.351322955458026 178.4649992004893 1.7436995668342774
1.356550510411442 175.2650472402711 1.702902837825857
1.361778065364858 169.95400358636726 1.6661991024594835
1.3670056203182739 173.3699870147639 1.6952348995951438
1.3722331752716899 178.18336281166194 1.7294262024226923
1.3774607302251058 185.0057552428061 1.775130831216707
1.3826882851785218 192.8813702000535 1.817356998267162
1.3879158401319378 194.18391737184595 1.8140211588655561
1.3931433950853538 186.7334103647572 1.7738650683040191
1.3983709500387698 179.86804962804803 1.7289353055621353
1.4035985049921857 173.36658811506385 1.677789683869199
1.4088260599456017 172.86223560780635 1.6828182066488
1.4140536148990177 179.305824793944 1.7195590460502883
1.4192811698524337 191.6555075473194 1.796245549657094
1.4245087248058497 193.98920064618576 1.791365069072172
1.4297362797592656 195.34277436079014 1.7679393598939863
1.4349638347126816 198.26124375336317 1.7847323955830448
1.4401913896660976 198.3264494158331 1.7850685379171987
1.4454189446195136 203.52034994554586 1.8191756944227195
1.4506464995729296 191.90293542384842 1.7694065244236687
1.4558740545263456 182.6169182961657 1.7149155382376997
1.4611016094797615 183.9936796516025 1.7373300752073393
1.4663291644331775 189.11705693020284 1.77056796996144
1.4715567193865935 194.81098436199068 1.7915080704492923
1.4767842743400095 204.46302247032614 1.8337795992802088
1.4820118292934255 201.6774887427319 1.8136810696273424
1.4872393842468414 200.59230108513006 1.819912396198536
1.4924669392002574 199.51943013018516 1.811889962459125
1.4976944941536734 191.20251428739994 1.7536701223863325
1.5029220491070894 186.20541151976133 1.7295140291859261
1.5081496040605054 190.96819484738867 1.755705023953691
1.5133771590139213 189.8881600474847 1.769817912325049
1.5186047139673373 200.4188805292754 1.8326434643113414
1.5238322689207533 202.5796752726506 1.837388517144489
1.5290598238741693 206.19632533605494 1.8389808865761361
1.5342873788275853 209.92905415207488 1.8430131927145899
1.5395149337810012 208.6705393401423 1.8294839108810177
1.5447424887344172 216.73873195444912 1.865171519954173
1.5499700436878332 215.8716446602124 1.8578611170139183
1.5551975986412492 218.9566033844221 1.8615849059600122
1.5604251535946652 221.0017238994833 1.8629112386407776
1.5656527085480811 222.86265837754559 1.8751503647087084
1.5708802635014971 227.29188550532047 1.8911442579799544
1.576107818454913 228.96686733308985 1.9136272984282876
1.581335373408329 228.14637667079703 1.9146151077693927
1.586562928361745 237.19053492269063 1.9440099456768303
1.591790483315161 232.44380387482187 1.918245407396647
1.597018038268577 233.8205339569249 1.9110039573950777
1.602245593221993 233.3488790748843 1.9017141849355383
1.607473148175409 236.9136994804957 1.9196716100093163
1.612700703128825 242.33816878284654 1.925952797604029
1.617928258082241 242.01271478195514 1.9077955578415196
1.623155813035657 236.57416011703006 1.8756305057322264
1.628383367989073 234.2245029984722 1.8628393292581125
1.6336109229424889 238.4464089293632 1.8770014551423002
1.6388384778959049 243.0954683495451 1.901277333514757
1.6440660328493208 250.06869646784668 1.9505023039645744
1.6492935878027368 255.45118852095482 1.9778969035431457
1.6545211427561528 251.9866649601506 1.9580220984580863
1.6597486977095688 252.92425932015155 1.9395944452267222
1.6649762526629848 258.8291763318345 1.9547971999481208
1.6702038076164007 263.50067998068397 1.9602596445083578
1.6754313625698167 269.6393223170501 1.9813477934484016
1.6806589175232327 275.14707259691255 1.9886843948632897
1.6858864724766487 283.7245412826176 2.0317146363388154
1.6911140274300647 281.44912101360035 2.0051275512907916
1.6963415823834807 288.07617962656474 2.0144793028745895
1.7015691373368966 280.6378171826081 1.9754949338297687
1.7067966922903126 282.82659744644457 1.9616040401751567
1.7120242472437286 286.30945115483996 1.9905471622539528
1.7172518021971446 284.2002754310632 1.9680494258711778
1.7224793571505606 289.70205804025164 1.992931548217211
1.7277069121039765 295.8775980486249 2.013882140154214
1.7329344670573925 307.77569632770894 2.062909678919178
1.7381620220108085 312.698586786683 2.0735577527852698
1.7433895769642245 310.4435069350727 2.0549273209357883
1.7486171319176405 311.2187693657354 2.0417503476516674
1.7538446868710564 323.8042360331222 2.0752833481962845
1.7590722418244724 335.5864796690247 2.112332064401397
1.7642997967778884 342.38629678893113 2.1597074837331065
1.7695273517313044 328.09561944747537 2.0989420297661123
1.7747549066847204 319.67266989653035 2.0514150813545786
1.7799824616381363 315.6860895068839 2.0319975305641074
1.7852100165915523 317.12039664435747 2.0127526958069994
1.7904375715449683 321.294225958801 2.0241383326063485
1.7956651264983843 322.73766806984486 2.03115860895882
1.8008926814518003 328.7730143341761 2.0262186675634255
1.8061202364052162 326.19511337510374 2.004560596749068
1.8113477913586322 324.6707658242201 1.9835576790463587
1.8165753463120482 323.3171353503863 1.9673530267067467
1.8218029012654642 323.6736604928856 1.958800930402764
1.8270304562188802 321.5033614102836 1.937623513816216
1.8322580111722961 328.3834208393968 1.9498824437592253
1.8374855661257121 330.1466689368941 1.9643853769581818
1.842713121079128 329.0099918346709 1.9423164413951506
1.847940676032544 335.9650842212258 1.9489891877542578
1.85316823098596 333.02492908192414 1.9317588729561357
1.858395785939376 331.81849821831406 1.9184209102561771
1.863623340892792 331.49050281312856 1.9155147904047638
1.868850895846208 325.6050293969347 1.8751807788598012
1.874078450799624 318.4730156283442 1.8235715951048728
1.87930600575304 322.12864453121733 1.8357627990347263
1.884533560706456 321.17317440736116 1.8279572855956787
1.889761115659872 323.41285544345044 1.8363863986865245
1.894988670613288 325.1108131175831 1.8370723147085868
1.9002162255667039 326.63979093217444 1.8426642384298144
1.9054437805201199 320.7274478322032 1.8066102000094935
1.9106713354735358 317.0146914632055 1.764181702516068
1.9158988904269518 313.9718946929449 1.733777903913873
1.9211264453803678 315.76304458183887 1.7264008940525135
1.9263540003337838 317.3268796862603 1.7344846005510628
1.9315815552871998 319.01059964354664 1.7507798153018905
1.9368091102406157 319.7182313839598 1.7382400350370337
1.9420366651940317 314.61765522617316 1.7062951261267194
1.9472642201474477 310.79335162827726 1.6846443932945858
1.9524917751008637 310.584097021421 1.6763176517538765
1.9577193300542797 307.2882565110765 1.6569786531281911
1.9629468850076957 307.6699780390616 1.6465753930281215
1.9681744399611116 311.94010447862206 1.6515016051661662
1.9734019949145276 314.27213562702394 1.6487218887758248
1.9786295498679436 317.55121123651975 1.6601477530620605
1.9838571048213596 312.3065025814221 1.6306252737592557
1.9890846597747756 306.047829907052 1.595767439699813
1.9943122147281915 297.88995720036115 1.5672263563864766
1.9995397696816075 299.3362780986023 1.5713395838069195
2.0047673246350235 298.3858337227289 1.5647656172712066
2.0099948795884393 293.5811009294969 1.5490726001662674
2.015222434541855 294.0032428855631 1.540634112021707
2.0204499894952708 295.7357839947684 1.5433094991483371
2.0256775444486865 296.82548446931986 1.5487576573581123
2.0309050994021023 301.8711888140002 1.5528551274897746
2.036132654355518 304.72211277400953 1.5585166179449488
2.041360209308934 297.7664900241285 1.5219278607163023
2.0465877642623496 294.8132052111489 1.5146476329546206
2.0518153192157653 285.04017112469535 1.4840529868185368
2.057042874169181 290.0938410649517 1.5182259804982032
2.062270429122597 295.0137633168983 1.5359725377101001
2.0674979840760126 292.2615675010958 1.5386494353383608
2.0727255390294284 290.15287027925183 1.539952673114667
2.077953093982844 290.2859409555878 1.5312318421292657
2.08318064893626 285.91277796011906 1.5141264398749958
2.0884082038896756 284.8221637888763 1.495704779356668
2.0936357588430914 282.17233283031845 1.4726819090381462
2.098863313796507 283.2215613486185 1.4803581926137275
2.104090868749923 290.37750583979215 1.5052739802469501
2.1093184237033387 294.0925857815273 1.509541308464469
2.1145459786567544 295.4854226512908 1.5203957056021562
2.11977353361017 293.71158850682235 1.523497146794598
2.125001088563586 290.97534479633936 1.5151826416440113
2.1302286435170017 289.04635593334604 1.5150530448200004
2.1354561984704175 289.77211200811774 1.5120960336412304
2.140683753423833 286.5482569889855 1.4862663238779574
2.145911308377249 281.287827619666 1.4607631223655244
2.1511388633306647 280.59219026862894 1.4538994157761225
2.1563664182840805 290.01836178088615 1.496368844679483
2.1615939732374962 294.0634971504366 1.5164283100038451
2.166821528190912 299.73766105491757 1.543362789866007
2.1720490831443278 300.7504153565784 1.5515731299837616
2.1772766380977435 290.341793215805 1.5079004352213605
2.1825041930511593 289.2678919211503 1.506657876038754
2.187731748004575 290.37388337278077 1.5061446565603154
2.192959302957991 291.8816445222469 1.5067169448036035
2.1981868579114066 289.875566074748 1.4979652326509223
2.2034144128648223 288.2607953479408 1.4937741139550973
2.208641967818238 283.77997178601004 1.4849984971167156
2.213869522771654 282.2717551926446 1.4768284730765826
2.2190970777250696 283.0927313788051 1.4831664365838375
2.2243246326784853 283.3623992401477 1.481213401127301
2.229552187631901 286.40720260725556 1.494705204995885
2.234779742585317 288.48013109289025 1.496592794521636
2.2400072975387326 283.068460095484 1.4653655017011216
2.2452348524921484 280.80294468422875 1.44987301615784
2.250462407445564 277.96240899178974 1.4353987696621833
2.25568996239898 278.68034359006253 1.437747328209494
2.2609175173523957 283.04704658941637 1.4642568645001461
2.2661450723058114 284.8000141164359 1.4711044361815508
2.271372627259227 282.412269961471 1.4682109010255961
2.276600182212643 282.5021499242653 1.4719047090924622
2.2818277371660587 285.97899480686675 1.485383008002804
2.2870552921194744 283.56804439324867 1.4815037240718547
2.29228284707289 280.0727160014968 1.4693627773528781
2.297510402026306 276.74309576830916 1.4607949696146059
2.3027379569797217 275.9777822011287 1.4488365901230282
2.3079655119331375 285.1200442496981 1.4684387337477773
2.3131930668865532 286.07476186071426 1.461182098337473
2.318420621839969 281.6286042325578 1.4394873027293695
2.3236481767933848 276.19265848830275 1.4220479156515753
2.3288757317468005 269.13115412973224 1.4059310806862653
2.3341032867002163 271.13170238177804 1.4146911565127773
2.339330841653632 274.57919680271124 1.4303909075262866
2.344558396607048 275.08472005645285 1.4296903421057514
2.3497859515604635 274.82342432535967 1.423803385653179
2.3550135065138793 281.1532886576632 1.438169474507253
2.360241061467295 282.3130275219863 1.4336553102283596
2.365468616420711 285.15718966278644 1.4415179023645788
2.3706961713741266 285.8204162457656 1.4303564905165302
2.3759237263275423 286.80853717013684 1.4393428752862445
2.381151281280958 286.16403447806056 1.4415156891976675
2.386378836234374 289.6665611503187 1.4630860642545027
2.3916063911877896 288.07584673938936 1.465765880053811
2.3968339461412054 279.7944526966673 1.4357321542848558
2.402061501094621 275.8048373330813 1.4149844097154525
2.407289056048037 278.962216072885 1.4303551677971948
2.4125166110014526 272.9416988925025 1.3971155447595844
2.4177441659548684 273.7953053132209 1.3988535510543865
2.422971720908284 273.8842169512941 1.3892410012645224
2.4281992758617 279.3596760047919 1.4145809945708165
2.4334268308151157 286.73576262971915 1.4344187018299572
2.4386543857685314 289.0444081421397 1.4290499212116374
2.443881940721947 280.3233653953403 1.386357247915011
2.449109495675363 279.34050709445256 1.3703500093743113
2.4543370506287787 282.8039777660074 1.3733014341933583
2.4595646055821945 292.55169974415446 1.384028130667825
2.4647921605356102 313.72248326924574 1.4257485902073148
2.470019715489026 323.8549340009998 1.4223160357576656
2.4752472704424417 348.9904559016441 1.4580845291517424
2.4804748253958575 406.85441277738477 1.5513617659449217
2.4857023803492733 515.8306114807963 1.7139695124478418
2.490929935302689 742.4011689749093 2.041203131160837
2.496157490256105 1174.6985521033184 2.5621006943665576
2.5013850452095205 1816.4553611894503 3.1851514696806316
2.5066126001629363 2569.3004266720823 3.7714069468491123
2.511840155116352 3341.3956252492417 4.2993210062342015
2.517067710069768 3951.7357821241408 4.664278602985464
2.5222952650231836 4340.883274993276 4.910179210070454
2.5275228199765993 4457.921733743462 4.970903342464527
2.532750374930015 4385.432843922959 4.917691389853028
2.537977929883431 4322.874472093402 4.861571086984712
2.5432054848368466 4385.030740420224 4.884597499506483
2.5484330397902624 4614.8962796043825 4.991657667343698
2.553660594743678 5035.103842413343 5.203058755947547
2.558888149697094 5600.541414054155 5.4849823269879705
2.5641157046505096 6194.346394196905 5.767910351761298
2.5693432596039254 6652.471813112135 5.99209828256
2.574570814557341 6707.810307200506 6.011247815466133
2.579798369510757 6348.118260265305 5.8405091588767695
2.5850259244641727 5538.871148994675 5.436439769879489
2.5902534794175884 4489.180936110743 4.886074348302207
2.595481034371004 3426.2146610348864 4.274247900261842
2.60070858932442 2464.5080772166875 3.625716406596652
2.6059361442778357 1707.721588822355 3.025352385438098
2.6111636992312515 1177.0204150429668 2.5207813131659633
2.6163912541846672 832.9311681254165 2.1206126578309448
2.621618809138083 619.1177178722644 1.8355263121585554
2.6268463640914987 503.63689114089794 1.6550120464114435
2.6320739190449145 437.87847775931056 1.5514359105829134
2.6373014739983303 401.30061682111534 1.4931955789076397
2.642529028951746 375.38560765828913 1.4543515157976628
2.6477565839051618 360.3856464705906 1.43946986737573
2.6529841388585775 344.25591423545796 1.4178932102039217
2.6582116938119933 328.91291393363275 1.390200372400595
2.663439248765409 318.043105461325 1.3691160951607644
2.668666803718825 306.6371130975262 1.3372839949250204
2.6738943586722406 303.1854364291344 1.3325978276218342
2.6791219136256563 307.73721398335425 1.3593778622826063
2.684349468579072 303.41784651619145 1.3522183007669744
2.689577023532488 301.3146542160499 1.358493024499004
2.6948045784859036 295.4325467895504 1.3428864354288437
2.7000321334393194 295.0465352504847 1.3477890215760053
2.705259688392735 299.0798308569834 1.3644621069945688
2.710487243346151 303.07798778965747 1.371291282604108
2.7157147982995666 310.25476084709646 1.3954587209041673
2.7209423532529824 308.6266810793319 1.3947031311626725
2.726169908206398 306.2292728029154 1.3952631606805612
2.731397463159814 308.8484743774539 1.4075358257907358
2.7366250181132297 304.10297996433127 1.398832818566847
2.7418525730666454 300.0803698549207 1.3920503077185042
2.747080128020061 298.5716519893802 1.3981352026754965
2.752307682973477 296.8610551075625 1.4001245591283975
2.7575352379268927 296.3587634274757 1.4067088984644023
2.7627627928803085 292.9109512095741 1.405362458439108
2.767990347833724 294.04269656078964 1.4125664432669167
2.77321790278714 291.9841402347663 1.406375868088012
2.7784454577405557 293.5331480193034 1.4159568737277988
2.7836730126939715 297.2591300130899 1.4406497681456476
2.7889005676473873 292.5072604889654 1.4381186073639078
2.794128122600803 292.90441121871584 1.44451629876094
2.7993556775542188 293.682950465283 1.4407029776643345
2.8045832325076345 295.97346671145397 1.4447337399835196
2.8098107874610503 295.4779226656441 1.4391917098222695
2.815038342414466 297.32332972677017 1.452550650054783
2.820265897367882 297.86662841728344 1.4648022499250823
2.8254934523212976 296.6833033988982 1.4597966249785566
2.8307210072747133 294.918878881694 1.450367613443366
2.835948562228129 293.75436827818095 1.4462579517377043
2.841176117181545 293.22147397573013 1.4590979444509549
2.8464036721349606 295.15969029106856 1.4775973061482786
2.8516312270883764 295.8563964206274 1.4900273449161952
2.856858782041792 293.4010539338304 1.4848547540176036
2.862086336995208 291.8154931998117 1.4777343785537687
2.8673138919486236 288.82608667223616 1.4805276677636643
2.8725414469020394 291.6632527510246 1.490063310253234
2.877769001855455 296.42068167830075 1.4992675504054513
2.882996556808871 293.3959172703451 1.481114853443735
2.8882241117622867 292.81913425624145 1.4720667003382941
2.8934516667157024 294.2336020943723 1.4745507061605294
2.898679221669118 298.84697191619193 1.4895201431153133
2.903906776622534 303.247013137055 1.5004516929102645
2.9091343315759497 305.87191118498936 1.4993918261043164
2.9143618865293655 305.19078658762845 1.4908238023013118
2.919589441482781 301.75763370365775 1.4861724038739514
2.924816996436197 298.07531484180333 1.4783982139063414
2.9300445513896127 296.49386642097153 1.4771740880960937
2.9352721063430285 296.04454071205913 1.473052562112979
2.9404996612964442 294.6786575801489 1.457401687181165
2.94572721624986 295.10963751427727 1.4517795974961623
2.9509547712032758 299.31784896914394 1.4666589107813996
2.9561823261566915 299.0815124495071 1.464342665479432
2.9614098811101073 296.2295497857636 1.4490222050487347
2.966637436063523 292.977434122339 1.4434715886372609
2.971864991016939 289.3531963455296 1.4326924317517857
2.9770925459703546 288.47543414293915 1.4198763773336764
2.9823201009237703 288.9714512932738 1.4190885897346215
2.987547655877186 295.1021217694516 1.4272080942437766
2.992775210830602 292.26993249101565 1.408290689256332
2.9980027657840176 288.62186749507293 1.3848326147489758
3.0032303207374333 290.5242554537763 1.3793202667271651
3.008457875690849 295.56482866320977 1.3969508644765367
3.013685430644265 304.1869790481595 1.4134896090451727
3.0189129855976806 309.1105907755517 1.4301728789632382
3.0241405405510964 307.1947604100876 1.4203125681885016
3.029368095504512 306.08857250878617 1.4047812622811766
3.034595650457928 301.7404786707456 1.3858637708307802
3.0398232054113437 297.7386261677227 1.3700065877510692
3.0450507603647594 297.9356202986018 1.3606490318476168
3.050278315318175 300.5000621393846 1.3564367460767937
3.055505870271591 309.4683456726582 1.376764033712225
3.0607334252250067 314.4511321375335 1.3812509084270304
3.0659609801784224 316.5032089343765 1.3851521668454525
3.071188535131838 320.5821959024695 1.39508546193887
3.076416090085254 323.40483484563435 1.3930495925102033
3.0816436450386697 332.86053696872057 1.4073122593175103
3.0868711999920855 341.5654281998872 1.4137139962497451
3.0920987549455012 349.89069497952863 1.4208048125603259
3.097326309898917 356.72735981683496 1.4208194765000246
3.1025538648523328 362.0918001505258 1.4178092478455615
3.1077814198057485 373.0764130395381 1.433740803426104
3.1130089747591643 382.3998704560026 1.441951733243724
3.11823652971258 390.60799217761996 1.4502094004397867
3.123464084665996 403.5514190142821 1.4666920454303185
3.1286916396194115 420.13356078503455 1.4890077928759335
3.1339191945728273 435.84211262243014 1.5086702971748904
3.139146749526243 458.7403606063312 1.5421538987353738
3.144374304479659 483.2920768109903 1.5753466354636954
3.1496018594330746 509.63490729342163 1.6128008419754682
3.1548294143864903 534.254875794823 1.6497361111154139
3.160056969339906 559.57636722738 1.6814032814341024
3.165284524293322 586.106819105096 1.7184028208559523
3.1705120792467376 620.0558872431166 1.765167862714224
3.1757396342001534 656.1421246198819 1.8163828125055028
3.180967189153569 689.1860423489353 1.8611339990185127
3.186194744106985 717.2657509858856 1.893606052482933
3.1914222990604006 742.1075212927021 1.9198205378568536
3.1966498540138164 757.841266635021 1.9414515628595967
3.201877408967232 763.4736539030844 1.9477536079649342
3.207104963920648 755.9931034426455 1.9352502096333397
3.2123325188740637 727.1977393313591 1.890368815901384
3.2175600738274794 699.8966041453955 1.855224684883503
3.222787628780895 661.2352726890812 1.7983797000580883
3.228015183734311 628.5036099589731 1.7529755656072676
3.2332427386877267 593.7162808496055 1.6990942442449508
3.2384702936411425 567.2902034123092 1.6598398467028856
3.2436978485945582 542.6926615783177 1.6267760329542034
3.248925403547974 518.5266397661268 1.590615132541105
3.2541529585013897 499.7051752161592 1.5596136834838432
3.2593805134548055 488.4205800916476 1.541541331084172
3.2646080684082213 482.8963462689311 1.5309777209910798
3.269835623361637 486.23309824750856 1.5325059961817216
3.275063178315053 488.28646978323235 1.5303203412072235
3.2802907332684685 501.58711220472185 1.548514086055987
3.2855182882218843 525.6254092464214 1.582048329332354
3.2907458431753 553.6074891839545 1.6280788841302438
3.295973398128716 585.3141378171781 1.6751827091146447
3.3012009530821316 608.8405245417274 1.7075870093010017
3.3064285080355473 606.8766673307264 1.703401269403542
3.311656062988963 600.615711734345 1.6883246884191192
3.316883617942379 573.2055506645296 1.6456716089107004
3.3221111728957946 548.0437034169414 1.6115082620789976
3.3273387278492104 516.4519933954123 1.5678236958345464
3.332566282802626 478.92169694760474 1.5120876662725398
3.337793837756042 448.2743216352494 1.4745315988032228
3.3430213927094576 412.9243112920824 1.4288468046066676
3.3482489476628734 379.7553056131574 1.3810574934601667
3.353476502616289 352.8732258214913 1.3320156697904326
3.358704057569705 334.05153022142787 1.304777371910582
3.3639316125231207 317.840732364098 1.2835895195821228
3.3691591674765364 308.98938188279556 1.2790822954731307
3.374386722429952 300.8418374600092 1.277163999543395
3.379614277383368 292.4857367706298 1.262052509259797
3.3848418323367837 285.8598101388195 1.2539267358982449
3.3900693872901995 282.3775282758318 1.2462130807901297
3.3952969422436152 275.1325774534185 1.2325818927036045
3.400524497197031 275.7583404387851 1.2415137850906994
3.4057520521504467 268.6211089815681 1.2245831888099385
3.4109796071038625 265.19042217620677 1.2288944999183051
3.4162071620572783 265.7623101467827 1.2300523479441317
3.421434717010694 261.5909369058179 1.2142424924360464
3.4266622719641098 261.99816698487024 1.2136374421237985
3.4318898269175255 266.3742878662147 1.2278223988902468
3.4371173818709413 270.650611937371 1.2509578916090618
3.442344936824357 272.61266330507465 1.2548133176819074
3.447572491777773 270.83192658155076 1.2534292829331224
3.4528000467311886 264.0135628036163 1.231814418586502
3.4580276016846043 261.06536727565236 1.221542200476697
3.46325515663802 259.9964046082494 1.2140524063501932
3.468482711591436 260.9102912986056 1.2072657638963105
3.4737102665448516 261.0896896998748 1.2113759494360723
3.4789378214982674 260.4370315005868 1.2062966206391976
3.484165376451683 261.9554923394487 1.2070291556647605
3.489392931405099 265.052487724449 1.222696534645161
3.4946204863585146 270.02633541302185 1.237786530712429
3.4998480413119304 279.3487311028203 1.2626313070675457
3.505075596265346 280.2226415738889 1.2602177588978272
3.510303151218762 282.4776398343121 1.2546167872222553
3.5155307061721777 283.56166331134773 1.237093519783948
3.5207582611255934 284.0612262832972 1.2321192075257326
3.525985816079009 288.5587668135146 1.2227089205798327
3.531213371032425 296.24496617211804 1.2278878452228321
3.5364409259858407 302.26848058587194 1.2239372519605216
3.5416684809392565 314.665037858706 1.2369196612013829
3.546896035892672 336.19615308326985 1.2719669406898948
3.552123590846088 373.6968575133656 1.3351460092482133
3.5573511457995037 437.2037012304384 1.434806969569441
3.5625787007529195 557.6502152421069 1.612578953432809
3.5678062557063353 780.8637496928691 1.895411503351256
3.573033810659751 1289.446284167717 2.4312037842993357
3.5782613656131668 2371.367906512598 3.2968657616698165
3.5834889205665825 4502.225566426153 4.543906337438437
3.5887164755199983 7788.036691008131 5.9758965019542165
3.593944030473414 11724.131768336892 7.281158954834301
3.59917158542683 14967.989857809456 8.183007412037824
3.6043991403802456 16712.430062664418 8.622955546655213
3.6096266953336613 16350.055000622158 8.503104499047408
3.614854250287077 14322.013476007305 7.9603803323712965
3.620081805240493 11311.4578703187 7.067450033727827
3.6253093601939086 8195.708483360917 6.031197972824927
3.6305369151473244 5575.151920463845 4.972121499652839
3.63576447010074 3533.5056195967654 3.9499979057242265
3.640992025054156 2284.2738455312738 3.1603837626929696
3.6462195800075716 1468.6038646731388 2.528172134277869
3.6514471349609874 1011.2681625815032 2.0943366470539937
3.656674689914403 763.5441799381024 1.8245733853869663
3.661902244867819 619.6963390506367 1.6437069610752086
3.6671297998212347 528.4560861942301 1.5170826102797785
3.6723573547746504 471.331333100726 1.4412254054008797
3.677584909728066 427.46465543982475 1.378381232473558
3.682812464681482 395.459302115353 1.3313831945039205
3.6880400196348977 368.77216218696253 1.2900052581323316
3.6932675745883135 349.61772013873497 1.2560348284877183
3.698495129541729 335.58245747653376 1.2299716329568595
3.703722684495145 324.7572356542704 1.2150960545685832
3.7089502394485607 313.5159396342906 1.1964145977701939
3.7141777944019765 305.7049954376916 1.1771968773539807
3.7194053493553922 304.01474161854446 1.1805261179888131
3.724632904308808 301.7466799997265 1.1788332376663746
3.7298604592622238 299.2415672493851 1.1815879462156262
3.7350880142156395 292.24181957357104 1.1688640118236198
3.7403155691690553 288.8338479374415 1.162381167445181
3.745543124122471 291.18206730415244 1.177361798297495
3.750770679075887 295.3620557790373 1.1873094960318824
3.7559982340293026 298.6572735664998 1.192315220090537
3.7612257889827183 300.5708647378594 1.1874976513123479
3.766453343936134 302.4595629459898 1.1845217453423202
3.77168089888955 305.30720862441405 1.1824696330148494
3.7769084538429656 303.55917413088326 1.1814770101040053
3.7821360087963813 303.3696949999957 1.1799050787109153
3.787363563749797 304.3635732081683 1.1830590354043153
3.792591118703213 307.5917685270226 1.1872537491461623
3.7978186736566286 317.1986253525627 1.1975201012373093
3.8030462286100444 328.4041915113926 1.205772639857661
3.80827378356346 335.3445186226338 1.205341799166278
3.813501338516876 339.40127190588487 1.2030709106694237
3.8187288934702917 343.0197248333629 1.2048047383606868
3.8239564484237074 339.163081022019 1.1921246255129458
3.829184003377123 342.02476672501774 1.1962010798146476
3.834411558330539 343.6092273127033 1.2027390859066984
3.8396391132839547 342.05819077341704 1.2052476435435169
3.8448666682373704 342.67311231005095 1.2108045275553283
3.850094223190786 338.2702636756029 1.204442232463349
3.855321778144202 340.4834018754938 1.2077074230952742
3.8605493330976177 344.13677040720023 1.2125045060544795
3.8657768880510335 349.1728297053029 1.2156736481644748
3.8710044430044492 353.3362989205114 1.218146634647319
3.876231997957865 360.4457345512596 1.228126772896512
3.8814595529112808 363.6345680897397 1.2291021471716335
3.8866871078646965 374.2627336178798 1.2490189308518327
3.8919146628181123 380.41307261342973 1.2561397180299083
3.897142217771528 380.78484892041985 1.2510531964563294
3.902369772724944 383.2557966334967 1.2531037706592811
3.9075973276783595 376.8588665324324 1.2390025216123046
3.9128248826317753 373.4119503946091 1.2332938746601656
3.918052437585191 370.19012182169035 1.2295004971508217
3.923279992538607 364.7960486472692 1.2186145062080163
3.9285075474920226 369.2861079341421 1.2280540861052294
3.9337351024454383 372.76119168663723 1.2369691084418117
3.938962657398854 376.45530653679003 1.2432621954693492
3.94419021235227 380.962267465193 1.2461576012026767
3.9494177673056856 386.5161910061777 1.2492229018026646
3.9546453222591014 391.47207518815094 1.2507636417268777
3.959872877212517 398.0117179025936 1.2571306112771268
3.965100432165933 403.02085968522186 1.2634860230193943
3.9703279871193486 418.8847269278004 1.2858017725536406
3.9755555420727644 434.04611945943657 1.3022579250365771
3.98078309702618 452.7051456819406 1.32649586904496
3.986010651979596 475.7253417758437 1.3565323871139756
3.9912382069330117 500.6806890123365 1.3904267660714242
3.9964657618864274 522.8406112422406 1.4201913567188678
4.001693316839844 548.1577620889109 1.451643519206635
4.00692087179326 577.111970077188 1.4869024608299835
4.012148426746676 613.4001656891014 1.5410938253027755
4.017375981700092 653.9887697488012 1.6125987625345413
4.0226035366535084 703.3441581496197 1.682967407829133
4.027831091606925 763.7179293202888 1.7592997233201135
4.033058646560341 837.8775166795059 1.8458680208810803
4.038286201513757 922.6356358101733 1.931638743814154
4.043513756467173 1029.0725872585522 2.0443324384720283
4.0487413114205895 1142.2481499151709 2.1519839449595435
4.053968866374006 1279.2945959767146 2.282379999547066
4.059196421327422 1431.271896322277 2.419486669893096
4.064423976280838 1597.9722613503825 2.55881007695531
4.069651531234254 1791.1386345179335 2.7054875174546367
4.0748790861876705 1996.2646844530339 2.8573293389039405
4.080106641141087 2213.664513353732 3.0080133283923542
4.085334196094503 2441.8255785097404 3.1578678027408205
4.090561751047919 2673.244225701623 3.309235233182544
4.095789306001335 2892.1299677050665 3.442905093703777
4.1010168609547515 3093.1812515725 3.5740987840521177
4.106244415908168 3196.124423797969 3.639938248603347
4.111471970861584 3219.1667930685658 3.6558634033336284
4.116699525815 3138.6234676385443 3.60643643101573
4.121927080768416 2992.1088270071245 3.4732685783493618
4.1271546357218325 2792.2981549774686 3.3208462621749044
4.132382190675249 2555.678025505461 3.1606104185246853
4.137609745628665 2309.5263898772023 2.99371334058468
4.142837300582081 2053.394340229095 2.816673946573087
4.148064855535497 1809.9118999105524 2.637716749327828
4.1532924104889135 1589.4984898344735 2.4694008967989003
4.15851996544233 1387.51086028092 2.3034193465756956
4.163747520395746 1219.6729420618826 2.1588112291359303
4.168975075349162 1067.2683654296427 2.0175518668038044
4.174202630302578 938.222174107276 1.8861473880852544
4.1794301852559945 839.3322889541197 1.7862960824327239
4.184657740209411 751.2219631070993 1.6899416012221904
4.189885295162827 671.298037873116 1.5962837203081812
4.195112850116243 605.5231430844717 1.5134483249360569
4.200340405069659 550.1145941935314 1.4370797342219903
4.2055679600230755 502.5770370585545 1.37444684353458
4.210795514976492 469.081715010612 1.3327384357399292
4.216023069929908 441.74405015176416 1.2990262293809658
4.221250624883324 411.5465342324294 1.260729904188852
4.22647817983674 391.37094038666976 1.2346020808874696
4.2317057347901565 373.3567159046361 1.2082379923477677
4.236933289743573 352.9557725506311 1.1720690807019298
4.242160844696989 340.77717317528817 1.1605773769429695
4.247388399650405 325.4752820122534 1.1360204337282218
4.252615954603821 311.6684257927755 1.116488738864668
4.257843509557238 309.1975288934296 1.1151879004272582
4.263071064510654 302.48274417818766 1.0998907951472658
4.26829861946407 294.67895553241937 1.0854827448279232
4.273526174417486 288.38217347231125 1.0785763620371054
4.278753729370902 283.72863519430143 1.0754064721947019
4.283981284324319 280.2260920561495 1.076667489383138
4.289208839277735 277.4789149405753 1.0756536476121012
4.294436394231151 273.79705997624103 1.0674777996293978
4.299663949184567 267.05789915597677 1.0499238169122826
4.304891504137983 267.89277724751236 1.0472686107053433
4.3101190590914 268.97739098418623 1.0509815242809755
4.315346614044816 265.47585485834134 1.0469513551325593
4.320574168998232 262.56437784442545 1.0371247237729577
4.325801723951648 262.9721652127176 1.0413907263541726
4.331029278905064 261.04769918684383 1.036555655035726
4.336256833858481 266.75951454193205 1.0503418114393832
4.341484388811897 267.7689292173712 1.0560913783522117
4.346711943765313 263.6374608445377 1.0476881804134528
4.351939498718729 260.0525504776291 1.0377048837451837
4.357167053672145 259.4026517360312 1.0312420130343418
4.362394608625562 258.95725292096984 1.0316336257436909
4.367622163578978 258.0970616818741 1.026040800327801
4.372849718532394 254.81288312868233 1.0204426311434227
4.37807727348581 252.45439942729502 1.013283223618145
4.383304828439226 254.95592786120403 1.0238113488428282
4.388532383392643 256.92241116480244 1.0323558810511375
4.393759938346059 260.92806625209823 1.0490954173505647
4.398987493299475 258.07963661308236 1.0447927533287664
4.404215048252891 251.94687881733446 1.0312639456499308
4.409442603206307 248.4959613580738 1.0232377545241509
4.414670158159724 242.80621616720214 1.0105860921651848
4.41989771311314 240.71234536859595 1.0086396715804804
4.425125268066556 237.84817743018237 1.004599931044826
4.430352823019972 240.82042845049622 1.0126921415922787
4.435580377973388 240.42195062609312 1.0123588967154387
4.440807932926805 242.292478241957 1.0162976407101338
4.446035487880221 236.4083271392502 1.0070987369829678
4.451263042833637 228.60013901580464 0.9902738178934216
4.456490597787053 226.32040670675667 0.9882880357240726
4.4617181527404695 222.40483408326244 0.9840293049576357
4.466945707693886 227.6238527008967 0.9999254066915834
4.472173262647302 231.20701013746267 1.004938398436593
4.477400817600718 235.70726384715118 1.0164817869631826
4.482628372554134 237.31316154139824 1.019105886238598
4.4878559275075505 240.03561609878324 1.0294781904426629
4.493083482460967 236.83577543940288 1.018744667816558
4.498311037414383 229.49686447708885 1.0044349826045893
4.503538592367799 227.66285733252425 1.0029824287627944
4.508766147321215 224.6907459102855 0.9954957009178861
4.5139937022746315 225.45953103885049 0.9982977948983833
4.519221257228048 226.56741987651094 0.9951044547001084
4.524448812181464 226.44061599088357 0.9863601706032563
4.52967636713488 223.4293026175502 0.9839208463320674
4.534903922088296 223.49636954229297 0.9848422643495854
4.5401314770417125 221.74529897084707 0.9754868750985902
4.545359031995129 218.6385583247388 0.9624850668005839
4.550586586948545 223.88692646351197 0.9779887103967417
4.555814141901961 222.49631652510394 0.9719302497486756
4.561041696855377 226.89241412848637 0.9956231095895715
4.5662692518087935 229.30358659282746 0.9988026502119628
4.57149680676221 227.3373868975757 0.9865584168800623
4.576724361715626 227.2848871110538 0.9854961224715971
4.581951916669042 228.6967760848711 0.9855192096878483
4.587179471622458 233.0613115496265 0.9963143377751166
4.5924070265758745 236.13705018402865 1.0141911839192876
4.597634581529291 237.83288187815126 1.0176844120272877
4.602862136482707 228.48794067724955 0.9923960188622262
4.608089691436123 224.72907712873675 0.985898373726011
4.613317246389539 220.71890603274628 0.9757780508892212
4.6185448013429555 221.6015456255836 0.9797545653359432
4.623772356296372 224.58232277072943 0.989909166207204
4.628999911249788 227.43086551035222 0.9966412061837553
4.634227466203204 228.69060245263427 0.9988168595877809
4.63945502115662 227.93182588451887 1.0027418695714005
4.6446825761100365 225.49917033294187 0.9942047975110753
4.649910131063453 221.8005433482593 0.9796289151806159
4.655137686016869 223.20415103164208 0.9842873231333618
4.660365240970285 227.29786067197176 0.9906105891204361
4.665592795923701 227.97769117216893 0.9937251241765103
4.6708203508771176 230.8165961377283 1.0057662916039056
4.676047905830534 231.04256457587593 1.0099523169439921
4.68127546078395 230.31544858674323 1.0129360528660134
4.686503015737366 227.93052057130697 1.0000520612875885
4.691730570690782 225.46280523313868 0.9915415546958236
4.696958125644199 217.5581403523511 0.9591910507875206
4.702185680597615 213.95705962004152 0.9410695513678838
4.707413235551031 214.6745274461895 0.9424982363965658
4.712640790504447 215.3804398053944 0.9410135247931563
4.717868345457863 218.31978615881013 0.9545877081849694
4.72309590041128 216.23362415004848 0.9480736286466631
4.728323455364696 216.28434744623968 0.952942897514324
4.733551010318112 220.36490850576624 0.966268649074271
4.738778565271528 224.5461053257144 0.9765307555484145
4.744006120224944 223.50891633555383 0.9702146942753427
4.749233675178361 222.25039995342343 0.9672585762246213
4.754461230131777 222.54850625973023 0.9655425187173748
4.759688785085193 221.14993696997865 0.9627487742178416
4.764916340038609 223.10406180571871 0.9731189050948728
4.770143894992025 223.0902409271013 0.9729760439308609
4.775371449945442 222.67478735758507 0.9628840285464754
4.780599004898858 226.0593197176856 0.9680748541906689
4.785826559852274 224.73388754741552 0.9544322469770573
4.79105411480569 221.36812563895722 0.9462699995769679
4.796281669759106 217.07754923785467 0.9384544228614404
4.801509224712523 215.8326090254018 0.933841211803283
4.806736779665939 212.98000085586705 0.9283930222906431
4.811964334619355 214.26756499967811 0.9285343904460065
4.817191889572771 216.0948619127462 0.9349472611428601
4.822419444526187 213.52783617280684 0.9296714226194663
4.827646999479604 219.16664984841904 0.9422020587867849
4.83287455443302 220.8146269415321 0.946252419799844
4.838102109386436 224.3911673570018 0.9563200405214483
4.843329664339852 225.63650420325573 0.9595494419530269
4.848557219293268 226.59947375345348 0.9617926346593942
4.853784774246685 226.12213505742335 0.9598408712122463
4.859012329200101 224.8841223861951 0.9522332502509845
4.864239884153517 223.94915311711114 0.945177521671959
4.869467439106933 222.0695871693373 0.9401302075733076
4.8746949940603495 220.01659790853577 0.9402155544686746
4.879922549013766 220.1409090839888 0.9423873582679525
4.885150103967182 224.07480998831394 0.9499111192216031
4.890377658920598 226.59628556036682 0.9498734677675611
4.895605213874014 225.08025000619307 0.9421710937238874
4.9008327688274305 225.9108821003228 0.9404126529381488
4.906060323780847 224.9246439382861 0.9356048418867875
4.911287878734263 222.47300533292304 0.9243763996152574
4.916515433687679 220.27351237152925 0.916136535807456
4.921742988641095 218.22616376909693 0.908677518300707
4.9269705435945115 221.197569063778 0.9161266237033855
4.932198098547928 222.478090214575 0.9242752944880128
4.937425653501344 221.85146187494286 0.9221278337941183
4.94265320845476 224.58473825420373 0.929653011388509
4.947880763408176 228.98834328764832 0.9325554474848441
4.9531083183615925 232.4811123506494 0.934405896781229
4.958335873315009 233.58393320247714 0.9359075548778725
4.963563428268425 234.73286718197352 0.9345148064171489
4.968790983221841 236.4073676393312 0.9358632478442022
4.974018538175257 238.22469986580072 0.9342684183510831
4.9792460931286735 245.50137357880936 0.9450881916825398
4.98447364808209 248.52605047345858 0.9445027198698809
4.989701203035506 258.339748314461 0.959202366107624
4.994928757988922 266.754168702122 0.9616083352124387
5.000156312942338 282.02698538967365 0.9731786112903763
5.0053838678957545 320.67707996115365 1.015141893282308
5.010611422849171 389.69176590495823 1.0995146243312912
5.015838977802587 507.10293016095665 1.2380945272165425
5.021066532756003 680.2802379371763 1.4316004215093767
5.026294087709419 913.7714444497327 1.65790427781484
5.0315216426628355 1175.9974788516117 1.8807953146266716
5.036749197616252 1417.2483565386442 2.0635639784591397
5.041976752569668 1598.0160770799075 2.1854801591925916
5.047204307523084 1699.4758869010166 2.2508105209660805
5.0524318624765 1719.187109415777 2.2629035430321296
5.0576594174299165 1677.336739193321 2.2361295548459554
5.062886972383333 1582.5711387880513 2.1714160679556627
5.068114527336749 1450.7429759961262 2.0796363837533516
5.073342082290165 1321.150434205651 1.9833345860103069
5.078569637243581 1196.8626992292113 1.8853662592422087
5.0837971921969975 1100.164248542575 1.806556941145561
5.089024747150414 1023.3612811944005 1.7436761577130857
5.09425230210383 964.1923186225059 1.692225454862219
5.099479857057246 926.2255516333547 1.6585755146501941
5.104707412010662 898.3748891637659 1.6316665165007096
5.109934966964079 891.2804693732932 1.6246182624552012
5.115162521917495 891.915621863128 1.6237937916695586
5.120390076870911 912.773664199759 1.6425689851777874
5.125617631824327 939.5091303333289 1.6638551717583265
5.130845186777743 965.2278204242963 1.6835981580563717
5.13607274173116 998.8148037178917 1.7104190774128696
5.141300296684576 1030.0644981174512 1.7353129403173897
5.146527851637992 1060.540430360978 1.7605893233872876
5.151755406591408 1081.30328285039 1.7775766844335537
5.156982961544824 1085.89668238408 1.7815664555491144
5.162210516498241 1071.7728554491969 1.7711822844682428
5.167438071451657 1024.0916602781208 1.7312062147668958
5.172665626405073 947.2808825779636 1.662358701848163
5.177893181358489 852.0468051531708 1.5726324231026625
5.183120736311905 749.1856766979973 1.4736638118882384
5.188348291265322 648.6078324494893 1.3735542313623037
5.193575846218738 554.7229050988033 1.2735013080928268
5.198803401172154 475.46341929434044 1.1852670106581193
5.20403095612557 413.2707155504819 1.1133198926664711
5.209258511078986 364.41795127345915 1.0522896903435681
5.214486066032403 327.77681621654534 1.0085114626367724
5.219713620985819 301.24232092450853 0.9771212281204896
5.224941175939235 285.9396756554105 0.9575142016574087
5.230168730892651 272.8377301075287 0.939335589266461
5.235396285846067 264.7082473802559 0.9294730024091122
5.240623840799484 256.1582786049673 0.9161577101753084
5.2458513957529 252.0043126470977 0.915499718930173
5.251078950706316 250.17020229498382 0.9168897036057639
5.256306505659732 251.2274879039069 0.9217042770983546
5.261534060613148 251.23477974460818 0.925342806054635
5.266761615566565 251.04953302963614 0.9230000096175723
5.271989170519981 246.75247506028606 0.9157586623382717
5.277216725473397 245.82278322028085 0.9161573959149465
5.282444280426813 246.3930799765789 0.9248996122653473
5.2876718353802294 245.72839955625489 0.9254106728177727
5.292899390333646 241.233567199686 0.9167989153996291
5.298126945287062 235.60518642781744 0.9029348064859873
5.303354500240478 231.91380315236722 0.8937389236089781
5.308582055193894 231.3318263042118 0.8934786595755108
5.3138096101473105 232.8747942195317 0.8955334856291779
5.319037165100727 236.44730929816512 0.9007624560884411
5.324264720054143 230.98737408425484 0.8858099359734247
5.329492275007559 228.41909893871866 0.8815922079001232
5.334719829960975 226.97380634796335 0.8858030246742667
5.3399473849143915 226.0236213174963 0.8873932801577772
5.345174939867808 227.81516070884703 0.8918492799563666
5.350402494821224 232.3759059067436 0.8958313103951671
5.35563004977464 233.10365801288842 0.8954812105455672
5.360857604728056 236.26421578923106 0.8964980622085399
5.3660851596814725 237.05450101730682 0.8994348379554967
5.371312714634889 239.75392282865525 0.9041572911681801
5.376540269588305 242.4184192010956 0.9053452705845261
5.381767824541721 242.29911153567917 0.9044992614016012
5.386995379495137 238.76296568932227 0.8968956269831945
5.3922229344485535 238.9513155237526 0.8951425381881006
5.39745048940197 239.20562399548797 0.8963329456818032
5.402678044355386 243.68488707576313 0.9034971209328642
5.407905599308802 244.13652119358034 0.9008744305820051
5.413133154262218 247.85094057445554 0.9045371860636611
5.4183607092156345 247.86204911482648 0.9006686963881634
5.423588264169051 245.6704836587519 0.8911358591786422
5.428815819122467 243.842630709636 0.8838017026141305
5.434043374075883 242.33066256515656 0.8796536062364891
5.439270929029299 242.90154692590542 0.8823501579774717
5.4444984839827155 242.3139096232117 0.8828478011075234
5.449726038936132 241.31398766193598 0.8826572030203669
5.454953593889548 240.537272335262 0.8813331142164686
5.460181148842964 239.08009395636319 0.8826027818019062
5.46540870379638 242.11649372389007 0.8936291795289139
5.4706362587497965 242.3107319406209 0.894671171001538
5.475863813703213 241.1602753979843 0.8955903769196353
5.481091368656629 241.3369549504465 0.8906520117712494
5.486318923610045 240.26892636658022 0.8850168103647853
5.491546478563461 239.9662786438889 0.8841911121020724
5.4967740335168775 237.60198493353954 0.8780643960432464
5.502001588470294 238.3447812701407 0.8841094768164961
5.50722914342371 235.2324276586905 0.8779292944920273
5.512456698377126 235.55521004706924 0.8753030185733162
5.517684253330542 235.2495833323334 0.8737149906148078
5.522911808283959 235.3974572568398 0.8730607064442958
5.528139363237375 235.26172847342974 0.8756205590304003
5.533366918190791 233.2380209994658 0.8712164591918903
5.538594473144207 229.20604991882973 0.8675586809873403
5.543822028097623 228.80792657509863 0.8649567389365698
5.54904958305104 228.37476531705423 0.8651189438780222
5.554277138004456 230.76075078703136 0.8716879073395954
5.559504692957872 230.83912164815095 0.8698866863657967
5.564732247911288 232.85841193234145 0.8733410486198335
5.569959802864704 228.7379060277609 0.8607072010185334
5.575187357818121 230.9890296990396 0.861700878929975
5.580414912771537 231.6675695686752 0.8567457235836232
5.585642467724953 236.43990019241815 0.8689506103239805
5.590870022678369 237.05796757129812 0.8681384903558952
5.596097577631785 236.505424813457 0.8671489458472058
5.601325132585202 236.53734257008242 0.863437021315459
5.606552687538618 239.56106983270735 0.8636399287762411
5.611780242492034 242.5838288716625 0.8628249721913936
5.61700779744545 244.33339867443215 0.8674756355778023
5.622235352398866 249.40397929573848 0.8721458653793347
5.627462907352283 253.76328728375734 0.8722808956776528
5.632690462305699 269.04400258694534 0.8879343641726835
5.637918017259115 296.83802185698363 0.9191937002432929
5.643145572212531 354.7600211440466 0.9929119636189133
5.648373127165947 446.28284128881484 1.102382516025572
5.653600682119364 570.0698294100858 1.2347984442766489
5.65882823707278 729.4894022596511 1.3930971260941518
5.664055792026196 875.031170277131 1.522042109605015
5.669283346979612 998.869399028119 1.6249432865630808
5.674510901933028 1053.5843615251656 1.6641499302761817
5.679738456886445 1063.248421380512 1.669538496413017
5.684966011839861 1030.1339554985907 1.6427433590321545
5.690193566793277 962.8321917575183 1.5876189811539043
5.695421121746693 894.7566438111738 1.5311537137871052
5.700648676700109 826.9687519918617 1.4711052596390835
5.705876231653526 771.1414950437074 1.4195332524262045
5.711103786606942 727.2267863237855 1.3757139573076018
5.716331341560358 707.8309810144932 1.3568245959958543
5.721558896513774 712.4542666470676 1.3609229692786697
5.7267864514671905 745.6980358606842 1.392838556384022
5.732014006420607 793.0263243045506 1.4360406915141775
5.737241561374023 844.2394294600097 1.4822560556398297
5.742469116327439 895.084977287129 1.5271704033970985
5.747696671280855 925.2136232318627 1.5525373520808297
5.7529242262342715 919.8010357316015 1.5459199955857978
5.758151781187688 877.5835105236583 1.5082149035730874
5.763379336141104 802.0074649296746 1.4414703232610184
5.76860689109452 700.7048693696217 1.3473466636527494
5.773834446047936 603.028869805298 1.2524449134200155
5.7790620010013525 511.0787167886883 1.1578469185441809
5.784289555954769 439.79554238463066 1.083497445274503
5.789517110908185 380.9926412148691 1.012255598391456
5.794744665861601 335.5610112375681 0.954359416178487
5.799972220815017 306.6928366395055 0.9202155171960903
5.8051997757684335 288.9185260643242 0.8992889241716825
5.81042733072185 274.8753711618471 0.8803564785860757
5.815654885675266 267.94116064309407 0.8692952684220361
5.820882440628682 262.70891105987937 0.8588460658329724
5.826109995582098 261.2193351853122 0.8553905857631241
5.8313375505355145 263.49941478187395 0.8585408614500976
5.836565105488931 263.7725762386354 0.8619065012627922
5.841792660442347 261.0792229622725 0.856975000489747
5.847020215395763 257.4556753285963 0.8502626191087308
5.852247770349179 255.8845545803311 0.8479321592191833
5.8574753253025955 256.84378349699205 0.8492702919866475
5.862702880256012 259.9062439925082 0.854980547179073
5.867930435209428 268.0815939117628 0.868968768279093
5.873157990162844 271.05177461522135 0.8715711334158739
5.87838554511626 274.1812528173854 0.874552630842988
5.8836131000696765 272.63684844297586 0.8694901139205767
5.888840655023093 268.07556338114887 0.8618858788050724
5.894068209976509 266.59836682180355 0.8610340994670639
5.899295764929925 266.52615815631543 0.8589325304848423
5.904523319883341 265.493766021765 0.8537450017488508
5.9097508748367575 267.9893229346856 0.8573423185792333
5.914978429790174 270.69240157397473 0.8589840440441419
5.92020598474359 272.3723008041804 0.8614505708254249
5.925433539697006 280.0836086963086 0.8721431050935586
5.930661094650422 286.66536802432404 0.8790841807648035
5.9358886496038386 290.50021770673914 0.8806750571367987
5.941116204557255 293.01318031097674 0.8830119194122416
5.946343759510671 295.82661798529756 0.889189595216625
5.951571314464087 300.8341215834772 0.9039752369290373
5.956798869417503 307.054377390863 0.915589144264633
5.96202642437092 316.313748005545 0.9299435362117331
5.967253979324336 322.8720007951242 0.940242913559238
5.972481534277752 342.2659831290429 0.9708463952332197
5.977709089231168 360.56383747291414 0.9968807358124778
5.982936644184584 383.0917587865131 1.0270308386958036
5.988164199138001 413.79465479982474 1.0630809182011234
5.993391754091417 445.8749571288035 1.101155923349322
5.998619309044833 493.91714178744974 1.1601636335542234
6.003846863998249 566.7542715532161 1.2448589336615523
6.009074418951665 660.1002043427394 1.3462202993179022
6.014301973905082 779.3726319887021 1.465029400904047
6.019529528858498 937.3690562224124 1.6071012623033667
6.024757083811914 1116.7641688342615 1.7570544093593627
6.02998463876533 1301.3438086957046 1.8972984466145602
6.035212193718746 1483.99505423165 2.029442256465288
6.040439748672163 1607.7723699915578 2.113739111610198
6.045667303625579 1676.2162203158332 2.1596299980237763
6.050894858578995 1678.2168226990675 2.1605926742665242
6.056122413532411 1619.273906334447 2.124302165563874
6.061349968485827 1522.7468301805998 2.0621681341396796
6.066577523439244 1394.6662928103292 1.9750642452109755
6.07180507839266 1260.932325204315 1.8798444065844198
6.077032633346076 1129.60944560708 1.780856826992434
6.082260188299492 1003.0906099447335 1.6807716881658932
6.087487743252908 894.9619414309307 1.5889871575829404
6.092715298206325 794.4671370814165 1.4982435337755498
6.097942853159741 705.797310518948 1.4142482993656769
6.103170408113157 631.5957605869584 1.3427236254582013
6.108397963066573 566.7702773903594 1.2735476826876269
6.113625518019989 510.7142269072026 1.2109488751795459
6.118853072973406 467.3067326760831 1.15963663967125
6.124080627926822 433.86209211495776 1.1201291181497728
6.129308182880238 407.41005539494864 1.0903683477504311
6.134535737833654 386.4225414690996 1.0686617315948066
6.1397632927870704 372.0583868499316 1.051857384175694
6.144990847740487 359.61040499174476 1.0372862179201219
6.150218402693903 349.8402713315871 1.025892033235701
6.155445957647319 342.1902147253794 1.0144147572916382
6.160673512600735 333.19496279034354 1.0031073007810027
6.1659010675541515 325.60258883096384 0.9947208599280631
6.171128622507568 320.58485860100626 0.9885386699872655
6.176356177460984 317.50286352671174 0.986299810352949
6.1815837324144 310.89179946011313 0.9772969986934793
6.186811287367816 310.5670757056453 0.9795308597387742
6.1920388423212325 308.13771240188316 0.9794514674635358
6.197266397274649 308.3239801429268 0.9819211519667648
6.202493952228065 314.1741650988898 0.9944310933050824
6.207721507181481 311.1885189725333 0.9798595746716506
6.212949062134897 308.89900434302405 0.9701587039883918
6.2181766170883135 299.42666192203876 0.9522512489032556
6.22340417204173 291.90516875112746 0.9344018294943112
6.228631726995146 288.7100409454705 0.9264320152644221
6.233859281948562 287.23036336064877 0.9197286914144567
6.239086836901978 287.72518549831693 0.917703453309289
6.2443143918553945 286.8188355403413 0.9161921625806829
6.249541946808811 288.01334386517635 0.9184895657973563
6.254769501762227 284.3895255850216 0.9124901577531127
6.259997056715643 288.6349447753445 0.9160585444577356
6.265224611669059 287.68013221071635 0.9132792054350353
6.2704521666224755 286.8741144548172 0.9096285381758809
6.275679721575892 288.2528454315845 0.9074674694567267
6.280907276529308 284.3092656235651 0.8998066880589396
6.286134831482724 285.7426375804014 0.9030247529440488
6.29136238643614 284.33260348694284 0.9009824625842967
6.2965899413895565 283.09316310121676 0.898257987805927
6.301817496342973 287.4031179300533 0.9064709648185647
6.307045051296389 289.1493424336416 0.9093551230295938
6.312272606249805 290.6071479743416 0.9118145144489731
6.317500161203221 289.7449327074299 0.9075401549190473
6.3227277161566375 290.64656416856815 0.9074430696596248
6.327955271110054 290.4391432620878 0.9065059547352546
6.33318282606347 289.5047147367755 0.9058337435502906
6.338410381016886 285.1193306457501 0.8981770306955718
6.343637935970302 286.13550715932445 0.8961808774018697
6.3488654909237185 286.2122878510149 0.8957448022611145
6.354093045877135 289.291242750965 0.8996940143746939
6.359320600830551 291.81623122860924 0.9002182011886716
6.364548155783967 288.28827642657427 0.8915127989492483
6.369775710737383 284.0673880054857 0.8797542545433492
6.3750032656908 281.2864611007402 0.8729936798492436
6.380230820644216 286.34054745224086 0.8827374050026118
6.385458375597632 294.12119853412247 0.8967534772762046
6.390685930551048 299.0428195853398 0.9057036229088274
6.395913485504464 301.56532848434256 0.9075377912962079
6.401141040457881 295.67752226431253 0.8968691415634853
6.406368595411297 293.9097067981355 0.8901507724496068
6.411596150364713 296.94234130075694 0.8920667468040248
6.416823705318129 299.069569130113 0.8971333724337637
6.422051260271545 302.6319780549652 0.9021096948137688
6.427278815224962 300.3559416263864 0.8988785117483175
6.432506370178378 298.7761482433424 0.8955003184228825
6.437733925131794 294.73344493059165 0.8864780714155089
6.44296148008521 296.9095836340193 0.8879635595934995
6.448189035038626 298.27420863363733 0.8865567402914623
6.453416589992043 299.56611680589816 0.8865806009252742
6.458644144945459 301.48256010638863 0.8868546855145405
6.463871699898875 305.38753831498235 0.8905356240150828
6.469099254852291 307.1364836816923 0.8921437244960845
6.474326809805707 310.02879644530685 0.8934685629538907
6.479554364759124 317.58039900597754 0.9044582662161619
6.48478191971254 326.2550051371745 0.9159826215882128
6.490009474665956 336.04173919191186 0.9303742201044402
6.495237029619372 343.58343877923215 0.9381330902933767
6.500464584572788 355.5967564405094 0.9486501869792519
6.505692139526205 369.71885809895196 0.963353320860369
6.510919694479621 394.1504409639567 0.990099220992368
6.516147249433037 423.66320094621955 1.0226039323231364
6.521374804386453 465.9846186674898 1.0705778691172294
6.526602359339869 521.6967663340116 1.129303712430229
6.531829914293286 586.6974999184089 1.1949718420878246
6.537057469246702 653.3960206619337 1.2583925913272138
6.542285024200118 714.2800599569371 1.314294941725803
6.547512579153534 757.6095560305192 1.352898595194869
6.55274013410695 782.3982762233385 1.37390458153215
6.557967689060367 781.6004776597935 1.3729012293415341
6.563195244013783 756.8839788609371 1.3511868044812159
6.568422798967199 717.3598901286056 1.3158854608494992
6.573650353920615 661.2406803949111 1.2609584848942876
6.5788779088740315 609.9798101346838 1.2103887639899704
6.584105463827448 558.8277473622655 1.159699788595714
6.589333018780864 513.1521824434639 1.1135403964766046
6.59456057373428 476.448289762514 1.0738661113327606
6.599788128687696 445.29175615109637 1.0389255856452526
6.6050156836411125 420.9116234289332 1.0109419183541788
6.610243238594529 400.9300420319718 0.9911535827201439
6.615470793547945 380.7934404842386 0.9663729566916883
6.620698348501361 367.26088373128647 0.9480934135173081
6.625925903454777 355.02161271492827 0.9337158780014744
6.6311534584081935 347.85187979766545 0.926239241158048
6.63638101336161 339.81957349445577 0.9207249932682298
6.641608568315026 342.5948344878819 0.9247486906247779
6.646836123268442 340.6923724850437 0.9199785899773528
6.652063678221858 339.3160304914251 0.9165812720826969
6.6572912331752745 335.1223066001983 0.9099640195003956
6.662518788128691 328.50897042896395 0.9021004240247166
6.667746343082107 325.72033177513987 0.9012231271413337
6.672973898035523 321.5117002564607 0.8973361162115583
6.678201452988939 316.2428925831196 0.8891635091143677
6.6834290079423555 310.75568469728626 0.8797164583123599
6.688656562895772 310.6998365207071 0.8785997006192918
6.693884117849188 306.57300174047805 0.8720018258760963
6.699111672802604 307.53112668695377 0.8754516012195529
6.70433922775602 304.32784495764406 0.8710617984199307
6.7095667827094365 305.65194521921774 0.8692596828408615
6.714794337662853 304.80364329447247 0.8672269439946549
6.720021892616269 306.86137867268536 0.869722886357736
6.725249447569685 303.6092772524216 0.867042479576034
6.730477002523101 302.9421822716245 0.8640537008600554
6.7357045574765175 309.2426814282216 0.8709109451071915
6.740932112429934 310.28959421053804 0.8676960272716008
6.74615966738335 313.87794729305926 0.8721971085349033
6.751387222336766 313.6889271005682 0.8699138056140601
6.756614777290182 314.94424716480967 0.8711203632963422
6.7618423322435985 319.8350315439403 0.8792136303884043
6.767069887197015 323.3326711930509 0.8843502221404717
6.772297442150431 322.1448907868239 0.8826610567658653
6.777524997103847 321.4182241050242 0.8804199197006738
6.782752552057263 321.66938961116773 0.8806178223893145
6.7879801070106796 323.0790455185516 0.8838431845276902
6.793207661964096 325.8065965089378 0.8875923110925488
6.798435216917512 328.11602051410824 0.8881448329561992
6.803662771870928 332.5392293573813 0.8905242513743683
6.808890326824344 335.69472836639983 0.8918177010484742
6.814117881777761 341.15438078725515 0.8977730207476793
6.819345436731177 343.6421123077963 0.9003987713884887
6.824572991684593 346.65587868953304 0.9042753749571719
6.829800546638009 347.55374784521916 0.9041770643167552
6.835028101591425 346.35273860291665 0.9012926841681685
6.840255656544842 350.1381547053388 0.9052154912422652
6.845483211498258 355.05796457438345 0.9113492728965961
6.850710766451674 361.2753115117675 0.9210169393576981
6.85593832140509 366.3253828109657 0.9270057243295698
6.861165876358506 372.1967151820937 0.9340873978544316
6.866393431311923 376.02127671198895 0.9363447432465342
6.871620986265339 379.6236397602691 0.9387743321565776
6.876848541218755 381.20965281037087 0.9386208386778492
6.882076096172171 382.734601060501 0.9375370284497622
6.887303651125587 390.2529897481882 0.9452718630062319
6.892531206079004 397.6079328730763 0.9527259746343703
6.89775876103242 403.6027034501786 0.9578315487613641
6.902986315985836 408.70217232371056 0.9636321827312689
6.908213870939252 415.04232185437985 0.9707785612672546
6.913441425892668 418.3724556767067 0.9724869961918483
6.918668980846085 420.17967601367735 0.9737616790678011
6.923896535799501 421.0935432816018 0.9731129837745028
6.929124090752917 426.5262433330208 0.977750765398783
6.934351645706333 426.67294314011895 0.9775282701958455
6.939579200659749 429.9188019410437 0.9825403466923744
6.944806755613166 431.1794887220857 0.9851349036016946
6.950034310566582 435.41922985203803 0.9899995311336486
6.955261865519998 443.1109472930684 0.9971575232968527
6.960489420473414 449.003140047963 1.0021445772467867
6.96571697542683 453.6380171641211 1.0051621639321597
6.970944530380247 453.8438385209103 1.0040238116501161
6.976172085333663 457.54816578416313 1.0076020032287887
6.981399640287079 466.79627355067413 1.0156816836451406
6.986627195240495 480.25231727994674 1.0291051842578358
6.9918547501939114 499.88160627710255 1.0502694120971816
6.997082305147328 530.3060624900648 1.080459656934691
7.002309860100744 572.5925293824833 1.1219733271309735
7.00753741505416 631.274241907816 1.1752083600885308
7.012764970007576 705.9551848508846 1.2412671477461656
7.0179925249609925 788.7764180572353 1.3100340144081888
7.023220079914409 871.3311152568118 1.376076086434008
7.028447634867825 939.8676553979558 1.4275904071985523
7.033675189821241 995.3066878117227 1.4699639770479307
7.038902744774657 1024.0500316923042 1.4900282486866492
7.0441302997280735 1028.8314160967216 1.4926529132625488
7.04935785468149 1016.8169831977174 1.4822742874949568
7.054585409634906 986.149063119708 1.4585811101274286
7.059812964588322 951.20794443674 1.4326008942404127
7.065040519541738 910.2623296121594 1.4017171376213333
7.0702680744951545 865.5897167622762 1.3656887669215108
7.075495629448571 815.2573042681944 1.3244359590479313
7.080723184401987 763.9138094591651 1.2817982443296612
7.085950739355403 708.2378565877436 1.2335749278285237
7.091178294308819 659.7620940116274 1.1902775802062704
7.0964058492622355 616.2581032449627 1.1497275418725565
7.101633404215652 579.2315750734459 1.1159322327420305
7.106860959169068 549.3202092562476 1.0878073425955201
7.112088514122484 522.7916495501879 1.062856598999624
7.1173160690759 499.0485468535358 1.0385138509555483
7.1225436240293165 481.0598866987655 1.0193036060257663
7.127771178982733 461.79116557989664 0.9989565376674625
7.132998733936149 448.9891762152557 0.9867497833717843
7.138226288889565 439.25542560489504 0.9773746728331458
7.143453843842981 433.8382096778384 0.9722704576510605
7.1486813987963975 432.87037043199496 0.9711304995193898
7.153908953749814 433.545084954367 0.9701911087591942
7.15913650870323 431.12729698221995 0.9649250352563572
7.164364063656646 438.36992169739045 0.9730233566388491
7.169591618610062 452.09484815814636 0.9864444812502953
7.1748191735634785 482.63518031922763 1.018023336011837
7.180046728516895 530.2352288379136 1.0647396311632606
7.185274283470311 606.9045859555455 1.1379229634767603
7.190501838423727 728.9146628636722 1.2456904950115821
7.195729393377143 924.2546429205893 1.400637357425617
7.2009569483305595 1250.8477099479405 1.62724188434548
7.206184503283976 1739.3123078322926 1.9168192532940034
7.211412058237392 2434.9899412666837 2.2657185762342786
7.216639613190808 3190.7871405063147 2.5928590689818343
7.221867168144224 3866.5742155593607 2.849193408547449
7.227094723097641 4231.666891516603 2.9776746509992207
7.232322278051057 4226.793978481501 2.9733585060308085
7.237549833004473 3896.535099003492 2.853967125921695
7.242777387957889 3299.1980366045304 2.6249915120936107
7.248004942911305 2641.6553398454553 2.345265642622554
7.253232497864722 2015.9286744760784 2.0474373445609153
7.258460052818138 1513.0170486032725 1.7734678216784137
7.263687607771554 1128.6908085564419 1.531777532393219
7.26891516272497 856.0401944020875 1.334348116601463
7.274142717678386 690.0444041356462 1.1999961916917985
7.279370272631803 593.6107721308776 1.113807526374174
7.284597827585219 535.3785385323206 1.0588079195395628
7.289825382538635 502.1100426090213 1.025579648848615
7.295052937492051 481.15302831627395 1.004176155603245
7.300280492445467 459.6054133857236 0.9813095513663427
7.305508047398884 443.75252444892965 0.9651627011458496
7.3107356023523 438.71140449876384 0.9598922802895449
7.315963157305716 432.49664346764615 0.9550166450408758
7.321190712259132 428.9119721826315 0.9512928355858372
7.326418267212548 421.9886994559364 0.9428471286387248
7.331645822165965 418.1793014792034 0.9376187358835852
7.336873377119381 410.5705813877519 0.9276342367910652
7.342100932072797 414.430248731139 0.9323679544484523
7.347328487026213 418.7283687772673 0.9378209502058609
7.352556041979629 412.8326080504791 0.9323499093180535
7.357783596933046 419.40013882060225 0.9413017850386061
7.363011151886462 417.8163335250598 0.9386166726505191
7.368238706839878 412.71160424807164 0.934222824983694
7.373466261793294 411.2875002401905 0.92990733651327
7.37869381674671 396.29841835272225 0.9099846801959478
7.383921371700127 391.5878452164972 0.9029927118369622
7.389148926653543 387.45583572362483 0.8991847519245914
7.394376481606959 388.89319558657405 0.9026188011682872
7.399604036560375 398.6731620631181 0.9145006821897208
7.4048315915137914 402.77578398201905 0.9172319006328883
7.410059146467208 402.7261787412803 0.9175885502985436
7.415286701420624 402.0863452483195 0.9167611184234133
7.42051425637404 401.3208673733126 0.9168254481530954
7.425741811327456 399.3661349493455 0.914871378933892
7.4309693662808725 402.2633103306605 0.9163927172977233
7.436196921234289 404.37861977094957 0.9175682110535912
7.441424476187705 407.9392707476799 0.9196287767664604
7.446652031141121 414.67181426397394 0.925247033142077
7.451879586094537 421.45033952767557 0.9331743656007024
7.4571071410479535 431.5136405860679 0.9440557141437271
7.46233469600137 442.41239809768746 0.9542832201714876
7.467562250954786 455.3675239556767 0.9665285025656748
7.472789805908202 464.9370386737104 0.976005465621512
7.478017360861618 479.1788955026301 0.9904662691802913
7.4832449158150345 492.9635999072999 1.0032905686903064
7.488472470768451 500.5816398326097 1.009368447220012
7.493700025721867 513.9355714152074 1.0224405400400087
7.498927580675283 524.6808015199623 1.0309217138573201
7.504155135628699 534.6020746144393 1.0393081205036208
7.5093826905821155 540.6014894895344 1.0442348861652926
7.514610245535532 537.7490695782424 1.0411414519686197
7.519837800488948 531.792156162745 1.0364990545885013
7.525065355442364 526.3737852938083 1.0317848447802662
7.53029291039578 520.7391072884147 1.0265509989167607
7.5355204653491965 516.9347574521819 1.0229656435609544
7.540748020302613 513.6569316382745 1.019307903872368
7.545975575256029 520.0053728614661 1.0240141800073674
7.551203130209445 537.3503763431502 1.039109002011543
7.556430685162861 558.3267885537988 1.0591417877314986
7.5616582401162775 583.2124032464876 1.0824424525034488
7.566885795069694 604.0435684376915 1.1024761714019304
7.57211335002311 617.0462891495602 1.1126571801455245
7.577340904976526 621.9826015826377 1.115458080069381
7.582568459929942 621.2893737535483 1.1134362074869288
7.5877960148833585 615.6362616031943 1.1085473493842428
7.593023569836775 599.0668526845402 1.0920469101206631
7.598251124790191 589.8310039583986 1.0831828277010533
7.603478679743607 576.9030060011114 1.0715494044516611
7.608706234697023 569.9836107685046 1.0664778258190741
7.6139337896504395 560.1676100412789 1.0569778955711755
7.619161344603856 548.5962793389393 1.0459030171787524
7.624388899557272 540.6961728632059 1.03790046013448
7.629616454510688 534.0298840306311 1.0320625739989064
7.634844009464104 527.3827054060822 1.0248324559286563
7.6400715644175206 523.9366008873371 1.0211239444838365
7.645299119370937 523.1933856432458 1.0206373480298598
7.650526674324353 530.7413595618192 1.0270704802352564
7.655754229277769 538.7216192306662 1.035274449714614
7.660981784231185 538.9550133296634 1.03471333235895
7.666209339184602 542.2845758534858 1.0371039953888364
7.671436894138018 544.9439558268517 1.038786359420707
7.676664449091434 549.5491311157147 1.0409932453152813
7.68189200404485 554.1689921289884 1.043797127408607
7.687119558998266 560.4052683382411 1.0484039160794816
7.692347113951683 564.775149497795 1.0517309651491642
7.697574668905099 569.5941753015869 1.0565350848349924
7.702802223858515 580.728139478831 1.0667831548887232
7.708029778811931 589.7711254730518 1.0752296859514547
7.713257333765347 597.9552758600643 1.0817251389443632
7.718484888718764 604.2695226519959 1.0869729066132978
7.72371244367218 612.0055272615283 1.0937630437648687
7.728939998625596 621.4935607934666 1.0992768754373279
7.734167553579012 634.4929494298108 1.109374896413716
7.739395108532428 648.6926206291207 1.120877229023692
7.744622663485845 663.083159065025 1.1339764351996144
7.749850218439261 675.4779917376544 1.1446629405726618
7.755077773392677 684.8363092688181 1.1529010021366475
7.760305328346093 690.7543840735021 1.1584899075775479
7.765532883299509 691.3476595460426 1.1584044208679776
7.770760438252926 690.3694679884094 1.1563021618855231
7.775987993206342 686.2523985484252 1.1512956865722102
7.781215548159758 683.4255100149641 1.1490642339928814
7.786443103113174 676.0497988331886 1.142755589914868
7.79167065806659 671.0150082321159 1.1392195288329756
7.796898213020007 660.5666108305851 1.1296213033199265
7.802125767973423 657.6916264912076 1.1267954451671982
7.807353322926839 656.2590235385067 1.1261702881428033
7.812580877880255 655.663996332927 1.1264181783874625
7.817808432833671 649.6865753201864 1.1197537691390322
7.823035987787088 650.4446510640485 1.1182555258520723
7.828263542740504 651.9923878822484 1.1184943064543955
7.83349109769392 657.10943160022 1.1229748094744325
7.838718652647336 657.4120321564371 1.1240272966921525
7.8439462076007525 657.774601881684 1.1237750186404836
7.849173762554169 664.6973172341584 1.1290861002787729
7.854401317507585 674.265806598522 1.1357535418900857
7.859628872461001 691.0048308463921 1.1491500588525323
7.864856427414417 702.7481418507932 1.1570280220208409
7.8700839823678335 714.3243898650621 1.1666538247159381
7.87531153732125 727.9284920285214 1.1776952048121003
7.880539092274666 732.2043478158334 1.1806683856691815
7.885766647228082 735.0331339789726 1.182334417192771
7.890994202181498 727.9187191088373 1.1758493694212386
7.8962217571349145 723.1134556919848 1.1730692899942732
7.901449312088331 715.6163106636591 1.1663548015756307
7.906676867041747 704.103709807869 1.1567968414111498
7.911904421995163 689.6086765861721 1.1445124980189711
7.917131976948579 677.0299873968306 1.1329011202810877
7.9223595319019955 666.1505001039457 1.1233720436104973
7.927587086855412 655.7807762235352 1.1143481818243994
7.932814641808828 646.7033865586174 1.1069612531889272
7.938042196762244 639.365066778483 1.1009052310467307
7.94326975171566 634.4608099194528 1.0965991352806368
7.9484973066690765 624.7082094456719 1.0873846305888089
7.953724861622493 613.6313653526789 1.0775578986463168
7.958952416575909 605.1629016445593 1.0693756298311101
7.964179971529325 604.7914826215577 1.0689663089530204
7.969407526482741 607.893722026824 1.0695794636358267
7.9746350814361575 620.2159093628903 1.078437068684741
7.979862636389574 643.5696431297185 1.0986781675439499
7.98509019134299 671.3574059566481 1.1224662152621783
7.990317746296406 702.0286531714951 1.148667083817587
7.995545301249822 728.2980057391429 1.170130428838104
8.000772856203238 743.8805329062842 1.1805934491520629
8.006000411156654 757.2676204887197 1.1916128079781811
8.01122796611007 762.3009927881715 1.1941288860252408
8.016455521063486 759.0173689310598 1.1908604370257092
8.021683076016902 745.0633878831785 1.179029756921442
8.026910630970319 730.901614157079 1.1673005562954437
8.032138185923735 717.1207518337955 1.1569099371938047
8.037365740877151 705.0711384828539 1.1464006118197339
8.042593295830567 700.569313608833 1.1420930714908415
8.047820850783983 694.2456332681822 1.1373105034790503
8.0530484057374 691.8679672848033 1.1349383912613884
8.058275960690816 687.1937944579913 1.1304909445913482
8.063503515644232 683.2631773562184 1.126220870224664
8.068731070597648 682.7367169514338 1.1242990674669018
8.073958625551064 680.1903371165715 1.1221880483544775
8.07918618050448 680.6239702023836 1.122375636268211
8.084413735457897 681.7873343249216 1.1227475826407876
8.089641290411313 686.7379973020485 1.1263129891813233
8.09486884536473 692.8694586755946 1.1310210490698247
8.100096400318145 706.7825660529037 1.143226673362741
8.105323955271562 714.4920763503684 1.148880657761487
8.110551510224978 728.192070112542 1.159138049797128
8.115779065178394 738.1567509909056 1.1659643546880003
8.12100662013181 749.2987306812374 1.17395980271381
8.126234175085226 765.2648210899633 1.1855265209283048
8.131461730038643 784.5514417542913 1.1994639502830295
8.136689284992059 814.8144166376238 1.2213502911917848
8.141916839945475 845.1246267653336 1.2438368731918843
8.147144394898891 879.9848265864764 1.269499584262737
8.152371949852308 916.1599385135635 1.2945946296553237
8.157599504805724 948.6199031816537 1.3166711383146747
8.16282705975914 982.4697931013491 1.339128838131138
8.168054614712556 1001.9899893563836 1.3507441642433957
8.173282169665972 1011.5249224292161 1.3558477245205944
8.178509724619389 1007.8810677414567 1.3532680145401264
8.183737279572805 1003.4718064743645 1.3513029913357095
8.188964834526221 995.0155264842443 1.344477173137148
8.194192389479637 985.5145203692896 1.337289656289724
8.199419944433053 969.8980426043009 1.3245359969588488
8.20464749938647 950.174017185648 1.3098107831512933
8.209875054339886 936.3985082762558 1.3005057992094828
8.215102609293302 919.7890321860646 1.2894865802058249
8.220330164246718 905.1204505513336 1.2786093247542083
8.225557719200134 895.0360165623042 1.2713656385852241
8.23078527415355 886.4724334648148 1.264748440490978
8.236012829106967 881.3452309826318 1.2608756729678186
8.241240384060383 872.2623564871411 1.2531387257292892
8.2464679390138 862.030659679939 1.244458993890726
8.251695493967215 853.4321989728461 1.2379770505975205
8.256923048920632 842.358174651153 1.2298797555735739
8.262150603874048 829.688636856063 1.2201115638894575
8.267378158827464 819.2113491388809 1.2131587235970838
8.27260571378088 807.658154275835 1.203582102130989
8.277833268734296 795.5828161188604 1.1946486839838668
8.283060823687713 776.158461375217 1.179476143886439
8.288288378641129 756.4968846165501 1.1651054657755413
8.293515933594545 734.9523505768959 1.1479313043559285
8.298743488547961 717.5634880518272 1.1339631511552037
8.303971043501377 705.9951417603438 1.1248470468454066
8.309198598454794 697.0165879806623 1.1173454880029148
8.31442615340821 686.1075619776768 1.108004156180204
8.319653708361626 677.4542888746921 1.0994660103836411
8.324881263315042 667.3060010581979 1.091023120197093
8.330108818268458 661.3464782105694 1.086468570622065
8.335336373221875 657.8474703045024 1.0836051623472929
8.34056392817529 655.7837349585759 1.0807933111857362
8.345791483128707 650.3542678348621 1.0754312393944871
8.351019038082123 640.1632497783947 1.0662762455708987
8.35624659303554 633.5092169277326 1.0611691490007482
8.361474147988956 625.4901928206714 1.0540689593844184
8.366701702942372 622.4533617884751 1.0510768510435398
8.371929257895788 620.2568768928222 1.048462414274744
8.377156812849204 620.5998135128671 1.0484242113287738
8.38238436780262 620.7640411813613 1.0498956683915668
8.387611922756037 617.7760103549023 1.0483415461133692
8.392839477709453 613.1635311363434 1.0438413179079555
8.398067032662869 607.8477528345035 1.0389477796120512
8.403294587616285 604.531228851714 1.035359227572612
8.408522142569701 599.7196879824381 1.0307741803216415
8.413749697523118 595.4943105987126 1.025665858848829
8.418977252476534 590.3877286826164 1.021657109304931
8.42420480742995 587.0341389334151 1.0184627627411873
8.429432362383366 589.6381254258298 1.021241501654619
8.434659917336782 589.8757419117436 1.0208611278151931
8.439887472290199 586.6223826372117 1.0170927808947454
8.445115027243615 587.7834525558837 1.0175994536452861
8.450342582197031 584.6430094186899 1.0142922297214227
8.455570137150447 585.0765594896222 1.0142958411372651
8.460797692103863 587.2951838952295 1.0162604893708855
8.46602524705728 587.6118664282889 1.0159035717998182
8.471252802010696 586.407034331792 1.0144308762924779
8.476480356964112 582.902120160247 1.0111688969192871
8.481707911917528 579.5306135369755 1.0084874436681466
8.486935466870944 573.4353096180289 1.0025210341321595
8.49216302182436 577.1105171486588 1.0059991472803034
8.497390576777777 583.0737302247574 1.0103567034047327
8.502618131731193 589.8980491424202 1.0152323510326213
8.50784568668461 595.4588769319698 1.0191256340099453
8.513073241638025 597.8894115179064 1.0193136580541606
8.518300796591442 597.2356508684082 1.018973325096426
8.523528351544858 597.257693814413 1.0192452294090835
8.528755906498274 596.1940017200803 1.0177534491774454
8.53398346145169 593.8177336515573 1.01517232298979
8.539211016405106 591.8950802034759 1.013395821111579
8.544438571358523 599.0874472374262 1.0196557295907707
8.549666126311939 599.1567658740084 1.0196157646839614
8.554893681265355 602.6228182423029 1.0224711870280239
8.560121236218771 601.928289624498 1.0208460996026945
8.565348791172188 603.9076380653459 1.0216740373546165
8.570576346125604 611.9343191400034 1.0284821906176658
8.57580390107902 617.4547028484882 1.0327218211822053
8.581031456032436 624.2821670972743 1.038523761639927
8.586259010985852 622.4520997216259 1.0364973866490081
8.591486565939269 617.6484015190299 1.0319457130090002
8.596714120892685 622.3898994116417 1.0350851111935675
8.601941675846101 624.4491919815027 1.036348220357565
8.607169230799517 628.9565177872298 1.040020202023531
8.612396785752933 636.3864118296913 1.0459201738321662
8.61762434070635 638.2956012652799 1.0470388806386373
8.622851895659766 645.1749137272195 1.0519459065962926
8.628079450613182 651.464934108073 1.0565671868963784
8.633307005566598 663.4673041643784 1.0656831630373447
8.638534560520014 675.8766547591455 1.0752017131770297
8.64376211547343 692.1701664110926 1.087719303666716
8.648989670426847 711.4566473002809 1.1023147696733133
8.654217225380263 735.4156027058148 1.1214691780181048
8.65944478033368 761.3978023467671 1.140511318060074
8.664672335287095 791.0310833783044 1.1617284141181043
8.669899890240512 820.0146551606937 1.1818856595760565
8.675127445193928 852.1545161775559 1.2042281356043727
8.680355000147344 884.2566189606583 1.2270940637232668
8.68558255510076 905.8299709400696 1.2408940167306328
8.690810110054176 914.0636302582524 1.2462587321833136
8.696037665007593 913.0441787992414 1.2437304057801406
8.701265219961009 908.7499835087596 1.2401293559228537
8.706492774914425 902.9008221156569 1.2358957171997318
8.711720329867841 890.567141708429 1.227928710385756
8.716947884821257 868.5995624409549 1.2116003805290831
8.722175439774674 845.1121069298931 1.1947038873013718
8.72740299472809 821.1242686469305 1.1768184874810734
8.732630549681506 803.4863191003145 1.16480818038465
8.737858104634922 789.8844106938586 1.1552755800946706
8.743085659588338 780.8419034459154 1.14950900905799
8.748313214541755 776.2015570518948 1.1470146877378435
8.75354076949517 770.3599472757418 1.1431814647118974
8.758768324448587 764.5189414703862 1.1376913535622042
8.763995879402003 753.9132001472258 1.128682662763199
8.76922343435542 741.743052537532 1.1185067038053467
8.774450989308836 732.4539636032083 1.110387244198696
8.779678544262252 723.7059571153763 1.1024352260525223
8.784906099215668 712.480927318673 1.0927141293282394
8.790133654169084 710.6828147673552 1.0917359516050706
8.7953612091225 702.8910125636572 1.085933240959905
8.800588764075917 697.1792541451157 1.0801762977533675
8.805816319029333 693.9468587846993 1.077044354276526
8.811043873982749 688.7546470257915 1.0730951404154023
8.816271428936165 683.3398204613168 1.0694858652753525
8.821498983889581 675.7284495804375 1.063036237368536
8.826726538842998 670.7758222025606 1.0593117810159145
8.831954093796414 667.7401185760401 1.0553696014315583
8.83718164874983 667.2678351263123 1.054536239481067
8.842409203703246 667.8157378616778 1.054742671403023
8.847636758656662 665.7374106517185 1.0541512183690673
8.852864313610079 669.0150169482356 1.056923179292144
8.858091868563495 671.6085493306382 1.0581727325208314
8.863319423516911 673.9236198750189 1.059497585482295
8.868546978470327 678.4394201400547 1.0629070244713337
8.873774533423743 680.4992927392224 1.0639569413352878
8.87900208837716 680.519529646467 1.0639193673544902
8.884229643330576 681.6878868177408 1.0649027897895003
8.889457198283992 686.1412951542227 1.0686497229490604
8.894684753237408 682.4124838931237 1.0648585476809285
8.899912308190824 686.9721236507339 1.068130143878621
8.90513986314424 690.9787677020698 1.069885080336663
8.910367418097657 691.9253497816359 1.0690804026372294
8.915594973051073 702.6619905377545 1.0764396316257152
8.92082252800449 711.0317998105456 1.082366511987555
8.926050082957905 719.5171055480504 1.0900819751059956
8.931277637911322 725.1950269545041 1.0937603684011719
8.936505192864738 727.6206241423281 1.0949144559235198
8.941732747818154 735.5995328703307 1.100355555588986
8.94696030277157 745.4603268489778 1.1074597614020634
8.952187857724986 755.3819752373669 1.1144110855094438
8.957415412678403 764.6477726655029 1.1212022109931035
8.962642967631819 773.6062661749613 1.1271464834044809
8.967870522585235 782.6633748911923 1.1329122806774399
8.973098077538651 792.7350849506447 1.1388725898172962
8.978325632492067 798.6341879174456 1.143110263184726
8.983553187445484 805.8918990999172 1.1479631926093132
8.9887807423989 814.9814600072822 1.1533429114738478
8.994008297352316 821.041154029957 1.157404290694381
8.999235852305732 826.8818454130823 1.1614508955909617
9.004463407259149 833.9719357950133 1.1660713240759986
9.009690962212565 842.757959344441 1.1722445551319072
9.014918517165981 852.3997059057864 1.178438651956224
9.020146072119397 859.1089228622664 1.1826960299702705
9.025373627072813 869.1437922579266 1.1886686221538931
9.03060118202623 880.2007181810787 1.1942973893549598
9.035828736979646 903.4179932627346 1.2097912559654633
9.041056291933062 918.9321824237439 1.2198402139445208
9.046283846886478 937.3008216197994 1.2321253636587761
9.051511401839894 948.083270065378 1.2390985084423276
9.05673895679331 960.9255570349609 1.2472029408990832
9.061966511746727 984.8629346905765 1.2627935480728434
9.067194066700143 1009.0290795842307 1.2778367087715767
9.07242162165356 1033.4748813261801 1.291505834377389
9.077649176606975 1062.6878532502787 1.308786853514901
9.082876731560392 1094.7235605736519 1.3281784318950736
9.088104286513808 1128.4693348964706 1.3485257670019686
9.093331841467224 1164.0029356132006 1.3688578379288872
9.09855939642064 1197.7734703889387 1.3880345441996647
9.103786951374056 1229.3696046016546 1.406332080479805
9.109014506327473 1255.4319150939743 1.419995537523565
9.114242061280889 1272.272360964507 1.4300033698471093
9.119469616234305 1279.5388946600535 1.4324462025459594
9.124697171187721 1275.0794800980184 1.4294583617685468
9.129924726141137 1255.0660033321246 1.417489302833848
9.135152281094554 1226.6214824660842 1.4006793042501766
9.14037983604797 1198.1790880674898 1.38484024896071
9.145607391001386 1169.7059483482337 1.3668611310762648
9.150834945954802 1151.2508708963649 1.3557218621963556
9.156062500908218 1145.1332021763133 1.3526601346221259
9.161290055861635 1148.235324311844 1.3641199446599277
9.16651761081505 1163.4278935759646 1.3803528732541757
9.171745165768467 1191.080873814669 1.4022490447560605
9.176972720721883 1213.1386425450546 1.4209752132088909
9.1822002756753 1231.831478598424 1.4363724075747342
9.187427830628716 1240.2028437670783 1.444707617976255
9.192655385582132 1235.0385208928155 1.4420382472955344
9.197882940535548 1233.4769444258975 1.4431097096769627
9.203110495488964 1232.656103838491 1.4449617646998225
9.20833805044238 1237.5396116783747 1.4515686865210224
9.213565605395797 1253.3613188925208 1.462845638689019
9.218793160349213 1276.5110620093558 1.4790389261219945
9.224020715302629 1311.337717469157 1.5016257443752907
9.229248270256045 1362.4799876437812 1.532532304930749
9.234475825209461 1421.473946199109 1.5676593344252696
9.239703380162878 1495.7738482654165 1.6099144342213725
9.244930935116294 1590.4230285489764 1.6610395524937878
9.25015849006971 1681.4973947473466 1.7103837922739666
9.255386045023126 1758.1172352834062 1.7506292496312685
9.260613599976542 1805.9958531999612 1.7761008125637483
9.265841154929959 1799.1906797963427 1.7734247502655371
9.271068709883375 1748.1672425166469 1.7474243259558362
9.276296264836791 1661.024581329689 1.7053711083980807
9.281523819790207 1545.6871421043202 1.6494469532949463
9.286751374743623 1411.3430725969395 1.5783095772838887
9.29197892969704 1275.996293792693 1.5029517928686902
9.297206484650456 1161.1098585749542 1.4348480073828846
9.302434039603872 1065.193919601886 1.3761292337530702
9.307661594557288 985.2437043447192 1.3255074760311394
9.312889149510704 930.3380274588886 1.2890885051940033
9.31811670446412 888.6508711925303 1.2598764496337005
9.323344259417537 863.924118179666 1.2439171554795507
9.328571814370953 853.4049697823159 1.2378081342672012
9.33379936932437 843.5737093410523 1.2323352833232524
9.339026924277785 834.1147446116582 1.2261644403347405
9.344254479231202 819.3118460528024 1.2156403553542328
9.349482034184618 806.4767756969497 1.2066368006449948
9.354709589138034 799.6767922884552 1.202756171235933
9.35993714409145 791.096902386657 1.1981931554743215
9.365164699044866 783.3416516713203 1.1928906430689066
9.370392253998283 772.2767536362188 1.1853173270199011
9.375619808951699 759.8765504951828 1.175578037901127
9.380847363905115 754.9890692160583 1.1725020775073685
9.386074918858531 752.4648005176836 1.1717337751021792
9.391302473811947 757.1904465850472 1.1759536001814588
9.396530028765364 757.493599702063 1.1771322570586742
9.40175758371878 758.1554660888121 1.1783776358984017
9.406985138672196 758.8794335342621 1.1794690590801797
9.412212693625612 755.701723260324 1.1759729390308358
9.417440248579029 748.9267580360554 1.1573106725108564
9.422667803532445 744.186904342254 1.1470272545915356
9.427895358485861 741.3664962685212 1.1411540104439561
9.433122913439277 745.7349225325274 1.1446671946447022
9.438350468392693 747.4635161207606 1.1441870169753254
9.44357802334611 751.3522059697948 1.1448937854174142
9.448805578299526 752.0651436211933 1.142038684346349
9.454033133252942 754.4417622791309 1.1412823660530345
9.459260688206358 755.3691990754096 1.139262435137555
9.464488243159774 756.101688202955 1.1375082025671182
9.46971579811319 756.1781818382389 1.1361285914074573
9.474943353066607 752.7493519767643 1.1317741756084314
9.480170908020023 748.794239908483 1.1273649118229485
9.48539846297344 748.2208561366748 1.1258130831748288
9.490626017926855 748.8730360522502 1.1249935721169033
9.495853572880272 755.6560320025336 1.129151910757333
9.501081127833688 761.6795542740675 1.1322603505617328
9.506308682787104 761.6157687426669 1.131437645536771
9.51153623774052 759.5274659294201 1.129404544896829
9.516763792693936 752.128304086968 1.1230759556408896
9.521991347647353 754.6333021894102 1.1237208540251868
9.527218902600769 762.2443550263489 1.1284084022634422
9.532446457554185 771.0698867567132 1.134037496999531
9.537674012507601 768.8113821862404 1.1294231315046739
9.542901567461017 765.2454878639091 1.1245488175152085
9.548129122414434 765.7018116720868 1.1243063560124242
9.55335667736785 770.9193898891912 1.1279400850541585
9.558584232321266 778.6263764884959 1.133890683208476
9.563811787274682 781.662926457298 1.1355828706315885
9.569039342228098 779.3078625622929 1.132085484878703
9.574266897181515 778.5606792342734 1.1300597815183968
9.57949445213493 781.8023274135763 1.131861369703087
9.584722007088347 787.2615524108093 1.1357682652780279
9.589949562041763 791.6192484383112 1.1388007473557145
9.59517711699518 791.1827747920636 1.1363892463374752
9.600404671948596 795.2361658589284 1.1383905374739145
9.605632226902012 794.3735760816256 1.136843359145298
9.610859781855428 794.3469580924799 1.1360263172083456
9.616087336808844 794.5160352383594 1.1361849408341802
9.62131489176226 795.2357898616816 1.135848385224425
9.626542446715677 794.3519825806475 1.133992128445922
9.631770001669093 792.4781536011578 1.1318676578112428
9.636997556622509 787.9493056035684 1.1278003826426208
9.642225111575925 786.4126976295547 1.1261517967977663
9.647452666529341 783.7805882624813 1.123684410849049
9.652680221482758 780.5941228146814 1.1216808592573912
9.657907776436174 779.2259474808835 1.1200776599713071
9.66313533138959 774.8744752515929 1.1157094250735957
9.668362886343006 778.2301455773476 1.118294757801592
9.673590441296422 779.9034238534326 1.1197813690451721
9.678817996249839 783.3039720952631 1.1214338513306987
9.684045551203255 774.8410421848437 1.1144383099610737
9.689273106156671 772.0253689000539 1.111859454769434
9.694500661110087 770.3924063269113 1.1097992708289794
9.699728216063503 770.0665774394666 1.1088380137924738
9.70495577101692 767.813080597247 1.1063698613580377
9.710183325970336 768.2114181146928 1.1064498455512004
9.715410880923752 771.8603202774958 1.1086680726742333
9.720638435877168 772.7864111709496 1.108136423851047
9.725865990830584 770.7118270939891 1.106609115791433
9.731093545784 764.3046187496695 1.1005017737538922
9.736321100737417 763.4917040310203 1.0992746228921584
9.741548655690833 763.5076362831576 1.0988240402751943
9.74677621064425 764.2706690272488 1.0983012637427663
9.752003765597665 763.2001846410087 1.0968891134542282
9.757231320551082 757.6675019928236 1.0927038809120373
9.762458875504498 754.283430630802 1.0892921588783933
9.767686430457914 757.6886421096714 1.0919060329178762
9.77291398541133 754.6617911063456 1.0888365461922085
9.778141540364746 756.7031816797366 1.0889439827187133
9.783369095318163 757.9382865793197 1.0893613281331833
9.788596650271579 756.9084993099059 1.0883276155442585
9.793824205224995 758.0208639671383 1.0897525494666966
9.799051760178411 756.9055648412102 1.0876454190231428
9.804279315131827 755.082188106312 1.08513895071863
9.809506870085244 752.2924787083186 1.0819553267420863
9.81473442503866 751.3102868359989 1.080584305591985
9.819961979992076 753.4103760966949 1.081546661836466
9.825189534945492 758.5666153012162 1.085365935806302
9.830417089898909 767.6931225525451 1.0916328404923699
9.835644644852325 769.4880581216638 1.0921238946971044
9.840872199805741 771.2501165010854 1.093167783443137
9.846099754759157 774.4135325233725 1.095420779661625
9.851327309712573 774.6389587712771 1.0941917677484712
9.85655486466599 774.9404405413244 1.093097857368147
9.861782419619406 778.7742283756187 1.095480056057706
9.867009974572822 783.4956232883007 1.0980776534068344
9.872237529526238 790.4165203242527 1.1020538184594504
9.877465084479654 797.273661544085 1.1067753159407248
9.88269263943307 808.8468032072891 1.114841171206868
9.887920194386487 817.1435595787641 1.1205642894119678
9.893147749339903 821.3535471446019 1.123166460421201
9.89837530429332 822.9073805581099 1.1222248605020892
9.903602859246735 829.0810081883744 1.1256606783811918
9.908830414200152 831.737843369279 1.1269718840604297
9.914057969153568 838.4065686058161 1.1303613286845733
9.919285524106984 840.2630456486546 1.1313576595352033
9.9245130790604 836.3747131575077 1.1286707789643182
9.929740634013816 836.6274447285124 1.1293687983841434
9.934968188967233 835.2452870927492 1.1280731101185233
9.940195743920649 831.9092099362756 1.1253526567105447
9.945423298874065 835.834884830415 1.1286887425161358
9.950650853827481 835.4299353643455 1.1280784797014232
9.955878408780897 833.1621032745571 1.1248604362272678
9.961105963734314 830.7927032867458 1.1215264243567202
9.96633351868773 823.8412105026547 1.1165872520886524
9.971561073641146 818.4666768899656 1.1129449904349964
9.976788628594562 816.185039336144 1.1107604128937938
9.982016183547978 815.4612644684788 1.1098447765493697
9.987243738501395 813.2654297349346 1.1078974435424596
9.99247129345481 805.175089897622 1.102264910045125
9.997698848408227 799.6972657392513 1.098147303587687
10.002926403361643 791.687388893907 1.0914301609304056
10.00815395831506 783.9053184801875 1.0853453466269105
10.013381513268476 774.4685049020621 1.0783712777300076
10.018609068221892 766.9221137390577 1.0726736881822796
10.023836623175308 763.9161791097808 1.0703234621545248
10.029064178128724 761.428773272846 1.0683874703581082
10.03429173308214 761.0937565300081 1.0681559619325693
10.039519288035557 760.5885461105056 1.0676826006837505
10.044746842988973 761.6297325703762 1.0673602776559772
10.049974397942389 758.9971703981449 1.0648017292930896
10.055201952895805 756.323017285353 1.0626599859226062
10.060429507849221 753.404951438859 1.0602225796930198
10.065657062802638 752.5053390280187 1.0595737302746064
10.070884617756054 761.414081033515 1.0656622182542992
10.07611217270947 763.1994213989916 1.0663918586026475
10.081339727662886 772.009123666673 1.0723779268017841
10.086567282616302 771.4824706464376 1.0719216768779916
10.091794837569719 769.8667242818676 1.0697536994126446
10.097022392523135 773.6406422313133 1.0714782519653618
10.102249947476551 779.3994128744224 1.074849209251415
10.107477502429967 782.9676089264316 1.0760732945947509
10.112705057383383 780.0257419691878 1.0731967558529156
10.1179326123368 772.7869181610104 1.0689478592799821
10.123160167290216 769.9198605220452 1.0685213579708328
10.128387722243632 763.9380414077311 1.0643099615186065
10.133615277197048 758.0506115035537 1.0591918170907717
10.138842832150464 755.1198795243422 1.0561181768660624
10.14407038710388 750.6133496339191 1.0526661696356272
10.149297942057297 750.4622154521408 1.0525587580835845
10.154525497010713 739.840456450113 1.0445901023057522
10.15975305196413 737.6166348201168 1.042922358678544
10.164980606917545 736.8311896887428 1.0412249283277475
10.170208161870962 738.4004058462388 1.041810192978729
10.175435716824378 737.7368318942979 1.0412754759241478
10.180663271777794 738.1294138443444 1.0420083175924386
10.18589082673121 730.4257850648336 1.0367530166892873
10.191118381684626 725.2573971826646 1.0328895424184232
10.196345936638043 726.1255856779359 1.0326589351522333
10.201573491591459 721.3608270155747 1.028928994428078
10.206801046544875 717.1387415646735 1.026244219568859
10.212028601498291 715.0663207506551 1.0240562019772526
10.217256156451707 715.3354461918896 1.0239457731866481
10.222483711405124 720.5271767968834 1.0277255937104044
10.22771126635854 723.1494807204394 1.0298755628611505
10.232938821311956 717.4103306687564 1.0260515511558501
10.238166376265372 713.9566470525464 1.0230367756900718
10.243393931218788 714.3247810010861 1.0222124400022692
10.248621486172205 711.7250917543124 1.0201046716636533
10.253849041125621 714.4919648306361 1.0218634939904345
10.259076596079037 714.1077435737018 1.0220599540214785
10.264304151032453 711.8519901977967 1.0202603114330386
10.26953170598587 715.6939008020737 1.02263867411282
10.274759260939286 716.4407182918238 1.022212476130932
10.279986815892702 724.0225037094399 1.02738360175629
10.285214370846118 727.787627648543 1.029377669146177
10.290441925799534 732.369641503364 1.0328858535704897
10.29566948075295 734.5409078957271 1.0346426772576403
10.300897035706367 736.2393890109171 1.0362072532658952
10.306124590659783 739.996526853503 1.03798865807793
10.3113521456132 741.4574580691623 1.0386128320761152
10.316579700566615 749.6028798073863 1.0429172141434018
10.321807255520032 757.549583490112 1.0476878532432945
10.327034810473448 770.7176702408806 1.0568882776746058
10.332262365426864 782.0510019896652 1.064667689322887
10.33748992038028 795.3010200348882 1.0731416195647365
10.342717475333696 806.760933719223 1.0802057135859755
10.347945030287113 819.5646894652248 1.0871601265203374
10.353172585240529 836.965831051565 1.0985216181126032
10.358400140193945 848.464448163691 1.1057293149537821
10.363627695147361 859.6378501734281 1.1122865067575614
10.368855250100777 871.5108072332695 1.1198754948453455
10.374082805054194 875.3258254999149 1.1221121712662359
10.37931036000761 869.9879721543662 1.11816940328307
10.384537914961026 857.1318092840768 1.1097793688818745
10.389765469914442 841.2278305778975 1.0967556024778222
10.394993024867858 838.1321134857795 1.09421634212963
10.400220579821275 835.9465108670754 1.0929452960927146
10.40544813477469 834.563019700515 1.0924935844055341
10.410675689728107 829.7927910764275 1.0892985441427465
10.415903244681523 827.364517660006 1.0875272278167054
10.42113079963494 826.3089514788754 1.0861965118613484
10.426358354588356 822.5219786086108 1.083534246782339
10.431585909541772 817.6286815346542 1.080026194839298
10.436813464495188 809.4409709671608 1.0746334338940886
10.442041019448604 796.310261224155 1.0657035989816876
10.44726857440202 787.0101253314896 1.058519209413633
10.452496129355437 779.0943558110068 1.053246273550803
10.457723684308853 774.207011537007 1.0499655820951488
10.462951239262269 764.0773870492784 1.04222955244537
10.468178794215685 750.1051247895731 1.031645489560912
10.473406349169101 738.2772143954645 1.0233721369805417
10.478633904122518 726.0230578162265 1.0152125084333101
10.483861459075934 719.5339217069536 1.0108124977884498
10.48908901402935 712.5591270010352 1.005432664265033
10.494316568982766 701.5824434289009 0.9951024973973334
10.499544123936182 693.1930236224616 0.9887211316417799
10.504771678889599 681.7256033829761 0.9805606201073994
10.509999233843015 678.2612710556061 0.9795156082820126
10.515226788796431 679.077047721773 0.9801235129795564
10.520454343749847 677.9383238598311 0.9785545267102767
10.525681898703263 676.0634720376005 0.9765847862934037
10.53090945365668 673.1693889032135 0.9739834921212577
10.536137008610096 669.2774390313295 0.9712595085603185
10.541364563563512 667.6813790937266 0.9696778742088966
10.546592118516928 665.0257114119896 0.9672546784940026
10.551819673470344 661.8129840621975 0.9647513954537688
10.55704722842376 661.2938761185923 0.9649518858457344
10.562274783377177 657.9587436358395 0.9627436280267748
10.567502338330593 656.4546907541172 0.9614160229308221
10.57272989328401 656.1816298039124 0.9605274825087909
10.577957448237425 656.2628608347594 0.9602351029258016
10.583185003190842 655.4998201270602 0.9585374463384021
10.588412558144258 651.3838900504426 0.9545454422792508
10.593640113097674 649.196966983279 0.9530338950461508
10.59886766805109 647.6724884242265 0.9519388145246831
10.604095223004506 647.2375678952725 0.9512568319715345
10.609322777957923 646.9511693921917 0.9513503242002244
10.614550332911339 651.3255306198033 0.9540173714515593
10.619777887864755 658.630078629826 0.9586768224373943
10.625005442818171 658.4266763144794 0.9588706895929868
10.630232997771587 655.8489678204196 0.9565884454610111
10.635460552725004 656.4927950982911 0.9569398025188324
10.64068810767842 660.0124821285739 0.9588115173841089
10.645915662631836 668.0752802165358 0.9636042597846336
10.651143217585252 675.0204320096086 0.9686115362340627
10.656370772538668 680.9886463673112 0.9726553645063386
10.661598327492085 689.1328252857194 0.977969415792816
10.666825882445501 697.6313130571581 0.9838071553491822
10.672053437398917 705.9850554742465 0.9886501793945479
10.677280992352333 715.20345538469 0.9954574210065258
10.68250854730575 716.8749677226978 0.9967224776189775
10.687736102259166 718.2374395346015 0.9970363121211628
10.692963657212582 716.7002394261361 0.9961390059845683
10.698191212165998 714.8880653117619 0.9947571310950074
10.703418767119414 711.0700189882285 0.9913796902788189
10.70864632207283 702.783146424901 0.9850421663939953
10.713873877026247 698.6711185782807 0.9811782088912337
10.719101431979663 691.4635264645221 0.9751956455603029
10.72432898693308 687.4706791256776 0.9721979349937039
10.729556541886495 685.8322329770215 0.9712428475483051
10.734784096839912 684.1175126605219 0.9708270342445976
10.740011651793328 680.666973955841 0.9680796447137704
10.745239206746744 673.0640397651252 0.9620651764739107
10.75046676170016 665.2127241862354 0.9561394715077226
10.755694316653576 658.7132190166858 0.9511851451261697
10.760921871606993 655.5451097872224 0.9486847002295541
10.766149426560409 656.1039317928174 0.9489175671012458
10.771376981513825 658.0341405004791 0.9498141265676556
10.776604536467241 661.2504220916618 0.9523581364294272
10.781832091420657 667.0414769738053 0.9558841723012192
10.787059646374074 672.6305112856867 0.9597750980199475
10.79228720132749 681.0662760711685 0.9646102467876909
10.797514756280906 689.9413657003284 0.9704461239542468
10.802742311234322 701.9630556667421 0.9789144371695883
10.807969866187738 720.1894424078832 0.9919826501723185
10.813197421141155 738.4782481632685 1.0039042994155944
10.81842497609457 764.5852630336201 1.021294562975144
10.823652531047987 806.6417347959926 1.0484132158580173
10.828880086001403 864.585118340054 1.0850584211394072
10.83410764095482 941.6389939316961 1.1322737255290924
10.839335195908236 1035.7423319771115 1.1862117808955213
10.844562750861652 1132.8130312681842 1.2404943473781271
10.849790305815068 1210.6025757507143 1.280549859921069
10.855017860768484 1257.3999306141177 1.3033496451907696
10.8602454157219 1260.4081839452535 1.3050259333801681
10.865472970675317 1224.5450955841434 1.286791230992549
10.870700525628733 1156.215266782118 1.2507512631423876
10.875928080582149 1077.2284046270956 1.2073698984122154
10.881155635535565 990.4471355296512 1.1561729253054078
10.886383190488981 911.0168748640135 1.1084759946245233
10.891610745442398 847.1595639139082 1.0690615772893475
10.896838300395814 800.2590983009677 1.0384484035832584
10.90206585534923 772.4766663198284 1.020080336894671
10.907293410302646 752.4053725294716 1.0062139608512213
10.912520965256062 738.1168554939876 0.9962774582686874
10.917748520209479 727.7374213066855 0.9891356903547701
10.922976075162895 714.6599535644006 0.9804115024132876
10.928203630116311 707.9049437742559 0.9755747196583777
10.933431185069727 699.1723119841962 0.9698244754293359
10.938658740023143 696.9972789193122 0.9670013762413859
10.94388629497656 698.324251771735 0.9672623280194536
10.949113849929976 696.3872576176408 0.9654231935935851
10.954341404883392 698.4717602624764 0.967007907519756
10.959568959836808 693.8148188722066 0.9640572496613499
10.964796514790224 693.3077349592515 0.9635602567848521
10.97002406974364 696.2059802585685 0.9680376664002737
10.975251624697057 694.6806738473894 0.9695770091431094
10.980479179650473 690.3856436890509 0.9683445057119812
10.98570673460389 683.4494502665603 0.9646294785690842
10.990934289557305 679.654263394569 0.9625822000949606
10.996161844510722 676.6147891472746 0.9612817345875115
11.001389399464138 673.9031383778672 0.9601065845878444
11.006616954417554 667.0210174877207 0.955725169877236
11.01184450937097 660.9854582404215 0.952161240991768
11.017072064324386 657.0606318774461 0.9499618382752978
11.022299619277803 654.587223108407 0.9489261431625492
11.027527174231219 649.6822158255645 0.9459929638939228
11.032754729184635 641.7060522789691 0.9406141780348835
11.037982284138051 632.8550835450335 0.9344876977560892
11.043209839091467 626.1860090793522 0.929870586952075
11.048437394044884 625.1841435191782 0.9293986328661835
11.0536649489983 625.359210489624 0.9299685134795602
11.058892503951716 627.6589925995628 0.9320149179693858
11.064120058905132 624.4725120576317 0.9297390346365969
11.069347613858548 621.9842853436096 0.9284014176638583
11.074575168811965 614.5924860039177 0.9232406284797257
11.079802723765381 609.3623211738885 0.9193235332075613
11.085030278718797 606.3615117314257 0.9174796934472615
11.090257833672213 603.9215196785108 0.9160081134898516
11.09548538862563 604.4323188608281 0.916359385854809
11.100712943579046 603.0642869792522 0.9159293830399147
11.105940498532462 601.4849598340552 0.9149136716820925
11.111168053485878 599.8336959119883 0.9138635206270087
11.116395608439294 592.4838338702212 0.9090888338545018
11.12162316339271 588.0126007692065 0.9057321924503794
11.126850718346127 585.0806841714245 0.9036241499861153
11.132078273299543 582.1951797331963 0.9012295412156975
11.13730582825296 578.8920135222502 0.8986393107777876
11.142533383206375 574.7726278318863 0.8956890676993605
11.147760938159792 572.045648885465 0.8940522518227769
11.152988493113208 568.9405738757131 0.8915789060793474
11.158216048066624 565.1145686248935 0.8891426493958704
11.16344360302004 560.6829087260511 0.885652140196125
11.168671157973456 557.664606028307 0.8831427133374753
11.173898712926873 558.6210058276522 0.8841705386816275
11.179126267880289 556.0216118957613 0.8820727799708009
11.184353822833705 554.486698223375 0.8807299980367052
11.189581377787121 549.6765238969714 0.8775420089415383
11.194808932740537 542.9409585314742 0.8727010679167513
11.200036487693954 538.9228763470586 0.8695397465690694
11.20526404264737 536.711595357896 0.8675922050994901
11.210491597600786 536.201304210058 0.8672258634449846
11.215719152554202 536.2756962515041 0.8679360847258889
11.220946707507618 536.722707656094 0.8689970051848873
11.226174262461035 534.6635041084761 0.8675911642300017
11.23140181741445 531.9838825003095 0.8657497208955489
11.236629372367867 531.3424752230001 0.8644774968297413
11.241856927321283 529.733468509252 0.8630616417088222
11.2470844822747 527.9576592039609 0.8620557546952707
11.252312037228116 529.9906322784698 0.8638304083270719
11.257539592181532 529.2174167262009 0.8638328075608703
11.262767147134948 524.4297802974851 0.8598404820401547
11.267994702088364 521.4235984711364 0.8571738325609969
11.27322225704178 518.7819311007928 0.8552373569127641
11.278449811995197 520.3520550063321 0.8563387116621954
11.283677366948613 522.6218250268778 0.8575770907710822
11.288904921902029 526.0637864431959 0.8600211281191409
11.294132476855445 522.8204926673718 0.8567108755297538
11.299360031808861 516.4802803723592 0.8513755774745229
11.304587586762278 514.7524040166899 0.8496513929617472
11.309815141715694 514.8133921149638 0.8492550600998536
11.31504269666911 520.4235455165831 0.853696862050137
11.320270251622526 525.025190059736 0.8574005863638012
11.325497806575942 526.0973290067144 0.8582955918338906
11.330725361529359 526.4451062582972 0.8586807641366956
11.335952916482775 525.7382231412987 0.8584983060526612
11.341180471436191 521.7844135582291 0.8550602244208424
11.346408026389607 520.3266950638425 0.8535084148029823
11.351635581343023 519.0445807445649 0.8519762800004232
11.35686313629644 519.546933458561 0.8522497401194687
11.362090691249856 517.2607132005694 0.8498685957369405
11.367318246203272 513.9144439753459 0.8476576587291017
11.372545801156688 511.80598030083985 0.8466173345975935
11.377773356110104 510.8308865670442 0.8456637914691009
11.38300091106352 512.8487157305033 0.8476136518051743
11.388228466016937 513.7507964523631 0.8478944529521212
11.393456020970353 513.9516738856402 0.8476143067696236
11.39868357592377 512.6654634834277 0.847509445829467
11.403911130877185 513.5352112362904 0.8484256956765588
11.409138685830602 512.2308824971144 0.8473381372586596
11.414366240784018 511.4899454727806 0.8462170773783073
11.419593795737434 510.3296406972419 0.8447346682718895
11.42482135069085 510.8788205869346 0.8454111013784745
11.430048905644266 513.7580210060271 0.8481732239658472
11.435276460597683 514.7964338900593 0.8489463617567797
11.440504015551099 515.1817867087607 0.8492888667695496
11.445731570504515 514.2497081154761 0.848061296672913
11.450959125457931 516.6383206741317 0.8493251660760848
11.456186680411347 520.8681260552214 0.8530709755825395
11.461414235364764 524.2353649634704 0.8556838491569924
11.46664179031818 525.211961249852 0.85671216138328
11.471869345271596 529.211428127638 0.8598208137581274
11.477096900225012 532.9261770068051 0.8637159511291701
11.482324455178428 534.6867276102175 0.8724954076766295
11.487552010131845 536.1343626168683 0.875824161833128
11.49277956508526 535.2530352479323 0.8769383475122298
11.498007120038677 540.0855504174356 0.8825105745145089
11.503234674992093 546.4305431160742 0.8888234239479282
11.50846222994551 550.229663897956 0.8934565666394054
11.513689784898926 554.3468743620391 0.897894365168018
11.518917339852342 554.0742526382301 0.8982861467962572
11.524144894805758 550.927733823396 0.896806974390745
11.529372449759174 546.077743074287 0.8936934511985317
11.53460000471259 540.7400583447143 0.8903357122854942
11.539827559666007 539.2859471025606 0.8902323028175332
11.545055114619423 536.9977952742288 0.8890390168862216
11.550282669572839 532.5807354521208 0.8861121461507806
11.555510224526255 531.0822778010224 0.8854450707719722
11.560737779479672 530.1540130665957 0.8855400520717297
11.565965334433088 533.6844376056906 0.8890510494870791
11.571192889386504 533.700751371833 0.8897227104553016
11.57642044433992 533.3470931574903 0.889989238930518
11.581647999293336 530.3821679082822 0.8878685491804047
11.586875554246753 527.8407567638484 0.8861528945332106
11.592103109200169 521.7910332116367 0.881321979554047
11.597330664153585 520.1349148339245 0.8809866477497102
11.602558219107001 519.2150409556 0.8813130396663855
11.607785774060417 514.3651009105063 0.8777405155592913
11.613013329013834 511.6367540058085 0.8762345058984815
11.61824088396725 504.5327493849938 0.8706244375264166
11.623468438920666 498.1070798141874 0.8648171696288688
11.628695993874082 495.49575559408584 0.8624840299699226
11.633923548827498 491.9159332088239 0.8600753542435716
11.639151103780915 488.5886998480792 0.8578056490468114
11.64437865873433 482.8895197211159 0.8537618167267056
11.649606213687747 477.36128324040163 0.8496246964055683
11.654833768641163 465.18883050154875 0.8387294813538314
11.66006132359458 463.4611816715418 0.8380788601991348
11.665288878547996 460.13659801177005 0.8355447618499132
11.670516433501412 462.3496476743607 0.8380986516384933
11.675743988454828 463.3824212400107 0.8399171332310029
11.680971543408244 462.2941878854159 0.8389909902010442
11.68619909836166 461.99013412111356 0.8390828659614454
11.691426653315077 461.21914147185333 0.8397095019235751
11.696654208268493 457.26010326798814 0.8362794935757492
11.701881763221909 456.1552423458117 0.8352131601380253
11.707109318175325 453.2893213423295 0.8323759858180911
11.712336873128741 450.7074803888945 0.8298872489380746
11.717564428082158 450.7014247619111 0.8310001213420345
11.722791983035574 449.0498303983553 0.8300798573002092
11.72801953798899 445.38224687510325 0.8274095343888298
11.733247092942406 443.37621543064165 0.8260519796715486
11.738474647895822 441.1382810705812 0.8244527334528957
11.743702202849239 440.5961378034232 0.8246018812387266
11.748929757802655 442.2506284384708 0.8263646970595989
11.754157312756071 443.40869478928147 0.8269810774532391
11.759384867709487 448.38823786920415 0.8320602338103603
11.764612422662903 453.03611277829634 0.8364082628346872
11.76983997761632 456.53329933357423 0.8397082752951192
11.775067532569736 456.9142064515618 0.8404223422650441
11.780295087523152 459.22193861437546 0.8423393111963287
11.785522642476568 460.1107099704966 0.8431024506538897
11.790750197429984 459.60353780009837 0.8428731489480343
11.7959777523834 461.04612191338657 0.8443334402830504
11.801205307336817 467.69513675477464 0.8501317663232117
11.806432862290233 475.7816554818443 0.8574780034579272
11.81166041724365 484.68603503328785 0.8648220494856376
11.816887972197065 487.9167852875443 0.8672701709999239
11.822115527150482 488.273772797292 0.8672019766391491
11.827343082103898 488.85815787605526 0.8676622143278643
11.832570637057314 487.19747780847337 0.8661561070754288
11.83779819201073 488.4329640536755 0.8676517470432653
11.843025746964146 486.0877385792596 0.8657938994884885
11.848253301917563 485.9328243710505 0.8656821673300413
11.853480856870979 482.9039697411137 0.8638020731174114
11.858708411824395 480.73040697778396 0.8621851645616949
11.863935966777811 478.34090317155005 0.8607136628922228
11.869163521731227 474.6330944004986 0.8582301078752099
11.874391076684644 470.9722867503567 0.8549258213258284
11.87961863163806 470.9379240524807 0.8549935573127578
11.884846186591476 470.81364913279396 0.8546769147549419
11.890073741544892 470.8390384111031 0.85414994669708
11.895301296498308 472.881259148728 0.856647587744852
11.900528851451725 472.5180196673986 0.8570357335235421
11.90575640640514 474.90583218596987 0.8596635958870825
11.910983961358557 478.53707403310295 0.8635817026812064
11.916211516311973 483.23635977007547 0.8676988944776878
11.92143907126539 486.19372014517836 0.8704484157594349
11.926666626218806 487.0401901577785 0.8713134719598271
11.931894181172222 484.8013147252939 0.8686998379530743
11.937121736125638 484.2433017714874 0.8685689111471101
11.942349291079054 486.31184750306744 0.8706858317540639
11.94757684603247 488.25987697369754 0.8725412473637822
11.952804400985887 491.93492392651723 0.8763220553631496
11.958031955939303 494.74860138224454 0.8799929659032754
11.963259510892719 489.21540116254505 0.8752704567353137
11.968487065846135 484.02001203909816 0.8717371532279676
11.973714620799552 478.112779931494 0.8661561216138433
11.978942175752968 474.2378080945627 0.8621366405516724
11.984169730706384 475.0071164943061 0.8628439772393299
11.9893972856598 474.55496318301226 0.8626422386568245
11.994624840613216 472.48577801188355 0.8609321236309035
11.999852395566633 470.8807542715222 0.859884145773865
12.005079950520049 473.9946152860517 0.8629668939955453
12.010307505473465 478.3881541890547 0.8671213404362077
12.015535060426881 484.27974990347127 0.8726133538772398
12.020762615380297 492.9714279072547 0.8803394858645538
12.025990170333714 497.15992225018357 0.8840341985712517
12.03121772528713 503.8885343723726 0.8900913818804399
12.036445280240546 515.7865441398983 0.9006191370352166
12.041672835193962 531.6794530814524 0.9146960965830535
12.046900390147378 554.5750713290302 0.934185023559422
12.052127945100795 588.997495487638 0.9628682419877892
12.05735550005421 627.8109248622261 0.9944491626500362
12.062583055007627 676.4757786250979 1.0325291134599561
12.067810609961043 734.775458563765 1.0763249191917639
12.07303816491446 799.3598696215341 1.1228463531702277
12.078265719867876 878.6230379587416 1.1773055099770817
12.083493274821292 969.2163935159588 1.2366686514055993
12.088720829774708 1057.6846859853895 1.292447149454713
12.093948384728124 1123.89656104007 1.3324356335368468
12.09917593968154 1166.7249194610965 1.3578463780143604
12.104403494634957 1174.0595296802903 1.3628019528474182
12.109631049588373 1153.3420363208054 1.3505467894271561
12.114858604541789 1109.3884280690083 1.3249138780751781
12.120086159495205 1054.2299600683607 1.2922972681780938
12.125313714448621 983.2704054038313 1.2478859640605096
12.130541269402038 912.596887637127 1.2027210517217586
12.135768824355454 845.1960884031461 1.157831051105957
12.14099637930887 778.3739245521413 1.1109616695611597
12.146223934262286 729.278197344352 1.0759682432489397
12.151451489215702 683.4063932737505 1.041704401845324
12.156679044169119 645.5583507034612 1.0124727934856026
12.161906599122535 613.7648815017761 0.9880705238215133
12.167134154075951 580.2819638760229 0.9607390189893747
12.172361709029367 556.4132108080107 0.9411830366346727
12.177589263982783 535.1184108463112 0.9238120252364351
12.1828168189362 519.6505034259729 0.9101216243750436
12.188044373889616 505.0823939933226 0.8982989576186499
12.193271928843032 491.14396707807316 0.8862080393803272
12.198499483796448 477.16689619655807 0.8737581643166006
12.203727038749864 466.7509947801848 0.8647959178048443
12.20895459370328 460.74907668302967 0.8587837294171287
12.214182148656697 454.87469655125005 0.8534305804736508
12.219409703610113 449.6415224926715 0.8492523674338726
12.22463725856353 447.7816435393532 0.8476194948815703
12.229864813516945 441.3628538506486 0.8419072051875707
12.235092368470362 439.5277504955799 0.8406537534163968
12.240319923423778 437.0672843773277 0.8386884044645697
12.245547478377194 433.75125368683035 0.8358381387838921
12.25077503333061 435.4532595795925 0.8380400577959144
12.256002588284026 433.7389354299987 0.8361489041841002
12.261230143237443 434.5303728607263 0.8367463154251528
12.266457698190859 431.3759060111946 0.8336143262367013
12.271685253144275 429.2977926251207 0.8315788588050692
12.276912808097691 424.4918004646604 0.8279188615521733
12.282140363051107 421.92181207973937 0.8258839976014672
12.287367918004524 420.76711356827053 0.8250433355358132
12.29259547295794 420.94320968146343 0.8261252505813248
12.297823027911356 420.0601383954897 0.8249551301205996
12.303050582864772 419.38976766203166 0.824986260309642
12.308278137818188 424.51168713469497 0.8299988057570717
12.313505692771605 429.3188584337281 0.8371967382406266
12.31873324772502 434.39910531199087 0.8505505183490139
12.323960802678437 433.05318410540747 0.8533962731905806
12.329188357631853 430.8067477635302 0.8549976870283947
12.33441591258527 425.99816561295756 0.8536405448621917
12.339643467538686 425.1161668191742 0.8564494696992478
12.344871022492102 421.39016452886455 0.8569502520199894
12.350098577445518 419.80466821365184 0.8588217339328678
12.355326132398934 417.65280545026155 0.8597178656241551
12.36055368735235 413.95006479642643 0.8575789540418979
12.365781242305767 411.01207170845345 0.855352604723548
12.371008797259183 409.09505003504336 0.8552617369510523
12.376236352212599 409.8760395162401 0.8587380250045178
12.381463907166015 407.4569379856987 0.8593762976117172
12.386691462119432 404.5527118902373 0.8589156642315608
12.391919017072848 398.13213573701756 0.8537811088430239
12.397146572026264 392.1906791261016 0.8497190008466299
12.40237412697968 389.3131359091517 0.8482951577161139
12.407601681933096 386.42679335819975 0.8477355831657344
12.412829236886513 384.47115873831655 0.8480508523818808
12.418056791839929 382.33159687874775 0.8463521751181876
12.423284346793345 379.14778518159045 0.8429259959194667
12.428511901746761 375.7675219349959 0.84081387795783
12.433739456700177 376.5217015757288 0.8429102425012149
12.438967011653594 379.5289547318165 0.8480714029984379
12.44419456660701 381.0592458847442 0.8521625013994987
12.449422121560426 382.1663078004092 0.8535638872814757
12.454649676513842 378.1645133636867 0.8500756352106372
12.459877231467258 375.0124923750071 0.8470271081148248
12.465104786420675 373.5334914112172 0.847060417899373
12.47033234137409 374.42336737366037 0.849710136837239
12.475559896327507 372.4069378117761 0.8491132227473253
12.480787451280923 372.5371446763891 0.8508438545050991
12.48601500623434 370.21964707463076 0.849149356515442
12.491242561187756 370.3569109931717 0.8504615804846704
12.496470116141172 371.8049542104336 0.853220590075082
12.501697671094588 371.275273208518 0.8531121143771198
12.506925226048004 373.0883099599635 0.8568615115015089
12.51215278100142 368.892530168519 0.8538273736904218
12.517380335954837 366.0552982778578 0.8509698907617207
12.522607890908253 365.40302484452843 0.8516390658867509
12.527835445861669 362.25253965868995 0.8490962709512504
12.533063000815085 363.0396468426426 0.8502496129017579
12.538290555768501 363.7086127658786 0.8539124920041086
12.543518110721918 364.30915608186064 0.8562628333177739
12.548745665675334 366.9848520519221 0.8603871064933831
12.55397322062875 366.486693728336 0.8616366577280772
12.559200775582166 365.85328566115857 0.861299618977637
12.564428330535582 364.08750308132034 0.8540863176369108
12.569655885488999 362.5261196235807 0.8449903411430634
12.574883440442415 363.81144080771867 0.8435808305894481
12.580110995395831 364.95294520922846 0.8411519550395372
12.585338550349247 361.7533596864911 0.8348800978187846
12.590566105302663 355.3046352170753 0.8245760490776252
12.59579366025608 350.66652473705176 0.8170870028200166
12.601021215209496 351.57298675409095 0.8180181369647261
12.606248770162912 355.7317446632156 0.8216742673212611
12.611476325116328 362.8561266839259 0.8287778796349328
12.616703880069744 365.719612672768 0.830628891871286
12.62193143502316 366.41836840817695 0.8291677003330361
12.627158989976577 368.56519240084975 0.8305407677575053
12.632386544929993 368.45305387243667 0.8290555860985839
12.63761409988341 369.8821492371837 0.8292552524586113
12.642841654836825 372.39459006805214 0.8302628255289509
12.648069209790242 377.76697470552546 0.8358951487194617
12.653296764743658 381.88353182101434 0.8383261162950404
12.658524319697074 386.08582271352276 0.8421973318529664
12.66375187465049 393.9311214596324 0.8503625281919236
12.668979429603906 398.3015781521907 0.8539452635404625
12.674206984557323 407.70618279979783 0.8641290322573458
12.679434539510739 416.9717731403241 0.8730547639217595
12.684662094464155 425.7031222630283 0.8809874106057446
12.689889649417571 431.21148718568685 0.8859459258091796
12.695117204370987 435.44827069255035 0.8892525499444958
12.700344759324404 439.12216223006374 0.8924813242630117
12.70557231427782 439.4298281430649 0.8925365800810378
12.710799869231236 439.2064512507685 0.8912906980667249
12.716027424184652 436.89845124326143 0.8887122946271493
12.721254979138068 435.9238571009616 0.8875875188138056
12.726482534091485 433.02697653316744 0.8840168033026325
12.7317100890449 436.33140236348083 0.8877832663229391
12.736937643998317 445.7188817352782 0.8969463565104905
12.742165198951733 457.3757727887742 0.908364174842345
12.74739275390515 477.1238185946506 0.9273140899920594
12.752620308858566 498.99092321663267 0.9477518336588345
12.757847863811982 518.575123812602 0.9652041139795876
12.763075418765398 530.7827422435939 0.9759822463470903
12.768302973718814 535.7788387333067 0.9799891827409384
12.77353052867223 531.5994551426223 0.9757190705977137
12.778758083625647 524.2422040554621 0.9687320416937216
12.783985638579063 518.4080945462052 0.9621731144379019
12.789213193532479 519.1914643097329 0.9623689758065169
12.794440748485895 519.8332367597387 0.9623664529009227
12.799668303439312 525.0744804553204 0.9665001215016967
12.804895858392728 535.3141626561628 0.9761548166096062
12.810123413346144 550.1103607131429 0.9893087127448772
12.81535096829956 569.6203778743775 1.006233893743718
12.820578523252976 597.8837497152524 1.0308529556933417
12.825806078206393 633.1294676496732 1.0605295597357611
12.831033633159809 672.7556105725317 1.0928737723496837
12.836261188113225 705.3267144726073 1.1189919498778196
12.841488743066641 730.0218416240232 1.1381113491914985
12.846716298020057 741.1371632153085 1.1466659513027262
12.851943852973474 735.0446755290519 1.1418550394164266
12.85717140792689 708.7009892702331 1.1208442167306045
12.862398962880306 667.1421106715387 1.0870577233504841
12.867626517833722 612.4261503949286 1.0414386603752233
12.872854072787138 561.3517308741116 0.9969119688838146
12.878081627740555 523.4153975392046 0.9624160246432221
12.88330918269397 495.9209216274682 0.9370557778805289
12.888536737647387 473.19090669997314 0.9151741150818654
12.893764292600803 455.7713173196053 0.8982611714663058
12.89899184755422 440.98400205455175 0.8831310427160207
12.904219402507636 432.6427050086707 0.8743977363466576
12.909446957461052 426.60680622716535 0.8672995972366144
12.914674512414468 419.86919628862194 0.8607447620578109
12.919902067367884 416.7117030133918 0.856837272555738
12.9251296223213 413.70090666110315 0.8532889504612998
12.930357177274717 412.7749669142466 0.8524434228041163
12.935584732228133 411.2961781839624 0.8502149161495798
12.940812287181549 405.76599205925834 0.8446578818096775
12.946039842134965 403.3716018612385 0.8420077389834854
12.951267397088381 404.80837401124876 0.8438147264266379
12.956494952041798 405.8923437626421 0.8448807441914009
12.961722506995214 410.03398924046036 0.8481335188571512
12.96695006194863 410.8347641252856 0.848528069082493
12.972177616902046 404.4400335833194 0.8417115598042034
12.977405171855462 394.4120712278679 0.8313119852277946
12.982632726808879 384.1512967734236 0.8206189815614081
12.987860281762295 384.63653878655435 0.8209013222721958
12.993087836715711 384.0821276177115 0.8196203695460204
12.998315391669127 379.41133100023524 0.8147667349288598
13.003542946622543 377.4114143967154 0.812113651673911
13.00877050157596 379.53539867252715 0.8142972434989569
13.013998056529376 383.47403440024465 0.81905448427605
13.019225611482792 389.22871237957247 0.8254681797928997
13.024453166436208 389.62062847288377 0.8261026171344061
13.029680721389624 387.9991609067832 0.8245214452025982
13.03490827634304 386.63898883613297 0.8237270158531675
13.040135831296457 388.6934415970448 0.8262775096765353
13.045363386249873 393.14848125367973 0.8314832193160814
13.05059094120329 397.6415421321882 0.8351231478981824
13.055818496156705 401.3162566053372 0.8386285646762429
13.061046051110122 404.82860292253855 0.8419302973656622
13.066273606063538 414.46897435816044 0.8519758949380605
13.071501161016954 423.0243670593416 0.860351856286633
13.07672871597037 433.5599173689698 0.8702176317546282
13.081956270923786 449.3050985764822 0.8857458112084517
13.087183825877203 465.3348302112821 0.9011496453111564
13.092411380830619 483.1879178052661 0.9178997422282063
13.097638935784035 507.29913591415783 0.9405678157591832
13.102866490737451 532.0217148359113 0.9630330294303743
13.108094045690867 557.4382329084076 0.9853539389879452
13.113321600644284 577.5678044701773 1.0032484536109458
13.1185491555977 594.6280843084124 1.01797481649599
13.123776710551116 611.2937382556801 1.0318832984224051
13.129004265504532 623.3067727439172 1.04241980450357
13.134231820457948 631.1400645158434 1.0489503645980411
13.139459375411365 636.7674759491931 1.0537508095242076
13.14468693036478 638.0797516897555 1.0549251523647516
13.149914485318197 637.7510406619228 1.0546010039904876
13.155142040271613 632.6445113744679 1.05063318941292
13.16036959522503 626.8813448552424 1.0463964506638528
13.165597150178446 618.1401365770029 1.039331384142331
13.170824705131862 602.0287893868049 1.026251906503315
13.176052260085278 583.8896599813187 1.0109984714353715
13.181279815038694 561.5863413696562 0.9914993019832187
13.18650736999211 542.3989238775607 0.9743480792916298
13.191734924945527 523.2583255145133 0.9572505698245559
13.196962479898943 509.1367220554078 0.9445118070418914
13.202190034852359 494.09596986069255 0.9307707094504444
13.207417589805775 480.96093189884976 0.9185106014968784
13.212645144759191 466.5509161324262 0.9046746862836804
13.217872699712608 453.0394585966839 0.8916279702330974
13.223100254666024 441.46227982339644 0.8802702342820362
13.22832780961944 430.7546606956053 0.8692596111452128
13.233555364572856 420.7114893579726 0.8590658664223391
13.238782919526273 411.79721709327356 0.8502345496358589
13.244010474479689 402.48032293243887 0.8407846504438853
13.249238029433105 393.51207211906734 0.8318162092432522
13.254465584386521 388.5586490321973 0.8268713523745275
13.259693139339937 384.23132520884155 0.8229790116970658
13.264920694293354 377.05410857498447 0.8155341579033644
13.27014824924677 369.06624850319037 0.8062241860662579
13.275375804200186 363.53052158527265 0.8005331779852639
13.280603359153602 360.05454804834864 0.7974563359939683
13.285830914107018 360.19010462627017 0.7985405092672518
13.291058469060435 358.56999864566706 0.7977386856678661
13.29628602401385 356.801230757069 0.7959392938344669
13.301513578967267 356.8830012203955 0.7952286780999408
13.306741133920683 351.47980417976294 0.7887613469031272
13.3119686888741 346.63408250089844 0.7827937683318187
13.317196243827516 343.93153619690236 0.7804596793711444
13.322423798780932 342.8081705761067 0.780476822430686
13.327651353734348 344.42176731446386 0.7820495769230281
13.332878908687764 344.6595694378282 0.7824494102133844
13.33810646364118 343.40194462685264 0.7814322257293966
13.343334018594597 342.8000906748959 0.7807576155418549
13.348561573548013 342.33742785984913 0.7808206001142114
13.353789128501429 345.6522125929357 0.7847017492984871
13.359016683454845 347.5187248982495 0.7857626630882967
13.364244238408261 350.43648898861346 0.7879633920012454
13.369471793361678 355.08467574932104 0.7926091043013155
13.374699348315094 357.7524795411618 0.7951700414996913
13.37992690326851 363.61993759205785 0.8017781089751453
13.385154458221926 368.2709851531919 0.8066692977544214
13.390382013175342 371.50584643554345 0.8108313599745188
13.395609568128759 373.9854393667999 0.8132893009496199
13.400837123082175 373.7860923141469 0.8132478764790501
13.406064678035591 372.5298803793935 0.8118760153808506
13.411292232989007 371.4828741951155 0.8106411463883306
13.416519787942423 369.96416912559215 0.8094080073077193
13.42174734289584 364.7923336853215 0.8036152250855934
13.426974897849256 362.01784438630017 0.8006942582694377
13.432202452802672 358.5483986733354 0.7972149542221789
13.437430007756088 352.9192766698491 0.7909498212977164
13.442657562709504 349.7999610229232 0.7874675889603543
13.44788511766292 345.8633942512396 0.7827553649398848
13.453112672616337 341.28360479110887 0.7775071703652154
13.458340227569753 339.4275950530642 0.7757806446791823
13.46356778252317 333.36804384685985 0.7689979703942336
13.468795337476585 331.0227401251149 0.7665822517820725
13.474022892430002 330.97993861675684 0.7668286030651027
13.479250447383418 330.08357157938525 0.7664985781729792
13.484478002336834 332.1397805971827 0.7699476341640861
13.48970555729025 329.37374933183486 0.7666948549910731
13.494933112243666 326.15689284134794 0.7633087491128432
13.500160667197083 323.1834489195459 0.7598992325011594
13.505388222150499 320.83198830972015 0.7578134888981307
13.510615777103915 321.5895424319447 0.7598002795230123
13.515843332057331 322.815591945754 0.7605310652324629
13.521070887010747 326.4375441114515 0.7641925688535716
13.526298441964164 325.8656694430853 0.7622704614259833
13.53152599691758 328.05262167820274 0.7649754274502468
13.536753551870996 331.7156295325167 0.7680465877658839
13.541981106824412 331.4141036625259 0.767733458066388
13.547208661777828 330.99397213598894 0.7663710966289895
13.552436216731245 331.4787141061805 0.7665180705429816
13.55766377168466 332.5847324184078 0.7675555123052156
13.562891326638077 332.5232147185042 0.7671919163409274
13.568118881591493 334.01742510513753 0.770652337837102
13.57334643654491 331.8109380479809 0.7686380303590837
13.578573991498326 331.9012841569003 0.7693941372323713
13.583801546451742 328.0123093141611 0.7648937881179475
13.589029101405158 325.494351157346 0.7615778136637269
13.594256656358574 322.7093685856859 0.7585738007446088
13.59948421131199 318.32879462021657 0.7551116110486924
13.604711766265407 318.14122301838853 0.7557534186843734
13.609939321218823 315.89278049687454 0.7534904402332229
13.615166876172239 315.18550750185824 0.7534112640152228
13.620394431125655 314.08230721541275 0.7512496364600113
13.625621986079071 313.8085625937678 0.7508245788121628
13.630849541032488 313.6878579885067 0.7505858241205191
13.636077095985904 316.11698036622164 0.7529124245677136
13.64130465093932 318.59010682813243 0.7555816562592238
13.646532205892736 318.217552726816 0.7538370177514842
13.651759760846153 319.82757885972893 0.7555533480095915
13.656987315799569 319.16904433674216 0.7549738257472148
13.662214870752985 322.27281807670226 0.7603057068107334
13.667442425706401 325.5692998870219 0.7649261580211127
13.672669980659817 328.4810321301827 0.7687738270006989
13.677897535613234 327.5789376869914 0.7655858818243901
13.68312509056665 324.54603500687324 0.7609237272575583
13.688352645520066 327.957037609577 0.7647762981417706
13.693580200473482 327.28879170493656 0.7638191422313055
13.698807755426898 330.9120541480838 0.7692157427557725
13.704035310380315 332.0454492167266 0.7709275981937914
13.70926286533373 329.5632819903492 0.769116409829915
13.714490420287147 324.60534702405386 0.7632802393810436
13.719717975240563 319.5590707976691 0.7569694559518438
13.72494553019398 319.89246055618753 0.7563345603027731
13.730173085147396 321.13801599960004 0.7577575005308864
13.735400640100812 322.74287455552246 0.759609886632325
13.740628195054228 323.83247614949926 0.7616341514590825
13.745855750007644 325.1927420163158 0.7634602462920584
13.75108330496106 324.8277503032863 0.7631645155292082
13.756310859914477 320.46912055713034 0.7574627206581684
13.761538414867893 317.80689135323775 0.7547842670167622
13.766765969821309 317.31455716032116 0.7527448322510728
13.771993524774725 322.187850931477 0.7598074852587696
13.777221079728141 325.0988188254383 0.7632756048624074
13.782448634681558 324.3475267220324 0.7618662056534264
13.787676189634974 323.34462304054586 0.7614447439387237
13.79290374458839 327.14450090162046 0.7656263307318703
13.798131299541806 332.3467635785695 0.771198401792303
13.803358854495222 335.3224641925164 0.7749045252742812
13.808586409448639 339.2580101346911 0.778364286037896
13.813813964402055 345.4742611685917 0.7855284774920877
13.819041519355471 350.3776874655873 0.7905065347979072
13.824269074308887 357.3861994756161 0.7970984149373826
13.829496629262303 363.87089560905287 0.8040220067443565
13.83472418421572 371.78115077818006 0.8127500095124546
13.839951739169136 387.58745060012586 0.8293037029957954
13.845179294122552 398.459416027962 0.84065093289642
13.850406849075968 412.82111292704815 0.8549944394087415
13.855634404029384 426.5505105909641 0.8683373594171871
13.8608619589828 437.4773266044469 0.8795390862796841
13.866089513936217 451.0389298952193 0.8923636534119431
13.871317068889633 460.300215993904 0.901636256928418
13.87654462384305 464.260827839199 0.9054850857734187
13.881772178796465 462.6466489817702 0.903289893602031
13.886999733749882 458.8889099919708 0.8998479350135278
13.892227288703298 452.9533488270835 0.8939544841403074
13.897454843656714 443.16443610687304 0.8841170645445379
13.90268239861013 432.08515450462176 0.8735158686803484
13.907909953563546 418.36601024141487 0.8595215348174111
13.913137508516963 406.7611168343398 0.8479734701231026
13.918365063470379 393.4703207048734 0.8351126502365339
13.923592618423795 383.1929745205915 0.8245625872432257
13.928820173377211 376.46927705438 0.8178594058879224
13.934047728330627 370.8055534843997 0.8127447460457423
13.939275283284044 365.020607806531 0.8062344663902193
13.94450283823746 361.24364931067976 0.8024943213516774
13.949730393190876 357.0126862833653 0.7980295439500102
13.954957948144292 351.11814078644113 0.7906360635850904
13.960185503097708 348.18167197956933 0.7874884972992944
13.965413058051125 345.78172562852205 0.7841349338630469
13.97064061300454 343.1866401728036 0.781578465899868
13.975868167957957 338.50466507507366 0.776683210678195
13.981095722911373 332.4322740984964 0.7703439306401042
13.98632327786479 332.1137819232438 0.7709967430762537
13.991550832818206 330.4718222898036 0.7700496191649455
13.996778387771622 329.3505829162406 0.767810145687382
14.002005942725038 325.97936753782625 0.7642966129371438
14.007233497678454 322.4199279021008 0.7599290561852438
14.01246105263187 324.54914290955435 0.7614733517238839
14.017688607585287 325.2707904942459 0.7624199255659472
14.022916162538703 333.8686379705706 0.7713520638201863
14.028143717492119 338.38626228858277 0.775881914787389
14.033371272445535 339.06291392085126 0.7772596749224814
14.038598827398951 342.10000997027157 0.7810305170810641
14.043826382352368 344.5639524304975 0.7837451483178967
14.049053937305784 350.63179793382665 0.7901463407778377
14.0542814922592 355.7841341363337 0.7945792294749648
14.059509047212616 358.2413374682827 0.7976313343665902
14.064736602166032 360.4149685568852 0.8002353415505055
14.069964157119449 360.6574936970012 0.8010702146195313
14.075191712072865 363.5241494017872 0.8048228426453375
14.080419267026281 362.52449118920487 0.8031408002142657
14.085646821979697 362.2269128942717 0.8022552259814483
14.090874376933114 363.01133985503105 0.8024885731227955
14.09610193188653 364.47862113769537 0.8040656604561447
14.101329486839946 367.40148497924855 0.807665768837503
14.106557041793362 368.7318993830583 0.8102727595622181
14.111784596746778 367.40623505379307 0.8091593477700812
14.117012151700195 363.0259622779737 0.8043112937753036
14.12223970665361 360.0442853257617 0.8010038649911119
14.127467261607027 356.7256722685077 0.7973217772731417
14.132694816560443 354.504244568595 0.7956719083126617
14.13792237151386 353.5954112435332 0.794457833335012
14.143149926467276 353.7951326018119 0.7944814227654682
14.148377481420692 353.7651021204617 0.7940243505882342
14.153605036374108 355.302142563672 0.795169605460635
14.158832591327524 358.19952937311376 0.7984784263501616
14.16406014628094 362.47534486286565 0.8037667866031596
14.169287701234357 359.58925455704383 0.8007716624341095
14.174515256187773 358.14674173039265 0.7988025330179142
14.179742811141189 353.8249321272963 0.793564656208607
14.184970366094605 352.96789106274514 0.7917916978429067
14.190197921048021 349.70448833561136 0.7878593725528763
14.195425476001438 344.43471122098737 0.7827157569292202
14.200653030954854 341.32543358353263 0.7785698775296155
14.20588058590827 340.0188172407236 0.7769230621469582
14.211108140861686 340.9738693958346 0.7781816833251143
14.216335695815102 341.36368713401663 0.7776547641593732
14.221563250768519 339.7875726514561 0.7761247132711434
14.226790805721935 338.55863415981764 0.7749177202730498
14.232018360675351 335.2442432055882 0.7712905833927858
14.237245915628767 337.7998030229357 0.7746641039143387
14.242473470582183 341.758799471294 0.7783870966450356
14.2477010255356 346.0679561165409 0.7827961349419065
14.252928580489016 348.2676283418329 0.7846516308193798
14.258156135442432 348.35147800547486 0.7842735479792354
14.263383690395848 353.1920169872395 0.7893985894047291
14.268611245349264 358.9007072253516 0.7949776326868929
14.27383880030268 363.3183346026446 0.798691874470023
14.279066355256097 368.20225065896136 0.803853757523546
14.284293910209513 377.01768673028346 0.8128697241289043
14.28952146516293 387.45770119809515 0.8235189879362645
14.294749020116345 396.95515731189687 0.8337462072195067
14.299976575069762 405.5142401014047 0.8425144970952669
14.305204130023178 408.89750139793136 0.8462183706830361
14.310431684976594 411.53147142426945 0.8500696514091963
14.31565923993001 413.1083104988203 0.851302926465984
14.320886794883426 412.48853278012757 0.8507619448951822
14.326114349836843 413.07221575946784 0.8514166455744117
14.331341904790259 413.5646858903009 0.8520714889114251
14.336569459743675 412.8541818145246 0.8520007340075418
14.341797014697091 410.104705624122 0.8492905379332888
14.347024569650507 407.07143021204934 0.8454797477677302
14.352252124603924 401.23011500759975 0.8394508348046068
14.35747967955734 398.4432534377584 0.8365820193725575
14.362707234510756 396.9380847988598 0.8346140334671568
14.367934789464172 399.6660467245288 0.8374090727670611
14.373162344417588 404.9250871358986 0.842142013706265
14.378389899371005 407.7560197631628 0.8454896041702984
14.38361745432442 409.6638735557438 0.847832579974829
14.388845009277837 406.28480854250824 0.8442375410131454
14.394072564231253 397.3512896298562 0.8351657371356417
14.39930011918467 393.1492641442733 0.831386797934039
14.404527674138086 390.784689709233 0.8288519621830646
14.409755229091502 389.76449044470735 0.8282190123424124
14.414982784044918 388.2950451673328 0.8261951115997697
14.420210338998334 382.5179974962322 0.819220720609148
14.42543789395175 382.0848990802545 0.8188987350689373
14.430665448905167 378.2018728357797 0.8152311683251051
14.435893003858583 374.4266297452224 0.8111852377282684
14.441120558811999 377.56951623255156 0.8149541402314163
14.446348113765415 381.4860041388569 0.8183976029781866
14.451575668718831 386.1332865445369 0.8242053015812387
14.456803223672248 392.9641601535063 0.8315472487507147
14.462030778625664 402.45115403568593 0.8413475932928924
14.46725833357908 419.03118573090626 0.8577306096548315
14.472485888532496 448.23233719411326 0.8859693957151993
14.477713443485912 481.4016268774854 0.9178287173503593
14.482940998439329 515.5297597040685 0.949807530554065
14.488168553392745 543.790503701462 0.97531738063003
14.493396108346161 562.3481268576337 0.9919336511085856
14.498623663299577 562.9631887496411 0.9926168523851862
14.503851218252994 545.9182662900297 0.9772831398856966
14.50907877320641 515.1978681171163 0.9500906907933012
14.514306328159826 474.0753974698193 0.911348345926324
14.519533883113242 434.1897439472706 0.8725743801967916
14.524761438066658 401.8836731658032 0.840514431339728
14.529988993020075 376.4307136735659 0.8144810609933005
14.53521654797349 360.12153142996874 0.7976978419002411
14.540444102926907 351.2938806568066 0.7884150489048437
14.545671657880323 345.22984689030125 0.7814876440355633
14.55089921283374 340.38596004186934 0.775231275530026
14.556126767787156 336.56527927863374 0.7705378027295551
14.561354322740572 333.64405549360646 0.7674367471737744
14.566581877693988 331.80496158706126 0.7651254107536734
14.571809432647404 333.40444497243726 0.7670629542687244
14.57703698760082 334.2330923054396 0.7677724285111983
14.582264542554237 335.33353366176885 0.7689583842603206
14.587492097507653 336.03787679245517 0.7705871055500606
14.592719652461069 337.8952843110991 0.7714668204701062
14.597947207414485 340.230911751012 0.7735393767452956
14.603174762367901 340.41967923484196 0.7728105344321631
14.608402317321318 340.427661031489 0.7727663815007091
14.613629872274734 339.96410888367177 0.7728593865038109
14.61885742722815 338.27804731591806 0.7715585273622478
14.624084982181566 338.5110201496482 0.7707120342374889
14.629312537134982 339.9964238670469 0.7725866126587279
14.634540092088399 343.2034620936826 0.7755235254929053
14.639767647041815 346.42647778969206 0.7797870302820488
14.644995201995231 344.01690072089355 0.7781854576730227
14.650222756948647 342.2153766758274 0.7756912575215182
14.655450311902063 341.6456927531777 0.7749194866687145
14.66067786685548 343.59619203254874 0.7773963764136662
14.665905421808896 342.6239307888252 0.7756936342633058
14.671132976762312 339.1238257318198 0.7707423664156624
14.676360531715728 333.39733699937375 0.7631830851333481
14.681588086669144 329.61449917086907 0.7588569421933227
14.68681564162256 328.817022029496 0.7583868507079872
14.692043196575977 325.9288456110322 0.7549323876408616
14.697270751529393 323.75176406279 0.752239278218688
14.70249830648281 325.36055716625975 0.754014978407324
14.707725861436225 325.9309321882257 0.7548278306910983
14.712953416389642 327.84162743084335 0.7578871744431644
14.718180971343058 324.5748496256699 0.7541255557024782
14.723408526296474 325.4471138220804 0.7553999087167225
14.72863608124989 326.5020841519548 0.7565446596715634
14.733863636203306 328.166864014351 0.7583626254207458
14.739091191156723 330.38966514704083 0.75973622970743
14.744318746110139 329.7435388890482 0.7586786741556611
14.749546301063555 332.65035397946383 0.7623392215637342
14.754773856016971 331.6696056899227 0.7617399072982003
14.760001410970387 330.30034444107537 0.7606687584837667
14.765228965923804 327.9008363976308 0.7579679237481006
14.77045652087722 327.6689887359908 0.7570904584479679
14.775684075830636 332.7133267402775 0.7625398600137027
14.780911630784052 337.0170175929335 0.767060302322408
14.786139185737468 340.23427697014233 0.7703383720540113
14.791366740690885 345.0928656231966 0.7756771529800259
14.7965942956443 347.78649408773174 0.7786038608809276
14.801821850597717 352.15585835187056 0.7838728991319034
14.807049405551133 359.16910459261914 0.7916315082660815
14.81227696050455 363.63292210671875 0.7967159166675236
14.817504515457966 371.7756278603702 0.8053769467137973
14.822732070411382 381.0589636236738 0.8143871638468023
14.827959625364798 388.8217006885709 0.8228430449412046
14.833187180318214 399.1662217862128 0.8335233475438597
14.83841473527163 407.36794322986094 0.8419402223819815
14.843642290225047 416.34598678716196 0.8514579393533197
14.848869845178463 424.1901140483321 0.8585697152093259
14.854097400131879 432.31324659698794 0.8659372375532967
14.859324955085295 433.9156751657919 0.8674720918078727
14.864552510038711 435.4090611475707 0.8683360420708895
14.869780064992128 433.18562182598674 0.8666384512591881
14.875007619945544 430.972844667485 0.864938250173515
14.88023517489896 427.92292971363054 0.8618972754614527
14.885462729852376 422.63019468175935 0.85689076460597
14.890690284805792 414.78337761522783 0.8489986452430597
14.895917839759209 406.44862764481223 0.8398765675592965
14.901145394712625 395.1866717420861 0.8283562606546216
14.906372949666041 388.7887075692026 0.8215390469733825
14.911600504619457 385.4776527662368 0.8184968783663648
14.916828059572873 382.9037301299245 0.8164631886363666
14.92205561452629 379.28911612198834 0.812379712191567
14.927283169479706 373.4795263378434 0.8068166283326893
14.932510724433122 368.79797900630706 0.8022505630585346
14.937738279386538 364.46404230605947 0.7974634382755017
14.942965834339955 360.60076698475046 0.7933069494826235
14.94819338929337 360.3738315704375 0.7918120865147691
14.953420944246787 358.9021053244163 0.790303302021907
14.958648499200203 358.922687103677 0.7903208625774433
14.96387605415362 358.4572384601299 0.7904321032922903
14.969103609107036 360.79223705849034 0.7934768911368806
14.974331164060452 364.1377029376854 0.7971451920712347
14.979558719013868 368.96790697533635 0.8022324669214987
14.984786273967284 373.3668157671893 0.8063737948650352
14.9900138289207 376.19596003690265 0.8093897071528977
14.995241383874117 382.49043805904716 0.8153894307199668
15.000468938827533 387.0460875449484 0.820944109273983
15.005696493780949 392.67536981882853 0.8269983507227648
15.010924048734365 396.9095894265476 0.8317678779725124
15.016151603687781 401.4604469529067 0.8365656347647797
15.021379158641198 403.5854647865439 0.8381424121539558
15.026606713594614 404.7702936371321 0.8385942641405065
15.03183426854803 407.6682757906139 0.8417149647175266
15.037061823501446 406.5701706745729 0.84033217711419
15.042289378454862 403.9005483448425 0.8374639450846586
15.047516933408279 398.291324292388 0.8319227698488434
15.052744488361695 390.8926897601421 0.8244799999877699
15.057972043315111 386.2546249539797 0.8206887346623999
15.063199598268527 378.226593517919 0.8123609696033867
15.068427153221943 374.72688701898215 0.8090708823499762
15.07365470817536 367.2229970737483 0.8015407253963006
15.078882263128776 364.79681645125476 0.7988762138569836
15.084109818082192 359.2808485430583 0.7936289169839505
15.089337373035608 357.4975637467747 0.7909671244548904
15.094564927989024 353.73282275257515 0.7867793983965807
15.09979248294244 350.09908662272255 0.7825846672789204
15.105020037895857 344.78608902542976 0.7766297294452735
15.110247592849273 338.9680175543749 0.7698635083559822
15.11547514780269 337.08351992309844 0.7678538826167934
15.120702702756105 335.8695233997676 0.766745458943747
15.125930257709522 334.4038827322867 0.765290332060501
15.131157812662938 331.424354627572 0.7628807537145245
15.136385367616354 327.1174631328723 0.7581434789340117
15.14161292256977 325.4584226667182 0.7566627408537154
15.146840477523186 324.8416594445594 0.7564911878948253
15.152068032476603 326.1002202799036 0.7586215757835578
15.157295587430019 325.5021532419463 0.7581922764525209
15.162523142383435 325.75137016083744 0.7581627517911785
15.167750697336851 322.3721271394359 0.7537277942595828
15.172978252290267 320.5414434188066 0.7516258687548684
15.178205807243684 316.288308624268 0.7465365627209137
15.1834333621971 313.3871651853202 0.7426278931236413
15.188660917150516 308.51072150639266 0.7369130658283453
15.193888472103932 303.22273163698566 0.7301008577390132
15.199116027057348 299.98252819967735 0.7268063335994772
15.204343582010765 299.94667570231877 0.7266469443432427
15.20957113696418 304.3400816468454 0.7314965368336016
15.214798691917597 305.3382285656253 0.7323303144793611
15.220026246871013 304.2395551660173 0.7320334652617674
15.22525380182443 304.3690670781152 0.7332906115701411
15.230481356777846 302.3103962098238 0.7330069463526773
15.235708911731262 302.880677019408 0.7336748004085489
15.240936466684678 300.87788742831765 0.7306031140160816
15.246164021638094 302.57713256785536 0.7322953659945517
15.25139157659151 304.6245560030171 0.7345187398360521
15.256619131544927 303.69579694792145 0.7336902163881506
15.261846686498343 299.9202483577959 0.7297412174285989
15.267074241451759 297.1941532262681 0.7264237956921136
15.272301796405175 295.20676758615366 0.7241755391361568
15.277529351358591 294.31908380965706 0.7232290414019624
15.282756906312008 292.4243644923859 0.7197544712010291
15.287984461265424 294.4281989093153 0.7221202473440448
15.29321201621884 295.37262761530286 0.7222828552523866
15.298439571172256 296.92906946738697 0.7235646576421266
15.303667126125672 295.1897349749454 0.7215846240662583
15.308894681079089 294.14255312356966 0.7202874728557547
15.314122236032505 291.40057409423946 0.716963440855492
15.319349790985921 289.7965085124654 0.7157265304070043
15.324577345939337 292.0566691717473 0.7187276959695177
15.329804900892753 292.2718707848595 0.7197640917067889
15.33503245584617 295.90781764686034 0.7247078381895338
15.340260010799586 294.0093080386358 0.7222110792608504
15.345487565753002 293.67996401351877 0.7220889028205443
15.350715120706418 295.540452304464 0.7242037333199195
15.355942675659835 301.6441897376952 0.7305386412012033
15.36117023061325 306.4426530419589 0.7354660787110167
15.366397785566667 307.3583521367079 0.736368725493851
15.371625340520083 308.35262634848607 0.7376738790115192
15.3768528954735 306.9145956333113 0.7369697855672729
15.382080450426916 308.8649790171226 0.7393473771060657
15.387308005380332 314.0316478803578 0.7457620739315854
15.392535560333748 319.7597910154256 0.7523324288663888
15.397763115287164 326.50742289960056 0.7678547894470495
15.40299067024058 326.75750000877963 0.7742903726098669
15.408218225193997 325.0284427632367 0.7766299780103763
15.413445780147413 324.3938426459513 0.7797734395495857
15.418673335100829 325.2000791181488 0.7856994650474851
15.423900890054245 328.5729804031055 0.793401900747353
15.429128445007661 332.13172335524047 0.8022195785666021
15.434355999961078 329.4258272293507 0.8013490954490621
15.439583554914494 328.36300257908124 0.8026292857572676
15.44481110986791 323.45239558272243 0.7983606323696627
15.450038664821326 320.18963382885624 0.796730437455604
15.455266219774742 318.20696843636966 0.7960595259212303
15.460493774728159 315.68885652673714 0.7959592947548713
15.465721329681575 314.962708766877 0.7971686579317891
15.470948884634991 315.9500149435278 0.8008170688853842
15.476176439588407 313.00129184942585 0.7991782225335462
15.481403994541823 310.98178320223803 0.7982331914555274
15.48663154949524 308.8914808273873 0.7979519885703084
15.491859104448656 307.8569086355938 0.7984563104680443
15.497086659402072 306.6762929190849 0.7986311744139387
15.502314214355488 310.8131965764931 0.806430217178888
15.507541769308904 313.7729784300782 0.812279338302465
15.51276932426232 312.3915368058526 0.813117150556069
15.517996879215737 313.6093313664025 0.8170291697204507
15.523224434169153 306.8316993095426 0.810034606321281
15.52845198912257 308.1784389715391 0.814514503915149
15.533679544075985 308.6584310129502 0.8172574342944845
15.538907099029402 309.1747840573972 0.8196791183496551
15.544134653982818 311.7415788422063 0.8235177088489164
15.549362208936234 312.7882263168324 0.8251313280637518
15.55458976388965 313.44597294008884 0.8277212861079738
15.559817318843066 315.22060594308255 0.8317843141377371
15.565044873796483 315.43277622926416 0.8354535042451355
15.570272428749899 316.55544800562325 0.8381567923778592
15.575499983703315 320.2378931369408 0.8438417179890475
15.580727538656731 325.32449646542625 0.8511730487612086
15.585955093610147 327.0755689620715 0.8546934430911434
15.591182648563564 327.55654403225435 0.8577484901638472
15.59641020351698 325.7008361457087 0.8566988216864153
15.601637758470396 323.57054638187304 0.8557114081539866
15.606865313423812 319.749564159232 0.8522529276133698
15.612092868377228 319.1714665242207 0.8539242458779597
15.617320423330645 317.960515705174 0.8534826097521477
15.62254797828406 316.6082585964863 0.8533305801856887
15.627775533237477 315.3627383188156 0.8522639003753667
15.633003088190893 312.51849316062703 0.8492536659647739
15.63823064314431 312.19913707625795 0.8470579769248149
15.643458198097726 311.0309943436236 0.8322110980512805
15.648685753051142 313.92370447549206 0.8293659647483247
15.653913308004558 315.1404102145731 0.8261587881587225
15.659140862957974 316.3130498399738 0.8253373248948289
15.66436841791139 316.8756628826015 0.8237543633035403
15.669595972864807 315.57558675523785 0.8193554923361556
15.674823527818223 311.93528201726605 0.8123645213643004
15.680051082771639 310.1489735515456 0.8078421401447949
15.685278637725055 312.5063808998606 0.8102048943847384
15.690506192678471 311.95136518110985 0.8078215537022675
15.695733747631888 313.3830816017606 0.807700243019487
15.700961302585304 311.57120639850854 0.8033849029183605
15.70618885753872 311.14483857429383 0.8017298331112581
15.711416412492136 310.10269435432093 0.7990369732307391
15.716643967445552 311.6557876248376 0.7994793877508464
15.721871522398969 312.7464246520595 0.7997584642672144
15.727099077352385 314.0809337982139 0.7997219888594823
15.732326632305801 313.1654682083813 0.7974088572161383
15.737554187259217 313.57357245903876 0.7980225347527945
15.742781742212633 314.79045026605775 0.7983872898896373
15.74800929716605 317.01555519509617 0.8005927328733513
15.753236852119466 316.4261064251033 0.7990059837691008
15.758464407072882 315.8581047491284 0.7965201156308923
15.763691962026298 315.9289285660718 0.7960211583080725
15.768919516979715 319.0287905166834 0.7992188367337915
15.77414707193313 318.8995526927059 0.7986296139380382
15.779374626886547 319.9147448819795 0.7999725039180209
15.784602181839963 319.8700870258461 0.7981418600806716
15.78982973679338 322.9430672612995 0.8007185285163866
15.795057291746796 324.4692070683955 0.8019348633914293
15.800284846700212 323.7356853357304 0.8005265745919347
15.805512401653628 323.0438856844287 0.7994048497583246
15.810739956607044 324.4722866676113 0.8003523761003838
15.81596751156046 324.80018535188236 0.7996334950910572
15.821195066513877 326.1104178317009 0.8012758821308754
15.826422621467293 329.07317692793595 0.8047509085447705
15.831650176420709 332.0590827179743 0.8077141866221558
15.836877731374125 331.4119676234267 0.8074971088196568
15.842105286327541 329.8014503739971 0.8050298859421612
15.847332841280958 326.3222064795086 0.8013086267666691
15.852560396234374 322.0064185646681 0.7968114497410913
15.85778795118779 318.28677928418784 0.7911703449259574
15.863015506141206 317.1696541013785 0.7886742611492785
15.868243061094622 315.2247412013687 0.7842916022111317
15.873470616048039 311.572413908481 0.7795630682185276
15.878698171001455 310.48286739083414 0.7775225736177745
15.883925725954871 310.32807518479433 0.7761357018242026
15.889153280908287 312.2255966630547 0.7774470195634089
15.894380835861703 314.6703502900268 0.7805576645255684
15.89960839081512 313.3388233545066 0.7784417364920817
15.904835945768536 313.25530284321127 0.7782699692427162
15.910063500721952 313.8283824961526 0.7783868164856816
15.915291055675368 313.30431255855007 0.7776157791689933
15.920518610628784 313.7226167175879 0.7784674879173822
15.9257461655822 311.9343132393077 0.775720696409625
15.930973720535617 312.27755475837273 0.7761166037863939
15.936201275489033 311.41982989287385 0.7743677914268803
15.94142883044245 312.80319779869035 0.775033656484819
15.946656385395865 315.85489808215766 0.7780697754483555
15.951883940349282 314.70201955764304 0.7772715486032371
15.957111495302698 312.12184370229727 0.7733630705214058
15.962339050256114 308.66865398597804 0.7698086866654328
15.96756660520953 305.3657565012448 0.7657260156358163
15.972794160162946 301.92577558941036 0.7613860545493939
15.978021715116363 302.41274316315406 0.7624401935224174
15.983249270069779 301.20710219378225 0.7606373411508895
15.988476825023195 300.64621885585916 0.7603006140208117
15.993704379976611 296.82878179526034 0.7561103506569575
15.998931934930027 297.3847484959618 0.7575263659239061
16.004159489883442 294.48061508427594 0.7545647236312598
16.009387044836856 293.7295061196538 0.754634115673833
16.01461459979027 292.9268887817919 0.753304482364708
16.019842154743685 291.18836767139805 0.7501590619103361
16.0250697096971 288.627169573608 0.744549979569857
16.030297264650514 291.76237664442925 0.7482322692323011
16.03552481960393 296.46807517720407 0.7541514048809793
16.040752374557343 300.8299924225677 0.7604087612570815
16.045979929510757 302.00169960542013 0.7615489109358484
16.05120748446417 304.03568451125045 0.7635925599756982
16.056435039417586 308.2251810059267 0.768085606243242
16.061662594371 313.6861846074858 0.7743004759405682
16.066890149324415 320.4890263771669 0.7823604061247913
16.07211770427783 321.5575757052408 0.7835736232402736
16.077345259231244 322.51851180084736 0.7844863085466388
16.08257281418466 322.19704558575233 0.7842875228894088
16.087800369138073 322.89327590807113 0.7849141016313158
16.093027924091487 319.7227349777523 0.7812594524048478
16.0982554790449 319.3158759097611 0.7815474933216876
16.103483033998316 320.05458963408466 0.7830666401843701
16.10871058895173 322.1552195443797 0.7855097578057441
16.113938143905145 320.242761091961 0.7831007083659496
16.11916569885856 315.30624983583465 0.7768795466381065
16.124393253811974 310.7772773798316 0.7730925805041059
16.129620808765388 309.8614902938316 0.7727163206753346
16.134848363718802 312.4520119097502 0.7758464178930993
16.140075918672217 311.72070753958604 0.7726671250123659
16.14530347362563 309.4031959177941 0.7692406406405936
16.150531028579046 307.2139235917335 0.7673705985048539
16.15575858353246 306.97658177945044 0.7676766281630875
16.160986138485875 306.6687086308299 0.767736479568196
16.16621369343929 305.0433177168841 0.7649349540979716
16.171441248392703 302.518196908153 0.7609763290376316
16.176668803346118 305.0568550212414 0.7642553643644376
16.181896358299532 307.4893661418174 0.7673629832818354
16.187123913252947 310.9119964248291 0.771891771447256
16.19235146820636 307.4311419822033 0.7670004503002653
16.197579023159776 305.2612245223758 0.7640191936854931
16.20280657811319 303.4344966511505 0.7623693986459161
16.208034133066604 300.36958463357223 0.7593298707408059
16.21326168802002 300.1673961145038 0.7593179909508188
16.218489242973433 297.1248534264732 0.7557596037694893
16.223716797926848 295.27498859689416 0.7528794595567108
16.228944352880262 294.9411609331916 0.7527403840530728
16.234171907833677 292.3104082650274 0.7496510682861435
16.23939946278709 288.5475490385593 0.7439932974613598
16.244627017740505 286.1588068598301 0.7406253178104227
16.24985457269392 283.18400285726824 0.7364386890470186
16.255082127647334 281.9448503187249 0.7349733133299073
16.26030968260075 277.1187437841434 0.7281505746804254
16.265537237554163 276.8647413338639 0.7283656599385433
16.270764792507578 276.66549653817134 0.7274725011535031
16.275992347460992 279.5658696557339 0.7328716646253413
16.281219902414406 282.2199079710969 0.7366872680169454
16.28644745736782 282.88131820975883 0.7376033971589805
16.291675012321235 284.6527269358869 0.7398453543324726
16.29690256727465 283.3124889304904 0.7359482360333385
16.302130122228064 281.6085512167505 0.7335119317018571
16.30735767718148 284.02276271729914 0.7372805583247256
16.312585232134893 284.521485785472 0.7372576949356077
16.317812787088307 286.75004282286096 0.7402291167663153
16.323040342041722 286.3917557968839 0.7374105246931485
16.328267896995136 285.83485892273484 0.7360752895399483
16.33349545194855 284.63756843218596 0.7332172564783396
16.338723006901965 285.1027416338896 0.7337635559476093
16.34395056185538 288.23318487941384 0.7379176956133259
16.349178116808794 293.4478737291388 0.7448663876290953
16.35440567176221 300.63359560172654 0.7533325181935384
16.359633226715623 311.95985761071034 0.7662136724705988
16.364860781669037 325.6664508325809 0.7816867269728864
16.37008833662245 340.61467085324443 0.798461394314173
16.375315891575866 352.5067669583256 0.8111772530915476
16.38054344652928 360.0496929671294 0.8187573806534011
16.385771001482695 364.815351035294 0.8236287681151536
16.39099855643611 363.777378176317 0.8224843798286219
16.396226111389524 357.63777677157213 0.8152020749039528
16.401453666342938 347.6571539461589 0.8033429804468188
16.406681221296353 339.9362237433736 0.7943149570493723
16.411908776249767 337.9944134438097 0.7919157305728509
16.41713633120318 337.6527240559322 0.7918307504752113
16.422363886156596 339.423111038761 0.7944074611576594
16.42759144111001 343.35410854096926 0.7977153783810758
16.432818996063425 351.16193556297503 0.8062996128356555
16.43804655101684 356.95951946719083 0.8118835889999086
16.443274105970254 364.95787373945603 0.8212520032741717
16.448501660923668 370.7722780153922 0.8280657901689464
16.453729215877082 375.7497698309469 0.8320350264452212
16.458956770830497 379.2696968734946 0.8362199430623208
16.46418432578391 381.227802977226 0.8383647554713956
16.469411880737326 379.1343412632477 0.8355550525024594
16.47463943569074 375.7150140163735 0.8326035570642568
16.479866990644155 368.6073505874203 0.8246099061510653
16.48509454559757 358.7648740940076 0.8134194713496465
16.490322100550983 348.1424710131833 0.8014343597764806
16.495549655504398 337.4326962450974 0.7884721847902184
16.500777210457812 324.5167401815059 0.7739438888095418
16.506004765411227 316.41381107632776 0.7649314225096683
16.51123232036464 308.65810762337594 0.7552611411291654
16.516459875318056 303.6420553999444 0.7500766645558206
16.52168743027147 299.86610040068973 0.7455452578669769
16.526914985224884 299.12917119398014 0.7450493382557652
16.5321425401783 301.32895704925505 0.7482600195308845
16.537370095131713 302.5714587116831 0.7491133923631379
16.542597650085128 304.62943887814475 0.7522867828001144
16.547825205038542 301.7425144481033 0.7482748726474613
16.553052759991957 304.1812817236189 0.7509428848186674
16.55828031494537 300.7533412381082 0.7470531580270376
16.563507869898785 298.7998583571131 0.7442445007332434
16.5687354248522 295.4062546256818 0.7393615083716213
16.573962979805614 294.408540839204 0.7374375271230172
16.57919053475903 292.1323387693799 0.7338668798037262
16.584418089712443 290.8170417720359 0.7333458072333119
16.589645644665858 286.2926631602146 0.7293370094366213
16.594873199619272 284.3528803276274 0.7279953018425016
16.600100754572686 280.89434887744886 0.7249579511918117
16.6053283095261 277.3245459509833 0.7199365215017961
16.610555864479515 272.9653665135056 0.713873620935613
16.61578341943293 270.2244043434326 0.7100270060532663
16.621010974386344 267.44133278933515 0.7066985854976953
16.62623852933976 268.0095304496951 0.7083245151641184
16.631466084293173 268.71592228170084 0.707923992613636
16.636693639246587 269.99783165379796 0.7079378707822805
16.641921194200002 268.6163140417426 0.705029651250543
16.647148749153416 267.93903653413497 0.7042178829787074
16.65237630410683 263.6621870328575 0.698723441838901
16.657603859060245 263.1255327984319 0.6986144072174357
16.66283141401366 259.27556025649517 0.694279805919503
16.668058968967074 257.46836759303824 0.6926364108958902
16.67328652392049 254.19142744678257 0.6873311938616229
16.678514078873903 254.0676116839517 0.6859675101771792
16.683741633827317 257.66497870495357 0.6916090119691063
16.68896918878073 259.7980256489653 0.6947261641793984
16.694196743734146 255.66895706035797 0.6898919032968939
16.69942429868756 252.82072590896982 0.6867424903615317
16.704651853640975 251.83207996034915 0.6844301870717563
16.70987940859439 253.11918417063063 0.6861670293687281
16.715106963547804 253.7305998889423 0.6872351277828863
16.720334518501218 250.3020322581781 0.6822240275920265
16.725562073454633 250.07997982216247 0.6824415968821287
16.730789628408047 249.2106716993682 0.6828999389066986
16.73601718336146 249.33187463760217 0.6840104323547848
16.741244738314876 248.43475668766476 0.6824922173780671
16.74647229326829 247.09619024671488 0.6800153558106582
16.751699848221705 248.49742980040386 0.6818330002822295
16.75692740317512 245.82860497411758 0.6770071233414301
16.762154958128534 244.85926690691878 0.6757616460072207
16.767382513081948 241.81014485703182 0.670848301342877
16.772610068035362 242.46024825323317 0.671542376744191
16.777837622988777 246.05704096013278 0.6774224395890242
16.78306517794219 247.06931384267176 0.6786995044167039
16.788292732895606 248.49489384751013 0.6806631946035736
16.79352028784902 244.97657729867964 0.6749472059055401
16.798747842802435 242.7801455978167 0.671486819801839
16.80397539775585 242.26828969495116 0.6720110990737508
16.809202952709263 240.77017333302067 0.6689396155866344
16.814430507662678 237.9480079894482 0.6650702479689757
16.819658062616092 239.12610828763016 0.6669677316234408
16.824885617569507 239.06798876282525 0.6679815459697716
16.83011317252292 238.72777399010852 0.6682738037953981
16.835340727476336 238.71468397229907 0.6672015754451659
16.84056828242975 236.9003580132103 0.6629469511397279
16.845795837383164 239.07113069550883 0.6643312044533374
16.85102339233658 237.44870940395703 0.6626674161527538
16.856250947289993 238.841926370885 0.6657825766455081
16.861478502243408 239.0236728958847 0.6671558843696213
16.866706057196822 239.4174667479712 0.668960985234636
16.871933612150237 240.55858305824563 0.6688878361170617
16.87716116710365 240.75304154829408 0.6686841272702597
16.882388722057065 240.87954887649636 0.6690299600778145
16.88761627701048 238.62859090925076 0.666899228806441
16.892843831963894 236.2273308047057 0.6631881853010106
16.89807138691731 232.34394818148294 0.6571400899949212
16.903298941870723 230.26859015969114 0.653020890221541
16.908526496824138 233.40981895074455 0.6573572803668237
16.913754051777552 235.8579074148152 0.6620877761840016
16.918981606730966 236.5930263395702 0.6637490328597171
16.92420916168438 234.47793414495715 0.6605033321030792
16.929436716637795 231.06091164748247 0.6546811705159842
16.93466427159121 232.6601034231792 0.656248036263404
16.939891826544624 232.6146056323466 0.6561282866903112
16.94511938149804 232.30573496009245 0.6547326685299047
16.950346936451453 233.21284692369846 0.6568184204429741
16.955574491404867 235.28404309608248 0.6609047168134738
16.960802046358282 237.6730595163086 0.665022138526256
16.966029601311696 238.3390410929131 0.6667091693806175
16.97125715626511 238.50030929794644 0.6659766420280391
16.976484711218525 237.06209117629152 0.6645038194263352
16.98171226617194 236.21081046065802 0.6644063068467203
16.986939821125354 230.86017937615063 0.6571279214736393
16.99216737607877 229.2954121455611 0.6541174969222547
16.997394931032183 229.37869719616705 0.6524055732651884
17.002622485985597 231.39279982431975 0.6558968760977838
17.00785004093901 236.3334343197287 0.6617210611427424
17.013077595892426 237.55685999363433 0.6626411376566473
17.01830515084584 235.00608495616683 0.6575595601987969
17.023532705799255 233.3102609366144 0.6548668576661957
17.02876026075267 232.47508664568875 0.6558764910178015
17.033987815706084 231.19456954190025 0.6549337120160947
17.039215370659498 230.4041266743545 0.6552449985656171
17.044442925612913 228.85521640866907 0.652364921550403
17.049670480566327 234.09547046696457 0.6600118333491501
17.05489803551974 235.18109473813516 0.6614592675832824
17.060125590473156 239.56614624327716 0.6648067835879629
17.06535314542657 240.74484035125002 0.666483780983059
17.070580700379985 244.92652070991082 0.6721300470975557
17.0758082553334 245.7303436477238 0.6728200681709592
17.081035810286814 246.4457723312872 0.6740975133156586
17.086263365240228 247.20066013113947 0.6750326904349637
17.091490920193642 245.21089472349186 0.6712821936807797
17.096718475147057 245.52492597829607 0.6715413260212972
17.10194603010047 245.02916848055685 0.6695421924524873
17.107173585053886 245.77810116742467 0.6702867235691036
17.1124011400073 247.52025431516228 0.6727023162371776
17.117628694960715 247.87529073498536 0.673053163862823
17.12285624991413 249.9903505571971 0.6776645691819541
17.128083804867543 249.88080726890146 0.6781136822776801
17.133311359820958 250.23540320827865 0.6781981038690853
17.138538914774372 246.21294890051152 0.6723990569947529
17.143766469727787 246.00010378603776 0.6704356200021491
17.1489940246812 245.50544664091007 0.6696807224237548
17.154221579634616 246.93930492777747 0.6716253880333188
17.15944913458803 245.98241206416716 0.6697677725262485
17.164676689541444 247.33157500432068 0.6729249375910015
17.16990424449486 247.4423900100814 0.6721700241615268
17.175131799448273 251.10576861844564 0.6769010749441156
17.180359354401688 249.67881505653685 0.6755427829632349
17.185586909355102 247.0963420793498 0.6721392725274108
17.190814464308517 245.45223398162517 0.6712224487322122
17.19604201926193 248.0029503409965 0.674499802063636
17.201269574215345 249.3309137647568 0.6758813640054195
17.20649712916876 250.4755317981974 0.6774159505789916
17.211724684122174 249.52187979312296 0.6760612088826162
17.21695223907559 251.9387881235254 0.6792445418772649
17.222179794029003 250.9707980230968 0.6770552942674176
17.227407348982418 251.0903613365772 0.6776671340465793
17.232634903935832 248.16401134218148 0.6753741871996864
17.237862458889246 248.2070143988656 0.6757054120041461
17.24309001384266 248.4409074255877 0.6754492618058472
17.248317568796075 249.48408651955197 0.6766974279236514
17.25354512374949 250.23714776531443 0.6791553831131374
17.258772678702904 247.97268412494762 0.6763903787088681
17.26400023365632 246.70783977155824 0.6736444779175326
17.269227788609733 246.93054960214056 0.6728535064887198
17.274455343563147 242.1202532070377 0.6657052598074066
17.279682898516562 242.5430815723433 0.666880565685044
17.284910453469976 242.0710647319726 0.6655244044147582
17.29013800842339 245.15715119819004 0.6697254343692427
17.295365563376805 247.09188308502692 0.6719726453303071
17.30059311833022 250.5544573293793 0.6769208906802884
17.305820673283634 251.02990028067097 0.6767261343399598
17.31104822823705 251.8408946796223 0.677755522648561
17.316275783190463 250.67412870983028 0.6748114114439057
17.321503338143877 249.05599902883017 0.6725904383809286
17.32673089309729 248.7018689027173 0.671853199015389
17.331958448050706 249.81583814187152 0.6745235214698901
17.33718600300412 252.77696855396132 0.6788280791888669
17.342413557957535 256.40383264481363 0.683192089223906
17.34764111291095 257.90547004343193 0.6845127837518337
17.352868667864364 258.82336272679373 0.6855259151790972
17.358096222817778 259.28047359701327 0.6858723445607311
17.363323777771193 259.3675532172057 0.6867593101231638
17.368551332724607 260.9366289106377 0.6889234601364879
17.37377888767802 262.3188469169091 0.691759521345098
17.379006442631436 264.7195208107766 0.6951821427338299
17.38423399758485 265.4296916068173 0.6958091143070468
17.389461552538265 266.03007420273354 0.6955309809196432
17.39468910749168 267.3669090250157 0.6965407042328717
17.399916662445094 274.17751557802563 0.704353836027497
17.405144217398508 281.2055354877908 0.7126501061075472
17.410371772351922 283.6049431214873 0.7158039997268575
17.415599327305337 284.9996495608669 0.7171950105173753
17.42082688225875 287.4517598142591 0.7206117523690437
17.426054437212166 290.1908074014097 0.724040479696942
17.43128199216558 291.63926066211167 0.7253948593541141
17.436509547118995 292.73739946990895 0.7263857811002252
17.44173710207241 296.11652725687765 0.7298354121010819
17.446964657025823 299.47855692124347 0.733863710760436
17.452192211979238 299.9458599610635 0.7350015673389099
17.457419766932652 297.6010680242977 0.7318721618083097
17.462647321886067 296.58026642699315 0.7309199919052344
17.46787487683948 297.5627668194503 0.7323815231314533
17.473102431792896 297.75873417506943 0.7334906926748109
17.47832998674631 296.08962201007165 0.7314985098704374
17.483557541699724 295.7405978355405 0.7302177129084458
17.48878509665314 298.9439226193494 0.7329068898810203
17.494012651606553 301.2790710084813 0.7343079148742149
17.499240206559968 301.7336848727468 0.7340200793314854
17.504467761513382 304.8186200888944 0.7388764558365852
17.509695316466797 306.96771871537726 0.7410838856005183
17.51492287142021 305.14862840847326 0.7394630957192411
17.520150426373625 300.70635506443926 0.7342539351658347
17.52537798132704 297.7787109311393 0.7306550017933694
17.530605536280454 297.3889113486574 0.730977101647147
17.53583309123387 298.4487706648604 0.732177434346739
17.541060646187283 300.9449433597094 0.7352971534488664
17.546288201140698 302.2765309421866 0.7369014572064909
17.551515756094112 301.68955547022364 0.7355782106052551
17.556743311047526 301.4323500323247 0.7353164101112294
17.56197086600094 299.85435029564 0.734209779962987
17.567198420954355 299.7424263594413 0.7346622365471489
17.57242597590777 297.3378678771078 0.7309403341109588
17.577653530861184 293.98209688560314 0.7266033091075882
17.5828810858146 292.89067558866014 0.7247483983807744
17.588108640768013 291.420328647011 0.7234689476583616
17.593336195721427 293.28750372149347 0.72544884287185
17.598563750674842 296.3229516308417 0.7290095709474506
17.603791305628256 293.1604183089301 0.7249938115674099
17.60901886058167 290.7771609712852 0.7219028694744637
17.614246415535085 289.4268056107126 0.7208342990148754
17.6194739704885 288.2410696475117 0.7196338121630845
17.624701525441914 287.8385548270866 0.7202643136890914
17.62992908039533 288.51110107252003 0.7214707716789089
17.635156635348743 289.77037834939864 0.7230033528843901
17.640384190302157 290.4781273756077 0.7231881558521964
17.64561174525557 291.86432665291636 0.723867669729395
17.650839300208986 293.5460434353526 0.7265755022361983
17.6560668551624 294.0483558197484 0.7273339469940764
17.661294410115815 292.09806266952495 0.7246036657667352
17.66652196506923 291.62419775242745 0.7237050857017033
17.671749520022644 291.9501831588933 0.7237576713301667
17.676977074976058 293.90048242511375 0.7261581302502896
17.682204629929473 294.2864550041675 0.7267663588536432
17.687432184882887 293.23923614463496 0.7257243465839991
17.6926597398363 291.98168318996625 0.7250767574189603
17.697887294789716 293.44078749067967 0.7264181842456002
17.70311484974313 294.80963469312616 0.7277282234883018
17.708342404696545 297.7079177693428 0.7300082281590888
17.71356995964996 299.6220970754894 0.7323380988764085
17.718797514603374 303.37078937388094 0.7372953810224155
17.724025069556788 307.96103407989796 0.742578030181433
17.729252624510202 309.9263854759978 0.7452110273878831
17.734480179463617 310.38323079442586 0.7447809625154043
17.73970773441703 307.4729236444735 0.7414317811173917
17.744935289370446 302.4328176036813 0.7353447051594366
17.75016284432386 301.3866893751098 0.7342216874620745
17.755390399277275 302.9529522166337 0.7363860404135495
17.76061795423069 301.9207246749217 0.7354697464768175
17.765845509184103 298.4504460380505 0.7308086225980036
17.771073064137518 293.66921605039056 0.7255147434634545
17.776300619090932 291.5073301843534 0.7228351840833434
17.781528174044347 287.8010671955356 0.7188595355365027
17.78675572899776 285.20728813552745 0.7156024011868048
17.791983283951176 283.4297365344866 0.7133337618318922
17.79721083890459 278.3596342647537 0.707019824227773
17.802438393858004 277.01778122015736 0.7054495035525484
17.80766594881142 275.10556355922705 0.7029643253715414
17.812893503764833 273.54032003648825 0.7013678825703455
17.818121058718248 269.83724098441996 0.6967779297968926
17.823348613671662 268.6058697406082 0.6952498611887592
17.828576168625077 266.95832879385557 0.6939343670132156
17.83380372357849 266.1530119253361 0.6931607744595589
17.839031278531905 264.53370590119937 0.6908906568420882
17.84425883348532 263.1508193226305 0.6890292320977169
17.849486388438734 266.0856479708342 0.6924723704217792
17.85471394339215 266.02426440415144 0.6931765957655804
17.859941498345563 263.67096613902385 0.690423922844296
17.865169053298978 260.94153509407903 0.6875432768112038
17.870396608252392 262.0653319225887 0.6890903790518905
17.875624163205806 263.735003118721 0.6906130930340868
17.88085171815922 266.12811233177575 0.6935852397849672
17.886079273112635 266.93374529677516 0.6945117254602905
17.89130682806605 268.08370764451604 0.6945980504615369
17.896534383019464 270.4353542798421 0.6974911637633151
17.90176193797288 273.64460210186917 0.701908726957157
17.906989492926293 277.96750745881684 0.7074659735054778
17.912217047879707 281.74681282985233 0.7125853084916035
17.917444602833122 283.7629026276527 0.7141554584656044
17.922672157786536 284.18636475106746 0.7139005446946146
17.92789971273995 285.74662537088363 0.7160869081113517
17.933127267693365 291.16645663731634 0.7227654339434167
17.93835482264678 293.9761221844346 0.7267514745466231
17.943582377600194 294.2406058757892 0.7267544095904646
17.94880993255361 295.7914260338745 0.7283450970190748
17.954037487507023 296.2707961638484 0.7288120358490233
17.959265042460437 299.98554597543466 0.7330686776191414
17.96449259741385 302.22831694587336 0.7357313949755881
17.969720152367266 307.2801174467593 0.7418649922733962
17.97494770732068 308.7822077560999 0.7426904363912744
17.980175262274095 309.99843991642774 0.7434845362699676
17.98540281722751 309.11391338752725 0.7421493775032668
17.990630372180924 308.45912445162014 0.7417861340639353
17.995857927134338 310.07211776076235 0.7442339806229209
18.001085482087753 310.03080078785575 0.7429091082777048
18.006313037041167 311.3137781952827 0.7445552237726507
18.01154059199458 310.42926921412123 0.7430963684314595
18.016768146947996 308.88439419321537 0.7416107020309967
18.02199570190141 310.00984018172653 0.7439732089287614
18.027223256854825 304.562335716226 0.7376966133139462
18.03245081180824 299.5999208319881 0.731644285696644
18.037678366761654 295.3984594930204 0.7265266814548448
18.042905921715068 295.7533328120142 0.7257603948796413
18.048133476668482 296.2853203356093 0.7270972892389391
18.053361031621897 296.85242151826156 0.7279592801875072
18.05858858657531 296.3487435286749 0.7282011065300814
18.063816141528726 295.6887194947133 0.7278713503409372
18.06904369648214 296.08921333247514 0.7285779985284697
18.074271251435555 298.51737385667695 0.7307803565225762
18.07949880638897 301.8633254895419 0.7349417453487502
18.084726361342383 306.8035780572445 0.7403338196132556
18.089953916295798 307.76665375345686 0.7417711984788709
18.095181471249212 309.7050383033772 0.7437477071766839
18.100409026202627 317.82043400753963 0.7530916240012405
18.10563658115604 328.69246326762743 0.7647449619960192
18.110864136109456 340.2013749503094 0.776843714514743
18.11609169106287 356.8413737265991 0.7953621839009997
18.121319246016284 374.0435178727003 0.8144322359778325
18.1265468009697 400.2033334687071 0.842350669729137
18.131774355923113 429.2683753263837 0.8726256533802172
18.137001910876528 462.50716153376635 0.9051102129616604
18.142229465829942 496.1430232716631 0.9371343487195312
18.147457020783357 522.8518384032477 0.9618963563281383
18.15268457573677 536.1741987616783 0.9737310945163209
18.157912130690185 535.3279882173869 0.9734420816687435
18.1631396856436 515.3866696655585 0.9551820108530052
18.168367240597014 484.5021017202904 0.9258012765537198
18.17359479555043 451.83585325790466 0.8944007337815433
18.178822350503843 423.80464939940003 0.8658801251959946
18.184049905457258 405.3785959388162 0.8471463695841803
18.189277460410672 393.3255865921155 0.8346658598254635
18.194505015364086 391.18836509844044 0.8324832240982182
18.1997325703175 388.9966725789106 0.8305835729520593
18.204960125270915 391.04850831339513 0.8329952854874627
18.21018768022433 388.6520375600308 0.8302774744207255
18.215415235177744 393.03233966066176 0.8351126328193028
18.22064279013116 397.8630337425496 0.8394136944399004
18.225870345084573 404.5881404767678 0.8463108640911194
18.231097900037987 409.0767650289051 0.850708738900192
18.236325454991402 413.4620630059463 0.8551613258961482
18.241553009944816 412.76601647036387 0.8546594131980281
18.24678056489823 409.1484345286594 0.8505154326607568
18.252008119851645 402.7361251966795 0.8439324743800836
18.25723567480506 400.1412966146541 0.8410538139810414
18.262463229758474 397.76624494118636 0.8388322810630607
18.26769078471189 392.1623585085627 0.8332705517476515
18.272918339665303 386.9525267140533 0.8280471948833178
18.278145894618717 379.8304441082044 0.8203345565350048
18.28337344957213 375.02352959756644 0.8150457409583083
18.288601004525546 371.44118394924715 0.810805462150862
18.29382855947896 367.2240877181581 0.8059781752281653
18.299056114432375 362.289976862561 0.8006205351728274
18.30428366938579 353.63634949450505 0.7914077124413527
18.309511224339204 345.37691204786125 0.7820818449664849
18.314738779292618 336.9171851059072 0.7726926136694291
18.319966334246033 330.50441116655395 0.7661065422940428
18.325193889199447 326.21776917707433 0.7614944332308841
18.33042144415286 322.7128757007832 0.7581121359045144
18.335648999106276 320.5268422925133 0.7558711190166789
18.34087655405969 317.19114747171 0.7522242078024467
18.346104109013105 313.29890377760444 0.7472197707395691
18.35133166396652 310.3632474153015 0.7443660979189145
18.356559218919934 308.4405787275493 0.741914520599974
18.361786773873348 305.2545555449936 0.7381391143160075
18.367014328826762 302.0719440185679 0.7330868997680698
18.372241883780177 300.2176495879794 0.7308412749051407
18.37746943873359 300.4547598866886 0.7313504938038308
18.382696993687006 300.0244608335506 0.7302081421137387
18.38792454864042 304.79883010363625 0.7378060742151606
18.393152103593835 314.4438046167437 0.7607690689039629
18.39837965854725 329.4072197451202 0.7861859181440192
18.403607213500663 345.01422620338195 0.8099292987907398
18.408834768454078 366.898056376702 0.8393686033115713
18.414062323407492 395.8797967696959 0.8763735458811276
18.419289878360907 430.0493070201265 0.9177351102249869
18.42451743331432 463.9413710099148 0.9570116295418034
18.429744988267736 488.66598620085375 0.9870948409733701
18.43497254322115 498.2663674773807 1.0000830316532134
18.440200098174564 493.7044320290854 0.9994021461960829
18.44542765312798 483.42661186973294 0.993161972724087
18.450655208081393 468.54736893866794 0.9807237563505881
18.455882763034808 451.0110450629534 0.9657621992362921
18.461110317988222 434.6405567073928 0.951463497335963
18.466337872941637 419.8488632235149 0.9378890084899151
18.47156542789505 410.59849635336576 0.9307223209561767
18.476792982848465 398.7466609454738 0.9195225335531749
18.48202053780188 389.40117010509283 0.9114223031548412
18.487248092755294 383.02297891960785 0.907310672539013
18.49247564770871 376.6999716647116 0.9021923585810041
18.497703202662123 370.8733004212785 0.8982349576399373
18.502930757615538 365.96342110460193 0.8942467772075992
18.508158312568952 360.1343942953509 0.8894984615188541
18.513385867522366 357.0747147580228 0.8882358106291437
18.51861342247578 355.3601424422739 0.8877290121759099
18.523840977429195 351.18035099125746 0.8852527884591557
18.52906853238261 351.2278384587942 0.8873319850930634
18.534296087336024 352.75476147737834 0.8914193377813163
18.53952364228944 352.27707876913007 0.8929606153170455
18.544751197242853 351.4991091618156 0.8939082472842633
18.549978752196267 348.80448257480685 0.893364579788141
18.555206307149682 348.86689668047893 0.8963322459251938
18.560433862103096 350.1742435009495 0.8996620850330983
18.56566141705651 352.15494929174616 0.904069536621742
18.570888972009925 358.21340930170754 0.9127440799758507
18.57611652696334 366.8706890905715 0.9257007066016543
18.581344081916754 374.20432524649243 0.9374624554817964
18.58657163687017 382.2846226869794 0.9490513801321737
18.591799191823583 386.44583882062784 0.9565743656295089
18.597026746776997 392.57080419244176 0.9659595893877948
18.60225430173041 398.2543777604522 0.9750962604911196
18.607481856683826 398.7272370005911 0.9783432577231133
18.61270941163724 398.10181591407655 0.9789966793984486
18.617936966590655 392.8619736283814 0.9746218625158293
18.62316452154407 388.1047591458022 0.9680540835435041
18.628392076497484 387.8431141925721 0.9490066068249905
18.633619631450898 381.1751053904183 0.9317601939119079
18.638847186404313 379.11003933905045 0.9229762466917206
18.644074741357727 378.57293569419994 0.9176015280081615
18.64930229631114 376.65236745526386 0.912293089978404
18.654529851264556 374.09231594042086 0.9038334270776018
18.65975740621797 375.8250306327778 0.9030418769308988
18.664984961171385 381.4016979472845 0.9057674285811047
18.6702125161248 383.95159441691436 0.9050131420534892
18.675440071078214 388.6357287802216 0.9081178182636012
18.680667626031628 391.1174844714939 0.9076071644880639
18.685895180985042 395.3377716117333 0.9097919644084089
18.691122735938457 396.93239085512425 0.9096033037608293
18.69635029089187 397.6998706349342 0.9078409752522569
18.701577845845286 394.7232062659828 0.9031329763348924
18.7068054007987 393.54704914769985 0.9001780550072975
18.712032955752115 389.922923412779 0.8942641310294928
18.71726051070553 384.54815139666084 0.8869816903034706
18.722488065658943 379.93264767303754 0.8800532125003306
18.727715620612358 371.06282978467516 0.8688020392562653
18.732943175565772 364.26780781504726 0.8599081703820447
18.738170730519187 360.4284150486829 0.854388614141687
18.7433982854726 357.14160711821535 0.8499047762280451
18.748625840426016 351.23944116077297 0.8411429121625235
18.75385339537943 344.5849124336839 0.8326141039210396
18.759080950332844 337.99695110600345 0.8233055040020938
18.76430850528626 333.7305042030651 0.8170862914734259
18.769536060239673 328.9772384676191 0.8103967339694118
18.774763615193088 325.78245981254634 0.8054235060270899
18.779991170146502 325.4322532167072 0.8032232523045548
18.785218725099917 323.44486704261146 0.7998925216986968
18.79044628005333 319.2127703491692 0.7937021934806298
18.795673835006745 315.2275275383147 0.7880582545470023
18.80090138996016 311.11289673705255 0.782689572244777
18.806128944913574 308.9767683578723 0.7790546735599306
18.81135649986699 305.2332226442141 0.7738387601785268
18.816584054820403 301.554787382158 0.7690700152459298
18.821811609773818 301.0472678900742 0.7671589525271192
18.827039164727232 300.1207163046165 0.766091630109889
18.832266719680646 299.66898394938903 0.7643259759473369
18.83749427463406 298.4251937327051 0.762962103519052
18.842721829587475 298.10964787517196 0.7622767713832483
18.84794938454089 297.67222389723764 0.7613626963624425
18.853176939494304 296.73358631195964 0.7604587069238388
18.85840449444772 298.47579814503 0.7621451323689972
18.863632049401133 298.3671598113915 0.7616281131062637
18.868859604354547 298.36115763415677 0.7613056451888389
18.87408715930796 296.3840486186488 0.7577697675069492
18.879314714261376 290.96814065733554 0.7507060233339414
18.88454226921479 287.2924535380415 0.7465720078278026
18.889769824168205 285.4768511107139 0.7443329002433864
18.89499737912162 288.3231070044741 0.748829154733776
18.900224934075034 289.203854524931 0.7481104063361845
18.90545248902845 289.0898660811283 0.7469755505494111
18.910680043981863 288.30162592747257 0.7460181139444301
18.915907598935277 287.7245539056906 0.746250300764286
18.92113515388869 287.4916545237451 0.7482695030228278
18.926362708842106 285.80602779269145 0.7455773541146296
18.93159026379552 286.03028881045617 0.7441179379544943
18.936817818748935 283.71375837409977 0.7401537000780288
18.94204537370235 282.5011061007052 0.7371019310501141
18.947272928655764 281.84329327142655 0.7353137138571015
18.952500483609178 285.93255261555555 0.7407994090398213
18.957728038562593 287.1465130358057 0.7424630555159195
18.962955593516007 286.4709199008799 0.7411858576161496
18.96818314846942 282.92279851602666 0.7353902600926455
18.973410703422836 280.47257134366856 0.7306837907960451
18.97863825837625 277.7896548484846 0.7275019901258599
18.983865813329665 276.0281120260634 0.7256117804618084
18.98909336828308 279.50924829028213 0.7305523681603037
18.994320923236494 280.9547506640618 0.7319735509172091
18.999548478189908 285.1532783563522 0.7366617804938549
19.004776033143322 284.53163689973485 0.7354286556387991
19.010003588096737 287.29567230920446 0.7382645055918761
19.01523114305015 288.7385095367668 0.7408137861218919
19.020458698003566 286.9991332549627 0.7391074011366153
19.02568625295698 285.5871123743857 0.7379385461925887
19.030913807910395 286.18231616265757 0.7388563606081844
19.03614136286381 289.56127051935397 0.7412081010235437
19.041368917817223 293.7965839435232 0.7454341172089014
19.046596472770638 292.4515946148179 0.7428039625956749
19.051824027724052 289.83098762800427 0.7397587141079645
19.057051582677467 288.8932680995295 0.738303994181543
19.06227913763088 290.0646600042759 0.7397020775363149
19.067506692584296 291.96647409421087 0.7413768070825549
19.07273424753771 294.20513524684117 0.7429075615796344
19.077961802491124 295.88623879691244 0.7443728485255544
19.08318935744454 295.4400722560406 0.7430555786590053
19.088416912397953 293.2109557314843 0.7395803250234613
19.093644467351368 294.4536692958526 0.7421137525873783
19.098872022304782 296.9796010706445 0.7456253294297147
19.104099577258197 303.1553888275345 0.7537145723774479
19.10932713221161 307.1830092272115 0.7579344934135827
19.114554687165025 308.6304822143469 0.758480583865002
19.11978224211844 306.7932247520469 0.7560518491111171
19.125009797071854 306.5212210052391 0.7551472554240423
19.13023735202527 307.4492360415456 0.7565788644161443
19.135464906978683 309.91983861489626 0.7594445252105896
19.140692461932098 309.9354263197083 0.7598870608293984
19.145920016885512 310.5714864321379 0.760483837563569
19.151147571838926 311.67969410455294 0.762213090517332
19.15637512679234 312.36951835596903 0.7629120179099871
19.161602681745755 309.3682992209664 0.7601568482441298
19.16683023669917 304.54335788606807 0.7535865038256332
19.172057791652584 304.88141454438454 0.753669081222059
19.177285346606 304.21093189645495 0.7526877312072718
19.182512901559413 307.22096709642966 0.7558245661497727
19.187740456512827 303.6695200842914 0.7520635287295804
19.19296801146624 298.6260008563324 0.7451616275212644
19.198195566419656 294.057957877265 0.739195284607209
19.20342312137307 292.90130714313466 0.7364451595803626
19.208650676326485 293.1853049720715 0.7362562941438784
19.2138782312799 293.5744209861649 0.7381951787935846
19.219105786233314 294.3691243434985 0.7399832910663917
19.22433334118673 296.0968186574787 0.7422438744055996
19.229560896140143 296.8168468342618 0.7433200757972982
19.234788451093557 294.13433091661005 0.7389437302280303
19.24001600604697 292.42148003863997 0.7370361144977209
19.245243561000386 293.2337509086927 0.7371600148428622
19.2504711159538 294.3454103656173 0.7383723382630136
19.255698670907215 294.76198687279634 0.7394078116123929
19.26092622586063 293.01174642469505 0.7368763417316716
19.266153780814044 292.11075790015155 0.7353588762037683
19.271381335767458 290.0513483126426 0.7327447503303518
19.276608890720873 291.6295851095057 0.7344525639468463
19.281836445674287 290.756888258813 0.7337287361052748
19.2870640006277 289.9592079324576 0.7319103208829318
19.292291555581116 292.4047885070853 0.7347292161770337
19.29751911053453 292.3623725621606 0.7353031787007508
19.302746665487945 294.41358848678095 0.7380731124726521
19.30797422044136 296.42698939079014 0.7404568792791152
19.313201775394774 300.33089374307525 0.745012103985458
19.318429330348188 303.28889181137635 0.7475069004765266
19.323656885301602 303.32762612420464 0.7480919789607644
19.328884440255017 304.0360744398115 0.7497288846754387
19.33411199520843 305.54751217001245 0.7505540659342177
19.339339550161846 308.2658414534269 0.754290736868711
19.34456710511526 313.9093378029218 0.7592936626788144
19.349794660068675 319.0604805815111 0.7652948889002122
19.35502221502209 325.85989877646324 0.7728375661590278
19.360249769975503 332.4827662529757 0.7798875344158731
19.365477324928918 340.5603125483405 0.7899362458665917
19.370704879882332 351.00144906743975 0.8014355844627039
19.375932434835747 365.2131834216623 0.8178761601747572
19.38115998978916 373.4233138976644 0.8266002615788962
19.386387544742576 378.0830089321255 0.8310597008782725
19.39161509969599 381.0877486954747 0.8339823855953755
19.396842654649404 382.29846545862006 0.8344777728935744
19.40207020960282 385.0539831025001 0.8372345064603848
19.407297764556233 383.4211712114764 0.8360539189683149
19.412525319509648 381.4166460591882 0.8335260000581004
19.417752874463062 377.7796951570981 0.8299829092021589
19.422980429416477 371.897171424141 0.8229636905241697
19.42820798436989 365.41345536583856 0.8152043911306706
19.433435539323305 359.63315698952806 0.8088269424097204
19.43866309427672 355.23158151325333 0.803681703695659
19.443890649230134 351.2677264929088 0.7992893906608656
19.44911820418355 350.2599520289159 0.7986165357019133
19.454345759136963 349.1907827525779 0.797360108341884
19.459573314090377 352.6888377819833 0.8017463719015753
19.464800869043792 351.5200193597206 0.8000752527856527
19.470028423997206 350.96739325612685 0.7990100172667652
19.47525597895062 347.71671265100935 0.7951594834464856
19.480483533904035 344.6151311377581 0.7911705086118715
19.48571108885745 341.62838548442915 0.7883362953356672
19.490938643810864 342.4992146823808 0.7893470176509928
19.49616619876428 340.70021896996576 0.7871657194158052
19.501393753717693 340.10664592723526 0.7867256402996688
19.506621308671107 339.7657622118894 0.7859607398498561
19.51184886362452 341.8439881626249 0.7885511631756444
19.517076418577936 343.7289472971142 0.790308087128432
19.52230397353135 342.89185132441963 0.789073167628095
19.527531528484765 342.52971348064705 0.7890149338805318
19.53275908343818 339.7513186402588 0.7853643554951204
19.537986638391594 340.4314860292595 0.7861722905001786
19.54321419334501 338.18732264729266 0.7833471634053987
19.548441748298423 337.5643884345199 0.7832233538590418
19.553669303251837 338.75120769114363 0.784583589334556
19.55889685820525 342.77982111227146 0.7892530972533955
19.564124413158666 345.8118309314924 0.7927479525986587
19.56935196811208 349.01461090054994 0.7959636565911359
19.574579523065495 351.53155486743424 0.7990065885184912
19.57980707801891 355.6008810760987 0.8028715192916581
19.585034632972324 357.9006690193908 0.8052764179568007
19.590262187925738 358.240502201714 0.8051705887400954
19.595489742879153 364.1579689788573 0.8120523436040674
19.600717297832567 368.2388818376409 0.8165847844054543
19.60594485278598 375.00216358114307 0.8237510067265736
19.611172407739396 378.14591906457554 0.8266978981020712
19.61639996269281 384.88026115414976 0.8336911345389963
19.621627517646225 391.22902161902164 0.8405700922510002
19.62685507259964 392.9823572286156 0.8424505078563036
19.632082627553054 392.46334354446634 0.84192755916217
19.637310182506468 391.20670004463835 0.8405397038087581
19.642537737459882 389.09315370262374 0.8383812104133981
19.647765292413297 389.8149276892893 0.8388146209934159
19.65299284736671 389.44026787062336 0.8383260601077426
19.658220402320126 392.257506229372 0.8410089831589039
19.66344795727354 393.1587520993105 0.84211987752601
19.668675512226955 393.29115188372543 0.8425582155509699
19.67390306718037 392.96074187774803 0.8424377406826874
19.679130622133783 394.5750620246811 0.844089421929383
19.684358177087198 392.79452787141577 0.8421805013606755
19.689585732040612 389.22769166047556 0.8377196503489496
19.694813286994027 384.84950215102526 0.8331566894491053
19.70004084194744 380.8352223987917 0.8285963966724937
19.705268396900856 377.0932310879336 0.8244032081987867
19.71049595185427 377.88616376465893 0.8260719088775521
19.715723506807684 380.09354390724013 0.8284729874619361
19.7209510617611 379.86872061525935 0.8288447669516043
19.726178616714513 376.70327669285854 0.8250232566160746
19.731406171667928 371.2146497767366 0.8181249001670642
19.736633726621342 368.6117061212112 0.8156606177475845
19.741861281574757 369.51672026615097 0.8165818569916533
19.74708883652817 371.48750489204673 0.8188788531607468
19.752316391481585 371.2750186203908 0.8181274205331519
19.757543946435 367.0924574125393 0.8126996023723757
19.762771501388414 363.07081538145655 0.8083150829129327
19.76799905634183 359.63300713991566 0.8045867830294728
19.773226611295243 356.5319810110317 0.8013027968598702
19.778454166248657 356.4727750030225 0.8019987291736071
19.783681721202072 352.4426700304158 0.7964729155179694
19.788909276155486 347.17365717946353 0.7905432492522821
19.7941368311089 343.9563796973732 0.7868162108245252
19.799364386062315 342.5033265570038 0.7857729060240118
19.80459194101573 339.34452066313247 0.7832012015049789
19.809819495969144 336.7974126133941 0.7802890449928831
19.81504705092256 331.0177861435359 0.7731815099061676
19.820274605875973 328.3029550305025 0.7693957028379287
19.825502160829387 326.8479608349844 0.7673201959677988
19.8307297157828 326.1431104976151 0.7669488929722763
19.835957270736216 321.68948354399896 0.7614043282724394
19.84118482568963 320.23888120114344 0.7592707956706034
19.846412380643045 318.3759953417934 0.7577979950810294
19.85163993559646 320.4984467015911 0.760798001229848
19.856867490549874 317.957146100462 0.7585457958095477
19.86209504550329 315.37397068613035 0.7557306308183631
19.867322600456703 312.1533268928513 0.7510546029601481
19.872550155410117 312.07858258931543 0.7511032228516575
19.87777771036353 313.0431951326046 0.7520461382958904
19.883005265316946 315.3112014123926 0.754993063800297
19.88823282027036 315.5585004754336 0.7558073589319861
19.893460375223775 312.08623124069914 0.7507734081780296
19.89868793017719 308.51644696554894 0.7460391553869818
19.903915485130604 306.74292552991517 0.7434471695841406
19.909143040084018 307.1175592393284 0.7443888468580985
19.914370595037433 310.0188578386476 0.7486354623142147
19.919598149990847 308.9012659607328 0.7466043764795821
19.92482570494426 308.45354594608693 0.7463628824680174
19.930053259897676 309.3680772436058 0.7473865183783697
19.93528081485109 312.8622193871985 0.7507987242847319
19.940508369804505 316.0606445115461 0.7548639613704824
19.94573592475792 316.4503258107205 0.7543478019538948
19.950963479711334 315.1438766325653 0.752742951144298
19.956191034664748 313.936768694845 0.7520846520773463
19.961418589618162 316.25469079390837 0.7549778888319989
19.966646144571577 317.6910547428431 0.7567780738949162
19.97187369952499 321.1593648929551 0.7607544266451691
19.977101254478406 326.18213191927964 0.7660814351240997
19.98232880943182 328.09672097855724 0.7686279722437097
19.987556364385235 328.5914665559049 0.7683209980459464
19.99278391933865 330.8540908703382 0.7705206763260666
19.998011474292063 341.44936655575424 0.782378262364319
20.003239029245478 355.67807936441733 0.7978464481925182
20.008466584198892 373.921944689498 0.8179529802252408
20.013694139152307 397.52795251898914 0.8427784288496726
20.01892169410572 417.88888143044227 0.8638004784664152
20.024149249059136 436.7792857310379 0.8830403812139295
20.02937680401255 448.90351675828924 0.8949747971356717
20.034604358965964 451.8949585715465 0.898140534429165
20.03983191391938 446.92978836501146 0.8929971430001494
20.045059468872793 432.65281392500174 0.8785467641501461
20.050287023826208 418.6301613780772 0.8644366353736936
20.055514578779622 403.62880458317176 0.8486120451879663
20.060742133733036 394.413624942898 0.8395026599457533
20.06596968868645 390.04339808905445 0.8350817703896295
20.071197243639865 388.05072515613585 0.8328588835111765
20.07642479859328 388.6244460425588 0.8333708053329067
20.081652353546694 390.4544680386765 0.8352273018966756
20.08687990850011 393.27709294609326 0.8382406498885029
20.092107463453523 399.38829370393603 0.8444628458277421
20.097335018406937 411.1434063348009 0.855991874748069
20.102562573360352 420.2110511379315 0.8654622209180828
20.107790128313766 428.9705851336627 0.8744345272665051
20.11301768326718 432.7709377742594 0.8783312321135996
20.118245238220595 433.9767409023865 0.8799474431102348
20.12347279317401 427.61658976853636 0.8732822711023454
20.128700348127424 415.2956502160725 0.8607739120305101
20.13392790308084 402.01528669080597 0.8469213623738698
20.139155458034253 389.17325783127654 0.8327290157677141
20.144383012987667 378.3696863137764 0.8215587516482108
20.14961056794108 368.94706402458434 0.8115760736738088
20.154838122894496 358.0706394149462 0.7999441228519822
20.16006567784791 349.8126214325162 0.7905961050675603
20.165293232801325 340.413389540419 0.7798149662956535
20.17052078775474 336.0773907066395 0.775316170893626
20.175748342708154 333.78470127867314 0.7726791352392806
20.18097589766157 335.0297808945881 0.7742783778326925
20.186203452614983 335.1998861068592 0.7738205282360907
20.191431007568397 333.8846848779172 0.7715718911809823
20.19665856252181 329.9002718094642 0.7670611281683104
20.201886117475226 329.5737725104554 0.7668544588010926
20.20711367242864 330.7801269631769 0.7686392732370454
20.212341227382055 332.77207724514534 0.7709927838494
20.21756878233547 334.63892888370617 0.7727505615349218
20.222796337288884 333.049307015766 0.7708265379944883
20.228023892242298 335.3124716707378 0.7737573673805254
20.233251447195713 338.37293569867126 0.7768717854899032
20.238479002149127 343.39054714868445 0.7826592435418915
20.24370655710254 345.5288353821225 0.78515057838937
20.248934112055956 346.6743331478714 0.7862971646491176
20.25416166700937 348.2927880433863 0.7881601607329829
20.259389221962785 351.6778665728513 0.7912153653744344
20.2646167769162 355.8475002565027 0.795942081092739
20.269844331869614 355.73693727636424 0.7956091812383458
20.275071886823028 352.38214674126425 0.7920853037775242
20.280299441776442 345.439687646444 0.7843688506046212
20.285526996729857 341.6839276159978 0.7805474934874782
20.29075455168327 340.3436434479809 0.779054817306756
20.295982106636686 338.0117676799191 0.7777452381644323
20.3012096615901 338.569649962265 0.777751042898908
20.306437216543515 337.2106296130865 0.7762073764004237
20.31166477149693 337.6679261963659 0.7762421636287816
20.316892326450343 335.0797225325316 0.772762572755888
20.322119881403758 328.67963771443374 0.7660126766571171
20.327347436357172 325.36564005873305 0.7617173396335578
20.332574991310587 321.922919137291 0.7577307289177267
20.337802546264 325.07787785337973 0.7614874750062351
20.343030101217416 322.7283160048932 0.7586310160609377
20.34825765617083 319.43926196584357 0.754710006109152
20.353485211124244 314.19594430288424 0.7484707896155678
20.35871276607766 310.4859156634322 0.7437150769134894
20.363940321031073 311.41003665207705 0.7457619861773239
20.369167875984488 310.29244576812783 0.7444863028048296
20.374395430937902 307.7631484426615 0.7417165501987534
20.379622985891316 305.96733139363977 0.7392651016755709
20.38485054084473 304.5165839292694 0.7369360857249327
20.390078095798145 305.99121126585675 0.7394025706792619
20.39530565075156 305.90732131131296 0.7397206384891686
20.400533205704974 306.07485249405903 0.7409638347754757
20.40576076065839 302.9124005796158 0.7366795088651363
20.410988315611803 299.6236015324767 0.7323599883207305
20.416215870565217 297.59621762388656 0.7294569528488445
20.421443425518632 298.30380192624204 0.730139171218737
20.426670980472046 298.57427481308224 0.7315424744897718
20.43189853542546 302.06916209055987 0.7362007138209065
20.437126090378875 303.5610558015562 0.7375756155174991
20.44235364533229 305.34544663690235 0.7387200617321752
20.447581200285704 306.40167773198755 0.7393436088037891
20.45280875523912 304.5771579860057 0.7359751987121581
20.458036310192533 305.8041540837508 0.7381073312366471
20.463263865145947 306.1059835377455 0.7383827241344566
20.46849142009936 307.64714468090153 0.7412285171256885
20.473718975052776 310.98549430394 0.7446977246066
20.47894653000619 313.58475702331816 0.747037332938427
20.484174084959605 313.7604459697381 0.7475563159184815
20.48940163991302 311.877500769537 0.7449911631420659
20.494629194866434 307.7734308155768 0.7407478288945545
20.49985674981985 308.87341589457594 0.7416613514100577
20.505084304773263 310.16012812607215 0.7430187384585585
20.510311859726677 313.44034621887766 0.746993966312072
20.51553941468009 312.9373695951714 0.7464341578059214
20.520766969633506 313.2314085260205 0.74704271761503
20.52599452458692 312.2139107430003 0.746129607467027
20.531222079540335 313.9532452044737 0.7469961625739876
20.53644963449375 314.5600864623997 0.7474653127209044
20.541677189447164 315.0630811055611 0.7486718874991883
20.546904744400578 315.5683954368865 0.7490695795041047
20.552132299353993 316.5545229142717 0.7499980255031504
20.557359854307407 318.9399162843827 0.751844161297771
20.56258740926082 320.9484725131228 0.7546810249486935
20.567814964214236 321.5690858615169 0.7563987854799817
20.57304251916765 321.33081758345725 0.7561652249078334
20.578270074121065 325.58070179128146 0.7609469222329985
20.58349762907448 326.1594695340468 0.7605646822914888
20.588725184027894 324.79033829893797 0.7596278250450901
20.593952738981308 323.6977859158647 0.7594814917066709
20.599180293934722 320.73485685121864 0.7552606675991024
20.604407848888137 320.41930232387546 0.7543075769879191
20.60963540384155 319.5599692849332 0.7525924186412911
20.614862958794966 319.51804517854214 0.7527217732083723
20.62009051374838 320.4279454216932 0.7544690651794258
20.625318068701795 321.11051553908584 0.7552646575346893
20.63054562365521 320.76885987995826 0.7556904449320616
20.635773178608623 316.86868741860735 0.7510638838364792
20.641000733562038 312.84121523034196 0.7459381463150003
20.646228288515452 310.58665958392345 0.7434060507120123
20.651455843468867 311.52079224637873 0.7434198560345676
20.65668339842228 307.14391351675806 0.7382713410587513
20.661910953375695 304.7145884247975 0.7353640425484821
20.66713850832911 301.65930236226126 0.7318784826137638
20.672366063282524 302.5189968515784 0.7333945462247037
20.67759361823594 302.6359195942176 0.7336421210051425
20.682821173189353 304.2325459211126 0.7373208665457439
20.688048728142768 303.33056995709535 0.7367857621179659
20.693276283096182 305.1479658080527 0.7384651257774284
20.698503838049596 301.52521669800103 0.7336317731543281
20.70373139300301 300.37625996444393 0.7311492477893582
20.708958947956425 300.0400246540562 0.7300168401003224
20.71418650290984 300.4145794782719 0.7306929827558655
20.719414057863254 299.4130626463033 0.7286721867772198
20.72464161281667 297.54282125804525 0.7272305804899183
20.729869167770083 297.372563845853 0.7262953713118037
20.735096722723497 299.1864737976997 0.7283149438807393
20.740324277676912 300.90345849488267 0.7309725767279875
20.745551832630326 302.13671622091 0.7325739302604681
20.75077938758374 300.95601705325845 0.7327636494439866
20.756006942537155 301.8715985497571 0.7334726644189257
20.76123449749057 303.10477248207224 0.7341376096135626
20.766462052443984 303.4803935405951 0.7340911032069682
20.7716896073974 304.60123357230725 0.7351603681127299
20.776917162350813 306.5059957225168 0.7382896329680365
20.782144717304227 310.6496775522441 0.7431525729788769
20.78737227225764 312.35017742169816 0.7449787907025642
20.792599827211056 313.3209588073898 0.7455691532573163
20.79782738216447 316.54591131731803 0.7490125759120346
20.803054937117885 321.39695426650616 0.7545763195348191
20.8082824920713 325.87954964415167 0.7592531075798291
20.813510047024714 330.44122647006265 0.7643334341364378
20.81873760197813 337.15737217972867 0.7721580211479994
20.823965156931543 338.9194190589194 0.7740103093923637
20.829192711884957 341.2381879271181 0.7764555724044171
20.83442026683837 342.6995964634106 0.7780832670663944
20.839647821791786 346.0348598533905 0.7812805879909452
20.8448753767452 350.0090339778122 0.7859005444842135
20.850102931698615 350.01562379408836 0.7851957101016558
20.85533048665203 352.8235828594249 0.7884323661882363
20.860558041605444 351.276408267975 0.7872856500026643
20.865785596558858 351.5634873008168 0.7878863041837052
20.871013151512273 348.22770377239095 0.784238040359458
20.876240706465687 345.59474464845886 0.7815452597409017
20.8814682614191 343.94806558866844 0.7789921419133947
20.886695816372516 342.6969650761737 0.7776934590164984
20.89192337132593 340.84022952372754 0.7755203558249664
20.897150926279345 339.55978797774947 0.7745825286491047
20.90237848123276 337.2532439314022 0.7722233457967379
20.907606036186174 334.7077347721753 0.7684493277355173
20.912833591139588 334.3655152976246 0.7684425809041844
20.918061146093002 334.01911600695274 0.7672694572596465
20.923288701046417 334.99885736854606 0.768339639779337
20.92851625599983 335.59378359227975 0.7684200169599811
20.933743810953246 334.0978290079489 0.7672222052300635
20.93897136590666 330.96775547941326 0.7634254404201364
20.944198920860075 327.4418353720232 0.759578166016041
20.94942647581349 329.2154506811332 0.7614107253467635
20.954654030766903 332.4085558717841 0.7660101123283501
20.959881585720318 339.1221504491461 0.774030660830228
20.965109140673732 339.6121668378401 0.774324751754368
20.970336695627147 339.1558123121805 0.7734435132511008
20.97556425058056 335.71927698456017 0.7690743084574637
20.980791805533975 333.60961571378283 0.76727910003043
20.98601936048739 332.9360866529519 0.7670205881082925
20.991246915440804 333.1501826759014 0.7673491273522642
20.99647447039422 330.23127340662694 0.7635160096472752
21.001702025347633 327.2344480035018 0.7594747959175372
21.006929580301048 328.45727219479613 0.760815792203929
21.012157135254462 328.4982181524111 0.7611003298539812
21.017384690207876 327.60049753305753 0.7600036535738105
21.02261224516129 327.10431994626236 0.758587713076277
21.027839800114705 324.1015189727985 0.7550444797312101
21.03306735506812 322.09245326798504 0.752706964754957
21.038294910021534 318.0785328650693 0.7485021626763199
21.04352246497495 317.046602828946 0.7476244425819726
21.048750019928363 318.0235553446444 0.748778503732351
21.053977574881777 319.8169689200809 0.7505994837082415
21.059205129835192 321.2791136365524 0.7519030037242495
21.064432684788606 322.8703363606754 0.7537667910869588
21.06966023974202 317.1177890828532 0.7470424284633107
21.074887794695435 311.306766991855 0.7406784182011527
21.08011534964885 302.612608667108 0.7301795541366694
21.085342904602264 299.8460135589673 0.7268946570327842
21.09057045955568 298.9618736265667 0.7252577634891025
21.095798014509093 299.6354676886129 0.7257163180848923
21.101025569462507 299.59931651503825 0.7245253587609967
21.10625312441592 297.6742680233946 0.7218661019601764
21.111480679369336 295.0678804421377 0.718759276258124
21.11670823432275 291.4494389688746 0.7147314464434823
21.121935789276165 289.3264513174957 0.7127916274072666
21.12716334422958 289.29423410793083 0.7126412815959332
21.132390899182994 290.65726206646934 0.7144340071933862
21.13761845413641 293.0353770825863 0.7167470645913107
21.142846009089823 291.41235334600975 0.7142336363361889
21.148073564043237 287.5757460512374 0.709777691817345
21.15330111899665 285.50307476824486 0.7060307181685784
21.158528673950066 286.3126007034043 0.7067790629268151
21.16375622890348 285.85851674579663 0.7054425847110432
21.168983783856895 282.330619899465 0.7007229300460642
21.17421133881031 281.27703905537373 0.6997521215235449
21.179438893763724 279.10814571827405 0.6969133571045854
21.184666448717138 280.4141066780543 0.6996080082820723
21.189894003670553 282.2219505735753 0.7033516518472818
21.195121558623967 284.0669229992433 0.7064880439414236
21.20034911357738 286.0344377314615 0.7087143856918063
21.205576668530796 281.97985486461704 0.7029061262306368
21.21080422348421 280.2943669007328 0.6994171255837336
21.216031778437625 277.1013264589379 0.6944930620347042
21.22125933339104 277.8366341717451 0.6942905555272738
21.226486888344454 276.81659297542706 0.6934129997792957
21.231714443297868 277.0501859178999 0.6929639273588756
21.236941998251282 275.37291857373907 0.6904360196486886
21.242169553204697 273.6423504229735 0.6879196653049173
21.24739710815811 273.43708552875876 0.6870584077536082
21.252624663111526 275.34947222604325 0.6900374485533318
21.25785221806494 278.5880793785434 0.6932742637523178
21.263079773018355 279.8438977325722 0.694913766630875
21.26830732797177 280.4092158221272 0.6958319888009044
21.273534882925183 280.822419131489 0.6959386252129299
21.278762437878598 281.4921472676544 0.6969199903472292
21.283989992832012 282.0352029617763 0.7049524938603725
21.289217547785427 283.2338329790987 0.71754470163324
21.29444510273884 280.3382908388715 0.7206741022486128
21.299672657692255 279.0081433619456 0.7239024202485606
21.30490021264567 283.54406704190893 0.7347138726762654
21.310127767599084 285.8552699498383 0.7417104672399385
21.3153553225525 286.1563881475497 0.7452657957704142
21.320582877505913 285.1313423511574 0.7470638853510561
21.325810432459328 288.03966043203286 0.7533225745734687
21.331037987412742 293.94629768052476 0.7645551488976776
21.336265542366156 292.6533335258476 0.7662631663124869
21.34149309731957 289.11543593953377 0.7645974198529293
21.346720652272985 287.7703347280235 0.7661657619425754
21.3519482072264 288.07911848383844 0.7697947462308226
21.357175762179814 289.0767059365685 0.7729211606498229
21.36240331713323 287.33563638475874 0.7724220550699853
21.367630872086643 287.0421604265311 0.7731500964393752
21.372858427040057 286.3012925418349 0.7737954370625908
21.378085981993472 288.3110998721133 0.7789650367790589
21.383313536946886 286.6262723548502 0.7796439088039802
21.3885410919003 286.52392688434446 0.7820578008660467
21.393768646853715 289.3445501134604 0.7871972754400401
21.39899620180713 289.20410864311435 0.7895753720074258
21.404223756760544 290.8210520215505 0.7934683095079063
21.40945131171396 289.6703173019352 0.7946939933396474
21.414678866667373 289.8793809609543 0.7959814204743603
21.419906421620787 294.6834400177509 0.8042723725310736
21.4251339765742 297.741980299083 0.8102277381330064
21.430361531527616 301.413612351008 0.8167757769641477
21.43558908648103 302.1698594790396 0.8197397278519432
21.440816641434445 301.08490295492436 0.8205597157849344
21.44604419638786 299.5665221705262 0.8208005487662137
21.451271751341274 301.0438036440521 0.8247393692254683
21.45649930629469 305.008892838526 0.8315566247793392
21.461726861248103 308.8361070897142 0.8382607310615355
21.466954416201517 308.07841526253736 0.8401477355352197
21.47218197115493 304.13691301651625 0.8364585028331116
21.477409526108346 302.5629782264716 0.8369955805259846
21.48263708106176 301.5381836885275 0.8368182252518097
21.487864636015175 302.9805963772193 0.8403235979373822
21.49309219096859 302.1763389225747 0.8417692465586619
21.498319745922004 300.79147600573435 0.841934079350605
21.503547300875418 298.5040762429545 0.8411281320581042
21.508774855828833 296.3999707257901 0.8361262538631267
21.514002410782247 294.2595216769228 0.8152420391450039
21.51922996573566 295.99778377529157 0.8089264497834873
21.524457520689076 298.5564379481889 0.8066809803414277
21.52968507564249 300.3468015205705 0.8048346582587943
21.534912630595905 298.0621884958763 0.7961354772298814
21.54014018554932 294.16102910676136 0.786857542868053
21.545367740502734 293.54609420962834 0.7828124093581466
21.550595295456148 293.40616088876055 0.7809003293510407
21.555822850409562 293.86140255926387 0.7790726781061728
21.561050405362977 293.7800957934224 0.7775304048810208
21.56627796031639 292.0432118578408 0.7731661182468551
21.571505515269806 290.7420633974046 0.7701256767025364
21.57673307022322 292.42275243200083 0.7700133800446537
21.581960625176634 293.23214278817386 0.7695575110669161
21.58718818013005 291.77662391868427 0.7663730443459997
21.592415735083463 290.00558044718787 0.762557163433649
21.597643290036878 290.83047884975093 0.761521611385173
21.602870844990292 290.81618905330413 0.7601798856932789
21.608098399943707 293.6150248275728 0.7615582335354655
21.61332595489712 298.4371757904866 0.7668426033942684
21.618553509850535 301.6899406558581 0.7696103395641074
21.62378106480395 301.97758472958304 0.7694424695444493
21.629008619757364 300.46696417952904 0.7672857354283702
21.63423617471078 293.7554910105388 0.7587050657076981
21.639463729664193 293.1705360162619 0.7573904402736389
21.644691284617608 292.40043552445843 0.7549268783260279
21.649918839571022 297.0910317666382 0.7591883572202733
21.655146394524436 299.45788929175154 0.761203073693245
21.66037394947785 298.176190469724 0.7584774165015947
21.665601504431265 297.9714778774611 0.7576744327514608
21.67082905938468 302.0072390608177 0.7621380367247109
21.676056614338094 308.2192116509082 0.7698876771508195
21.68128416929151 312.0600601789087 0.7739418456423421
21.686511724244923 311.3078674874635 0.7715892924757687
21.691739279198337 310.6603668801067 0.7694523462304563
21.696966834151752 312.12709631817984 0.7702317297827435
21.702194389105166 315.45103579195313 0.7746694663367655
21.70742194405858 316.9600976018551 0.7777144869275869
21.712649499011995 316.2078756901384 0.7766194958627602
21.71787705396541 317.3097308652413 0.7767214959604968
21.723104608918824 318.9483725133592 0.7774094666822963
21.72833216387224 321.369668328365 0.7797080433122245
21.733559718825653 321.30428143699663 0.7804528576040675
21.738787273779067 324.31636837910526 0.7833111575156182
21.74401482873248 327.0617351667265 0.7860595203570929
21.749242383685896 332.46191421368917 0.7918257381095455
21.75446993863931 333.517586670655 0.7930376659248396
21.759697493592725 335.2871647415676 0.7953090089265252
21.76492504854614 336.50104439115387 0.7955820561807466
21.770152603499554 339.1013223945185 0.7981490887103487
21.77538015845297 340.02452721699973 0.7989744430794941
21.780607713406383 340.13366696760875 0.7988260430395628
21.785835268359797 346.6591995994014 0.806023442004694
21.79106282331321 351.6075002997572 0.8110452910087075
21.796290378266626 355.25533655592346 0.8153602018965053
21.80151793322004 355.95119466398086 0.8158435292542477
21.806745488173455 359.7582288872154 0.8193853008101227
21.81197304312687 363.1472208793544 0.8221904838963706
21.817200598080284 364.440216835206 0.8241282649192747
21.822428153033698 365.7912574644481 0.8264305396581522
21.827655707987113 365.50753553608604 0.826788414474187
21.832883262940527 367.37850610192237 0.8288917724218599
21.83811081789394 366.3822460457526 0.8276101665294112
21.843338372847356 362.35952439125776 0.822419457900947
21.84856592780077 356.19499919500316 0.8146760467507106
21.853793482754185 351.8875792155498 0.8094930334802574
21.8590210377076 350.0688358489541 0.8070488247218397
21.864248592661014 348.3762798286465 0.8049740522472946
21.869476147614428 348.6780278378826 0.8046865390899582
21.874703702567842 347.07354434468226 0.8028032214285911
21.879931257521257 346.4802956026087 0.8020822061270538
21.88515881247467 345.5783931735129 0.8019134273015786
21.890386367428086 345.7466611073441 0.8021857903667383
21.8956139223815 345.26836793307814 0.802021759128681
21.900841477334914 344.0327809424963 0.7993945909925927
21.90606903228833 343.90649625378745 0.7997123789590348
21.911296587241743 342.67693854605557 0.7983490883039881
21.916524142195158 338.79554324939386 0.7934925287398475
21.921751697148572 337.51965469616385 0.7911793227165085
21.926979252101987 338.303411311776 0.7908568792406464
21.9322068070554 339.8237833591875 0.7931041626523607
21.937434362008815 343.0863373123636 0.7963769852827446
21.94266191696223 343.46360926162686 0.7962414562326651
21.947889471915644 344.7985852567699 0.7974181391271976
21.95311702686906 346.1634685759215 0.798847566105614
21.958344581822473 345.58786953686723 0.7984845368798548
21.963572136775888 344.98491795438446 0.7973366697148552
21.968799691729302 343.2611654882507 0.7947011108152723
21.974027246682716 346.5998762195902 0.7980311338011434
21.97925480163613 343.74826695739887 0.7943926227112761
21.984482356589545 344.3540883515332 0.7950486264843771
21.98970991154296 343.08050987669134 0.7935300793453078
21.994937466496374 342.6003600491341 0.7922821011440188
22.00016502144979 342.25700133907463 0.7920196319619315
22.005392576403203 343.97353509010316 0.7933295594164796
22.010620131356617 345.1362971868747 0.7944676789327145
22.015847686310032 348.1152139586179 0.7978418804906424
22.021075241263446 350.4683020009786 0.8005317499380198
22.02630279621686 353.6487225674285 0.8043827320406772
22.031530351170275 357.53252051201247 0.8082180571325256
22.03675790612369 362.15594355730786 0.8134168741504351
22.041985461077104 366.41547778661135 0.8181097711237915
22.04721301603052 369.0909439837877 0.8206385234899535
22.052440570983933 374.3537907433023 0.8262296109361031
22.057668125937347 373.51127283721104 0.8248115180110391
22.06289568089076 373.1231626920694 0.8242335589006297
22.068123235844176 368.44472756033883 0.8194626568860278
22.07335079079759 363.4550573844531 0.813806678022505
22.078578345751005 361.0262132945928 0.8116530169134061
22.08380590070442 357.23198701967743 0.8066989057480426
22.089033455657834 356.21588257190206 0.8055916109766045
22.09426101061125 356.20731643238764 0.8057051654770958
22.099488565564663 356.2967681540401 0.8052582328036282
22.104716120518077 358.80091395008947 0.8078434736925159
22.10994367547149 358.53564727482785 0.8073136471304934
22.115171230424906 355.1968819528266 0.8034694957844783
22.12039878537832 353.26460879566855 0.8014510659837748
22.125626340331735 351.20940831846104 0.7986032516661415
22.13085389528515 349.92854624206564 0.7974255731027626
22.136081450238564 347.7434433199894 0.794387138083574
22.141309005191978 344.8158846922844 0.7907905545452609
22.146536560145393 340.0940801488297 0.7856592946223403
22.151764115098807 338.9678760025704 0.7837284090119633
22.15699167005222 341.0936202918242 0.7864547094962163
22.162219225005636 343.89341431529357 0.7891167076405304
22.16744677995905 343.8440313711778 0.789355337376391
22.172674334912465 343.3803864955294 0.7894477380337592
22.17790188986588 344.31171809550455 0.7896485883828015
22.183129444819293 343.0082558991147 0.788292091379457
22.188356999772708 342.7465703336825 0.7874964080940055
22.193584554726122 342.1503963140707 0.7866313646453156
22.198812109679537 342.8755073791511 0.7872841881468384
22.20403966463295 343.76709162462527 0.7872146780594165
22.209267219586366 346.8199361262725 0.7917286569106899
22.21449477453978 344.59834544384864 0.7898002381008441
22.219722329493194 346.3474124372021 0.7920564617928895
22.22494988444661 345.59547492179973 0.7909802701284715
22.230177439400023 346.3361776208235 0.7903159758558155
22.235404994353438 343.69298495546 0.7873339388594875
22.240632549306852 338.9281808345375 0.7820462957286666
22.245860104260267 335.5854895028513 0.7781979814420448
22.25108765921368 330.9768593461073 0.7734658404594436
22.256315214167095 330.4944914907765 0.7723387022864857
22.26154276912051 328.73997238091044 0.7709214137316334
22.266770324073924 327.27734371370303 0.7686116565501777
22.27199787902734 323.4225391683632 0.7633774009597166
22.277225433980753 322.25981674277574 0.7619638425023058
22.282452988934168 321.1235370444781 0.7615595227229236
22.287680543887582 318.62152358872817 0.7602378834898756
22.292908098840996 313.99542305339025 0.7547490254689111
22.29813565379441 313.61514711486285 0.7532647991094608
22.303363208747825 312.24102895185746 0.7514921480264102
22.30859076370124 311.8700504230428 0.750704629543476
22.313818318654654 311.5842152317601 0.7499992732098562
22.31904587360807 313.011004344034 0.7509533907095315
22.324273428561483 310.6120269286508 0.7477939695215405
22.329500983514897 309.6320271562385 0.7473820167381823
22.334728538468312 308.8915096823979 0.7463793640527585
22.339956093421726 307.1729191250281 0.7443361906865098
22.34518364837514 308.4098436342504 0.7458077470268458
22.350411203328555 306.15027182351565 0.7427141518511012
22.35563875828197 306.20891072242455 0.7430871650602129
22.360866313235384 305.4906291254507 0.7415204689138847
22.3660938681888 303.8670499209645 0.7403747616652535
22.371321423142213 302.75918438171436 0.7385443249106615
22.376548978095627 301.38373888882484 0.7375241925042519
22.38177653304904 300.8903169882018 0.7364326852269443
22.387004088002456 295.9851821226261 0.729636191631861
22.39223164295587 294.6897295208211 0.729234236292793
22.397459197909285 292.8849491909336 0.7280165957780639
22.4026867528627 292.4383534810142 0.7277914153102079
22.407914307816114 290.4651745172962 0.7260867522864666
22.41314186276953 288.7655570765772 0.7234837107862503
22.418369417722943 289.1457615677273 0.7231848978413833
22.423596972676357 288.25005315621854 0.7218270326976792
22.42882452762977 284.79115075834903 0.7162087473024508
22.434052082583186 282.1365462984572 0.7130913804753574
22.4392796375366 283.68926868311263 0.7148785862968821
22.444507192490015 283.69306336457936 0.7157758806054678
22.44973474744343 280.7771234565398 0.712087811490858
22.454962302396844 275.479883995978 0.7042948416144036
22.460189857350258 272.6123148398346 0.6998823724650488
22.465417412303673 273.4864979968996 0.7009461168524748
22.470644967257087 279.08131181727134 0.7099826128444265
22.4758725222105 283.061902783152 0.7160736857169399
22.481100077163916 284.72971550477683 0.7180345566846598
22.48632763211733 284.29781695473895 0.7160901662092928
22.491555187070745 282.8649960391342 0.714167553592887
22.49678274202416 281.4538230614965 0.7122493342073284
22.502010296977573 276.9821229603249 0.707147787478042
22.507237851930988 276.24016658969555 0.7060921211868123
22.512465406884402 277.2120968564717 0.7076032006734161
22.517692961837817 276.16542309784137 0.7047737364966143
22.52292051679123 273.3347396335762 0.7015255309372427
22.528148071744646 273.6357704343786 0.7022872081670956
22.53337562669806 275.6076108468726 0.7059953287608474
22.538603181651474 273.0337075838351 0.70256433193635
22.54383073660489 270.8848332097024 0.698944424968197
22.549058291558303 270.40205941510214 0.6975421087125953
22.554285846511718 273.8978231719116 0.7021499730784131
22.559513401465132 274.8862641689029 0.7039443619686024
22.564740956418547 272.96201319161594 0.7019174323976752
22.56996851137196 270.9033149363491 0.699029292618176
22.575196066325375 271.96370330647443 0.699423190134346
22.58042362127879 274.385852724161 0.7015057192130849
22.585651176232204 274.2825569224979 0.7015796124066804
22.59087873118562 275.120034526722 0.7041584991229433
22.596106286139033 274.19219141620914 0.7037155951672546
22.601333841092448 274.46693707126883 0.7040612550302502
22.606561396045862 273.73865026286177 0.7016949380306468
22.611788950999276 274.19659162076715 0.7019307842285043
22.61701650595269 272.85628482267583 0.6996507538759091
22.622244060906105 271.49518408045566 0.6978155154077145
22.62747161585952 270.01145647317077 0.6958864739886833
22.632699170812934 270.4078703366227 0.6960369279457373
22.63792672576635 274.43447589850797 0.701131528216255
22.643154280719763 275.11207477321807 0.701316831377174
22.648381835673177 276.1031201286607 0.7031830496851319
22.653609390626592 274.0884884793473 0.7018367228030445
22.658836945580006 273.5007516735527 0.7023126692539617
22.66406450053342 272.89637897946926 0.7010180688513908
22.669292055486835 274.8000405405795 0.7021258394980072
22.67451961044025 275.3118158211685 0.7022007145423934
22.679747165393664 279.7434961337036 0.7071625935212721
22.68497472034708 283.8426000397446 0.7128601619031588
22.690202275300493 285.69801733566965 0.7150561871723643
22.695429830253907 283.1788590906236 0.7114908203056147
22.70065738520732 277.93099164800634 0.7049067133550415
22.705884940160736 275.7291822229886 0.7009525995531732
22.71111249511415 281.5012273243906 0.7090493334992097
22.716340050067565 285.7826859158758 0.7138611836987525
22.72156760502098 288.29145967561846 0.7173431344530158
22.726795159974394 285.3713684948671 0.7137139401255165
22.73202271492781 286.7199789748569 0.7143144934892768
22.737250269881223 285.858453933826 0.713260775679305
22.742477824834637 286.48609254880887 0.7140068313319102
22.74770537978805 285.69196672163815 0.7131057826430152
22.752932934741466 288.59979715834965 0.7157627154660573
22.75816048969488 288.4174881038995 0.7148146740838167
22.763388044648295 292.5055329144885 0.7209616845339684
22.76861559960171 295.06423131841314 0.7261231701660076
22.773843154555124 295.70332228137505 0.7265336522936271
22.779070709508538 293.6515590140327 0.7227328292004223
22.784298264461952 291.29478627030306 0.7185215137725771
22.789525819415367 292.04215169805695 0.7197342079725041
22.79475337436878 293.6667698695224 0.7213702935223165
22.799980929322196 295.1584229564818 0.7231832335157463
22.80520848427561 299.48416438758966 0.7283719262920798
22.810436039229025 304.00725156360386 0.7326471737564442
22.81566359418244 308.24702345221294 0.7379850983670952
22.820891149135853 311.36273983679115 0.7421195689423247
22.826118704089268 312.1131005273335 0.7432230638028013
22.831346259042682 313.5643544496799 0.7449726245656313
22.836573813996097 316.55975064182604 0.74817289725925
22.84180136894951 323.10044776629695 0.7565737218896549
22.847028923902926 325.72163588937883 0.7593793183678134
22.85225647885634 325.82700228748143 0.7593813375413246
22.857484033809754 325.64449040117347 0.7589501023748965
22.86271158876317 327.9026030093014 0.7614742787104528
22.867939143716583 327.6324235367563 0.7603529009999632
22.873166698669998 324.38049533327455 0.7559100329407202
22.878394253623412 323.78024606446 0.7542194568762496
22.883621808576827 325.93159054013006 0.7568925881233931
22.88884936353024 326.6732676868015 0.7584483352771925
22.894076918483655 325.464021860789 0.7575076055315083
22.89930447343707 327.76609239904445 0.7608425624114922
22.904532028390484 327.6552279473408 0.7599198894699237
22.9097595833439 325.85830038675545 0.757888420478471
22.914987138297313 322.2967873717693 0.753006280594272
22.920214693250728 324.1231920055103 0.7558504132722291
22.925442248204142 324.2331995682013 0.7558254272891313
22.930669803157556 322.87060641752674 0.7543975288797725
22.93589735811097 319.79744011573956 0.7504813922226701
22.941124913064385 321.7164427479845 0.7527035801660591
22.9463524680178 325.501366259 0.757828817591487
22.951580022971214 327.4847135086231 0.7603514650367187
22.95680757792463 324.1303366148202 0.7554957730220686
22.962035132878043 318.9165694080438 0.7482496491285081
22.967262687831457 319.81558185112556 0.7487872680815726
22.972490242784872 323.0965326628287 0.7531926251704623
22.977717797738286 326.79185971484816 0.7575108142837965
22.9829453526917 325.1978818490131 0.7557403008655799
22.988172907645115 325.7595588874384 0.7571210538803751
22.99340046259853 324.2748878306757 0.7554956774811844
22.998628017551944 322.6517283118672 0.7542647244978694
23.00385557250536 318.78596251332493 0.7487356595304501
23.009083127458773 318.5864390084672 0.7474056815552234
23.014310682412187 321.039229838988 0.749895944889277
23.0195382373656 323.7941385000222 0.7524445050031077
23.024765792319016 326.2951805936238 0.7565106260493704
23.02999334727243 325.4774774470106 0.7559467870767514
23.035220902225845 325.4267603502838 0.7560791338848418
23.04044845717926 322.5368375016495 0.7525880226547146
23.045676012132674 320.7193056809904 0.7499794816716298
23.05090356708609 320.46780638783946 0.7502120330396851
23.056131122039503 321.667694883781 0.7508407062798044
23.061358676992917 324.84267934458967 0.7547221921249733
23.06658623194633 323.4905468743652 0.7531069869120701
23.071813786899746 318.99513102512185 0.7480932874255036
23.07704134185316 318.0771677221143 0.7474772706543151
23.082268896806575 318.7746146327606 0.7480462825616844
23.08749645175999 319.4692651873864 0.7491011617404321
23.092724006713404 315.99135357604524 0.7445290621666635
23.097951561666818 314.0236643234951 0.7419083256770548
23.103179116620232 314.9869679613071 0.7435546723890003
23.108406671573647 316.3372639772651 0.7453733899086686
23.11363422652706 314.54104461985384 0.7431992064528109
23.118861781480476 310.25387592726923 0.7386385882662485
23.12408933643389 305.37078553421 0.7316529531638241
23.129316891387305 304.52375711190035 0.7312681287340067
23.13454444634072 303.5479872372964 0.7294683638426367
23.139772001294133 301.8563421063159 0.7273586361911445
23.144999556247548 301.16612990188526 0.7264774015418909
23.150227111200962 304.61491079973206 0.7302325586654499
23.155454666154377 307.559543678327 0.7338349405523305
23.16068222110779 309.89187381794454 0.7362481746895608
23.165909776061206 310.99338713714957 0.7371378630912925
23.17113733101462 311.8035468903901 0.738461093352884
23.176364885968034 311.17555271421054 0.7377806393625005
23.18159244092145 307.3256831038336 0.7341459233232467
23.186819995874863 302.1349376784284 0.7276321205320342
23.192047550828278 300.87606326069755 0.7262955123017545
23.197275105781692 302.6585724214642 0.7280877804877267
23.202502660735107 305.7995402079086 0.7313926001416834
23.20773021568852 309.20778753332416 0.7352868570489086
23.212957770641935 309.30366800903414 0.7354302290724769
23.21818532559535 309.68046390259354 0.7360662487978329
23.223412880548764 308.2867483065119 0.734850410979863
23.22864043550218 306.26815125251056 0.732116057796409
23.233867990455593 303.14294056137 0.7284915801378268
23.239095545409008 302.6786291738371 0.7271120821763004
23.244323100362422 304.6204705826531 0.7292907687129062
23.249550655315836 306.89452138903374 0.7322347180543669
23.25477821026925 307.61817336494 0.7324782908027414
23.260005765222665 307.11425368249877 0.7322373214006614
23.26523332017608 307.6674646707986 0.7322876981676522
23.270460875129494 309.58259116664135 0.7349454511274458
23.27568843008291 312.7844548675271 0.738572939628375
23.280915985036323 311.9318128708529 0.7371592779487762
23.286143539989737 315.2128784063798 0.7414808758648148
23.291371094943152 319.69290499098486 0.7469136659159783
23.296598649896566 322.6432406913843 0.7519885903943154
23.30182620484998 323.0528715993498 0.7524580756847558
23.307053759803395 319.239452495847 0.7473667218363125
23.31228131475681 318.1755887718598 0.7459578078861274
23.317508869710224 321.5545130419678 0.7497181768149384
23.32273642466364 325.9497748450871 0.7546688879129609
23.327963979617053 331.58506215659577 0.7602014406084454
23.333191534570467 329.6844117120526 0.7570034415748568
23.33841908952388 328.0692269119351 0.7555569985143388
23.343646644477296 327.7159922049387 0.755255099357082
23.34887419943071 323.3035236430469 0.750479483934793
23.354101754384125 322.36609681870743 0.7494442280194673
23.35932930933754 322.20032376099573 0.7485905182646229
23.364556864290954 323.15296783654264 0.7497239308969473
23.369784419244368 322.6771832617491 0.7483695999446383
23.375011974197783 322.6221729797798 0.7480489837105835
23.380239529151197 324.1937287976131 0.7499825275525203
23.38546708410461 324.07017081404814 0.7496395034085163
23.390694639058026 326.18184797140435 0.7525405551066424
23.39592219401144 326.7278715460832 0.7528284047681105
23.401149748964855 326.0803703498954 0.7528119662181282
23.40637730391827 323.34974389930767 0.7494342503745541
23.411604858871684 323.07527068622335 0.7496032512751424
23.416832413825098 324.46181922183973 0.7517503635297385
23.422059968778512 324.3944443262788 0.751299899299796
23.427287523731927 325.75959750916036 0.7528014971297761
23.43251507868534 326.3376261093161 0.753160412198249
23.437742633638756 328.8622686067377 0.7558102501435564
23.44297018859217 328.15855035794664 0.7549901255300854
23.448197743545585 329.42207723237806 0.7560890356442955
23.453425298499 330.2592679210326 0.756899990790767
23.458652853452413 329.5571848807289 0.7563417694592215
23.463880408405828 327.3248731397931 0.7536262611645812
23.469107963359242 326.106834944616 0.752356846179427
23.474335518312657 327.5485911296034 0.7536297992807113
23.47956307326607 328.0840588785429 0.7542685411446797
23.484790628219486 326.32051207941475 0.7520207638789188
23.4900181831729 324.2194446227391 0.7498685094220249
23.495245738126314 322.82593608858997 0.7486479145130218
23.50047329307973 320.0625110105693 0.7458721772525697
23.505700848033143 316.72005054122104 0.7418798835915863
23.510928402986558 314.74358939299515 0.7392460071544673
23.516155957939972 312.6985927440167 0.736518368540415
23.521383512893387 312.2478845008208 0.7361119845355926
23.5266110678468 312.1201676296981 0.7355470015686563
23.531838622800215 312.11408710796053 0.7355376553503469
23.53706617775363 309.3865518956019 0.7316354849433107
23.542293732707044 308.11645984906227 0.7295411226447946
23.54752128766046 309.70855371662884 0.7305337947706916
23.552748842613873 314.85886580053915 0.7364971565929532
23.557976397567288 316.3685229463314 0.7388219174501668
23.563203952520702 315.22852098377103 0.7392474963520886
23.568431507474116 313.06197941753805 0.7372125985483468
23.57365906242753 313.25825220422035 0.7366750142247828
23.578886617380945 310.34078672396663 0.7308877635373862
23.58411417233436 308.4482969057844 0.7275015594463099
23.589341727287774 309.29215283679343 0.7277163849205704
23.59456928224119 309.91663396059744 0.7279136262303707
23.599796837194603 312.41727852441375 0.7317894123267704
23.605024392148017 313.74751178755184 0.7332768667758237
23.610251947101432 316.2011756047317 0.7360797955005823
23.615479502054846 316.9449934435915 0.7359663450772096
23.62070705700826 315.7672063263439 0.7345242179643966
23.625934611961675 312.02262106193916 0.729969509620247
23.63116216691509 310.7490590506605 0.7279379777310858
23.636389721868504 309.91158522759474 0.7270619192558295
23.64161727682192 310.7271361853877 0.7282778526538046
23.646844831775333 311.4161441196674 0.7290340008758851
23.652072386728747 315.02471976868014 0.7332863005586115
23.65729994168216 314.5568533915931 0.7317484555437244
23.662527496635576 315.83470407726037 0.7328645976228085
23.66775505158899 316.8662060251076 0.7336882688078811
23.672982606542405 320.2198169568365 0.7367573341377686
23.67821016149582 324.85917071530355 0.7411361853855012
23.683437716449234 327.68384162612614 0.7431494902879359
23.688665271402648 332.1998920394703 0.7487444925495722
23.693892826356063 337.760368927971 0.7547591779632121
23.699120381309477 340.94661472466413 0.7581192428658404
23.70434793626289 341.5525533226573 0.7580024695635762
23.709575491216306 339.01050735697686 0.7555559310944662
23.71480304616972 338.44764921400576 0.7549910674528493
23.720030601123135 336.94517196932094 0.7532617405752973
23.72525815607655 337.1200027839549 0.7535291387672529
23.730485711029964 338.0890546384353 0.7551486823468354
23.735713265983378 335.74001057764434 0.7523445084288282
23.740940820936792 333.52367229118346 0.7488029168538348
23.746168375890207 336.5271488494789 0.7507593262300145
23.75139593084362 340.1567944864513 0.754216905242209
23.756623485797036 341.76804324308904 0.7559647157326125
23.76185104075045 344.3191913918749 0.7582190692196008
23.767078595703865 347.02004414529057 0.7609040368951752
23.77230615065728 354.260039542619 0.7687805450555406
23.777533705610693 358.59143804968903 0.7731057070540134
23.782761260564108 368.3949074239253 0.7833796931330355
23.787988815517522 374.8512652356311 0.789171033167557
23.793216370470937 376.55997614557253 0.7905572394082596
23.79844392542435 375.4291218452384 0.7885303661455382
23.803671480377766 373.41720863726323 0.7867929640096891
23.80889903533118 370.3799585193758 0.7841658073653046
23.814126590284594 366.64727532484545 0.780041312576147
23.81935414523801 366.1562913937634 0.7794834822295074
23.824581700191423 362.09006085090556 0.7744306847528616
23.829809255144838 358.1867678047895 0.7706938441301366
23.835036810098252 353.98792585844774 0.7657582049396088
23.840264365051667 349.62509119251644 0.7602691636906733
23.84549192000508 346.30358282838006 0.7563662538751905
23.850719474958495 344.2800143296733 0.7535205635673224
23.85594702991191 346.124044670549 0.7557176061908244
23.861174584865324 346.9302795229239 0.755525368774921
23.86640213981874 343.1986732369288 0.7509360073485613
23.871629694772153 341.54731355900407 0.7493974094897156
23.876857249725568 336.95578985876887 0.7444804406094584
23.882084804678982 335.86020410689395 0.7434671435310366
23.887312359632396 334.1739580735508 0.7408277661885312
23.89253991458581 337.80821359236955 0.7442925035953629
23.897767469539225 334.7580376091025 0.7408846777363799
23.90299502449264 335.30478556993677 0.741503481987474
23.908222579446054 333.8329850379471 0.7407970634957298
23.91345013439947 332.72724221551636 0.7389604820838299
23.918677689352883 330.5382379688364 0.7355634667590353
23.923905244306297 330.0285128422697 0.7347825405026581
23.929132799259712 337.7371127765899 0.7432461764091198
23.934360354213126 340.4374230755695 0.7464286810473312
23.93958790916654 339.838016944313 0.7458090486654209
23.944815464119955 336.85742500330014 0.7431254867623317
23.95004301907337 336.5364601849815 0.7428869671701269
23.955270574026784 337.85501514842883 0.7441731112575458
23.9604981289802 335.4007745323421 0.7413143876556653
23.965725683933613 337.33220805537525 0.7430659084768679
23.970953238887027 338.1256077957239 0.7440611253746817
23.97618079384044 342.4287925363195 0.7488305555833585
23.981408348793856 343.31217775952024 0.7499153290984476
23.98663590374727 345.14805129832416 0.751967877863558
23.991863458700685 350.5637551637942 0.757202495232335
23.9970910136541 353.9424337965179 0.7603914001563171
24.002318568607514 353.02398028748985 0.7592369719883918
24.007546123560928 350.69679681227007 0.7569251097298721
24.012773678514343 350.6475201584317 0.7566293312790098
24.018001233467757 353.69769868153776 0.7591749326115101
24.02322878842117 356.587171530687 0.7624873837039615
24.028456343374586 359.1497188956196 0.7655438669855835
24.033683898328 363.3272030932891 0.7699647776512609
24.038911453281415 365.2949271240306 0.7720140334549478
24.04413900823483 367.05824804764325 0.773237045259341
24.049366563188244 365.5517014035563 0.7719842791950731
24.054594118141658 368.9192331148776 0.7754703471522462
24.059821673095072 370.63708282520435 0.7770439859041618
24.065049228048487 373.01697281384844 0.7799694867114868
24.0702767830019 374.15538461042064 0.7951504928684311
24.075504337955316 376.83090480558354 0.8086331133178952
24.08073189290873 376.1987567843582 0.8150864003093217
24.085959447862145 373.5465223609426 0.8181216080502866
24.09118700281556 368.54565097365696 0.818160328025578
24.096414557768973 365.4807952610828 0.8203268683550803
24.101642112722388 362.0790370720456 0.8213547034613058
24.106869667675802 357.0736616225124 0.8196915079914671
24.112097222629217 351.11917388584 0.8164409945194827
24.11732477758263 347.8420237343586 0.8159058377446428
24.122552332536046 344.04966669310176 0.8157850702855874
24.12777988748946 339.59158646308686 0.8145135404984403
24.133007442442874 336.4733644845174 0.8147465004480001
24.13823499739629 336.57355841457525 0.817891447578957
24.143462552349703 332.82863290089045 0.8166774487896717
24.148690107303118 330.75205190192776 0.8176415191661743
24.153917662256532 329.3942348518935 0.8198514534710017
24.159145217209947 331.80488662978985 0.826884901100296
24.16437277216336 329.8340184645591 0.8277395072015132
24.169600327116775 326.38597742994995 0.8262865607025461
24.17482788207019 321.26679841089714 0.8214459091868778
24.180055437023604 319.87920617924823 0.8214121317648447
24.18528299197702 320.1426384154292 0.8239143994936321
24.190510546930433 321.65119584708265 0.8291431004025722
24.195738101883848 321.149814102179 0.8313510103941232
24.200965656837262 323.3167601374469 0.8376968655132065
24.206193211790676 324.197198394889 0.8414992236526887
24.21142076674409 324.4883700074974 0.8448901409584387
24.216648321697505 321.7220590482895 0.8428471073289509
24.22187587665092 318.7152428211375 0.8411969292869237
24.227103431604334 317.3610425496065 0.8419986005869854
24.23233098655775 314.7438329602251 0.8413152225137405
24.237558541511163 310.9747759430916 0.8401039867185525
24.242786096464577 309.53066147830316 0.8409490791240529
24.248013651417992 309.2063001264803 0.8429130410907166
24.253241206371406 308.1626779992069 0.8435782991513099
24.25846876132482 304.4894291865348 0.8409341869815878
24.263696316278235 304.0114810626095 0.8420255877559811
24.26892387123165 307.06020195267274 0.8475886948758223
24.274151426185064 313.6201516210535 0.8572655832453842
24.27937898113848 317.74128425919514 0.8648522172549902
24.284606536091893 317.8701310573741 0.8667121288026831
24.289834091045307 316.3053306592357 0.8677411319227344
24.29506164599872 313.44232770297003 0.8670939170769872
24.300289200952136 316.8587783196824 0.8742254713607073
24.30551675590555 316.5719755465344 0.8763428103463805
24.310744310858965 316.4715026964689 0.8775715013331504
24.31597186581238 314.2023114858023 0.8766057631147529
24.321199420765794 318.6969454915648 0.8849478128352449
24.326426975719208 321.89221377413674 0.8914568062050755
24.331654530672623 329.24062088967645 0.9032558601197769
24.336882085626037 331.7377275834255 0.9075472704310276
24.34210964057945 335.6234705391796 0.9139957811269933
24.347337195532866 334.9654207606087 0.915439940764794
24.35256475048628 333.5538446990739 0.9164358658538677
24.357792305439695 331.35983671409997 0.9153379164355878
24.36301986039311 329.75724419164584 0.9151635091949571
24.368247415346524 328.22099989205844 0.914848238414492
24.373474970299938 330.62047361514453 0.9213732616256382
24.378702525253352 330.04460726612217 0.9233965888314877
24.383930080206767 334.1966534416601 0.9320647274804659
24.38915763516018 338.5034918668747 0.9398163019378366
24.394385190113596 340.30732165146867 0.944971962713377
24.39961274506701 335.42006410578364 0.9413738794234621
24.404840300020425 328.0563908246127 0.9329807816366142
24.41006785497384 326.98181811435404 0.9341586284270887
24.415295409927253 326.5376348932134 0.9352143362868475
24.420522964880668 324.7956766667571 0.9368547634513059
24.425750519834082 322.69859425819294 0.935198809373364
24.430978074787497 321.2485125330862 0.9349290159381888
24.43620562974091 325.06087982541084 0.941194143137911
24.441433184694326 324.9752768540314 0.9438483813253923
24.44666073964774 325.36053275427156 0.9472094007719581
24.451888294601154 324.94244537831133 0.9498872351069565
24.45711584955457 327.24379166089636 0.9554540333206083
24.462343404507983 329.6756237536164 0.9607108733132963
24.467570959461398 330.6467691642868 0.9640612957004909
24.472798514414812 334.1050607857892 0.9711099427212933
24.478026069368227 335.7710620414019 0.9766658479618548
24.48325362432164 335.6172632536437 0.9782762321593188
24.488481179275055 332.50437292701974 0.9762814520046488
24.49370873422847 333.14774514620353 0.9784672904306763
24.498936289181884 332.674213356955 0.9802316073325628
24.5041638441353 332.01384604896157 0.9804637186811367
24.509391399088713 332.2751305064617 0.98375285273267
24.514618954042128 332.232635080813 0.9862489958524335
24.519846508995542 332.43141298243904 0.9893924260572228
24.525074063948956 329.0788409207144 0.9872236832964482
24.53030161890237 326.73206307646007 0.9866352224706284
24.535529173855785 328.28964661778065 0.9927848637059691
24.5407567288092 326.0201586406912 0.992771555047801
24.545984283762614 327.4879609152442 0.9968351650592897
24.55121183871603 326.1265070176183 0.9956062647345496
24.556439393669443 332.3300849227722 1.006752450784854
24.561666948622857 334.44699909901243 1.0124554319611694
24.566894503576272 333.07242420367044 1.0130272651614116
24.572122058529686 323.2144308422079 1.0008901304965174
24.5773496134831 318.80162248508753 0.9962201588140952
24.582577168436515 313.22512258017053 0.9911511872627807
24.58780472338993 312.88709004419223 0.9931033847987809
24.593032278343344 312.6370893242742 0.9950584223757828
24.59825983329676 318.0363027238626 1.0059937025562262
24.603487388250173 317.6432613289497 1.0083520260899996
24.608714943203587 316.2106873172598 1.009780347798898
24.613942498157 315.4958560302272 1.0103837452896243
24.619170053110416 316.8901673445024 1.0142031823333695
24.62439760806383 316.1238121911814 1.0154530487618263
24.629625163017245 312.64986015451075 1.0144620349012492
24.63485271797066 312.7253440587643 1.0160636228493125
24.640080272924074 314.64900082157146 1.0213533316307364
24.645307827877488 313.34725719992065 1.0201882169727883
24.650535382830903 311.33160256864784 1.0220854674741113
24.655762937784317 311.10979940112713 1.0255094989960887
24.66099049273773 312.8819792629801 1.0301349913250906
24.666218047691146 313.80955697799305 1.032952221937305
24.67144560264456 314.8465106448827 1.0384447817142373
24.676673157597975 314.12626127516523 1.0412583951256358
24.68190071255139 314.5336489120121 1.0437092468871996
24.687128267504804 311.46551363494615 1.0393864251184168
24.692355822458218 312.360752772557 1.0429099938428363
24.697583377411632 310.91208174410514 1.0425671211190766
24.702810932365047 310.66453139316314 1.0465394925114135
24.70803848731846 309.70402813696666 1.0495901336971247
24.713266042271876 309.96789790197823 1.0542314267985453
24.71849359722529 316.574304637912 1.0669039157251323
24.723721152178705 319.00227354210415 1.0724739284997884
24.72894870713212 321.74989839450353 1.0785662308811372
24.734176262085533 313.5804061463972 1.065936463860562
24.739403817038948 314.46262435078637 1.0678672687353163
24.744631371992362 313.43567182046996 1.0684943743953281
24.749858926945777 317.63001329584995 1.0795233324552513
24.75508648189919 313.55077711254904 1.0769887453748896
24.760314036852606 312.15409443470077 1.078155888616344
24.76554159180602 312.4100391223063 1.0817007413881332
24.770769146759434 310.78681284629806 1.0808433831847601
24.77599670171285 308.15990809237957 1.077881432756687
24.781224256666263 306.2121485851682 1.0768259826919868
24.786451811619678 311.748387146775 1.0892249675894317
24.791679366573092 310.5599968492468 1.089252361252755
24.796906921526507 311.29897895820585 1.0932206201539327
24.80213447647992 306.17710328198916 1.0863385314959062
24.807362031433335 307.68095894289803 1.0924783276080807
24.81258958638675 313.8812539164173 1.1069878113485763
24.817817141340164 320.1155787954793 1.1212630432659418
24.82304469629358 318.1632615444199 1.1215465738756538
24.828272251246993 314.4793076597669 1.1171464533982507
24.833499806200408 312.7618107554478 1.118305654434736
24.838727361153822 316.460484122313 1.1280718573463053
24.843954916107236 314.73312469056464 1.1269245493486681
24.84918247106065 311.1898365377585 1.1226994551800087
24.854410026014065 314.5691718202791 1.13089373423753
24.85963758096748 321.6567876091943 1.1482560957043946
24.864865135920894 326.3715403906382 1.1591647447164486
24.87009269087431 324.562716928672 1.15952730885626
24.875320245827723 325.7202321271923 1.163097754878282
24.880547800781137 330.4292827150781 1.1758010856839118
24.885775355734552 333.5655276669014 1.1839827088981338
24.891002910687966 331.12149898977333 1.1827977574221904
24.89623046564138 332.1809624647638 1.187980007781306
24.901458020594795 333.2535733582973 1.1932312582654354
24.90668557554821 335.3261779448503 1.2015762049715484
24.911913130501624 333.61695741770075 1.2016928001950784
24.91714068545504 334.40228210094546 1.2055785377854942
24.922368240408453 333.98908590773135 1.206929948773128
24.927595795361867 334.66982407669036 1.2109500954674222
24.93282335031528 330.51873048160627 1.2060869407728139
24.938050905268696 329.2158483672232 1.206827627564037
24.94327846022211 322.64808457904445 1.1971468099249387
24.948506015175525 323.71997620213074 1.2044454134506921
24.95373357012894 326.24373709438515 1.2136487063811614
24.958961125082354 331.14892883327184 1.2276206120786182
24.964188680035768 325.4514162524691 1.219284587787715
24.969416234989183 320.37501506807985 1.2136102485139852
24.974643789942597 316.9429101824819 1.210256775739655
24.97987134489601 323.01557292641223 1.2255254571241476
24.985098899849426 327.4599111803125 1.237713486665441
24.99032645480284 330.4873192539341 1.2464517636197636
24.995554009756255 326.2228535839867 1.2411639726307342
25.00078156470967 326.39555459844604 1.2447719356195037
25.006009119663084 324.0254349683199 1.2431966152118585
25.011236674616498 325.381860317981 1.2497938947634228
25.016464229569912 327.76115647127216 1.256445227380549
25.021691784523327 331.93824741196266 1.271462598276697
25.02691933947674 336.3844821621663 1.2848679694366647
25.032146894430156 335.24557094539244 1.2878573431477613
25.03737444938357 333.7885360914478 1.2866818870072632
25.042602004336985 332.60125414829673 1.2868441009668683
25.0478295592904 333.0958104181891 1.2911644632464199
25.053057114243813 333.16880856570504 1.295045156099351
25.058284669197228 327.81904973932967 1.288001337445788
25.063512224150642 325.71446192102917 1.2875603460185001
25.068739779104057 327.5336993498492 1.2952100831105593
25.07396733405747 330.76165317952865 1.3067239558974555
25.079194889010886 337.96578445912473 1.3274265945137202
25.0844224439643 337.18375783651436 1.332868108949948
25.089649998917714 337.56900907937637 1.337933555434822
25.09487755387113 334.26174895678787 1.3346764336912806
25.100105108824543 336.8463615224242 1.3406664221422815
25.105332663777958 335.85191733835353 1.3422069974037385
25.110560218731372 343.02637612953384 1.35748375551972
25.115787773684787 345.62725429411324 1.3670526725807999
25.1210153286382 345.116996347667 1.3705243274934442
25.126242883591615 345.01717264606583 1.37595028866593
25.13147043854503 338.3330279206954 1.3684982114405826
25.136697993498444 342.10300148917514 1.3818312243838191
25.14192554845186 345.12180027905293 1.3925029849203239
25.147153103405273 351.20743190433967 1.4076124588491623
25.152380658358688 353.9606407188989 1.4154437592058255
25.157608213312102 354.28389759440745 1.4203016018572712
25.162835768265516 350.4886917093568 1.4199229563538542
25.16806332321893 344.6913288218956 1.4118339825211608
25.173290878172345 347.3102164919662 1.4212995400763813
25.17851843312576 348.00228161047863 1.4245357904428015
25.183745988079174 354.588434064858 1.443087547596786
25.18897354303259 350.89414336292714 1.44003347323671
25.194201097986003 350.5629640686987 1.4457709486695733
25.199428652939417 347.403212313807 1.4439383102110301
25.204656207892832 340.39678286988885 1.4360169855414555
25.209883762846246 338.4639092256147 1.437512798768831
25.21511131779966 340.9729324817612 1.447111836157389
25.220338872753075 346.0961407400639 1.4635841862435852
25.22556642770649 352.69366944477963 1.4820671419733407
25.230793982659904 349.6101146106066 1.4815567135794834
25.23602153761332 352.4130819964588 1.4950092339389003
25.241249092566733 348.03762651024323 1.4929621616859226
25.246476647520147 348.7217669272166 1.5014894255733715
25.25170420247356 354.38734240763114 1.5156363510517854
25.256931757426976 359.1554656273986 1.529178886332444
25.26215931238039 358.489406633699 1.536136388715355
25.267386867333805 346.5678700167351 1.5160114733873242
25.27261442228722 335.38553493712527 1.5001217945940541
25.277841977240634 333.5524088943635 1.5000188697280827
25.283069532194048 335.10737902836127 1.5071680965202012
25.288297087147463 337.0834763203109 1.5146605877229264
25.293524642100877 335.76004843012186 1.5127915150513969
25.29875219705429 335.00505074730006 1.5177024391753806
25.303979752007706 331.87071390823013 1.5150987303729448
25.30920730696112 326.9069903658657 1.5105392213924238
25.314434861914535 324.4968992551946 1.511492402884345
25.31966241686795 323.8073933354709 1.5166709314107076
25.324889971821364 326.4518857327603 1.5282145732895824
25.330117526774778 331.2330598784073 1.5436483270004786
25.335345081728192 332.3950312011321 1.5532221780217812
25.340572636681607 332.6476434271817 1.562416283332151
25.34580019163502 329.0211672483003 1.5614625496132906
25.351027746588436 327.04981712216 1.5666160185315372
25.35625530154185 327.31185850101684 1.574414661014503
25.361482856495265 332.66251337170075 1.5928303269673454
25.36671041144868 335.61066273226675 1.6095159782817443
25.371937966402093 337.0486581706376 1.6156862050747651
25.377165521355508 339.3198950466013 1.6285914090236882
25.382393076308922 337.5979997151985 1.629926357033115
25.387620631262337 334.37367548247744 1.6307450942859072
25.39284818621575 324.0493347305617 1.6121677900741138
25.398075741169166 322.6710095134791 1.6106408076362753
25.40330329612258 327.20416161424293 1.6266695900968884
25.408530851075994 332.2556498954953 1.6468109752932163
25.41375840602941 333.51785607035936 1.661058471894699
25.418985960982823 332.2579368670296 1.6665538542286298
25.424213515936238 330.1474192713313 1.6712393689271627
25.429441070889652 327.0009131073517 1.6696143608730276
25.434668625843067 319.4391035152219 1.6603241479427742
25.43989618079648 324.36440928796355 1.679305462731891
25.445123735749895 330.3752900396861 1.7061780364585648
25.45035129070331 335.00583760253403 1.7233830527278864
25.455578845656724 332.50815997406573 1.721455909863916
25.46080640061014 326.3734301689024 1.7099997304135486
25.466033955563553 330.3503357060535 1.7239870989992614
25.471261510516968 336.1551633583802 1.7488694267900537
25.476489065470382 345.3615919320746 1.7792939770018823
25.481716620423796 345.41761966019214 1.7909187217163265
25.48694417537721 346.7507936296434 1.8007142915147023
25.492171730330625 341.1376108341887 1.796773697671781
25.49739928528404 342.32395992375405 1.8071382700162242
25.502626840237454 351.6883072684056 1.8419488592846853
25.50785439519087 362.80968812856565 1.880339168923469
25.513081950144283 367.17952890858334 1.9012251070500887
25.518309505097697 369.07836966782963 1.9198970027539968
25.523537060051112 371.833053048449 1.938426242858761
25.528764615004526 373.0043804511322 1.9532782218694231
25.53399216995794 365.6123821350974 1.9393971664560983
25.539219724911355 360.68083022746896 1.9362474220240788
25.54444727986477 365.3416584554218 1.9561943214207482
25.549674834818184 368.41826027211806 1.9779359584631067
25.5549023897716 363.54545812626475 1.9731431602002687
25.560129944725013 363.62982269857883 1.9859848260576263
25.565357499678427 373.7357457250074 2.023953802574458
25.57058505463184 381.8374958174109 2.058248161997344
25.575812609585256 381.8076336987087 2.0699541756729447
25.58104016453867 373.9079300419554 2.0593758858804145
25.586267719492085 369.30800230889184 2.0600134713565486
25.5914952744455 369.4428132558806 2.070244312813285
25.596722829398914 360.5545185310973 2.060456203721092
25.601950384352328 351.71235068977893 2.044663405748415
25.607177939305743 348.4143460586429 2.0512118554997096
25.612405494259157 352.4708367454799 2.072898894147597
25.61763304921257 355.6050071795168 2.105524651686693
25.622860604165986 359.8054142350165 2.1293831754256494
25.6280881591194 354.46965691877773 2.1321331473915164
25.633315714072815 348.73838451672924 2.1210501099272383
25.63854326902623 342.6221975467322 2.1195474214310224
25.643770823979644 338.71662346502285 2.119956360922551
25.648998378933058 340.34575733100024 2.135986675539481
25.654225933886472 335.1272394553122 2.1333774030946406
25.659453488839887 326.4324696969148 2.1152965318480184
25.6646810437933 326.01661935051953 2.133347526795729
25.669908598746716 323.19298964487217 2.140179718158249
25.67513615370013 324.6349617423203 2.1732367147564813
25.680363708653545 321.50831326121295 2.177367466354748
25.68559126360696 328.22377451742057 2.2218058689250078
25.690818818560373 338.7098581954095 2.2649932282778242
25.696046373513788 336.8381952856172 2.2743190682400667
25.701273928467202 334.8643874938825 2.2772295625859176
25.706501483420617 332.5751488048936 2.2884722144846985
25.71172903837403 331.24483644126906 2.3047121767690264
25.716956593327446 331.66089797631435 2.325687537895674
25.72218414828086 329.4156681494354 2.3383850618128745
25.727411703234274 340.84540368684185 2.393094023730484
25.73263925818769 345.13191623341663 2.4300417671655667
25.737866813141103 339.02802451175177 2.4211489257173895
25.743094368094518 333.4989263025291 2.4262473274111542
25.748321923047932 325.0469798705724 2.42011702853292
25.753549478001347 338.47003768013315 2.501133702506439
25.75877703295476 345.0351622747535 2.5480796377941557
25.764004587908175 345.9071272275751 2.5703341770594985
25.76923214286159 338.64101212383963 2.5670069085945197
25.774459697815004 319.55411040296644 2.514496137587288
25.77968725276842 323.24075510045844 2.559310076975693
25.784914807721833 313.0762614229327 2.532274092712144
25.790142362675248 325.247381591992 2.611124272665193
25.795369917628662 332.1006037862032 2.662906156442391
25.800597472582076 340.08386536802607 2.7360015250727434
25.80582502753549 334.59860629881285 2.7383910706138193
25.811052582488905 330.3735907269946 2.754085426747568
25.81628013744232 326.1911506918962 2.7571186555020466
25.821507692395734 330.77765795897693 2.818938149942198
25.82673524734915 334.39293665693907 2.8759624458634927
25.831962802302563 342.6547582755919 2.9585488104573257
25.837190357255977 355.97097989116685 3.0665435584199434
25.84241791220939 349.39748216170113 3.065828008386416
25.847645467162806 349.81536793003784 3.0992142706821846
25.85287302211622 353.44528749733024 3.133242925542829
25.858100577069635 360.64841531446416 3.211768953359024
25.86332813202305 359.97149703923003 3.2463177870243696
25.868555686976464 355.6710716534701 3.290389584740078
25.87378324192988 353.64410059751935 3.33176670502328
25.879010796883293 362.406788363485 3.4297832969578153
25.884238351836707 378.488201411875 3.5536072166888197
25.88946590679012 378.99194865404127 3.6019677251305606
25.894693461743536 385.0749368299061 3.7059817312235945
25.89992101669695 362.77950837908725 3.666316977809011
25.905148571650365 339.17284827678685 3.620208080702176
25.91037612660378 332.26062030184227 3.6414678555324276
25.915603681557194 323.4118650985372 3.6743069568159323
25.920831236510608 330.35061792546514 3.7794031135765898
25.926058791464023 323.97364527264295 3.8338417798336515
25.931286346417437 334.53611404265115 3.9430872641697814
25.93651390137085 338.71066839987344 4.071607682043414
25.941741456324266 350.961393075282 4.237312642685147
25.94696901127768 346.0620058736115 4.317975695881342
25.952196566231095 347.08114133020166 4.444345937172354
25.95742412118451 348.27289484375035 4.568677415581979
25.962651676137924 343.1011907346753 4.642688985376899
25.967879231091338 343.28418014227896 4.720498505794318
25.973106786044752 333.7317322464186 4.730069580201955
25.978334340998167 339.25161101995053 4.8433106438505416
25.98356189595158 347.56989456907525 4.996157480692152
25.988789450904996 360.47382503105587 5.160542993021774
25.99401700585841 358.97048045422747 5.265978160762691
25.999244560811825 353.10478261563946 5.291586309448572
26.00447211576524 340.25455508760876 5.332265329571166
26.009699670718653 317.7062891013463 5.225199014193621
26.014927225672068 319.3199487860939 5.37807769760847
26.020154780625482 329.9435700618583 5.563327616426151
26.025382335578897 356.12465663705854 5.932765946759929
26.03060989053231 345.6593002356362 5.9739820191475115
26.035837445485726 326.7741722290517 5.960791387651613
26.04106500043914 316.82272440789944 6.030492831539696
26.046292555392554 336.9034799772178 6.379924430030061
26.05152011034597 335.49567415868444 6.583960285278774
26.056747665299383 316.26199434055985 6.555872376987476
26.061975220252798 304.0052356853518 6.701908233039444
26.067202775206212 330.6610496619594 7.1649153766287315
26.072430330159627 361.23856589436537 7.892959005637041
26.07765788511304 405.34226619825404 8.60638412250543
26.082885440066455 404.62265427343647 9.103530730323445
26.08811299501987 406.0551784883189 9.494511543166281
26.093340549973284 323.39037026865736 9.027816977048051
26.0985681049267 308.81907382494 9.343181875638523
26.103795659880113 282.90770253523556 9.623643095126234
26.109023214833528 319.58610245713453 11.146834540525266
26.114250769786942 289.7626043438752 11.629125333295423
26.119478324740356 268.5530803354614 12.924350225011155
26.12470587969377 275.8213163468068 14.964063236999788
26.129933434647185 251.5995655799217 19.756765373868195
26.1351609896006 135.01670099339117 20.47326264528823
