# Supplementary material for: Unraveling metal effects on CO2 uptake in pyrene-based metal-organic frameworks
Source: Nat Commun. 2025 Feb 11;16:1516. doi: 10.1038/s41467-025-56296-w (PMC11814143; doi:10.1038/s41467-025-56296-w)
Supplement: Supplementary file 3 — Source Data [file 41467_2025_56296_MOESM3_ESM.zip › SourceCode/SuppInf/FigureS5_Ga-TBAPy_InSitu_VariableT_PXRD/Data/GaTBAPy_0009p.dat]

0.002613777476707968 7.9049219980532985 3.1031610184992924
0.007841332430123905 8.044223608087124 2.7239741959350123
0.01306888738353984 11.705502122541512 2.7612151278655936
0.018296442336955775 15.535121422476108 2.8125871372278772
0.02352399729037171 16.874786342780638 2.9009820860908677
0.028751552243787646 17.005514596504877 2.7718772046986513
0.03397910719720358 18.201525092648144 2.3327706778888913
0.03920666215061952 16.56149077802639 2.1647231598959062
0.04443421710403546 17.717284520628027 2.057241531765324
0.0496617720574514 17.573544486508226 1.9245810925536802
0.054889327010867336 15.626666394309828 1.814058173906019
0.060116881964283275 17.23257841038219 1.8611473037191546
0.06534443691769921 16.385491696740317 1.722520026405015
0.07057199187111515 16.802525927772603 1.7066118709268316
0.07579954682453109 15.782269154447356 1.571487165038931
0.08102710177794703 16.435793026770877 1.4550291849195796
0.08625465673136297 17.06421941729189 1.4640332417355262
0.09148221168477891 17.115975167067138 1.3687886404656182
0.09670976663819485 18.7235935932464 1.3827340135894106
0.10193732159161079 17.71211717079897 1.358119693333086
0.10716487654502672 17.08373759030893 1.3126635655602779
0.11239243149844266 17.446803087115484 1.3731045759743892
0.1176199864518586 17.063076906657997 1.3923231452050198
0.12284754140527454 19.57575763496639 1.422484927921097
0.12807509635869047 20.226941674982008 1.3477319440343638
0.1333026513121064 19.775610670227085 1.303734230628379
0.13853020626552232 20.327019942105508 1.2442517469718497
0.14375776121893824 19.722380264546008 1.1980594958003838
0.14898531617235417 18.603162937792725 1.1950729221190426
0.1542128711257701 17.395000001470773 1.1363200489913965
0.15944042607918602 16.421153742937623 1.0916650180375964
0.16466798103260194 16.95075296227703 1.10136501455965
0.16989553598601786 18.23334502455156 1.107395720455968
0.1751230909394338 17.816788900258228 1.060567496186928
0.18035064589284971 19.283199495297552 1.063956085570716
0.18557820084626564 19.108901444765113 1.0263773507545493
0.19080575579968156 20.356419737523886 1.0147461294170412
0.1960333107530975 21.46024344361849 1.043897377574532
0.20126086570651341 20.952842449866434 1.041059044592371
0.20648842065992934 21.534259883610854 1.0436051760872704
0.21171597561334526 19.855537467986853 0.9974377972213242
0.2169435305667612 18.687443479862722 0.9428400813999581
0.22217108552017711 18.700934751495822 0.9277507045259713
0.22739864047359304 16.92447080793742 0.8938623319175241
0.23262619542700896 17.371848131323805 0.8882216425260009
0.2378537503804249 17.460453521539232 0.8866382588282917
0.2430813053338408 16.814586061308898 0.8556044369408953
0.24830886028725674 18.434371035724293 0.9005756563637026
0.25353641524067266 18.485512863484246 0.908001729914293
0.2587639701940886 18.11087497408132 0.9033574722669818
0.2639915251475045 17.861262216623548 0.8975223250597575
0.26921908010092044 17.71924989075778 0.8642270594713821
0.27444663505433636 17.919307190144636 0.8449610792120857
0.2796741900077523 17.23451662386122 0.818571142457489
0.2849017449611682 16.928537715376894 0.8165924912638526
0.29012929991458414 16.5209710109873 0.8005864673580616
0.29535685486800006 15.425253712167537 0.7901570860151109
0.300584409821416 16.17831007091589 0.7905891328090664
0.3058119647748319 15.89538409542492 0.7700076071639972
0.31103951972824784 17.184928316660937 0.8196969758790791
0.31626707468166376 17.642516642848555 0.8079814689755708
0.3214946296350797 18.4847409703162 0.831569269264786
0.3267221845884956 19.450086754703307 0.8563635185099754
0.33194973954191154 19.022343999112444 0.850404149302513
0.33717729449532746 19.524699503741274 0.8672021583760237
0.3424048494487434 19.223257206829118 0.8715406474402676
0.3476324044021593 19.359932285375226 0.8958563016735449
0.35285995935557524 19.358644295886176 0.8695129597756027
0.35808751430899116 20.499490903985926 0.888983018370225
0.3633150692624071 19.14542051519444 0.8383947355584943
0.368542624215823 17.884536743898252 0.7846807253856506
0.37377017916923894 17.85130428773701 0.7933924239163864
0.37899773412265486 16.90549516994322 0.7798988634155658
0.3842252890760708 17.195359798169896 0.8012787678960546
0.3894528440294867 19.35949685238449 0.8725581776045781
0.39468039898290264 20.06746135894728 0.8759464846453617
0.39990795393631856 22.20631873087971 0.894846872849484
0.4051355088897345 21.418380617491565 0.8607949565960819
0.4103630638431504 21.518089145074573 0.8576915884254355
0.41559061879656634 22.247385196203865 0.8909251067933533
0.42081817374998226 21.520976077692815 0.8912699970515862
0.4260457287033982 20.75155344376907 0.8807823460470564
0.4312732836568141 20.48754236421038 0.8667853121021076
0.43650083861023004 19.828532107226824 0.8276678420497233
0.44172839356364596 20.818919319989835 0.828073904640962
0.4469559485170619 21.469477967967777 0.8414411992952127
0.4521835034704778 22.3936417050796 0.8675358536212305
0.45741105842389373 21.93696912956583 0.8514274574768712
0.46263861337730966 21.41138828504627 0.826435885930455
0.4678661683307256 21.187976559248284 0.8010291214084343
0.4730937232841415 21.459667762514357 0.8027602688515415
0.47832127823755743 20.773616217974286 0.7965976507363212
0.48354883319097336 20.16311834900609 0.7823268969841773
0.4887763881443893 19.716662727469828 0.7795045064945372
0.4940039430978052 19.581110435096893 0.7664218099394657
0.49923149805122113 19.84653654391597 0.7689530715628518
0.5044590530046371 19.498988020022836 0.77229587019213
0.5096866079580531 19.436368260862 0.7826313858226808
0.5149141629114691 19.088525564406954 0.7877711477827813
0.5201417178648851 19.339408072965817 0.7850706737570805
0.525369272818301 18.692468989974337 0.760864923424127
0.530596827771717 19.136574834613402 0.7603683169560393
0.535824382725133 17.92837926813481 0.7281388263755605
0.541051937678549 17.067465531527723 0.7170872390570406
0.546279492631965 17.06129314751199 0.7113293840775565
0.5515070475853809 16.75613021342828 0.6955582745771542
0.5567346025387969 17.73604317020175 0.7169650015107382
0.5619621574922129 18.10680102895012 0.7112294042850005
0.5671897124456289 17.94990910348363 0.7175557812660502
0.5724172673990449 18.2847081358032 0.7292435288607719
0.5776448223524608 19.26549511382685 0.7291829354435502
0.5828723773058768 18.807282982221377 0.7202689118219254
0.5880999322592928 18.529461390085203 0.7129787537937785
0.5933274872127088 18.26536882720508 0.7212482931290608
0.5985550421661248 19.776197440980795 0.7536995123799772
0.6037825971195407 21.384907409010637 0.7846836799856227
0.6090101520729567 21.67491347007039 0.7757755095341593
0.6142377070263727 20.844001907143284 0.737039409531368
0.6194652619797887 20.201461508593958 0.7184812269444893
0.6246928169332047 20.09442506392593 0.7394937016077467
0.6299203718866206 20.174078638304408 0.7463270492191186
0.6351479268400366 20.731211837159055 0.7709197126375228
0.6403754817934526 19.35447522789348 0.7253606705951376
0.6456030367468686 19.675149505719748 0.6985382408371142
0.6508305917002846 20.602915530041233 0.6989416672625802
0.6560581466537005 20.59354250112375 0.7096318464614535
0.6612857016071165 21.533445342638586 0.7365091341170382
0.6665132565605325 20.481035042346434 0.7239864183778403
0.6717408115139485 19.654926162724244 0.7193187247187512
0.6769683664673645 20.462245344974786 0.7087159331571894
0.6821959214207804 20.28042574786013 0.691518043947251
0.6874234763741964 20.573006213114525 0.6918518560348358
0.6926510313276124 21.922678504950323 0.7067902984542679
0.6978785862810284 21.94967291230308 0.7083730762356674
0.7031061412344444 21.30375644101678 0.6929704034531281
0.7083336961878604 21.596352205801317 0.698866747483144
0.7135612511412763 21.799821620017518 0.7021557312442956
0.7187888060946923 22.114368768142366 0.7076994382048282
0.7240163610481083 23.093549904490807 0.7335158219084847
0.7292439160015243 23.036924224086572 0.7358635308550645
0.7344714709549403 23.844133106933207 0.7462156761188408
0.7396990259083562 25.486592658191558 0.7722232663108128
0.7449265808617722 25.214023030930555 0.7685229827308717
0.7501541358151882 25.08048566526137 0.7672142398394092
0.7553816907686042 26.464147791050824 0.7759544278600242
0.7606092457220202 27.529880949139105 0.7891961711279444
0.7658368006754361 30.682806854548993 0.8270284006169153
0.7710643556288521 32.64733490764172 0.846156154333969
0.7762919105822681 33.24669871044691 0.8513697608330638
0.7815194655356841 33.31572619572687 0.8446936600279563
0.7867470204891001 31.330707708747397 0.8250265201059792
0.791974575442516 30.15253027177136 0.8215058123122979
0.797202130395932 28.992359481993184 0.8043708532961883
0.802429685349348 30.524791345180947 0.8212569543817715
0.807657240302764 31.996424466626728 0.8355706313311013
0.81288479525618 35.39062441775881 0.8733449294778901
0.8181123502095959 36.72457420149861 0.8932355335008438
0.8233399051630119 36.924188693762915 0.9218140533388238
0.8285674601164279 40.22285391036806 0.9876105545435335
0.8337950150698439 45.06548586794236 1.0632862873681368
0.8390225700232599 51.04233744124222 1.1119157159361093
0.8442501249766758 55.194646276276366 1.1410241257875942
0.8494776799300918 58.7012994608222 1.1715048647000186
0.8547052348835078 58.35890201520185 1.17704096803652
0.8599327898369238 60.439659236670295 1.193160229513502
0.8651603447903398 63.32322545284422 1.2356441392344586
0.8703878997437557 65.25852990431994 1.282239297574812
0.8756154546971717 69.74217752070999 1.3057893789193527
0.8808430096505877 75.08659929795256 1.3652554905304288
0.8860705646040037 78.2333011464204 1.3628560376190546
0.8912981195574197 81.10268474650923 1.3704591693910426
0.8965256745108356 82.1613492135954 1.393127789002319
0.9017532294642516 80.80266890149952 1.378208261414068
0.9069807844176676 82.3373796551143 1.413145304375009
0.9122083393710836 83.44349080112781 1.4441477370794575
0.9174358943244996 85.11663156290354 1.451991592797139
0.9226634492779155 86.36721699574998 1.445991470385132
0.9278910042313315 86.84006215127383 1.421940357080441
0.9331185591847475 86.75533954678085 1.398662110154542
0.9383461141381635 91.46792998421394 1.4263587681564143
0.9435736690915795 91.03689718844726 1.423882843051678
0.9488012240449955 96.79968979186162 1.4737219438068325
0.9540287789984114 98.32314921423777 1.4789359343786455
0.9592563339518274 95.33676446617667 1.4514360189718167
0.9644838889052434 99.0989373813164 1.4942477692606617
0.9697114438586594 102.01099704136101 1.5097875689623295
0.9749389988120754 107.89345019990573 1.5416601311528073
0.9801665537654913 109.83056807871507 1.5396162332400185
0.9853941087189073 109.39286408856903 1.5321570032651275
0.9906216636723233 112.72214854513534 1.5549977466562852
0.9958492186257393 110.01593640027563 1.5449101386820105
1.0010767735791553 109.96682087271728 1.545511209715597
1.0063043285325712 110.58159123541145 1.5496339841239357
1.0115318834859872 109.88077429188179 1.5314709719472839
1.0167594384394032 112.9155135598652 1.5440368645839775
1.0219869933928192 118.70903939921551 1.6007307774558788
1.0272145483462352 120.65121476476484 1.607657745298925
1.0324421032996511 128.30421192895776 1.6850883920499422
1.0376696582530671 130.5958063900566 1.6811366022656578
1.042897213206483 132.23318167378304 1.6773370019210216
1.048124768159899 135.20043170458422 1.6900215534845653
1.053352323113315 132.29106071164895 1.6574933854901879
1.058579878066731 131.09520229020697 1.636374591615825
1.063807433020147 131.2133761729181 1.659442440983125
1.069034987973563 134.0232096992795 1.6689976617405473
1.074262542926979 138.4846247643393 1.697118476191847
1.079490097880395 138.38775066542107 1.674725134447016
1.084717652833811 137.1641739628067 1.6561112824935802
1.089945207787227 135.6106299635047 1.665334631548864
1.095172762740643 131.99725160398285 1.6338518119178336
1.1004003176940589 131.89973167309566 1.6517067953444793
1.1056278726474749 140.0835216392459 1.707460714914802
1.1108554276008908 143.30527319405763 1.7129071514529606
1.1160829825543068 142.55483931521297 1.6903261987891998
1.1213105375077228 143.44370989224967 1.674416348354521
1.1265380924611388 139.41684521140462 1.6484926648872866
1.1317656474145548 143.74372938462963 1.6733933099372775
1.1369932023679707 147.48071419196592 1.6938582663029798
1.1422207573213867 149.35838742030165 1.7157644173432582
1.1474483122748027 153.06454537675185 1.7368783410527153
1.1526758672282187 157.327362710068 1.737265530040476
1.1579034221816347 157.5132250918215 1.7326216822515468
1.1631309771350506 158.1252293665306 1.7297194725355018
1.1683585320884666 157.66001585136706 1.7282877522665425
1.1735860870418826 152.67770828011095 1.7173622241097661
1.1788136419952986 149.55227638447184 1.7022021535664182
1.1840411969487146 149.0476800456304 1.6864062813875165
1.1892687519021305 148.27211488337156 1.6735749054646112
1.1944963068555465 152.7162873009056 1.6778286542712655
1.1997238618089625 156.07083828725138 1.6685026618092291
1.2049514167623785 160.96959705301902 1.714510846250891
1.2101789717157945 164.07212170999435 1.7535152928679902
1.2154065266692105 166.26824521540044 1.774385883453041
1.2206340816226264 170.63735518413264 1.8205215745162984
1.2258616365760424 168.06206932327547 1.8006531810547353
1.2310891915294584 169.63509853855996 1.7805178949688751
1.2363167464828744 168.2276947944487 1.769275864585865
1.2415443014362904 167.82605067037238 1.76034772212329
1.2467718563897063 166.46696270140043 1.7591124919728998
1.2519994113431223 167.84723139522197 1.7655998314381256
1.2572269662965383 170.29054112815098 1.765325496167416
1.2624545212499543 175.31052634299516 1.7732378387385441
1.2676820762033703 175.31443264376492 1.7693191193412106
1.2729096311567862 172.3658719797378 1.7573168280499916
1.2781371861102022 173.02716595847318 1.779204147386287
1.2833647410636182 175.98361636507698 1.8089572086316363
1.2885922960170342 180.5003844847143 1.860962536756056
1.2938198509704502 180.85071308250332 1.856922839355499
1.2990474059238661 181.47245175618207 1.8461704749475205
1.3042749608772821 181.4430987972096 1.8208947497840795
1.309502515830698 180.3233500386553 1.7866745476133032
1.314730070784114 176.74981660606466 1.7500426234710442
1.31995762573753 179.140142109778 1.7577547788738113
1.325185180690946 179.55614074793016 1.7734260586268682
1.330412735644362 178.48859016240738 1.7630425908898195
1.335640290597778 183.16355782697556 1.8026185295897355
1.340867845551194 182.28319023323692 1.7820138938382388
1.34609540050461 181.66664443037973 1.7673571954120582
1.351322955458026 184.41217228291188 1.778487033687245
1.356550510411442 179.82082262485395 1.7393121965092773
1.361778065364858 175.62436831727257 1.7184299579681044
1.3670056203182739 172.66756154850881 1.70940008381113
1.3722331752716899 170.56594692890008 1.7095548268430365
1.3774607302251058 176.87777114944024 1.7324043894478656
1.3826882851785218 181.3810927605264 1.745322081514322
1.3879158401319378 194.29207357586162 1.8101540267126501
1.3931433950853538 198.49836520809276 1.8436275812246816
1.3983709500387698 199.9559590185821 1.8606428113253752
1.4035985049921857 193.25135485121504 1.8162385099467582
1.4088260599456017 186.45653673428427 1.7925236707891152
1.4140536148990177 191.1308174865718 1.8335609656393055
1.4192811698524337 194.8398100629336 1.8729864123766464
1.4245087248058497 196.63841323504752 1.8821393853040342
1.4297362797592656 198.44857409696638 1.8732991940481325
1.4349638347126816 193.80017590329427 1.8370332806069583
1.4401913896660976 187.67892818809602 1.7807694710440893
1.4454189446195136 190.13674736033897 1.7759149973397683
1.4506464995729296 186.25346438991772 1.743004793441058
1.4558740545263456 190.9048055329116 1.765937596556088
1.4611016094797615 190.45763340408317 1.7761535228384815
1.4663291644331775 188.8775360236878 1.7767820308855302
1.4715567193865935 193.87081443676416 1.7931277140295816
1.4767842743400095 193.3717620687012 1.7808383605449016
1.4820118292934255 194.68494219374455 1.7859512640364537
1.4872393842468414 191.59228485908784 1.7578201134108333
1.4924669392002574 192.93928425674753 1.7645657641449197
1.4976944941536734 193.6077795691195 1.7579062789113893
1.5029220491070894 190.42132571855558 1.73816789306902
1.5081496040605054 194.5298388720895 1.7663479335493233
1.5133771590139213 200.07673402280923 1.8065157110052579
1.5186047139673373 205.33555206034634 1.837426131083615
1.5238322689207533 212.4294204647401 1.8671230659435698
1.5290598238741693 206.30023311928687 1.8329312867734273
1.5342873788275853 202.1794372162098 1.8145558247642835
1.5395149337810012 198.62178517149448 1.7965406319242807
1.5447424887344172 196.16034077034197 1.7931318057389587
1.5499700436878332 196.58422037855186 1.7952370689535395
1.5551975986412492 202.2784651235652 1.8110740149364828
1.5604251535946652 212.7481180737484 1.8612472808884313
1.5656527085480811 215.7880680433912 1.8574910776193119
1.5708802635014971 220.26888295581475 1.859640981249499
1.576107818454913 218.74432474429983 1.8745357626855668
1.581335373408329 214.67990488259565 1.850118519159617
1.586562928361745 218.37652471092122 1.8501376226968136
1.591790483315161 220.27952739608853 1.8491213963040276
1.597018038268577 215.78291803307238 1.8069705140805254
1.602245593221993 215.92571035794472 1.7868819680305579
1.607473148175409 221.59125220953268 1.8208855082074111
1.612700703128825 227.2478023236087 1.8529443151084382
1.617928258082241 227.98831425304112 1.8574361263090824
1.623155813035657 231.82991504794862 1.893994233503068
1.628383367989073 233.2995357952326 1.8993031416498452
1.6336109229424889 235.32224406412212 1.8991871331989565
1.6388384778959049 234.65756643451007 1.8801939969602517
1.6440660328493208 232.28457647187082 1.8490724182728409
1.6492935878027368 238.688021223396 1.8705277142383312
1.6545211427561528 243.66533746454144 1.8958952361077714
1.6597486977095688 251.2720798654025 1.9292914759970223
1.6649762526629848 263.1760206282049 1.9763891170074537
1.6702038076164007 272.77555119561964 2.0257963812651965
1.6754313625698167 274.92186106381257 2.024174946048456
1.6806589175232327 283.98201760085306 2.0575301884186494
1.6858864724766487 284.266644369561 2.0591065684512873
1.6911140274300647 280.5693659690895 2.0265474226917455
1.6963415823834807 282.4424986263555 2.0274160194942157
1.7015691373368966 278.1909506639133 1.998017399281686
1.7067966922903126 273.48508220886964 1.9488119917829552
1.7120242472437286 268.9371447992065 1.9226913139388702
1.7172518021971446 269.1389117344248 1.912307596747759
1.7224793571505606 276.8170934072717 1.9372161173786344
1.7277069121039765 281.29624888508374 1.9657657864635076
1.7329344670573925 291.0303574521174 2.0023130849248787
1.7381620220108085 292.83503196828195 1.984710951173626
1.7433895769642245 292.80665813312197 1.9685467502294853
1.7486171319176405 292.30431687320515 1.9461679987636475
1.7538446868710564 302.3255357641517 1.9900076026583167
1.7590722418244724 308.93719420101144 2.0069264528007342
1.7642997967778884 314.3344572941687 2.0423928977196972
1.7695273517313044 316.75414578663054 2.044737315761268
1.7747549066847204 307.80479477830283 1.988153647461084
1.7799824616381363 297.26709396350896 1.9477539127585404
1.7852100165915523 299.81040186770576 1.9371612553262108
1.7904375715449683 298.7378750432218 1.9235496684862428
1.7956651264983843 300.9604957812477 1.9244939238035152
1.8008926814518003 305.8967198309271 1.9223871271198898
1.8061202364052162 306.2255053140855 1.9219114854481507
1.8113477913586322 309.9575098522646 1.9243750434666835
1.8165753463120482 311.1740723890044 1.916975660616569
1.8218029012654642 311.4674605239724 1.9132906601671438
1.8270304562188802 312.68503477891556 1.9020483884053365
1.8322580111722961 315.1512429547114 1.9020852047148225
1.8374855661257121 320.7002766420759 1.9218011743970818
1.842713121079128 326.2855628686905 1.9373590021775497
1.847940676032544 332.13317746949514 1.9382962849866376
1.85316823098596 343.075356572749 1.9788686794224348
1.858395785939376 344.9955721015431 1.968086648607751
1.863623340892792 344.02263147685375 1.9752056715049482
1.868850895846208 333.7136568130453 1.9303555838266824
1.874078450799624 323.076557873924 1.8832706238338977
1.87930600575304 321.88996138144097 1.8753216206334948
1.884533560706456 318.86144995681997 1.8458568589821565
1.889761115659872 314.6074948544658 1.8096436677464143
1.894988670613288 319.9518993669975 1.8210998393899749
1.9002162255667039 325.2352072019678 1.8261468043181117
1.9054437805201199 327.7612623227023 1.8275443821455082
1.9106713354735358 327.58315005788023 1.804853621537994
1.9158988904269518 324.7490054894351 1.780249043416199
1.9211264453803678 324.785486111207 1.773323418759212
1.9263540003337838 330.8484721337709 1.7968611834407102
1.9315815552871998 332.89324324414264 1.8114155934194034
1.9368091102406157 325.2378510778306 1.7724489898961244
1.9420366651940317 311.5647087051164 1.702587115039519
1.9472642201474477 298.3244123339268 1.6509817477289408
1.9524917751008637 296.014425665785 1.63148284435737
1.9577193300542797 300.81359095681006 1.6561212543456205
1.9629468850076957 300.2601368982148 1.6554742780115324
1.9681744399611116 303.97111471644683 1.645466318744679
1.9734019949145276 308.32371224699006 1.650055477633735
1.9786295498679436 304.39076847929795 1.6162833213198848
1.9838571048213596 303.9988660751783 1.6017733571921913
1.9890846597747756 300.74156469440504 1.5845844417950796
1.9943122147281915 294.16057276562486 1.5566832805790203
1.9995397696816075 297.66327941391125 1.57653366655101
2.0047673246350235 295.86010900960804 1.5867973391052774
2.0099948795884393 293.8549943080024 1.579455782789898
2.015222434541855 292.13113193436993 1.5613760200940257
2.0204499894952708 291.88726536731855 1.5424088426076015
2.0256775444486865 290.18938656457794 1.5213732156191084
2.0309050994021023 291.0995356332876 1.5194370705770675
2.036132654355518 293.47089412731486 1.535131357331177
2.041360209308934 293.3905250860442 1.5485218062128654
2.0465877642623496 294.23974899318915 1.5476318497861046
2.0518153192157653 288.9247172129381 1.5163286333450863
2.057042874169181 283.2738228178929 1.4893432109887568
2.062270429122597 286.0632751801014 1.4982286643319225
2.0674979840760126 285.8442415679032 1.5003701929175879
2.0727255390294284 286.7595125781363 1.5098365741070097
2.077953093982844 290.7569269749445 1.5221302010180422
2.08318064893626 287.32713518536036 1.5215752985813507
2.0884082038896756 284.60461293793503 1.5099182751740203
2.0936357588430914 279.7052859944644 1.4893564783496123
2.098863313796507 282.7985610715701 1.5060859770130315
2.104090868749923 284.8830981081616 1.5199668245593496
2.1093184237033387 282.36540494319485 1.5011714374436635
2.1145459786567544 278.75450923569815 1.4838546116012172
2.11977353361017 273.4127810481351 1.459909939847372
2.125001088563586 274.276690543527 1.4598951676114975
2.1302286435170017 277.90798109513247 1.4693309239518182
2.1354561984704175 277.6510005016955 1.469727696391532
2.140683753423833 278.4026345752218 1.4677694558180383
2.145911308377249 276.49461845702933 1.467316448833572
2.1511388633306647 275.6056105449387 1.4707026743688005
2.1563664182840805 277.82285859365123 1.4718340173816769
2.1615939732374962 276.3707042910363 1.4662848362607792
2.166821528190912 281.38550376286594 1.5009233349649544
2.1720490831443278 281.47878666693873 1.5024344087420858
2.1772766380977435 278.9217241273815 1.5032562649406407
2.1825041930511593 280.12530694191304 1.4946843095703748
2.187731748004575 284.1355243035841 1.4892472344095713
2.192959302957991 286.67041273775044 1.4938164815035464
2.1981868579114066 286.2157609550387 1.486443597524421
2.2034144128648223 287.95541571594447 1.5032654690642924
2.208641967818238 282.6292467909726 1.4838088155941669
2.213869522771654 278.5311250407702 1.4688283166474332
2.2190970777250696 274.6384870594483 1.4485491222950446
2.2243246326784853 273.7096669309015 1.4492238177043435
2.229552187631901 277.74605276893317 1.4743113814022775
2.234779742585317 281.58582273341324 1.491718575194141
2.2400072975387326 283.6996966853891 1.5060104956874116
2.2452348524921484 283.9768218396675 1.4999649694957036
2.250462407445564 281.65655272527306 1.486772762005106
2.25568996239898 283.236855216643 1.4985968347139471
2.2609175173523957 284.21240708308204 1.4988497995085708
2.2661450723058114 280.82358614042215 1.4725448103219614
2.271372627259227 274.80909601334207 1.4396930153928214
2.276600182212643 278.29668089877765 1.4526042931721765
2.2818277371660587 277.72764744490706 1.4622187822919803
2.2870552921194744 275.96202802977973 1.4612906930320397
2.29228284707289 277.93526534956777 1.4716249741522838
2.297510402026306 276.79243695805604 1.4552478390102088
2.3027379569797217 283.04829175437226 1.4756058264610121
2.3079655119331375 291.0156790857868 1.5043827585182765
2.3131930668865532 287.17744563528544 1.4921595737930085
2.318420621839969 285.01206981278176 1.4774061738296367
2.3236481767933848 279.99651116710567 1.4483674950754342
2.3288757317468005 275.1195891086312 1.4313889572525684
2.3341032867002163 272.1612895059949 1.4079697453671955
2.339330841653632 271.3446293214409 1.4070008562345726
2.344558396607048 268.4660065452376 1.405414620858186
2.3497859515604635 271.0027175479437 1.4191292823035306
2.3550135065138793 272.1698297450925 1.4232521646215393
2.360241061467295 275.5706096923294 1.432635166370728
2.365468616420711 277.78210251885076 1.4281303964445489
2.3706961713741266 284.521134205695 1.4362736062144714
2.3759237263275423 286.27978802417056 1.4444826133442499
2.381151281280958 287.63912598937065 1.446968198149042
2.386378836234374 286.3320779860719 1.4412267888404362
2.3916063911877896 283.9904000169778 1.4457974111434213
2.3968339461412054 280.0826619483427 1.4423274499708343
2.402061501094621 278.54317200443717 1.440418043703636
2.407289056048037 275.21080903782195 1.4321806629878953
2.4125166110014526 274.1222662571944 1.4291778609503698
2.4177441659548684 280.1961026089638 1.4440882985358878
2.422971720908284 276.36640369867456 1.4175582578502963
2.4281992758617 279.11652406730923 1.4247128816065922
2.4334268308151157 275.9606773917177 1.3988596923828431
2.4386543857685314 278.2148068817326 1.4028709829191257
2.443881940721947 278.8758266167039 1.395945676728222
2.449109495675363 283.6479902988918 1.4077562107933492
2.4543370506287787 285.0949513073974 1.4071164603204298
2.4595646055821945 290.98786693915594 1.4093694671074983
2.4647921605356102 305.0863128166936 1.4233276840158224
2.470019715489026 314.53738119933826 1.4110558943190572
2.4752472704424417 344.4865588399155 1.4528468098159146
2.4804748253958575 399.7811821625047 1.5382704761274058
2.4857023803492733 509.78637565905285 1.7090137482367773
2.490929935302689 733.6119929379282 2.0282676568013844
2.496157490256105 1154.9451685652898 2.53046463366429
2.5013850452095205 1785.0272266419395 3.13723303231841
2.5066126001629363 2535.4997684667023 3.7322191849446043
2.511840155116352 3312.2459072892852 4.273533602105819
2.517067710069768 3913.779994922696 4.635616063616607
2.5222952650231836 4277.559108420442 4.850937942012635
2.5275228199765993 4401.453933136335 4.91954695641503
2.532750374930015 4356.78931418513 4.8944225459180375
2.537977929883431 4319.641583895241 4.859965732043406
2.5432054848368466 4397.926205695851 4.900311676049809
2.5484330397902624 4630.008384708726 5.007949512670915
2.553660594743678 5077.373550304918 5.2467495520730685
2.558888149697094 5642.589533879766 5.524679446602394
2.5641157046505096 6261.798069592307 5.827124179472376
2.5693432596039254 6662.989396229144 6.001279578462032
2.574570814557341 6688.987985782602 5.995473246708095
2.579798369510757 6292.4794879002275 5.790486128386102
2.5850259244641727 5516.68289765147 5.414087179727542
2.5902534794175884 4480.418288335911 4.873644343503444
2.595481034371004 3398.256774977799 4.234443853111524
2.60070858932442 2445.3542369014 3.596385720950087
2.6059361442778357 1686.1847600641142 2.989552847386301
2.6111636992312515 1159.6254416353452 2.490692377170597
2.6163912541846672 819.4674248372415 2.094296462984273
2.621618809138083 612.1438427705824 1.8199764650466486
2.6268463640914987 500.723544059008 1.6497952254328343
2.6320739190449145 433.97458913499656 1.546874795747731
2.6373014739983303 394.85784167348805 1.4867457959406336
2.642529028951746 370.99721708090243 1.4503396163952185
2.6477565839051618 347.3916050975809 1.408644943070372
2.6529841388585775 328.5127313228161 1.3717638396049527
2.6582116938119933 313.6317993362449 1.3413322708012683
2.663439248765409 305.1780812605927 1.3369375404630504
2.668666803718825 299.87572487965224 1.3362276081858084
2.6738943586722406 293.90961781259307 1.322070158630928
2.6791219136256563 292.93841779295514 1.3247240295226035
2.684349468579072 283.4498144158886 1.3007550353644555
2.689577023532488 286.96914416861335 1.3212139692286422
2.6948045784859036 290.81604801196943 1.3428536925547576
2.7000321334393194 296.8377504436016 1.3689249027448533
2.705259688392735 299.7799444241187 1.3835077383004328
2.710487243346151 302.5196489180735 1.3862235435511483
2.7157147982995666 303.17543343057224 1.3910789315892946
2.7209423532529824 306.45541857369943 1.3987963113098543
2.726169908206398 307.71515192885295 1.4161859131826695
2.731397463159814 307.09579533993997 1.420525367894068
2.7366250181132297 306.18803371355193 1.421641710139816
2.7418525730666454 305.59550025425614 1.4238453375651352
2.747080128020061 299.95859772475103 1.4065342970930128
2.752307682973477 293.0716591087605 1.3855220692998558
2.7575352379268927 293.96626958975736 1.4024327398361676
2.7627627928803085 291.85373435871327 1.40285151969623
2.767990347833724 292.46663933927374 1.4121436576674902
2.77321790278714 290.6159654546776 1.4173867175296502
2.7784454577405557 288.0783571611176 1.414810637552566
2.7836730126939715 288.42853176023226 1.418825096304458
2.7889005676473873 290.4996045056183 1.4362706341680391
2.794128122600803 286.6003090259837 1.426773154591985
2.7993556775542188 284.92467104816456 1.4141189206354619
2.8045832325076345 285.01291371366193 1.4233472907231182
2.8098107874610503 293.75927426814434 1.4555343140996548
2.815038342414466 298.9429453485471 1.4765926637795221
2.820265897367882 303.1213722223256 1.4933893346303138
2.8254934523212976 297.52743122865854 1.4718539496492642
2.8307210072747133 293.01600310062025 1.4632230771381696
2.835948562228129 292.87947487426317 1.4678737618421351
2.841176117181545 287.21777111980435 1.460497582849177
2.8464036721349606 284.0151506299638 1.4540663053091312
2.8516312270883764 278.48108009054596 1.4390964014688827
2.856858782041792 274.12577988123167 1.4211769183794152
2.862086336995208 283.0623416368192 1.4465751067302544
2.8673138919486236 283.1658773136912 1.4477394921119302
2.8725414469020394 286.17511390625816 1.4558770600985733
2.877769001855455 285.4592483716687 1.4585437174172136
2.882996556808871 279.2570697488203 1.440826911647014
2.8882241117622867 282.64893181924253 1.4550689065422564
2.8934516667157024 285.6585705811856 1.4690831986132138
2.898679221669118 292.23456158569564 1.4913673808989396
2.903906776622534 287.0739015251181 1.4599288821732892
2.9091343315759497 288.19770433007557 1.4545107867647578
2.9143618865293655 287.50550594925727 1.4558024355921535
2.919589441482781 290.0790125244177 1.4650586155115353
2.924816996436197 296.50478621771697 1.4839071255561351
2.9300445513896127 300.8351609929388 1.4992471759391417
2.9352721063430285 306.6795224250163 1.5247848149163619
2.9404996612964442 309.11677046574107 1.530823128683989
2.94572721624986 311.5579928760882 1.5338924966000054
2.9509547712032758 311.6254695689928 1.5322496461341577
2.9561823261566915 304.30261373091486 1.495580759105625
2.9614098811101073 294.5423291565064 1.4485682289147486
2.966637436063523 285.98394413222866 1.4196149370565299
2.971864991016939 281.396912630378 1.3998578352718192
2.9770925459703546 275.39366618980114 1.3726758596879176
2.9823201009237703 279.23469088013456 1.3779906485628455
2.987547655877186 283.2451017148029 1.3812022063684692
2.992775210830602 287.05709370502524 1.3965323279429993
2.9980027657840176 290.53006619228637 1.406176643774977
3.0032303207374333 289.39191816613413 1.3951771443443755
3.008457875690849 289.56300512503975 1.3881832009560917
3.013685430644265 293.44150482452966 1.3848795391583058
3.0189129855976806 298.4270609648967 1.3929230391615863
3.0241405405510964 299.94273437429774 1.3883529749618648
3.029368095504512 302.07508732898975 1.3963518894080726
3.034595650457928 302.0354487678978 1.3888250046880881
3.0398232054113437 302.31036179797445 1.3844627512579162
3.0450507603647594 304.6377757559069 1.3869383573748852
3.050278315318175 310.2721083624911 1.3975502368565027
3.055505870271591 312.7849582338018 1.3950310010959461
3.0607334252250067 318.39074913507346 1.4018034087832945
3.0659609801784224 323.31988875696817 1.4061088018888015
3.071188535131838 322.1976483853146 1.4000498900566472
3.076416090085254 320.268732488153 1.385931254853806
3.0816436450386697 324.223655929075 1.3797459714181897
3.0868711999920855 333.21298024057717 1.3887450484329467
3.0920987549455012 347.1340197326821 1.4133404992691176
3.097326309898917 355.8254618563465 1.4207204473058126
3.1025538648523328 359.62634206563666 1.4134458852589482
3.1077814198057485 371.178139761864 1.4299455150709677
3.1130089747591643 383.96580648450225 1.4439984660519085
3.11823652971258 397.4861695139257 1.469129347663174
3.123464084665996 406.73892008998143 1.4789058935848949
3.1286916396194115 421.03822803126883 1.494299095595696
3.1339191945728273 439.74879605373974 1.5133672040736825
3.139146749526243 468.3479717890979 1.5531086014444317
3.144374304479659 492.2935837072975 1.5851651270769809
3.1496018594330746 520.3407941501567 1.6306737825212856
3.1548294143864903 540.7084508415657 1.6601607040563775
3.160056969339906 563.4538718026415 1.6896128695353119
3.165284524293322 593.5177033440868 1.7299571978449297
3.1705120792467376 628.4794609505608 1.7791574561858465
3.1757396342001534 667.4227793854279 1.8302341914606208
3.180967189153569 698.2115049553273 1.8679772257961733
3.186194744106985 715.3834529102443 1.8844647353721231
3.1914222990604006 736.93953253994 1.9127923963132036
3.1966498540138164 747.868909879764 1.9311119324424872
3.201877408967232 744.9184319787797 1.9300574830521906
3.207104963920648 732.5638149808024 1.9057383852015146
3.2123325188740637 710.2642650403266 1.8746843882747044
3.2175600738274794 686.3171270018092 1.840941963046727
3.222787628780895 656.101522533184 1.799768565064665
3.228015183734311 624.4609270926858 1.758419671796481
3.2332427386877267 588.4887858333415 1.7027813341927365
3.2384702936411425 559.0267908723548 1.6575102503359975
3.2436978485945582 530.3584442762727 1.6135167923566407
3.248925403547974 506.7240552109939 1.5780825343577363
3.2541529585013897 487.1083235343658 1.545365340341158
3.2593805134548055 475.62751230567136 1.5211598304800868
3.2646080684082213 469.8491072479678 1.507683720873069
3.269835623361637 471.63210254398285 1.5104499488727912
3.275063178315053 476.4758032505732 1.5191790523850326
3.2802907332684685 490.8272419092005 1.540342468972922
3.2855182882218843 513.7818608406413 1.570629871250827
3.2907458431753 541.1778421017343 1.6102321093157297
3.295973398128716 573.9407492038569 1.6554142371800968
3.3012009530821316 600.0595177476231 1.696367944088555
3.3064285080355473 603.4887524592845 1.7004994767274568
3.311656062988963 596.1827208969481 1.6887124463506529
3.316883617942379 565.5115740828168 1.6360869691856532
3.3221111728957946 535.3498468507827 1.5882258061748744
3.3273387278492104 501.9817372959091 1.5385499106644236
3.332566282802626 469.7705492803836 1.4967450347477569
3.337793837756042 437.60884047786334 1.456536761761679
3.3430213927094576 402.06779719640645 1.4093960120674036
3.3482489476628734 370.5613096827109 1.3600696696201469
3.353476502616289 348.0497593303546 1.3257738034129742
3.358704057569705 331.7763530304848 1.3031787899537721
3.3639316125231207 314.2494729013007 1.2735817650951973
3.3691591674765364 305.5373238019902 1.2758790072981603
3.374386722429952 294.77012908916316 1.265920455990509
3.379614277383368 284.778096544918 1.2566025289311298
3.3848418323367837 281.79836717491145 1.260440706425127
3.3900693872901995 277.3283782863778 1.2539099998652883
3.3952969422436152 272.1629831737977 1.2416046167376196
3.400524497197031 265.5197596903306 1.228074189398444
3.4057520521504467 258.57500847759695 1.2101103363254786
3.4109796071038625 253.18426920185664 1.1998701043320528
3.4162071620572783 254.11319537368755 1.1984357724128203
3.421434717010694 257.80971384224813 1.212399705087928
3.4266622719641098 259.740158128393 1.2220385300279049
3.4318898269175255 268.8148684747253 1.2521048618672779
3.4371173818709413 271.47334575928954 1.270374468068236
3.442344936824357 268.9361190682701 1.2597714520598533
3.447572491777773 264.2539257401238 1.245511831279792
3.4528000467311886 259.68760100370304 1.237242875622249
3.4580276016846043 255.2289379562621 1.220359941792961
3.46325515663802 258.66636612503254 1.2194364801687088
3.468482711591436 262.4178880151484 1.2228383256297215
3.4737102665448516 262.21863921455997 1.2230838096685588
3.4789378214982674 262.9760206028779 1.2190024890252413
3.484165376451683 258.7350071827801 1.2039784047314437
3.489392931405099 259.92132948967526 1.2161544742521793
3.4946204863585146 264.5591222553104 1.2290464807305619
3.4998480413119304 272.09164541916016 1.2428289244415496
3.505075596265346 276.6013836430879 1.2493254991304183
3.510303151218762 280.25683679829837 1.247432263270512
3.5155307061721777 285.1008627821302 1.2508849236150965
3.5207582611255934 285.3666852422457 1.2520228462327767
3.525985816079009 291.7380925349446 1.2495402491702352
3.531213371032425 300.11432535129035 1.2571339247577147
3.5364409259858407 307.235234305115 1.257304953227286
3.5416684809392565 319.624433099696 1.2651231887850385
3.546896035892672 336.43931103851713 1.2855416230587218
3.552123590846088 370.6020030229018 1.3381487238754564
3.5573511457995037 433.2986801277168 1.432310945475433
3.5625787007529195 546.6366680063422 1.5951535756261281
3.5678062557063353 772.6541356313328 1.886568590565719
3.573033810659751 1279.9588079271462 2.4222554835785335
3.5782613656131668 2365.2798569879005 3.2932931084971266
3.5834889205665825 4498.021032569482 4.541784112520923
3.5887164755199983 7788.79272122601 5.97618655250693
3.593944030473414 11736.966055142992 7.287873338504177
3.59917158542683 14958.990777136378 8.180623001423807
3.6043991403802456 16679.470047536524 8.61452776088539
3.6096266953336613 16326.38994037879 8.500016446366642
3.614854250287077 14303.463459427752 7.958378973403838
3.620081805240493 11316.369960512082 7.079080723554787
3.6253093601939086 8210.02336565334 6.043205996752542
3.6305369151473244 5581.5970459206865 4.978940799354826
3.63576447010074 3531.096232476485 3.9511338496392643
3.640992025054156 2277.912212748256 3.155734503248829
3.6462195800075716 1452.4443152091196 2.5135649663885524
3.6514471349609874 998.6853843328485 2.07984941763981
3.656674689914403 747.0409600330455 1.800443105534696
3.661902244867819 600.1195473282685 1.613185484168813
3.6671297998212347 513.9195954858914 1.4938282605255322
3.6723573547746504 459.65044131445944 1.4168663237622332
3.677584909728066 419.3612290839236 1.36445342895559
3.682812464681482 389.73478213540375 1.3233864445357595
3.6880400196348977 364.3966287289374 1.2922693366072837
3.6932675745883135 343.3726410947863 1.2567178140229833
3.698495129541729 326.9297599731938 1.228537020726134
3.703722684495145 314.6003102321837 1.2011021755033393
3.7089502394485607 309.4800726120311 1.197002757619015
3.7141777944019765 307.91623946542546 1.1983174152276541
3.7194053493553922 305.90881597669545 1.1961052287888385
3.724632904308808 304.1936040262573 1.1901430601146106
3.7298604592622238 301.3920113209876 1.1863895849336101
3.7350880142156395 294.8351597346974 1.1740859135941815
3.7403155691690553 294.0852918673789 1.1806639463046325
3.745543124122471 291.2769770052719 1.181242278893653
3.750770679075887 290.0963853146747 1.1806326985997728
3.7559982340293026 293.17991047146427 1.1785420675343927
3.7612257889827183 294.43985040920774 1.1808705429191366
3.766453343936134 295.4283384983325 1.1779187964203843
3.77168089888955 298.2331358750558 1.1778783816633633
3.7769084538429656 296.9103945121718 1.175113914390148
3.7821360087963813 295.6021750540262 1.1674733146065
3.787363563749797 296.0235970417108 1.1618572866837518
3.792591118703213 299.3221416995651 1.1588569773088708
3.7978186736566286 307.46679468777785 1.1683650411457347
3.8030462286100444 319.3293347509853 1.1859550340574372
3.80827378356346 327.4686267445681 1.1910867436129726
3.813501338516876 333.50415875353656 1.1989792559190464
3.8187288934702917 341.2777964151953 1.2146698964970462
3.8239564484237074 340.3667905673158 1.2052982153862928
3.829184003377123 340.4797764263699 1.2021413595735824
3.834411558330539 340.3652020053083 1.2070394242827585
3.8396391132839547 339.5832554009024 1.2042971210879145
3.8448666682373704 338.9567214613634 1.2036495600375856
3.850094223190786 337.7375500110821 1.1970901323942096
3.855321778144202 339.97699103219935 1.2001781535951614
3.8605493330976177 339.7357066234381 1.194337671639094
3.8657768880510335 345.7894741422588 1.2052087829352343
3.8710044430044492 345.70040412100417 1.203832650074855
3.876231997957865 353.7404862985006 1.213852293597139
3.8814595529112808 361.9056977241138 1.2244738362479757
3.8866871078646965 365.6540976372871 1.2277062852249498
3.8919146628181123 369.2929555232389 1.2303342280151557
3.897142217771528 367.0146263536422 1.2245423406622682
3.902369772724944 360.5897318267487 1.213777962757174
3.9075973276783595 359.34678412756045 1.2108544030572017
3.9128248826317753 361.4849855486198 1.2147819906877677
3.918052437585191 363.1160944813368 1.221942497289912
3.923279992538607 365.85276885683993 1.2231641202498726
3.9285075474920226 368.3895760078871 1.2269248522166758
3.9337351024454383 370.86260572440847 1.2291827801017217
3.938962657398854 374.23177855790107 1.2337301958605384
3.94419021235227 372.3742850978185 1.2249500808481528
3.9494177673056856 378.8468828979644 1.2314735281002538
3.9546453222591014 382.2328537407744 1.2343600656671692
3.959872877212517 393.0860063564167 1.249162810818962
3.965100432165933 402.12052401025846 1.2638278256124325
3.9703279871193486 414.96819015730557 1.2807516993836245
3.9755555420727644 432.41727631549935 1.3021833363894466
3.98078309702618 450.2711079463911 1.324496842229424
3.986010651979596 475.9524143214683 1.3575914854463942
3.9912382069330117 500.0250206685375 1.3903899898427192
3.9964657618864274 529.4387785417592 1.4316976262798384
4.001693316839844 555.71672804395 1.466430205718677
4.00692087179326 588.531628287466 1.5040879293868221
4.012148426746676 625.7681932689381 1.555011045321517
4.017375981700092 665.0048715275205 1.6215561143735562
4.0226035366535084 719.3518280451502 1.6964109380500618
4.027831091606925 779.4015994688752 1.7729326302782376
4.033058646560341 851.4897466181706 1.8558195311759562
4.038286201513757 937.9284606913433 1.948602179930821
4.043513756467173 1039.7863539314853 2.0552744309977897
4.0487413114205895 1156.1902639566456 2.167405670466966
4.053968866374006 1288.032517025392 2.284710458356659
4.059196421327422 1435.8989589448101 2.4150085836212933
4.064423976280838 1607.3816284326515 2.558059237888765
4.069651531234254 1808.3159863752662 2.7120088956421435
4.0748790861876705 2036.6833109636736 2.890142130564
4.080106641141087 2277.680204906866 3.0590215104953797
4.085334196094503 2529.3010772399066 3.228839274450911
4.090561751047919 2749.7562814898815 3.366776936962447
4.095789306001335 2950.319695727344 3.484639572971471
4.1010168609547515 3109.4686264889892 3.5798459365771524
4.106244415908168 3182.9298181549025 3.622638771104262
4.111471970861584 3184.374472658561 3.623678329603456
4.116699525815 3093.6704232222837 3.5722641442372045
4.121927080768416 2948.935901619437 3.450130059272911
4.1271546357218325 2743.538272294202 3.2957619503123032
4.132382190675249 2497.925430059788 3.127277319677615
4.137609745628665 2244.7923316526894 2.950590975055962
4.142837300582081 1984.1880195141314 2.7654912954649764
4.148064855535497 1743.9505507931156 2.5872701902402766
4.1532924104889135 1523.0488285770411 2.412614507445742
4.15851996544233 1330.451607081353 2.2514288565076708
4.163747520395746 1172.509500911567 2.115890505865846
4.168975075349162 1027.7061138674758 1.9796248926260607
4.174202630302578 910.5668214467387 1.860940576377988
4.1794301852559945 816.718112388315 1.7648246794009927
4.184657740209411 728.2843681136726 1.6636919253869011
4.189885295162827 649.5967952556388 1.568981129023695
4.195112850116243 580.7036310171342 1.4799957994726978
4.200340405069659 524.0719892002268 1.4026397582729007
4.2055679600230755 478.97948724895747 1.3425656055237423
4.210795514976492 448.0274898092286 1.3038838221023177
4.216023069929908 417.84202235779566 1.2636422334122182
4.221250624883324 394.8557030814712 1.230190793633333
4.22647817983674 376.38073849060356 1.2048529514436574
4.2317057347901565 359.6320733716107 1.1827696258985634
4.236933289743573 341.326333163133 1.157293965192574
4.242160844696989 331.03441346110793 1.1483850476835782
4.247388399650405 319.64642372434696 1.134948690907289
4.252615954603821 310.90185925514857 1.1233416256271505
4.257843509557238 304.35225731940903 1.1130363173466309
4.263071064510654 290.10667487322667 1.0880882915057788
4.26829861946407 279.44127249445546 1.0688301994963891
4.273526174417486 274.53814994498975 1.0639453027612682
4.278753729370902 274.167710081449 1.0647372789187581
4.283981284324319 271.7065350534013 1.0671246707512605
4.289208839277735 267.0399611775303 1.0558104447559107
4.294436394231151 264.94467476731137 1.058019382534173
4.299663949184567 259.2825376050576 1.04764024939861
4.304891504137983 265.53631290837984 1.0609918015475448
4.3101190590914 266.0846048289049 1.059386857920049
4.315346614044816 263.37001450574996 1.0435933275966534
4.320574168998232 257.51747409937417 1.0237206918375357
4.325801723951648 254.1823961490611 1.0225360664475345
4.331029278905064 248.3225823607927 1.0159785297416128
4.336256833858481 252.49467014888026 1.0281205283706116
4.341484388811897 254.65033049935613 1.0288217303866989
4.346711943765313 254.67521011856488 1.0234506303116917
4.351939498718729 257.95751727154277 1.0332514258798131
4.357167053672145 255.5252120625735 1.0279020811310038
4.362394608625562 254.90371112037286 1.0297352743831574
4.367622163578978 254.1216585051103 1.0262191437118304
4.372849718532394 252.7114817026757 1.022400981987781
4.37807727348581 251.07190036109503 1.0244676981158796
4.383304828439226 252.9566507361404 1.0344966563117295
4.388532383392643 249.7996668876347 1.0271599310195343
4.393759938346059 250.50128337141868 1.031692634151283
4.398987493299475 248.66415061812398 1.0219251547436083
4.404215048252891 244.97434062694288 1.0130258311385238
4.409442603206307 244.27564321209618 1.0147131350679406
4.414670158159724 243.1062676018387 1.0183564284224385
4.41989771311314 241.39939739271605 1.0212281491071413
4.425125268066556 235.8558380801654 1.0162696895950756
4.430352823019972 235.94531624565857 1.013507991370392
4.435580377973388 232.67260235295313 1.0049256843533996
4.440807932926805 231.8982524078886 1.0025640038712285
4.446035487880221 231.281498723835 1.0032200808854592
4.451263042833637 226.70236347145263 0.9935292110668806
4.456490597787053 224.05436500930097 0.9860289620584858
4.4617181527404695 222.55015362182354 0.989325580176417
4.466945707693886 222.66441386611254 0.9882419594776767
4.472173262647302 222.66525092847962 0.9833135779466753
4.477400817600718 224.90615514745429 0.9897156007780832
4.482628372554134 223.94993608977026 0.9821856638937085
4.4878559275075505 225.23237674407628 0.9849647643518444
4.493083482460967 228.42079616646816 1.0011202610508136
4.498311037414383 222.9930075595377 0.9908228449385165
4.503538592367799 223.4791216700721 0.9994292899857656
4.508766147321215 219.23592394505238 0.986102587918096
4.5139937022746315 218.5391772871739 0.9778971614774333
4.519221257228048 221.2796098659064 0.9799676490990139
4.524448812181464 218.5768335967497 0.9671216240031996
4.52967636713488 219.55835441791575 0.974516102490744
4.534903922088296 218.448644227406 0.9715616101367617
4.5401314770417125 220.03698829720756 0.9781554478362063
4.545359031995129 219.20513717853308 0.9760855188909221
4.550586586948545 219.65349244524091 0.9784268376775543
4.555814141901961 222.06454139987372 0.9826561482494405
4.561041696855377 219.45801194251362 0.9726634443388334
4.5662692518087935 222.93158893135785 0.9759050285184208
4.57149680676221 224.14303751165073 0.9809224240329512
4.576724361715626 222.82653907658843 0.9779904031843114
4.581951916669042 224.36658176429063 0.9809606031817483
4.587179471622458 217.9084930243697 0.9633486276201761
4.5924070265758745 218.80761830679492 0.9659304898563428
4.597634581529291 222.19218406462105 0.9720287521730511
4.602862136482707 219.9853495203462 0.9657502552453118
4.608089691436123 222.56319426732554 0.9722946281575755
4.613317246389539 219.3303019340147 0.9642967909797656
4.6185448013429555 220.57415655948395 0.9744686511512021
4.623772356296372 222.92325061104427 0.9852500875541642
4.628999911249788 225.73108591689464 0.9979044514318834
4.634227466203204 221.57794869711205 0.9892129606635851
4.63945502115662 222.323797091949 0.9856127885276464
4.6446825761100365 222.329268909939 0.982289059942448
4.649910131063453 224.1468420721336 0.9829010150018802
4.655137686016869 227.1511724176047 0.9896942421039374
4.660365240970285 226.63276742872694 0.9929833189329232
4.665592795923701 222.1506609383895 0.9867862031934771
4.6708203508771176 220.98171867587342 0.9897387980212018
4.676047905830534 223.24858746572693 0.9955049583612988
4.68127546078395 224.68736104287356 0.9953855207791679
4.686503015737366 224.78151830916872 0.9990211539969932
4.691730570690782 218.4305859571572 0.9773295903815623
4.696958125644199 211.69475880639027 0.9516042248449388
4.702185680597615 212.21585736817042 0.947809733031942
4.707413235551031 216.80003688776972 0.9514056668540822
4.712640790504447 220.96767678675036 0.9617803428311585
4.717868345457863 223.47705258682853 0.9708750182956015
4.72309590041128 219.90820146746708 0.9623670877844115
4.728323455364696 220.9340077214494 0.9700219529463887
4.733551010318112 218.85719917366998 0.9663196731103574
4.738778565271528 219.94997183787834 0.9677156199387612
4.744006120224944 220.19680895148988 0.9703177169441872
4.749233675178361 217.13610675233403 0.9616154757334836
4.754461230131777 217.43950610872835 0.9604125722838139
4.759688785085193 218.54784108663802 0.9659229255966179
4.764916340038609 217.16416691763055 0.9603070139639248
4.770143894992025 216.70655533528205 0.9562616424765451
4.775371449945442 215.75917585260382 0.9487207990373597
4.780599004898858 215.74905277378363 0.9415624300451865
4.785826559852274 216.3698228095944 0.9400589328634193
4.79105411480569 213.64355512370008 0.9312873792279317
4.796281669759106 214.7732659305016 0.9374340094877538
4.801509224712523 218.9193561655501 0.9502375906756314
4.806736779665939 218.46162955439968 0.9558640412704262
4.811964334619355 221.70483179893418 0.9652339175631304
4.817191889572771 215.17495964952008 0.9487371814246307
4.822419444526187 210.6166620973351 0.9322415863941043
4.827646999479604 214.35746593556868 0.9374543467431614
4.83287455443302 216.02138152773804 0.9457977193163899
4.838102109386436 219.40939782412337 0.95399724290027
4.843329664339852 221.723126183065 0.9596450751057135
4.848557219293268 217.7895559969645 0.9467684626089931
4.853784774246685 216.14105069480217 0.9394976731931556
4.859012329200101 218.75050160977892 0.9467859106494436
4.864239884153517 221.2132128779868 0.953488026895179
4.869467439106933 222.29000918057315 0.9531193032593955
4.8746949940603495 223.00144768305714 0.9609731227158829
4.879922549013766 222.29222365205877 0.9531382680672021
4.885150103967182 220.5515777254122 0.9402973152118526
4.890377658920598 226.84556112261927 0.9489341201767577
4.895605213874014 226.85876267317423 0.9397502216269767
4.9008327688274305 227.63300125459497 0.9388997169301143
4.906060323780847 225.52989773122752 0.9366159020301468
4.911287878734263 223.63173254323942 0.9335581920477581
4.916515433687679 215.87179995091054 0.9194483572782339
4.921742988641095 215.10240077309194 0.9198145117856463
4.9269705435945115 218.73686951584403 0.93386574655363
4.932198098547928 220.6843518515119 0.9394984765964881
4.937425653501344 225.6520825342759 0.9453267494699025
4.94265320845476 223.8234553541287 0.9388304115533977
4.947880763408176 222.36351873532732 0.9231222393845092
4.9531083183615925 220.7641462657041 0.9162796625368512
4.958335873315009 221.7413805978816 0.9190258354770537
4.963563428268425 225.32236046273883 0.924384890512651
4.968790983221841 231.46590573324016 0.9312715648893157
4.974018538175257 232.4169096306796 0.9250390056880102
4.9792460931286735 239.51364898364056 0.9425907063485761
4.98447364808209 243.5447347076703 0.9464379511851531
4.989701203035506 250.2047424928675 0.9472726371016509
4.994928757988922 259.3488297984693 0.9485036511407802
5.000156312942338 275.51311935991123 0.9587168031423196
5.0053838678957545 307.00309071699365 0.9910582920806116
5.010611422849171 376.34855580098423 1.08558711435091
5.015838977802587 490.91874109925055 1.2234736221186309
5.021066532756003 665.6626435704572 1.4162643158036214
5.026294087709419 901.6874586907362 1.6437019651880864
5.0315216426628355 1158.4254178807762 1.8586114738703676
5.036749197616252 1397.0215640008462 2.041362342959999
5.041976752569668 1575.2499358922466 2.164453673025039
5.047204307523084 1671.3858302213373 2.2274626763855507
5.0524318624765 1690.8234346276304 2.240429661454821
5.0576594174299165 1656.001142923995 2.21978984247824
5.062886972383333 1563.7333059866548 2.1568179525127906
5.068114527336749 1441.873322299879 2.070208957953266
5.073342082290165 1311.736029904547 1.9733935349798275
5.078569637243581 1188.5699812298358 1.876269670077715
5.0837971921969975 1090.1076739704417 1.7974140861318064
5.089024747150414 1004.1760842000659 1.7237050871870592
5.09425230210383 943.8320432464259 1.669768780470072
5.099479857057246 906.6826140199705 1.6368007866725356
5.104707412010662 887.3705191139899 1.6191623547668217
5.109934966964079 882.674894856081 1.61560704224242
5.115162521917495 890.2502676467375 1.6230823179553926
5.120390076870911 905.1276592298885 1.6364494569777452
5.125617631824327 926.2515425964327 1.6503042267323154
5.130845186777743 951.0961778630013 1.6686338891294288
5.13607274173116 985.9697669905446 1.6985088665116186
5.141300296684576 1021.8046711759774 1.7308773494126413
5.146527851637992 1053.10726335543 1.757031231460058
5.151755406591408 1071.9384341045754 1.7706913759592595
5.156982961544824 1075.4525184338686 1.773109605404
5.162210516498241 1053.5902980938406 1.7527841029691584
5.167438071451657 1008.7687851944245 1.714146942991197
5.172665626405073 938.7837721916518 1.6525759393361579
5.177893181358489 845.442606648595 1.5658953415645938
5.183120736311905 742.6747320593346 1.4675272904441536
5.188348291265322 641.2628754842865 1.3653750583679216
5.193575846218738 552.1665216502823 1.2733089313705086
5.198803401172154 475.9612073101184 1.1916205631788688
5.20403095612557 413.60446612107023 1.1234377624096492
5.209258511078986 362.88811692108817 1.0607198409053258
5.214486066032403 324.3887789068584 1.0093386283330035
5.219713620985819 299.6061063974569 0.9752575782886813
5.224941175939235 281.3407800742088 0.9463399209595551
5.230168730892651 272.69502572981713 0.9398992409142408
5.235396285846067 264.98185616638636 0.9345177079991079
5.240623840799484 260.2380672562496 0.9330345536030208
5.2458513957529 255.7682478538546 0.9311819781055426
5.251078950706316 252.25946154219122 0.9248778998385112
5.256306505659732 250.69884702036902 0.9250370624198869
5.261534060613148 247.79113009450577 0.924376020524852
5.266761615566565 244.34535186040557 0.9160492141135042
5.271989170519981 239.76918065830313 0.908253796851955
5.277216725473397 238.3784186059345 0.9034922436548177
5.282444280426813 238.2931234144059 0.9046337118495403
5.2876718353802294 238.1691200366936 0.9053176918207007
5.292899390333646 230.3782018574211 0.8868865088022805
5.298126945287062 224.41084956719354 0.8789183517908997
5.303354500240478 222.90999245142737 0.8794864624706139
5.308582055193894 226.14220274657544 0.8856521744302217
5.3138096101473105 231.18586634712946 0.8989925635075245
5.319037165100727 231.9126908266247 0.8963755719004611
5.324264720054143 228.93593287844385 0.8859794604158853
5.329492275007559 225.35360813417134 0.8841228813920344
5.334719829960975 221.00828286023295 0.8830203887224457
5.3399473849143915 220.1568588546215 0.8858484004881699
5.345174939867808 221.3856017392849 0.8877668461355321
5.350402494821224 223.39004945486172 0.8842310220244646
5.35563004977464 223.19510005614268 0.876330306734769
5.360857604728056 224.9953090643561 0.8726666308414728
5.3660851596814725 224.72636934085781 0.8698708676913417
5.371312714634889 225.88386757183412 0.8701709175381899
5.376540269588305 228.17716364870236 0.8700996330203741
5.381767824541721 230.13078183968335 0.8753188944848471
5.386995379495137 231.3919132141188 0.8778031664253935
5.3922229344485535 234.1176983429453 0.8776913707428091
5.39745048940197 235.64657920991453 0.8797620744325293
5.402678044355386 238.05598934284765 0.8797215568235055
5.407905599308802 242.7649088604777 0.8883578791309262
5.413133154262218 243.99234264024406 0.8887596718812693
5.4183607092156345 244.24024762662728 0.8907218460536686
5.423588264169051 243.66600589078277 0.8874232463795146
5.428815819122467 240.42418914621095 0.8804341035657359
5.434043374075883 238.6724284448665 0.877367394261534
5.439270929029299 238.9778305495407 0.8766213222545184
5.4444984839827155 236.82766738370304 0.8756023248517175
5.449726038936132 235.24656117820464 0.8721883609145542
5.454953593889548 236.97660364960106 0.876071806267401
5.460181148842964 235.7460242332925 0.8750235825904195
5.46540870379638 235.14234596993109 0.874874148739142
5.4706362587497965 233.85913317143783 0.8726120725625982
5.475863813703213 234.30542762644032 0.8790870475097524
5.481091368656629 235.62740928890395 0.8795993450814503
5.486318923610045 234.19758831277895 0.8794494218728602
5.491546478563461 232.2869418300205 0.8758209725392095
5.4967740335168775 230.52913405226528 0.8650941522334866
5.502001588470294 230.4239102589178 0.866957091286337
5.50722914342371 227.2394457317287 0.8633897466262033
5.512456698377126 228.23350660820762 0.8696756890916771
5.517684253330542 227.90132884810092 0.8703908624182807
5.522911808283959 228.60839236410646 0.8721157050485407
5.528139363237375 229.40952164415557 0.8718520013985747
5.533366918190791 228.68527885379632 0.8715193574917032
5.538594473144207 224.5315602279473 0.8632073387720762
5.543822028097623 223.3879900283683 0.8562698515500659
5.54904958305104 228.00957460822534 0.864672553966758
5.554277138004456 231.24643561597296 0.8664229577725054
5.559504692957872 231.52816004225102 0.8665162933514674
5.564732247911288 231.41432204063943 0.8658904028746248
5.569959802864704 225.6416661648847 0.8522445312083855
5.575187357818121 223.8759678982197 0.8485924841201224
5.580414912771537 225.0307536027355 0.8455501754070144
5.585642467724953 226.7954477777918 0.8508072259660485
5.590870022678369 228.72481567808657 0.8516235981208337
5.596097577631785 227.15508022441216 0.8453910707771232
5.601325132585202 231.8405177203694 0.8549583206926714
5.606552687538618 240.83590910639853 0.8694200054559507
5.611780242492034 244.75587183053807 0.8700862536928432
5.61700779744545 245.2689843615002 0.8691859872597852
5.622235352398866 247.25804487257736 0.8679454321009803
5.627462907352283 255.26901258950437 0.8806592586575247
5.632690462305699 266.3359179825061 0.8913514553554747
5.637918017259115 294.81749676071325 0.9250928328585742
5.643145572212531 348.7249819266785 0.9875569050690627
5.648373127165947 437.4920904205997 1.0904824739604098
5.653600682119364 566.3010820602659 1.2303004383675575
5.65882823707278 719.825876251559 1.3807405402882078
5.664055792026196 867.4245593592958 1.51160637275744
5.669283346979612 990.9073021296031 1.6141611319457194
5.674510901933028 1049.6638266374835 1.6592590677042558
5.679738456886445 1057.5517713573815 1.6650705194592919
5.684966011839861 1021.4154377945297 1.6363119188843311
5.690193566793277 952.1302232335518 1.577931261634663
5.695421121746693 885.791947391221 1.5210449974934315
5.700648676700109 817.1474163178596 1.459740429181339
5.705876231653526 765.5221761888353 1.413152037211122
5.711103786606942 728.0476501044645 1.3784032588954802
5.716331341560358 711.7065641770897 1.362501212974291
5.721558896513774 718.2291119047715 1.3673041220600304
5.7267864514671905 744.6657660180437 1.391723184299857
5.732014006420607 782.8616502540813 1.4263395784320907
5.737241561374023 833.6839487156931 1.4721642778749817
5.742469116327439 884.832771976565 1.514789955134429
5.747696671280855 918.0911340051215 1.5423641074228231
5.7529242262342715 916.1956332086905 1.5404991576361868
5.758151781187688 874.4911749715185 1.5042092730413468
5.763379336141104 794.9140713033431 1.4341122970292242
5.76860689109452 697.1918747931284 1.3402597869970085
5.773834446047936 602.8674711817504 1.2494526699597615
5.7790620010013525 513.7155085680682 1.1595413514631137
5.784289555954769 443.16582690565826 1.087669817559123
5.789517110908185 380.7055430343906 1.0147128428595236
5.794744665861601 338.03005368315536 0.9630692841437255
5.799972220815017 306.3649015880755 0.9229535433450317
5.8051997757684335 285.3328059820463 0.8928144661631338
5.81042733072185 273.76890684948654 0.8797183662441883
5.815654885675266 267.8963823404359 0.8748821613938752
5.820882440628682 262.92622402512137 0.870483909224115
5.826109995582098 262.1831456899383 0.8714597568025639
5.8313375505355145 258.63393450751755 0.8626858545769668
5.836565105488931 255.14637292354192 0.854848520034346
5.841792660442347 252.30879365163918 0.847158747967074
5.847020215395763 252.35255285677434 0.8483532063590283
5.852247770349179 255.07736022845089 0.8520078954264744
5.8574753253025955 256.339590661083 0.850956848899969
5.862702880256012 253.76101788159397 0.8472400029678497
5.867930435209428 254.20969891978325 0.846354579227205
5.873157990162844 255.4632445910318 0.8495975356969968
5.87838554511626 258.1934454279523 0.8522821998869494
5.8836131000696765 264.0473743633021 0.8605074117533396
5.888840655023093 264.57109475015955 0.8581289281132505
5.894068209976509 266.1315608930347 0.8587194776499729
5.899295764929925 269.6061979400979 0.8622238413247998
5.904523319883341 268.97875292341445 0.8605128150555891
5.9097508748367575 272.7490079458847 0.8676074567521721
5.914978429790174 273.51916898124085 0.8703416818749926
5.92020598474359 272.53288932405394 0.8674700659192591
5.925433539697006 276.8598921508671 0.8734439217213804
5.930661094650422 281.18418773861487 0.8750776824443105
5.9358886496038386 282.83087213116727 0.8730866779573402
5.941116204557255 293.46330013937484 0.8881734743027642
5.946343759510671 299.67997990982366 0.8976031291601576
5.951571314464087 305.62740333486306 0.9155486209261641
5.956798869417503 310.9423808859746 0.9251372548220606
5.96202642437092 317.1244767996952 0.9360803007886368
5.967253979324336 323.90035715276883 0.9464090924501537
5.972481534277752 342.3047769197258 0.9708478835210465
5.977709089231168 359.59782913303445 0.9937496902810332
5.982936644184584 380.1580643747055 1.0234284070960922
5.988164199138001 409.7921782567175 1.0610392283777115
5.993391754091417 443.0344674597075 1.1020536381599544
5.998619309044833 491.87002742917844 1.159165748096271
6.003846863998249 565.0180131528932 1.2424659344740718
6.009074418951665 661.5942106619955 1.3466346406069354
6.014301973905082 777.8895403690514 1.4639892055351438
6.019529528858498 935.9067901286602 1.6061548184834737
6.024757083811914 1110.4177074860168 1.7499006639883787
6.02998463876533 1289.3063666512378 1.8831694870713744
6.035212193718746 1472.4624408078803 2.0150199462069325
6.040439748672163 1596.7865825110396 2.1004588704455394
6.045667303625579 1662.887625842854 2.1456336561787825
6.050894858578995 1668.407283714744 2.151616986411968
6.056122413532411 1607.9187785553956 2.1138007717997507
6.061349968485827 1507.3004194251987 2.048661993320582
6.066577523439244 1379.714969527827 1.9601626437177952
6.07180507839266 1248.5854980490499 1.8678276407464496
6.077032633346076 1123.2529293639022 1.774956971668961
6.082260188299492 998.4090137805862 1.6776796651049035
6.087487743252908 889.3042412408967 1.5859210685121887
6.092715298206325 790.5430440270221 1.4966732709001331
6.097942853159741 700.3626908297479 1.411134102307074
6.103170408113157 626.2863763870051 1.3392464898840446
6.108397963066573 559.6572775973378 1.2683428153906622
6.113625518019989 499.69661124501243 1.200589986283582
6.118853072973406 461.6003207705854 1.158671708300189
6.124080627926822 429.146683992368 1.1186924232846929
6.129308182880238 406.27887553410727 1.0941061875179414
6.134535737833654 384.6334943332133 1.0674484326249276
6.1397632927870704 368.17091334152565 1.0486265097125334
6.144990847740487 353.4250176822382 1.0318077574023248
6.150218402693903 340.09498232039203 1.0167486862931678
6.155445957647319 330.83397688884645 1.0035505213878146
6.160673512600735 324.89533057493907 0.9976876915822167
6.1659010675541515 317.7819917862787 0.9896138557644077
6.171128622507568 318.16324863386086 0.9902721896176105
6.176356177460984 317.74037660600993 0.9949232374987741
6.1815837324144 313.59060438340776 0.9893501277007323
6.186811287367816 310.67886025331546 0.9892937428142726
6.1920388423212325 307.3210230436355 0.9872362836306099
6.197266397274649 303.19979420233074 0.9819255278699159
6.202493952228065 301.9059568958222 0.9825033592682847
6.207721507181481 298.5785144143653 0.966616034071704
6.212949062134897 298.6141147513169 0.9567815549003169
6.2181766170883135 294.07165278221265 0.9436220144530547
6.22340417204173 289.865954430765 0.9301141128098075
6.228631726995146 287.27034546328866 0.9229978793077304
6.233859281948562 287.2946381283479 0.9226859014876043
6.239086836901978 288.254803497501 0.9235146376159185
6.2443143918553945 285.63185724898744 0.9191616970523481
6.249541946808811 287.4619140891405 0.9197782931316452
6.254769501762227 284.2778736879774 0.9115526522565002
6.259997056715643 287.60017563534103 0.9135196207152048
6.265224611669059 284.862875044369 0.909873660753163
6.2704521666224755 279.24955766204164 0.8996352904552095
6.275679721575892 278.8475288064836 0.8964435318866203
6.280907276529308 280.78951602762726 0.8994253525190332
6.286134831482724 281.7697398377446 0.9027367456253695
6.29136238643614 280.56463861236443 0.8976586257580648
6.2965899413895565 278.2062057004324 0.8925767392831079
6.301817496342973 277.4207639682329 0.8926306099754522
6.307045051296389 283.53938165212537 0.9017091129271106
6.312272606249805 288.00337314263965 0.9098402052955258
6.317500161203221 285.39466711164766 0.9009375723875341
6.3227277161566375 284.449151738784 0.8969666940732529
6.327955271110054 278.98084354072154 0.8848275087245635
6.33318282606347 280.32087861125314 0.8875304501614626
6.338410381016886 275.8864301430678 0.8821512150231251
6.343637935970302 277.8997336769467 0.8849820839784288
6.3488654909237185 276.7112533477559 0.8854153065331484
6.354093045877135 281.0610228871506 0.888406574191879
6.359320600830551 286.6357279330152 0.8904575038924477
6.364548155783967 288.73781754372834 0.8903834393782328
6.369775710737383 289.6820683601049 0.8875023278724004
6.3750032656908 287.41946096950676 0.8845164967225138
6.380230820644216 286.13789578050705 0.8840883775265043
6.385458375597632 290.03783154051655 0.8915760729598889
6.390685930551048 293.0576955991655 0.8989816464626339
6.395913485504464 298.28612794269725 0.9058470829841688
6.401141040457881 297.4551374610077 0.9030467959721042
6.406368595411297 291.2782717062234 0.8904598677315185
6.411596150364713 291.15351223522623 0.8877401999264573
6.416823705318129 293.0318069298137 0.8903148265575059
6.422051260271545 299.6854371617052 0.9012167219820184
6.427278815224962 301.6304739551009 0.9032397288888059
6.432506370178378 301.7013349310644 0.9026848926838332
6.437733925131794 301.1340188406957 0.9008087797449077
6.44296148008521 302.37214679443593 0.9004105517180403
6.448189035038626 302.8744676757329 0.8984367002246735
6.453416589992043 300.8248683741839 0.8931807299047193
6.458644144945459 301.6823358516624 0.8915869732474473
6.463871699898875 301.0167874961457 0.8892368421093666
6.469099254852291 301.69923572949523 0.8906022181303794
6.474326809805707 306.95145973059965 0.8983958575005527
6.479554364759124 313.01772179531196 0.9032050862423052
6.48478191971254 319.8356681182299 0.9109281133954092
6.490009474665956 325.9535373452178 0.915078168658816
6.495237029619372 335.38638378322497 0.9252256137705064
6.500464584572788 347.82096771949347 0.9366463882290628
6.505692139526205 365.10637171887083 0.9546470549634166
6.510919694479621 389.9965356226877 0.9839340737146004
6.516147249433037 421.4595892193453 1.0211296232806553
6.521374804386453 463.65466065228975 1.069014393212927
6.526602359339869 517.7209529290825 1.1271139506166263
6.531829914293286 581.3442929910797 1.1906650666609568
6.537057469246702 652.3896163659139 1.259135599732226
6.542285024200118 718.7913603442537 1.320389025994588
6.547512579153534 764.9432733373812 1.362280901309922
6.55274013410695 784.3370206034033 1.377824473748825
6.557967689060367 777.9326669672399 1.3707522302110258
6.563195244013783 750.9937798114125 1.3459435431625095
6.568422798967199 710.48252976788 1.3093490199288893
6.573650353920615 659.6984643850428 1.2599408217382957
6.5788779088740315 609.1140232873067 1.2089317740321253
6.584105463827448 555.3093027778557 1.1544489782127008
6.589333018780864 505.43472132264526 1.1031794580214485
6.59456057373428 466.24566607339824 1.0617409655627994
6.599788128687696 432.60484788501236 1.0236833690354015
6.6050156836411125 408.55755697497443 0.9946026103381129
6.610243238594529 392.72923921254227 0.9757225908754089
6.615470793547945 374.3208538736794 0.954004352386089
6.620698348501361 362.41962956022553 0.9400665972472616
6.625925903454777 351.17900674322186 0.9254953504194429
6.6311534584081935 346.6948893217186 0.9225809402037889
6.63638101336161 339.9216021744827 0.91640096538631
6.641608568315026 345.2090776929709 0.9246794257693759
6.646836123268442 340.72274074673703 0.9166647014120451
6.652063678221858 338.8283047791048 0.9120035897470562
6.6572912331752745 333.60002755643217 0.9032175204531434
6.662518788128691 320.5021108081497 0.8857119406528168
6.667746343082107 314.39120979858865 0.8798900080060619
6.672973898035523 312.9737147363283 0.8813395322766737
6.678201452988939 308.15088552537134 0.8752486312415536
6.6834290079423555 305.71701967162994 0.8720238791511519
6.688656562895772 304.0023427869808 0.8704729349363004
6.693884117849188 302.9791605701475 0.8675128440894888
6.699111672802604 304.7457769976573 0.8714267775108143
6.70433922775602 305.604314894927 0.8708824206065987
6.7095667827094365 303.21961306438044 0.8673136890290727
6.714794337662853 303.49942840918516 0.8683470799781308
6.720021892616269 305.4898821049438 0.869125551946652
6.725249447569685 307.6391879840508 0.8719026101093281
6.730477002523101 308.1968370351119 0.8690044860185386
6.7357045574765175 306.24672414615355 0.8644184980084898
6.740932112429934 303.45298103410215 0.8581901217000055
6.74615966738335 303.96867559130453 0.8590230811168196
6.751387222336766 305.6510469429345 0.863230901952614
6.756614777290182 310.2507683239694 0.869133017841397
6.7618423322435985 313.51755049555 0.8745837928214277
6.767069887197015 319.4981331201156 0.8819966580858658
6.772297442150431 319.89783694704437 0.8799663604223504
6.777524997103847 319.7884529428415 0.8780324305890131
6.782752552057263 317.9296139045148 0.8733248412408462
6.7879801070106796 320.2467446985683 0.8751060369188219
6.793207661964096 320.38358257550044 0.8752267118046416
6.798435216917512 321.03903514026445 0.8757440295501279
6.803662771870928 324.72611411181197 0.8810008333827561
6.808890326824344 329.8010953035832 0.8858738096249648
6.814117881777761 337.9500561443501 0.89506978592162
6.819345436731177 340.20584732263495 0.8952378690980415
6.824572991684593 340.0605359375507 0.8951376588573444
6.829800546638009 341.365305383766 0.8985478623379429
6.835028101591425 341.18061688149476 0.8987273975744856
6.840255656544842 344.13610023675307 0.9001695648193487
6.845483211498258 347.7684088192978 0.9037321093623882
6.850710766451674 352.19569463746427 0.9065779919960395
6.85593832140509 360.28502735325316 0.9151120862456259
6.861165876358506 364.33005701054424 0.9203565061787492
6.866393431311923 369.46007794450844 0.9269102928157946
6.871620986265339 375.14587173494544 0.9327706575752648
6.876848541218755 378.0507452336542 0.9347910423238612
6.882076096172171 381.6646684965372 0.9390814036262892
6.887303651125587 389.9398542735752 0.9462942568655883
6.892531206079004 394.20790949088024 0.950270784865008
6.89775876103242 400.60367449831807 0.9554649623240796
6.902986315985836 408.342712724758 0.9641419693383619
6.908213870939252 414.13756326235296 0.9709067455698556
6.913441425892668 418.4287964117581 0.973798259907709
6.918668980846085 419.44688741090704 0.9733123794956093
6.923896535799501 419.1876917848084 0.9709907186574264
6.929124090752917 426.49478440453834 0.9775831550565162
6.934351645706333 428.70245501471453 0.9799313705000846
6.939579200659749 427.0736101850487 0.9780704355196166
6.944806755613166 427.15520374895783 0.9782064891320206
6.950034310566582 425.76245174238625 0.9756369062611486
6.955261865519998 431.4745892528653 0.979852863483347
6.960489420473414 437.62526340185264 0.9863952512321428
6.96571697542683 443.57865382564967 0.9927991298093544
6.970944530380247 451.19436931138625 1.0012330108249319
6.976172085333663 460.6784712877469 1.011384799385139
6.981399640287079 469.2935992537073 1.0191808407640501
6.986627195240495 483.36396335774356 1.031552351025683
6.9918547501939114 502.1506190612159 1.0501483268235174
6.997082305147328 525.1724888228085 1.0728444372380044
7.002309860100744 561.1754982442764 1.1082172249626767
7.00753741505416 619.6581973838942 1.163018310963518
7.012764970007576 692.2745438324698 1.228016440918078
7.0179925249609925 778.548392643002 1.3016184252342384
7.023220079914409 862.7404086957425 1.369345891866052
7.028447634867825 931.6632884588352 1.4221193733545268
7.033675189821241 982.859655378634 1.459540075751001
7.038902744774657 1011.3617006612538 1.478334268704504
7.0441302997280735 1013.1301251391378 1.4790555847947544
7.04935785468149 1003.7954215207806 1.4735894285697702
7.054585409634906 978.549322828207 1.4543733860527188
7.059812964588322 944.9564546185056 1.4289401172359775
7.065040519541738 905.0641563769451 1.3966376547062656
7.0702680744951545 855.8309366634571 1.3575713186970921
7.075495629448571 801.4512820514465 1.312613168614231
7.080723184401987 748.0906553896403 1.267262023448412
7.085950739355403 696.1366882360361 1.2225567339133787
7.091178294308819 649.5536672966368 1.1802013831369154
7.0964058492622355 609.161248699908 1.1426001697668406
7.101633404215652 566.4216793218553 1.1022872275217879
7.106860959169068 534.6895356436868 1.0723343686517577
7.112088514122484 504.3299568643491 1.0435558302492423
7.1173160690759 478.9387944691108 1.018512974826887
7.1225436240293165 462.229193867693 1.0019763797079528
7.127771178982733 445.90856527602256 0.9843931716980855
7.132998733936149 437.1928290767974 0.9751053824963387
7.138226288889565 429.57424899970226 0.9662026187665794
7.143453843842981 423.07730742406005 0.9586330716710493
7.1486813987963975 419.6530130032015 0.9538815062920303
7.153908953749814 419.1174836305726 0.9524691665543003
7.15913650870323 420.6834051748107 0.9522364107394071
7.164364063656646 433.00691606299466 0.966056940573086
7.169591618610062 448.8965424417757 0.9824397591249452
7.1748191735634785 479.20855634678145 1.0133031554840033
7.180046728516895 524.6037527262256 1.0580086488042175
7.185274283470311 597.1689824361329 1.1267121974052436
7.190501838423727 717.130385748871 1.2331863427083884
7.195729393377143 918.9015008519136 1.3955187170789995
7.2009569483305595 1251.9488844280586 1.629392647137428
7.206184503283976 1746.3940166412028 1.9218194524391228
7.211412058237392 2436.519588817405 2.2656944231024245
7.216639613190808 3188.4253240236576 2.5901236177299896
7.221867168144224 3868.459560311948 2.8485411050038483
7.227094723097641 4243.338981838628 2.982376027677799
7.232322278051057 4240.434132571026 2.9791891392766865
7.237549833004473 3900.2869431877707 2.855402390365073
7.242777387957889 3297.3080394645913 2.6223769265217265
7.248004942911305 2636.810909611755 2.3420838203341976
7.253232497864722 2010.7558580680277 2.045265665883713
7.258460052818138 1510.318985510285 1.7732377738090295
7.263687607771554 1120.2580421723096 1.5269625725278066
7.26891516272497 848.5408520728955 1.3291138092448824
7.274142717678386 682.9797907851637 1.1931448398388924
7.279370272631803 585.8450240196402 1.1055190310197733
7.284597827585219 523.5565294399069 1.0464355267695264
7.289825382538635 488.03253440823016 1.0107036426130789
7.295052937492051 468.5660960181814 0.9914681114654372
7.300280492445467 452.77107408486495 0.9763690426685986
7.305508047398884 438.99030904343385 0.9606419928974856
7.3107356023523 431.1886244310041 0.9501560408308213
7.315963157305716 425.931720553181 0.9442127799946024
7.321190712259132 424.45877354188224 0.9421347000516472
7.326418267212548 423.2338417132706 0.9420643126038419
7.331645822165965 423.94534170401107 0.9439129314228988
7.336873377119381 420.0673997813972 0.9416688161454793
7.342100932072797 420.23529705918656 0.9408264633640394
7.347328487026213 421.8007094617897 0.9419448626950208
7.352556041979629 414.2146804329826 0.9325994460264883
7.357783596933046 415.09245393195766 0.9321901317931449
7.363011151886462 411.99569874097705 0.9286487910313771
7.368238706839878 400.2647357922098 0.914785372201402
7.373466261793294 400.3936617533206 0.9144281582395732
7.37869381674671 390.44213338996 0.9033079979353698
7.383921371700127 386.70441910379503 0.8987798845550841
7.389148926653543 387.3293388648075 0.9006809221208146
7.394376481606959 390.5300261931699 0.905912474492587
7.399604036560375 396.3512087301977 0.9137026653516026
7.4048315915137914 401.501506488379 0.9198504858339724
7.410059146467208 399.1383961700731 0.9152957962462436
7.415286701420624 398.60988659627697 0.9125800879985423
7.42051425637404 397.8560705869425 0.9125301642374378
7.425741811327456 395.34652500400165 0.9099770993046417
7.4309693662808725 398.39085028343743 0.9136607861859672
7.436196921234289 398.0548796160409 0.9131911834810977
7.441424476187705 402.06751169109316 0.9159136897310418
7.446652031141121 410.00225784953085 0.9229969954542089
7.451879586094537 419.6237450213653 0.9330587731107245
7.4571071410479535 430.1619016042573 0.9422682897442558
7.46233469600137 435.1005179532423 0.9459025682704283
7.467562250954786 443.67734737220457 0.9546153434291836
7.472789805908202 452.89986911391986 0.9624326039018065
7.478017360861618 466.6108874757678 0.9760640459871489
7.4832449158150345 483.56231565260344 0.9917309929298981
7.488472470768451 498.99365587105314 1.0067601192174456
7.493700025721867 511.05005516331624 1.0195290829986452
7.498927580675283 523.7621612403939 1.0318102371427533
7.504155135628699 528.8922895930376 1.0364111938470644
7.5093826905821155 531.8361733783055 1.038606676328504
7.514610245535532 527.0048165808189 1.0329794074065957
7.519837800488948 521.4947154554445 1.0277589719375009
7.525065355442364 514.5562533108894 1.0204582719486386
7.53029291039578 508.96535513602237 1.0146317473458404
7.5355204653491965 508.7998362277942 1.013930963564617
7.540748020302613 510.9141888671469 1.0160120273187552
7.545975575256029 519.3019295789421 1.023155751398323
7.551203130209445 533.3238981190985 1.0365579254547475
7.556430685162861 552.970917206725 1.054730931037634
7.5616582401162775 574.6004966227615 1.073481654035495
7.566885795069694 593.1506131552635 1.0894269786324433
7.57211335002311 610.9625898709688 1.1050716568070822
7.577340904976526 622.3616683183224 1.1155659047497022
7.582568459929942 623.2000228423383 1.1159331296197357
7.5877960148833585 617.6200796381798 1.1104439107711745
7.593023569836775 600.1423241671158 1.0929973758240437
7.598251124790191 586.7914375653448 1.0796194782117392
7.603478679743607 573.0104400184426 1.0662808247344315
7.608706234697023 563.5548783984767 1.0585855819154444
7.6139337896504395 554.3994433813393 1.050765502004028
7.619161344603856 545.4906955458539 1.0429768861842956
7.624388899557272 539.0428695565885 1.0353197162164316
7.629616454510688 537.8593026114949 1.0337943330867942
7.634844009464104 536.206386736873 1.0313274044060143
7.6400715644175206 531.8169314477943 1.0275711575923536
7.645299119370937 532.1706556999734 1.0278095595784515
7.650526674324353 531.1954098878244 1.0264107172378052
7.655754229277769 531.4751776666485 1.0264558900458725
7.660981784231185 528.8903042715247 1.0233306313341948
7.666209339184602 529.9270219111244 1.0235674465274194
7.671436894138018 533.0523591494041 1.0261942681428597
7.676664449091434 538.531131513852 1.0303287718180905
7.68189200404485 545.225392006465 1.0364050297815321
7.687119558998266 549.0179546128752 1.0394226875209966
7.692347113951683 552.0266745060179 1.0408825079703123
7.697574668905099 553.8213216279223 1.041588811509966
7.702802223858515 564.9359547089723 1.051207979248384
7.708029778811931 581.922110819342 1.0675225300280213
7.713257333765347 600.2992356701649 1.0844077541960022
7.718484888718764 608.8041273479796 1.0915285682699438
7.72371244367218 612.3715646612537 1.094136713984495
7.728939998625596 616.864204817005 1.0949049248625093
7.734167553579012 626.579721276427 1.102345233835464
7.739395108532428 641.351798219202 1.1148878546751249
7.744622663485845 657.9856060600226 1.1291481578909646
7.749850218439261 671.8067356523483 1.1406155910286377
7.755077773392677 682.1216332914028 1.1496099544310523
7.760305328346093 688.0005263458783 1.156230694168703
7.765532883299509 690.0079964063224 1.1586940045097347
7.770760438252926 689.7631521900475 1.1572476679468422
7.775987993206342 686.4635432902287 1.1526088487903827
7.781215548159758 682.6444758918743 1.148459750849071
7.786443103113174 679.4181976514805 1.1459823680640244
7.79167065806659 671.0728824256057 1.1405055745767414
7.796898213020007 662.4993253620615 1.1328272608640366
7.802125767973423 654.1777832655285 1.124649838614024
7.807353322926839 651.5563706591265 1.1218505315671528
7.812580877880255 648.6749298400554 1.1189912935979451
7.817808432833671 644.7927008569137 1.1147058353892978
7.823035987787088 647.002477330814 1.1146666213277667
7.828263542740504 644.8748148207472 1.1121172366538872
7.83349109769392 648.7224343410827 1.1152018287123775
7.838718652647336 649.4186553466612 1.11582996912088
7.8439462076007525 651.3756496936581 1.116739837793146
7.849173762554169 662.3242923752872 1.1257532183702381
7.854401317507585 672.4891943634391 1.1349307183354165
7.859628872461001 681.0052886599561 1.142511281600786
7.864856427414417 689.3542655482868 1.1475718101448131
7.8700839823678335 696.1458437531387 1.1514115126445423
7.87531153732125 709.6040710609522 1.1619766492480412
7.880539092274666 720.4781833119085 1.1711364917653617
7.885766647228082 726.7637755985012 1.1766760140125243
7.890994202181498 723.5045447300881 1.1730884759008688
7.8962217571349145 716.1011033697314 1.1672477879049614
7.901449312088331 708.0778640773074 1.1603300595229837
7.906676867041747 696.1924587117501 1.1507558040282082
7.911904421995163 681.9877929983467 1.138292779508362
7.917131976948579 669.1821488096497 1.1268517545787409
7.9223595319019955 661.455078833142 1.1201889263571874
7.927587086855412 650.7565583047083 1.1106066128689986
7.932814641808828 637.2713285398797 1.0977054322627335
7.938042196762244 630.419091676956 1.091371281411984
7.94326975171566 619.7826452388704 1.083204275608341
7.9484973066690765 612.472459192243 1.0765084194053283
7.953724861622493 605.2045502699817 1.0690439956916915
7.958952416575909 600.480662912526 1.0633972071476392
7.964179971529325 603.2039293968203 1.0656195865381979
7.969407526482741 607.4857274487989 1.0687787083101594
7.9746350814361575 616.6269423902114 1.0757698285571988
7.979862636389574 636.1573075066515 1.093019073564129
7.98509019134299 658.6923132071777 1.1122114388646833
7.990317746296406 688.8270274728411 1.1378393365206512
7.995545301249822 716.8171223019879 1.161341746035189
8.000772856203238 733.2790782707843 1.1726711482401342
8.006000411156654 746.0642184450421 1.1817657454972024
8.01122796611007 753.8468927613563 1.186735711141984
8.016455521063486 749.756566132719 1.1824051911638314
8.021683076016902 745.4600556943053 1.1789721497938042
8.026910630970319 735.4392371881065 1.1702359566495388
8.032138185923735 722.5451312405035 1.160291510452502
8.037365740877151 711.5809444789562 1.1517383592928268
8.042593295830567 701.8716966652831 1.1428711739978317
8.047820850783983 692.1102001741303 1.1335503182884583
8.0530484057374 684.6795043300488 1.1258210376441151
8.058275960690816 676.1075434258372 1.1183144727503622
8.063503515644232 676.7244121116739 1.1187186401453746
8.068731070597648 681.2927978087853 1.1232523751808476
8.073958625551064 681.7877552697671 1.1243604464735797
8.07918618050448 681.0303328782662 1.1244673098330227
8.084413735457897 680.1430555156702 1.1230677701287444
8.089641290411313 686.0806711813012 1.1272507062724146
8.09486884536473 694.504449593894 1.1327470639162451
8.100096400318145 702.4176225581883 1.1386430261878415
8.105323955271562 709.5258887337825 1.1433276272865327
8.110551510224978 717.3937706876974 1.1496334814396039
8.115779065178394 726.650691457041 1.1565448837082397
8.12100662013181 740.020483216182 1.1658898833304945
8.126234175085226 756.85037453171 1.1786510319025263
8.131461730038643 775.5218927947237 1.1925295905732394
8.136689284992059 803.2825675426351 1.213673026053322
8.141916839945475 837.5666750095447 1.2396513330074836
8.147144394898891 875.8611224085009 1.2674117312142243
8.152371949852308 914.4486279899922 1.2938945696899602
8.157599504805724 946.5581635443106 1.314331965970468
8.16282705975914 976.5973409819094 1.3341058234810659
8.168054614712556 996.8358985265929 1.3482397896280605
8.173282169665972 1008.3186510855033 1.3556164669731612
8.178509724619389 1007.6874169518604 1.3547111297961134
8.183737279572805 1002.3386774121526 1.3484987825170682
8.188964834526221 993.1368404253454 1.3403383674413878
8.194192389479637 983.2999356651688 1.3332999841123392
8.199419944433053 969.3262839046353 1.3236248816947482
8.20464749938647 953.8938584993281 1.3131821926711031
8.209875054339886 937.7356610801049 1.3025266492235394
8.215102609293302 923.0434565769655 1.2936307407195868
8.220330164246718 906.9824013816803 1.2811266937003256
8.225557719200134 895.2084276089632 1.272252089119752
8.23078527415355 886.2734658346675 1.2649349408400385
8.236012829106967 876.2559168426326 1.2580055258470788
8.241240384060383 864.6601443709353 1.2493436995889913
8.2464679390138 852.3923664711673 1.2402918481518759
8.251695493967215 842.073631208379 1.2323561198237618
8.256923048920632 830.4973482877065 1.2222074419725886
8.262150603874048 823.1559148891612 1.215967372405095
8.267378158827464 812.430913618767 1.2088522558163073
8.27260571378088 795.6122230661973 1.1953568550115423
8.277833268734296 780.5283298032172 1.1823104131366515
8.283060823687713 757.4024160843729 1.164248819559309
8.288288378641129 737.7251055163993 1.148959040931863
8.293515933594545 718.949822319101 1.135507652530912
8.298743488547961 699.9802469325393 1.1196871303848168
8.303971043501377 694.0546219091214 1.1151293182482331
8.309198598454794 687.2117138360394 1.1087136175834669
8.31442615340821 678.4623101831913 1.10146682703077
8.319653708361626 671.7480133711116 1.0957156299811475
8.324881263315042 661.9203563696074 1.0868714814500366
8.330108818268458 653.9245724363979 1.0803317034901496
8.335336373221875 645.5295815920945 1.0724950860024394
8.34056392817529 642.506717460295 1.06985916403415
8.345791483128707 639.8726714370453 1.066903430038068
8.351019038082123 634.1852361808084 1.0618033968840264
8.35624659303554 624.9407080679849 1.0536394406288767
8.361474147988956 614.7761233065008 1.0446295298648547
8.366701702942372 605.1669591705912 1.0358589294691005
8.371929257895788 602.3857365498577 1.0328078525487838
8.377156812849204 603.58629108141 1.0339783353413452
8.38238436780262 608.733259521509 1.038587228628214
8.387611922756037 606.5802852866425 1.0370910566458116
8.392839477709453 603.832900959864 1.0344400886267935
8.398067032662869 596.7055749284001 1.030031299012766
8.403294587616285 588.8567725129556 1.0232032324709497
8.408522142569701 588.2586879059468 1.022485503165426
8.413749697523118 585.2347136896376 1.0187870132470802
8.418977252476534 587.2969754154376 1.020022092793825
8.42420480742995 585.2607093903408 1.0184650354167
8.429432362383366 582.4397502552903 1.0152272390387858
8.434659917336782 580.4453661282554 1.0129641644264895
8.439887472290199 578.0992829060684 1.0098241954369465
8.445115027243615 580.874057238386 1.012070825881984
8.450342582197031 581.7859267330437 1.0125987146552955
8.455570137150447 581.8417840532413 1.0116618163841062
8.460797692103863 584.6541816526059 1.0141431946488648
8.46602524705728 585.3741370260475 1.0152395438176114
8.471252802010696 584.3242506298469 1.0142705438054582
8.476480356964112 585.3953637416577 1.0140938767023748
8.481707911917528 585.7889882863639 1.013239027984546
8.486935466870944 581.4487014198354 1.008073351359854
8.49216302182436 579.0027040980764 1.0052016968386865
8.497390576777777 580.5430332752545 1.0065700189630888
8.502618131731193 583.4257726240984 1.0090062841871912
8.50784568668461 588.7506608816109 1.0130769884202908
8.513073241638025 594.3816264604765 1.0176427311226819
8.518300796591442 597.7362865794768 1.0206253532372012
8.523528351544858 599.4093865664125 1.0220926261033707
8.528755906498274 599.4188441514503 1.0210964727166298
8.53398346145169 591.1976472059179 1.0132010089574939
8.539211016405106 588.7628788926795 1.0116165520615439
8.544438571358523 590.5476437095326 1.0136940800916385
8.549666126311939 590.8411395341932 1.0134928445494724
8.554893681265355 591.5004643304808 1.013671438065096
8.560121236218771 592.7146389264219 1.0133643331391449
8.565348791172188 597.6075462528399 1.0178661827217577
8.570576346125604 607.4423844588092 1.025807939971474
8.57580390107902 612.4596475068171 1.028904895707666
8.581031456032436 615.2630356169701 1.0309722588606531
8.586259010985852 611.8767486288782 1.0275509533165594
8.591486565939269 613.9563980602395 1.0296855567549021
8.596714120892685 617.0054308597213 1.0312098818970301
8.601941675846101 617.0362050448614 1.0302295138545712
8.607169230799517 621.3483233764033 1.0345225685950592
8.612396785752933 625.8368013951072 1.0379512520113718
8.61762434070635 630.694077423877 1.0422473022940972
8.622851895659766 639.231942244541 1.04922696464845
8.628079450613182 651.4954450743862 1.058197381976071
8.633307005566598 660.223766517852 1.0642693506208731
8.638534560520014 672.6466301340021 1.073444196316697
8.64376211547343 688.9475049343255 1.0861065006281467
8.648989670426847 709.0062551331541 1.1011405217209704
8.654217225380263 733.6889472964558 1.1197204509080994
8.65944478033368 757.3320666456059 1.1373029025379295
8.664672335287095 780.6596020044461 1.1537336568785879
8.669899890240512 807.2850194600056 1.1715835571900446
8.675127445193928 838.7051669304773 1.1933235588130136
8.680355000147344 874.0709544912204 1.2190956024543127
8.68558255510076 897.5339826996624 1.2351287874832075
8.690810110054176 912.579600569421 1.2452634270022398
8.696037665007593 913.0859307400168 1.2431142383926101
8.701265219961009 908.9349570409814 1.240680516708751
8.706492774914425 898.3614856210611 1.233480304420919
8.711720329867841 877.7707262324509 1.2203765375903444
8.716947884821257 853.7368055966078 1.2018067865193616
8.722175439774674 833.1673276577781 1.186251464770536
8.72740299472809 809.8047505503469 1.1680400551811239
8.732630549681506 794.2615591642318 1.158000350987487
8.737858104634922 778.1167842248173 1.1467562092434165
8.743085659588338 766.589864133906 1.139072678366685
8.748313214541755 760.9285523041864 1.1349771536663997
8.75354076949517 755.1982216466938 1.1314620751629703
8.758768324448587 751.0179172708582 1.127111535038399
8.763995879402003 744.9529489370825 1.121525567406416
8.76922343435542 734.3260304673486 1.1115503215289495
8.774450989308836 725.3524265995063 1.1041443379063174
8.779678544262252 714.7088734370742 1.094984477327424
8.784906099215668 708.0796053219318 1.0896374270800138
8.790133654169084 706.0579504134722 1.0886010188347361
8.7953612091225 699.1945622407696 1.0838832915734584
8.800588764075917 691.8327980545484 1.0782811472447615
8.805816319029333 684.7586861849841 1.0720096303221016
8.811043873982749 677.1319078919933 1.0653052528363174
8.816271428936165 672.8541659743391 1.0617600879606488
8.821498983889581 672.7931803517705 1.0614467351981387
8.826726538842998 670.4847576256374 1.0595403325852855
8.831954093796414 665.011982631545 1.0537166256999575
8.83718164874983 661.7385974569934 1.0500616742965823
8.842409203703246 657.6522168796716 1.0459813682084684
8.847636758656662 657.0450315652556 1.0449616307735192
8.852864313610079 658.2599962068272 1.0467178784982363
8.858091868563495 663.4533016441665 1.0506627617468194
8.863319423516911 665.9771694565378 1.052034355221299
8.868546978470327 670.7213722319945 1.05553240571678
8.873774533423743 672.3786812221693 1.0562458766865688
8.87900208837716 672.7212915994074 1.0558833413456288
8.884229643330576 674.8368071503203 1.0571102233315657
8.889457198283992 678.1372611996109 1.0597332820734031
8.894684753237408 679.7460137598191 1.0620892005424607
8.899912308190824 685.9264624077568 1.0675483529302043
8.90513986314424 688.0377669102364 1.0683008112350572
8.910367418097657 692.5992999284724 1.0711095998478883
8.915594973051073 701.3616397222946 1.0768638815614857
8.92082252800449 706.6869396177259 1.0797902698787902
8.926050082957905 713.5851831401733 1.0847820335190221
8.931277637911322 720.0853975745739 1.0895730383105438
8.936505192864738 727.1737415337717 1.0943054588106589
8.941732747818154 734.6549788200219 1.0997440612629077
8.94696030277157 743.0902719019282 1.1053401652543968
8.952187857724986 749.6417168057061 1.1097232778091293
8.957415412678403 758.6421355208072 1.1156028146866217
8.962642967631819 769.7288382582684 1.1230894778485936
8.967870522585235 782.4920748066157 1.1317679190573469
8.973098077538651 789.7545447499253 1.1360834170090899
8.978325632492067 793.4314437285207 1.138547120272289
8.983553187445484 797.7256712573386 1.142088056151017
8.9887807423989 808.2508753785378 1.1489594693668146
8.994008297352316 813.2675538746636 1.152279338606287
8.999235852305732 818.9015833763322 1.1553338268983617
9.004463407259149 825.8569612941612 1.1597403426649762
9.009690962212565 833.044275747541 1.1650250011765044
9.014918517165981 845.4723907429698 1.1734653590794415
9.020146072119397 857.5558291673066 1.1817210800438027
9.025373627072813 867.1419242105375 1.1870620197438153
9.03060118202623 877.8430161089171 1.192758708664347
9.035828736979646 890.4928452620414 1.2011081571541962
9.041056291933062 906.0370462717564 1.211221764524098
9.046283846886478 921.041535429194 1.2214795314657445
9.051511401839894 933.3756855331485 1.229410253182912
9.05673895679331 947.0193263454009 1.2369144242430266
9.061966511746727 970.425021751984 1.2524488441800363
9.067194066700143 998.8844611525137 1.270617230245675
9.07242162165356 1033.6632377192468 1.2918102742955142
9.077649176606975 1058.3620502944732 1.3057744736186414
9.082876731560392 1086.4535696070227 1.3225792193801877
9.088104286513808 1118.9751565778122 1.3416689681181038
9.093331841467224 1156.1365719691694 1.3634760867920466
9.09855939642064 1195.3479158041157 1.386115021517002
9.103786951374056 1229.3864433826423 1.4051244435830597
9.109014506327473 1251.4105960465727 1.4161896906441962
9.114242061280889 1265.6010480497737 1.424157971390514
9.119469616234305 1267.7554264381279 1.4251290718713148
9.124697171187721 1258.1563882027538 1.4195400428506229
9.129924726141137 1241.9300692667327 1.4105660505877762
9.135152281094554 1214.5189477059012 1.3955469211871483
9.14037983604797 1189.7540751572315 1.381840814540443
9.145607391001386 1166.545213611992 1.3668506118067687
9.150834945954802 1148.5648960334888 1.3549719656724513
9.156062500908218 1141.8544778484872 1.3514637375383958
9.161290055861635 1143.8802106487865 1.3637954898069053
9.16651761081505 1162.586164654916 1.3822905320595056
9.171745165768467 1188.4597322375996 1.403028906612546
9.176972720721883 1211.108525651347 1.419952236093206
9.1822002756753 1229.2356154457773 1.4348149529659922
9.187427830628716 1234.3223796906364 1.4414998154626342
9.192655385582132 1227.5350640240438 1.4395287363228704
9.197882940535548 1227.9461685951617 1.4419659587151508
9.203110495488964 1225.9076846366186 1.443036381084308
9.20833805044238 1228.6884703347714 1.4468492752123188
9.213565605395797 1248.3069201048243 1.4603306539210783
9.218793160349213 1266.3496038148903 1.4733942572100343
9.224020715302629 1305.035569206099 1.4997890220873644
9.229248270256045 1355.6778362315806 1.5309430147072718
9.234475825209461 1415.9835847844204 1.5671186854983905
9.239703380162878 1494.535345105672 1.6110201807401616
9.244930935116294 1588.621218503619 1.6615782294954178
9.25015849006971 1680.1947707712907 1.7111272966478952
9.255386045023126 1756.2789710457487 1.7497752503623716
9.260613599976542 1810.9786376686611 1.778566997858048
9.265841154929959 1810.544898710908 1.780158781939052
9.271068709883375 1757.0189519730204 1.7539170096578987
9.276296264836791 1662.7579193041518 1.708331306520989
9.281523819790207 1540.8134979919107 1.6482112054001856
9.286751374743623 1403.4791152667888 1.5748737936331396
9.29197892969704 1269.9485223319587 1.5003008633335584
9.297206484650456 1149.671938624132 1.4263080069759795
9.302434039603872 1052.2121764712026 1.365687429185414
9.307661594557288 975.1488411751939 1.3166621023995897
9.312889149510704 922.004641273782 1.284131390979589
9.31811670446412 881.7998071574829 1.2576610710239857
9.323344259417537 858.482352956507 1.2426400657317151
9.328571814370953 843.4248386030879 1.2322630556570202
9.33379936932437 831.636144708989 1.2245669823834235
9.339026924277785 822.519808350869 1.2184495926384948
9.344254479231202 810.24764093952 1.2092103618957897
9.349482034184618 805.6446868255389 1.2066170320672451
9.354709589138034 797.0397178499607 1.200742841548085
9.35993714409145 785.9838952611456 1.192185199179407
9.365164699044866 776.7631702876985 1.1856613842364707
9.370392253998283 767.5577655867405 1.1808144876577602
9.375619808951699 762.1535094249112 1.179373776121136
9.380847363905115 757.6228723417283 1.1763733758350798
9.386074918858531 750.8887097433346 1.1716665656626155
9.391302473811947 749.9824142928761 1.1699578044296748
9.396530028765364 748.347347614508 1.1695524140967948
9.40175758371878 748.3617606756411 1.1696319482664321
9.406985138672196 753.9479508579124 1.1757915607747598
9.412212693625612 749.7996224201839 1.1715414430704476
9.417440248579029 745.9885047492533 1.1568559336480924
9.422667803532445 742.3084341522602 1.1470800445384663
9.427895358485861 742.3303223561993 1.1432935371466049
9.433122913439277 743.1768523929178 1.1413896349097872
9.438350468392693 738.4412623862889 1.134734145795419
9.44357802334611 739.0257123891103 1.1333840052530908
9.448805578299526 741.3561460341921 1.1329934382608848
9.454033133252942 744.8861770011432 1.1340137688277758
9.459260688206358 744.3889240009137 1.1314510976281413
9.464488243159774 743.1489884731233 1.129070958299958
9.46971579811319 743.1587257255734 1.1272892268995625
9.474943353066607 744.9670230216215 1.1269048032368496
9.480170908020023 747.3117103702641 1.1267379273060156
9.48539846297344 748.2085468975524 1.1261127193524385
9.490626017926855 749.497728662275 1.1254438365476218
9.495853572880272 752.9147537380837 1.1270438014483046
9.501081127833688 756.6415621948026 1.1285193447764117
9.506308682787104 759.7875394706822 1.1298555650218478
9.51153623774052 763.4606674313059 1.1317462458913494
9.516763792693936 757.8702389341302 1.1266018135402527
9.521991347647353 756.9404534222004 1.1242989613987697
9.527218902600769 758.5818321419338 1.1234010063385447
9.532446457554185 760.9022049865738 1.1244439279058536
9.537674012507601 761.3890326344875 1.1237807388495187
9.542901567461017 764.3634239445851 1.1253492098050113
9.548129122414434 765.0216450565247 1.1253367847643594
9.55335667736785 765.8732630411416 1.1252766133110654
9.558584232321266 768.23931916783 1.126378562741697
9.563811787274682 772.0451051631227 1.128861199319197
9.569039342228098 780.2118073785895 1.1344364735528873
9.574266897181515 781.8274104471882 1.1349455721299828
9.57949445213493 783.114041627255 1.1341451407333079
9.584722007088347 780.7735498814958 1.130033237346337
9.589949562041763 782.790747947088 1.130844366317889
9.59517711699518 779.7350890956659 1.1277003804011476
9.600404671948596 784.177204186867 1.1314762918989503
9.605632226902012 785.1852901863793 1.1315531810556732
9.610859781855428 790.2303885171034 1.1344142764848766
9.616087336808844 791.6664493823067 1.13459851790007
9.62131489176226 792.8397588824357 1.1343828670720884
9.626542446715677 788.2834439872079 1.1296312517374232
9.631770001669093 785.3434077725709 1.1271309724634455
9.636997556622509 782.6437170400986 1.1243448867826489
9.642225111575925 780.9053657749611 1.1219486087049722
9.647452666529341 779.512326449031 1.1203822510335715
9.652680221482758 774.9267978565924 1.1173462915973769
9.657907776436174 770.5665566389954 1.1131155871995528
9.66313533138959 763.9470497697049 1.1069890710640728
9.668362886343006 766.8390001249056 1.108930789712942
9.673590441296422 766.8652514980046 1.1090999427963208
9.678817996249839 771.4718963116987 1.1119458957382569
9.684045551203255 766.788088973648 1.108206885397691
9.689273106156671 768.1289009928175 1.1089688221271141
9.694500661110087 766.6762399088235 1.1066732680441689
9.699728216063503 767.2033912726024 1.1065208345162667
9.70495577101692 767.4197086318934 1.1053728148005135
9.710183325970336 763.7069240275792 1.1023181367507648
9.715410880923752 764.228362789034 1.1022558422409343
9.720638435877168 764.7014330211048 1.1031737857488932
9.725865990830584 761.7860598371847 1.1011129873566279
9.731093545784 755.6384122373667 1.0954199689077018
9.736321100737417 757.9862870314186 1.0960511111226563
9.741548655690833 758.3808658919801 1.0960145960521155
9.74677621064425 754.4090580430128 1.091616057977759
9.752003765597665 753.8814743344682 1.0902467678102166
9.757231320551082 749.6067474068966 1.0870865522153086
9.762458875504498 746.5443883684561 1.0840572301953966
9.767686430457914 745.8300814840511 1.08365264071243
9.77291398541133 745.8361041209273 1.0830319354196623
9.778141540364746 741.8072812427424 1.0784198747490645
9.783369095318163 739.983681288992 1.0763587274180848
9.788596650271579 739.4722380441782 1.0756147540795045
9.793824205224995 742.3193985275219 1.077666209341775
9.799051760178411 748.6313477829088 1.0813035181677695
9.804279315131827 749.8782298047236 1.0816202811343973
9.809506870085244 750.6635281466752 1.081872221423073
9.81473442503866 749.8983778419881 1.080434954890991
9.819961979992076 754.5772150013287 1.0833001372035025
9.825189534945492 756.8221754719002 1.0850525401521673
9.830417089898909 762.2130335330143 1.088602259542926
9.835644644852325 759.6934023951704 1.0844778280108147
9.840872199805741 759.3570532388417 1.08277804128661
9.846099754759157 760.9046931561099 1.0838839899066752
9.851327309712573 765.5871281994201 1.0876587748814854
9.85655486466599 767.1928485555303 1.0885916424104183
9.861782419619406 768.8265124231916 1.0894642283246287
9.867009974572822 773.4937273763669 1.0912879226840102
9.872237529526238 783.0867637115633 1.0981211691805781
9.877465084479654 792.472326306837 1.1045017328921707
9.88269263943307 800.8905492208785 1.1090805948540459
9.887920194386487 807.9293402781313 1.1125542789137552
9.893147749339903 814.3230380559057 1.1169092795482385
9.89837530429332 819.8448379211038 1.120067638314093
9.903602859246735 822.8067587760235 1.1216119501602317
9.908830414200152 826.2408378283242 1.1234898334071506
9.914057969153568 835.5784554718272 1.1298069955673802
9.919285524106984 837.3890818135204 1.1305979369294814
9.9245130790604 840.4258511358017 1.1324255014348346
9.929740634013816 842.6351769314131 1.1335930837386359
9.934968188967233 842.0350230972678 1.1326404792470635
9.940195743920649 836.1256322076105 1.1283000879503158
9.945423298874065 835.3824279406803 1.1279838360147454
9.950650853827481 828.6182536327321 1.1231871343995032
9.955878408780897 827.644212099495 1.1217043944421146
9.961105963734314 828.0333382911198 1.1210658090572934
9.96633351868773 822.482704903033 1.1171444628815825
9.971561073641146 818.4000715369685 1.1128605175398343
9.976788628594562 814.8186578746504 1.1095397913007459
9.982016183547978 810.35409942192 1.1061788237830046
9.987243738501395 804.9570777100267 1.1021605804312502
9.99247129345481 801.3228192129262 1.0990680620531357
9.997698848408227 791.6419236255671 1.0917760004908386
10.002926403361643 783.3128216327755 1.0847012856694631
10.00815395831506 776.809094321445 1.079588360686072
10.013381513268476 769.3275888018844 1.0736393727751161
10.018609068221892 767.6367767530409 1.0716740534187688
10.023836623175308 763.5370420726166 1.0687479455909061
10.029064178128724 759.9168536724276 1.0667256689150038
10.03429173308214 756.8753660857165 1.065650866875424
10.039519288035557 752.8609086139232 1.0626476337202695
10.044746842988973 755.4379339427688 1.0635215302087062
10.049974397942389 755.381773811382 1.0635549910122746
10.055201952895805 755.1795477407533 1.0634120417536033
10.060429507849221 754.8733037537173 1.0624479074976396
10.065657062802638 751.5957261226588 1.0594784060877886
10.070884617756054 749.9255897133445 1.0579556354606559
10.07611217270947 749.9542643119973 1.0574471002203045
10.081339727662886 756.1334514353314 1.0613079811898027
10.086567282616302 761.5749737974929 1.0650196151290099
10.091794837569719 767.5164152844762 1.0677368529338174
10.097022392523135 770.0792383999346 1.0680654059195884
10.102249947476551 775.9875457836489 1.0720082619536224
10.107477502429967 779.033754490699 1.0740572980986731
10.112705057383383 777.6442883430586 1.072380971325902
10.1179326123368 771.943956115147 1.0691673001469184
10.123160167290216 766.2444060395737 1.0661359716293934
10.128387722243632 758.9348798870813 1.0610255032046398
10.133615277197048 754.6559270488481 1.0564705883632175
10.138842832150464 752.063927536619 1.0530822951791197
10.14407038710388 744.3496079990368 1.0474390916261702
10.149297942057297 742.2538118039278 1.0465158192910862
10.154525497010713 732.6923745121684 1.0403215049690124
10.15975305196413 728.9899791137851 1.037638669189718
10.164980606917545 728.7023996571388 1.0374748736667494
10.170208161870962 729.2087156752544 1.0368395087008835
10.175435716824378 727.9465258552258 1.0358311873473145
10.180663271777794 726.2543500665191 1.0330272960960631
10.18589082673121 726.5290581778012 1.0334495560830401
10.191118381684626 720.7595644928157 1.0295076869353303
10.196345936638043 717.0256298539435 1.026598520867654
10.201573491591459 713.9251250954899 1.0236560730449205
10.206801046544875 711.0540220091342 1.0216343697616468
10.212028601498291 712.8349040900728 1.0227512195527866
10.217256156451707 711.2339080798037 1.021429148056056
10.222483711405124 711.9881381894729 1.021606838992574
10.22771126635854 712.2713866756858 1.0215721521869459
10.232938821311956 712.7633753718557 1.0218033494310161
10.238166376265372 715.7144155665376 1.0237151702590885
10.243393931218788 718.4031315198183 1.0252961642684408
10.248621486172205 714.5879498278891 1.0222429174695882
10.253849041125621 713.9548816810768 1.0218866994006264
10.259076596079037 712.0496149651676 1.021167427015701
10.264304151032453 709.9237505022855 1.019507594212147
10.26953170598587 711.8442023886424 1.0191457684641319
10.274759260939286 713.8598590962837 1.019522929966168
10.279986815892702 716.6232469864294 1.0213399669722119
10.285214370846118 721.6905943441279 1.0260738206134687
10.290441925799534 725.8940858087675 1.0285000064740146
10.29566948075295 727.2981460130906 1.0293420100309967
10.300897035706367 730.3841331255736 1.0303754751619953
10.306124590659783 737.250912167429 1.034673816787492
10.3113521456132 737.0691855886585 1.0343389709119306
10.316579700566615 745.3541680709992 1.0395317107566882
10.321807255520032 750.7071894781815 1.0427088745976847
10.327034810473448 761.4171645123214 1.0499918204246026
10.332262365426864 773.2804564771587 1.058188272991279
10.33748992038028 785.838440035407 1.0662110594499679
10.342717475333696 797.4623505579244 1.0729862876367424
10.347945030287113 810.5078091708318 1.0802947025648633
10.353172585240529 828.2217050748872 1.0919006327513947
10.358400140193945 841.9998812293024 1.1012325800383989
10.363627695147361 852.3068947162831 1.1070497601422333
10.368855250100777 860.6452862135076 1.1123252510946589
10.374082805054194 862.0972312852037 1.112627684792391
10.37931036000761 855.9130264934222 1.1085342096833635
10.384537914961026 846.7463151161439 1.1025099069771789
10.389765469914442 835.466122043688 1.093370723768051
10.394993024867858 830.6868636456 1.0898797160129265
10.400220579821275 827.4336331666533 1.0878230885219435
10.40544813477469 822.8308568598884 1.0854210920655356
10.410675689728107 817.7920825244158 1.0821841815209525
10.415903244681523 812.5839227183834 1.0786003631871797
10.42113079963494 809.6746228140204 1.075748284556614
10.426358354588356 804.1699180837142 1.0716405488102172
10.431585909541772 798.8994591592542 1.067854958262879
10.436813464495188 799.5433980835855 1.0688083545611726
10.442041019448604 793.7963654157736 1.0647973111209332
10.44726857440202 786.2369788431196 1.0586255622961462
10.452496129355437 776.0128934317322 1.0506988025445676
10.457723684308853 766.5402378027792 1.0442467230640755
10.462951239262269 753.4169487718648 1.03336049116679
10.468178794215685 743.2446661175509 1.0258552095681477
10.473406349169101 732.348579237038 1.0182507087804098
10.478633904122518 726.3122240820632 1.0147867993314539
10.483861459075934 718.4432075257058 1.0095466972884182
10.48908901402935 708.6856360801825 1.0024163868921263
10.494316568982766 700.4923036166182 0.9963912260121016
10.499544123936182 690.9784658073568 0.9888343223973958
10.504771678889599 681.1360740774667 0.9818521300317788
10.509999233843015 676.3158823309784 0.9787958616533358
10.515226788796431 675.47852218761 0.9780096065425472
10.520454343749847 671.1399943534885 0.9742314478422209
10.525681898703263 670.6629630967709 0.9732842249184237
10.53090945365668 667.9116193845487 0.9708874153979921
10.536137008610096 662.5889174819064 0.9666885338010445
10.541364563563512 657.0120029324012 0.9615714405837755
10.546592118516928 652.9377168920768 0.9581806421145879
10.551819673470344 650.8575197991391 0.9568549647313679
10.55704722842376 653.6005770320345 0.9598450686051916
10.562274783377177 653.1032103896641 0.95939129483047
10.567502338330593 646.0991612747702 0.9530666622343236
10.57272989328401 641.0565773007695 0.9480073015867658
10.577957448237425 640.9260243786478 0.9476486677994563
10.583185003190842 644.3584091802276 0.9504512804681126
10.588412558144258 646.0652546222004 0.9513502733431817
10.593640113097674 647.5105637080156 0.9524363362299688
10.59886766805109 647.0742400813214 0.9512550705476644
10.604095223004506 642.5162795432975 0.9476705658266449
10.609322777957923 639.8603248422259 0.9458847289489113
10.614550332911339 640.3065133028713 0.9454557268981854
10.619777887864755 646.337696664745 0.949291538523021
10.625005442818171 648.3933907762674 0.9512413857724888
10.630232997771587 650.5418964869308 0.9523466861020363
10.635460552725004 651.422670914779 0.9528788538839912
10.64068810767842 657.2209732945587 0.9565367550142354
10.645915662631836 664.4311352633457 0.9613015328679979
10.651143217585252 671.5058893349315 0.9666187857520598
10.656370772538668 677.3003657137425 0.9705707501843469
10.661598327492085 677.9932975329958 0.9703778202134111
10.666825882445501 689.2629371435253 0.9783609231350664
10.672053437398917 696.8213891215291 0.9826950736495472
10.677280992352333 707.1897259879277 0.9897770251651464
10.68250854730575 715.1685378314517 0.9952594791318988
10.687736102259166 719.8589080278515 0.9979985578925452
10.692963657212582 722.2331491933794 0.9996981983546579
10.698191212165998 717.4573469248392 0.9961135169861944
10.703418767119414 708.7137780341892 0.9883873151972707
10.70864632207283 702.5800134331471 0.9835563742069297
10.713873877026247 694.9279851426231 0.9776635421991142
10.719101431979663 687.7770861829349 0.9726985994194844
10.72432898693308 681.7628591998031 0.9683884056099568
10.729556541886495 677.4552574508222 0.9647633987068346
10.734784096839912 675.7996864245109 0.9641332248338671
10.740011651793328 671.8508068641677 0.9610851613024465
10.745239206746744 665.5692066682446 0.9564250618076793
10.75046676170016 658.1805253555407 0.9504988296926536
10.755694316653576 654.8118053863006 0.9476800643040937
10.760921871606993 651.9878211463387 0.9451700412788803
10.766149426560409 652.6969616002566 0.9454154343275744
10.771376981513825 654.1552790740894 0.9462577747050278
10.776604536467241 655.973394444293 0.9485014937910143
10.781832091420657 660.191839409869 0.9515254247282158
10.787059646374074 664.6049629057488 0.9545991805200142
10.79228720132749 670.0631523487085 0.9574121840908104
10.797514756280906 681.0364759289123 0.9645902287094136
10.802742311234322 692.7023980906762 0.9725771265820226
10.807969866187738 708.4294990763306 0.9830423821405321
10.813197421141155 730.7142995407753 0.9978687855045791
10.81842497609457 758.2314644943963 1.0165874361711948
10.823652531047987 797.5124485585192 1.0424669686579255
10.828880086001403 854.3708293993985 1.0786336518304822
10.83410764095482 929.8200918332249 1.1246734153165963
10.839335195908236 1022.1778097338987 1.1773141454909242
10.844562750861652 1124.4265871516184 1.2347357749720687
10.849790305815068 1203.9827307216756 1.2762681812025625
10.855017860768484 1256.3995132130592 1.3031298905628246
10.8602454157219 1262.8717970418638 1.3065974868316943
10.865472970675317 1222.794822367785 1.2853378988211328
10.870700525628733 1151.0844854259353 1.2465219203899778
10.875928080582149 1064.1065020397104 1.1986144514988155
10.881155635535565 977.9816789546342 1.1483425958025704
10.886383190488981 901.8108272157243 1.1026566937375775
10.891610745442398 841.4363270458938 1.0653532080690404
10.896838300395814 797.9555842101657 1.0372350529909267
10.90206585534923 763.8565549749412 1.014926307339019
10.907293410302646 744.9984996812157 1.0022158957274747
10.912520965256062 731.6556827426491 0.9928385578914157
10.917748520209479 720.4698969492508 0.984671747852496
10.922976075162895 711.332119405942 0.9779823753977978
10.928203630116311 702.8066534404446 0.9723421070964295
10.933431185069727 696.8860057467181 0.9683426250479572
10.938658740023143 695.3321895675371 0.9663857464177453
10.94388629497656 693.6269219483655 0.9648890912471655
10.949113849929976 690.5699094922835 0.9624552952022144
10.954341404883392 687.599760507173 0.9594151775646372
10.959568959836808 682.8942331592884 0.9559949994939881
10.964796514790224 681.1986635153145 0.9546713908026581
10.97002406974364 684.9264280717844 0.9600208655328817
10.975251624697057 685.3887644109028 0.9628098449608605
10.980479179650473 682.1904794800225 0.9622039513858969
10.98570673460389 675.7580630697629 0.9589636626248063
10.990934289557305 670.300605350498 0.9563098101243418
10.996161844510722 667.20441585397 0.9553139616469634
11.001389399464138 662.8253370875632 0.9530869744054944
11.006616954417554 661.3050942199404 0.9522205284545026
11.01184450937097 656.2422330991805 0.9489302871264961
11.017072064324386 649.8736919836128 0.9450072882111877
11.022299619277803 645.9475985230167 0.9425223915447936
11.027527174231219 639.8848142618644 0.9387086611587164
11.032754729184635 633.9069876442499 0.9346469294845108
11.037982284138051 626.906930845297 0.9300650465314025
11.043209839091467 621.8830819441986 0.9267739891375854
11.048437394044884 618.5024786906533 0.9244987142355916
11.0536649489983 616.8629329369971 0.9239435955889587
11.058892503951716 614.1323874778996 0.9219577490492187
11.064120058905132 611.1866208533487 0.9199968904800672
11.069347613858548 611.1563376532125 0.9207947202051364
11.074575168811965 607.9092481094611 0.9187089817244803
11.079802723765381 607.1532150889703 0.9188529896211376
11.085030278718797 607.1699253078871 0.9193441272956747
11.090257833672213 605.1761165280092 0.9178528425753079
11.09548538862563 603.9606542641051 0.9170998048538832
11.100712943579046 598.2939710233272 0.9126598055973522
11.105940498532462 594.1092419148972 0.9098490847538636
11.111168053485878 588.7548124403565 0.9059704705219764
11.116395608439294 583.647655922547 0.9021703768870709
11.12162316339271 580.9289139115442 0.9001054691663755
11.126850718346127 577.2719275978646 0.8971920987523937
11.132078273299543 577.5830722348861 0.897370273176787
11.13730582825296 571.1660303818373 0.892458402644314
11.142533383206375 565.3397197850734 0.8881056631563813
11.147760938159792 563.1464487526075 0.8865932027693033
11.152988493113208 561.0863532432065 0.8850394972190205
11.158216048066624 557.6925784785055 0.8827920788031313
11.16344360302004 555.6312978627684 0.8815378139584593
11.168671157973456 548.7860641964636 0.8762641140113483
11.173898712926873 552.8346328579364 0.8800632546026108
11.179126267880289 549.2632060501334 0.877116961071988
11.184353822833705 549.7134360520728 0.8771881004995948
11.189581377787121 545.6408645419838 0.8742271301561307
11.194808932740537 538.6234824161102 0.8686744649485671
11.200036487693954 535.6533163289856 0.8665807464531723
11.20526404264737 532.2856552476791 0.8640490077341111
11.210491597600786 531.4437593012424 0.8635155156243577
11.215719152554202 533.0111477315642 0.8653745355901494
11.220946707507618 532.1307058173558 0.8645872616767705
11.226174262461035 530.4403169127147 0.8631877713183086
11.23140181741445 529.2988756473196 0.8629101728822484
11.236629372367867 522.4395920373698 0.8569942457536535
11.241856927321283 520.2907076233245 0.8548828416957527
11.2470844822747 520.1931760016665 0.8549855887972024
11.252312037228116 521.1814299763777 0.8554918353456701
11.257539592181532 522.8259304968759 0.8573919413047787
11.262767147134948 520.7631695507664 0.8561747365921827
11.267994702088364 521.2656988982626 0.8568526713080216
11.27322225704178 522.3148062870923 0.8579589993669092
11.278449811995197 522.1265441065374 0.8577304351088614
11.283677366948613 521.7622944398055 0.8574948083186428
11.288904921902029 521.3065214067652 0.8566277332999299
11.294132476855445 516.8429620926413 0.8524892226246611
11.299360031808861 512.3324844550581 0.8487864626003284
11.304587586762278 511.3289613215998 0.8474323105760638
11.309815141715694 509.5349281180962 0.8452705057046276
11.31504269666911 514.8834812481292 0.84969493765357
11.320270251622526 520.9155711598104 0.8543420929923073
11.325497806575942 521.085511549913 0.8541431913516327
11.330725361529359 518.6413013988584 0.8519543408495502
11.335952916482775 517.5668791535098 0.8507165405274006
11.341180471436191 517.2045747923011 0.8505636314005707
11.346408026389607 516.8175882865886 0.8504571871041124
11.351635581343023 517.6846280015639 0.8512707882685229
11.35686313629644 515.3825956239001 0.8498209418537712
11.362090691249856 514.4318837775209 0.8483647198325408
11.367318246203272 512.1935001614936 0.8467178602337846
11.372545801156688 508.00364444174585 0.8431183311452298
11.377773356110104 507.74162916489956 0.8421819705585033
11.38300091106352 509.7865403074754 0.8439782662610222
11.388228466016937 512.0354221981007 0.8458768545878071
11.393456020970353 512.6858163924704 0.8463478615076264
11.39868357592377 512.6549324608895 0.8467541607242974
11.403911130877185 508.82517954965493 0.8437331341155848
11.409138685830602 507.8108775025397 0.8431219950922553
11.414366240784018 506.3947951377694 0.8416953347500118
11.419593795737434 506.3668645134264 0.8412905040428025
11.42482135069085 510.1322050961252 0.844664021265924
11.430048905644266 511.70454493411563 0.8463372967327334
11.435276460597683 512.3415469699589 0.8469291872012342
11.440504015551099 511.411853168541 0.8466966075980282
11.445731570504515 506.97853325903895 0.8421809409144493
11.450959125457931 510.0889880273452 0.8439237088936986
11.456186680411347 516.5110622520173 0.8491527790824223
11.461414235364764 520.2355982707646 0.8521139866257076
11.46664179031818 521.9221016975002 0.853761361199288
11.471869345271596 523.7735285788834 0.8557708029109108
11.477096900225012 525.5680437319058 0.8581359654897774
11.482324455178428 527.6316774663363 0.8672807062302635
11.487552010131845 534.5757123693556 0.8752336188155365
11.49277956508526 538.2604086341656 0.8796092050122385
11.498007120038677 540.0723195563618 0.8826654142669217
11.503234674992093 542.3841689610687 0.8853637653676899
11.50846222994551 545.0002755796529 0.8889058444629147
11.513689784898926 547.7563486525062 0.8923146825776325
11.518917339852342 548.9176627920875 0.8943065800474392
11.524144894805758 541.9669862527446 0.890051420808301
11.529372449759174 535.7336865829517 0.8856188377008515
11.53460000471259 531.514336310727 0.8827263924067507
11.539827559666007 530.7663691773524 0.882890044829567
11.545055114619423 531.201659823617 0.8839951996572144
11.550282669572839 529.2625357693789 0.883110325906151
11.555510224526255 528.3943147673056 0.8833034832338263
11.560737779479672 525.4006691695301 0.8818877814673497
11.565965334433088 528.3331148828247 0.885671134770668
11.571192889386504 526.7823538068881 0.8854943779413395
11.57642044433992 523.4408479567941 0.8829987938314875
11.581647999293336 521.4572845300152 0.8813767991296267
11.586875554246753 519.4225355455351 0.8791531174373928
11.592103109200169 517.9619458701936 0.8784603021041397
11.597330664153585 514.196599566201 0.8759101354278461
11.602558219107001 509.9814621095285 0.8730690160846906
11.607785774060417 503.4584769328154 0.8678242257234975
11.613013329013834 501.42196184379003 0.8666863586703015
11.61824088396725 496.1157601713882 0.8629320532062493
11.623468438920666 492.2589441850734 0.8601663790347882
11.628695993874082 484.20639570703594 0.8532963941147775
11.633923548827498 481.26063183884156 0.8514747490122281
11.639151103780915 478.06137258182923 0.8490325295510393
11.64437865873433 475.0060934331115 0.8471447499845809
11.649606213687747 471.1632219294113 0.8442878249585564
11.654833768641163 463.885623995937 0.8383095928432678
11.66006132359458 459.9858151677426 0.8352247590252431
11.665288878547996 455.5188241944205 0.8312254795319314
11.670516433501412 454.5686265131103 0.8314742743580683
11.675743988454828 453.2864552888463 0.8310041178023192
11.680971543408244 455.01822327364215 0.8326944839423647
11.68619909836166 457.16980382426624 0.8352562793404773
11.691426653315077 456.7928866654989 0.8350791187571083
11.696654208268493 454.604089443764 0.8330593878993995
11.701881763221909 450.45436434899267 0.8301307399880841
11.707109318175325 449.33117347713477 0.8297522568203161
11.712336873128741 447.9958800083034 0.8287357073261923
11.717564428082158 449.9479918654917 0.8315374916180357
11.722791983035574 449.75011114302686 0.831823659416939
11.72801953798899 448.22025547273563 0.8302726709270641
11.733247092942406 446.7276720677266 0.8291533866270694
11.738474647895822 443.68255356793946 0.8265348600246397
11.743702202849239 440.28084532352347 0.823814489848619
11.748929757802655 438.92837881131356 0.8234272263076233
11.754157312756071 440.12506536075443 0.8244298583571545
11.759384867709487 440.8370714500951 0.825510495627948
11.764612422662903 445.10190698401914 0.8301435976399099
11.76983997761632 445.67812864839755 0.8310504359742478
11.775067532569736 444.5801514467546 0.8304312615514772
11.780295087523152 449.49267337157835 0.8344562935502642
11.785522642476568 454.2479405348376 0.838226397584956
11.790750197429984 457.57590808244754 0.8411032548446381
11.7959777523834 459.58016703717396 0.8424819194946443
11.801205307336817 460.3628191839505 0.8429158272537713
11.806432862290233 464.7941028251146 0.8469330553746832
11.81166041724365 472.35400035313705 0.8537389913147035
11.816887972197065 480.8938191685193 0.8614052198304203
11.822115527150482 486.3161523548737 0.8663458620586987
11.827343082103898 488.13119363977506 0.8676558359285413
11.832570637057314 490.8207472010384 0.8704946036984182
11.83779819201073 487.0978407097556 0.8673479303441188
11.843025746964146 482.465137088876 0.8632240004432173
11.848253301917563 476.88076334351916 0.8585214759295013
11.853480856870979 472.9622373862751 0.8554112640912473
11.858708411824395 471.17195940985255 0.8534964872433689
11.863935966777811 467.47018143791826 0.8508042746851269
11.869163521731227 464.6039502483164 0.8484993180555512
11.874391076684644 462.6971048825966 0.8468520938255081
11.87961863163806 465.56186038446 0.8498593477306823
11.884846186591476 468.5858665008883 0.8530499915887368
11.890073741544892 466.4201616126846 0.8517991771886412
11.895301296498308 465.6861659117278 0.8517482468743807
11.900528851451725 461.8487771098137 0.8484859477009107
11.90575640640514 466.2761990244462 0.8522111401283434
11.910983961358557 467.38389414641387 0.8530229868736218
11.916211516311973 472.72265690765533 0.8573752906395313
11.92143907126539 475.804069273957 0.8601382784087771
11.926666626218806 477.84167317836665 0.8628575167114402
11.931894181172222 481.365185006371 0.8668815545676405
11.937121736125638 484.88625337543505 0.8702987086248637
11.942349291079054 488.5559370379331 0.8743345348975258
11.94757684603247 488.88066370563973 0.8741586997361368
11.952804400985887 489.7206448486075 0.8748481942378072
11.958031955939303 487.7591579365959 0.8739246403518532
11.963259510892719 483.4198192049372 0.8698149835889882
11.968487065846135 479.9045671955746 0.8670127855670382
11.973714620799552 474.88444467750134 0.8625438130294026
11.978942175752968 474.9922866796248 0.8624254854185974
11.984169730706384 473.50222737650125 0.8623399393978896
11.9893972856598 471.35428541345846 0.861072999597862
11.994624840613216 470.9605844651775 0.8609238456345525
11.999852395566633 468.0262133017321 0.8580778975416538
12.005079950520049 471.11777207589427 0.8598900323884908
12.010307505473465 477.2133075796497 0.8657213449016851
12.015535060426881 484.8907713119661 0.8731222818990804
12.020762615380297 492.6350144904328 0.8801276709282336
12.025990170333714 497.88859203383777 0.8851622973552198
12.03121772528713 503.99544955631626 0.8904539749868899
12.036445280240546 516.3973546219585 0.9013633509379008
12.041672835193962 535.0939493077349 0.9176419401928219
12.046900390147378 554.691582823043 0.9342386584442789
12.052127945100795 584.7815880146939 0.9592269056012186
12.05735550005421 622.3020149884126 0.9897923363145945
12.062583055007627 669.2891086351669 1.0269764000219808
12.067810609961043 732.9584758882183 1.0749433327946
12.07303816491446 803.3387954650348 1.1256724401551501
12.078265719867876 885.5726710969019 1.1821319277200462
12.083493274821292 974.1674374103782 1.2398232624170051
12.088720829774708 1055.7472281959992 1.2912628600291722
12.093948384728124 1119.0554010400454 1.3295628177900647
12.09917593968154 1162.0773833886356 1.3551392544577958
12.104403494634957 1170.6293509730274 1.3608096885996477
12.109631049588373 1148.103205944715 1.3474760011674183
12.114858604541789 1102.9341447634226 1.321054164326388
12.120086159495205 1041.3291023593995 1.2843658574371253
12.125313714448621 969.2127622564061 1.2389334482304175
12.130541269402038 899.1489766948619 1.193826591457716
12.135768824355454 836.8074422905122 1.1520709351321987
12.14099637930887 775.0568465973204 1.1085919338585284
12.146223934262286 727.8222237022127 1.0748936436703203
12.151451489215702 681.3801832680718 1.0401589972938992
12.156679044169119 639.8774069185032 1.008008045230694
12.161906599122535 604.9071901789279 0.980725105371393
12.167134154075951 572.0438150351708 0.9536720578162079
12.172361709029367 546.7236040557625 0.9328385179495743
12.177589263982783 524.8164112813712 0.9147726646836692
12.1828168189362 509.37672065972237 0.9009082375484398
12.188044373889616 494.7519853082532 0.8884413569375913
12.193271928843032 483.4855929731829 0.8784865380678257
12.198499483796448 472.41556152449385 0.8681154512023095
12.203727038749864 463.1668603137283 0.8601845296344185
12.20895459370328 460.30350229994366 0.8580309190476351
12.214182148656697 454.02600554370605 0.8531850218120313
12.219409703610113 450.8364493149702 0.8516469728710111
12.22463725856353 445.56292534619377 0.8468183794133194
12.229864813516945 440.8657434507416 0.8426558047043466
12.235092368470362 437.4627865571834 0.8392102756618228
12.240319923423778 431.80523129557633 0.8334652648938757
12.245547478377194 427.5476625031516 0.8297649509746904
12.25077503333061 427.13445159820594 0.8293615459810066
12.256002588284026 426.1891029857675 0.8279259347046232
12.261230143237443 427.1096144542358 0.8289367874376679
12.266457698190859 426.1251806319335 0.8283929560945421
12.271685253144275 424.4380509746886 0.826755149454855
12.276912808097691 422.6790002851386 0.8261746055274475
12.282140363051107 421.14782349100017 0.8251600071679875
12.287367918004524 421.0424634074604 0.8248436151810994
12.29259547295794 420.436495082532 0.8241525724538874
12.297823027911356 419.57506126243703 0.8225136262039062
12.303050582864772 417.66408438643253 0.8212254336480836
12.308278137818188 419.2499688862921 0.8232403065885695
12.313505692771605 419.9603309993757 0.8277011737589177
12.31873324772502 423.48414802784504 0.8399010386837528
12.323960802678437 422.015552991883 0.8430822210953399
12.329188357631853 422.7239211206614 0.8479837623192797
12.33441591258527 419.9500024067388 0.8482295027531795
12.339643467538686 419.9730144222551 0.8515374739713046
12.344871022492102 415.7183305835455 0.8503134401513414
12.350098577445518 412.8501822041645 0.849143807368532
12.355326132398934 410.0191848394474 0.8488837595682245
12.36055368735235 408.21598723532725 0.8490035589197434
12.365781242305767 404.8544615357348 0.8480023177032601
12.371008797259183 399.4990778555138 0.8448610290445181
12.376236352212599 398.9919393262034 0.8477517422548996
12.381463907166015 396.198715797292 0.847887688456528
12.386691462119432 399.64826691566503 0.8540213811542818
12.391919017072848 396.44895945098386 0.8520081299866983
12.397146572026264 394.57289951416016 0.8513554280994992
12.40237412697968 390.05921888049414 0.8488280443070282
12.407601681933096 382.84096081918386 0.8428110552175527
12.412829236886513 381.47474560837117 0.8435781855039115
12.418056791839929 380.9128144869135 0.8439999584440804
12.423284346793345 379.31050948447125 0.8428402511584134
12.428511901746761 377.23915561530674 0.8421232120551407
12.433739456700177 375.52525947385953 0.8412596397755128
12.438967011653594 372.0206290858546 0.8386730306766682
12.44419456660701 371.7083645695767 0.8396054996154825
12.449422121560426 371.17309630859734 0.8394255667650837
12.454649676513842 369.5631428559842 0.8392761806671931
12.459877231467258 371.44773453248746 0.8438096702071463
12.465104786420675 370.15531965919917 0.8452582229429169
12.47033234137409 371.7138281645313 0.849897079287835
12.475559896327507 369.96318087657204 0.8493880224098036
12.480787451280923 369.3925626178501 0.8492134248134894
12.48601500623434 367.51015124238006 0.8469962924695194
12.491242561187756 366.562505813094 0.8459880917305233
12.496470116141172 367.18497889903813 0.8483547746416751
12.501697671094588 367.28763262818165 0.8499610704012588
12.506925226048004 366.4245654844586 0.8501130430860553
12.51215278100142 362.7489570426879 0.8479278932205572
12.517380335954837 357.4007400753087 0.8425571670871386
12.522607890908253 356.080390339426 0.8417649104133823
12.527835445861669 357.7498515681585 0.8457096548338638
12.533063000815085 362.6889803944554 0.8516861412142842
12.538290555768501 362.97161149636946 0.8531655506829995
12.543518110721918 363.11275890374947 0.8534337252323212
12.548745665675334 363.2608719254206 0.8542185665495241
12.55397322062875 360.93451217286787 0.8530478158694443
12.559200775582166 362.0104693561183 0.8554507492959065
12.564428330535582 361.73520385829585 0.8500047556100158
12.569655885488999 358.6731619223162 0.8377154376273269
12.574883440442415 358.92275239446957 0.8333157716650305
12.580110995395831 358.825008390059 0.8303769852961024
12.585338550349247 356.70068866147636 0.8272579208561484
12.590566105302663 355.5711345631299 0.824173712698588
12.59579366025608 353.7242184595185 0.8216885637457462
12.601021215209496 352.5303525888328 0.8183836349068438
12.606248770162912 352.6659529648355 0.8160123421424387
12.611476325116328 354.81322395490173 0.8181343438028192
12.616703880069744 356.8562247403926 0.8180713762502291
12.62193143502316 361.32580715908125 0.822437429604715
12.627158989976577 365.84537237163534 0.8265846412409565
12.632386544929993 365.82264595492626 0.8249494816127632
12.63761409988341 367.2247576468186 0.8254264682008295
12.642841654836825 367.8039751108438 0.8254675617624972
12.648069209790242 370.101549792121 0.8274891254300737
12.653296764743658 376.7370469764016 0.8346352524155328
12.658524319697074 381.22148160527354 0.8388627376914538
12.66375187465049 387.3553135924596 0.8449525710401117
12.668979429603906 395.1482801564 0.8524709765250995
12.674206984557323 403.04505533908684 0.8593909636740059
12.679434539510739 410.3935570249511 0.8659275995968188
12.684662094464155 416.8376346795653 0.8712464656887565
12.689889649417571 421.48827132961225 0.8751779937790434
12.695117204370987 427.7699238349387 0.8811665340949613
12.700344759324404 434.74402300142515 0.887868604838214
12.70557231427782 438.13303079840125 0.8910599545060965
12.710799869231236 437.2708395912781 0.8902288546847863
12.716027424184652 437.74022749808955 0.89058160257194
12.721254979138068 436.88435821860327 0.8898798531937577
12.726482534091485 435.6539964781397 0.8884212857634068
12.7317100890449 437.90728013411206 0.8901218324413974
12.736937643998317 441.9506255741463 0.8932397271688051
12.742165198951733 453.67054448302827 0.9040590557136147
12.74739275390515 474.00977176532643 0.9238963577985252
12.752620308858566 495.3684035231834 0.9438993886876295
12.757847863811982 516.0937311396594 0.962753045627941
12.763075418765398 527.9293125360421 0.9735341216794174
12.768302973718814 531.152202095536 0.97581288047974
12.77353052867223 529.2770913795157 0.9737154932828581
12.778758083625647 521.8261782162939 0.9664526164372993
12.783985638579063 515.5518845971493 0.9595349627460368
12.789213193532479 515.2927705463306 0.9586311268349512
12.794440748485895 515.8675085781744 0.9585855214428609
12.799668303439312 522.4340809289013 0.9640669783556531
12.804895858392728 534.3743496442488 0.9753005498532349
12.810123413346144 548.2312678654168 0.9878924881353217
12.81535096829956 568.0394638390577 1.0051160003569204
12.820578523252976 594.5388133161299 1.0282511188556398
12.825806078206393 623.8628387666257 1.0527943978424037
12.831033633159809 659.237511251566 1.0818381564796826
12.836261188113225 696.9476984070035 1.112325490234361
12.841488743066641 727.2007093930922 1.1359101338362252
12.846716298020057 741.5547705988541 1.146988960831464
12.851943852973474 733.6327406403753 1.1407578272400283
12.85717140792689 703.0478610960431 1.1163649211728204
12.862398962880306 658.3012267317795 1.0798309247421867
12.867626517833722 604.818679296199 1.0350945023376505
12.872854072787138 554.9579496063259 0.9911717363812886
12.878081627740555 516.7077149986471 0.9564993569097314
12.88330918269397 487.74914346921213 0.929106727160811
12.888536737647387 467.989610565453 0.9096947625900634
12.893764292600803 452.824077027919 0.8945454072024984
12.89899184755422 442.3330115372604 0.8839298463917584
12.904219402507636 438.57481667125074 0.8800847000031604
12.909446957461052 432.53268043682084 0.8741464527730838
12.914674512414468 424.5063542405168 0.865755945191429
12.919902067367884 418.42997675305884 0.8590266759150413
12.9251296223213 411.08117627581817 0.8513267373810901
12.930357177274717 410.729988707001 0.850642812840067
12.935584732228133 410.0751782467448 0.8499061458302046
12.940812287181549 407.1081454239496 0.8460273602063028
12.946039842134965 403.05400553351325 0.840620328263339
12.951267397088381 395.18793118704355 0.8314084539758033
12.956494952041798 393.0017859938387 0.8298487697325152
12.961722506995214 394.24200844406244 0.8308834580678186
12.96695006194863 391.619785492573 0.828476794142616
12.972177616902046 388.71644141913737 0.8255103169207748
12.977405171855462 384.42294780737194 0.8208254774896335
12.982632726808879 383.0000000368039 0.8198532583641781
12.987860281762295 385.76626634150387 0.8227673472212591
12.993087836715711 386.38587376706295 0.8229991940005221
12.998315391669127 381.84209482272365 0.8178087237880712
13.003542946622543 375.30249249588894 0.8111961519233332
13.00877050157596 375.8566052100786 0.811653431544683
13.013998056529376 378.40830058527615 0.8144845657715664
13.019225611482792 379.6787026847527 0.8151602205435822
13.024453166436208 380.94117226256475 0.8176830088951886
13.029680721389624 380.1430866714721 0.8180420044547245
13.03490827634304 380.50801626111155 0.8180620202620201
13.040135831296457 383.57724510568636 0.8211124072388621
13.045363386249873 388.90937434715045 0.8261247611503169
13.05059094120329 394.4958331938153 0.8313021286796787
13.055818496156705 400.67139780844167 0.8382661606814713
13.061046051110122 405.0477884857312 0.8430692962972529
13.066273606063538 410.2011236957667 0.8480557989986937
13.071501161016954 418.3292986257292 0.8562659834651516
13.07672871597037 429.5488949984337 0.8665758000507657
13.081956270923786 446.6133574876303 0.8828359878450243
13.087183825877203 466.2719792070774 0.9023210707016089
13.092411380830619 486.07761863402436 0.920653711011302
13.097638935784035 505.6664282319807 0.9391270095138126
13.102866490737451 528.4643330583626 0.9599401977912099
13.108094045690867 550.0188741190974 0.9787745701154876
13.113321600644284 572.5351306931454 0.9988679557102631
13.1185491555977 592.7544882346031 1.0163697978007569
13.123776710551116 613.5400942569307 1.0337775200526798
13.129004265504532 627.5715088515371 1.0458180841584026
13.134231820457948 635.7683729252143 1.0524844425917022
13.139459375411365 639.0811917894536 1.0553575776162512
13.14468693036478 637.8913869229457 1.0546246231376313
13.149914485318197 632.5413585789613 1.0502847411874345
13.155142040271613 624.7295938933507 1.0440403494700454
13.16036959522503 617.4513775276112 1.0382732778191497
13.165597150178446 608.4226605517958 1.030794509151052
13.170824705131862 592.6710812404453 1.0177372077734814
13.176052260085278 578.1952982173376 1.0055928723898295
13.181279815038694 563.0908959006191 0.99257938234417
13.18650736999211 545.1576755346946 0.9770773797771681
13.191734924945527 524.5572295585337 0.9587482021893734
13.196962479898943 506.3894846462984 0.9417733482306265
13.202190034852359 488.2278167446574 0.9251030205071396
13.207417589805775 475.9743734878136 0.9133390085940121
13.212645144759191 463.3541513355543 0.901289682891592
13.217872699712608 449.0162983407938 0.8877740299232604
13.223100254666024 437.452488914557 0.877101620942783
13.22832780961944 425.2580952971051 0.8653302558389134
13.233555364572856 415.2333171206508 0.855990275045138
13.238782919526273 407.8721635422008 0.8486642865547034
13.244010474479689 400.71848343442326 0.8410819366507074
13.249238029433105 390.4188223500996 0.829712666354039
13.254465584386521 383.27860624078585 0.8211631513886967
13.259693139339937 374.710251523883 0.8123196574091772
13.264920694293354 366.07182466943686 0.8034789225140412
13.27014824924677 362.71425920036535 0.8000970970414062
13.275375804200186 361.0255901275193 0.7984890282578131
13.280603359153602 357.05000890835504 0.7934314755029109
13.285830914107018 355.1356251562539 0.7913503125446035
13.291058469060435 353.7028156528292 0.7909588877610929
13.29628602401385 353.2645626487727 0.7904153104972964
13.301513578967267 353.5599795937681 0.7913559598396406
13.306741133920683 350.21010306259524 0.7871624804741474
13.3119686888741 347.34540598450855 0.783833401132726
13.317196243827516 343.3346026680285 0.7795448858600927
13.322423798780932 341.6373626285739 0.7775300679192312
13.327651353734348 338.57632284516285 0.7742739222658093
13.332878908687764 335.77174340548754 0.7715216331672693
13.33810646364118 338.81862553286857 0.7757328839750344
13.343334018594597 340.8624577069948 0.7786146378915018
13.348561573548013 340.3155640829621 0.7770558837676065
13.353789128501429 342.28326308384237 0.7795918237004049
13.359016683454845 341.09953281907383 0.7777336482207322
13.364244238408261 344.47119783961017 0.7811325161733476
13.369471793361678 350.1800047166023 0.7877986096154795
13.374699348315094 355.47285725454907 0.7937559092096955
13.37992690326851 360.2191891754862 0.7993497605531821
13.385154458221926 365.0174245566286 0.8039285001108125
13.390382013175342 369.20458515110585 0.8088525143758802
13.395609568128759 369.08958367746146 0.8085136745748197
13.400837123082175 371.7179214985547 0.8115481361325401
13.406064678035591 371.69012956528854 0.8116574039301782
13.411292232989007 370.9824837437179 0.8110102539436121
13.416519787942423 369.0084843922811 0.8080152619218918
13.42174734289584 363.420180889774 0.801476263875962
13.426974897849256 357.890796662717 0.7952686175936756
13.432202452802672 352.8414621320918 0.7897594948779918
13.437430007756088 347.2068927797974 0.7845238382904691
13.442657562709504 343.40348485153135 0.7803638608199573
13.44788511766292 339.30177990804407 0.7767864115676669
13.453112672616337 337.8579015446227 0.7759280292010302
13.458340227569753 336.485129725083 0.7742168834760321
13.46356778252317 332.96723414392903 0.7715950211113067
13.468795337476585 330.89248820449905 0.7688342139515041
13.474022892430002 326.7045606180618 0.764961392987618
13.479250447383418 328.9432561433783 0.7676975352854467
13.484478002336834 331.6279770996369 0.7704468379672585
13.48970555729025 332.6803565870966 0.7712859395922151
13.494933112243666 327.05719607818196 0.7637662654356747
13.500160667197083 320.3217880185525 0.7559898340313028
13.505388222150499 314.6984247673567 0.7503024319830055
13.510615777103915 312.4664030070023 0.7491220482482187
13.515843332057331 314.27502869263355 0.7508039359746379
13.521070887010747 317.10820504012264 0.7526978682672256
13.526298441964164 320.1916631327092 0.7566118425390344
13.53152599691758 322.93925341233205 0.759816308501575
13.536753551870996 328.8725999937899 0.7671763015670323
13.541981106824412 330.1397388037106 0.7692098387055002
13.547208661777828 332.4261772461057 0.7706814852314874
13.552436216731245 329.64520602154363 0.7667477494321056
13.55766377168466 327.6549021186738 0.7643710654734277
13.562891326638077 326.1462047988972 0.7622334386785848
13.568118881591493 327.8079872638393 0.7647646788447442
13.57334643654491 328.4455687927735 0.7661533913024946
13.578573991498326 327.4888540393549 0.7653572293474519
13.583801546451742 324.16541583897356 0.762374156621933
13.589029101405158 322.48478492631824 0.7598527055734936
13.594256656358574 322.51854116176503 0.7593198724487845
13.59948421131199 319.5175654809688 0.7563114891301298
13.604711766265407 315.6042132904716 0.7520468457762712
13.609939321218823 311.0588192628703 0.7475869739139149
13.615166876172239 309.21241982909476 0.7448660032390041
13.620394431125655 310.0517458222845 0.7454554325046155
13.625621986079071 311.8950080658228 0.747414220486665
13.630849541032488 311.7722067745048 0.7470153251274844
13.636077095985904 313.0878310782972 0.7491948380520522
13.64130465093932 311.20252488200646 0.747236302311125
13.646532205892736 313.0577738597571 0.7499851279842398
13.651759760846153 313.10973500479867 0.7494225415112648
13.656987315799569 314.33428147926156 0.7503930088229026
13.662214870752985 317.9497216773013 0.7543039685720644
13.667442425706401 320.4222316794873 0.7579855687127991
13.672669980659817 322.7343341848267 0.7611613365049213
13.677897535613234 325.28352788429163 0.7637563968377374
13.68312509056665 325.3789061997457 0.7638249732141651
13.688352645520066 327.9590221631227 0.7654690962727326
13.693580200473482 328.44999627092653 0.765220402814774
13.698807755426898 328.0405581821832 0.7645000473525898
13.704035310380315 326.8029094055394 0.7645063645981146
13.70926286533373 320.67838885978824 0.7580684983909041
13.714490420287147 319.2507162335003 0.7558963930420735
13.719717975240563 318.0277721910693 0.7542906817077125
13.72494553019398 318.43039586353825 0.7551464334587119
13.730173085147396 317.8535896650851 0.7551663245417023
13.735400640100812 316.6661556217176 0.75427363843656
13.740628195054228 316.05878036342693 0.7542898985482028
13.745855750007644 317.64315333585625 0.7562642450123098
13.75108330496106 318.0842250943489 0.7565959762711734
13.756310859914477 316.29799383857704 0.7537726708040452
13.761538414867893 316.7702338049179 0.7540329832321322
13.766765969821309 316.27191316992065 0.7518910155172583
13.771993524774725 319.5394359516303 0.7555757172776401
13.777221079728141 319.4643685414478 0.7557210534811699
13.782448634681558 321.79924758408873 0.758881610381141
13.787676189634974 322.75760329623046 0.7600045732196111
13.79290374458839 326.90399227459847 0.764089891416826
13.798131299541806 332.38478979644634 0.769050381399489
13.803358854495222 334.8283880594767 0.7714208216957882
13.808586409448639 338.3523415497814 0.7753932977356072
13.813813964402055 342.2083024150332 0.7807390352832744
13.819041519355471 348.03531724022434 0.7876116110839845
13.824269074308887 355.0241404353004 0.7944753498904609
13.829496629262303 362.9306657325339 0.8028884164040541
13.83472418421572 370.817218756843 0.8112828123079523
13.839951739169136 384.1394675633617 0.824901682013169
13.845179294122552 395.4185599521867 0.8366589331988338
13.850406849075968 411.9189457845127 0.8531234116725526
13.855634404029384 426.23447636205464 0.8669808441766113
13.8608619589828 437.05596732240804 0.878056356163373
13.866089513936217 447.1684858566506 0.8877633660138013
13.871317068889633 452.2674075625889 0.892977394585067
13.87654462384305 458.15531646145797 0.8988523252951355
13.881772178796465 457.93600813515565 0.8981929003247652
13.886999733749882 456.9962565403202 0.8978590265493774
13.892227288703298 449.92424939639824 0.8915399064672113
13.897454843656714 440.6022397981582 0.8823599927421558
13.90268239861013 430.48410650764487 0.8725918756909982
13.907909953563546 418.48555943478544 0.8602749094735299
13.913137508516963 405.52717594054957 0.8471550983573966
13.918365063470379 392.7198680698662 0.8342896773819843
13.923592618423795 382.3752689731015 0.8237079131302236
13.928820173377211 374.8579691503049 0.8166097198721421
13.934047728330627 370.25406170159135 0.8119659540050577
13.939275283284044 364.9536739090136 0.806624108959581
13.94450283823746 360.3405741018074 0.8021921249104552
13.949730393190876 355.5040280320687 0.7970928263425409
13.954957948144292 350.39951058025247 0.7921966220281296
13.960185503097708 346.4899098914152 0.7880085790160795
13.965413058051125 343.08852930734463 0.7843826447972846
13.97064061300454 338.37773294824507 0.7788111281721432
13.975868167957957 334.70768021175553 0.7745916086196489
13.981095722911373 332.0313610016341 0.7717627399015343
13.98632327786479 329.4410906239016 0.7687151439656734
13.991550832818206 326.87873189519394 0.7656918751413951
13.996778387771622 326.7360198856036 0.7654966940903437
14.002005942725038 325.14343696011156 0.7630058703235142
14.007233497678454 325.3613286648767 0.7622765236695909
14.01246105263187 325.7018017553749 0.7618917846666825
14.017688607585287 324.4512569566294 0.760610171684512
14.022916162538703 326.9623310621138 0.7637127607776478
14.028143717492119 332.1757795704364 0.770536983593847
14.033371272445535 337.29798992554925 0.7768629042843268
14.038598827398951 342.0778553258893 0.7817018455534527
14.043826382352368 345.6120753302552 0.7851870505090156
14.049053937305784 350.0803351145192 0.7904316027855599
14.0542814922592 353.6094176715004 0.7941929507725531
14.059509047212616 355.98574107759543 0.7970686342025317
14.064736602166032 356.8868190832851 0.7984271245289638
14.069964157119449 356.9590920496948 0.7983346964413534
14.075191712072865 357.6782593237296 0.7988072026986266
14.080419267026281 362.9370005372545 0.8042689140020869
14.085646821979697 366.315644586453 0.8067652386840464
14.090874376933114 366.1209848127243 0.8063081018441781
14.09610193188653 364.0285013500758 0.8039182004503546
14.101329486839946 360.02025717916956 0.8001509477491722
14.106557041793362 359.79782189932774 0.8008903940224762
14.111784596746778 359.91811366366005 0.8015706861379644
14.117012151700195 359.83457465011327 0.8014980137410153
14.12223970665361 360.27526289134585 0.8018807345766397
14.127467261607027 359.180596925256 0.8001702724079115
14.132694816560443 355.93207401432505 0.7972082463068401
14.13792237151386 351.5000986329421 0.7918027507897151
14.143149926467276 348.5450141396732 0.7882860521353521
14.148377481420692 347.57756881377225 0.7865025534772763
14.153605036374108 350.2146313287504 0.7898507516627663
14.158832591327524 350.8011217371147 0.7900986263534963
14.16406014628094 352.3234228464606 0.7917121734270786
14.169287701234357 350.6340193966287 0.7898719276626416
14.174515256187773 348.7686321641882 0.7869526629269434
14.179742811141189 345.74159928408045 0.7837281741417854
14.184970366094605 345.2671953909255 0.7834347556188676
14.190197921048021 342.55908132733464 0.7814284993984011
14.195425476001438 338.7216953300742 0.7780617194157459
14.200653030954854 335.29510599209755 0.7725329968295621
14.20588058590827 334.2986846971136 0.7703281963913214
14.211108140861686 334.9548095151181 0.7706814093984162
14.216335695815102 336.20104665560586 0.7717304965935002
14.221563250768519 337.04377233294616 0.7728659981003275
14.226790805721935 336.6130348183194 0.7728252330790093
14.232018360675351 338.30859027926925 0.7748060885692376
14.237245915628767 340.080705732914 0.777116114178417
14.242473470582183 341.5198203656761 0.7783365105808605
14.2477010255356 344.12891674619624 0.7807101505061315
14.252928580489016 344.2250246650296 0.7802512252074689
14.258156135442432 344.7259415172371 0.7799157134866405
14.263383690395848 350.25966977799675 0.7861387012361104
14.268611245349264 358.8819209686683 0.7953554733293283
14.27383880030268 364.64578963799613 0.8015967965567349
14.279066355256097 369.76508377948585 0.8079001459264942
14.284293910209513 373.4184859058497 0.8117377177831575
14.28952146516293 383.21431544866203 0.8215520615494115
14.294749020116345 391.50468414438296 0.8310352630470623
14.299976575069762 398.733547225947 0.8378014726754951
14.305204130023178 404.91072925141543 0.8438279648523668
14.310431684976594 406.30573893486934 0.8450814365057369
14.31565923993001 406.62582416786194 0.8442972860757003
14.320886794883426 406.63344784654896 0.8445492411375909
14.326114349836843 409.35472104519357 0.8476687574258028
14.331341904790259 410.0348005989333 0.8473104247055944
14.336569459743675 405.90721607915305 0.8432106951938494
14.341797014697091 401.0261566930086 0.8375995919353331
14.347024569650507 399.9881589605579 0.8361423122038896
14.352252124603924 401.53870154779776 0.8382427196645525
14.35747967955734 405.08987446744266 0.8419086063599194
14.362707234510756 404.83701328823014 0.8418473128668827
14.367934789464172 404.73106071907665 0.8424013698218038
14.373162344417588 404.4192875725401 0.8420115658493658
14.378389899371005 403.07029580406487 0.8411839363871196
14.38361745432442 402.2196012584711 0.8406508009645851
14.388845009277837 401.93289445485453 0.8401803231555736
14.394072564231253 399.6064023950514 0.8381182436267256
14.39930011918467 396.98610021808753 0.8353448066624679
14.404527674138086 392.2586363321025 0.8302083598194265
14.409755229091502 390.7752078237895 0.8283890271941314
14.414982784044918 387.4097845500429 0.8249540266789105
14.420210338998334 384.28191333433034 0.8218223036442601
14.42543789395175 381.0702286245092 0.8186859771722684
14.430665448905167 377.2036532711537 0.8139780646103629
14.435893003858583 374.7474023507197 0.8111618827024308
14.441120558811999 375.2133261270513 0.8115652247844969
14.446348113765415 376.7220359175404 0.8131794116377385
14.451575668718831 380.1385818309184 0.818010993956821
14.456803223672248 387.0399980227566 0.8252782687837388
14.462030778625664 399.5340054670396 0.8380768966309817
14.46725833357908 415.3751393702255 0.8537340735404718
14.472485888532496 440.68198230127626 0.8787719570607735
14.477713443485912 472.03606369296745 0.9094808335242347
14.482940998439329 509.0693772551827 0.9444407489855533
14.488168553392745 541.3752786449483 0.9734263321887687
14.493396108346161 564.0004545705372 0.9935452220078357
14.498623663299577 560.9935004263443 0.9908788533287759
14.503851218252994 539.2361560629149 0.9713634707421995
14.50907877320641 504.29527476568063 0.9398365633798675
14.514306328159826 465.0417231413901 0.9027896476803867
14.519533883113242 427.61864812619035 0.8657764883760184
14.524761438066658 396.0245681032169 0.8337224775511998
14.529988993020075 372.97663894243647 0.8100948600823112
14.53521654797349 357.1456632172876 0.7925124918351384
14.540444102926907 348.0260424276679 0.7830456673486651
14.545671657880323 343.06220529775004 0.7778163110222784
14.55089921283374 339.25501155892266 0.7741492776163386
14.556126767787156 337.4708731831061 0.7723350228413524
14.561354322740572 333.76737108967774 0.7682175915154581
14.566581877693988 331.8878208295397 0.7662473850300895
14.571809432647404 329.7602390294909 0.7637310133405839
14.57703698760082 327.328508592056 0.761171684993242
14.582264542554237 328.58214021474254 0.7624765516014734
14.587492097507653 330.4998329845665 0.7651236161529803
14.592719652461069 333.469812974017 0.7682049611410549
14.597947207414485 336.5538018008443 0.770765968313559
14.603174762367901 338.5655234391517 0.7721229640858865
14.608402317321318 339.24773615459605 0.7728938593047557
14.613629872274734 338.6015213958787 0.7724482934143603
14.61885742722815 339.79651326498526 0.7733485945836764
14.624084982181566 338.17554977550765 0.7713347438115965
14.629312537134982 339.129031212783 0.7716272004360787
14.634540092088399 343.38561861385233 0.7755396043989992
14.639767647041815 345.44341872858 0.778376572303282
14.644995201995231 345.0154478712582 0.7778923712253991
14.650222756948647 344.9377763783474 0.7777221143858817
14.655450311902063 340.7151214328439 0.7733062415494832
14.66067786685548 338.93499858426355 0.7709699087589108
14.665905421808896 339.8481273304834 0.7718619393514261
14.671132976762312 340.40103873727065 0.7716870297373607
14.676360531715728 338.72670415314144 0.7695028208903741
14.681588086669144 334.11944257154653 0.764380063472304
14.68681564162256 329.74338841174625 0.7599891261473892
14.692043196575977 327.26670199126244 0.7575706354574161
14.697270751529393 327.2663438093236 0.757506831530687
14.70249830648281 326.47811488238307 0.7565118736676308
14.707725861436225 322.285590392216 0.751647579884789
14.712953416389642 321.2309464701231 0.7497975558834383
14.718180971343058 318.6349564122299 0.7471282956175226
14.723408526296474 320.5995204794457 0.7497512343648187
14.72863608124989 326.3834725778969 0.7566530716662045
14.733863636203306 330.65639966682363 0.7619243288285489
14.739091191156723 333.094178912982 0.763338892804184
14.744318746110139 331.6694332324185 0.7621958790306886
14.749546301063555 330.8693436223827 0.7609552808069275
14.754773856016971 327.6143024577622 0.7576167765442088
14.760001410970387 328.3021949836169 0.759041484228464
14.765228965923804 331.8476497815193 0.7619890474301116
14.77045652087722 332.3974532914068 0.7624793887064033
14.775684075830636 338.20460484482635 0.7681324386971684
14.780911630784052 340.6859828092271 0.7708192038405345
14.786139185737468 344.4867484175635 0.7751385056209187
14.791366740690885 347.6082747975959 0.778093563508546
14.7965942956443 348.4134298767882 0.7788922052597401
14.801821850597717 351.77441201533173 0.7834580177603979
14.807049405551133 353.60949388208417 0.7850676336861445
14.81227696050455 357.34525119806614 0.7896166394906193
14.817504515457966 363.5498650314609 0.7962873308576831
14.822732070411382 370.10374793145473 0.802549660093194
14.827959625364798 379.4334430651849 0.8127439388384624
14.833187180318214 387.6103014537402 0.8211201485219252
14.83841473527163 399.65248150505505 0.8334454252556831
14.843642290225047 408.6107130591752 0.8428147179281968
14.848869845178463 416.67597351964054 0.8506293120629586
14.854097400131879 424.51884245900294 0.8581943506234381
14.859324955085295 428.21660372167105 0.8621939543933176
14.864552510038711 431.65552228316403 0.8653156749544463
14.869780064992128 431.37923902786025 0.8653330474228194
14.875007619945544 428.09121819284496 0.8621911415836035
14.88023517489896 422.4577519152676 0.856041548470698
14.885462729852376 417.3345731555973 0.8516745384804082
14.890690284805792 408.2209127115256 0.8425607804304023
14.895917839759209 400.25732565540136 0.8346730199141171
14.901145394712625 392.5712879493021 0.8270816141149313
14.906372949666041 388.45194058215424 0.8222636500518005
14.911600504619457 382.3281998620505 0.8158034166571229
14.916828059572873 379.11806191912297 0.8121993820300144
14.92205561452629 372.2903823540781 0.8046274157099761
14.927283169479706 366.38610469411793 0.7991673905995471
14.932510724433122 362.7048211603695 0.7959373101378795
14.937738279386538 359.95344843879195 0.7929050826771395
14.942965834339955 358.1494637630205 0.7918946314220959
14.94819338929337 358.6504728170516 0.7917526034217823
14.953420944246787 360.0247116389974 0.7931514912906186
14.958648499200203 358.0471407527848 0.7903676034826721
14.96387605415362 362.05186865777057 0.7944463502162943
14.969103609107036 363.0595068350194 0.7957042426909585
14.974331164060452 366.98188465199115 0.8006961581248018
14.979558719013868 372.5349473133027 0.8066379546411646
14.984786273967284 377.84951024451254 0.8123021272042157
14.9900138289207 380.35749774035537 0.8148893138827523
14.995241383874117 386.5550620114846 0.820476976034542
15.000468938827533 393.408510199302 0.8280584552438341
15.005696493780949 397.8221148819138 0.8322705469483767
15.010924048734365 397.78165767459717 0.8315899871331388
15.016151603687781 398.0119906276349 0.831366043894178
15.021379158641198 400.0777613804111 0.8339816421508918
15.026606713594614 401.0253358858279 0.8354399565045841
15.03183426854803 404.84972351605074 0.8395432951930608
15.037061823501446 406.0424630590018 0.8404376310758503
15.042289378454862 402.63898620339324 0.8364870766354394
15.047516933408279 397.60739438684504 0.8316067561062811
15.052744488361695 389.6714996932766 0.8230066786373096
15.057972043315111 382.21077581135194 0.8161670885329247
15.063199598268527 373.15610778257144 0.8070713839671937
15.068427153221943 368.2525361584326 0.801942465457489
15.07365470817536 363.78973202634256 0.7965318921580626
15.078882263128776 357.6189474479115 0.7890805482913266
15.084109818082192 352.3733587660079 0.7836661431490904
15.089337373035608 348.74510147929516 0.780194582379801
15.094564927989024 346.4184098580052 0.7778709333037856
15.09979248294244 345.04006605369585 0.7761563319341296
15.105020037895857 342.7103557034623 0.7739015155440465
15.110247592849273 334.2834222704241 0.7647018618216604
15.11547514780269 328.98184259709274 0.759564851668712
15.120702702756105 326.33061496167096 0.7567509287037655
15.125930257709522 326.09712656530183 0.7555253054669864
15.131157812662938 325.16988362175016 0.7545458205592757
15.136385367616354 322.3800243373998 0.7511080609682711
15.14161292256977 321.8669148795049 0.7509305063854819
15.146840477523186 318.9723750911203 0.74835288749001
15.152068032476603 318.63825398413735 0.7486605106999142
15.157295587430019 317.2551064114981 0.7477826320414319
15.162523142383435 315.30680168193265 0.746189290101891
15.167750697336851 313.7002099994803 0.743571437113661
15.172978252290267 312.0479624037729 0.7410961164091906
15.178205807243684 308.55825751142805 0.7371469414051042
15.1834333621971 306.59750446410254 0.7347768434548377
15.188660917150516 303.8409790128965 0.7332929071983546
15.193888472103932 303.95641183004483 0.7339120363118588
15.199116027057348 299.54439968117987 0.728723742391882
15.204343582010765 300.0738357334524 0.7286458817294144
15.20957113696418 301.6588857590917 0.728456156380092
15.214798691917597 301.1122638796989 0.7266998513730715
15.220026246871013 299.20689967888836 0.724919504447726
15.22525380182443 298.71899459839835 0.724426364441017
15.230481356777846 299.77399072741446 0.7269667371824355
15.235708911731262 302.2876815231276 0.731045377377266
15.240936466684678 303.8559392891856 0.7338581992289243
15.246164021638094 301.79698867084994 0.7325424880217235
15.25139157659151 301.14558812709623 0.7305806037550614
15.256619131544927 298.4539429783095 0.7265957293930998
15.261846686498343 294.17828291209 0.720706413040086
15.267074241451759 291.2056512669396 0.7167680819432232
15.272301796405175 289.40865838186295 0.7154090497898898
15.277529351358591 291.96369217871666 0.7190631600137639
15.282756906312008 292.1413314233976 0.7188923452406812
15.287984461265424 291.053942330383 0.7183571024258589
15.29321201621884 288.69843248831546 0.7154843167618068
15.298439571172256 287.3963032346558 0.7132920849864988
15.303667126125672 286.5938147598701 0.7126944362106934
15.308894681079089 287.8030832822662 0.7135290205961614
15.314122236032505 290.9741405502285 0.718721722458319
15.319349790985921 290.57307918942075 0.7198404750717641
15.324577345939337 291.71947088196646 0.7205626689387292
15.329804900892753 289.80674607011485 0.7176287282079198
15.33503245584617 291.57535686141927 0.7191632576024742
15.340260010799586 289.7299833181738 0.7160769151509047
15.345487565753002 289.89427982991623 0.7155001321009399
15.350715120706418 291.38206291486154 0.7162086462666624
15.355942675659835 295.5959553136829 0.7206398777070382
15.36117023061325 299.43019559582257 0.7262105513687037
15.366397785566667 302.1430892206849 0.729176867124663
15.371625340520083 304.5520369974341 0.7328534113402437
15.3768528954735 307.1024004207719 0.7356349558691935
15.382080450426916 311.0481735475692 0.7408033803782957
15.387308005380332 315.6704758345521 0.7462665147507406
15.392535560333748 319.2238345074559 0.7500620963589235
15.397763115287164 320.8783366649666 0.7602087335903164
15.40299067024058 325.9919058740843 0.7731722128840177
15.408218225193997 324.7985804113834 0.7773160465160996
15.413445780147413 325.32364912600735 0.7821601658206259
15.418673335100829 325.4736095046 0.7864359336367016
15.423900890054245 326.5705645532174 0.79152056671743
15.429128445007661 329.37688181756255 0.7982880295085928
15.434355999961078 329.58269689946655 0.8009671702039194
15.439583554914494 328.51577695080664 0.8020830331397005
15.44481110986791 325.3668928712851 0.7997003874427501
15.450038664821326 324.73344861090004 0.8014880649644448
15.455266219774742 319.48190233263256 0.7972482673145428
15.460493774728159 314.7062848895502 0.7944134386854378
15.465721329681575 312.4434685154136 0.7936514005631785
15.470948884634991 311.5681485691384 0.7950907137168799
15.476176439588407 312.183085177493 0.7973853584290168
15.481403994541823 313.19164683719686 0.8008428352545128
15.48663154949524 313.9031786034666 0.8045369461681695
15.491859104448656 317.4939184169999 0.811528953128884
15.497086659402072 314.7744575818507 0.810180038757864
15.502314214355488 314.91992673431105 0.8115906405635203
15.507541769308904 310.66717860710355 0.8071685854779841
15.51276932426232 305.8861055300474 0.8037251563338081
15.517996879215737 303.0303121525293 0.8028290055500628
15.523224434169153 300.5878750789716 0.8022484120424
15.52845198912257 299.55864361348563 0.8028374109215198
15.533679544075985 299.94756760990083 0.805508692866612
15.538907099029402 305.4316925958122 0.8138421400335272
15.544134653982818 308.2289030812197 0.8188602696665912
15.549362208936234 313.3006874413651 0.8275384449522437
15.55458976388965 312.2221039395376 0.8267535059138436
15.559817318843066 310.29789603758445 0.8257732052861271
15.565044873796483 310.2697005723495 0.827306335270034
15.570272428749899 312.54376799178976 0.8312955567874464
15.575499983703315 315.57149445407686 0.8369153414928451
15.580727538656731 319.06868171344047 0.8430940522407211
15.585955093610147 321.69425380524103 0.8475382697910271
15.591182648563564 322.9513121158133 0.850366499253667
15.59641020351698 321.83992822466985 0.8508243539551709
15.601637758470396 323.7347989961934 0.8549643470387444
15.606865313423812 320.496794167112 0.8522879815959833
15.612092868377228 318.28661048908293 0.8514023752189646
15.617320423330645 314.7888481814123 0.8482040625610333
15.62254797828406 312.9245817186159 0.8466658270849436
15.627775533237477 312.61048576508523 0.8480391931734369
15.633003088190893 313.55869330038604 0.849921176522342
15.63823064314431 316.7187288242644 0.8525856264068332
15.643458198097726 313.1615751627645 0.8345522976824721
15.648685753051142 315.50470449941724 0.8309871774751054
15.653913308004558 314.7401411329279 0.8250090945911202
15.659140862957974 314.9689535500664 0.8221442252294656
15.66436841791139 315.5692618715024 0.8207673914121628
15.669595972864807 314.8062819311194 0.8183467712605865
15.674823527818223 311.65077242408637 0.812308210723457
15.680051082771639 311.03837238985534 0.8092611230076492
15.685278637725055 310.86419710856256 0.8069735802183018
15.690506192678471 310.647638797678 0.8043581083689791
15.695733747631888 312.4002048688125 0.8048073213285926
15.700961302585304 310.7172721212668 0.801709653503893
15.70618885753872 309.83318284027064 0.7991838485141878
15.711416412492136 307.27851180064147 0.7943300493403666
15.716643967445552 306.42306168004745 0.792547272340396
15.721871522398969 305.1918784036424 0.7903146944812638
15.727099077352385 305.93992324013476 0.7906660646109743
15.732326632305801 307.1772649780619 0.7909367637801198
15.737554187259217 309.1662407785109 0.7929201013094752
15.742781742212633 311.47819895620916 0.7942809616829413
15.74800929716605 313.2389874659956 0.7952474206800504
15.753236852119466 314.4370013092814 0.7954115814437149
15.758464407072882 318.56869697281235 0.7983505074519348
15.763691962026298 316.1116877195029 0.7952532040704086
15.768919516979715 317.00160218088865 0.7945422198836837
15.77414707193313 316.30663616573565 0.7936742843857741
15.779374626886547 317.83872424803076 0.7951834692348364
15.784602181839963 320.42471284280805 0.7976722761603193
15.78982973679338 322.19618551047785 0.8008218538168154
15.795057291746796 319.9644100674189 0.7967071556938345
15.800284846700212 321.5943951439245 0.7987167492631593
15.805512401653628 321.6517645890294 0.7981146191087464
15.810739956607044 321.973322167421 0.796859620422577
15.81596751156046 322.9865738352819 0.79754811291985
15.821195066513877 326.3277129784175 0.801534953020405
15.826422621467293 328.99698945771775 0.8036925991941536
15.831650176420709 331.3160560545989 0.8069650738811679
15.836877731374125 330.749477937644 0.8057511146735425
15.842105286327541 329.25683128378796 0.8043269819946879
15.847332841280958 325.45953007546524 0.7987904863278243
15.852560396234374 320.3138606651922 0.7923765796974946
15.85778795118779 314.93387744075096 0.7849711089462574
15.863015506141206 314.65787172289987 0.7850919651350884
15.868243061094622 311.59513308294385 0.7806909181111037
15.873470616048039 312.1648634372944 0.7802510510567134
15.878698171001455 310.5417529291328 0.7777503723206417
15.883925725954871 309.2342382277691 0.7747429440706689
15.889153280908287 308.9057728758157 0.7741200002667552
15.894380835861703 310.2859391847061 0.7761320527599896
15.89960839081512 309.8665694156603 0.7756016138175447
15.904835945768536 311.81345478437555 0.7784411773520873
15.910063500721952 310.61623974093396 0.7765278560712694
15.915291055675368 306.0085590148353 0.7706975753721941
15.920518610628784 303.72622841162246 0.7675181603196439
15.9257461655822 303.78855315043506 0.7665601644942502
15.930973720535617 308.72632870250584 0.7718389153197199
15.936201275489033 312.40340806671395 0.7767921859080694
15.94142883044245 313.6858381429009 0.777572273800622
15.946656385395865 313.40120464526143 0.7769107768470221
15.951883940349282 309.7787606849435 0.772142122277471
15.957111495302698 308.6464880097897 0.7698359747045541
15.962339050256114 308.10680267104027 0.7695462050034797
15.96756660520953 308.4198503579964 0.7708061780049319
15.972794160162946 307.2762439116942 0.7704904996251686
15.978021715116363 304.319764048216 0.766818250186261
15.983249270069779 302.2616754646853 0.7642523169332873
15.988476825023195 299.28753061384106 0.7591639159736607
15.993704379976611 297.0622850277209 0.756925039766434
15.998931934930027 296.72898020927806 0.7575532627127827
16.004159489883442 294.0899699534312 0.7551068286079166
16.009387044836856 293.8831190126379 0.7547960929882785
16.01461459979027 292.7450373244295 0.7531317631459371
16.019842154743685 290.9065620441091 0.7499802411485409
16.0250697096971 291.0502913768315 0.7498876023381923
16.030297264650514 294.769775208825 0.7541411670416945
16.03552481960393 293.9651256484722 0.7522503728046297
16.040752374557343 298.43317596360527 0.7581619863700773
16.045979929510757 299.27214176221906 0.7588378954009698
16.05120748446417 302.0321927162523 0.7616531779183743
16.056435039417586 306.691470151672 0.7666664345675238
16.061662594371 306.6865337201559 0.766135025131857
16.066890149324415 312.1794737766071 0.772061585334133
16.07211770427783 316.7760304699683 0.7777821759038182
16.077345259231244 319.8987628698747 0.7813137556532463
16.08257281418466 321.56170556109555 0.783376575511597
16.087800369138073 320.71682597829016 0.7822735688672253
16.093027924091487 317.58887772266246 0.7781726862230176
16.0982554790449 316.13644498322304 0.775909199996667
16.103483033998316 314.94708743642195 0.7750403904453677
16.10871058895173 318.50491164945726 0.7792952551868767
16.113938143905145 320.8838872865178 0.7826499611775011
16.11916569885856 321.5398251585222 0.7829356086170534
16.124393253811974 318.02702018730236 0.7796678345804672
16.129620808765388 314.5175434424549 0.7762857113871514
16.134848363718802 310.5869680126332 0.7725798533547961
16.140075918672217 308.7016862390791 0.7715171702766557
16.14530347362563 306.6527411064407 0.769648328594957
16.150531028579046 306.0894097110909 0.7689873129549004
16.15575858353246 305.0133458036771 0.7671679919493442
16.160986138485875 301.5357518437289 0.7615398490384977
16.16621369343929 298.78154927927585 0.756077152729791
16.171441248392703 297.4162060517287 0.75383818574018
16.176668803346118 300.0576458289339 0.7574969986747319
16.181896358299532 303.92122835563663 0.7624428802609972
16.187123913252947 308.7575646575432 0.7679172749378183
16.19235146820636 310.1021478448853 0.7691275926882604
16.197579023159776 304.1131418826425 0.761824166720034
16.20280657811319 298.51549141721847 0.7551275137858146
16.208034133066604 293.8672227941496 0.7494806361154007
16.21326168802002 292.3730755782272 0.7484441155321837
16.218489242973433 292.1204679833666 0.7490769846993953
16.223716797926848 291.2292628131334 0.7486935055035698
16.228944352880262 290.0101035837983 0.7475008556756213
16.234171907833677 285.3368039609927 0.7398429485918367
16.23939946278709 279.8938141214888 0.7324384434422812
16.244627017740505 278.4122695564141 0.7304838546157462
16.24985457269392 276.2644483532391 0.7275231718630287
16.255082127647334 277.7197547445673 0.729655136191206
16.26030968260075 277.5627139626766 0.7299080583370421
16.265537237554163 277.0154824806475 0.7303320306535915
16.270764792507578 273.9159828295914 0.725868333236711
16.275992347460992 275.18077733028707 0.7278858350211664
16.281219902414406 272.8444693345164 0.7244302854457833
16.28644745736782 273.78743674559695 0.7257037231236909
16.291675012321235 277.45102948057837 0.7297593605229031
16.29690256727465 281.92089128597144 0.7349053812026951
16.302130122228064 283.4076809655936 0.7364446895662479
16.30735767718148 284.3514364072337 0.736472116811164
16.312585232134893 281.1294872197258 0.7313830364923308
16.317812787088307 282.5471275563096 0.7328919131194024
16.323040342041722 285.12074697261676 0.7366673932935491
16.328267896995136 287.34597597551914 0.7387205276831245
16.33349545194855 287.42756333963956 0.7386999560611031
16.338723006901965 287.22800798479494 0.7378713982361983
16.34395056185538 289.0515844407941 0.7384483535954134
16.349178116808794 291.44846177926394 0.7416031460269242
16.35440567176221 295.8856621379526 0.7454520684083299
16.359633226715623 307.5598006190123 0.7597884980459648
16.364860781669037 320.55775704479805 0.7756283844596074
16.37008833662245 336.72613555787706 0.7934707054686945
16.375315891575866 349.93852748350804 0.8084028116435689
16.38054344652928 360.18305001391434 0.8190649264961719
16.385771001482695 364.4990715025918 0.8235090107952676
16.39099855643611 363.16202390755484 0.8221363402390497
16.396226111389524 353.4946051021669 0.8104345064476096
16.401453666342938 346.11053464005084 0.8017969628731044
16.406681221296353 341.37967576135304 0.7959842280704871
16.411908776249767 342.2405622496687 0.7965237703936808
16.41713633120318 343.81059353867266 0.7988503003929827
16.422363886156596 342.4469109748266 0.7973884799977211
16.42759144111001 342.8007395923785 0.7967279351299666
16.432818996063425 345.45553521827156 0.7995873978022826
16.43804655101684 350.86148158010224 0.8045905223946678
16.443274105970254 357.3700114805433 0.8116522113676188
16.448501660923668 364.2351125696353 0.81946350219573
16.453729215877082 371.2922523518056 0.8262102162449382
16.458956770830497 378.99183048128026 0.835589987017552
16.46418432578391 380.8884748555858 0.8373946841077607
16.469411880737326 379.4348701114294 0.8355487427312398
16.47463943569074 371.6524825749066 0.8276887579453304
16.479866990644155 360.1362844405243 0.8149396930743383
16.48509454559757 351.25383582838424 0.8048080041486907
16.490322100550983 341.9825244986331 0.7950717328996332
16.495549655504398 331.0954570196851 0.7815795651395905
16.500777210457812 319.7561346345002 0.7691403641609971
16.506004765411227 313.75017128109425 0.7621756087782944
16.51123232036464 308.8350135974582 0.7569230834921892
16.516459875318056 305.9118386042995 0.7536265237834402
16.52168743027147 300.8318994806552 0.7474677102497979
16.526914985224884 299.20316951768007 0.7447187833794663
16.5321425401783 299.15800617159283 0.7459127571347849
16.537370095131713 299.0558060936273 0.7451688479048679
16.542597650085128 299.23290300574735 0.7451689558537355
16.547825205038542 298.76025966128634 0.7439036386680327
16.553052759991957 299.9541605069666 0.7452585416184333
16.55828031494537 297.49507715557286 0.7424710496941204
16.563507869898785 296.541906465979 0.7410533094943883
16.5687354248522 292.323295798005 0.7364997857488677
16.573962979805614 291.7365221289351 0.7365235638596709
16.57919053475903 288.53348311928244 0.7339215915252411
16.584418089712443 286.6217133592471 0.73241912750472
16.589645644665858 283.21742318374135 0.7277626796920162
16.594873199619272 280.7796942156646 0.7227497958352463
16.600100754572686 277.3445086040261 0.7180891550925959
16.6053283095261 273.6070596991706 0.7127705082070843
16.610555864479515 272.7171886423105 0.712320264057426
16.61578341943293 270.83476612356577 0.7116843605502738
16.621010974386344 269.33863691736116 0.7102802762325694
16.62623852933976 269.03019987134905 0.7092476771204705
16.631466084293173 268.7009138183362 0.7074472776224644
16.636693639246587 268.0682966728119 0.7050667319142582
16.641921194200002 264.82795531712014 0.7009647721717377
16.647148749153416 264.9093616688762 0.7014618213918162
16.65237630410683 264.3151731907981 0.7006673775433947
16.657603859060245 263.5691409420885 0.7008088930149934
16.66283141401366 260.92669270963705 0.6966244824555224
16.668058968967074 255.26031662905726 0.6880262843616736
16.67328652392049 252.56253593446456 0.6845154198312199
16.678514078873903 252.28630626323 0.6843545316621766
16.683741633827317 256.76963052296327 0.6909755292791191
16.68896918878073 258.31262847607206 0.6929494250169166
16.694196743734146 255.0030152310105 0.6893269450581047
16.69942429868756 251.48338968370464 0.6840869400606355
16.704651853640975 249.42697378210258 0.6813433780253195
16.70987940859439 250.75129775208427 0.682824454123004
16.715106963547804 251.5012778499462 0.6853695211378348
16.720334518501218 249.73751953955022 0.6834263896564673
16.725562073454633 250.43794533932876 0.6842850092790438
16.730789628408047 246.94108756809314 0.6782991373220412
16.73601718336146 245.37894461074177 0.6762843082020017
16.741244738314876 241.93002065553 0.6706867075701598
16.74647229326829 240.27370915344545 0.6693314488563631
16.751699848221705 242.34928030589074 0.6706283182457095
16.75692740317512 242.83717427799147 0.6727969816219793
16.762154958128534 243.15954338414963 0.6724639154055352
16.767382513081948 241.5435137279288 0.6696535086334617
16.772610068035362 241.85864706219564 0.6691561485296772
16.777837622988777 238.77341963080858 0.6633722057372125
16.78306517794219 239.6850530035156 0.6661195513408438
16.788292732895606 239.79406366327555 0.6668052531729063
16.79352028784902 240.70672614234059 0.6687710366230535
16.798747842802435 240.44702221728005 0.668281044249213
16.80397539775585 238.50099541067553 0.6659406222241175
16.809202952709263 237.2471979946922 0.664114493179284
16.814430507662678 236.60934511831033 0.6652299176499381
16.819658062616092 236.89210671599474 0.6639746721629926
16.824885617569507 238.86592612030864 0.666903107424025
16.83011317252292 237.94936223178195 0.6646460787648317
16.835340727476336 239.46199438699153 0.6667047522035238
16.84056828242975 237.72661457246468 0.6636459849204387
16.845795837383164 240.21078546675488 0.6685906729152785
16.85102339233658 240.66910764130512 0.6702033291105269
16.856250947289993 238.82533634913239 0.6676343249261283
16.861478502243408 235.18044873235016 0.6607167095702288
16.866706057196822 233.2952640395676 0.659349538401304
16.871933612150237 236.1078623692816 0.6649720920910774
16.87716116710365 239.29275282634723 0.6711939071100897
16.882388722057065 238.68634432310222 0.6693485777846208
16.88761627701048 235.9024950632594 0.664534805808451
16.892843831963894 232.94121753920982 0.658794840061387
16.89807138691731 231.09546651832216 0.6560190212037647
16.903298941870723 230.46920576191073 0.6549313064887818
16.908526496824138 228.91478775792442 0.6517322550088133
16.913754051777552 228.3071315730133 0.6521853203280503
16.918981606730966 229.49674620677604 0.6538155980320042
16.92420916168438 231.1089101794163 0.6553190569736527
16.929436716637795 233.755393335788 0.6598325933353251
16.93466427159121 233.38414566124408 0.6569033541800625
16.939891826544624 233.0030909157584 0.6572005293772639
16.94511938149804 233.3293816861083 0.6575414020591196
16.950346936451453 232.14530961477863 0.6562736549922153
16.955574491404867 232.46449205924 0.6573780772103479
16.960802046358282 233.03902450644742 0.657932866448021
16.966029601311696 232.76524660423834 0.6566989754480004
16.97125715626511 232.7771426750151 0.6582583402147225
16.976484711218525 232.32244673834225 0.6582359081193788
16.98171226617194 230.60787203677168 0.6568246811308371
16.986939821125354 227.05335281468888 0.6512359304881298
16.99216737607877 227.19424301646615 0.6496077641935722
16.997394931032183 228.34961642786294 0.6506113536585278
17.002622485985597 229.8439888937242 0.6527610671962624
17.00785004093901 230.4192635252489 0.6523651240799619
17.013077595892426 229.47752301179264 0.6510590561175217
17.01830515084584 229.19189468824555 0.6501959745655106
17.023532705799255 230.6375743065345 0.6537701218802396
17.02876026075267 229.7251056262182 0.6535060395779415
17.033987815706084 232.21023051629936 0.6563952885954012
17.039215370659498 233.75576255569766 0.659303205151948
17.044442925612913 235.3118617526998 0.661887528757391
17.049670480566327 236.10736974899467 0.6633174283652933
17.05489803551974 235.9916166786315 0.6636526691513167
17.060125590473156 237.64571019277975 0.6635398520693707
17.06535314542657 238.44965331233047 0.6648045953073944
17.070580700379985 240.90997192215258 0.6672989258335812
17.0758082553334 240.33934053384283 0.665416764079886
17.081035810286814 242.13734475465313 0.6683535282874525
17.086263365240228 242.51175862069917 0.6699233664888035
17.091490920193642 242.918491337468 0.6719805773330835
17.096718475147057 243.3230012668691 0.673136656751329
17.10194603010047 242.93337824242562 0.6698294980353332
17.107173585053886 242.21623913657794 0.6673731256177715
17.1124011400073 243.85128212087258 0.6688345865090171
17.117628694960715 242.8537485336044 0.6661962320856877
17.12285624991413 244.61356319817597 0.6690646444606358
17.128083804867543 241.50274391679417 0.6648183629139427
17.133311359820958 243.45476403849705 0.6665657671855157
17.138538914774372 244.38859406357207 0.6679691649253677
17.143766469727787 244.87914598766665 0.6684435659770188
17.1489940246812 245.05393396406015 0.6697672756284128
17.154221579634616 241.9674447207988 0.6663913437728356
17.15944913458803 241.6619561169599 0.6656778241306731
17.164676689541444 240.6387610846534 0.6649954324544749
17.16990424449486 242.1370372881249 0.6671079470117915
17.175131799448273 244.46310462290475 0.6689126157821721
17.180359354401688 244.00881389034484 0.6674921304790628
17.185586909355102 244.79305655093341 0.668731826294177
17.190814464308517 246.71730912669662 0.6706334511726353
17.19604201926193 247.99454100810266 0.6726754482364634
17.201269574215345 249.8254586586014 0.6754374815806135
17.20649712916876 248.3966717868746 0.6743519717082469
17.211724684122174 246.68459631006706 0.6735167976672305
17.21695223907559 246.72500346474487 0.6731364124709523
17.222179794029003 251.5745912691261 0.6798822632837406
17.227407348982418 254.05072876341032 0.6829759757339142
17.232634903935832 253.91361064956823 0.682005999149306
17.237862458889246 252.97267092047542 0.6801852316282629
17.24309001384266 248.5012311565691 0.673460531430013
17.248317568796075 246.67967206715704 0.6713506989761391
17.25354512374949 246.18091417796646 0.6709124174810565
17.258772678702904 246.93647422672475 0.6723490485092756
17.26400023365632 246.91901736722158 0.6734008773306459
17.269227788609733 246.50994707875117 0.6724349300448524
17.274455343563147 241.92085327684978 0.6660169391714708
17.279682898516562 238.6876175349547 0.6607590374412269
17.284910453469976 239.25639520280103 0.661341458687072
17.29013800842339 242.90440367288105 0.6665896285854223
17.295365563376805 246.6748753294326 0.6717491554336483
17.30059311833022 249.1028641933933 0.6741589642965167
17.305820673283634 249.4159671946112 0.6742872710292502
17.31104822823705 249.8249013533996 0.6751922192853889
17.316275783190463 251.8304165113796 0.6789524476661383
17.321503338143877 253.9794318987914 0.6822899844324508
17.32673089309729 253.94624729297323 0.6812169441998032
17.331958448050706 253.80036077369294 0.6800344280572588
17.33718600300412 252.9108728924152 0.6782041192483529
17.342413557957535 253.87419169958093 0.6792006857707187
17.34764111291095 254.91582521250402 0.6807125789801913
17.352868667864364 256.5681271887598 0.682768493306319
17.358096222817778 258.1125230340594 0.6852235221563069
17.363323777771193 259.1825835270988 0.6866955504902452
17.368551332724607 262.3590458764249 0.6914135842943291
17.37377888767802 262.1019444597326 0.6921359267837371
17.379006442631436 264.09822090838475 0.6942792081257553
17.38423399758485 264.710590772134 0.693410873718249
17.389461552538265 265.00420417050174 0.6931651442068093
17.39468910749168 266.9692910733748 0.6967793030456825
17.399916662445094 271.22241967733265 0.7017173083636152
17.405144217398508 275.63488897116804 0.7055913593294318
17.410371772351922 277.69327611549255 0.7074866002761305
17.415599327305337 280.1849522346768 0.710492919149345
17.42082688225875 284.15544482134607 0.7163387364453444
17.426054437212166 288.55060758047256 0.7215614030013281
17.43128199216558 292.54382848014006 0.7259505295199845
17.436509547118995 293.33467788144407 0.7271127581738821
17.44173710207241 296.3295196552535 0.7300727269805338
17.446964657025823 297.51272625712244 0.7315747112866431
17.452192211979238 299.6886154969228 0.734741835803206
17.457419766932652 298.1315729822181 0.7324271638502653
17.462647321886067 297.2267080321894 0.7318015026083906
17.46787487683948 295.47399967132765 0.7287012541174757
17.473102431792896 295.3206880157838 0.7282210195936282
17.47832998674631 294.5055528832145 0.7273568669292729
17.483557541699724 293.6091466897387 0.7256531407817853
17.48878509665314 291.80463607954584 0.7233498707394922
17.494012651606553 294.5660294897455 0.7265470594647784
17.499240206559968 298.01361132447556 0.7300104708516367
17.504467761513382 299.95562486313474 0.7326374071418188
17.509695316466797 303.47845948440175 0.7369004645440981
17.51492287142021 300.67923744930994 0.7336009877699954
17.520150426373625 295.8721703012946 0.7280444195536245
17.52537798132704 296.38361702781384 0.7293718264643937
17.530605536280454 298.37494549186056 0.7326528044487017
17.53583309123387 299.6552803977088 0.734542461675376
17.541060646187283 302.8221405606361 0.7373837731757243
17.546288201140698 301.671089799584 0.7356230294575428
17.551515756094112 299.4735019983102 0.7323392816562925
17.556743311047526 298.26001290900183 0.7305281719652059
17.56197086600094 296.2404781790318 0.7275547425703535
17.567198420954355 296.1243738872002 0.7277142995887848
17.57242597590777 294.3444466750538 0.7259492507844837
17.577653530861184 292.31091381334267 0.72433424228854
17.5828810858146 290.81410253967056 0.7223619484710336
17.588108640768013 288.786437621603 0.72003124636978
17.593336195721427 288.21921281316634 0.7186059148110084
17.598563750674842 290.4199922347928 0.7212971690344135
17.603791305628256 291.67498961000996 0.723253763225946
17.60901886058167 294.8950446468742 0.7279493402500773
17.614246415535085 294.43396105574857 0.7280533451467317
17.6194739704885 291.61839006088525 0.724623399623358
17.624701525441914 288.25045279475535 0.7197458862514253
17.62992908039533 285.43123178300067 0.7160877698447344
17.635156635348743 286.68472081704397 0.7172243528253037
17.640384190302157 287.8911509440898 0.7185841459106551
17.64561174525557 289.0723106814991 0.7202358531466977
17.650839300208986 289.42423962803474 0.7210824143083098
17.6560668551624 288.94662756716133 0.7204769569818156
17.661294410115815 288.31683449945905 0.7199084893530161
17.66652196506923 292.38789972986814 0.7239381002144044
17.671749520022644 293.13818980606226 0.7250188646202049
17.676977074976058 293.8370807047071 0.7255198257601267
17.682204629929473 292.477226071198 0.7237400074133846
17.687432184882887 294.6837243478055 0.7271604017146877
17.6926597398363 295.17838115857757 0.7281911340837405
17.697887294789716 296.23789222236405 0.7290513928941952
17.70311484974313 295.0786529086758 0.7276437369064456
17.708342404696545 295.8154133951612 0.7287946216430651
17.71356995964996 297.140587322685 0.7300012018876464
17.718797514603374 299.3433691471146 0.7320713776259979
17.724025069556788 302.70640865294644 0.7354377714029219
17.729252624510202 304.86826421114773 0.7376843454361142
17.734480179463617 307.6078997601795 0.741690397061161
17.73970773441703 308.5833780091436 0.7429689125357385
17.744935289370446 304.56088235587396 0.7393189209666841
17.75016284432386 302.696561471205 0.7374763908082598
17.755390399277275 297.4605748882191 0.7313668700438096
17.76061795423069 295.0204971604518 0.7285086230252193
17.765845509184103 293.2962165714529 0.7261340378984767
17.771073064137518 292.3288227389236 0.7254284241707286
17.776300619090932 290.33562909562954 0.7229883938396707
17.781528174044347 284.99747834713884 0.7153308017755604
17.78675572899776 280.9408095343854 0.7094470636914227
17.791983283951176 279.4073683016599 0.7070561669844185
17.79721083890459 279.3853233570683 0.707925539347939
17.802438393858004 278.72778436506434 0.7087317341112148
17.80766594881142 277.7250566883196 0.7072189042824
17.812893503764833 276.1117046629835 0.7053730372055267
17.818121058718248 274.41364078952097 0.702438134502853
17.823348613671662 271.6505053035443 0.6996982613639997
17.828576168625077 267.93080576327674 0.6957864278256801
17.83380372357849 266.7331588742148 0.6938036741506889
17.839031278531905 263.7557872704426 0.6896536399723332
17.84425883348532 264.1193742887498 0.689683691520325
17.849486388438734 263.53945274489087 0.6883317976722144
17.85471394339215 263.08125357548096 0.6884761315847479
17.859941498345563 261.5073600377846 0.6863189777714706
17.865169053298978 259.2037267060979 0.6840070777034472
17.870396608252392 259.43786881487785 0.684078912022162
17.875624163205806 260.77880191256673 0.6851476485476241
17.88085171815922 263.38541168967487 0.6890986039844706
17.886079273112635 266.1437616990744 0.6930466791979573
17.89130682806605 267.77236470738154 0.6954394555438568
17.896534383019464 269.44852046132837 0.6966801900600557
17.90176193797288 272.4782535243985 0.7005489674539603
17.906989492926293 276.3675226360852 0.7046822062778894
17.912217047879707 281.4277605109951 0.7118525343113409
17.917444602833122 284.8666027502297 0.7158368730576152
17.922672157786536 286.85681659593075 0.7178891122098843
17.92789971273995 287.63775901730924 0.7188807301530336
17.933127267693365 288.74750634508086 0.7194030722908278
17.93835482264678 290.02241451208374 0.7215632891596067
17.943582377600194 290.74179475110157 0.7221021743356307
17.94880993255361 291.19357171354994 0.7221151620973757
17.954037487507023 294.7142724416345 0.7258445176877841
17.959265042460437 299.08904563957066 0.7311085528244909
17.96449259741385 303.59893382506044 0.7373359721442795
17.969720152367266 304.44492306202596 0.7386175049739575
17.97494770732068 305.2845950443386 0.7392728166865328
17.980175262274095 305.14832552435126 0.7382276617820327
17.98540281722751 304.8660041923443 0.7373013367808536
17.990630372180924 306.7590677945544 0.7396956645872813
17.995857927134338 307.5646826615911 0.7407359238729513
18.001085482087753 309.74325916895896 0.7429409469638281
18.006313037041167 308.9592557688252 0.7418697344629551
18.01154059199458 310.94480572935305 0.7444687746239188
18.016768146947996 310.8885327222521 0.7448368523418631
18.02199570190141 310.8713225965667 0.7458793337459438
18.027223256854825 308.8960818962787 0.7427726779086874
18.03245081180824 303.9069468848299 0.7363637736356247
18.037678366761654 302.1899386329769 0.7339111439554455
18.042905921715068 300.5548582207206 0.7312643885505182
18.048133476668482 301.1908495715414 0.7326338829822027
18.053361031621897 298.96874335768655 0.7298262925806179
18.05858858657531 297.2655192300157 0.7284617807008562
18.063816141528726 296.4734278918104 0.7273098057368089
18.06904369648214 293.4788313719192 0.7241519906813978
18.074271251435555 296.15815124284194 0.7279021053998135
18.07949880638897 297.86392287614717 0.7299389083444058
18.084726361342383 299.83443178300604 0.7317984112809891
18.089953916295798 301.67185026032763 0.7340632808951054
18.095181471249212 304.6142874875744 0.7376833698080297
18.100409026202627 315.22089840663165 0.7508191487454563
18.10563658115604 324.72231137549187 0.7609876717558834
18.110864136109456 336.2798903683591 0.7731548556040894
18.11609169106287 351.21071057435864 0.7894903695597945
18.121319246016284 368.06430220269584 0.808012655833134
18.1265468009697 393.326685220288 0.8347299978682619
18.131774355923113 421.81257582283223 0.8644361609741792
18.137001910876528 457.07826374094793 0.8992840590958497
18.142229465829942 496.32245169526954 0.9371188427101051
18.147457020783357 526.6459644364678 0.9653800957092316
18.15268457573677 537.9110402386867 0.9753069342069467
18.157912130690185 530.5498110756861 0.969088018023937
18.1631396856436 509.14922846840614 0.9495182758880925
18.168367240597014 479.42140425460633 0.9212321192387102
18.17359479555043 451.1125658870662 0.8941764463825083
18.178822350503843 424.2050576411094 0.8668996560761483
18.184049905457258 403.1352347763061 0.8455990099453713
18.189277460410672 390.7056973650749 0.832285063559508
18.194505015364086 385.789385960119 0.8270427255595922
18.1997325703175 382.9342690673336 0.8242570877224377
18.204960125270915 385.4886883609071 0.8272863100813995
18.21018768022433 386.88684807038874 0.8284816586326063
18.215415235177744 391.08435264191735 0.832986143696901
18.22064279013116 398.3672553671587 0.8399940141294543
18.225870345084573 404.2556994158971 0.8461113597816118
18.231097900037987 405.7432487533183 0.8473395790631063
18.236325454991402 409.9244784122442 0.8514814260155027
18.241553009944816 409.3728319539079 0.851125598267285
18.24678056489823 409.69704794559306 0.8514409837711542
18.252008119851645 405.47323802112714 0.8472534065678814
18.25723567480506 400.41529824095466 0.8417286318943009
18.262463229758474 394.72681285399767 0.8357178622953767
18.26769078471189 388.318498232636 0.8287539374724742
18.272918339665303 383.55602854080956 0.8240885576923701
18.278145894618717 377.12693822113334 0.8174720681753934
18.28337344957213 370.051127359029 0.8098363506283959
18.288601004525546 368.33526322868 0.8082962133984697
18.29382855947896 364.2778849876547 0.8037765445074405
18.299056114432375 362.77083702449926 0.8020323638800756
18.30428366938579 354.8046691111232 0.7932220046988613
18.309511224339204 347.48831923252845 0.7844574251642683
18.314738779292618 339.11394631784225 0.7750847853486016
18.319966334246033 331.4054096025877 0.7666129583045319
18.325193889199447 327.6586973734138 0.7624009231867679
18.33042144415286 321.31714201066836 0.7552960489541737
18.335648999106276 316.94398932883774 0.7504406826561827
18.34087655405969 309.9433314833681 0.7420508963579429
18.346104109013105 303.41198233508385 0.7342743793422306
18.35133166396652 301.7417225136745 0.732186969758268
18.356559218919934 301.6077340759329 0.7324330368090716
18.361786773873348 302.8381891332734 0.7348823480477658
18.367014328826762 302.0948306295653 0.7339382107474094
18.372241883780177 300.1009481253287 0.7320186845375387
18.37746943873359 300.6118420739331 0.731593398181065
18.382696993687006 300.8539613936839 0.7315024220256627
18.38792454864042 305.32055906567655 0.7386338383319986
18.393152103593835 315.2017718869604 0.7621143739589391
18.39837965854725 329.1479654231886 0.7857397796815988
18.403607213500663 348.0147396618998 0.8136957119460455
18.408834768454078 371.43395799212783 0.8451577339786674
18.414062323407492 399.2461602091703 0.8807803385344856
18.419289878360907 431.9129922172755 0.9204606107854335
18.42451743331432 459.15475321383667 0.95249570764072
18.429744988267736 481.6505060220126 0.980211849033218
18.43497254322115 489.58003320896273 0.9913274238702193
18.440200098174564 489.7126392708425 0.9953536682683979
18.44542765312798 482.6421863636449 0.9924471540110232
18.450655208081393 471.9172047424445 0.9845222478927973
18.455882763034808 452.88407717962275 0.9681731143040846
18.461110317988222 435.55873484378685 0.9531241162995289
18.466337872941637 417.26239129513726 0.9356199314401182
18.47156542789505 404.59197979882464 0.9249814203236247
18.476792982848465 394.06074323846144 0.9147534986511028
18.48202053780188 388.94852873526844 0.9117910058143632
18.487248092755294 383.17196904073677 0.9074725991252927
18.49247564770871 378.96959879657794 0.9046377785824379
18.497703202662123 367.409838639666 0.8936151129794556
18.502930757615538 363.4321077539574 0.8904031917545625
18.508158312568952 360.0104388958765 0.8892401442723379
18.513385867522366 359.0411478194612 0.8909520728860814
18.51861342247578 359.71552804908237 0.8939495413327447
18.523840977429195 354.08636171062 0.8899722800570139
18.52906853238261 354.69568547307995 0.8925633888481649
18.534296087336024 353.95771071498564 0.8934595305129125
18.53952364228944 355.128296983548 0.8972086483156715
18.544751197242853 351.9252259865357 0.8953484602542506
18.549978752196267 348.89792998710124 0.8942077214170105
18.555206307149682 344.8748293982135 0.8910110825598376
18.560433862103096 346.6176321247592 0.8946909646310454
18.56566141705651 352.61094741503655 0.9045530994314139
18.570888972009925 356.03302672671316 0.9105943799954893
18.57611652696334 363.05453265169115 0.9217767860098228
18.581344081916754 368.39345966458694 0.9305746038013045
18.58657163687017 374.92530672924295 0.9403801479756989
18.591799191823583 381.8625185023608 0.9517887328254698
18.597026746776997 389.8238350470592 0.9637413427025759
18.60225430173041 395.3422550651901 0.9724605959944232
18.607481856683826 396.4819359441393 0.9756889499940201
18.61270941163724 394.91578697063693 0.975121217645677
18.617936966590655 391.9140928276432 0.9737794012465679
18.62316452154407 390.6375437258441 0.9721048662678751
18.628392076497484 393.7040837135691 0.9570450858209945
18.633619631450898 386.7821707472297 0.9388067519955876
18.638847186404313 378.95400520054585 0.9215799102132225
18.644074741357727 376.0165791417897 0.9130313818623071
18.64930229631114 375.1307129865801 0.9086387633229143
18.654529851264556 371.6692507198845 0.8997931929750447
18.65975740621797 377.9188525472951 0.9048923002650996
18.664984961171385 382.90150746849525 0.9074559921163419
18.6702125161248 386.7244175200225 0.9087955181184305
18.675440071078214 392.62909473940203 0.9131243920713376
18.680667626031628 392.89588963649805 0.909677306513529
18.685895180985042 393.6986193916946 0.9079356976848951
18.691122735938457 395.6532642051466 0.9080386013648687
18.69635029089187 394.3994972369046 0.9040029163652006
18.701577845845286 397.1016179957518 0.9056250548944678
18.7068054007987 396.9688245592894 0.9039591779268338
18.712032955752115 391.67939097357055 0.8961235562995713
18.71726051070553 384.4926013064303 0.8868025667447716
18.722488065658943 375.4294109069416 0.8752623983240755
18.727715620612358 365.32460397049255 0.8625070137258869
18.732943175565772 359.9171095183781 0.8556082980542086
18.738170730519187 355.31828334097844 0.8488469190677866
18.7433982854726 350.38061154529356 0.8421730505726748
18.748625840426016 346.71740732408614 0.8359219370736283
18.75385339537943 342.1414480437452 0.8290550635984615
18.759080950332844 337.61549283853554 0.8230538924006268
18.76430850528626 332.8063019709191 0.8164702385311984
18.769536060239673 327.1423821542775 0.808579770753395
18.774763615193088 320.53415054558553 0.7987623908180478
18.779991170146502 312.80309101712135 0.7870926381409802
18.785218725099917 309.3059158784034 0.7821415994231642
18.79044628005333 308.4975774134465 0.7804879988572001
18.795673835006745 307.2324859693384 0.7785620316355188
18.80090138996016 305.0045934289144 0.7749984872919985
18.806128944913574 303.4266593459922 0.7720501492276132
18.81135649986699 302.68232328316157 0.7703473976857963
18.816584054820403 302.8489784816035 0.7700442759069579
18.821811609773818 301.66583265531045 0.7669844459219187
18.827039164727232 299.3037690337877 0.764013351201935
18.832266719680646 298.586519272407 0.7633726928549456
18.83749427463406 295.66958298528965 0.7598976529801766
18.842721829587475 295.4177618237335 0.7597976729527095
18.84794938454089 293.3524339132892 0.7564813907048262
18.853176939494304 290.5261946820352 0.753078767352675
18.85840449444772 290.66895376607414 0.7533682825341818
18.863632049401133 289.34594575426775 0.7499161972143521
18.868859604354547 290.1285063416774 0.7502178959492806
18.87408715930796 292.24586166311616 0.751250077984241
18.879314714261376 292.25936390673814 0.7524136606142188
18.88454226921479 288.9334793413545 0.7498131365009307
18.889769824168205 287.58139315487085 0.747707726942274
18.89499737912162 285.01719039607906 0.7444873113546879
18.900224934075034 286.0584882344062 0.7434933563162357
18.90545248902845 285.5581121099811 0.7427637882831314
18.910680043981863 282.20983895842284 0.7389307055870521
18.915907598935277 281.26742954921497 0.73834717613805
18.92113515388869 280.23304795930534 0.7377773654550129
18.926362708842106 279.7166091370924 0.7363421328448728
18.93159026379552 279.03202011747663 0.7361047859989578
18.936817818748935 277.8158721010272 0.7345612707247853
18.94204537370235 280.62714796306216 0.7384888219098872
18.947272928655764 283.6227234649134 0.7405703384284502
18.952500483609178 287.21362877656856 0.7446221896856291
18.957728038562593 284.94527368041275 0.7404112809441911
18.962955593516007 284.53491336913874 0.7399010877529598
18.96818314846942 280.985149226632 0.7344580684759819
18.973410703422836 280.82145235316847 0.7332627020199989
18.97863825837625 279.2818516554474 0.7287297989053809
18.983865813329665 277.57985826846885 0.7259613259632919
18.98909336828308 277.55584626072823 0.7265843246280775
18.994320923236494 280.0030439396456 0.7304618865407859
18.999548478189908 283.1690954031373 0.7345319098116201
19.004776033143322 284.0897884140921 0.7355299297558628
19.010003588096737 286.88724917470836 0.7395404239713271
19.01523114305015 286.63180570159716 0.7377912202621916
19.020458698003566 286.55220480315734 0.7376368221220477
19.02568625295698 285.37207338280234 0.7353602877704473
19.030913807910395 285.1976220748632 0.7350118025977467
19.03614136286381 287.4185853733325 0.7376916876406484
19.041368917817223 288.98640149894027 0.7396632615286003
19.046596472770638 290.54869368634456 0.7428000420790343
19.051824027724052 291.7914807967472 0.7441484365855974
19.057051582677467 290.98656159969823 0.7410432572388514
19.06227913763088 288.90181344098863 0.7361626180541967
19.067506692584296 288.4255111451684 0.7342835333688886
19.07273424753771 287.7346379371684 0.7328232883901731
19.077961802491124 290.3626589342705 0.7369317250601829
19.08318935744454 294.5112744370274 0.7417972300736221
19.088416912397953 294.7277040292012 0.7424624933545613
19.093644467351368 295.13629525686974 0.7440933345944027
19.098872022304782 293.7137789501109 0.7423162007170112
19.104099577258197 294.5279903334127 0.7431294590497008
19.10932713221161 297.5175888936604 0.7458491446387283
19.114554687165025 301.0338942660727 0.7498277627597848
19.11978224211844 302.1833618319416 0.7513142540890895
19.125009797071854 304.47875756523194 0.7535992404252914
19.13023735202527 305.8461975637709 0.7546751450173798
19.135464906978683 306.5937344720947 0.7549176559177198
19.140692461932098 305.9760973058191 0.7533003439259117
19.145920016885512 306.5085919168644 0.7552624643605216
19.151147571838926 307.1427592084765 0.7560398703883073
19.15637512679234 309.3465178269117 0.7582087612196348
19.161602681745755 309.070032839639 0.7576673198364446
19.16683023669917 304.56378167385293 0.7512610992503915
19.172057791652584 300.56558960707616 0.7473661696068783
19.177285346606 298.63633129168323 0.7452121377732291
19.182512901559413 297.1920210429513 0.7421712731987857
19.187740456512827 298.93527098726014 0.7440936295345694
19.19296801146624 298.0200257083107 0.7423955325765439
19.198195566419656 297.824731765107 0.7425256144148829
19.20342312137307 297.2416352860056 0.7427982810602367
19.208650676326485 297.77169521648403 0.7427988780592587
19.2138782312799 297.11356187204217 0.7425486701358054
19.219105786233314 297.7273857127133 0.7425135187269806
19.22433334118673 298.2285552439579 0.7428848976241558
19.229560896140143 298.3780918403008 0.7439375376357695
19.234788451093557 299.281386514397 0.7457213320775844
19.24001600604697 298.1277679644158 0.7456785240669452
19.245243561000386 296.6464334613908 0.7432567083455301
19.2504711159538 292.8559826042037 0.7371840414226025
19.255698670907215 291.8572419938288 0.734779040123315
19.26092622586063 288.3194959552797 0.7299595799841997
19.266153780814044 288.7654873192954 0.7304478329848637
19.271381335767458 289.9639919687914 0.7333936467918449
19.276608890720873 292.8339651067135 0.7363261249409352
19.281836445674287 296.567073281526 0.7404992764114926
19.2870640006277 297.38061217863043 0.740514725751262
19.292291555581116 295.6677271659302 0.7379228853795327
19.29751911053453 293.89520338278385 0.7359450634360544
19.302746665487945 292.02744146759784 0.7330335244406448
19.30797422044136 294.41352554652264 0.7357824015375914
19.313201775394774 298.13215514272946 0.7404680842529436
19.318429330348188 304.23616929702996 0.7487162712364611
19.323656885301602 304.98366392195294 0.7494468637449471
19.328884440255017 306.5349287899337 0.7513966595593745
19.33411199520843 309.64429762442427 0.7542192574635431
19.339339550161846 306.64335006203123 0.7509612282572092
19.34456710511526 310.35845190347067 0.7542856741946014
19.349794660068675 313.8039090006082 0.7587474235050727
19.35502221502209 322.12026678316585 0.7685997346777128
19.360249769975503 330.5900272030419 0.7781492465540916
19.365477324928918 339.92503303369637 0.7889914145691104
19.370704879882332 352.51359254188077 0.8020988312797285
19.375932434835747 364.083824303075 0.8150749626430882
19.38115998978916 370.56776835447556 0.8218541090146144
19.386387544742576 373.95687977622845 0.8255467568490205
19.39161509969599 378.1034963741591 0.8302710248860029
19.396842654649404 379.08461945771046 0.8309832265216175
19.40207020960282 382.8573682092242 0.8348998831212937
19.407297764556233 378.5648972794646 0.8303097930619587
19.412525319509648 377.3076915325485 0.8285961900165963
19.417752874463062 371.8674123126146 0.8229246030063372
19.422980429416477 367.29741136429703 0.8175983862754252
19.42820798436989 359.6569940211039 0.8089951613212517
19.433435539323305 356.5472090729713 0.8057161514123579
19.43866309427672 353.1729102532497 0.8014445988683614
19.443890649230134 351.28473829088784 0.7993180636864551
19.44911820418355 347.7236662731649 0.7950282940788387
19.454345759136963 345.75468638558755 0.7925754970600724
19.459573314090377 345.5280969725055 0.7924383919160682
19.464800869043792 343.4588448901876 0.7899507788990615
19.470028423997206 344.49070162021115 0.7913194992497439
19.47525597895062 345.06856187595247 0.7922357471566004
19.480483533904035 343.7960057549991 0.7908177422459193
19.48571108885745 340.6174194066538 0.7873233863703959
19.490938643810864 339.5436184525861 0.7859207931484905
19.49616619876428 339.88432560449394 0.7862555032047538
19.501393753717693 342.4232082485059 0.7890545598705485
19.506621308671107 341.99338368157566 0.789362963609035
19.51184886362452 340.85107560067047 0.7885811848506227
19.517076418577936 337.2729684105137 0.7845954963740581
19.52230397353135 334.53692849578476 0.7809667183392306
19.527531528484765 332.3705640268286 0.7777244472153015
19.53275908343818 334.52407253464673 0.7800595941658
19.537986638391594 342.61915589441384 0.7889286444121411
19.54321419334501 345.1427134012978 0.7915357375172346
19.548441748298423 344.7152410458957 0.7905278886214744
19.553669303251837 340.8466251170736 0.7864147372496079
19.55889685820525 342.98103533330226 0.7892943900422904
19.564124413158666 347.0596659232729 0.7935753448563722
19.56935196811208 350.6942686649649 0.7972621622322728
19.574579523065495 352.5767383741466 0.7989930749840981
19.57980707801891 355.3750453376733 0.8019349295698713
19.585034632972324 355.8323957674947 0.8028623082413786
19.590262187925738 361.03979132427463 0.8086411320966922
19.595489742879153 365.3512703762201 0.8135108649985011
19.600717297832567 369.73475104478354 0.8178862050034321
19.60594485278598 376.8684313468159 0.8254555763234024
19.611172407739396 378.98205270108645 0.8275140524998449
19.61639996269281 380.338204740894 0.8287579707339885
19.621627517646225 382.73712923399916 0.8314273654158169
19.62685507259964 383.1620015336462 0.831889517379312
19.632082627553054 389.3180859346974 0.8384231668385655
19.637310182506468 389.3451948456616 0.8387535069815897
19.642537737459882 392.26676545489545 0.8420157281559992
19.647765292413297 393.01608270741417 0.8423886376712266
19.65299284736671 395.5134917693695 0.8450770472882199
19.658220402320126 393.48838076857453 0.8425208520945672
19.66344795727354 391.9166489144493 0.8410616974469507
19.668675512226955 391.3633212123593 0.840983587422241
19.67390306718037 388.5763292524873 0.8375370426345826
19.679130622133783 386.72615446949374 0.8353627943745484
19.684358177087198 383.88199361773525 0.8323118089115257
19.689585732040612 385.37384142348077 0.8337133828810596
19.694813286994027 382.50889728262115 0.8307954943031727
19.70004084194744 380.3366914633417 0.8282798756748
19.705268396900856 378.0245754011678 0.8253555968348136
19.71049595185427 375.09805451523687 0.8225413484746064
19.715723506807684 370.19095190320405 0.8169161751138097
19.7209510617611 367.33308366362724 0.8137924759618324
19.726178616714513 366.45012935790425 0.8127795305487834
19.731406171667928 368.73316568443573 0.8150242185712752
19.736633726621342 371.8294731046558 0.8186709230814699
19.741861281574757 373.3776040930512 0.8198102009737849
19.74708883652817 369.0558143249305 0.8152218757076735
19.752316391481585 367.22405845986947 0.8133361377383427
19.757543946435 361.16780682518413 0.8062968011596751
19.762771501388414 359.899096307796 0.8047722478769189
19.76799905634183 357.1224330752894 0.8017061185828068
19.773226611295243 357.50484580347603 0.8021996806985905
19.778454166248657 353.5851884778618 0.798078941453341
19.783681721202072 350.66156178186543 0.7942659342954651
19.788909276155486 347.0987466794939 0.7904736505178572
19.7941368311089 344.75819277724025 0.7882558652504866
19.799364386062315 340.508012029323 0.7836433864533172
19.80459194101573 334.098171506261 0.7761112468268049
19.809819495969144 331.71249113609366 0.7725605837711571
19.81504705092256 328.174935657632 0.7690515001778614
19.820274605875973 328.3838152936066 0.7702590577225428
19.825502160829387 324.9896152239485 0.7665719252776386
19.8307297157828 320.77748103595405 0.7611993426929395
19.835957270736216 317.1432264912274 0.7573973654585375
19.84118482568963 315.6100250394166 0.7549389647896061
19.846412380643045 313.58147187842076 0.7528992958117373
19.85163993559646 309.554341729151 0.746641307156347
19.856867490549874 307.7223066163407 0.7441754091484207
19.86209504550329 307.59844826203704 0.7443448020612061
19.867322600456703 310.4037626415809 0.7474455987111683
19.872550155410117 310.78127230599256 0.7483656760183459
19.87777771036353 313.4272748491098 0.7520724817362957
19.883005265316946 313.96664001465393 0.7536969514081073
19.88823282027036 313.1447523206105 0.7528299197180526
19.893460375223775 312.0739771654938 0.7509655714707689
19.89868793017719 310.7896691978393 0.7482724254611175
19.903915485130604 308.7770970097115 0.7457176651906867
19.909143040084018 307.06335071951617 0.7432832832907951
19.914370595037433 307.86955690956466 0.7446155942787447
19.919598149990847 309.39793747563266 0.7465644266036289
19.92482570494426 310.47323476042396 0.748813260165806
19.930053259897676 310.0581194406049 0.7486632244037654
19.93528081485109 310.3839357155357 0.7484915702822624
19.940508369804505 307.63998557738563 0.7444366738422665
19.94573592475792 309.9134115835878 0.7466970107273584
19.950963479711334 311.6302043145767 0.7493991949549078
19.956191034664748 312.30189063010334 0.750366979747575
19.961418589618162 315.4924943681484 0.7537757986359686
19.966646144571577 314.5661620552227 0.7519741749637935
19.97187369952499 317.71618964391655 0.7552770397051802
19.977101254478406 322.5848971633929 0.7608787617074377
19.98232880943182 328.2581746291505 0.7680066577131457
19.987556364385235 333.8464898174811 0.774004903367125
19.99278391933865 338.44223177986237 0.7794221828194764
19.998011474292063 341.6846448480979 0.7827824467395347
20.003239029245478 351.85014216473445 0.7941759722615442
20.008466584198892 366.80598280921106 0.8107710591306785
20.013694139152307 389.73706736335293 0.8348419818587901
20.01892169410572 412.4093477720908 0.8584482527072734
20.024149249059136 432.8053856242824 0.8790664035751141
20.02937680401255 445.40917413371545 0.891484672617718
20.034604358965964 445.7284272296651 0.8921833005015157
20.03983191391938 438.69573320847724 0.8849607667999713
20.045059468872793 424.63297754358024 0.8707719916758745
20.050287023826208 411.6136614937154 0.8575427106843543
20.055514578779622 398.65540090190643 0.8438058948445352
20.060742133733036 390.812363423858 0.8356986873311041
20.06596968868645 385.8159994746337 0.8302034054384723
20.071197243639865 381.9755049778411 0.8256103447017071
20.07642479859328 381.04233960780357 0.8244488749992076
20.081652353546694 386.2633631953063 0.8301742546558034
20.08687990850011 390.3970287096264 0.8347187794643971
20.092107463453523 397.0840320199173 0.8417759671224168
20.097335018406937 405.45336902007745 0.849998135485124
20.102562573360352 417.11773241587474 0.8622079385005796
20.107790128313766 425.6740363951791 0.870829794758946
20.11301768326718 428.3537543464776 0.8735981784970979
20.118245238220595 426.9586138281627 0.8722755788910236
20.12347279317401 418.6245594951151 0.863605997981692
20.128700348127424 409.3091833442273 0.8540786965571485
20.13392790308084 398.3047648394168 0.8424531139675916
20.139155458034253 387.59173495908334 0.8311854217352225
20.144383012987667 376.50385030993004 0.8197951949105555
20.14961056794108 364.4399800703348 0.8067058597994494
20.154838122894496 354.55121435539746 0.7959215820739021
20.16006567784791 349.5623799288425 0.7903252108652178
20.165293232801325 341.7191093283277 0.7809995581009368
20.17052078775474 335.7208077251872 0.7746832379325599
20.175748342708154 329.782773549016 0.7678445424770217
20.18097589766157 327.84165157712306 0.7651414920704596
20.186203452614983 327.6232754563414 0.7647169978134349
20.191431007568397 328.0926738972287 0.7651423950887045
20.19665856252181 326.69142422838155 0.7642601528118721
20.201886117475226 327.82204705429666 0.7661066529898802
20.20711367242864 329.9543687493834 0.7679683524975319
20.212341227382055 330.4853745302232 0.7678917411489348
20.21756878233547 329.8845573966389 0.7670280998866573
20.222796337288884 329.878681244125 0.7674634030069379
20.228023892242298 331.2845541900853 0.7691516776140961
20.233251447195713 333.36215312531414 0.7710459558184062
20.238479002149127 338.4095802382405 0.7766446711937474
20.24370655710254 340.3344234097519 0.7790861308991927
20.248934112055956 342.5147675899118 0.7813061647444852
20.25416166700937 346.1789934620028 0.78596026903154
20.259389221962785 347.3908498596535 0.7865854914728538
20.2646167769162 347.72141250969617 0.7868923681186831
20.269844331869614 344.5359201893089 0.7831832292389665
20.275071886823028 343.4981913887176 0.7818138672859507
20.280299441776442 338.9452510171179 0.7769966257359924
20.285526996729857 338.19230739106973 0.7764819007503666
20.29075455168327 337.8667689031687 0.7765321163868492
20.295982106636686 339.36416091185305 0.7789027918649838
20.3012096615901 338.886166115342 0.7776148354502064
20.306437216543515 336.68057883881903 0.7751049922990887
20.31166477149693 337.9600274699713 0.7761774686569087
20.316892326450343 337.6028893018336 0.775339661146936
20.322119881403758 331.15983850134035 0.768243623363924
20.327347436357172 324.4912648288234 0.76020021420857
20.332574991310587 317.5284577607492 0.7519830926066091
20.337802546264 318.5364959843241 0.7528905201301657
20.343030101217416 317.9040805862532 0.7526698635362279
20.34825765617083 317.2568525861986 0.7527186914411225
20.353485211124244 312.698606028301 0.747428353313122
20.35871276607766 311.1666772919394 0.7450206917150202
20.363940321031073 309.4296829004871 0.7429835101375992
20.369167875984488 309.7305354108314 0.743825023321048
20.374395430937902 309.6216195551853 0.7443925091628443
20.379622985891316 308.42578752328876 0.7433884166929323
20.38485054084473 306.04881139445496 0.740188647407055
20.390078095798145 304.95600409630924 0.738443399880459
20.39530565075156 303.53107725624307 0.7355831909012496
20.400533205704974 302.56991099329423 0.734983636765617
20.40576076065839 303.0831989289488 0.735887631047211
20.410988315611803 300.81509374298076 0.7332761217232185
20.416215870565217 298.68457902567275 0.7302206500669235
20.421443425518632 297.4044346197997 0.7284183382388897
20.426670980472046 298.67975300652 0.7298999351495664
20.43189853542546 300.65062772704476 0.7328298765889326
20.437126090378875 306.2158848860571 0.7396216277130945
20.44235364533229 306.9900294712392 0.7404179479961293
20.447581200285704 309.0497198298622 0.7424406331442626
20.45280875523912 307.39151767653954 0.739886530144463
20.458036310192533 308.24671936073486 0.7418513793774759
20.463263865145947 308.297328428765 0.7423494338985249
20.46849142009936 308.680484370488 0.7440118930135067
20.473718975052776 313.0360598003483 0.748353469065228
20.47894653000619 314.95135896399825 0.7488705713363655
20.484174084959605 313.5300300829786 0.7467715056579629
20.48940163991302 311.4354281319195 0.7436506344344199
20.494629194866434 309.1947243428807 0.7412378678609842
20.49985674981985 310.8450768379526 0.7439205083027496
20.505084304773263 311.70046084981465 0.7451440733132398
20.510311859726677 314.28088940213013 0.7485624150999315
20.51553941468009 314.2609648087625 0.7479636782294149
20.520766969633506 313.9276900712519 0.7477224057962418
20.52599452458692 312.019986613261 0.7455738580768659
20.531222079540335 313.0389855557043 0.7458457204939495
20.53644963449375 312.67290532348125 0.7449524909681914
20.541677189447164 312.1218716118594 0.744025481607679
20.546904744400578 313.4590835303087 0.7460881668935573
20.552132299353993 313.938543077042 0.7474729469170052
20.557359854307407 314.92707609928493 0.7490252043361595
20.56258740926082 316.0298853416076 0.7506455038037737
20.567814964214236 314.84505594899 0.7489724955347234
20.57304251916765 314.74818874249416 0.7484691501348272
20.578270074121065 317.2313624519888 0.7515326253515145
20.58349762907448 318.6269796930925 0.752798436626806
20.588725184027894 318.9625191862397 0.7521785350710333
20.593952738981308 317.60721507568803 0.7506341789323498
20.599180293934722 319.0275044104196 0.7524154813066258
20.604407848888137 320.6964604169275 0.7557964843846116
20.60963540384155 324.1840226976328 0.7596257350144097
20.614862958794966 323.5280595504488 0.7580878722797717
20.62009051374838 321.7989932186311 0.7555880664095921
20.625318068701795 317.96436920195964 0.7503490270510708
20.63054562365521 316.563083918175 0.7496289592438863
20.635773178608623 312.8207477356161 0.7450952526298353
20.641000733562038 310.2666625888541 0.7416105408445174
20.646228288515452 307.5708983654315 0.7390908890270377
20.651455843468867 305.08180450556836 0.7360534484466951
20.65668339842228 305.2286916135348 0.7372926105163382
20.661910953375695 305.9547758286905 0.7384958275537776
20.66713850832911 304.26749446154474 0.7368720193993114
20.672366063282524 301.54697672975635 0.7342994217077777
20.67759361823594 302.0732761811905 0.7343351253685765
20.682821173189353 303.65420769437816 0.7361237474898936
20.688048728142768 304.09084496921025 0.7369598031446756
20.693276283096182 303.4747331209255 0.7355555857360215
20.698503838049596 296.6616386658812 0.7272899880294456
20.70373139300301 295.70901531874847 0.7250997794156793
20.708958947956425 298.0009175760914 0.7278407219308131
20.71418650290984 301.95980552404734 0.7334782149661286
20.719414057863254 301.6962755790117 0.7326805493135954
20.72464161281667 299.88909351545 0.731149760501595
20.729869167770083 299.10785017923456 0.7294093311499588
20.735096722723497 300.2824971428285 0.7301782786685064
20.740324277676912 301.42068861710044 0.7302214455876962
20.745551832630326 299.3528775488132 0.7272487464815298
20.75077938758374 296.1037057081577 0.7239889547829732
20.756006942537155 298.4856634163515 0.7276794606499144
20.76123449749057 302.58283726858474 0.7331744196809821
20.766462052443984 305.6728858800701 0.737151761034118
20.7716896073974 306.5608661725936 0.7379313484031814
20.776917162350813 307.7474899714505 0.7387228265210772
20.782144717304227 308.6738870933071 0.7400153859432455
20.78737227225764 308.5465609016679 0.7391649042057963
20.792599827211056 309.2971962846698 0.7399114261113305
20.79782738216447 314.74442394996163 0.7454236370965104
20.803054937117885 317.9714801008042 0.7489596065732405
20.8082824920713 323.59731628360913 0.7554158385015727
20.813510047024714 325.5775921273769 0.7580789952523176
20.81873760197813 331.70129409415426 0.7656149911943689
20.823965156931543 335.0496115806281 0.7690917260451069
20.829192711884957 339.92412483226735 0.7738163098554457
20.83442026683837 344.1818806890163 0.7783748893812463
20.839647821791786 346.45464749086824 0.7809946699919204
20.8448753767452 348.61977784098883 0.7846932136794248
20.850102931698615 348.4685671594464 0.7844006100739246
20.85533048665203 348.3482557278203 0.7842962813295659
20.860558041605444 346.00454486152137 0.780851037826033
20.865785596558858 348.8821719207916 0.7839540356106798
20.871013151512273 348.76854181038607 0.7837694393805386
20.876240706465687 346.58169133288203 0.7813599806401897
20.8814682614191 343.68681658967307 0.7784762264781405
20.886695816372516 340.152435236521 0.7743629384534704
20.89192337132593 338.8487194510756 0.773017438677496
20.897150926279345 336.9181649868052 0.7706619102747946
20.90237848123276 335.0000274125973 0.768870272412387
20.907606036186174 329.64422334088266 0.7626800680189214
20.912833591139588 328.182211618022 0.7613835429020698
20.918061146093002 325.8594528215333 0.7585304290487384
20.923288701046417 326.70587767643667 0.7596341600056637
20.92851625599983 327.9467918917789 0.7604777459716191
20.933743810953246 329.25487627547324 0.7618115315386262
20.93897136590666 330.771817736898 0.7633828751931352
20.944198920860075 329.3927543482793 0.7619983678989964
20.94942647581349 331.7394828185701 0.7649733060781925
20.954654030766903 334.64370468927603 0.7678679664642543
20.959881585720318 337.5096224133346 0.7712710895155709
20.965109140673732 335.63583127096973 0.768972527923572
20.970336695627147 333.72250994566565 0.767208551091715
20.97556425058056 333.4548955285322 0.7663823870758067
20.980791805533975 333.2393654637032 0.7659255914532089
20.98601936048739 327.60250854170073 0.7595678089901037
20.991246915440804 322.9871193094952 0.7539977418782255
20.99647447039422 319.0560544422237 0.7498976951226407
21.001702025347633 319.7006754631066 0.7506999639100675
21.006929580301048 324.6280232976603 0.7570823189230703
21.012157135254462 326.07459092162594 0.7592509480604218
21.017384690207876 324.5249589316019 0.7580038851946017
21.02261224516129 321.8437668038842 0.7551782552345296
21.027839800114705 322.8242206513964 0.7568839758189441
21.03306735506812 325.3065116808913 0.7594472684346271
21.038294910021534 321.24247156792126 0.754704362676379
21.04352246497495 318.0053798302266 0.7502533097742891
21.048750019928363 315.62031901977656 0.7469869591466419
21.053977574881777 314.44638119691217 0.7451073773017336
21.059205129835192 316.45349599567794 0.7469165079125843
21.064432684788606 316.24515498639715 0.7457900998667576
21.06966023974202 314.36178098008673 0.7435031749094569
21.074887794695435 309.89012388499833 0.7381567745758826
21.08011534964885 305.6899549911314 0.7337160597727764
21.085342904602264 301.7359527305202 0.7288029987096214
21.09057045955568 300.37166444426185 0.7267588237920654
21.095798014509093 300.27063445076163 0.7267129115856875
21.101025569462507 299.9636648232199 0.7258584379065972
21.10625312441592 296.770700026348 0.7223544133792327
21.111480679369336 295.9088939032266 0.7204446934434073
21.11670823432275 293.50950757903723 0.7175782212165823
21.121935789276165 288.61162657894295 0.7121874336062607
21.12716334422958 287.10450966235845 0.7114049820477706
21.132390899182994 288.0875560673962 0.7131803086622026
21.13761845413641 289.84197433234203 0.7142615068717078
21.142846009089823 288.9159966835624 0.7117057552004059
21.148073564043237 285.4444795976598 0.7063251216654979
21.15330111899665 283.461484055303 0.7039140786143202
21.158528673950066 283.9579650075228 0.704731039943054
21.16375622890348 282.82697776593113 0.7022476380650288
21.168983783856895 282.6243066913027 0.7008142019866418
21.17421133881031 280.95707394097536 0.6994344527290507
21.179438893763724 277.8495735673983 0.6960170350893686
21.184666448717138 277.37341621809776 0.6965581761760775
21.189894003670553 280.7466529876748 0.7000377497992248
21.195121558623967 284.53321877286055 0.7046879965960359
21.20034911357738 287.7220015552179 0.7080542218297157
21.205576668530796 280.32034708479 0.6977740750430741
21.21080422348421 277.9429656985639 0.6945952153740133
21.216031778437625 276.14544704695703 0.6921105952467231
21.22125933339104 277.64474994203306 0.693100393653942
21.226486888344454 277.7279868242618 0.6927203118197663
21.231714443297868 276.62855709703274 0.6911652786827409
21.236941998251282 278.15151276962644 0.6930408944965746
21.242169553204697 278.25575711365224 0.6933293432446548
21.24739710815811 280.08287397188457 0.6961044616541385
21.252624663111526 277.8023700231646 0.6938783377482687
21.25785221806494 277.81646438850504 0.6928642496851671
21.263079773018355 276.9877032503677 0.6909449794259555
21.26830732797177 278.45288376495904 0.6929661676663904
21.273534882925183 277.14098099310877 0.692293028139757
21.278762437878598 276.6296666924551 0.6922580051108275
21.283989992832012 278.3849487949027 0.701787800654128
21.289217547785427 280.6762378524493 0.7147469128860208
21.29444510273884 280.7620086993686 0.7214198679503264
21.299672657692255 277.0229834437568 0.7217748956722022
21.30490021264567 278.57436602651273 0.7274185471456327
21.310127767599084 282.7503184844034 0.7370734737788379
21.3153553225525 286.75501644083005 0.7477934504057743
21.320582877505913 288.01829400542454 0.753533929197216
21.325810432459328 286.4350077203738 0.7529537150311401
21.331037987412742 286.7871737829292 0.7549729518607291
21.336265542366156 287.30749464416067 0.7579362401781098
21.34149309731957 284.03008173600637 0.7565160742817747
21.346720652272985 280.9280395692634 0.755345482929816
21.3519482072264 281.10855885328465 0.7581129117010009
21.357175762179814 284.33877290837677 0.7651879608636273
21.36240331713323 285.3558777928269 0.7690912960964456
21.367630872086643 286.4033162899378 0.7725178959267008
21.372858427040057 286.22553576089894 0.7748617039826404
21.378085981993472 288.5363463297449 0.779239210300804
21.383313536946886 285.66549139714294 0.7780844558144993
21.3885410919003 284.2409806487386 0.7788942584410495
21.393768646853715 285.5645292955779 0.7826212534742624
21.39899620180713 286.44582140434835 0.7863667253382326
21.404223756760544 290.4431135194065 0.792552012114115
21.40945131171396 289.7853905339078 0.7934661940679306
21.414678866667373 293.7299785128623 0.8010335579944309
21.419906421620787 293.58257115946236 0.8034480633842084
21.4251339765742 294.1696625111685 0.8069254899105558
21.430361531527616 295.47541586985716 0.810494025619884
21.43558908648103 298.84950868332066 0.8161226712803311
21.440816641434445 297.56202698215924 0.8168344562350692
21.44604419638786 296.15223543435053 0.816379840145972
21.451271751341274 298.3568518088218 0.8208591835734189
21.45649930629469 304.66543508118576 0.8303050211826529
21.461726861248103 309.92774940976227 0.8396113410972237
21.466954416201517 309.35393521389193 0.8413386152649854
21.47218197115493 305.3329857108044 0.837406909343354
21.477409526108346 304.5190944083277 0.8378649264359785
21.48263708106176 301.69511553044964 0.8363222678366388
21.487864636015175 303.4068893149519 0.8413250078845675
21.49309219096859 299.26091881452004 0.8387627857112764
21.498319745922004 298.4954039324956 0.8388812240263904
21.503547300875418 295.7227553760704 0.837671738203758
21.508774855828833 294.143863489214 0.8339871506190564
21.514002410782247 291.6746091775712 0.8127071597307282
21.51922996573566 291.89863978015495 0.8036240844273296
21.524457520689076 291.3007820223746 0.7957734205480228
21.52968507564249 292.20723893616 0.7919645068296132
21.534912630595905 290.9439030108451 0.7855017631894772
21.54014018554932 290.7682198837096 0.7816753376147144
21.545367740502734 294.12417633435456 0.7836578727207395
21.550595295456148 294.1590519112431 0.7814567903059613
21.555822850409562 292.66840588286504 0.7769596166680778
21.561050405362977 290.2878924209812 0.7720955075029069
21.56627796031639 289.2661724579465 0.7692861133363809
21.571505515269806 294.7159089100255 0.7760646458328729
21.57673307022322 296.98495641311877 0.77660790036609
21.581960625176634 298.5363214094805 0.7760714498214898
21.58718818013005 294.1982025784986 0.7692649039078995
21.592415735083463 292.198066665967 0.7655481539887224
21.597643290036878 294.43984822465325 0.768374576193803
21.602870844990292 294.8018723506133 0.767470511955081
21.608098399943707 296.1278511273105 0.7669279936178456
21.61332595489712 297.3789472178838 0.766575786677786
21.618553509850535 294.12482923179465 0.7598898325735797
21.62378106480395 293.73329575848925 0.7578021493292701
21.629008619757364 293.9662039834291 0.7570754355100725
21.63423617471078 294.9124910570996 0.7582935564017277
21.639463729664193 292.65954088009534 0.7550138872682569
21.644691284617608 292.4346067993579 0.7539051407367672
21.649918839571022 295.8491568338987 0.7568531266219559
21.655146394524436 297.99819851945125 0.759173501198024
21.66037394947785 296.28502277145566 0.7561559761652348
21.665601504431265 295.04143047384576 0.7542956956509728
21.67082905938468 296.67746458790566 0.7560282143857352
21.676056614338094 301.1823188223702 0.7610420541189297
21.68128416929151 303.6804310508216 0.7637299707599402
21.686511724244923 305.72855504319404 0.7655615400490831
21.691739279198337 308.09939620889804 0.7680084594725289
21.696966834151752 308.98393690369215 0.7683347686318932
21.702194389105166 309.61963581266735 0.7688491439228093
21.70742194405858 310.7321793066814 0.7702972428047967
21.712649499011995 313.74245033893976 0.7728555195289788
21.71787705396541 319.6706543259338 0.7783022307581579
21.723104608918824 323.31828724763795 0.7821156180904306
21.72833216387224 325.1543523531149 0.7833793594418006
21.733559718825653 324.03202040614093 0.7818509242964841
21.738787273779067 324.0594006730415 0.7813991379902773
21.74401482873248 327.8274766796154 0.7856963443096704
21.749242383685896 332.4160791814669 0.7916382800904679
21.75446993863931 333.8459023773858 0.7932548317735968
21.759697493592725 338.2340128475921 0.7984321442127718
21.76492504854614 341.54145639236367 0.8011066587033694
21.770152603499554 343.00816680883906 0.802797091501346
21.77538015845297 339.34294784032545 0.7978780712494509
21.780607713406383 339.21789900907635 0.7976048762340011
21.785835268359797 344.5258940831663 0.8037190627996834
21.79106282331321 350.36595678868923 0.8105987330036565
21.796290378266626 354.6590823577229 0.8154364088963827
21.80151793322004 357.2435332934399 0.8172514368535877
21.806745488173455 362.18998885029987 0.8221593203668772
21.81197304312687 364.1566187878772 0.824128586686298
21.817200598080284 364.54325320387323 0.825051668940309
21.822428153033698 366.48312707256696 0.8267229866023265
21.827655707987113 366.56594020448256 0.8273638706189198
21.832883262940527 364.58537638935815 0.824962849901851
21.83811081789394 358.59127895917607 0.8184837555185752
21.843338372847356 352.96101462217416 0.8120047880483466
21.84856592780077 350.00770209197185 0.808236980228121
21.853793482754185 349.24823261641546 0.8074691862282463
21.8590210377076 348.67501560440047 0.8057934275532074
21.864248592661014 346.7314138640891 0.8033220822303884
21.869476147614428 342.3373867378359 0.7978888330346691
21.874703702567842 340.7135838573166 0.7960595550048291
21.879931257521257 343.0728796688243 0.7987826078700805
21.88515881247467 345.321322251967 0.8012957066999983
21.890386367428086 344.64398857646006 0.8006017817679959
21.8956139223815 342.98571453861655 0.7983097667557842
21.900841477334914 340.26512960216434 0.7944531712375225
21.90606903228833 338.9387092770163 0.7920948776899698
21.911296587241743 336.70656456574034 0.7889565428310065
21.916524142195158 338.3534322205311 0.7911608835882803
21.921751697148572 337.1680470021536 0.7906160043348343
21.926979252101987 338.69866029155924 0.7919597989330556
21.9322068070554 338.6551429057485 0.7920462492816649
21.937434362008815 340.546045856891 0.7933589879767055
21.94266191696223 340.58330981240243 0.7928653435777365
21.947889471915644 339.17308925895145 0.7903986734898392
21.95311702686906 339.78076024152085 0.7906993268389734
21.958344581822473 341.3987113218525 0.7926017597622311
21.963572136775888 345.34342122753657 0.7972014669888488
21.968799691729302 344.22540592494096 0.7955304364421724
21.974027246682716 342.50132854449595 0.7930668465054674
21.97925480163613 341.28006448887214 0.7916926813250902
21.984482356589545 340.2949240572539 0.7907160547164609
21.98970991154296 341.43764891705916 0.7920315013800888
21.994937466496374 342.7401504733229 0.7933080144612543
22.00016502144979 347.26758078671156 0.7982449927812104
22.005392576403203 347.48261348576193 0.7974219505328181
22.010620131356617 346.288343589759 0.7958201408539156
22.015847686310032 348.2974283143024 0.7980815574834247
22.021075241263446 352.0589354531083 0.8018848644436264
22.02630279621686 354.7031892462543 0.8048847943872955
22.031530351170275 358.91248709985473 0.8091010550938232
22.03675790612369 362.76715608995096 0.8136993478737139
22.041985461077104 368.3990990198426 0.8200657955386931
22.04721301603052 373.4376360742605 0.8254266378262042
22.052440570983933 374.60433130097846 0.8268109059973054
22.057668125937347 373.8882086440353 0.8253899227137729
22.06289568089076 372.8762657893671 0.8238886106647804
22.068123235844176 371.076805586114 0.8221381375851043
22.07335079079759 366.59627109594277 0.8171698318215098
22.078578345751005 361.931097923057 0.8123043977110032
22.08380590070442 360.33630750980905 0.8099968922599106
22.089033455657834 357.76935259833544 0.8069280419659165
22.09426101061125 358.32843028628986 0.807775501673158
22.099488565564663 359.8338600031663 0.8094866843297357
22.104716120518077 360.5324833775079 0.81015848851765
22.10994367547149 359.3495327233363 0.8083752771456395
22.115171230424906 355.47143810430305 0.8039500580305964
22.12039878537832 354.1555865075704 0.8023628299394956
22.125626340331735 353.0206779068493 0.8001963882350437
22.13085389528515 349.5131359801307 0.7965567925140654
22.136081450238564 347.6753805001006 0.7946129721037694
22.141309005191978 344.81589228418414 0.7918551555484576
22.146536560145393 342.64316346350506 0.7897215948757008
22.151764115098807 341.97192813228384 0.7883366033882747
22.15699167005222 344.4212691665107 0.7912447778937799
22.162219225005636 345.78454458112657 0.7927805420947176
22.16744677995905 344.4325313786622 0.7904666053040578
22.172674334912465 343.5943489525254 0.7888652735914519
22.17790188986588 342.02896614595863 0.7860871871030084
22.183129444819293 341.32059088218955 0.7858281354201904
22.188356999772708 341.2961225365157 0.7858152372600473
22.193584554726122 343.75467414884974 0.7890429169908
22.198812109679537 344.78691064369696 0.7905902891752241
22.20403966463295 346.4448071972504 0.7920859016510944
22.209267219586366 347.69057944625155 0.7935912352972794
22.21449477453978 346.76273929426316 0.7924995421522109
22.219722329493194 343.18863078736473 0.7876486155610171
22.22494988444661 341.21505119481355 0.7851497838776855
22.230177439400023 339.2115057336819 0.7817360027195138
22.235404994353438 338.19295651117733 0.7817362267165364
22.240632549306852 336.5860673240763 0.7803869593439899
22.245860104260267 334.4796924163063 0.777738226032615
22.25108765921368 330.28285574027024 0.7736523019220245
22.256315214167095 324.66921426110315 0.7659238139443421
22.26154276912051 323.08267061040243 0.7644415457433199
22.266770324073924 322.9168724821127 0.7629776178677771
22.27199787902734 324.9351743891822 0.7651879789045419
22.277225433980753 322.5412195294491 0.7633446078677139
22.282452988934168 320.36432847570467 0.7605929058787718
22.287680543887582 314.14820034371905 0.7537004759912279
22.292908098840996 309.3052183398494 0.7472743168910019
22.29813565379441 307.63384408134516 0.74492519119282
22.303363208747825 305.9123165748931 0.7428535576013322
22.30859076370124 304.6179140891227 0.7413775235013931
22.313818318654654 306.4922633887225 0.7436521399875831
22.31904587360807 309.55884435062654 0.7470031735564613
22.324273428561483 310.73631701374273 0.7477230563540759
22.329500983514897 308.51028551105026 0.7448847754252044
22.334728538468312 306.7472042063946 0.7428658196652211
22.339956093421726 306.4554620114304 0.7427849653969648
22.34518364837514 307.61530496618366 0.7445813127487975
22.350411203328555 305.4412904920861 0.7407595126510655
22.35563875828197 302.5860210322579 0.7376176563989476
22.360866313235384 301.7235185515954 0.7358171640203294
22.3660938681888 302.6494509901077 0.738107805765678
22.371321423142213 304.59940666661333 0.7407207749146506
22.376548978095627 302.1840532231174 0.7381669564318225
22.38177653304904 296.8018703430508 0.7320599612423151
22.387004088002456 294.98004722526895 0.7289925032580021
22.39223164295587 294.95691918517315 0.7281574952152116
22.397459197909285 292.34051521350375 0.7243949535821513
22.4026867528627 289.9012192965694 0.7208407514087003
22.407914307816114 287.79019011135074 0.7186732092061298
22.41314186276953 288.3247331654821 0.7194831689388276
22.418369417722943 289.2965149966394 0.7215387115196569
22.423596972676357 286.81691072428157 0.719675168789992
22.42882452762977 284.09736646948267 0.7155429040092846
22.434052082583186 281.79818018060536 0.714031996331949
22.4392796375366 284.42896726405513 0.7175237215707923
22.444507192490015 282.94863850390885 0.7163226642566628
22.44973474744343 281.17311677208653 0.7132463736995233
22.454962302396844 276.4807244201658 0.705802163516112
22.460189857350258 276.5324305652067 0.7062000634241938
22.465417412303673 276.5040570962944 0.7055185056251586
22.470644967257087 276.2983992044589 0.705335440038156
22.4758725222105 276.9715660313087 0.7054834636068649
22.481100077163916 278.10588935282885 0.7078870199225143
22.48632763211733 281.12797794604046 0.7127679779603323
22.491555187070745 276.94367652799446 0.707228628097549
22.49678274202416 272.80459004750526 0.7004255659838373
22.502010296977573 270.1909617977545 0.6965405925866015
22.507237851930988 272.02707108721273 0.6991689008243015
22.512465406884402 274.6226190842863 0.7036491600733468
22.517692961837817 274.3834211427281 0.7035179173487884
22.52292051679123 273.34827706225144 0.7010197865703995
22.528148071744646 272.98695012673323 0.7006033389991241
22.53337562669806 274.0611200431783 0.701441438626231
22.538603181651474 275.3002206327103 0.7041395850591831
22.54383073660489 275.8610069297658 0.704634577924424
22.549058291558303 276.1724187520227 0.7058782419783629
22.554285846511718 274.8679360099874 0.704091698386685
22.559513401465132 272.04546304458535 0.6994916252866311
22.564740956418547 270.21594768958425 0.6955884262997591
22.56996851137196 271.0003288537186 0.6970241755388272
22.575196066325375 271.55990986926145 0.6985641539849675
22.58042362127879 270.24474061953947 0.6968769792618804
22.585651176232204 268.61818391120113 0.6950815423917528
22.59087873118562 268.4002800244282 0.6940800172663216
22.596106286139033 270.21799887515215 0.6964256843321166
22.601333841092448 273.94640437244465 0.7015765379882563
22.606561396045862 279.058149481283 0.7080982609693433
22.611788950999276 280.37406717101914 0.7094428405050786
22.61701650595269 277.8813072075238 0.7049033327804748
22.622244060906105 274.53604644903555 0.7014176541047701
22.62747161585952 271.7355029168068 0.6973760370806125
22.632699170812934 272.06934468609745 0.6987808713135881
22.63792672576635 273.3525910435854 0.7001029772652139
22.643154280719763 273.49751531183244 0.6997690882973874
22.648381835673177 275.75424495545576 0.702886576801373
22.653609390626592 274.6457352856687 0.7026834904563953
22.658836945580006 276.9197530226484 0.7062967887137992
22.66406450053342 272.8663908474267 0.7002425960976846
22.669292055486835 274.6715190767107 0.7011041877314287
22.67451961044025 275.40701991499947 0.7015632957291567
22.679747165393664 278.9901948199772 0.7057448089384198
22.68497472034708 278.8529639424906 0.7057573791225555
22.690202275300493 280.61273407893356 0.7078865647059045
22.695429830253907 280.20379682079533 0.7081353442274193
22.70065738520732 281.4136861003552 0.7103970261999547
22.705884940160736 278.6725333789809 0.706599092296765
22.71111249511415 279.15658849916684 0.7069907490662881
22.716340050067565 281.235526959154 0.7083514440302444
22.72156760502098 283.7295378574177 0.7116849404855625
22.726795159974394 281.312865485324 0.7083425813443373
22.73202271492781 280.0487650055705 0.7057172456819314
22.737250269881223 281.41103707081066 0.7079366467284038
22.742477824834637 285.1939524765832 0.7120480737219379
22.74770537978805 288.708967769169 0.7164600617786382
22.752932934741466 290.9715486422397 0.718976629168142
22.75816048969488 293.1018684372318 0.7224050989949061
22.763388044648295 291.2849975462138 0.7212232437063356
22.76861559960171 291.3296063388354 0.7218844239723344
22.773843154555124 290.87107181102004 0.720464552420405
22.779070709508538 292.2986667915311 0.7210869956285505
22.784298264461952 291.6203031138204 0.718923931820507
22.789525819415367 292.9445857461672 0.7207100224254094
22.79475337436878 299.74436536661426 0.7295771210260079
22.799980929322196 303.5413637747729 0.7342529705055818
22.80520848427561 306.8341110856248 0.7379688734177314
22.810436039229025 306.68449450055357 0.7362821972470653
22.81566359418244 305.91458813403045 0.7351674123434985
22.820891149135853 306.69530277834826 0.7353491276175367
22.826118704089268 305.7843965839138 0.7342061897833898
22.831346259042682 307.97079010759455 0.7370141255377827
22.836573813996097 309.5758817299585 0.7386152483568272
22.84180136894951 316.16846950922445 0.7466308756259699
22.847028923902926 318.0011399750287 0.7486974808147526
22.85225647885634 318.0185983701317 0.7496127116594634
22.857484033809754 317.1056116540492 0.7488479790380372
22.86271158876317 320.1399160549244 0.7528361948819559
22.867939143716583 322.86900466973736 0.7552074366249755
22.873166698669998 325.85852716005024 0.7582155524828051
22.878394253623412 326.03210494844717 0.7576881560296653
22.883621808576827 325.9820160045283 0.7580022782290262
22.88884936353024 323.6586678153333 0.75513453530938
22.894076918483655 322.99829607218965 0.7546848213626661
22.89930447343707 320.5208380062437 0.7518523627821221
22.904532028390484 322.1706677035238 0.7532735789559125
22.9097595833439 321.2311028541458 0.7526259683358483
22.914987138297313 319.6440401359333 0.7500549539541784
22.920214693250728 319.16644408766126 0.7494225435610761
22.925442248204142 320.6615422337083 0.7514661759295295
22.930669803157556 323.3839579785846 0.7549013376713594
22.93589735811097 323.18245896942403 0.7549213562652699
22.941124913064385 325.9578113257853 0.7571628906480866
22.9463524680178 325.6200339524363 0.7565146946873179
22.951580022971214 322.7836386597278 0.7530411222711417
22.95680757792463 320.73234625039646 0.7509416820285405
22.962035132878043 318.50839391500375 0.7489307043371543
22.967262687831457 319.91416506539923 0.7508140394149971
22.972490242784872 322.24056122035944 0.7536157707323354
22.977717797738286 326.5042026826977 0.7581083817758926
22.9829453526917 327.08121821518597 0.7586511836602516
22.988172907645115 327.10886825970476 0.7586254370460997
22.99340046259853 322.4968880442201 0.7532947193353708
22.998628017551944 320.812769424588 0.7515265677407208
23.00385557250536 318.65845876150496 0.749047334100628
23.009083127458773 318.7680513108458 0.7482007218092764
23.014310682412187 319.1523138600514 0.7481727725246651
23.0195382373656 324.9043469945595 0.7539383254559858
23.024765792319016 325.43902814772355 0.7547992073085236
23.02999334727243 327.334546784037 0.7571392574260771
23.035220902225845 326.17706649041435 0.7556955448363367
23.04044845717926 327.1601693004763 0.756975111928188
23.045676012132674 324.8326809291068 0.7539185313920548
23.05090356708609 321.95905753997783 0.751294460616715
23.056131122039503 322.25778947873755 0.7519895830011143
23.061358676992917 321.778241464233 0.7518597581780148
23.06658623194633 322.81443068175474 0.7541473977588469
23.071813786899746 318.8247704906587 0.749447744036704
23.07704134185316 318.2661022913895 0.7478135942653794
23.082268896806575 315.523739471132 0.7437640920045299
23.08749645175999 316.3690673409609 0.7442351286687066
23.092724006713404 313.51813128384987 0.7419467805390133
23.097951561666818 313.2941531921172 0.7416563492428908
23.103179116620232 311.32946778320314 0.7394711772983135
23.108406671573647 310.7521430875378 0.7386547249208734
23.11363422652706 309.08972828424714 0.7369777056450791
23.118861781480476 309.5576832154996 0.7388935802070056
23.12408933643389 307.7646829327437 0.7361427076062925
23.129316891387305 309.5313645805532 0.7379871188130941
23.13454444634072 307.6705813125819 0.7342674618515448
23.139772001294133 306.63406436840944 0.733047520725083
23.144999556247548 304.5742991408819 0.7306692121994377
23.150227111200962 304.9859897242596 0.7306246558517466
23.155454666154377 304.6679881218484 0.7308008714490569
23.16068222110779 305.14791592273946 0.7314474583873468
23.165909776061206 305.9904524088992 0.7327009156168299
23.17113733101462 307.1451588536972 0.7335583397421003
23.176364885968034 307.11868580603794 0.7326935278378484
23.18159244092145 306.5334273791025 0.7325168407971705
23.186819995874863 303.6222534362478 0.7295945799841874
23.192047550828278 302.09596506951704 0.7289947366538957
23.197275105781692 303.8387922100129 0.7319173506980802
23.202502660735107 302.31004883445473 0.729202477726947
23.20773021568852 301.9281490615216 0.7278969863938365
23.212957770641935 300.93634726155784 0.7270832201996765
23.21818532559535 304.86503424146997 0.7317067605077634
23.223412880548764 304.6470633600953 0.7307058016133301
23.22864043550218 305.5856972377266 0.7306763938443447
23.233867990455593 304.2734516492628 0.7295603717539618
23.239095545409008 306.0149870726179 0.7317431359212996
23.244323100362422 306.0694863878395 0.7324690344024056
23.249550655315836 307.9291415309246 0.7350241661584451
23.25477821026925 306.1494987821681 0.7316493572970245
23.260005765222665 307.01687007797653 0.7325338149066771
23.26523332017608 304.64265168011883 0.7287254635962545
23.270460875129494 306.3210881875087 0.7307931265313385
23.27568843008291 307.7776805788364 0.7321695757783874
23.280915985036323 308.3042818382919 0.7327993083473151
23.286143539989737 308.22927354126614 0.7338436639941849
23.291371094943152 310.42653627976716 0.7365502395450036
23.296598649896566 315.5901744156376 0.7429968728306634
23.30182620484998 318.3301377256943 0.7453978831420812
23.307053759803395 319.54764828920406 0.7462703795753964
23.31228131475681 322.9413909593174 0.7495368871067428
23.317508869710224 324.5066068528259 0.7517198674897274
23.32273642466364 328.2775327107994 0.7566427441402992
23.327963979617053 330.1965955946665 0.7598295961054037
23.333191534570467 329.51227097146665 0.7587445343467644
23.33841908952388 326.9401792792479 0.7555518919321453
23.343646644477296 327.13231844904834 0.7550829606718285
23.34887419943071 329.03307992183903 0.7562481591825785
23.354101754384125 327.2564703445338 0.7544407746519894
23.35932930933754 325.3380033042943 0.7520112050639736
23.364556864290954 322.6734274210525 0.7499083331697852
23.369784419244368 322.64140325456066 0.7491262759589525
23.375011974197783 322.70122484254944 0.7492968272836064
23.380239529151197 322.36695333171593 0.7485401005685318
23.38546708410461 322.20347830630624 0.7478050718115948
23.390694639058026 326.695235733929 0.7526590197009889
23.39592219401144 329.86343824961006 0.756319521595933
23.401149748964855 330.93420475792817 0.7575520372724014
23.40637730391827 327.38195879738555 0.7537117213816388
23.411604858871684 324.96765332285565 0.7507424639771662
23.416832413825098 323.2331880291989 0.7493953474737713
23.422059968778512 321.2685812640757 0.7469135418527025
23.427287523731927 319.52115923734056 0.7447090455240761
23.43251507868534 320.22966394026616 0.7451378686049873
23.437742633638756 324.15060014711213 0.7498074455575858
23.44297018859217 327.2642936124037 0.7537565533776958
23.448197743545585 330.82960988037024 0.7577400426730754
23.453425298499 330.199575098118 0.7567540659687297
23.458652853452413 330.0635595445972 0.7565571932664477
23.463880408405828 328.7097505729189 0.7547444056004474
23.469107963359242 323.3426196433729 0.7486821680838996
23.474335518312657 321.50466793755004 0.7460741429498753
23.47956307326607 320.4063995435027 0.744799961203824
23.484790628219486 320.39774770303416 0.744801572509824
23.4900181831729 319.04232293172015 0.7432872530384322
23.495245738126314 318.44169303107213 0.7422998759159786
23.50047329307973 320.3981445608848 0.744317655247017
23.505700848033143 318.65085991425616 0.7427562624384846
23.510928402986558 314.468845949057 0.7384024592591611
23.516155957939972 309.3174483648116 0.7328706442875849
23.521383512893387 306.1424890138833 0.7296075077436485
23.5266110678468 303.1513726134533 0.7255521805460217
23.531838622800215 303.7914676039869 0.7260361908526152
23.53706617775363 304.11295675015884 0.7254738957954043
23.542293732707044 307.5402655942813 0.7294290570319077
23.54752128766046 310.07385084778576 0.732177125743848
23.552748842613873 313.50360941501015 0.7361981114432693
23.557976397567288 311.48889619984385 0.7337311565752116
23.563203952520702 306.6660458355318 0.7271842068138268
23.568431507474116 304.50081868565206 0.7237137939021618
23.57365906242753 304.1406992557905 0.722995250549004
23.578886617380945 307.2466798549441 0.7265044173128455
23.58411417233436 306.6217494865844 0.7258339794087308
23.589341727287774 305.61710674857915 0.7246408058427267
23.59456928224119 303.7172166405128 0.7226210653676591
23.599796837194603 305.8357806232282 0.7256421621775021
23.605024392148017 308.0918257150649 0.7271048509075749
23.610251947101432 310.41441734436074 0.7294020474139629
23.615479502054846 308.78690734433894 0.7263575742455085
23.62070705700826 308.3755090502558 0.7253847202043029
23.625934611961675 306.04926008903976 0.7226240549890326
23.63116216691509 304.88652237346196 0.7219852565429594
23.636389721868504 305.413997604766 0.7231637739628923
23.64161727682192 306.8899076918067 0.7241784710997867
23.646844831775333 306.5318261923747 0.7222374138413149
23.652072386728747 308.60288668171233 0.7238479818645986
23.65729994168216 309.8688733373427 0.7251301514072777
23.662527496635576 312.4514098635167 0.7280808740244229
23.66775505158899 312.5263227670708 0.7274304266278001
23.672982606542405 316.2852350234497 0.7304091885369185
23.67821016149582 321.80406229411943 0.7369809115110526
23.683437716449234 325.9487680766798 0.7424030058642067
23.688665271402648 329.0612922714035 0.7459189935429907
23.693892826356063 330.7450434201789 0.7469974974775734
23.699120381309477 336.3444059293247 0.7524663187289166
23.70434793626289 341.4273919204242 0.7587849249564049
23.709575491216306 343.38569108780297 0.7609614683840557
23.71480304616972 338.0646766223209 0.7543826393387731
23.720030601123135 333.441854979233 0.747968660564546
23.72525815607655 331.9220035062922 0.7455470281398241
23.730485711029964 331.0069075764342 0.7443481282281208
23.735713265983378 330.21774028645086 0.7433516277076626
23.740940820936792 329.7794802175674 0.7434410721787783
23.746168375890207 333.99285457781053 0.7480013261791482
23.75139593084362 337.49629954394976 0.7518328390681436
23.756623485797036 338.56449559551123 0.7527431436964795
23.76185104075045 343.8562377608543 0.7582231943610851
23.767078595703865 346.5822468528655 0.7605883455330287
23.77230615065728 354.03787792283475 0.7679954680074174
23.777533705610693 356.73681607574395 0.7710635732422263
23.782761260564108 366.75708225676686 0.7817496943337772
23.787988815517522 373.86813474071334 0.7880356880711338
23.793216370470937 377.01656057262915 0.7910981103793876
23.79844392542435 375.31555499819206 0.7892906336211172
23.803671480377766 372.2716528204834 0.7863146608665765
23.80889903533118 371.60488139288816 0.7854871026248867
23.814126590284594 368.96589347482444 0.7821638391253605
23.81935414523801 365.46543819497896 0.7777386336437923
23.824581700191423 359.1616211049578 0.7697412108919192
23.829809255144838 353.5109053067455 0.7635984383713768
23.835036810098252 352.32336944536036 0.7625858600425637
23.840264365051667 349.7107869749791 0.7594429830071787
23.84549192000508 346.92674113342133 0.756779600995641
23.850719474958495 345.1883994586898 0.7542731926957594
23.85594702991191 343.8574212695084 0.7528699519001011
23.861174584865324 343.6745623045753 0.7527982542316575
23.86640213981874 339.2833327494769 0.7478716094589734
23.871629694772153 337.1553663262378 0.7455158703225637
23.876857249725568 332.8910335291263 0.7399847823611534
23.882084804678982 332.88908476666086 0.7396083154766974
23.887312359632396 334.7473806778207 0.7411169647414854
23.89253991458581 338.78153613384353 0.7445421676335766
23.897767469539225 336.8162868355144 0.7424478445657726
23.90299502449264 331.4242477231173 0.736318382249056
23.908222579446054 328.1442791831739 0.7329264131944208
23.91345013439947 327.946474772209 0.7330938475949639
23.918677689352883 330.93840848579873 0.7359934181337019
23.923905244306297 334.36990511385915 0.7400626280581203
23.929132799259712 338.1400437078312 0.7437684343815268
23.934360354213126 339.0340532799778 0.7448913372420966
23.93958790916654 338.38150369079847 0.743668794269498
23.944815464119955 338.1089461385444 0.7431265882396837
23.95004301907337 336.79839049948436 0.7417577218141397
23.955270574026784 335.9058048427961 0.7409166991190751
23.9604981289802 331.2953876127943 0.7362628339004541
23.965725683933613 330.8979863878244 0.7355232805589266
23.970953238887027 333.68393955062635 0.7381194692400402
23.97618079384044 337.8628273110967 0.7427210943912403
23.981408348793856 340.7851553417384 0.7466352443232688
23.98663590374727 343.15648907690274 0.7501236662816646
23.991863458700685 347.7106733375016 0.7547015145223047
23.9970910136541 349.65961942626876 0.7561249690608728
24.002318568607514 350.1946327251557 0.7560133133991993
24.007546123560928 350.60042635483853 0.7559866476843831
24.012773678514343 350.93587501347326 0.756775464514026
24.018001233467757 351.4503689640531 0.7567816894956921
24.02322878842117 351.2664892005659 0.7569052981469949
24.028456343374586 352.47634672637133 0.7578220013578103
24.033683898328 356.5399680560114 0.7622439491404426
24.038911453281415 360.83083185646234 0.7668629257678821
24.04413900823483 367.73591875645855 0.7738548952035013
24.049366563188244 367.037366550389 0.7737064521191112
24.054594118141658 370.27746583788473 0.7772107123373838
24.059821673095072 369.3530182668407 0.7758801832653007
24.065049228048487 371.8316337081223 0.7786512621252646
24.0702767830019 370.4531781234075 0.7911413795458779
24.075504337955316 374.8054866196219 0.8059546465427375
24.08073189290873 374.15886903270973 0.8124536882293256
24.085959447862145 372.39538341065344 0.8166406205963351
24.09118700281556 367.2988576312705 0.8169573188038365
24.096414557768973 358.942713251285 0.8127497938917038
24.101642112722388 352.5559042982336 0.8102436947611027
24.106869667675802 349.43067309197653 0.810719048416728
24.112097222629217 347.8044481248214 0.8131137538198151
24.11732477758263 346.9754152933587 0.8161685156781165
24.122552332536046 342.0509131873753 0.814664976735903
24.12777988748946 337.7649600957868 0.8131750449906953
24.133007442442874 333.25325831545825 0.811221698435633
24.13823499739629 333.56545069894435 0.8144273911124896
24.143462552349703 331.55190767244056 0.8146881847445344
24.148690107303118 328.0239681664695 0.8127554740824756
24.153917662256532 325.0802687339349 0.8123022387375626
24.159145217209947 327.58902090677424 0.818326174401236
24.16437277216336 330.875912592348 0.8261609844955518
24.169600327116775 328.83266370114075 0.8271041158504033
24.17482788207019 324.7804466462417 0.8266564750023384
24.180055437023604 321.6559378671679 0.82570814554229
24.18528299197702 321.7370500722535 0.828465291255312
24.190510546930433 316.22870627862375 0.8226391933541736
24.195738101883848 312.54927688814166 0.8208370790229008
24.200965656837262 311.14217750856426 0.8219977438324509
24.206193211790676 314.2801562162856 0.829331385923585
24.21142076674409 317.81548903991296 0.8357124917842141
24.216648321697505 318.2275952666778 0.8383629200058026
24.22187587665092 316.81103587316403 0.8388630120468072
24.227103431604334 312.8131036746716 0.8360892021030935
24.23233098655775 311.0040106970141 0.8364719296882287
24.237558541511163 310.8504012960977 0.8387290521655272
24.242786096464577 313.0231404404468 0.8438243832658441
24.248013651417992 316.4090187458282 0.850895459623937
24.253241206371406 317.51410056095006 0.8541144440045388
24.25846876132482 319.322403890901 0.8595396496919214
24.263696316278235 315.17318263661184 0.8560010079232192
24.26892387123165 311.67347644829954 0.8537565938924223
24.274151426185064 312.0308922188012 0.8556581530729179
24.27937898113848 314.20098088810255 0.8602083267452785
24.284606536091893 316.39575195621967 0.8649691787944169
24.289834091045307 314.0191236281159 0.8641425469670432
24.29506164599872 311.70964469999495 0.8638118675059697
24.300289200952136 313.0548774469814 0.8670650876558221
24.30551675590555 314.5764236293444 0.872575587443867
24.310744310858965 313.7187416373082 0.8737938767825825
24.31597186581238 316.60195525049545 0.8809635542284796
24.321199420765794 317.9464427735484 0.8839553595437999
24.326426975719208 323.30304329275106 0.8928582989498831
24.331654530672623 324.94974804321373 0.8968327584869235
24.336882085626037 327.68857334806455 0.9015280483779062
24.34210964057945 330.1981460814152 0.9066977344206436
24.347337195532866 327.5990769920003 0.9051910088581053
24.35256475048628 325.80892534985344 0.9064326882761757
24.357792305439695 325.7253622073139 0.9089356416061739
24.36301986039311 325.9593722664004 0.9120391897382321
24.368247415346524 324.14468508099554 0.9114045837258592
24.373474970299938 327.6164311606771 0.9188443326802314
24.378702525253352 330.9562509281534 0.9267707508124857
24.383930080206767 332.1047786524803 0.9298137266953119
24.38915763516018 328.06256543207195 0.926866447411084
24.394385190113596 323.10825874825923 0.9212308484669697
24.39961274506701 322.37408756787676 0.9232179728173716
24.404840300020425 321.57962448977736 0.9230023271532694
24.41006785497384 326.07076270976467 0.93178789888839
24.415295409927253 324.92946863424606 0.9316618251529326
24.420522964880668 322.1679744442626 0.9306185522770537
24.425750519834082 323.07135124277255 0.9337708971633244
24.430978074787497 328.04354945825247 0.9436139739757131
24.43620562974091 331.88020932198083 0.9511929577704472
24.441433184694326 330.685405818804 0.9513046900492954
24.44666073964774 329.0242287305301 0.9513390285210341
24.451888294601154 328.75588937001334 0.9549582587666686
24.45711584955457 334.19674269102006 0.9662694071867378
24.462343404507983 337.3156840561315 0.9727125280537235
24.467570959461398 338.0647082233586 0.9749278649063295
24.472798514414812 335.5294887607755 0.9724045299979919
24.478026069368227 333.1182654444146 0.9717635435553389
24.48325362432164 330.29408585495446 0.969449289119584
24.488481179275055 331.984311628927 0.9740966453498102
24.49370873422847 332.5626723948986 0.9768078121419063
24.498936289181884 333.8803550897943 0.9806793625170456
24.5041638441353 332.1214019897895 0.981085964098969
24.509391399088713 331.82449684371625 0.9830426948582173
24.514618954042128 326.188668955208 0.9785960064493802
24.519846508995542 322.5904678761601 0.9760496236363917
24.525074063948956 321.425856536251 0.977005665991965
24.53030161890237 325.51949176521174 0.9848602459962318
24.535529173855785 330.2965207863053 0.9949168869059143
24.5407567288092 328.75697702243014 0.9953743616806837
24.545984283762614 326.1758629815582 0.9943985732016702
24.55121183871603 324.42085626631626 0.9936452814242184
24.556439393669443 325.14495485361863 0.9967066930338604
24.561666948622857 324.0155965764002 0.9968068636915518
24.566894503576272 319.11386884554844 0.9913160002744656
24.572122058529686 313.5508931587193 0.9856523185882257
24.5773496134831 311.5929928448723 0.9855879744303158
24.582577168436515 310.6400068985116 0.9872241480092292
24.58780472338993 315.85296253545425 0.9970005363331598
24.593032278343344 319.78009615993784 1.0050196926979649
24.59825983329676 323.6687117785988 1.0135438238190508
24.603487388250173 323.8720775430694 1.0190105039352835
24.608714943203587 322.8701997433051 1.0204971665885239
24.613942498157 321.4592746964365 1.0206776450311108
24.619170053110416 320.91296506715037 1.0189047062218435
24.62439760806383 316.19120625553325 1.0138768471479598
24.629625163017245 313.9894117061459 1.014011440930271
24.63485271797066 309.44343492688637 1.0101326500031695
24.640080272924074 307.7663567667617 1.0097870388239232
24.645307827877488 307.62585695451236 1.0103293568035407
24.650535382830903 308.8016619640162 1.0154252438284224
24.655762937784317 311.99144474587183 1.0230704677851774
24.66099049273773 315.9700445544694 1.0335684609132125
24.666218047691146 318.6758495593295 1.0413414343019893
24.67144560264456 319.55224918408624 1.0465109031941364
24.676673157597975 315.245199582055 1.0413099880181134
24.68190071255139 314.1771558881331 1.0411474733727033
24.687128267504804 313.92198962494246 1.0428957917961297
24.692355822458218 314.46946805580643 1.0465930223769706
24.697583377411632 314.2087411195634 1.0487223735512612
24.702810932365047 311.50569096977915 1.046867559301949
24.70803848731846 312.5993860719032 1.0507594396455924
24.713266042271876 310.2942749766205 1.04901281105562
24.71849359722529 311.6039909218774 1.0528342648484537
24.723721152178705 312.2233416212649 1.056454494697388
24.72894870713212 313.77570911759534 1.0619181211091147
24.734176262085533 311.13229097475977 1.0605563561503293
24.739403817038948 312.18417083296015 1.065502147027704
24.744631371992362 313.0416858942 1.0711220005262148
24.749858926945777 317.30880455468633 1.0806919450135428
24.75508648189919 316.26535328016087 1.0825996460832388
24.760314036852606 314.66058022844396 1.0819545639811712
24.76554159180602 310.48787334715104 1.0784703725095288
24.770769146759434 306.36563990566447 1.0758432267368334
24.77599670171285 302.13628828450106 1.0719471393243394
24.781224256666263 304.6985265259626 1.0792280047089147
24.786451811619678 308.46142320762334 1.0865596443368308
24.791679366573092 306.9360490748579 1.084817813265336
24.796906921526507 303.48788915802555 1.0823337383193343
24.80213447647992 300.69360472621923 1.0822260212973163
24.807362031433335 303.06621175591687 1.0895960208349555
24.81258958638675 304.6500813204104 1.0928640085722734
24.817817141340164 303.47922738943544 1.0901205225665194
24.82304469629358 306.68476318635356 1.0996263428060902
24.828272251246993 313.3323450788428 1.116111286762551
24.833499806200408 320.4977581094869 1.1330418860423535
24.838727361153822 325.0288653340017 1.1425080830860526
24.843954916107236 324.70050584967646 1.1432267691642244
24.84918247106065 327.8323991597543 1.1526274368111562
24.854410026014065 326.1111512221719 1.1522869644046239
24.85963758096748 325.8106137603831 1.1546703291475868
24.864865135920894 322.09805786183415 1.1498834992212805
24.87009269087431 322.3156597763622 1.1562221955587078
24.875320245827723 325.13083075978 1.1644726198932607
24.880547800781137 330.6870320103312 1.1779053770886723
24.885775355734552 334.33099418315896 1.1841926195496129
24.891002910687966 335.2474492158201 1.1908006200412102
24.89623046564138 337.4895610017155 1.1984306277057883
24.901458020594795 335.7711506677531 1.1995509553705448
24.90668557554821 338.26594613858714 1.2066816617662723
24.911913130501624 338.1812267908055 1.210589049709364
24.91714068545504 338.11841084732333 1.2143169667377294
24.922368240408453 333.6507308391104 1.2099467299258546
24.927595795361867 328.73598484456926 1.2031367515322116
24.93282335031528 326.644108976186 1.2031110953147433
24.938050905268696 327.9670581054985 1.2099665436924987
24.94327846022211 329.07839783098154 1.2157318025552464
24.948506015175525 328.13573982832486 1.2180709437206143
24.95373357012894 329.33393973029496 1.223824436164342
24.958961125082354 323.5737049991474 1.2172544261729838
24.964188680035768 324.07929874790784 1.2222099262120045
24.969416234989183 322.9264096854291 1.2239513418207044
24.974643789942597 329.9029890717875 1.2397653122578145
24.97987134489601 330.04352598917495 1.241422115983802
24.985098899849426 326.6941511660214 1.2371565300830372
24.99032645480284 321.23223965371335 1.2295597929765472
24.995554009756255 319.62518095281087 1.2294831205335612
25.00078156470967 324.81163350616197 1.2422493801741146
25.006009119663084 327.97643530853406 1.2527675480040477
25.011236674616498 328.07117926874696 1.2566692631262841
25.016464229569912 325.54659491829057 1.255947349987723
25.021691784523327 324.98367405044985 1.257843601576232
25.02691933947674 327.937973708459 1.2662013807066759
25.032146894430156 324.0167224925975 1.2631660158038769
25.03737444938357 320.99561391008393 1.2644120549607518
25.042602004336985 319.5727657979012 1.2674825896410091
25.0478295592904 326.49831291294436 1.2836154634394579
25.053057114243813 333.6834622541168 1.2992438827991037
25.058284669197228 334.2372776568086 1.3008101508838747
25.063512224150642 329.8033404969898 1.297123404408791
25.068739779104057 328.62378266559574 1.2974204175276332
25.07396733405747 327.5837948411522 1.3004208334919607
25.079194889010886 334.31398071052575 1.3186208742801682
25.0844224439643 334.3935933280043 1.3248268053042886
25.089649998917714 334.57769316850766 1.3299579781586883
25.09487755387113 329.25688166406167 1.3225567874934891
25.100105108824543 332.814006164081 1.3311507773941238
25.105332663777958 336.64199174109956 1.3443006746303527
25.110560218731372 339.8025511287678 1.3529768610291841
25.115787773684787 341.14553727352484 1.3609358254561006
25.1210153286382 337.6951656603263 1.356754160572597
25.126242883591615 334.7851214729897 1.355026146207977
25.13147043854503 329.6985298307529 1.3510504493793118
25.136697993498444 334.6368730099956 1.3646940934035705
25.14192554845186 340.8873050375684 1.3824648436307687
25.147153103405273 346.8652120918767 1.3988681691836455
25.152380658358688 350.54874581922377 1.409961098236062
25.157608213312102 348.7789434968601 1.4104992323340828
25.162835768265516 351.5090314112168 1.4212192620186053
25.16806332321893 354.3388216670136 1.4314721508532562
25.173290878172345 357.03022613224215 1.4426143085421987
25.17851843312576 355.3339874471615 1.442302577082928
25.183745988079174 348.1989437974366 1.430806828977381
25.18897354303259 346.239321633122 1.4304688657263904
25.194201097986003 343.7907548718358 1.4321419154833623
25.199428652939417 345.96351392003066 1.441616433543678
25.204656207892832 341.7035998285354 1.4390946990900262
25.209883762846246 345.39637725160884 1.4524801857517284
25.21511131779966 347.1168654088589 1.4621348113552752
25.220338872753075 351.816915179727 1.4780245109187151
25.22556642770649 352.6818438084095 1.482881363929262
25.230793982659904 351.3065473073133 1.4848026693728016
25.23602153761332 356.1705860391186 1.4993167373035003
25.241249092566733 358.5890546578042 1.5117278982961757
25.246476647520147 360.54481858145107 1.5203273231471275
25.25170420247356 357.2640106763571 1.518939209409904
25.256931757426976 356.34902234244186 1.521700557171291
25.26215931238039 352.48003956338295 1.5210373200535354
25.267386867333805 348.91196819567506 1.5170474563721332
25.27261442228722 345.732175770901 1.5157613494679885
25.277841977240634 346.73802721678095 1.5226622593604962
25.283069532194048 349.11371938648915 1.5335379754723155
25.288297087147463 354.49686449654007 1.5553864346181154
25.293524642100877 352.21553508834893 1.5540003417977708
25.29875219705429 348.38882769618766 1.556283317184856
25.303979752007706 331.5016184879361 1.5217676304564538
25.30920730696112 330.1409116146498 1.5288083507860102
25.314434861914535 328.57664677515197 1.527672942421395
25.31966241686795 333.34796905935536 1.5442400164588452
25.324889971821364 333.5270999069111 1.546430128609771
25.330117526774778 331.0315970306875 1.5466435103100022
25.335345081728192 329.7419961633045 1.5506912893848905
25.340572636681607 330.42394652860514 1.5635047244081313
25.34580019163502 338.0502102200165 1.5898253073956268
25.351027746588436 339.04291659556606 1.599684114605094
25.35625530154185 339.45558587374 1.6055891383097387
25.361482856495265 335.7857596209838 1.600462803880534
25.36671041144868 335.20328863824244 1.6051261459474337
25.371937966402093 332.7278479029021 1.6016014038258168
25.377165521355508 332.3414735809141 1.6110462256036124
25.382393076308922 332.37950456590244 1.6167158601090246
25.387620631262337 331.7125250640723 1.6231682403611667
25.39284818621575 322.9899799468106 1.6074806964257402
25.398075741169166 323.8943558986376 1.6159927081127128
25.40330329612258 325.1245190105406 1.627796375049111
25.408530851075994 330.8288171105327 1.6447255003821561
25.41375840602941 334.47893038306665 1.662114541137466
25.418985960982823 332.216003271852 1.662236837515041
25.424213515936238 327.5778042287512 1.658413108661696
25.429441070889652 318.05789384149307 1.6394334138790667
25.434668625843067 321.0669929969156 1.6544673480239827
25.43989618079648 330.40147192131553 1.6847843675512946
25.445123735749895 342.2901592203827 1.723147367241207
25.45035129070331 342.0234615282913 1.7324566286056593
25.455578845656724 336.5850786752572 1.7270893103789364
25.46080640061014 335.8629653981933 1.7339102022604063
25.466033955563553 341.7426952460504 1.7565767345388752
25.471261510516968 347.76545827142934 1.78353131816192
25.476489065470382 349.8474749474277 1.7961302202550866
25.481716620423796 345.9674463637278 1.7969654270636028
25.48694417537721 348.2671615528787 1.8081641162139566
25.492171730330625 349.56836852409936 1.8215940916855564
25.49739928528404 351.1201997073345 1.8356135066373507
25.502626840237454 352.92177321849533 1.8508208530766816
25.50785439519087 358.07160622964994 1.873793767318075
25.513081950144283 370.0473484458334 1.91160900077146
25.518309505097697 371.9777825372506 1.923825863015858
25.523537060051112 372.5512432541947 1.934097956298747
25.528764615004526 370.62830129825824 1.9407505228517061
25.53399216995794 365.148982320881 1.934644496587955
25.539219724911355 368.4094424780336 1.956882270857552
25.54444727986477 368.79588382238944 1.9654202598582755
25.549674834818184 369.8626776827805 1.9832250183632436
25.5549023897716 368.80292930455937 1.993925125785976
25.560129944725013 360.76619659716704 1.9850127535814237
25.565357499678427 366.26276887734616 2.0096686529370644
25.57058505463184 369.62134706323616 2.0288345073186904
25.575812609585256 373.76957530352036 2.058865140722709
25.58104016453867 374.58194402105426 2.0723973497700716
25.586267719492085 376.6986319886095 2.092866951686259
25.5914952744455 370.1983534348874 2.079230528433281
25.596722829398914 364.7416888201386 2.080167368406472
25.601950384352328 360.12205321673065 2.074312106832375
25.607177939305743 359.7348709948209 2.0866666488364936
25.612405494259157 355.00954489993023 2.0828062815530926
25.61763304921257 345.0511221273199 2.0708890692017854
25.622860604165986 339.71092983475154 2.0746768317829734
25.6280881591194 337.0740848895181 2.082058867793734
25.633315714072815 331.13012496557394 2.0821813443399795
25.63854326902623 328.7187988504805 2.080267231881924
25.643770823979644 336.34515047122596 2.1195777946469607
25.648998378933058 342.0737612713944 2.1432998413626465
25.654225933886472 342.09478833581477 2.158820817873049
25.659453488839887 329.50544051124695 2.126637171478663
25.6646810437933 328.4328937990138 2.1438802953214844
25.669908598746716 329.0012133918449 2.1633074855982155
25.67513615370013 332.0687064211968 2.1977509443557612
25.680363708653545 329.0955332484005 2.2000413257935687
25.68559126360696 329.6122693326722 2.2120536602177148
25.690818818560373 335.2231943442527 2.2460564318245733
25.696046373513788 343.4131055033529 2.2965515112548003
25.701273928467202 347.38640058859613 2.3281996709614434
25.706501483420617 346.38938310297027 2.339387633607697
25.71172903837403 347.9800538926826 2.3562536590469394
25.716956593327446 344.6609349067157 2.3608561939339756
25.72218414828086 346.2886556589905 2.3908334958401456
25.727411703234274 346.3041448545149 2.4064897900624667
25.73263925818769 345.1077829035006 2.4389724858704027
25.737866813141103 336.4477911898171 2.4252124864947886
25.743094368094518 322.58142656177085 2.399633244464609
25.748321923047932 309.67389553472077 2.3627064417382537
25.753549478001347 314.2922679227411 2.4102683138895324
25.75877703295476 316.0013220741821 2.44296106348193
25.764004587908175 323.33682009255676 2.5085359286739473
25.76923214286159 312.6848231393957 2.4878807580718805
25.774459697815004 308.19067241374415 2.4989594105031547
25.77968725276842 312.85955594365765 2.5276506239829906
25.784914807721833 322.5989030031333 2.5856905387983025
25.790142362675248 340.3655366740467 2.6813356861733975
25.795369917628662 340.4945335961744 2.7061767450229675
25.800597472582076 348.8699520158593 2.7776498270822056
25.80582502753549 340.5686243422075 2.7627291122490107
25.811052582488905 345.75191971031256 2.8167599988391405
25.81628013744232 347.9095816459464 2.847426773455751
25.821507692395734 351.0899736097491 2.89512994633674
25.82673524734915 348.2606117235945 2.9192928972293455
25.831962802302563 348.4748443812779 2.9521119555143907
25.837190357255977 351.8299200953109 3.008992743004265
25.84241791220939 356.3143591058916 3.060111859141857
25.847645467162806 363.13564814844136 3.1369866258070003
25.85287302211622 362.53544573570025 3.1688779084694203
25.858100577069635 365.4835370231119 3.233226957633415
25.86332813202305 361.40402072174646 3.2598160840398633
25.868555686976464 367.1099393639683 3.3502133415457633
25.87378324192988 356.0523896208664 3.3430250320773554
25.879010796883293 347.13841327314753 3.351309727752949
25.884238351836707 358.0479663116337 3.445439009969771
25.88946590679012 350.4797849851443 3.463827947944484
25.894693461743536 357.9480136263549 3.565878069501126
25.89992101669695 330.20706831928374 3.4775779292175217
25.905148571650365 323.3306922194036 3.513289439421384
25.91037612660378 315.9689356433188 3.528908126070939
25.915603681557194 327.6345462264377 3.6922838842839703
25.920831236510608 336.55895689589374 3.8167192104580367
25.926058791464023 353.51083311717935 4.034708176744906
25.931286346417437 354.3847524133312 4.10100286263988
25.93651390137085 362.83758169319924 4.247230243763591
25.941741456324266 360.08187066984647 4.294821929962108
25.94696901127768 356.3979747561414 4.381984599570327
25.952196566231095 361.0325532569143 4.573372235271523
25.95742412118451 354.3818658288131 4.653017112928497
25.962651676137924 350.02191570520625 4.736716660644141
25.967879231091338 348.6582986450252 4.765829869276956
25.973106786044752 359.51445138008125 4.909383449543564
25.978334340998167 363.41996344759934 5.012862079343458
25.98356189595158 353.75981640251354 5.040449789587006
25.988789450904996 359.5212054007621 5.153719631100826
25.99401700585841 372.7771031198891 5.366291993435864
25.999244560811825 367.4103472036345 5.397712833442976
26.00447211576524 369.77067246493823 5.558735492676506
26.009699670718653 324.9721316515784 5.284610579541349
26.014927225672068 320.6103091003174 5.388933050456024
26.020154780625482 316.24182435683406 5.4465871162818225
26.025382335578897 345.69041368622754 5.845206542868697
26.03060989053231 361.14995461462996 6.106376390135066
26.035837445485726 370.4437218123749 6.346600779726262
26.04106500043914 349.1576184341097 6.330753513966979
26.046292555392554 360.9617456802408 6.6037918389882755
26.05152011034597 359.9515671618917 6.819707916282111
26.056747665299383 368.2066603561694 7.073800509399096
26.061975220252798 357.97860771520845 7.2725460948623795
26.067202775206212 348.73737680384966 7.358152654737567
26.072430330159627 343.75442652874983 7.699578339651174
26.07765788511304 340.9459301101392 7.893189607820763
26.082885440066455 332.9556156957183 8.258058162367615
26.08811299501987 341.51941510466963 8.707386037193125
26.093340549973284 311.8475538476066 8.865237503602865
26.0985681049267 321.50208192233794 9.533110777659116
26.103795659880113 293.230234248013 9.797640408488135
26.109023214833528 300.5664648509397 10.810054256024115
26.114250769786942 268.2348835680104 11.188800009708544
26.119478324740356 265.26687497375485 12.845031083323581
26.12470587969377 293.40571364103033 15.433694692747409
26.129933434647185 272.2294133341456 20.550785319231053
26.1351609896006 279.7344923392258 29.469062627399445
