# Supplementary material for: Unraveling metal effects on CO2 uptake in pyrene-based metal-organic frameworks
Source: Nat Commun. 2025 Feb 11;16:1516. doi: 10.1038/s41467-025-56296-w (PMC11814143; doi:10.1038/s41467-025-56296-w)
Supplement: Supplementary file 3 — Source Data [file 41467_2025_56296_MOESM3_ESM.zip › SourceCode/SuppInf/FigureS5_Ga-TBAPy_InSitu_VariableT_PXRD/Data/GaTBAPy_0010p.dat]

0.002613777476707968 16.444870699285566 4.564589186926264
0.007841332430123905 13.123479432572678 4.102956081558392
0.01306888738353984 15.497312984056029 3.8084033663312638
0.018296442336955775 19.799155785733223 3.2337780267558403
0.02352399729037171 25.58634943244828 3.339974172908718
0.028751552243787646 24.324527241010074 3.0164001864960555
0.03397910719720358 20.830756521425343 2.2991992886476136
0.03920666215061952 17.810450997471563 2.025700781449515
0.04443421710403546 16.857047125798097 1.8246771672680988
0.0496617720574514 18.794082701497697 1.7514798694000693
0.054889327010867336 18.8952611446606 1.7591373923847058
0.060116881964283275 18.872646992589676 1.8189348514719754
0.06534443691769921 21.996763392862018 1.9600588136975605
0.07057199187111515 24.00221495033792 2.047161939626609
0.07579954682453109 25.030217947697686 2.0493275669647706
0.08102710177794703 21.812349991477888 1.7675572033733489
0.08625465673136297 19.235581242740423 1.73050815016626
0.09148221168477891 18.294105980720218 1.5459483372938256
0.09670976663819485 18.736389959350255 1.5086660919289792
0.10193732159161079 19.303596163006652 1.4892223494528782
0.10716487654502672 19.824344082477648 1.4794601186553025
0.11239243149844266 19.483221136388217 1.4530112466241887
0.1176199864518586 17.629823418249007 1.3510819083686765
0.12284754140527454 18.324530840089032 1.275609589537195
0.12807509635869047 19.952201714269847 1.2641606340546194
0.1333026513121064 19.940276853341 1.2293277208736506
0.13853020626552232 19.943774996968404 1.1939331918578486
0.14375776121893824 18.30831302100569 1.1139078456439477
0.14898531617235417 18.05900058206874 1.091425580020645
0.1542128711257701 18.941997606172524 1.1132192143796653
0.15944042607918602 19.96591990924818 1.116543655297266
0.16466798103260194 20.149763680313132 1.147116470057459
0.16989553598601786 19.850086619148026 1.1405275261520869
0.1751230909394338 18.78355292811571 1.0720710812786838
0.18035064589284971 19.572111811423273 1.0686024064864705
0.18557820084626564 18.18233825171789 0.9944217678662688
0.19080575579968156 18.26764808599644 0.9914356936688898
0.1960333107530975 18.413233263769765 1.0044231522613247
0.20126086570651341 19.07262871113948 0.9870389227069423
0.20648842065992934 18.77107658232898 0.961966412065523
0.21171597561334526 17.634436705474457 0.9298005524082937
0.2169435305667612 17.809599618207816 0.909914020859773
0.22217108552017711 18.533340758954818 0.9363749312236777
0.22739864047359304 18.835285609024265 0.9574658961002595
0.23262619542700896 18.914559423125024 0.9296190805613802
0.2378537503804249 20.008926494179835 0.9740855661424569
0.2430813053338408 19.53505836219229 0.9448203321911424
0.24830886028725674 18.887602721324047 0.8928911106423615
0.25353641524067266 18.531749164942415 0.8559851596062943
0.2587639701940886 17.381682950686994 0.8221785055372465
0.2639915251475045 18.628480878135207 0.8500779030970452
0.26921908010092044 19.473161999750577 0.8998615876429809
0.27444663505433636 20.51075747724752 0.9290983347111919
0.2796741900077523 18.936919850834265 0.9067770083692
0.2849017449611682 18.18618348399002 0.8831437084439896
0.29012929991458414 17.770621781539774 0.8607445424869247
0.29535685486800006 16.29397866982394 0.8068769757797036
0.300584409821416 16.564309929521226 0.7770025711149142
0.3058119647748319 16.785173747226505 0.7720350024552942
0.31103951972824784 16.69531286850284 0.7525206052130464
0.31626707468166376 18.61430724658814 0.7903415574716633
0.3214946296350797 19.164896907007677 0.8055157112914423
0.3267221845884956 19.403849796144794 0.8088939884424476
0.33194973954191154 19.74672469944806 0.8178234721472675
0.33717729449532746 17.46373039391666 0.8019872214198679
0.3424048494487434 16.720292581300967 0.7995304402040333
0.3476324044021593 16.58805600346866 0.8352386013329874
0.35285995935557524 16.832925615134663 0.8416424119995387
0.35808751430899116 16.522898618440422 0.8232953290789181
0.3633150692624071 16.82702567064269 0.8102569436039478
0.368542624215823 17.31324882788216 0.8025412486410749
0.37377017916923894 18.914168396283475 0.8266970212154954
0.37899773412265486 18.80974082183668 0.8300308855304789
0.3842252890760708 17.89728245363203 0.8368545899432503
0.3894528440294867 17.183976667730988 0.8245610490850139
0.39468039898290264 16.611381391547734 0.8071394591682198
0.39990795393631856 18.35534261343995 0.8148091504839429
0.4051355088897345 19.3905216913985 0.8134925036192225
0.4103630638431504 20.50436143181934 0.845481612905032
0.41559061879656634 21.90264162129851 0.8781874427240126
0.42081817374998226 21.33136873451259 0.8713440329233195
0.4260457287033982 20.54437377901633 0.8539818901654993
0.4312732836568141 21.36045092321452 0.8557503370791754
0.43650083861023004 20.41234846068312 0.8105857356344955
0.44172839356364596 20.449946747518 0.7973358812789856
0.4469559485170619 19.658218741808206 0.7575384903857714
0.4521835034704778 19.132089102685597 0.7592649317611511
0.45741105842389373 18.9957742427008 0.768377733351231
0.46263861337730966 18.974872417718487 0.7656694981946827
0.4678661683307256 17.495416546193088 0.7365842377426691
0.4730937232841415 17.4153376281623 0.7328411683495223
0.47832127823755743 17.146292835347587 0.711951321753
0.48354883319097336 17.32543035359753 0.7168002501988502
0.4887763881443893 18.609636170281604 0.7427583724829108
0.4940039430978052 19.571179938171884 0.7655816153129195
0.49923149805122113 20.361493802200858 0.7941224579300801
0.5044590530046371 21.37546795888813 0.834035108835963
0.5096866079580531 21.126666627623447 0.8294207629080425
0.5149141629114691 21.874210459440274 0.842779803610267
0.5201417178648851 22.026621576041837 0.8350154783525432
0.525369272818301 21.432762769068155 0.8181840168759358
0.530596827771717 20.51817182723393 0.7883369292246473
0.535824382725133 19.402527672105137 0.7480000492100046
0.541051937678549 19.311534007325733 0.7557138699319205
0.546279492631965 20.926532377887554 0.7813620366515869
0.5515070475853809 22.200548084535253 0.8026884952309841
0.5567346025387969 23.190584039735285 0.8216430690419072
0.5619621574922129 22.49219164437454 0.7885223931660249
0.5671897124456289 20.162899805571968 0.751688075690239
0.5724172673990449 19.297117100118975 0.7392084121540486
0.5776448223524608 19.187683049720274 0.7179636917203528
0.5828723773058768 19.599676658951825 0.7258283799978558
0.5880999322592928 19.937284639180216 0.7402726659596368
0.5933274872127088 19.57658943479178 0.7465250606943998
0.5985550421661248 18.21416422970484 0.7300783340323924
0.6037825971195407 17.477938334821555 0.7122989284923931
0.6090101520729567 18.211347177191264 0.716346506977
0.6142377070263727 19.54166970909198 0.7165384092717163
0.6194652619797887 22.173910343907874 0.7462327830322123
0.6246928169332047 22.120489205017222 0.7551497144467488
0.6299203718866206 22.093401342516348 0.7562968290681339
0.6351479268400366 19.83349590319646 0.7241357794603672
0.6403754817934526 18.144804413856725 0.6940857150896251
0.6456030367468686 18.071209433132655 0.68327435075612
0.6508305917002846 19.991053906755187 0.7089239555408247
0.6560581466537005 21.373388612256196 0.7337857009913501
0.6612857016071165 20.707592573859028 0.708574926850967
0.6665132565605325 19.473243199855247 0.6782423742886076
0.6717408115139485 18.119852204508593 0.6585944848344848
0.6769683664673645 18.671666658853205 0.6696149870034815
0.6821959214207804 20.079185929552104 0.6991479736025902
0.6874234763741964 20.940485116565178 0.7149418678365815
0.6926510313276124 21.262066961491577 0.7012357213105078
0.6978785862810284 20.59184199231096 0.6855474836185967
0.7031061412344444 21.05124441711276 0.6934828503835583
0.7083336961878604 21.68211689692452 0.701060447462296
0.7135612511412763 22.000372334062124 0.7056957213983709
0.7187888060946923 22.421848042951588 0.7188783643432268
0.7240163610481083 22.81848971580149 0.7277362081152283
0.7292439160015243 23.670506587965463 0.7721506434441963
0.7344714709549403 23.534496830976156 0.7709578402601761
0.7396990259083562 24.473112103167786 0.7872016846865423
0.7449265808617722 24.43254974663474 0.7805870861143749
0.7501541358151882 25.196536696602944 0.7645767804946944
0.7553816907686042 26.85357443722743 0.7736152978892459
0.7606092457220202 27.294875466619377 0.766270856239687
0.7658368006754361 28.781923797491586 0.7916700823122974
0.7710643556288521 29.2578120429631 0.7918449788665267
0.7762919105822681 27.28991080949003 0.7481788509011064
0.7815194655356841 29.20241380521622 0.7714553203531643
0.7867470204891001 30.506946452641746 0.7901141963367253
0.791974575442516 31.667588660516042 0.8117183321042762
0.797202130395932 32.000545025666895 0.8243276395601713
0.802429685349348 30.909747931747237 0.8101179404152751
0.807657240302764 32.766484647012554 0.833973888998181
0.81288479525618 33.669418372713984 0.8478100310770263
0.8181123502095959 36.17901422325057 0.874051800633479
0.8233399051630119 37.660066268272786 0.9034382476683317
0.8285674601164279 38.48299949624416 0.9252414188893117
0.8337950150698439 43.3247129253304 0.9996891412461995
0.8390225700232599 47.93939403281892 1.062247469574219
0.8442501249766758 53.84986969154076 1.128706406176029
0.8494776799300918 58.872257966204835 1.199993763992488
0.8547052348835078 62.810229321281994 1.261462554425519
0.8599327898369238 70.23864733067828 1.3410868502914164
0.8651603447903398 71.95480828110459 1.3612182958506391
0.8703878997437557 71.88839561445208 1.3384143567473696
0.8756154546971717 72.84999176296479 1.3141306782584858
0.8808430096505877 72.57857421316527 1.295963801867452
0.8860705646040037 73.37480055401807 1.2930688340170848
0.8912981195574197 71.52191308485865 1.289042892155639
0.8965256745108356 72.9054230430887 1.3207342105934805
0.9017532294642516 75.3157370419683 1.3592672847821976
0.9069807844176676 77.89665223204915 1.3779554799012093
0.9122083393710836 85.41994796090097 1.4301386412270007
0.9174358943244996 88.37322685390444 1.4409718178923363
0.9226634492779155 90.78371987450686 1.4420922795172566
0.9278910042313315 93.98736394760797 1.4751179838469213
0.9331185591847475 93.32132218115815 1.4623718485987776
0.9383461141381635 91.5380587425397 1.445670090982106
0.9435736690915795 91.82822676491094 1.4445482672372103
0.9488012240449955 92.5070935011656 1.439530928302364
0.9540287789984114 97.95621286633552 1.4607618244463123
0.9592563339518274 101.33338424535849 1.4947394469772748
0.9644838889052434 100.99533797733696 1.4762975323825405
0.9697114438586594 100.81841357502242 1.4757336215321104
0.9749389988120754 99.99114959510904 1.4643758787987429
0.9801665537654913 103.09449771915244 1.4940678499027304
0.9853941087189073 110.416086952388 1.5494348934664661
0.9906216636723233 113.67943504346925 1.5554179398637977
0.9958492186257393 112.8863628979126 1.5325684895148435
1.0010767735791553 113.32942517355973 1.5338167519236499
1.0063043285325712 113.20031580083096 1.5390897951023006
1.0115318834859872 115.39957326419002 1.571906564158249
1.0167594384394032 120.17615370292089 1.5903543186671918
1.0219869933928192 124.35389637582125 1.6126649478930257
1.0272145483462352 126.40010189165879 1.6076043851910924
1.0324421032996511 127.38101619973023 1.6220048611955264
1.0376696582530671 130.10182570212848 1.6469120875825058
1.042897213206483 127.73642342028448 1.609816446827581
1.048124768159899 128.55166737933624 1.6112772892473293
1.053352323113315 126.94288336440725 1.5989207386226072
1.058579878066731 130.15561183907562 1.6432578422748414
1.063807433020147 128.971045412178 1.6365832785519074
1.069034987973563 128.82682463756237 1.6197531971184955
1.074262542926979 129.68734594183934 1.5941966834397379
1.079490097880395 129.01489022010674 1.5853278213411268
1.084717652833811 130.22213641820002 1.596499988168555
1.089945207787227 130.141548535336 1.6121909011624818
1.095172762740643 129.31933592246546 1.5943985011124657
1.1004003176940589 134.55030638893578 1.6413228659139858
1.1056278726474749 141.15946692133275 1.70300862680185
1.1108554276008908 149.82622999019642 1.7630925854425628
1.1160829825543068 150.64893325359606 1.7539274573178656
1.1213105375077228 142.4854546184012 1.6699964792072797
1.1265380924611388 140.04104921607876 1.6240128098255926
1.1317656474145548 137.68425242179492 1.6325413849739567
1.1369932023679707 145.60563040564375 1.678065539783236
1.1422207573213867 150.77734661171482 1.7205452338145297
1.1474483122748027 145.16204707165858 1.6788306532234405
1.1526758672282187 147.7890901529285 1.6616470508994996
1.1579034221816347 153.1055816497809 1.7074728378607533
1.1631309771350506 157.30806304784903 1.7336669610866895
1.1683585320884666 164.19298174020565 1.7616934755404243
1.1735860870418826 165.16336522400223 1.787391059563613
1.1788136419952986 157.63911034678705 1.7346300035398277
1.1840411969487146 154.5929421401361 1.6775300939278768
1.1892687519021305 152.67388772584334 1.6592241199567286
1.1944963068555465 159.45853372592293 1.7109873819823076
1.1997238618089625 163.82728300809913 1.7315160284375517
1.2049514167623785 169.03704219284285 1.800093604105662
1.2101789717157945 168.15964462165184 1.7962643334852222
1.2154065266692105 168.5006715091286 1.7911809930173734
1.2206340816226264 170.42889787995313 1.7944918169045883
1.2258616365760424 166.63347395055746 1.765487068043548
1.2310891915294584 175.6894318686283 1.8051250117173574
1.2363167464828744 178.34348829928567 1.8188329734933666
1.2415443014362904 180.09635909512093 1.850897158252403
1.2467718563897063 176.5699341110657 1.8175559846361256
1.2519994113431223 168.82334457345357 1.7603853405739078
1.2572269662965383 167.42427101414006 1.7336687081139661
1.2624545212499543 167.5855079873419 1.7142705132680052
1.2676820762033703 167.57004514325587 1.714171197050762
1.2729096311567862 167.8304439892361 1.7289089983258925
1.2781371861102022 172.7452430359833 1.7716901128270772
1.2833647410636182 180.28962334094504 1.8234270296467345
1.2885922960170342 183.31177348140602 1.836517880201587
1.2938198509704502 181.5701114663962 1.8117716438055633
1.2990474059238661 181.1615562509237 1.7985265502838836
1.3042749608772821 177.7601110094266 1.7511575481625505
1.309502515830698 183.37082160401542 1.7822415682233343
1.314730070784114 186.05578009048546 1.8047734891164562
1.31995762573753 186.24827760582897 1.8180575431326282
1.325185180690946 184.250078927527 1.8178223573076657
1.330412735644362 184.88976904497906 1.8234088675998892
1.335640290597778 182.7486812080211 1.815984506345844
1.340867845551194 180.53001897320942 1.79193242106733
1.34609540050461 178.91471121733102 1.7669446171932572
1.351322955458026 183.54985197505948 1.7844602968887777
1.356550510411442 185.84979124771044 1.79683669502576
1.361778065364858 183.99477426683185 1.7844731016057571
1.3670056203182739 180.09806288344112 1.7543670621124805
1.3722331752716899 173.35779945587635 1.7148891938279422
1.3774607302251058 179.01954274488327 1.7412220772290632
1.3826882851785218 184.72508046434726 1.776048748646372
1.3879158401319378 185.50556115192367 1.7697731515195838
1.3931433950853538 188.83743581434317 1.7934768251211108
1.3983709500387698 187.95888450573017 1.7823280439180758
1.4035985049921857 184.0859633021667 1.7473354847013491
1.4088260599456017 184.72190058094284 1.7673280278036367
1.4140536148990177 184.95312139501033 1.7800155492656327
1.4192811698524337 186.3033556802303 1.7947746071465587
1.4245087248058497 184.5065571704309 1.7923029211851014
1.4297362797592656 189.18593114419517 1.8024120846967673
1.4349638347126816 186.77316488845662 1.7941926413336677
1.4401913896660976 186.17095939637548 1.7849197820646805
1.4454189446195136 190.77020493283973 1.8033331854707428
1.4506464995729296 184.33263089163376 1.762849733938214
1.4558740545263456 190.93642291602043 1.7729909950023597
1.4611016094797615 191.04525128214277 1.761626428264466
1.4663291644331775 191.24000656495218 1.773387301478437
1.4715567193865935 186.65344576458557 1.7392656890997138
1.4767842743400095 191.92132237224024 1.758253598624698
1.4820118292934255 192.22720557033202 1.7594155362264856
1.4872393842468414 194.14702825513572 1.7595418741833546
1.4924669392002574 195.46857389240103 1.7766343551641623
1.4976944941536734 192.20565020794334 1.7625285510064594
1.5029220491070894 193.06642858267048 1.7735265740495716
1.5081496040605054 197.1745484124527 1.7862525148336463
1.5133771590139213 196.88528086278995 1.7810873346735057
1.5186047139673373 197.70862873066054 1.7832576083127487
1.5238322689207533 190.88723518770595 1.7473991874599193
1.5290598238741693 192.8085737048192 1.753168980279936
1.5342873788275853 192.58881992180346 1.7619968763357723
1.5395149337810012 197.49096117048185 1.7945769796447175
1.5447424887344172 211.84711836250017 1.8721313335140806
1.5499700436878332 217.82268670727828 1.883856117446154
1.5551975986412492 219.02270284157942 1.8616768908756072
1.5604251535946652 216.58792212031585 1.8528187634108921
1.5656527085480811 207.3353625341237 1.8016235366025661
1.5708802635014971 204.3254464317912 1.7803563272754188
1.576107818454913 207.02676988623892 1.8072638693568044
1.581335373408329 210.2168925492384 1.8139496126270274
1.586562928361745 221.2654879351261 1.8553089400710718
1.591790483315161 226.71421919056579 1.897906684401384
1.597018038268577 224.90304224281678 1.861941702047488
1.602245593221993 228.7964084561674 1.88172757788307
1.607473148175409 231.0777461110612 1.8795119128812607
1.612700703128825 233.23132710614283 1.879153356277297
1.617928258082241 229.24035373892724 1.8571977970989626
1.623155813035657 226.33309772622394 1.8434584243850956
1.628383367989073 232.4864861312161 1.8733057961514716
1.6336109229424889 234.6310018778555 1.8723367163227684
1.6388384778959049 236.8189585409979 1.8540826490832845
1.6440660328493208 242.63690628728065 1.8747094770807724
1.6492935878027368 251.20806532178668 1.9273957518562401
1.6545211427561528 258.2487965237896 1.9607785145099212
1.6597486977095688 265.6427114017847 1.9930123400077802
1.6649762526629848 268.0710366745037 1.9968287265716687
1.6702038076164007 272.484378083525 2.010782903824637
1.6754313625698167 281.1500399180405 2.0558220990966145
1.6806589175232327 282.03866899694407 2.060334758266002
1.6858864724766487 281.5531071821877 2.050219987246542
1.6911140274300647 283.0202628175697 2.031747964835813
1.6963415823834807 284.645299474381 2.0194237097835086
1.7015691373368966 287.4863360387969 2.02390804705095
1.7067966922903126 281.4902629478176 1.9773778054662097
1.7120242472437286 275.2914467972673 1.9575691760831173
1.7172518021971446 274.06422518998863 1.9424509621609232
1.7224793571505606 278.68557788520263 1.9532633854699704
1.7277069121039765 283.7871637678067 1.9711141170777593
1.7329344670573925 287.51114312810745 1.9699619727587405
1.7381620220108085 290.4187982712986 1.9658071381007565
1.7433895769642245 295.6636615328323 1.9738220977731387
1.7486171319176405 295.3879157225166 1.969643613633073
1.7538446868710564 296.941307885 1.9688564278820326
1.7590722418244724 302.38214204433774 1.9880040893719708
1.7642997967778884 312.462074707308 2.0570547527983734
1.7695273517313044 319.79492765490284 2.0754445926944323
1.7747549066847204 318.73143064031973 2.0584179718816378
1.7799824616381363 313.09582649768953 2.0351271842955176
1.7852100165915523 319.4273814199654 2.038599646198492
1.7904375715449683 321.88052986693685 2.046991680726111
1.7956651264983843 320.48594222632164 2.021667323687701
1.8008926814518003 314.71074625946443 1.957956528162617
1.8061202364052162 307.20103620186967 1.9126370319625168
1.8113477913586322 299.5949898234705 1.8770459832619835
1.8165753463120482 306.1464890048844 1.8944978363643616
1.8218029012654642 315.52466886298964 1.9328467148992212
1.8270304562188802 317.28118425941335 1.9270113662225588
1.8322580111722961 318.4864970829869 1.9081876829193252
1.8374855661257121 316.0635305120062 1.8904573708570818
1.842713121079128 320.20713637048226 1.901422845254861
1.847940676032544 326.07396837046787 1.9030622691794605
1.85316823098596 331.42444716995595 1.9236566090065002
1.858395785939376 329.44558837638607 1.9039713184938802
1.863623340892792 326.9163553180013 1.8891569156979504
1.868850895846208 323.8028316563688 1.8653856223054306
1.874078450799624 314.5543857776637 1.8196879628938103
1.87930600575304 312.79914949523754 1.7964608507715936
1.884533560706456 306.83136165858144 1.760570571075819
1.889761115659872 303.87602852404797 1.7530040070142348
1.894988670613288 315.508144551399 1.802688925938493
1.9002162255667039 329.32071109902006 1.8667499547894275
1.9054437805201199 330.3923701946468 1.8608221908689149
1.9106713354735358 334.6533745832136 1.8602046467523101
1.9158988904269518 328.99723565847444 1.819446024512223
1.9211264453803678 320.2683079372295 1.7769446555012085
1.9263540003337838 324.37564222033456 1.7824484685892117
1.9315815552871998 321.96929715215975 1.7746508632386864
1.9368091102406157 315.70066777531116 1.7415580191021889
1.9420366651940317 312.73758501217765 1.710849774335377
1.9472642201474477 303.59375871613116 1.6745705513517466
1.9524917751008637 311.7961953363914 1.7046218072518509
1.9577193300542797 312.9919533099435 1.7114009597229896
1.9629468850076957 314.85473517316456 1.7100519764374267
1.9681744399611116 313.7847561518873 1.6779133971689908
1.9734019949145276 308.9622015052289 1.6490227945775924
1.9786295498679436 303.8397022628324 1.6207683804565618
1.9838571048213596 304.77400163337444 1.6247834288433387
1.9890846597747756 302.02783456592357 1.6132532441450242
1.9943122147281915 298.3928537723616 1.6026793265506616
1.9995397696816075 301.7172038802782 1.6109408562431664
2.0047673246350235 295.523190384185 1.583242613374002
2.0099948795884393 298.4497061488358 1.5969524938511974
2.015222434541855 299.20735510207027 1.5793151616666243
2.0204499894952708 295.91126364147067 1.5557251642282193
2.0256775444486865 296.749382020281 1.5539051786225926
2.0309050994021023 294.0001209308042 1.531389583374812
2.036132654355518 289.6847481925577 1.5137635284213822
2.041360209308934 290.70804962043104 1.514610014224173
2.0465877642623496 291.3145224944921 1.5050213081893489
2.0518153192157653 290.10829741784306 1.5023754214144367
2.057042874169181 289.5515902853534 1.5112864615556367
2.062270429122597 291.88340145712857 1.5245061109851559
2.0674979840760126 294.27962102063276 1.550946210098359
2.0727255390294284 295.8726574628782 1.5615157902079122
2.077953093982844 297.69213239021565 1.560193973956871
2.08318064893626 291.19024126488375 1.5374193998388228
2.0884082038896756 283.1160339021643 1.5049373036465021
2.0936357588430914 279.1349135923302 1.4880767701410749
2.098863313796507 284.798889093959 1.5154583733401688
2.104090868749923 290.5665817608947 1.5393856833673245
2.1093184237033387 294.48166429911055 1.5491235621966364
2.1145459786567544 289.0924808675329 1.5230968349975758
2.11977353361017 282.2289188033234 1.495121256610723
2.125001088563586 280.01342355842905 1.4854536675156509
2.1302286435170017 283.8049196441339 1.5016348940347741
2.1354561984704175 284.9062935376566 1.4989630531047577
2.140683753423833 286.2988872294676 1.5116275448449408
2.145911308377249 285.56447045319607 1.517004134214521
2.1511388633306647 278.7840669693133 1.4852360051946945
2.1563664182840805 285.3828200056999 1.5016050279628312
2.1615939732374962 280.0745985862755 1.4702353795117797
2.166821528190912 283.0620303856515 1.4819740937033974
2.1720490831443278 288.9226648376618 1.5010988763051363
2.1772766380977435 279.1920679694622 1.4763935431911728
2.1825041930511593 281.78395500684513 1.4789443221399052
2.187731748004575 284.9426695404084 1.4878280335518406
2.192959302957991 289.4466752885625 1.4965555576037677
2.1981868579114066 291.8675328003244 1.506072270396496
2.2034144128648223 287.1277849674242 1.4995389462041204
2.208641967818238 282.593638764298 1.4893504510329587
2.213869522771654 283.1905725149517 1.4883939016846002
2.2190970777250696 283.9282161726287 1.4836246713481018
2.2243246326784853 287.7667086042944 1.4937031118533395
2.229552187631901 287.9452123986887 1.4862187307504628
2.234779742585317 283.54949469318143 1.4656512534228356
2.2400072975387326 276.74372193624777 1.4360332400625722
2.2452348524921484 272.10416387765935 1.4186528086165904
2.250462407445564 270.7934689294144 1.4146490103325744
2.25568996239898 271.483962886565 1.4309865981920165
2.2609175173523957 282.22578893448707 1.471718485912992
2.2661450723058114 285.54966921075726 1.4813099848403817
2.271372627259227 280.3214131827282 1.467100089010487
2.276600182212643 278.9263166304238 1.4672808911666304
2.2818277371660587 276.3757047502625 1.4573823830629884
2.2870552921194744 272.20017972413893 1.4473890739475181
2.29228284707289 276.02403126472785 1.4646062738721057
2.297510402026306 275.37944265112975 1.462931668213273
2.3027379569797217 277.2092228686667 1.4688163092668247
2.3079655119331375 288.37365256485475 1.505517057692839
2.3131930668865532 286.81050142764326 1.4989322566558392
2.318420621839969 285.8260220657401 1.491442304180874
2.3236481767933848 278.37603235844904 1.4557177647433084
2.3288757317468005 267.92676795656246 1.4146781441806804
2.3341032867002163 259.9643376395168 1.3764970533694114
2.339330841653632 267.45656246532957 1.398485234804901
2.344558396607048 273.9063057902541 1.4258329318208132
2.3497859515604635 282.38199246277173 1.4493794303315346
2.3550135065138793 286.8361863698786 1.460580037385414
2.360241061467295 284.8318079294696 1.4487934395779447
2.365468616420711 279.60761977861483 1.4322204945956127
2.3706961713741266 279.60202518806886 1.4244286858040165
2.3759237263275423 281.3214731550894 1.4318484145594106
2.381151281280958 278.0421080040951 1.4164373287309608
2.386378836234374 277.4133017190673 1.4176316013955452
2.3916063911877896 269.0814502666512 1.3890701798603318
2.3968339461412054 265.4188688946003 1.3770125227501229
2.402061501094621 272.7131418480038 1.4062218310497254
2.407289056048037 277.78994000588324 1.4217562732070796
2.4125166110014526 278.8863823445386 1.4244829943459159
2.4177441659548684 275.7720164060516 1.405421549522825
2.422971720908284 276.2360424056689 1.3954202801142062
2.4281992758617 284.55790467719834 1.4323168547286453
2.4334268308151157 288.43885990658663 1.4446235858928365
2.4386543857685314 284.3200996867549 1.4195467721602728
2.443881940721947 278.8119503852923 1.3903304092685487
2.449109495675363 279.5120561115357 1.387402642753924
2.4543370506287787 289.28868820030766 1.418245225284851
2.4595646055821945 298.3418546430159 1.4308855153022473
2.4647921605356102 313.92758807139586 1.4527449308837639
2.470019715489026 321.96567439551416 1.4410298345162817
2.4752472704424417 347.31666892310847 1.4699982204616588
2.4804748253958575 401.7805253640951 1.5552283178741966
2.4857023803492733 509.62648706663583 1.7156325756927049
2.490929935302689 731.5479681384637 2.030525173344684
2.496157490256105 1149.984017350079 2.5297637638373436
2.5013850452095205 1783.324933772696 3.1421156402539565
2.5066126001629363 2542.760123151523 3.751928667214433
2.511840155116352 3337.872022854901 4.3064418120616885
2.517067710069768 3960.2346714319233 4.682193881830208
2.5222952650231836 4311.009329914961 4.871892942578309
2.5275228199765993 4434.096232150438 4.931093280136382
2.532750374930015 4348.101631923247 4.854715750151075
2.537977929883431 4324.307041583415 4.840173118674751
2.5432054848368466 4391.469523090253 4.876254126021545
2.5484330397902624 4658.059816120347 5.0300000579647834
2.553660594743678 5101.416014131292 5.261995945958627
2.558888149697094 5642.900201504564 5.515111961486126
2.5641157046505096 6250.754552439215 5.800526846274557
2.5693432596039254 6679.058085412119 5.986386563868579
2.574570814557341 6746.98168492354 6.017914014874411
2.579798369510757 6382.361307508623 5.8448350840956085
2.5850259244641727 5606.555247128983 5.479859069458839
2.5902534794175884 4560.977707837072 4.944959687906553
2.595481034371004 3461.025600131834 4.300086888207634
2.60070858932442 2477.3645101313155 3.633306555439145
2.6059361442778357 1709.8264598009982 3.021477526894339
2.6111636992312515 1171.462175559954 2.505381202118075
2.6163912541846672 823.8104407865953 2.1021397793576715
2.621618809138083 608.2571446400173 1.8137407718397307
2.6268463640914987 491.50158782888525 1.6372008388474844
2.6320739190449145 429.7373259299642 1.5410001419327903
2.6373014739983303 391.48108062763373 1.4781880676598234
2.642529028951746 362.3040441923324 1.4265598385484752
2.6477565839051618 342.1483654417335 1.393257734971021
2.6529841388585775 331.262023113295 1.3862089890559686
2.6582116938119933 318.1996850502889 1.367826213407913
2.663439248765409 312.5854058417857 1.3645527125850323
2.668666803718825 304.7720071534384 1.3539133063623656
2.6738943586722406 300.49448588479896 1.3513559205806853
2.6791219136256563 297.7054381359518 1.3439829701940968
2.684349468579072 293.3184400882501 1.3375359686297652
2.689577023532488 294.8325398406201 1.350820752343743
2.6948045784859036 292.50677641062157 1.3450806178261026
2.7000321334393194 295.9908194786329 1.3630028998453194
2.705259688392735 300.29396692604064 1.3794546065482753
2.710487243346151 300.6123460851178 1.3803207416698409
2.7157147982995666 301.25601647782435 1.3814638907454613
2.7209423532529824 305.723376581056 1.4055657916160316
2.726169908206398 306.52147632453904 1.4162412553195156
2.731397463159814 305.8304593475313 1.4176864314240367
2.7366250181132297 305.3648181423072 1.4167646229272581
2.7418525730666454 301.7171277267253 1.4015578966538869
2.747080128020061 303.8455006492631 1.4140479776837018
2.752307682973477 302.7851595427097 1.4153413882045975
2.7575352379268927 305.53088301264006 1.4363736299242746
2.7627627928803085 301.6662350208706 1.4334800271560402
2.767990347833724 298.9650802837102 1.4253186951353451
2.77321790278714 292.82728117570576 1.4114236365984159
2.7784454577405557 285.19332195100054 1.397248072419211
2.7836730126939715 283.20530073993973 1.3959795922093097
2.7889005676473873 289.29335510480564 1.4247298550130223
2.794128122600803 291.7788133806788 1.4367666312533782
2.7993556775542188 289.4183031450013 1.423609936393659
2.8045832325076345 288.993197120436 1.418414117601846
2.8098107874610503 290.1330249211088 1.4292099233504716
2.815038342414466 292.3219001231056 1.4387438415954188
2.820265897367882 295.0411842689648 1.450916301537748
2.8254934523212976 296.2084150862993 1.4596821365898465
2.8307210072747133 291.2829244136431 1.448074086059015
2.835948562228129 292.0107723241189 1.46047238072509
2.841176117181545 287.69037817061076 1.4602757400156336
2.8464036721349606 291.75316683452513 1.4738920120157732
2.8516312270883764 298.4407019540641 1.4893492293605637
2.856858782041792 294.2387969725619 1.460541719824881
2.862086336995208 299.0645613024152 1.46426169735394
2.8673138919486236 296.38269340118893 1.4678464748325792
2.8725414469020394 299.0740610303465 1.4818138638577036
2.877769001855455 298.2747221759928 1.488317249911456
2.882996556808871 290.48820449312166 1.475323640762887
2.8882241117622867 285.76525990959163 1.4559008955231865
2.8934516667157024 286.10966074447197 1.4427757213769474
2.898679221669118 293.38370888517215 1.465478646303655
2.903906776622534 298.71453156116087 1.4789373529016308
2.9091343315759497 303.01023150957315 1.4951787195295747
2.9143618865293655 301.8934470580651 1.496816163995678
2.919589441482781 300.19568548536944 1.4882645473899703
2.924816996436197 301.81753803351336 1.4953311270467955
2.9300445513896127 303.0421101031564 1.5027854115006793
2.9352721063430285 304.6286867074707 1.5093023914289625
2.9404996612964442 305.391669797982 1.5150138702533131
2.94572721624986 302.53428032994236 1.5028719981886196
2.9509547712032758 303.62172410218903 1.50924140586238
2.9561823261566915 299.23689685465763 1.4933861845802228
2.9614098811101073 295.4878951634201 1.4659696507123647
2.966637436063523 296.2597456454022 1.4695438613079819
2.971864991016939 297.45296597862045 1.475847979370681
2.9770925459703546 297.24203763602424 1.4650034665848493
2.9823201009237703 296.12452503855843 1.4595010351702145
2.987547655877186 301.4455909259961 1.4640922405247654
2.992775210830602 298.68016580492883 1.437140350035819
2.9980027657840176 294.0431625950739 1.4058806164154025
3.0032303207374333 293.95096960794933 1.397439756043107
3.008457875690849 292.0733978505575 1.3915559439400655
3.013685430644265 299.1206372227959 1.4101385973176712
3.0189129855976806 299.37031393542696 1.4125167831439862
3.0241405405510964 296.45838279946884 1.3924113121667694
3.029368095504512 295.22501120292753 1.3733550043933205
3.034595650457928 299.5505926286886 1.373001797423036
3.0398232054113437 304.8757712158526 1.3801153804453987
3.0450507603647594 311.49758438619864 1.3888275320569634
3.050278315318175 310.72126101421054 1.3885262451056584
3.055505870271591 308.62181274062516 1.3785245691609582
3.0607334252250067 311.58882780808216 1.3844966090534416
3.0659609801784224 317.6800304654345 1.3957808190994214
3.071188535131838 324.5061611993199 1.4065992436257622
3.076416090085254 325.88158606538985 1.396103026102126
3.0816436450386697 329.0531642500664 1.391079168728005
3.0868711999920855 333.44355501604997 1.384730120107134
3.0920987549455012 341.9702842624232 1.392129695214152
3.097326309898917 354.2056448177511 1.4101838782120864
3.1025538648523328 362.51936186971614 1.4110394710302645
3.1077814198057485 370.44252024152473 1.4216349241813804
3.1130089747591643 376.0964231278153 1.416822018614051
3.11823652971258 384.2916171438539 1.4265913271238346
3.123464084665996 399.5187305890603 1.4489858806962106
3.1286916396194115 423.7024572891752 1.4866540066835163
3.1339191945728273 448.4236467584954 1.5245098709484108
3.139146749526243 480.43072053602066 1.5764610459719215
3.144374304479659 506.71423125285116 1.6140046102075207
3.1496018594330746 530.461514498602 1.6488304378089276
3.1548294143864903 551.9440207515767 1.679360092557034
3.160056969339906 578.1600441583129 1.7129199221811076
3.165284524293322 607.5829686608015 1.7523251903271733
3.1705120792467376 645.9521075333338 1.8032667296344445
3.1757396342001534 683.3430494262709 1.851150910291199
3.180967189153569 713.6246191933956 1.8900811139557865
3.186194744106985 735.0882826061799 1.9161662122200065
3.1914222990604006 751.593209934175 1.93328318026936
3.1966498540138164 756.2555925843776 1.937650783507871
3.201877408967232 754.5033488775676 1.9348254365484607
3.207104963920648 737.7468925601261 1.90871026577331
3.2123325188740637 707.2463872926795 1.8657201815145192
3.2175600738274794 678.7928097647705 1.8254107133741662
3.222787628780895 635.1937304337271 1.7640696474574085
3.228015183734311 601.6774307495631 1.7206651917045321
3.2332427386877267 569.6859209387372 1.6755301893296164
3.2384702936411425 541.07862844139 1.6295926113025674
3.2436978485945582 516.2934519304896 1.5891486767636043
3.248925403547974 496.4895606595604 1.5581981382669297
3.2541529585013897 480.57605476042966 1.532287533616941
3.2593805134548055 465.87385959807847 1.5067645576738287
3.2646080684082213 459.2349136801078 1.4923281812979516
3.269835623361637 461.390611835414 1.4971631238750271
3.275063178315053 473.6443606434143 1.5198401828296326
3.2802907332684685 490.4373882969348 1.5442070961183525
3.2855182882218843 512.5384241168415 1.5705942145620293
3.2907458431753 538.0765488982235 1.603357485315487
3.295973398128716 567.8654695321977 1.6471506885017042
3.3012009530821316 594.2389178146449 1.6860355451912363
3.3064285080355473 605.4492165387591 1.6999533977236219
3.311656062988963 594.9763273945317 1.6821145929968302
3.316883617942379 567.4106228814509 1.6338048037406918
3.3221111728957946 534.4998426366174 1.5836100270477085
3.3273387278492104 498.7092818312891 1.5324769602498851
3.332566282802626 464.0646608747032 1.4863147641632237
3.337793837756042 433.4561331684069 1.4481021046712395
3.3430213927094576 397.7659444834987 1.4000026020121494
3.3482489476628734 369.8671744780376 1.3664794652474213
3.353476502616289 349.6162012698723 1.3413246195133421
3.358704057569705 335.2849462892717 1.322467225091751
3.3639316125231207 317.4245720727997 1.291365131513384
3.3691591674765364 304.1079490570846 1.2734808806195164
3.374386722429952 295.257130193892 1.2718638358208236
3.379614277383368 286.0409104484517 1.262634162504182
3.3848418323367837 281.6486506906629 1.257817401818068
3.3900693872901995 276.15566902029894 1.2487014871075621
3.3952969422436152 270.6803742584172 1.2394029565297706
3.400524497197031 266.5543742924737 1.2283512863348445
3.4057520521504467 259.73210074652565 1.2197208636749546
3.4109796071038625 253.74268503081964 1.2153795136170413
3.4162071620572783 256.3910902945228 1.2246243050924004
3.421434717010694 261.1304559524853 1.2372907384912282
3.4266622719641098 265.23907833898016 1.2421340280397541
3.4318898269175255 267.0432410964396 1.24124405111564
3.4371173818709413 263.7901612568741 1.2298103137047154
3.442344936824357 262.69179371752386 1.2287762567544462
3.447572491777773 260.82762169902196 1.2227039784188005
3.4528000467311886 260.85872096356366 1.2244907468906185
3.4580276016846043 259.5138666064271 1.2213883572385973
3.46325515663802 263.09099744854785 1.2285331008612792
3.468482711591436 261.13122553561715 1.2168272177190527
3.4737102665448516 258.2049693577074 1.2162460218242634
3.4789378214982674 258.64673454738454 1.2166011616783585
3.484165376451683 261.63083403598984 1.2233647879229803
3.489392931405099 270.7851730687949 1.2538547426933047
3.4946204863585146 276.5038179978104 1.259431127826295
3.4998480413119304 283.5849536518657 1.2741281176507622
3.505075596265346 282.0052192937731 1.268307526202273
3.510303151218762 281.2397686530776 1.252672057827988
3.5155307061721777 282.24484603834173 1.2390023577235367
3.5207582611255934 282.8144155884424 1.234149882186268
3.525985816079009 289.4750004291626 1.2368151221817631
3.531213371032425 297.7948062005692 1.2458720722926862
3.5364409259858407 310.0972816050159 1.2574279371154304
3.5416684809392565 324.8493929845382 1.2680488798520955
3.546896035892672 337.61473756844833 1.2761279759038566
3.552123590846088 368.9036584936804 1.3216025237551265
3.5573511457995037 428.51257868064545 1.414241330451657
3.5625787007529195 544.3881679431087 1.5842295110781757
3.5678062557063353 772.8985738658929 1.8824730082097632
3.573033810659751 1290.083945200326 2.430228282125766
3.5782613656131668 2376.4769265793475 3.3002453169068025
3.5834889205665825 4508.6424593493575 4.547143334114616
3.5887164755199983 7805.928622466103 5.982756959643488
3.593944030473414 11740.857481217234 7.279637658037099
3.59917158542683 15012.01147831638 8.188726317699945
3.6043991403802456 16766.66583568474 8.62954383115651
3.6096266953336613 16397.07899951141 8.504357552313818
3.614854250287077 14334.40012495943 7.945051026469845
3.620081805240493 11307.436019381437 7.047778307205186
3.6253093601939086 8210.40872653457 6.022525467647619
3.6305369151473244 5581.998731490739 4.960716867111691
3.63576447010074 3536.7537910032547 3.9402265735040105
3.640992025054156 2291.2759058396728 3.1659301596646943
3.6462195800075716 1454.5624475409265 2.5175493204651036
3.6514471349609874 995.3914321573685 2.081639423509249
3.656674689914403 738.2394205242093 1.787965540137308
3.661902244867819 600.4588347541167 1.6122823603380256
3.6671297998212347 509.87611905133883 1.4872967242951887
3.6723573547746504 456.145135801393 1.4211986895173843
3.677584909728066 411.95466076661506 1.3569808459389077
3.682812464681482 380.053924523267 1.3080949726619264
3.6880400196348977 355.4297497477333 1.2669041175538405
3.6932675745883135 337.51345571587376 1.2350203287729682
3.698495129541729 325.31544428829335 1.2213668352175213
3.703722684495145 317.65020408199337 1.212240206966752
3.7089502394485607 312.0644511029517 1.2031205752335294
3.7141777944019765 308.24103761798455 1.1945253775988645
3.7194053493553922 307.9671937496835 1.196601576427742
3.724632904308808 305.02014433564466 1.19730059427151
3.7298604592622238 306.2274200352575 1.2076215833771948
3.7350880142156395 301.7804135575829 1.194753525527214
3.7403155691690553 301.040906231301 1.1969950106432852
3.745543124122471 299.4691389991674 1.1939162904255483
3.750770679075887 293.9875167969707 1.176774710802525
3.7559982340293026 292.6983307019131 1.1722595446643396
3.7612257889827183 288.1502632627592 1.155371316542859
3.766453343936134 287.8379770350899 1.1494999627924234
3.77168089888955 296.6413513702572 1.1700718870927644
3.7769084538429656 298.9896530195931 1.1742994007642835
3.7821360087963813 300.85859317221457 1.172941532727358
3.787363563749797 301.15748453721505 1.1698409463195951
3.792591118703213 303.9496558729101 1.1662224739075258
3.7978186736566286 310.8965092291182 1.1745708954262748
3.8030462286100444 320.20202771119057 1.1847804210508874
3.80827378356346 331.2530915121377 1.1990058023287598
3.813501338516876 334.42202368749275 1.2029084100576808
3.8187288934702917 339.02481270447254 1.211180194388041
3.8239564484237074 339.3191989828263 1.2093310333203737
3.829184003377123 341.02553758749656 1.2106163385882258
3.834411558330539 342.9979564194571 1.2105614643407607
3.8396391132839547 343.16565132150356 1.2090927308514101
3.8448666682373704 343.29022103066785 1.206949831049113
3.850094223190786 342.5456802634879 1.207100746097878
3.855321778144202 347.01026894433807 1.219532989286731
3.8605493330976177 353.53436717719836 1.2270849405132085
3.8657768880510335 359.1087646153226 1.2284695191631343
3.8710044430044492 358.9955472874956 1.2200303861016288
3.876231997957865 359.9510589946671 1.2173647162705972
3.8814595529112808 361.31381527046767 1.217227899043413
3.8866871078646965 365.41845355091715 1.223008711022842
3.8919146628181123 369.67365837470544 1.2283674330434216
3.897142217771528 371.876906868023 1.2316600143980252
3.902369772724944 369.0392139824882 1.2246806670128425
3.9075973276783595 365.77209098814103 1.2189431640431458
3.9128248826317753 363.5352488786258 1.2165949298278333
3.918052437585191 360.13948485197017 1.2157732434883235
3.923279992538607 360.6049452039612 1.2156018291944928
3.9285075474920226 361.38320329845527 1.2149522169851823
3.9337351024454383 363.52565816337295 1.2159210402251297
3.938962657398854 364.7376952496813 1.2131602253322828
3.94419021235227 367.79546720136955 1.217450293586069
3.9494177673056856 377.5956945841347 1.2322909506969624
3.9546453222591014 387.65988838787183 1.2446489644008263
3.959872877212517 397.77974647525645 1.2530267138654112
3.965100432165933 411.68130006071766 1.270856596098383
3.9703279871193486 426.1092908465301 1.2911318956440645
3.9755555420727644 450.07768440720696 1.3263594400917627
3.98078309702618 477.29691296765947 1.3673425158260373
3.986010651979596 495.6641921998781 1.389530091245786
3.9912382069330117 516.517780858097 1.4174805861159465
3.9964657618864274 541.0573254516323 1.4498545516051975
4.001693316839844 568.4139357292714 1.482526019195294
4.00692087179326 611.1553834160786 1.5338113079323408
4.012148426746676 651.7152257258722 1.587722674411244
4.017375981700092 692.1690492862674 1.655610187695519
4.0226035366535084 746.0517665099123 1.7267494217874657
4.027831091606925 806.629133493786 1.8024538482629977
4.033058646560341 887.8238833749504 1.895659492572475
4.038286201513757 984.1969686136478 1.9992633754886175
4.043513756467173 1091.2781271560066 2.1132632261701674
4.0487413114205895 1210.9429549889917 2.22317358185419
4.053968866374006 1344.4532011136287 2.3364870056231966
4.059196421327422 1494.716780611171 2.4631754506175523
4.064423976280838 1675.956023674651 2.6115669467240017
4.069651531234254 1886.630003058267 2.77072837874965
4.0748790861876705 2105.9384236705705 2.928308242036783
4.080106641141087 2341.204410060476 3.089046509269658
4.085334196094503 2580.6171099271355 3.2422757041264987
4.090561751047919 2797.352011021091 3.382177903059888
4.095789306001335 2989.8549800731494 3.4988198849469563
4.1010168609547515 3160.392827065801 3.6124100580433436
4.106244415908168 3221.4942242237753 3.65398176124861
4.111471970861584 3200.644284854171 3.6420551407577233
4.116699525815 3061.1704964807504 3.5485734184397666
4.121927080768416 2868.964462614332 3.38562915806145
4.1271546357218325 2650.345645459672 3.221256883263175
4.132382190675249 2416.287920001167 3.0683978046996496
4.137609745628665 2180.4517338733035 2.9124697851971293
4.142837300582081 1925.3940701387585 2.72878688703404
4.148064855535497 1692.0136221392186 2.5514839016801396
4.1532924104889135 1473.2469320350722 2.3740725236640454
4.15851996544233 1283.3333121677529 2.2113920858873017
4.163747520395746 1125.4169050014445 2.0692478330693
4.168975075349162 985.7181545171608 1.9344722325077817
4.174202630302578 865.7287475862998 1.8114946828391958
4.1794301852559945 770.5970030741765 1.7105138190505667
4.184657740209411 683.5437044187158 1.6090037114009372
4.189885295162827 618.8790311361732 1.5290452778889236
4.195112850116243 567.2858131763849 1.4662996055465694
4.200340405069659 517.0822939072215 1.3977968992880854
4.2055679600230755 478.0017570475415 1.3454167203611496
4.210795514976492 447.6217986231937 1.310231110909532
4.216023069929908 420.38477716905635 1.2744121870298168
4.221250624883324 397.16886015624175 1.239977608481929
4.22647817983674 377.21513015955065 1.2075356534252037
4.2317057347901565 355.5167156761912 1.17043576608118
4.236933289743573 333.56222255566286 1.1352218375628143
4.242160844696989 320.79076041671146 1.1223160758506263
4.247388399650405 309.8109393375866 1.1111123086715264
4.252615954603821 302.4111616378994 1.1055434902983174
4.257843509557238 302.68165039252005 1.1088826684298878
4.263071064510654 295.31563691013304 1.0963268814907858
4.26829861946407 284.4647666726345 1.076982562116724
4.273526174417486 281.4792745633327 1.0752208900405784
4.278753729370902 276.89220825798776 1.0703547679490166
4.283981284324319 275.6793770323811 1.0798968809575815
4.289208839277735 269.8412343240643 1.0692943982069731
4.294436394231151 266.2496062783959 1.0612561329418448
4.299663949184567 259.3953091078916 1.0396619378107494
4.304891504137983 257.7211498650244 1.0312800623608558
4.3101190590914 258.85217098263865 1.0316444131381595
4.315346614044816 258.39320772379904 1.0349240518632168
4.320574168998232 259.8802304729075 1.0432494597324564
4.325801723951648 263.51940943897813 1.0549238186879553
4.331029278905064 261.0522352119405 1.0499524842102965
4.336256833858481 261.3527609868464 1.0456827769582515
4.341484388811897 260.73682594736744 1.0452539214624468
4.346711943765313 260.2819539561564 1.046060449234065
4.351939498718729 261.27959718364406 1.0518185432741143
4.357167053672145 261.3551403485859 1.0448884564836716
4.362394608625562 259.4664439424485 1.0372574090546212
4.367622163578978 256.78750815220747 1.0291011093205265
4.372849718532394 253.24756244432712 1.0244497078424157
4.37807727348581 253.97217952262736 1.028096239208281
4.383304828439226 255.7723371517875 1.0366190148442174
4.388532383392643 256.2462165153835 1.0348067968995895
4.393759938346059 256.94008751813914 1.0387439874986746
4.398987493299475 254.80145224241778 1.040108496587006
4.404215048252891 247.93964347182344 1.0302702446137568
4.409442603206307 244.62109579984138 1.029523619652444
4.414670158159724 239.09370559431653 1.0103494484319726
4.41989771311314 236.2425212042394 1.0006127025964622
4.425125268066556 236.36129207549018 1.0066258532364554
4.430352823019972 235.49238299451315 1.0063519249082764
4.435580377973388 235.84130540623286 1.0095107853269565
4.440807932926805 234.0618487738781 1.0048905031910849
4.446035487880221 233.74768226283828 1.0086584593275032
4.451263042833637 232.74262552484265 1.0103329437080613
4.456490597787053 230.19132933574375 0.9984327102168458
4.4617181527404695 229.52695846621063 0.9957045252856608
4.466945707693886 226.47967514498865 0.9851293897777191
4.472173262647302 225.55036986776187 0.9804206531180119
4.477400817600718 224.2025736942787 0.9780867366117424
4.482628372554134 224.0846660811965 0.9753613445649126
4.4878559275075505 228.71542353865522 0.9885326803967895
4.493083482460967 228.03002776581587 0.9891012697361389
4.498311037414383 226.02371853936387 0.9915545469923966
4.503538592367799 221.5391018815979 0.9813410293418275
4.508766147321215 218.78510018513225 0.9776045360513055
4.5139937022746315 214.6616841932297 0.96510805395272
4.519221257228048 217.24453531193132 0.9706105153031935
4.524448812181464 216.89800841785026 0.964585423852213
4.52967636713488 215.70033284567742 0.9598853886371024
4.534903922088296 220.32338235147748 0.9749776306448686
4.5401314770417125 224.2322572159319 0.9817064764231597
4.545359031995129 224.97117532568558 0.9846989426371143
4.550586586948545 227.7568586422257 0.993730967078004
4.555814141901961 229.05370693063702 0.9985698700496629
4.561041696855377 225.88185690668175 0.9933315164858075
4.5662692518087935 226.71284466184267 0.9949725801206959
4.57149680676221 224.16675819145132 0.983645474393155
4.576724361715626 224.15839298499856 0.980385178263477
4.581951916669042 227.14767329699262 0.9818192320049616
4.587179471622458 224.05551318264895 0.9703014489271387
4.5924070265758745 223.8083315472886 0.9711715932360797
4.597634581529291 222.6233535906889 0.9717130839749367
4.602862136482707 222.7564191638056 0.9714231507960785
4.608089691436123 220.68779810828087 0.9670276277819052
4.613317246389539 220.8223236553573 0.9700766530727868
4.6185448013429555 222.13721830844867 0.9770967120331869
4.623772356296372 223.27101265603028 0.9855982394207704
4.628999911249788 223.92574112142648 0.987311168512358
4.634227466203204 220.27084588661094 0.9735656965087741
4.63945502115662 217.63694289870494 0.9637392595692961
4.6446825761100365 217.47919028474894 0.9567514280711251
4.649910131063453 218.7293866900013 0.96354316167819
4.655137686016869 221.58194697858 0.9786621828832482
4.660365240970285 224.29268321236066 0.9887811607795531
4.665592795923701 218.26319408651344 0.9742263888910092
4.6708203508771176 216.48593392427435 0.9671398348408128
4.676047905830534 218.32899737438348 0.9748717455297666
4.68127546078395 220.12582200504286 0.9812330650061252
4.686503015737366 222.66751238925298 0.9869227163134106
4.691730570690782 222.31186195688832 0.9819212433018424
4.696958125644199 217.2107979550121 0.9600063588575631
4.702185680597615 216.22701954510583 0.9518786236325938
4.707413235551031 217.36114655516795 0.9554796721922499
4.712640790504447 220.51093985962385 0.9621585317391085
4.717868345457863 222.09054686787778 0.968234790146329
4.72309590041128 218.15082171006836 0.9567036474290167
4.728323455364696 214.97231960628613 0.9524959371537481
4.733551010318112 214.19868775250978 0.9522766114045469
4.738778565271528 216.56536723151373 0.951604502394035
4.744006120224944 221.21788458710415 0.9630185387818859
4.749233675178361 223.14381253027042 0.9662405176399947
4.754461230131777 226.40156843508618 0.9763263109662047
4.759688785085193 226.3488981493288 0.9803360203965472
4.764916340038609 222.9942742631973 0.9730193923328799
4.770143894992025 219.82472585485448 0.9654748375871712
4.775371449945442 219.86053478823968 0.9594353417265609
4.780599004898858 220.67527771476696 0.950088799968717
4.785826559852274 218.67790774141602 0.9372251357302639
4.79105411480569 216.5957858616744 0.9279675400078239
4.796281669759106 217.5463178523274 0.9287632917665336
4.801509224712523 217.54238337967024 0.9396412966769409
4.806736779665939 221.75875296629403 0.9614990217230437
4.811964334619355 221.5056968863542 0.9575263233776443
4.817191889572771 220.1683852206047 0.9547365031810471
4.822419444526187 219.62285447678136 0.9495691522150237
4.827646999479604 222.25674521170066 0.950566334620099
4.83287455443302 225.95082442463828 0.9644001766821139
4.838102109386436 226.73083274351674 0.9645445723295079
4.843329664339852 225.3304494711163 0.9605450850680294
4.848557219293268 222.23536862152326 0.9559975027373596
4.853784774246685 221.99269758101494 0.956343341255064
4.859012329200101 223.64274234991075 0.9495922008993319
4.864239884153517 224.94465896390855 0.9467386008381972
4.869467439106933 225.42566728449353 0.940493445337204
4.8746949940603495 219.47046459596478 0.9265268040352046
4.879922549013766 219.8791711101637 0.9306307157547775
4.885150103967182 221.5202259190984 0.9316217526766909
4.890377658920598 226.85917845465974 0.9412540334305975
4.895605213874014 229.8210654243173 0.9473646196126575
4.9008327688274305 228.4934271667688 0.9449763471501634
4.906060323780847 224.64292922893256 0.9322605034467983
4.911287878734263 223.25946467191835 0.9260457605800917
4.916515433687679 224.0973951094018 0.927949606655888
4.921742988641095 224.76237099594056 0.9295071157236017
4.9269705435945115 229.16265929971715 0.9442101460566319
4.932198098547928 229.18140262274184 0.9462533220990911
4.937425653501344 228.24729786622444 0.9403996406631976
4.94265320845476 228.97154213282428 0.940441114851302
4.947880763408176 230.5485591591781 0.9408144720358913
4.9531083183615925 233.5350979075426 0.9476828663774466
4.958335873315009 234.78604340637665 0.9495941513627323
4.963563428268425 239.59179499302854 0.9564517985379907
4.968790983221841 239.4229397017828 0.9519510365952519
4.974018538175257 238.82806397824712 0.9451340301838249
4.9792460931286735 245.53484117149 0.9575305927055987
4.98447364808209 250.20272690585202 0.9663805866858811
4.989701203035506 259.7212427882343 0.9701608090230492
4.994928757988922 269.19291234745884 0.9705782381613984
5.000156312942338 283.9840299892065 0.9738032951067959
5.0053838678957545 315.4363826114385 1.0071282416865281
5.010611422849171 376.49448634340234 1.0854356718848412
5.015838977802587 490.0510884386304 1.226637587936524
5.021066532756003 660.6183512667026 1.4128151819944845
5.026294087709419 892.7117370383105 1.635714525241888
5.0315216426628355 1155.5052605166052 1.8559560574541547
5.036749197616252 1398.3346404921688 2.044173612283257
5.041976752569668 1587.0582623886203 2.179001355539427
5.047204307523084 1695.2117903531466 2.251714491185286
5.0524318624765 1711.4710423025203 2.2592078412340335
5.0576594174299165 1676.2074963559419 2.233525028491673
5.062886972383333 1585.5826417956148 2.1718250036421662
5.068114527336749 1459.9632125736966 2.0854354884259227
5.073342082290165 1330.5001392459817 1.989687962856868
5.078569637243581 1201.5455086353156 1.8868552621134707
5.0837971921969975 1104.4572054810696 1.805767092525033
5.089024747150414 1022.8889830598101 1.7371683438716057
5.09425230210383 964.2576486421624 1.687038211502897
5.099479857057246 928.3743380376508 1.65758605270429
5.104707412010662 907.8901227545932 1.6385812566412976
5.109934966964079 899.4235141200836 1.631211322152128
5.115162521917495 900.6949788367876 1.6323230029361897
5.120390076870911 917.4229159055614 1.6474172430820075
5.125617631824327 937.5914026302678 1.6623288754018284
5.130845186777743 963.4527375195086 1.6836066331465442
5.13607274173116 994.8576586805797 1.7105406809079573
5.141300296684576 1027.9628772533201 1.738873683825264
5.146527851637992 1057.6340376604626 1.7602466617560173
5.151755406591408 1086.1377802560828 1.7822843265689252
5.156982961544824 1095.1971654865072 1.7885906190555667
5.162210516498241 1076.427116797436 1.7713498734575814
5.167438071451657 1027.2474089529946 1.7297358596237735
5.172665626405073 951.5525772627878 1.6619079774633916
5.177893181358489 858.5702374417747 1.5780481249190539
5.183120736311905 754.414854566667 1.4807445553165643
5.188348291265322 650.1520052442955 1.3779580879058613
5.193575846218738 555.3193447643749 1.278346469055814
5.198803401172154 476.7993232024334 1.1905058696145396
5.20403095612557 417.91771433139826 1.1254011878476868
5.209258511078986 368.23408854499223 1.0662976832523472
5.214486066032403 329.632992357689 1.0169061535809565
5.219713620985819 304.1467672079751 0.9862650698673016
5.224941175939235 281.1021980703433 0.9510367016846271
5.230168730892651 267.9398020673052 0.93517540335829
5.235396285846067 260.0372929088474 0.9258960051311272
5.240623840799484 255.6682021282792 0.9207101607297037
5.2458513957529 251.56287412811764 0.9174965990473705
5.251078950706316 248.6650220403518 0.9160953426771985
5.256306505659732 247.77951815110563 0.9176639009851831
5.261534060613148 246.70779835545108 0.9187362179292071
5.266761615566565 246.86862659226603 0.9156002365226832
5.271989170519981 246.41443004727236 0.9104107319676936
5.277216725473397 245.14680592915147 0.9091579624439668
5.282444280426813 244.8594305065218 0.9134640243551138
5.2876718353802294 241.6157417314298 0.9150443131988011
5.292899390333646 240.15485775093384 0.9180616004197086
5.298126945287062 235.73510554382764 0.9091687019058965
5.303354500240478 233.74408384599923 0.9046598081448823
5.308582055193894 234.7664511299312 0.9062697770166749
5.3138096101473105 232.09554245271312 0.8969839700347021
5.319037165100727 231.14592722122552 0.8917560436369592
5.324264720054143 228.34945006836483 0.883722793088085
5.329492275007559 224.42151334452865 0.8715405089006989
5.334719829960975 221.7220576488727 0.8713763073410872
5.3399473849143915 220.27812803132068 0.8696542515040362
5.345174939867808 222.61243438579316 0.8770452810900993
5.350402494821224 225.23249094189345 0.8846410573236152
5.35563004977464 228.32039482463463 0.8826978125196818
5.360857604728056 232.71049172997095 0.8921089020820612
5.3660851596814725 235.44638485621076 0.8950093219626252
5.371312714634889 235.77929238809827 0.8969574626020739
5.376540269588305 235.6967056114691 0.8935908064570967
5.381767824541721 234.41527493488672 0.8884615933625766
5.386995379495137 233.65480271182534 0.8843014253308324
5.3922229344485535 232.76416876778902 0.8776744827387014
5.39745048940197 230.86327225032193 0.8738742030516538
5.402678044355386 232.1579134066298 0.8693491701510473
5.407905599308802 234.9843825494186 0.8756210488002393
5.413133154262218 240.58162866213286 0.886761808975775
5.4183607092156345 245.8657788933246 0.8974846054845348
5.423588264169051 246.2014975650771 0.8988717588281876
5.428815819122467 243.77016530102563 0.8870607139828645
5.434043374075883 241.92068091714142 0.8840981926968566
5.439270929029299 240.53110426399093 0.8789952792536271
5.4444984839827155 240.75521980685542 0.878528642423612
5.449726038936132 241.19835057611584 0.8817044428811646
5.454953593889548 244.4319059707618 0.8882495853546643
5.460181148842964 241.92001921314701 0.8841073250065048
5.46540870379638 238.79641793669634 0.8806570702662772
5.4706362587497965 234.77389839945147 0.8707305475932017
5.475863813703213 235.44688352015825 0.8743580058976865
5.481091368656629 237.51529931752268 0.880634228224205
5.486318923610045 238.0321061123384 0.885416997807672
5.491546478563461 239.17184893304378 0.8950621884180954
5.4967740335168775 235.47400392438823 0.8842041110126827
5.502001588470294 237.20050031193077 0.8855641371449662
5.50722914342371 234.35688589891575 0.8792024718847742
5.512456698377126 232.81192162372722 0.87514674918377
5.517684253330542 234.80419049314995 0.884152744642736
5.522911808283959 230.80393369587313 0.8729168775989059
5.528139363237375 230.81150673444685 0.8705152510903816
5.533366918190791 230.6624335223552 0.8672141620747998
5.538594473144207 226.88670106521303 0.8566619068688133
5.543822028097623 226.0112068928225 0.8555173148647328
5.54904958305104 225.01951641816115 0.8528525524530062
5.554277138004456 224.82228670533317 0.8541410974706947
5.559504692957872 226.50570104426754 0.8579316787761107
5.564732247911288 229.28421889992836 0.859966099024217
5.569959802864704 230.78534798303548 0.8615672748141411
5.575187357818121 229.88893051347276 0.8548550612897263
5.580414912771537 231.8715934039797 0.8533743847037438
5.585642467724953 233.28150911048735 0.8597689165917127
5.590870022678369 234.46980377674126 0.860557382060935
5.596097577631785 234.21015410490764 0.8600686781478644
5.601325132585202 234.33313905476302 0.8586224073922311
5.606552687538618 238.0093205041462 0.8624709618518871
5.611780242492034 242.65582922022918 0.8660092303711686
5.61700779744545 244.8694507848835 0.8669314866744857
5.622235352398866 248.4692203734355 0.8646320327003543
5.627462907352283 255.42551957572368 0.8676886590134842
5.632690462305699 269.7345231726429 0.8853866708059488
5.637918017259115 295.41192817629286 0.915624327368463
5.643145572212531 354.31806633097267 0.9908367101055682
5.648373127165947 444.9708191249437 1.0993801201711881
5.653600682119364 574.2531210545661 1.2402651892488081
5.65882823707278 732.7643336703076 1.3948849879776783
5.664055792026196 875.4119962611289 1.5178925889358146
5.669283346979612 995.378324769773 1.6152814503778177
5.674510901933028 1061.2494566686187 1.665369103227203
5.679738456886445 1078.3278103967302 1.6806498945196768
5.684966011839861 1044.5321203380945 1.655150489800314
5.690193566793277 975.1220539736375 1.5973886013700855
5.695421121746693 900.5360463175748 1.5345597375957076
5.700648676700109 831.558709711703 1.4732757756416142
5.705876231653526 777.9854924359573 1.4250148485224563
5.711103786606942 738.4277115966615 1.3877103658014154
5.716331341560358 720.9638715012375 1.3706325105462658
5.721558896513774 727.5166220510713 1.375811810622046
5.7267864514671905 758.8126704722263 1.403986272231219
5.732014006420607 800.5841992475517 1.4409940061674769
5.737241561374023 852.5597535855088 1.4863259936202964
5.742469116327439 901.7932570685091 1.5284289691395403
5.747696671280855 929.5336131366072 1.5520989737018067
5.7529242262342715 925.5041259709274 1.548238219333757
5.758151781187688 879.5566206716879 1.508490934839771
5.763379336141104 798.7426288970714 1.4376176431920697
5.76860689109452 703.8701408711094 1.3511522501482252
5.773834446047936 608.855072695478 1.260479214236839
5.7790620010013525 515.2246265489664 1.165433596418271
5.784289555954769 439.16460941947815 1.081663450740172
5.789517110908185 376.47893493472594 1.0060066651040043
5.794744665861601 331.5825987926565 0.9471123323703237
5.799972220815017 304.21449946206144 0.9144595981269761
5.8051997757684335 285.8744218972127 0.8949787262559675
5.81042733072185 274.1910095212652 0.8828473179876973
5.815654885675266 265.3909079172644 0.873197063388745
5.820882440628682 262.30469262221396 0.865381056798227
5.826109995582098 259.88205731447226 0.8600249440756695
5.8313375505355145 259.9013475832727 0.8590218369215497
5.836565105488931 261.6164495780254 0.8645068002293678
5.841792660442347 263.1193336994532 0.8685006836398816
5.847020215395763 263.97123682918266 0.8718793710208375
5.852247770349179 264.37012288041683 0.8700178405416648
5.8574753253025955 265.89290189012576 0.8673665975263992
5.862702880256012 263.25737146739806 0.861165510869015
5.867930435209428 261.7660306493832 0.8545663583293923
5.873157990162844 259.63805462476614 0.849472374733271
5.87838554511626 256.904469667089 0.8443888610614912
5.8836131000696765 256.22513459965694 0.8404090787366322
5.888840655023093 257.0649287460864 0.840802778085113
5.894068209976509 261.85522244641993 0.8479762368010352
5.899295764929925 267.17042986772225 0.8574314508089292
5.904523319883341 271.74307342125627 0.8647611135238193
5.9097508748367575 276.44527794235506 0.8722180928435438
5.914978429790174 278.76410284102417 0.8763240966953915
5.92020598474359 281.2722455617101 0.8776795309119337
5.925433539697006 285.56079000689607 0.8820349674134891
5.930661094650422 289.19532783746604 0.8864156626581124
5.9358886496038386 288.4393434793831 0.8817859091572224
5.941116204557255 290.76955702684324 0.8838523521833529
5.946343759510671 297.70887340617605 0.8960280041360262
5.951571314464087 307.81079200395476 0.9161239462471618
5.956798869417503 317.37681105684095 0.9314753962981619
5.96202642437092 325.1452994909728 0.9417385081145307
5.967253979324336 331.5864696873349 0.9498693237229988
5.972481534277752 344.5125570653371 0.9690400229820229
5.977709089231168 358.9705291797696 0.9884184861149168
5.982936644184584 382.77599934701067 1.02242168205826
5.988164199138001 415.5051631812146 1.063775955066277
5.993391754091417 452.5910605023703 1.1097237064899383
5.998619309044833 506.32022328946 1.1762973909628573
6.003846863998249 577.6886283040691 1.256241281718952
6.009074418951665 674.8108220682113 1.3606288327064928
6.014301973905082 795.6334217322568 1.4815653323737608
6.019529528858498 954.8029824492562 1.6244450120938603
6.024757083811914 1135.1788182054618 1.7725417529818155
6.02998463876533 1318.5771134523957 1.91028659908994
6.035212193718746 1507.0098159903907 2.0453556941295608
6.040439748672163 1640.1811283365669 2.1363209217882315
6.045667303625579 1705.5475178445663 2.180201682874173
6.050894858578995 1697.6189548195418 2.1750580054781787
6.056122413532411 1632.3655507103845 2.1340670466605
6.061349968485827 1530.834038675782 2.0690732816203745
6.066577523439244 1400.5475334331727 1.9809189204985826
6.07180507839266 1264.2436290360108 1.884204435956248
6.077032633346076 1127.4483926508108 1.7800107863327714
6.082260188299492 995.3149045952874 1.675627861345568
6.087487743252908 881.4391650540222 1.58092746341236
6.092715298206325 781.4066162078533 1.490567553172875
6.097942853159741 695.0607153035792 1.4079839795906801
6.103170408113157 624.306708683119 1.3371463225732416
6.108397963066573 562.95990296857 1.2727664275384842
6.113625518019989 503.15860471218895 1.2072940068754194
6.118853072973406 459.2170809339088 1.1544756876846705
6.124080627926822 423.5521152855336 1.1095974510734545
6.129308182880238 399.34666193539283 1.0816961008193375
6.134535737833654 380.2546495033018 1.0594875056558697
6.1397632927870704 366.90185734498493 1.0461524716668513
6.144990847740487 354.5095290600672 1.0325562167789466
6.150218402693903 343.02909201196803 1.020870490301512
6.155445957647319 336.24114642593867 1.0135078572345995
6.160673512600735 325.6040069823677 0.9988442366656801
6.1659010675541515 321.7539448228431 0.9968176617759567
6.171128622507568 319.0276998249879 0.9921532198785964
6.176356177460984 316.2502377777418 0.9864351100871865
6.1815837324144 311.48998063286064 0.9775010344357002
6.186811287367816 307.47185745810265 0.9746637608602038
6.1920388423212325 307.7604567671515 0.9782261115236509
6.197266397274649 308.4512574631314 0.9811912163880937
6.202493952228065 314.42512025922707 0.9946426578096731
6.207721507181481 308.6885625002293 0.9769586185023315
6.212949062134897 304.67575956741035 0.964911185146161
6.2181766170883135 300.1874398750558 0.9540502524543322
6.22340417204173 297.1919368647256 0.9442978369886859
6.228631726995146 297.9248027422388 0.9417482411853104
6.233859281948562 295.4375371816566 0.9361195593853615
6.239086836901978 292.20906001221607 0.9289663491757039
6.2443143918553945 286.9347121335491 0.9184444690415335
6.249541946808811 284.68763857934766 0.9117163656329563
6.254769501762227 280.9401383873628 0.904123680268371
6.259997056715643 284.24723325841467 0.907050667395149
6.265224611669059 283.53951382511593 0.9071429282321136
6.2704521666224755 281.1638830102179 0.9034953825635151
6.275679721575892 278.2468482003019 0.8951524953521904
6.280907276529308 278.52083412871684 0.8936491469057333
6.286134831482724 279.693108312317 0.8940943293030863
6.29136238643614 283.92278632924 0.8984113889267282
6.2965899413895565 287.9154664251435 0.9034738567662288
6.301817496342973 288.55186647142483 0.9055069364321879
6.307045051296389 291.1269953844969 0.9097645301474641
6.312272606249805 292.5260606300909 0.9119732090444291
6.317500161203221 289.45026797754537 0.9048383961785743
6.3227277161566375 291.749323162601 0.9038762869910764
6.327955271110054 291.35838707843 0.900842647784856
6.33318282606347 290.90053213133643 0.8983545098957251
6.338410381016886 289.67141471077394 0.8966179886383179
6.343637935970302 289.94161058741827 0.8998142475097459
6.3488654909237185 287.3908135561539 0.8977285840594443
6.354093045877135 286.28679660390577 0.8936480989619189
6.359320600830551 288.8803559576003 0.8925521947491123
6.364548155783967 289.7518622965743 0.8895869458262736
6.369775710737383 293.6456261058386 0.8900235273789471
6.3750032656908 290.63540259675403 0.8875432621188998
6.380230820644216 290.12191524473826 0.8884728827249376
6.385458375597632 293.18564066990206 0.8941550399587262
6.390685930551048 295.635405120468 0.8980866785132481
6.395913485504464 297.5711567461328 0.8975536590277428
6.401141040457881 299.13675566642706 0.9005234954168814
6.406368595411297 292.05467029948267 0.8884802974796833
6.411596150364713 295.38978165608466 0.8966593990279551
6.416823705318129 295.96480048786356 0.8987213756911009
6.422051260271545 298.68746574533105 0.9031770930027778
6.427278815224962 300.87467672648137 0.9075768008254586
6.432506370178378 300.9279882215789 0.9013503379557031
6.437733925131794 300.73517504732274 0.8931589514632194
6.44296148008521 300.85763768832396 0.8886091474804032
6.448189035038626 301.753613118204 0.8879167854326937
6.453416589992043 303.052133999414 0.8886481323730229
6.458644144945459 306.416123294987 0.895042331892627
6.463871699898875 309.44335817621953 0.898210582231585
6.469099254852291 315.54772299791216 0.910063366370726
6.474326809805707 317.343075205145 0.9110950549735546
6.479554364759124 321.6453141044712 0.9132817181234459
6.48478191971254 324.0000240443209 0.9103120864743242
6.490009474665956 331.8803125663157 0.9172618347606936
6.495237029619372 343.81491701377126 0.933259622317387
6.500464584572788 360.2267366372553 0.9521960918181228
6.505692139526205 378.7820404269664 0.9755265944073797
6.510919694479621 401.9534955031278 1.00068031876216
6.516147249433037 430.7990304528962 1.0303269642558435
6.521374804386453 471.8800877652197 1.0752102774594339
6.526602359339869 522.1727250198735 1.1287731926156483
6.531829914293286 586.3611975824324 1.1941238723207506
6.537057469246702 655.5464240165796 1.2612198785724458
6.542285024200118 720.1927302062329 1.3195507802846416
6.547512579153534 770.6867498738436 1.3644754084424089
6.55274013410695 790.4064033388438 1.3804853867912406
6.557967689060367 787.8953942093223 1.3782771224165393
6.563195244013783 760.2414523372589 1.3544348181473185
6.568422798967199 718.339815857104 1.3159403113456136
6.573650353920615 668.5151314378949 1.2673528126981546
6.5788779088740315 615.7087179389787 1.214967174618638
6.584105463827448 563.2891148693279 1.1618906528699835
6.589333018780864 514.477893605499 1.1106118149719049
6.59456057373428 475.58813788020683 1.068289362020841
6.599788128687696 443.0160781438603 1.0313688327482675
6.6050156836411125 419.28566942432116 1.0055967884594181
6.610243238594529 400.24171138058455 0.9865804500627822
6.615470793547945 383.81371471224776 0.9699283744317905
6.620698348501361 369.6333502341795 0.9520972669441502
6.625925903454777 363.30267621453464 0.9453485823853947
6.6311534584081935 357.8507249980284 0.9421672775964854
6.63638101336161 348.479503385376 0.9320554064118546
6.641608568315026 350.2119202191301 0.9334383525489278
6.646836123268442 346.5080943827937 0.9265506376288316
6.652063678221858 339.62040679615683 0.9114749306470333
6.6572912331752745 335.3320929997699 0.9075661349869816
6.662518788128691 323.0462748282111 0.8926835233762968
6.667746343082107 319.6524531109725 0.8904813975649789
6.672973898035523 314.9547420871795 0.8835232878442784
6.678201452988939 310.82470583744674 0.8786747163576603
6.6834290079423555 307.0499563860916 0.8753296307993175
6.688656562895772 306.090922375665 0.8737448387205646
6.693884117849188 306.1333354271917 0.8710412882734807
6.699111672802604 307.02055695307104 0.869130478940345
6.70433922775602 307.3465695566889 0.8684688248611786
6.7095667827094365 307.5798747146665 0.8731051186985784
6.714794337662853 308.5706946862539 0.8752430776330749
6.720021892616269 309.52110045054826 0.8768886607294847
6.725249447569685 310.4505322882591 0.8764189757357654
6.730477002523101 309.84319445004223 0.871639474560123
6.7357045574765175 315.6844960166927 0.8788898787814594
6.740932112429934 316.7121884496083 0.8802242412557497
6.74615966738335 318.9501372332925 0.8845886397229016
6.751387222336766 317.45089372310906 0.8839540404876749
6.756614777290182 318.7633022157781 0.8864395888228574
6.7618423322435985 320.3299967951605 0.8868408457057274
6.767069887197015 323.67467193841094 0.8910281310430865
6.772297442150431 324.184086462826 0.8904822634340631
6.777524997103847 327.04509636338344 0.8895835820298671
6.782752552057263 330.2218528480612 0.8913284190900451
6.7879801070106796 330.16627527836994 0.887081624406737
6.793207661964096 329.0071078833554 0.8839944112692975
6.798435216917512 329.7904046605502 0.886359943084463
6.803662771870928 333.8086221894686 0.8914675319701211
6.808890326824344 337.1164271144253 0.8969217458521122
6.814117881777761 343.9603689875996 0.903132283341885
6.819345436731177 344.76098033296677 0.9009841025575339
6.824572991684593 345.29853738755344 0.9007507786031337
6.829800546638009 345.6815911294846 0.9004212205322352
6.835028101591425 342.6386618062879 0.8972709930246768
6.840255656544842 346.8527420960205 0.902171186068177
6.845483211498258 349.2134935902716 0.904288567459272
6.850710766451674 355.7508497945604 0.9145627565983885
6.85593832140509 363.0686031807306 0.9228236855023616
6.861165876358506 366.29798831079455 0.926107708971903
6.866393431311923 373.128651983152 0.9311837170346405
6.871620986265339 383.202666043776 0.9409484752498171
6.876848541218755 388.3817122537699 0.9463043475584004
6.882076096172171 395.6093463970759 0.9545568890063649
6.887303651125587 399.7030807216016 0.9573892567087673
6.892531206079004 404.0070665791919 0.9599319708112395
6.89775876103242 407.82134728735775 0.9629340358243502
6.902986315985836 410.1557148053863 0.9640993711695666
6.908213870939252 414.2146514784146 0.969125545756221
6.913441425892668 418.3148863488027 0.9728969878883252
6.918668980846085 423.0812639523788 0.9780665672185881
6.923896535799501 423.85163291223677 0.9784137377901357
6.929124090752917 423.6585767382677 0.975777149558209
6.934351645706333 423.18208443380934 0.9762129320701112
6.939579200659749 424.51741833758274 0.9754332776120892
6.944806755613166 424.96965500800934 0.9760784369042838
6.950034310566582 427.97341293068393 0.9772121181747304
6.955261865519998 430.43171082012435 0.9780936708842277
6.960489420473414 436.36579310595965 0.9838454810952119
6.96571697542683 442.039909685581 0.9898069404649915
6.970944530380247 448.28333797566455 0.9961587047464241
6.976172085333663 454.8486588320306 1.0040363083976425
6.981399640287079 466.7348018621352 1.0153981826492045
6.986627195240495 483.0028949810041 1.0318066447564587
6.9918547501939114 499.66186236308886 1.0479208269879372
6.997082305147328 528.7638681930831 1.0772992564599582
7.002309860100744 566.6384803669516 1.1147665528410358
7.00753741505416 625.3327688491468 1.1697742190353466
7.012764970007576 703.7247902644194 1.2388749994021266
7.0179925249609925 795.1391706181022 1.3152269461518362
7.023220079914409 882.0711037076595 1.3841360980761137
7.028447634867825 949.8306878906869 1.4347818585931242
7.033675189821241 1001.9279196090769 1.4738739328330333
7.038902744774657 1031.9630164530631 1.4945860376129378
7.0441302997280735 1037.0720726745649 1.498074546272527
7.04935785468149 1026.3080315139127 1.4899660258539646
7.054585409634906 996.5343904699563 1.4667533566500983
7.059812964588322 953.3539704718208 1.433480955929419
7.065040519541738 909.5252397842911 1.398218353139265
7.0702680744951545 861.7970849203983 1.3603621506486774
7.075495629448571 811.4096100440506 1.3195399433525337
7.080723184401987 759.8729803285871 1.2766774878007872
7.085950739355403 708.2169207045775 1.2323884189740528
7.091178294308819 658.7263720951967 1.1894386127587038
7.0964058492622355 614.0908408592719 1.1479920201830447
7.101633404215652 578.0294952250019 1.1148086918714808
7.106860959169068 544.0523366432357 1.0814670099398274
7.112088514122484 518.0094780252996 1.057319210446462
7.1173160690759 491.2532459788681 1.0298189259872133
7.1225436240293165 472.2679932393499 1.0105252490543133
7.127771178982733 453.7539074936219 0.9900296489267387
7.132998733936149 442.63233000327244 0.9793870898543932
7.138226288889565 430.93414053201633 0.9669080866070727
7.143453843842981 422.9760168632402 0.9585980220839047
7.1486813987963975 422.0362218008899 0.9584254774741593
7.153908953749814 419.5216371228805 0.9547110844348332
7.15913650870323 425.3693772225327 0.9595759405404621
7.164364063656646 435.9103061523915 0.9696958769060071
7.169591618610062 454.506375308532 0.9891875562457566
7.1748191735634785 488.5024590654338 1.0249959056468243
7.180046728516895 537.2353444056333 1.0737005900047845
7.185274283470311 612.3176214520533 1.1435833995257467
7.190501838423727 735.9747790526764 1.251617639284897
7.195729393377143 937.4043834295273 1.4110253202011325
7.2009569483305595 1277.2160277798002 1.6468227954112686
7.206184503283976 1770.4783869536643 1.9340405830413192
7.211412058237392 2470.951641877551 2.2802782112242888
7.216639613190808 3233.4614584779847 2.6079339101213725
7.221867168144224 3923.1553133392035 2.8696176078468727
7.227094723097641 4297.746142232857 3.003157394955096
7.232322278051057 4283.400404779581 2.9946710947529542
7.237549833004473 3943.2012794356147 2.871112780410614
7.242777387957889 3333.424232516166 2.6381630975575217
7.248004942911305 2676.2958683226234 2.3619208509324037
7.253232497864722 2042.1096311944546 2.0628740833828942
7.258460052818138 1523.7985690766295 1.7812818239004462
7.263687607771554 1131.4702379401801 1.5351858915653815
7.26891516272497 856.3391128909996 1.336090563776111
7.274142717678386 686.4896102220405 1.1968836536827274
7.279370272631803 590.9752842410733 1.1114427936863698
7.284597827585219 529.874161638274 1.0533639563193962
7.289825382538635 497.258313130531 1.020453191010401
7.295052937492051 478.1670762751199 1.0003815639438594
7.300280492445467 463.41279934519685 0.9850807228330176
7.305508047398884 452.9549513196916 0.9729760972818478
7.3107356023523 444.2997896671123 0.9631422885459684
7.315963157305716 435.7773935887307 0.9551273103778123
7.321190712259132 426.9096247232107 0.9458548390618985
7.326418267212548 425.94855557782665 0.9448770323134966
7.331645822165965 419.29630889218737 0.9375211452579884
7.336873377119381 412.78098244469885 0.9299834942933631
7.342100932072797 412.98499519602996 0.9310735661616176
7.347328487026213 417.2357462272571 0.9362000745359073
7.352556041979629 415.37373193921417 0.9343098352561396
7.357783596933046 414.48744582638153 0.9323469400840032
7.363011151886462 406.5774175567863 0.9219559801620101
7.368238706839878 399.7970364250848 0.9149598411817728
7.373466261793294 402.00927659799396 0.9185531220821377
7.37869381674671 398.94451843274703 0.9142600857653667
7.383921371700127 400.8822919780177 0.9158271675131512
7.389148926653543 398.5854909205937 0.9120315328398351
7.394376481606959 398.39800816736886 0.9113457575559003
7.399604036560375 397.56383991490264 0.9114845581236333
7.4048315915137914 400.72323370572616 0.914832432258602
7.410059146467208 402.93226847212696 0.9180203046599773
7.415286701420624 404.8347128897332 0.9198697625992298
7.42051425637404 407.618068108825 0.9235120725663176
7.425741811327456 402.6942554914885 0.9174477484628273
7.4309693662808725 405.4040881081043 0.9197669863456016
7.436196921234289 409.47821418127705 0.9242357615504347
7.441424476187705 416.42322220283444 0.929724574591821
7.446652031141121 428.3746535687801 0.9402711267736799
7.451879586094537 436.12192440688506 0.9497040051247365
7.4571071410479535 441.75853497650854 0.9561827229404165
7.46233469600137 444.4723881688075 0.9576525432696328
7.467562250954786 453.7475279879484 0.9665999066385754
7.472789805908202 462.02401122619693 0.9718087609114062
7.478017360861618 477.58204892440074 0.9883351140862439
7.4832449158150345 494.73553193376256 1.0041702381756699
7.488472470768451 507.97821977165825 1.0170565645560825
7.493700025721867 524.7525406151328 1.0336667572984322
7.498927580675283 537.2123395280332 1.0449759767922617
7.504155135628699 544.2531523359335 1.0522994821996468
7.5093826905821155 545.4546595137676 1.0520147458166333
7.514610245535532 542.2050142867241 1.0483014657671383
7.519837800488948 538.4192755721098 1.0445829483409304
7.525065355442364 533.5383563350489 1.0392073670612902
7.53029291039578 525.5996378968737 1.0319688718357656
7.5355204653491965 519.7029261685557 1.0260239632207862
7.540748020302613 519.4770732136697 1.026355910442929
7.545975575256029 524.0563671962783 1.0292063825687692
7.551203130209445 538.6650673916035 1.0421765292068723
7.556430685162861 555.8801178266154 1.0576246155058855
7.5616582401162775 579.6392681979113 1.0776488829945965
7.566885795069694 602.1897950590069 1.0982599903943622
7.57211335002311 619.3137553506367 1.1123701645013746
7.577340904976526 631.2782863969617 1.122035841523197
7.582568459929942 627.3423794877586 1.1179811202859764
7.5877960148833585 621.4536551237127 1.1134778366535354
7.593023569836775 607.7989258644498 1.1016730821956373
7.598251124790191 597.8255509262993 1.0921810206951936
7.603478679743607 586.0616481486767 1.080489647500376
7.608706234697023 574.4374801219309 1.0707398301002973
7.6139337896504395 561.9964513150891 1.058391721292552
7.619161344603856 552.2326325510339 1.0500491550772952
7.624388899557272 544.8852894311733 1.0408041678133717
7.629616454510688 539.432765463176 1.0353846617505216
7.634844009464104 535.4112054017008 1.0308306571071002
7.6400715644175206 532.8672523120666 1.0286954984520127
7.645299119370937 532.4743257321418 1.0287788122216939
7.650526674324353 535.3284374209229 1.0303466500955976
7.655754229277769 536.917650344321 1.0316343611411556
7.660981784231185 537.1855086812946 1.0308413995870183
7.666209339184602 542.0423196772367 1.0352960833716838
7.671436894138018 545.0728534936925 1.0374608090401447
7.676664449091434 550.5165110587202 1.041074636112426
7.68189200404485 555.7343042686392 1.044574130050109
7.687119558998266 561.3534383702797 1.0484718621064222
7.692347113951683 565.3118647500897 1.0519630181674111
7.697574668905099 571.9068602607815 1.0584774410850841
7.702802223858515 584.8660074529499 1.0705268693538492
7.708029778811931 595.8352422740874 1.0802595459076034
7.713257333765347 610.1257140252372 1.0919984794454687
7.718484888718764 615.5289311304463 1.095664759288686
7.72371244367218 623.4600188023479 1.1024287911016621
7.728939998625596 634.1429297433658 1.1103900481396596
7.734167553579012 646.8061173160944 1.1212350599800227
7.739395108532428 661.6354804674276 1.134072991106898
7.744622663485845 675.4482852914502 1.1456799684548133
7.749850218439261 687.2137479825468 1.1560586676701345
7.755077773392677 695.3299889444688 1.162677764939814
7.760305328346093 698.1453055668334 1.1658352862675267
7.765532883299509 697.7757495439486 1.1650296512801313
7.770760438252926 699.0346868827966 1.1649287405625885
7.775987993206342 695.7514093120674 1.160709293037134
7.781215548159758 695.7275253814914 1.1595864687233548
7.786443103113174 693.9922053465513 1.1577546458691177
7.79167065806659 689.1199243555719 1.154132151196845
7.796898213020007 678.598369924924 1.1450457622652646
7.802125767973423 669.6743340390838 1.136889317803896
7.807353322926839 663.744973967555 1.132071080288165
7.812580877880255 660.5438213311878 1.1279557348830336
7.817808432833671 659.5301529955875 1.1256050461551732
7.823035987787088 659.6006093664348 1.1240982190970796
7.828263542740504 660.8046184008346 1.1256281312163818
7.83349109769392 659.5267387363115 1.1247919470030756
7.838718652647336 661.1755830897051 1.1263603693072286
7.8439462076007525 660.4934524209395 1.1250105453717558
7.849173762554169 667.6562908537954 1.1307871208207632
7.854401317507585 675.4451269457954 1.1367426165947787
7.859628872461001 685.1523859821397 1.144307791717526
7.864856427414417 697.7729710044396 1.1538489091819808
7.8700839823678335 707.5826385385475 1.1609039798341323
7.87531153732125 720.9114378533661 1.1717855252603542
7.880539092274666 729.2855090919114 1.1773316851483977
7.885766647228082 732.0849032398561 1.1800065293039261
7.890994202181498 731.1845194043773 1.1783069140121063
7.8962217571349145 723.7972747084185 1.1732673525195425
7.901449312088331 711.5859171399491 1.1626095975812747
7.906676867041747 701.3251254153124 1.1551658179995632
7.911904421995163 686.7426638251941 1.1429039444356912
7.917131976948579 674.3295608866049 1.1320026981543658
7.9223595319019955 664.9026283052382 1.123336553807942
7.927587086855412 651.0262667539309 1.1106084008008645
7.932814641808828 641.7386432551446 1.1019780961054524
7.938042196762244 633.8959937677142 1.095173910612712
7.94326975171566 627.4382887868021 1.0888419824597262
7.9484973066690765 621.6402313178212 1.082806983456433
7.953724861622493 616.6915825843146 1.0773777772124873
7.958952416575909 613.252895404391 1.0732437448607892
7.964179971529325 610.4757959927983 1.0708315530402635
7.969407526482741 612.3051816713061 1.0723228896955501
7.9746350814361575 625.2851802208284 1.0829858988008856
7.979862636389574 640.2333008614318 1.0969820923828704
7.98509019134299 662.8790876480066 1.1154767022087053
7.990317746296406 693.2962513783237 1.1411576599345359
7.995545301249822 719.9824400409418 1.162961104884816
8.000772856203238 741.6386419379461 1.1790280694174693
8.006000411156654 751.7406891285823 1.1870270929139184
8.01122796611007 758.9772372015798 1.1922556207003794
8.016455521063486 752.8338668341821 1.1857116568593546
8.021683076016902 743.3036522515636 1.1765922767901875
8.026910630970319 733.5107318650222 1.1672825255891421
8.032138185923735 717.8531292405299 1.1556265329937527
8.037365740877151 708.1186630656933 1.1474635087347478
8.042593295830567 701.5632029218374 1.141667996443299
8.047820850783983 695.5133379471164 1.1364191106287918
8.0530484057374 695.2946991055164 1.1360362815199319
8.058275960690816 690.8009780918065 1.1321282838827205
8.063503515644232 685.6552933435516 1.1278525058174007
8.068731070597648 685.8231129675099 1.1275650827269694
8.073958625551064 686.1071142208855 1.1273465697607712
8.07918618050448 687.8297113211008 1.1280144482895735
8.084413735457897 690.2820786962775 1.1289493133646213
8.089641290411313 695.4278367026778 1.1333558172512745
8.09486884536473 703.5017867288557 1.1398227477320046
8.100096400318145 713.4570047660969 1.14838979693551
8.105323955271562 722.747291208584 1.1545373471538298
8.110551510224978 734.4410216865463 1.1623422147592415
8.115779065178394 747.8499112351979 1.1716950622224118
8.12100662013181 763.4397808067831 1.1842391193278088
8.126234175085226 780.246946875684 1.1968231984348767
8.131461730038643 798.0836912275487 1.2104308698908732
8.136689284992059 825.6872398518209 1.228898424962562
8.141916839945475 856.006380067218 1.2518117631456858
8.147144394898891 890.3801862512215 1.2766068776328232
8.152371949852308 927.5426379728171 1.3025447235648173
8.157599504805724 956.636330900369 1.3224455643843
8.16282705975914 987.0605150319245 1.3424637192575015
8.168054614712556 1007.2134925915667 1.356494515529693
8.173282169665972 1016.9949035989982 1.3609477404210488
8.178509724619389 1022.1018294776131 1.3636816039103328
8.183737279572805 1019.9231694737427 1.3608917922373605
8.188964834526221 1012.9216730116589 1.3551241525884512
8.194192389479637 997.881096914896 1.3447746004247771
8.199419944433053 980.4932094826936 1.3320032456727895
8.20464749938647 964.0709378763205 1.3205742615378417
8.209875054339886 948.0052575942233 1.3098149203096325
8.215102609293302 937.4462728645182 1.3043765967469936
8.220330164246718 920.6188083682013 1.2918860808577148
8.225557719200134 909.8490986533163 1.2840128249646672
8.23078527415355 897.974827417107 1.2732967178365204
8.236012829106967 887.4423656042483 1.2656260752642152
8.241240384060383 878.0576800223737 1.2575826352116917
8.2464679390138 864.1190801926967 1.2465046189424234
8.251695493967215 848.8330416178302 1.2350172646714714
8.256923048920632 837.1127068944008 1.2264820092442181
8.262150603874048 822.7982321392896 1.216353169499737
8.267378158827464 809.5072920960243 1.2070685883103356
8.27260571378088 795.9798769200077 1.196354853021639
8.277833268734296 782.7256604936831 1.1865748734247734
8.283060823687713 762.4475855311907 1.1717715148975227
8.288288378641129 741.0786639946365 1.1547913974979112
8.293515933594545 719.8006953096393 1.1369840070267312
8.298743488547961 705.0999577013387 1.1243071948157046
8.303971043501377 697.8551852525774 1.117879525501278
8.309198598454794 691.3217390822219 1.112812263218025
8.31442615340821 684.7190685242855 1.107228000115301
8.319653708361626 677.2929518768352 1.1007992314148543
8.324881263315042 670.3376980856193 1.0939483414564513
8.330108818268458 662.376503660716 1.0871689429837654
8.335336373221875 656.4869856840035 1.0823001785323856
8.34056392817529 652.5076048499877 1.0785279676148194
8.345791483128707 645.3039092638055 1.072155653833552
8.351019038082123 638.6890859143653 1.065585803801003
8.35624659303554 633.4891165083197 1.0606882130259743
8.361474147988956 627.3209269035627 1.0549332717607536
8.366701702942372 619.7265088838456 1.0478273120926564
8.371929257895788 615.928343942499 1.0440932370181244
8.377156812849204 613.6443847976474 1.0423225087539578
8.38238436780262 614.666210256457 1.0441468015920494
8.387611922756037 616.4268639411946 1.0471053633147303
8.392839477709453 613.0902619436113 1.0439330439086731
8.398067032662869 606.5123323421179 1.0374771920610046
8.403294587616285 601.5230238299339 1.032628515351842
8.408522142569701 596.8436796753317 1.0279318544022116
8.413749697523118 595.3470271729625 1.0262738874080306
8.418977252476534 594.8879987272442 1.0253380859682844
8.42420480742995 592.0340991697105 1.0220959266090606
8.429432362383366 588.5134246806756 1.019292223735238
8.434659917336782 587.502075709249 1.0183115779856495
8.439887472290199 588.6912415659039 1.0182102142183866
8.445115027243615 591.4972443059879 1.0199209582860669
8.450342582197031 592.8686960213137 1.0207194960973012
8.455570137150447 591.0778210411451 1.0190840807965058
8.460797692103863 591.4368385832943 1.0186336164134857
8.46602524705728 587.96223387069 1.015206970678367
8.471252802010696 590.5456726417242 1.0172510648995459
8.476480356964112 590.1075629921453 1.0159409131575134
8.481707911917528 592.4631564094921 1.018109436027476
8.486935466870944 591.6233108008795 1.0173727403861523
8.49216302182436 592.1488457728854 1.0177447521583889
8.497390576777777 595.26267926067 1.020075168282543
8.502618131731193 597.0633253309185 1.0215831437662637
8.50784568668461 600.7710920024916 1.025189416551747
8.513073241638025 604.4877115711565 1.028188633768797
8.518300796591442 601.1321408141971 1.0242604667297857
8.523528351544858 598.2987990054057 1.020660748340444
8.528755906498274 598.8023646135711 1.019680525942716
8.53398346145169 598.1776431697665 1.0192156963486074
8.539211016405106 596.9679912752912 1.0184727668023772
8.544438571358523 600.6523979645667 1.021784562942041
8.549666126311939 602.013087300104 1.0233104399390318
8.554893681265355 606.6561852564253 1.026691939768821
8.560121236218771 606.4636190614458 1.0244026397306516
8.565348791172188 607.3908237466172 1.0236224314714202
8.570576346125604 613.5867173591246 1.028576947412202
8.57580390107902 621.762878468354 1.0361804135423358
8.581031456032436 627.2650267068072 1.041335655309575
8.586259010985852 626.1384285553144 1.0400434754239425
8.591486565939269 628.375023793669 1.042080124559955
8.596714120892685 630.1264406747541 1.0431087219702675
8.601941675846101 632.3779641954052 1.0438694374470499
8.607169230799517 635.4695595932004 1.0451560846672947
8.612396785752933 637.7444226832599 1.0466061735185925
8.61762434070635 641.6571604152099 1.0496038401745749
8.622851895659766 646.9813080196628 1.0538170725971532
8.628079450613182 657.781710802319 1.0615323376311303
8.633307005566598 671.5996541732375 1.0724069543964696
8.638534560520014 681.9640345981362 1.0803833933083646
8.64376211547343 697.2309177387243 1.0913721350913859
8.648989670426847 715.7189675013257 1.1058203506905322
8.654217225380263 738.7681526548877 1.1241458550830543
8.65944478033368 765.1846846714416 1.1439641373608667
8.664672335287095 794.0606806477641 1.1642052913532137
8.669899890240512 827.2920682805203 1.1880013839957542
8.675127445193928 861.5821828501463 1.2125902890814504
8.680355000147344 889.7690238070899 1.2314694896407252
8.68558255510076 906.777428414606 1.2421140707357883
8.690810110054176 916.7396680425229 1.2481714946531246
8.696037665007593 920.1971570508874 1.2492328838363802
8.701265219961009 917.6718613618256 1.2464939603780725
8.706492774914425 907.53606957297 1.2392843567852314
8.711720329867841 888.196989263243 1.2266277708497597
8.716947884821257 869.4747016191843 1.2131334962206306
8.722175439774674 847.0008454078071 1.1971305674080572
8.72740299472809 825.5431613893153 1.181096764212805
8.732630549681506 809.4533812319894 1.1703810873627534
8.737858104634922 791.4566101409065 1.1574890898394585
8.743085659588338 784.6670689506049 1.153350787851947
8.748313214541755 774.5378857996216 1.146153773862435
8.75354076949517 771.4380621026147 1.14404544813362
8.758768324448587 766.4941944330457 1.1391998469201619
8.763995879402003 758.4190026023687 1.132690451337463
8.76922343435542 744.3370222050651 1.1208026198104069
8.774450989308836 731.1994449854672 1.10986173031789
8.779678544262252 721.3057133331981 1.1008186880575614
8.784906099215668 716.321036606307 1.095867256744692
8.790133654169084 716.0885146909504 1.0956489406447836
8.7953612091225 714.3131801516671 1.0942468637410239
8.800588764075917 709.8563092785058 1.0916877670809824
8.805816319029333 703.1138967396055 1.0859484899545944
8.811043873982749 697.3632525081141 1.081577754788213
8.816271428936165 689.6564080426976 1.074120170028249
8.821498983889581 686.1225411707369 1.0721076479372338
8.826726538842998 680.0704457414247 1.0673421887026586
8.831954093796414 679.6314940163419 1.066751643970204
8.83718164874983 678.0859869604218 1.0644551884507325
8.842409203703246 678.4144576898289 1.06372137221066
8.847636758656662 667.5561443547172 1.0547069118305274
8.852864313610079 666.1158217823622 1.0538090643379692
8.858091868563495 667.1267127817925 1.0539853960965366
8.863319423516911 671.6832969392016 1.0571399550348841
8.868546978470327 675.175048823922 1.0597107513865216
8.873774533423743 673.4222787446247 1.0584103599716155
8.87900208837716 672.7268617396116 1.0569377830042932
8.884229643330576 676.1273030556794 1.0587386319597483
8.889457198283992 683.4898593806627 1.0645808172668114
8.894684753237408 686.934893854835 1.0681877686476902
8.899912308190824 692.2319800422201 1.07266256004133
8.90513986314424 695.2449337833231 1.074553563625564
8.910367418097657 698.8296586410686 1.0752363934760611
8.915594973051073 706.3406158982251 1.0798388703121442
8.92082252800449 716.7404300340247 1.0864989853789264
8.926050082957905 726.9755226218172 1.0955333870724178
8.931277637911322 734.0766755975685 1.1003204488956058
8.936505192864738 742.565640382215 1.10663592709479
8.941732747818154 746.0569752442481 1.1091785892790915
8.94696030277157 755.1242653952031 1.115194147130868
8.952187857724986 761.8639939175772 1.1181713429045461
8.957415412678403 770.3399810117958 1.123541079644031
8.962642967631819 785.7184673392757 1.1341119920734162
8.967870522585235 794.5174033204675 1.1401011266073517
8.973098077538651 802.4894044753394 1.1446989133502539
8.978325632492067 808.1274318789215 1.1488646966707223
8.983553187445484 814.4730274996563 1.1541527611113294
8.9887807423989 825.1749640442396 1.16109206648869
8.994008297352316 831.866971520744 1.166007088647608
8.999235852305732 839.0931213971223 1.1716318599490878
9.004463407259149 845.1747702468349 1.1754628650312513
9.009690962212565 850.0052136700874 1.177790113398619
9.014918517165981 857.795169565035 1.1816055609160343
9.020146072119397 867.1496149368847 1.1876573601579044
9.025373627072813 881.0778740697879 1.1962837356348397
9.03060118202623 891.3301961341432 1.2020133455181699
9.035828736979646 907.2732252149331 1.2129887141312121
9.041056291933062 917.5141772585299 1.2199486382853775
9.046283846886478 933.8831681090995 1.2318611335959002
9.051511401839894 943.123111114736 1.2376189297175784
9.05673895679331 963.6216013723543 1.2498142900944154
9.061966511746727 987.8305848500947 1.264568645160984
9.067194066700143 1014.81055904137 1.2813542236727309
9.07242162165356 1044.281080843921 1.2973112521792236
9.077649176606975 1070.89845039403 1.3128576426687228
9.082876731560392 1101.5772351895812 1.3315449758840316
9.088104286513808 1135.2772215027862 1.3522344150308758
9.093331841467224 1170.7072022641812 1.3724226118516345
9.09855939642064 1208.6578133427379 1.3939550031797894
9.103786951374056 1239.6537063917647 1.4112479872075
9.109014506327473 1267.3404249208409 1.4259367483407523
9.114242061280889 1283.2194364174961 1.4345652958735913
9.119469616234305 1284.2747680728917 1.4335462001067019
9.124697171187721 1273.6039833150744 1.427054250773771
9.129924726141137 1252.2893745824517 1.4145980655366295
9.135152281094554 1220.2673613831014 1.3963818280149816
9.14037983604797 1191.649580849278 1.3802894016377274
9.145607391001386 1166.6944059898594 1.3650344821041729
9.150834945954802 1150.8393555145408 1.3551599543209079
9.156062500908218 1147.7811656606546 1.3538538060076473
9.161290055861635 1155.6744824245968 1.3696475364617957
9.16651761081505 1178.025925179564 1.3909016693887875
9.171745165768467 1207.4295115560526 1.4138109233183667
9.176972720721883 1228.1554906087176 1.4295807258502604
9.1822002756753 1243.8626997567726 1.4420967847822548
9.187427830628716 1245.8666599267738 1.4467067319210272
9.192655385582132 1243.4920648601535 1.4468783242242915
9.197882940535548 1246.2280821542147 1.4513778513821753
9.203110495488964 1244.3394021666102 1.452947435707849
9.20833805044238 1248.5836769909288 1.4592287410742075
9.213565605395797 1263.730909874067 1.4705940075136195
9.218793160349213 1286.6639681664344 1.4863963554919897
9.224020715302629 1323.8540314122274 1.5104830809828251
9.229248270256045 1378.378479526152 1.5423534502523049
9.234475825209461 1442.9925892679241 1.580391931852921
9.239703380162878 1516.6815700123034 1.6201060454934866
9.244930935116294 1611.9596466418263 1.6712658300871663
9.25015849006971 1695.208416797199 1.7145513636192797
9.255386045023126 1768.5456614492498 1.7516964825729089
9.260613599976542 1818.6994511127994 1.778083255106587
9.265841154929959 1819.6552929099346 1.7819886257021238
9.271068709883375 1770.104035699359 1.7598764641023066
9.276296264836791 1673.054811354351 1.713066808748467
9.281523819790207 1548.63508750441 1.6528812529453074
9.286751374743623 1407.9251296994742 1.5778342160097971
9.29197892969704 1273.306855848941 1.5026855247543829
9.297206484650456 1157.101514353517 1.4316953678107402
9.302434039603872 1061.0430281374877 1.3714104662014375
9.307661594557288 984.4012766708119 1.3229219613331085
9.312889149510704 934.1250769443687 1.2908530919720513
9.31811670446412 896.6405093445655 1.2662530682030428
9.323344259417537 870.578193973623 1.249484865685652
9.328571814370953 853.1014940972601 1.2386166018644356
9.33379936932437 846.4386834655846 1.2344452254828377
9.339026924277785 834.8449770071007 1.2269395204851294
9.344254479231202 825.4683474833727 1.2206292452910408
9.349482034184618 819.5986490470759 1.2172210135438801
9.354709589138034 810.7590263077502 1.2114780850417741
9.35993714409145 801.1525920984797 1.2041070662703561
9.365164699044866 792.1347316237154 1.198359094873794
9.370392253998283 779.0720422388573 1.189669559259215
9.375619808951699 770.2760828357062 1.1832467947325085
9.380847363905115 763.2081504649757 1.1780598242575517
9.386074918858531 760.1205742194913 1.1766959170891482
9.391302473811947 760.8590962212039 1.1790040990235704
9.396530028765364 759.6733180223931 1.1788659502208187
9.40175758371878 758.7963771596205 1.179018988821472
9.406985138672196 761.998958362177 1.1819872643592115
9.412212693625612 763.7721690349806 1.182359186389851
9.417440248579029 761.7052860549309 1.1682450372140707
9.422667803532445 758.2509826527934 1.159028093669886
9.427895358485861 754.7980498946231 1.1528303919657983
9.433122913439277 753.1084082281509 1.1489425921915717
9.438350468392693 751.1119415667204 1.1445553072557086
9.44357802334611 753.181964011303 1.1439430151719299
9.448805578299526 755.6884460267869 1.143325502478479
9.454033133252942 756.3374690244278 1.1418669442990133
9.459260688206358 756.3527973299367 1.140464511688911
9.464488243159774 761.9988397903752 1.1449016355870028
9.46971579811319 763.700131613987 1.1447844073597901
9.474943353066607 762.348343974034 1.1411973992625335
9.480170908020023 764.4509172121124 1.1392217092773806
9.48539846297344 765.9880455848624 1.1387740668089077
9.490626017926855 767.9334621396757 1.1390304754855394
9.495853572880272 771.3705300018918 1.141472998903749
9.501081127833688 771.4458309241968 1.1403500900136976
9.506308682787104 770.789276716442 1.13899542669983
9.51153623774052 770.5748856350045 1.1376040328447765
9.516763792693936 766.9331027849839 1.1339582596620512
9.521991347647353 767.7880481001378 1.1323738887470862
9.527218902600769 771.5481304347937 1.1339721979580764
9.532446457554185 775.7134888634156 1.1361596450824547
9.537674012507601 776.4263089034873 1.1347495693097391
9.542901567461017 780.5355072539456 1.1362122930329486
9.548129122414434 789.8292474996102 1.142620518092419
9.55335667736785 792.965887078451 1.1442897078112944
9.558584232321266 794.0121132764493 1.1437041799776164
9.563811787274682 794.2131951636927 1.143124415631831
9.569039342228098 792.7466092626568 1.142580896169005
9.574266897181515 790.0262223648967 1.1406260888904238
9.57949445213493 791.3856196150355 1.140682746679353
9.584722007088347 788.7781107501456 1.13674633192163
9.589949562041763 793.567386513029 1.1395290370782198
9.59517711699518 797.546474408411 1.1404523291642796
9.600404671948596 800.4989424431503 1.141882567258528
9.605632226902012 799.1064328492567 1.1396371409253354
9.610859781855428 797.4714747838514 1.1377198965403732
9.616087336808844 796.4793742826877 1.1366528693090932
9.62131489176226 797.1456803563959 1.1362786321647984
9.626542446715677 800.3092802616407 1.1383563388623155
9.631770001669093 796.6688845876814 1.1363101208127073
9.636997556622509 789.8764564741982 1.130779536884622
9.642225111575925 786.1952498117353 1.1264660535936526
9.647452666529341 782.1893951431326 1.122037909098237
9.652680221482758 782.511588639345 1.122254974154023
9.657907776436174 784.0778434043731 1.1229943008441516
9.66313533138959 784.4302921750856 1.1225042334782704
9.668362886343006 785.7174925100314 1.1236844347719992
9.673590441296422 784.7838525281497 1.1237570906052639
9.678817996249839 781.9321385505422 1.1207927134595248
9.684045551203255 780.7832725847753 1.119283466005992
9.689273106156671 781.4332911469699 1.118141972364716
9.694500661110087 781.5376359581127 1.1168864807941727
9.699728216063503 780.3393844013227 1.115804219340227
9.70495577101692 777.677222263911 1.1132476999581513
9.710183325970336 777.1879053609484 1.1131362681132977
9.715410880923752 777.3898349970025 1.112153961095255
9.720638435877168 777.6090453137047 1.1117124453456777
9.725865990830584 775.7654596325599 1.1103126938428203
9.731093545784 768.443400563119 1.1033686487642531
9.736321100737417 767.7962274239583 1.1025085157118188
9.741548655690833 769.6408272554525 1.1034545844588004
9.74677621064425 766.0752034078164 1.1003700492364754
9.752003765597665 764.2537886752008 1.098229378699674
9.757231320551082 761.3192617481683 1.0959495135638548
9.762458875504498 760.0668831100911 1.0949131601291164
9.767686430457914 762.3843401138405 1.0964261672062008
9.77291398541133 762.8947647336369 1.0956154186744764
9.778141540364746 759.1422536611844 1.0896284713214193
9.783369095318163 761.091891125349 1.090205902831735
9.788596650271579 760.4428521122333 1.089584097581504
9.793824205224995 762.3392786602021 1.092873418542862
9.799051760178411 765.5151022130375 1.0943896592475455
9.804279315131827 762.6046334853945 1.0910995656856624
9.809506870085244 758.2709646874697 1.0862221862866221
9.81473442503866 757.7350469684234 1.0848973377670093
9.819961979992076 762.6905747664701 1.0881360393920119
9.825189534945492 768.826803336057 1.0920194738953541
9.830417089898909 775.5531224356879 1.0965538786981623
9.835644644852325 775.9692710897647 1.0951096585772084
9.840872199805741 775.8262948698159 1.0944520105238502
9.846099754759157 777.7407336289954 1.0957842388718448
9.851327309712573 782.7295349720396 1.0997769880595651
9.85655486466599 785.3766311743515 1.1008353637440966
9.861782419619406 791.3256007824564 1.1049937713563502
9.867009974572822 797.3489321804764 1.1087444396894734
9.872237529526238 803.8230157933639 1.1130399508255824
9.877465084479654 810.9852429725833 1.11752853920899
9.88269263943307 816.9724619523763 1.1199131388197217
9.887920194386487 826.0404224888251 1.1252436465246356
9.893147749339903 833.9961877844279 1.1309274054787397
9.89837530429332 836.985635149095 1.1322704168672684
9.903602859246735 842.9420083887015 1.13593109849382
9.908830414200152 846.8740193977967 1.138320946516186
9.914057969153568 852.7200402983169 1.141961796843889
9.919285524106984 851.0946561322393 1.1404211145752632
9.9245130790604 850.626941455798 1.1387036600123435
9.929740634013816 848.885138969749 1.1367425175088368
9.934968188967233 847.9867909990113 1.1358133516465836
9.940195743920649 843.7947745686262 1.1332236294011044
9.945423298874065 843.9490588564132 1.1331556444909308
9.950650853827481 841.3835535876929 1.1312227175885659
9.955878408780897 842.4978991680429 1.1314024130586853
9.961105963734314 840.5936510451937 1.1301529408621407
9.96633351868773 833.1381211686386 1.1248950748535407
9.971561073641146 823.0293749810968 1.1169013177564573
9.976788628594562 818.1186217606844 1.1129300663794925
9.982016183547978 812.5049236230086 1.1086392025878071
9.987243738501395 808.4015027072262 1.1047238240413069
9.99247129345481 808.0255482614234 1.103641223575743
9.997698848408227 804.4498718813445 1.1009055035367132
10.002926403361643 799.3250440115618 1.0955845394975305
10.00815395831506 794.368916021236 1.0914448248535598
10.013381513268476 786.0902461503406 1.0854555312108183
10.018609068221892 781.4695077952043 1.0828510847582187
10.023836623175308 774.9464066241733 1.0780764682169846
10.029064178128724 772.3490241448499 1.0756763950082886
10.03429173308214 768.6877691526112 1.0723813827425992
10.039519288035557 765.6049129066956 1.0701544774424523
10.044746842988973 766.1726450990059 1.070799117141433
10.049974397942389 767.4100430068152 1.0718556849485412
10.055201952895805 767.6080508621795 1.0716581500484226
10.060429507849221 765.732291537787 1.0694900235055922
10.065657062802638 761.686280568232 1.0665854145764617
10.070884617756054 761.0990128250199 1.0659610578942658
10.07611217270947 764.4294110420519 1.0684750773352787
10.081339727662886 770.435117524963 1.0726251098694024
10.086567282616302 772.5351203211544 1.073924088781405
10.091794837569719 776.1463095561243 1.0755916076276963
10.097022392523135 776.8894013081538 1.0750138076968392
10.102249947476551 783.4098043307123 1.079783143109425
10.107477502429967 788.4377495168342 1.0822679284242778
10.112705057383383 787.7576344207206 1.0810926713688063
10.1179326123368 781.099425673162 1.076167897876967
10.123160167290216 776.1486662555624 1.0722063544043667
10.128387722243632 769.1896160656792 1.0674415888374125
10.133615277197048 762.5957818400485 1.0617570179801388
10.138842832150464 761.7141329414059 1.0595029059102952
10.14407038710388 756.2903411495735 1.055409860785466
10.149297942057297 752.9537186927987 1.0530845862601619
10.154525497010713 749.3294658152306 1.051797167423629
10.15975305196413 745.1721434535974 1.048825636765152
10.164980606917545 743.3550052643806 1.0473074145627288
10.170208161870962 741.3435358301263 1.0451167473074447
10.175435716824378 735.6412791337793 1.041040925559004
10.180663271777794 734.8188844163174 1.0405524834502546
10.18589082673121 730.5689625318992 1.0373882383179163
10.191118381684626 729.8778815072391 1.0367885199482103
10.196345936638043 730.4986865257438 1.0362200243195887
10.201573491591459 729.2223352515452 1.0348480871328503
10.206801046544875 727.2406006482676 1.0335456450601843
10.212028601498291 724.9141472580931 1.0311231398260368
10.217256156451707 724.962296965118 1.031152707008684
10.222483711405124 725.842957979269 1.0316495265406975
10.22771126635854 725.9482506254543 1.0314169318301896
10.232938821311956 723.0153065872172 1.0294176774489325
10.238166376265372 723.2096412385933 1.028898055970189
10.243393931218788 722.296245196848 1.0286789819592759
10.248621486172205 719.9771363696952 1.0267719270113975
10.253849041125621 721.2489935916042 1.027440982047549
10.259076596079037 718.9119825662469 1.0251892016565889
10.264304151032453 719.6526057227305 1.0255403152269513
10.26953170598587 721.8276307153664 1.0253690328834386
10.274759260939286 724.8042100550497 1.0265259651386556
10.279986815892702 728.2635837432776 1.0288153882106514
10.285214370846118 728.7819843698701 1.0303094831238984
10.290441925799534 732.8903541592526 1.0329241320921132
10.29566948075295 731.7088781478448 1.0319289653309354
10.300897035706367 731.4664641525301 1.029983157185041
10.306124590659783 739.433960951217 1.0349118919917286
10.3113521456132 743.7512575637165 1.0378516175414771
10.316579700566615 756.3804115800647 1.0467695820485385
10.321807255520032 764.9043219818986 1.052208175600547
10.327034810473448 773.0857490676441 1.0576218633756092
10.332262365426864 783.4009526708002 1.063767682253032
10.33748992038028 798.6980858482848 1.0735670582368082
10.342717475333696 808.0246759903299 1.0790454906750622
10.347945030287113 821.4909624997074 1.087113269856241
10.353172585240529 839.1153895581264 1.0985664540866418
10.358400140193945 853.3585966899726 1.107803460040681
10.363627695147361 862.6564208934233 1.1130912605827017
10.368855250100777 869.1552967067113 1.11725831173268
10.374082805054194 867.3681107282084 1.1153561385919672
10.37931036000761 865.2648967708071 1.113480298536686
10.384537914961026 858.1395729036343 1.1089920355607186
10.389765469914442 846.3198734402717 1.100544057644794
10.394993024867858 840.5294247619341 1.0965253327500066
10.400220579821275 834.3236158972971 1.0922625683937028
10.40544813477469 826.1534810566851 1.086401483331839
10.410675689728107 817.8917010094385 1.0809212273743127
10.415903244681523 812.8941545595254 1.077568362141355
10.42113079963494 814.8987693481228 1.0782446219861406
10.426358354588356 814.2374513302839 1.0775341955829876
10.431585909541772 812.4579492083278 1.0763631076466593
10.436813464495188 815.1404342770769 1.0793541243878375
10.442041019448604 812.510045835153 1.0775421430717667
10.44726857440202 806.3252593016633 1.0724288645359161
10.452496129355437 797.1966747495514 1.0657732190412723
10.457723684308853 782.0399189263612 1.055523199548986
10.462951239262269 772.0691807057007 1.0474410651346093
10.468178794215685 758.690345560297 1.0374942622056338
10.473406349169101 746.297527520526 1.0289096666948787
10.478633904122518 735.3878528058289 1.021611706028758
10.483861459075934 726.1448833291424 1.015316830113759
10.48908901402935 713.7365549323342 1.0063381534512488
10.494316568982766 705.8617491822437 0.9994808574740761
10.499544123936182 697.8631302454538 0.9931717886103166
10.504771678889599 688.0641895077599 0.985951514409817
10.509999233843015 683.8181673048739 0.9838834727754632
10.515226788796431 682.2093711914748 0.9826254667897146
10.520454343749847 677.5497861678537 0.9787293557916825
10.525681898703263 672.1148158706451 0.9742554562960886
10.53090945365668 669.9731269648144 0.9721692168624869
10.536137008610096 666.0584915228853 0.9693027435837768
10.541364563563512 668.858388687474 0.970719189753065
10.546592118516928 671.820448400637 0.9725379585653833
10.551819673470344 673.070427270512 0.9728884061207088
10.55704722842376 673.1316943826611 0.9724806396942405
10.562274783377177 669.6973648088748 0.9700018918609915
10.567502338330593 663.8553609280899 0.9658377038088227
10.57272989328401 660.2072665437225 0.963189177581511
10.577957448237425 660.2692436597158 0.9630070791062504
10.583185003190842 663.0537369288368 0.9642362266944713
10.588412558144258 659.8325991425748 0.9612104085164901
10.593640113097674 658.1007038060261 0.9596904805731543
10.59886766805109 654.9951887865924 0.957442306988212
10.604095223004506 651.9883914181381 0.9547725794945505
10.609322777957923 654.7296999346402 0.9571112514348428
10.614550332911339 656.9069995649932 0.9570742589316532
10.619777887864755 661.44528788301 0.9597668270062545
10.625005442818171 664.97546227906 0.9625300804018071
10.630232997771587 667.1756752907927 0.9641904961649292
10.635460552725004 668.6212769380307 0.9652698333983173
10.64068810767842 670.797670398099 0.9664995041407755
10.645915662631836 676.8102505399447 0.9704552870523205
10.651143217585252 683.7002232634533 0.975333700207857
10.656370772538668 692.2719192335494 0.9814346206649687
10.661598327492085 699.2425151336474 0.9857875837583339
10.666825882445501 709.5618867244398 0.9930625747923715
10.672053437398917 715.0317612925871 0.9951552744468095
10.677280992352333 723.1082590447085 1.0005894843950027
10.68250854730575 722.1381170021451 1.0000993219365475
10.687736102259166 724.0941069787722 1.0013710385235741
10.692963657212582 722.4815832197811 1.0001028961587788
10.698191212165998 719.671698397849 0.9976405206756751
10.703418767119414 716.9905559797998 0.9942529173368434
10.70864632207283 707.0681787919207 0.9869257264685963
10.713873877026247 701.6751610485238 0.9825845745208469
10.719101431979663 697.7491066588127 0.9796513930597284
10.72432898693308 693.8735848410169 0.9767995134431512
10.729556541886495 691.8777738252029 0.9753359615078075
10.734784096839912 689.8381166888947 0.9748229531571373
10.740011651793328 680.6781248302477 0.9682301230901614
10.745239206746744 671.818266478972 0.961546106700595
10.75046676170016 664.7059854300494 0.9560715759817525
10.755694316653576 659.0014488272527 0.9513539236727193
10.760921871606993 658.4025847415082 0.9499507612224147
10.766149426560409 664.045627552739 0.9535467446357248
10.771376981513825 663.6029667456836 0.9529497339441743
10.776604536467241 663.195305390502 0.9521464797240496
10.781832091420657 670.4685002730334 0.9567530526591513
10.787059646374074 672.7632500477191 0.9584254482052722
10.79228720132749 683.0500878616278 0.9663409820471486
10.797514756280906 693.0937685555957 0.9730835679884206
10.802742311234322 703.4490198704309 0.9803517810552932
10.807969866187738 718.950055485646 0.9904630512204289
10.813197421141155 737.1433051115574 1.0023507822781994
10.81842497609457 761.7086772201264 1.018634956062527
10.823652531047987 804.9536638023772 1.046014929234056
10.828880086001403 863.7806527679053 1.0832150104368927
10.83410764095482 941.5746858917524 1.1308730321204605
10.839335195908236 1040.596491477944 1.187876959093979
10.844562750861652 1140.0006502146596 1.2432605980711586
10.849790305815068 1223.7631698991063 1.287778908605971
10.855017860768484 1270.493647224076 1.3119587619785138
10.8602454157219 1268.3563020985193 1.3109708065075882
10.865472970675317 1224.432715863446 1.28689802377752
10.870700525628733 1152.7784090406672 1.2480239371572501
10.875928080582149 1074.6164719514543 1.2050430992064003
10.881155635535565 997.9256077331922 1.160898477502197
10.886383190488981 922.3275148712303 1.1158622421365205
10.891610745442398 860.436570383915 1.0778759941383222
10.896838300395814 809.4396884801957 1.043979577837469
10.90206585534923 773.5360418440339 1.0203122336174657
10.907293410302646 753.5745825452079 1.0061100943752563
10.912520965256062 736.2236198311575 0.9939831466328833
10.917748520209479 725.0152001006886 0.9863635968203353
10.922976075162895 716.744811234263 0.9807380958910137
10.928203630116311 709.9987485544709 0.9759674006153705
10.933431185069727 708.1324862670931 0.9747577963036546
10.938658740023143 708.3986787811255 0.9747797337282595
10.94388629497656 706.0667288043902 0.9732319600653354
10.949113849929976 704.9611967972926 0.9721866277615167
10.954341404883392 701.7207224280374 0.9689148316095335
10.959568959836808 697.617042357901 0.9655825207192319
10.964796514790224 696.3903149036128 0.9645855995588656
10.97002406974364 696.7837888622229 0.9679192928471774
10.975251624697057 695.161767265581 0.96989351462647
10.980479179650473 690.0567820470881 0.9682274612368301
10.98570673460389 682.988090638452 0.9644373669425076
10.990934289557305 680.7210756268784 0.9635420222872411
10.996161844510722 675.040807030282 0.9604323866329875
11.001389399464138 668.3844916258333 0.9562610805112123
11.006616954417554 663.3345499465362 0.9534442370219107
11.01184450937097 656.0783300852271 0.9489894442252018
11.017072064324386 651.1409895495896 0.9461642745307516
11.022299619277803 650.688201197586 0.9462039862516318
11.027527174231219 645.6614653096545 0.9432785553959123
11.032754729184635 645.0342442647723 0.9432848513664805
11.037982284138051 639.8567317928733 0.9404528260869399
11.043209839091467 633.8112095898549 0.9364144172946187
11.048437394044884 631.6570453416341 0.9347450061825602
11.0536649489983 627.6770580556077 0.9321304923645282
11.058892503951716 626.3627516813326 0.9308918332234332
11.064120058905132 626.3969867487241 0.9311059417179806
11.069347613858548 622.0815224670396 0.9286451246767563
11.074575168811965 617.8852422621618 0.9257310218916657
11.079802723765381 611.9898037866226 0.9215588630132056
11.085030278718797 607.8071528548552 0.9188561475668373
11.090257833672213 607.041170215555 0.9183996758017328
11.09548538862563 607.0543132162442 0.9185133232267249
11.100712943579046 607.0648282964863 0.9189518482532979
11.105940498532462 602.6057335964944 0.915707576528378
11.111168053485878 602.9872355578933 0.916139702529862
11.116395608439294 596.9787887586455 0.9119359304503682
11.12162316339271 594.692232012928 0.9101823465946477
11.126850718346127 589.3705739074453 0.9064064348737161
11.132078273299543 584.1287693008616 0.9027752491696015
11.13730582825296 579.8247252721349 0.8995458750959555
11.142533383206375 577.2918592947341 0.898244906541744
11.147760938159792 574.9862619458322 0.8964889168439569
11.152988493113208 574.4272174559384 0.8959854355220606
11.158216048066624 571.6891558927302 0.8941363495282573
11.16344360302004 568.9740014826372 0.8918363257421847
11.168671157973456 562.6137042946124 0.8867780174873217
11.173898712926873 561.2782853817954 0.886369324262425
11.179126267880289 554.5782653871194 0.8813028889487294
11.184353822833705 553.950055020259 0.8807724619343662
11.189581377787121 553.6382801654732 0.8811351986484417
11.194808932740537 548.5829274185006 0.8773782639210959
11.200036487693954 549.6784477850733 0.8780956710044685
11.20526404264737 550.4524145678213 0.8792516437919896
11.210491597600786 545.9782927592205 0.8751972417563525
11.215719152554202 545.4274191567298 0.874780785001537
11.220946707507618 541.3916806382498 0.8717181423851099
11.226174262461035 538.350914260569 0.8692980655189553
11.23140181741445 538.2043583516249 0.8701198955011666
11.236629372367867 537.6447255413427 0.8697896280962619
11.241856927321283 536.0617921354324 0.868813181083125
11.2470844822747 533.6544163402425 0.8669805127909205
11.252312037228116 532.7953541371357 0.8658034207354375
11.257539592181532 531.6255562202144 0.8646479908300407
11.262767147134948 531.3713645204675 0.8643579238336283
11.267994702088364 528.954082913896 0.8621256810744323
11.27322225704178 528.0876875263909 0.8619046039466826
11.278449811995197 526.4837329078055 0.8607772450416246
11.283677366948613 523.363253595113 0.857957953520343
11.288904921902029 524.1889817713911 0.8584757947810462
11.294132476855445 524.68297882646 0.8581427279293519
11.299360031808861 521.1059637344666 0.8552412788609438
11.304587586762278 520.1145828485824 0.8542659233854134
11.309815141715694 519.3731733141946 0.8534619269673652
11.31504269666911 520.7670123435856 0.8549229405610864
11.320270251622526 523.1824353811235 0.8561028888933857
11.325497806575942 522.3824739641848 0.8549652639097116
11.330725361529359 520.4593926840024 0.8531379434327174
11.335952916482775 522.3560197231759 0.8548704567264537
11.341180471436191 522.0636809693754 0.8546848470960795
11.346408026389607 520.7825848843474 0.8541734812448278
11.351635581343023 520.1152552049092 0.8535106787406802
11.35686313629644 518.0880356768544 0.8516394661233337
11.362090691249856 517.6428068339103 0.8507472012285331
11.367318246203272 518.0172997255781 0.850940792750155
11.372545801156688 517.2678768368437 0.8505830967486485
11.377773356110104 513.6842888716903 0.8475235446783655
11.38300091106352 514.7206914485491 0.8489692729794982
11.388228466016937 517.7206736428888 0.8509248781855726
11.393456020970353 519.2156044295244 0.8517936709040532
11.39868357592377 522.1194415217986 0.8542253338290975
11.403911130877185 520.6516957821998 0.8530366332078918
11.409138685830602 519.4048025085191 0.8520509639697018
11.414366240784018 520.084489594255 0.8527306495080877
11.419593795737434 519.4613999841384 0.8524017016437186
11.42482135069085 520.6046327959127 0.8537325718044971
11.430048905644266 519.652412185894 0.8529504897949067
11.435276460597683 517.2483288246445 0.8506559749470843
11.440504015551099 518.8284864587476 0.852160857029345
11.445731570504515 522.6717862053159 0.8550069843588151
11.450959125457931 525.8521110166126 0.8571487657931054
11.456186680411347 527.2295771441399 0.8581530178717128
11.461414235364764 529.3979551680792 0.8597764990042347
11.46664179031818 528.517516240284 0.8590641419116167
11.471869345271596 531.8618749899559 0.8617463307429499
11.477096900225012 533.5822271246981 0.8643396189499496
11.482324455178428 537.4817230015599 0.874882815732226
11.487552010131845 541.8885646673757 0.881338124275505
11.49277956508526 545.420720521668 0.8862165171518489
11.498007120038677 549.5174196736148 0.8911497941772627
11.503234674992093 554.3046796197526 0.895483252284267
11.50846222994551 557.1907837082568 0.8986840437388979
11.513689784898926 559.559067156689 0.9017406348619836
11.518917339852342 559.5058722240694 0.9025675623320659
11.524144894805758 557.1566312476263 0.9020766825576063
11.529372449759174 551.1994893532874 0.8982408334920554
11.53460000471259 547.624929237508 0.8959907504372151
11.539827559666007 544.5209494270453 0.8942635412034298
11.545055114619423 541.0438253729221 0.8918894243944032
11.550282669572839 538.1643552998711 0.8900028348562252
11.555510224526255 533.3587267809909 0.8870386819268343
11.560737779479672 529.80823086963 0.8847400655960926
11.565965334433088 530.9647864244906 0.886373084043749
11.571192889386504 530.5642314518183 0.8874665892849664
11.57642044433992 533.3956044553003 0.8907373326791987
11.581647999293336 530.4606998014108 0.8894691502861058
11.586875554246753 526.1623410828729 0.8865030592044986
11.592103109200169 524.0027894894166 0.8845321230331622
11.597330664153585 519.4624212392563 0.8809316830330822
11.602558219107001 518.6609807575181 0.8803686612373499
11.607785774060417 516.8112919174687 0.8789063860851096
11.613013329013834 513.1074657786476 0.8763974192534559
11.61824088396725 504.8121881975333 0.8699804421136652
11.623468438920666 500.8403326155569 0.866942216781018
11.628695993874082 492.914906901691 0.8607362880391919
11.633923548827498 490.237926122954 0.8593896296345686
11.639151103780915 487.65756434433086 0.8576763720194526
11.64437865873433 483.9689561667274 0.8554103136090158
11.649606213687747 480.32995339252074 0.852561007642171
11.654833768641163 472.0169354704837 0.8454602179439397
11.66006132359458 467.0757970605358 0.841466483191182
11.665288878547996 468.3230930104837 0.8427201900075119
11.670516433501412 466.9975100755856 0.8419508859997415
11.675743988454828 469.16202553514717 0.8448918239540977
11.680971543408244 466.2569903200105 0.8424489372845773
11.68619909836166 463.17320336984875 0.8402598214033454
11.691426653315077 463.7412964214283 0.8418932780103232
11.696654208268493 460.0924929125292 0.8385709608234778
11.701881763221909 457.4670055504304 0.8372680424957124
11.707109318175325 454.8326906469092 0.8351471473988114
11.712336873128741 451.46856412145627 0.8314503402389853
11.717564428082158 454.606030590362 0.8346344193646622
11.722791983035574 454.31948422758364 0.83437641271999
11.72801953798899 451.1401745417735 0.8323885208505052
11.733247092942406 448.2648249296125 0.830644989298947
11.738474647895822 447.6212016166621 0.8303690310716181
11.743702202849239 448.2552683154001 0.8313265231841324
11.748929757802655 449.79624992714724 0.833249032444996
11.754157312756071 450.6162747969685 0.8337317811165351
11.759384867709487 450.0856696600974 0.8334242705203599
11.764612422662903 451.50942160060913 0.8351975646339812
11.76983997761632 452.3573769869545 0.8363805086186958
11.775067532569736 453.23617609989196 0.838150723586644
11.780295087523152 457.1227054120474 0.8422937100255441
11.785522642476568 459.43904197611755 0.8435232111492853
11.790750197429984 461.58986843731617 0.8457686890982139
11.7959777523834 466.7032869552497 0.8500983873116461
11.801205307336817 471.2540593642691 0.8535377240655067
11.806432862290233 478.236638195044 0.8594810114766768
11.81166041724365 483.9625095051034 0.8633235694147443
11.816887972197065 488.3205321768229 0.8666726359285246
11.822115527150482 494.40222285556143 0.8719457084823089
11.827343082103898 495.45283759664426 0.8727570511213902
11.832570637057314 499.04652399742577 0.8762653061928328
11.83779819201073 498.2406718782883 0.8762537956950471
11.843025746964146 488.70023067133934 0.8682716008665802
11.848253301917563 486.17249529495604 0.8670418801457085
11.853480856870979 483.06003863809553 0.8649573014836117
11.858708411824395 478.1367723606189 0.8605570443807989
11.863935966777811 474.4038511567437 0.857484258748679
11.869163521731227 470.6956307262605 0.8541118402717621
11.874391076684644 469.25982333536473 0.8525962960793938
11.87961863163806 470.8074515259928 0.8545102133917472
11.884846186591476 470.5908036272825 0.8541716664658766
11.890073741544892 470.4437037359026 0.8539895858446617
11.895301296498308 473.9972615969869 0.8571976383120787
11.900528851451725 473.495859907326 0.8569961822552081
11.90575640640514 476.27164520430955 0.8600684714731961
11.910983961358557 478.1308477175322 0.8624857980507609
11.916211516311973 481.3211810875376 0.8660888816009055
11.92143907126539 484.23227135660363 0.8689602719445069
11.926666626218806 487.1133054280028 0.8718111249898556
11.931894181172222 489.31416147423187 0.8736033545852995
11.937121736125638 491.8132717023998 0.8760486124843859
11.942349291079054 493.7807841372569 0.8779175876423256
11.94757684603247 490.78457466944315 0.8751792690453715
11.952804400985887 490.82479105641255 0.8758475322848646
11.958031955939303 491.8502141232676 0.8772753858137522
11.963259510892719 491.5184576187264 0.8771039882734705
11.968487065846135 490.30649485537765 0.8768573239005251
11.973714620799552 485.1111108635865 0.8724144722637769
11.978942175752968 483.54607615506677 0.8711313362679438
11.984169730706384 481.6116072766253 0.8697120932259951
11.9893972856598 480.2026878313918 0.8681925397429604
11.994624840613216 478.0707848107973 0.8664979535950567
11.999852395566633 476.6786542484449 0.8653226049268442
12.005079950520049 480.1836656001259 0.868354784211031
12.010307505473465 484.1467809786696 0.8720802329424858
12.015535060426881 487.93533432589595 0.8758405781355906
12.020762615380297 493.38284823851404 0.8809676034524133
12.025990170333714 500.02439170889784 0.887597758240143
12.03121772528713 509.83543370162266 0.8964190338977196
12.036445280240546 525.2461385195218 0.909284567733868
12.041672835193962 540.0290429796893 0.9219002182629935
12.046900390147378 561.1336240440063 0.939598633098728
12.052127945100795 591.6863515627102 0.9650672897681101
12.05735550005421 634.7714718770021 0.9998221115382829
12.062583055007627 686.8479904162767 1.0403628430279344
12.067810609961043 748.4063938270914 1.0861481384668723
12.07303816491446 818.0400907395176 1.1356993966228466
12.078265719867876 900.5193427749397 1.1918851427868262
12.083493274821292 991.2389566888951 1.2506395459921449
12.088720829774708 1076.2862261014811 1.3037627723980751
12.093948384728124 1143.745480017991 1.3441500817811176
12.09917593968154 1183.865507929033 1.3677842074013153
12.104403494634957 1188.79695448729 1.3713285890243532
12.109631049588373 1159.874800355985 1.3543662744263467
12.114858604541789 1108.7524950312807 1.3245340844587783
12.120086159495205 1048.6926556238539 1.2888989277360867
12.125313714448621 973.9485711869396 1.2419566245892284
12.130541269402038 900.019928900655 1.194404645963762
12.135768824355454 833.6804628750792 1.1499163929553469
12.14099637930887 770.6941995561763 1.1054675047603613
12.146223934262286 725.914745503386 1.0734841776844783
12.151451489215702 684.3860786676221 1.042450793095021
12.156679044169119 645.0757494576728 1.0120942746539299
12.161906599122535 612.8730212125145 0.9871614142599363
12.167134154075951 580.2164296957334 0.9604321927028092
12.172361709029367 552.2943091488177 0.9376840886137604
12.177589263982783 531.4584740648153 0.9207359709607109
12.1828168189362 512.8520049543364 0.9042777463282683
12.188044373889616 497.02769291026243 0.8907198841947858
12.193271928843032 485.7411981492071 0.8805565510751217
12.198499483796448 477.4488319751677 0.8727623873336928
12.203727038749864 470.6365309138121 0.8674606628085959
12.20895459370328 467.48522014368814 0.8648727046906592
12.214182148656697 458.6238462071041 0.8568436167090198
12.219409703610113 450.8332663363123 0.8507142674913618
12.22463725856353 447.67226843276177 0.8480974859543582
12.229864813516945 443.0034849486252 0.8447104482778811
12.235092368470362 439.5461690112611 0.8415394553369069
12.240319923423778 437.9900935548864 0.839766865828914
12.245547478377194 437.525157322753 0.8391097027263118
12.25077503333061 437.3584314442158 0.8387374593264079
12.256002588284026 436.9389758122272 0.8380540929788534
12.261230143237443 435.67641464826977 0.8372994355531016
12.266457698190859 435.63307228618794 0.8380480704534928
12.271685253144275 437.4531089393354 0.839894626471852
12.276912808097691 435.51461669925595 0.8382790689658709
12.282140363051107 431.9675084745296 0.8350340038921057
12.287367918004524 431.11079498446816 0.8341915972557286
12.29259547295794 427.3822248453196 0.8306509145983222
12.297823027911356 427.78657248655503 0.8311027722966172
12.303050582864772 428.24726895030176 0.8314803322693829
12.308278137818188 431.80518154154305 0.8350284396458905
12.313505692771605 434.66188858196733 0.8415419239707554
12.31873324772502 433.6772062576954 0.8499806988170674
12.323960802678437 430.66013525251 0.8520389787669503
12.329188357631853 428.2456523589706 0.8534783953846555
12.33441591258527 422.3535304145672 0.8505671556845819
12.339643467538686 422.03126610563595 0.8528648225482016
12.344871022492102 419.586135622857 0.8530894984315627
12.350098577445518 418.1926369442005 0.8549014337492259
12.355326132398934 418.18556488956045 0.8580282110107732
12.36055368735235 415.5966787688598 0.8587734161780294
12.365781242305767 412.65792024754205 0.8584967420555476
12.371008797259183 409.36318151635055 0.8576311197744951
12.376236352212599 407.9950815109793 0.8579904055836294
12.381463907166015 404.50060463808677 0.8553672766887669
12.386691462119432 401.8740030173053 0.854709953145731
12.391919017072848 399.26324596964895 0.8540844288686403
12.397146572026264 393.4376013758655 0.849855400875396
12.40237412697968 390.63551908354617 0.8488908027482628
12.407601681933096 384.97738088497755 0.8442691279412055
12.412829236886513 384.5062108708871 0.8456520843417631
12.418056791839929 385.1029838473182 0.8478618595621091
12.423284346793345 384.96491612618746 0.8488175975546237
12.428511901746761 384.0568864709089 0.8500451399759787
12.433739456700177 380.45235432785626 0.8477084644899543
12.438967011653594 377.6425291167342 0.8463775305107283
12.44419456660701 374.2689614291377 0.8435860558625555
12.449422121560426 376.54773833177813 0.8468896653924761
12.454649676513842 377.8515878872046 0.85037912408789
12.459877231467258 379.30441731980073 0.8538928622012837
12.465104786420675 376.3642196781214 0.8517770428122087
12.47033234137409 374.84385025158934 0.8514431476230133
12.475559896327507 371.397140340037 0.8483583192014656
12.480787451280923 370.5565107031781 0.8485978627997077
12.48601500623434 370.5648994755802 0.850207793599934
12.491242561187756 373.3394687964595 0.8542280266075304
12.496470116141172 374.26121371200657 0.8556909278827962
12.501697671094588 378.92912740004795 0.8618406258812104
12.506925226048004 380.3090478167738 0.8642582561840947
12.51215278100142 376.1040504984906 0.8605466340855984
12.517380335954837 371.2594049084495 0.8565440789551013
12.522607890908253 368.86139255125624 0.8553153053406517
12.527835445861669 363.4441810763981 0.8498364750083368
12.533063000815085 366.63618712926404 0.8545897488874905
12.538290555768501 366.1416709416725 0.8548356579612966
12.543518110721918 367.7713114557169 0.8583892779021199
12.548745665675334 370.3818943499702 0.8627706879192152
12.55397322062875 367.9413915397729 0.8618017536415027
12.559200775582166 368.23951006228003 0.8634627464828905
12.564428330535582 365.6471131792065 0.8564332075838919
12.569655885488999 364.1628719855797 0.8467036208855263
12.574883440442415 365.61160490297146 0.8436909215898151
12.580110995395831 366.7789120627794 0.8428893892354963
12.585338550349247 363.94640991297416 0.8371770590483079
12.590566105302663 358.6004721849718 0.8285375107408708
12.59579366025608 353.3926488241756 0.8210410868300019
12.601021215209496 354.33150003672637 0.8189353830150902
12.606248770162912 356.0830929801142 0.8181171242347854
12.611476325116328 358.00724924217525 0.8184914148812966
12.616703880069744 359.32076989096527 0.8188833357405741
12.62193143502316 361.31619526269975 0.8201957237260233
12.627158989976577 367.15576182874645 0.8261688654203744
12.632386544929993 371.1105936304395 0.8300748963570451
12.63761409988341 375.9764354335158 0.8347471132146662
12.642841654836825 376.01203137441286 0.8346856094462765
12.648069209790242 379.6639280209852 0.8391368747994432
12.653296764743658 384.3720516824248 0.8438971157079149
12.658524319697074 387.855510791664 0.846907634318463
12.66375187465049 393.0971735098058 0.8513675750192774
12.668979429603906 396.9933826244327 0.8530864757233472
12.674206984557323 405.7469367725047 0.861253854222273
12.679434539510739 414.4950767958748 0.8701255021824256
12.684662094464155 424.3598254683412 0.8792688091442037
12.689889649417571 430.86690044567473 0.8858858987837754
12.695117204370987 434.961438411649 0.8889544676640669
12.700344759324404 439.82927111006194 0.8932739018540866
12.70557231427782 441.3902412982573 0.894841379322974
12.710799869231236 440.7256138152624 0.893038752909204
12.716027424184652 440.0695220744587 0.8917748055412371
12.721254979138068 439.01051625189587 0.8911542469807391
12.726482534091485 441.2230453432996 0.8927218759593257
12.7317100890449 448.0914090272605 0.8992708981313777
12.736937643998317 453.51688263709036 0.9043141877489943
12.742165198951733 464.35257267845117 0.9142115069636725
12.74739275390515 479.5700983005352 0.929211891877251
12.752620308858566 501.3361858109335 0.949814916593731
12.757847863811982 523.3504562004808 0.969510620307436
12.763075418765398 535.6287770043759 0.9808795198153377
12.768302973718814 539.7993701975661 0.9836940367908436
12.77353052867223 536.133824367665 0.9797523911079387
12.778758083625647 529.8134981771026 0.9733931582262955
12.783985638579063 520.3396280303275 0.9638377983277134
12.789213193532479 515.7895931123451 0.9592022522800012
12.794440748485895 514.280144487817 0.9573311301833921
12.799668303439312 522.9335844641208 0.9645936050526773
12.804895858392728 535.944977922364 0.9765079735300181
12.810123413346144 555.3014200011824 0.9937398792377463
12.81535096829956 576.4453240685019 1.0120145103293803
12.820578523252976 600.4534835338086 1.032957722960453
12.825806078206393 630.3115997682562 1.0581668796609174
12.831033633159809 668.1294327856658 1.0891097383867596
12.836261188113225 701.0813383299521 1.1156192492363972
12.841488743066641 731.2022452675632 1.139031108082711
12.846716298020057 745.7462930467141 1.1502259810120017
12.851943852973474 737.9554436492774 1.144113671733339
12.85717140792689 709.2452039505324 1.1212744848053449
12.862398962880306 663.9207599059977 1.0844344542986724
12.867626517833722 613.2217786448377 1.042481042765362
12.872854072787138 563.8496164122334 0.9990694990560101
12.878081627740555 525.5611407128109 0.9644544790316952
12.88330918269397 495.40362601618796 0.9364331834926476
12.888536737647387 473.09152462215394 0.9145048787939014
12.893764292600803 456.6159443404698 0.8985071466921989
12.89899184755422 445.3536886404436 0.8873476808272968
12.904219402507636 440.1796108796354 0.8816465967676325
12.909446957461052 438.868217073456 0.8797302372719957
12.914674512414468 433.67674117277016 0.8745302816644122
12.919902067367884 429.76362387346046 0.8700699278053059
12.9251296223213 423.3983823478111 0.8635911673564042
12.930357177274717 418.53966873268166 0.8580258989316212
12.935584732228133 413.92135723915317 0.8518568540610783
12.940812287181549 409.90338609479124 0.8471711050685102
12.946039842134965 407.2272382832056 0.8439834928410516
12.951267397088381 405.51819277009565 0.8422123106604317
12.956494952041798 406.81479734477705 0.8438710665504437
12.961722506995214 408.4524550002471 0.8448809527979038
12.96695006194863 406.2898178653367 0.8430425864328176
12.972177616902046 403.04567900902686 0.8404741197462724
12.977405171855462 393.8607469200875 0.8310469348728216
12.982632726808879 392.6056506552915 0.8301678647117745
12.987860281762295 391.2208334175099 0.8283691972096477
12.993087836715711 391.31156386706647 0.8282340735996933
12.998315391669127 388.90442175977796 0.8253299562741838
13.003542946622543 387.63314189700276 0.8235486852518458
13.00877050157596 386.0364715333565 0.8224759874341031
13.013998056529376 384.8884972478953 0.8207631165872192
13.019225611482792 385.5313830343372 0.8220981066686808
13.024453166436208 388.85589538159684 0.8258290119505374
13.029680721389624 391.0549408207508 0.8281991510109507
13.03490827634304 392.73056322467386 0.83015838712489
13.040135831296457 395.5968619017915 0.834268129183698
13.045363386249873 397.33386427757557 0.8375861600883986
13.05059094120329 399.6725510417048 0.8394337224116396
13.055818496156705 401.67504061852117 0.8413837480522828
13.061046051110122 407.21791586994465 0.8457751165730155
13.066273606063538 415.01509203387735 0.8529538966645916
13.071501161016954 424.44828915653 0.8622652275504576
13.07672871597037 434.55153592334455 0.8721169382014458
13.081956270923786 448.66783087396306 0.8856165784223288
13.087183825877203 465.3392405289374 0.9019274672724344
13.092411380830619 484.8745130884363 0.9202187469461761
13.097638935784035 510.27061368146525 0.9434760524273997
13.102866490737451 537.720783167603 0.9684053920650663
13.108094045690867 563.002562079241 0.9904926678602471
13.113321600644284 583.4150317832799 1.0084025300961919
13.1185491555977 595.8004193512819 1.0189778131144365
13.123776710551116 612.239650026975 1.03268135441263
13.129004265504532 626.289778654926 1.0449112204927835
13.134231820457948 636.8457448734879 1.0536810972577177
13.139459375411365 645.8043349252242 1.0612017628312473
13.14468693036478 647.6601038862085 1.062815154190979
13.149914485318197 643.6165521440817 1.0594395820683988
13.155142040271613 634.418783417361 1.0521054253232618
13.16036959522503 623.5991040666495 1.0434293198200089
13.165597150178446 610.4842247574068 1.0326352554079294
13.170824705131862 596.4529067947262 1.0212509490320254
13.176052260085278 580.3498009207124 1.0077330941668148
13.181279815038694 563.1576752823336 0.9928854540935356
13.18650736999211 548.2447151507795 0.9800861421632228
13.191734924945527 530.7459031061029 0.9644496910420035
13.196962479898943 513.0332675813421 0.9481031497867586
13.202190034852359 493.2558927111896 0.9297048018635634
13.207417589805775 476.5251819720102 0.913625372365997
13.212645144759191 464.2650504732064 0.9020411045192718
13.217872699712608 454.0070948469523 0.8922084091961112
13.223100254666024 444.46578641956063 0.8832360392472007
13.22832780961944 434.3002655446375 0.8729758743081626
13.233555364572856 423.607723063288 0.8628412190698925
13.238782919526273 412.4863925393424 0.8526430297614395
13.244010474479689 403.2761758637313 0.8431919625108936
13.249238029433105 394.16648993668014 0.8332962213256662
13.254465584386521 387.73663823479893 0.8262415355044045
13.259693139339937 382.68791769737584 0.821075373516475
13.264920694293354 374.67619086513395 0.812939083517683
13.27014824924677 368.87136435672204 0.8064804056727105
13.275375804200186 364.8050217861333 0.802239841735623
13.280603359153602 360.09641199245465 0.7973931741449022
13.285830914107018 357.5562020328416 0.7947660890091435
13.291058469060435 354.91834225974685 0.7923245756182625
13.29628602401385 355.4717954513401 0.7930419985865389
13.301513578967267 357.7410734128559 0.7959241616184937
13.306741133920683 357.5915478182162 0.7961418846218766
13.3119686888741 355.2912881960429 0.7936024678563208
13.317196243827516 353.2082490369607 0.7918746950218315
13.322423798780932 350.8038455971003 0.7886063542071745
13.327651353734348 348.4575689577661 0.7856915050136359
13.332878908687764 345.0765659160387 0.782266445801812
13.33810646364118 343.9431298365734 0.7821747101461627
13.343334018594597 344.6383230366961 0.7841005278087306
13.348561573548013 344.41312839762674 0.7841245886446039
13.353789128501429 344.98005741113616 0.7847554983036237
13.359016683454845 344.5994664180246 0.7839304034997275
13.364244238408261 348.27446710243646 0.7869396869931161
13.369471793361678 355.8636209662086 0.7945996861845334
13.374699348315094 362.4490186093006 0.8011384914964444
13.37992690326851 368.229108163361 0.8077120123031083
13.385154458221926 374.03509951239596 0.8140223055659791
13.390382013175342 376.62878824310116 0.8162292500136508
13.395609568128759 378.94983132750593 0.8183534743984356
13.400837123082175 378.6635768993068 0.8177430751541492
13.406064678035591 377.11522423187034 0.8166160635580516
13.411292232989007 372.36945303184154 0.8112625922257977
13.416519787942423 369.2763524687638 0.8074683803130782
13.42174734289584 364.93622263138116 0.8028922057454473
13.426974897849256 361.7859003141679 0.7993454707792759
13.432202452802672 360.82675191656807 0.7988839788751589
13.437430007756088 355.78259519285444 0.7944111305485206
13.442657562709504 350.98022148256314 0.790739857465212
13.44788511766292 344.26114495368995 0.7849029060800587
13.453112672616337 338.7364691532954 0.7772942216455799
13.458340227569753 338.05710399074684 0.7755611360016322
13.46356778252317 337.060084407886 0.7743948434364772
13.468795337476585 333.6164275879494 0.7700997767477185
13.474022892430002 330.64769615189 0.7671653263727184
13.479250447383418 327.5201358013394 0.7633515943084017
13.484478002336834 327.04109519273993 0.7631002905513512
13.48970555729025 326.65608865776414 0.7633502888747331
13.494933112243666 323.1610501270222 0.7606851704484413
13.500160667197083 322.7410755030065 0.7597221092326314
13.505388222150499 321.7995245978434 0.7576420786682286
13.510615777103915 324.214562992203 0.7610962519358947
13.515843332057331 326.4111628589809 0.763090515451002
13.521070887010747 327.66258184706885 0.7649658124036667
13.526298441964164 329.25126078165255 0.7685337441117907
13.53152599691758 329.89771574834367 0.768271805134859
13.536753551870996 330.9166987575547 0.7693189943002806
13.541981106824412 331.32197194276364 0.7690800127511794
13.547208661777828 334.04708880030614 0.7710659533965749
13.552436216731245 336.42918107951874 0.7744477563753932
13.55766377168466 336.45892924724234 0.7741505333516601
13.562891326638077 332.8978790543259 0.7696475516804728
13.568118881591493 333.4981250912357 0.7703225421784176
13.57334643654491 333.36759943517905 0.7710813339550896
13.578573991498326 333.4095476268921 0.7719615545692297
13.583801546451742 329.9140949918259 0.768700952746282
13.589029101405158 325.3444583316139 0.7631009470588053
13.594256656358574 321.7502322645284 0.7592980354853789
13.59948421131199 320.0444492993881 0.7577231063832165
13.604711766265407 320.7036869147352 0.7583463772919099
13.609939321218823 316.1552794846888 0.7536461637321457
13.615166876172239 315.4500798570838 0.7524257020435419
13.620394431125655 316.38380932246986 0.7529566212401171
13.625621986079071 314.1174873591813 0.7492033034002638
13.630849541032488 315.3659064560303 0.7508484295346413
13.636077095985904 316.0103589951947 0.7512538442526304
13.64130465093932 317.01230683172025 0.7533713598140928
13.646532205892736 320.00615124098397 0.7568127327528111
13.651759760846153 321.2202779954971 0.7585156085076098
13.656987315799569 322.4144911477948 0.7599314766801016
13.662214870752985 323.0663425591241 0.7606378864605602
13.667442425706401 321.86515031017353 0.7584263865982186
13.672669980659817 322.7243708341175 0.7592070671480204
13.677897535613234 327.16968771590547 0.7632224047033588
13.68312509056665 328.7066732367927 0.7645827972037164
13.688352645520066 332.328615123188 0.7696881557613547
13.693580200473482 334.3264994986153 0.7716014901986656
13.698807755426898 332.73755741522365 0.7697936201391178
13.704035310380315 333.4604229776414 0.7700455585691928
13.70926286533373 330.2935820529681 0.7671167501033364
13.714490420287147 328.97330415591904 0.7674644631926002
13.719717975240563 325.37898873592036 0.7642647160130168
13.72494553019398 323.1489522915362 0.7613290226218326
13.730173085147396 323.0080915114384 0.7606470347149119
13.735400640100812 322.8005332586041 0.7596496347599292
13.740628195054228 322.26999252813323 0.7592478921460201
13.745855750007644 324.0455466312801 0.7618490920826468
13.75108330496106 324.6197245298459 0.762914033080703
13.756310859914477 321.3781746828219 0.7588838683922042
13.761538414867893 319.2114526079315 0.7559928676612531
13.766765969821309 320.3756932356947 0.757019354120223
13.771993524774725 321.12937604516804 0.7574539640089301
13.777221079728141 323.7314485625532 0.7614532675375006
13.782448634681558 325.08450729908 0.7634421392074824
13.787676189634974 328.259002764898 0.7670147761560615
13.79290374458839 331.8452161079281 0.7708006545067889
13.798131299541806 338.4641680292791 0.7772138907059376
13.803358854495222 340.9637514510642 0.7803096381830145
13.808586409448639 344.3566411109321 0.7829866910196498
13.813813964402055 347.15875229827043 0.7861677787508871
13.819041519355471 351.8330897246327 0.7911468243457355
13.824269074308887 358.9912955251749 0.7978284580626009
13.829496629262303 368.16368763553464 0.8081825109543799
13.83472418421572 377.837493948932 0.8184378873730959
13.839951739169136 392.2198343295379 0.8331891728105829
13.845179294122552 401.5597090423197 0.8433671046790807
13.850406849075968 413.99235286655687 0.8562263520498298
13.855634404029384 426.18225638024217 0.8681460274800014
13.8608619589828 437.8382812340846 0.8796142003990303
13.866089513936217 449.65994747524206 0.8902704175382681
13.871317068889633 460.4568082805912 0.9009935341738078
13.87654462384305 465.29466601501576 0.9062400501563214
13.881772178796465 465.6186734779994 0.9065622972865849
13.886999733749882 462.4547953905873 0.904016366331343
13.892227288703298 451.95505786720827 0.8934938588068694
13.897454843656714 441.4152857696462 0.8827731916619256
13.90268239861013 432.82764662269335 0.8742559230804811
13.907909953563546 422.91955748150843 0.8640708758725568
13.913137508516963 412.77725972077764 0.8538316994405316
13.918365063470379 401.99587994448643 0.8428626149783504
13.923592618423795 390.46986761249195 0.8312941230706036
13.928820173377211 381.094172212461 0.82264112133491
13.934047728330627 374.4890813902052 0.8163151922767271
13.939275283284044 366.45743704550625 0.8072047948746985
13.94450283823746 359.7894127868917 0.800142508405866
13.949730393190876 354.0633979509863 0.7931194997939777
13.954957948144292 351.7055124288609 0.7902326048980839
13.960185503097708 351.6347380456158 0.7906872583316314
13.965413058051125 350.4190693107893 0.789420315574429
13.97064061300454 346.408952281735 0.7859500766436606
13.975868167957957 341.25765743653824 0.7810992001429287
13.981095722911373 333.5016254411244 0.7727016893760761
13.98632327786479 330.53036896898294 0.7694166927667903
13.991550832818206 329.9169121929526 0.7681216275147735
13.996778387771622 329.1436672351473 0.7671005641291525
14.002005942725038 329.2791678071431 0.7670484964571991
14.007233497678454 328.19746659593943 0.7658156427955031
14.01246105263187 329.5025174981111 0.7673806450890379
14.017688607585287 332.4269053475953 0.7720085783730601
14.022916162538703 336.27084722609015 0.7764697234596355
14.028143717492119 338.0768175977058 0.7772692592217273
14.033371272445535 340.09042206401165 0.7788977445810417
14.038598827398951 342.7691732189777 0.7822893949884323
14.043826382352368 348.9422576967619 0.7893652745957412
14.049053937305784 353.52091890444035 0.7947925414590241
14.0542814922592 356.38509557766196 0.7978519781252038
14.059509047212616 360.7772446324938 0.8020951743167258
14.064736602166032 362.55712551716846 0.8033593996344912
14.069964157119449 363.73335108438374 0.8042834789101841
14.075191712072865 366.4504310290278 0.806854450633841
14.080419267026281 365.71335132008153 0.805875481480827
14.085646821979697 369.4048982220012 0.8097102568282031
14.090874376933114 370.3685806230887 0.8106542549467098
14.09610193188653 370.574913783505 0.810759797887363
14.101329486839946 368.7969308211806 0.808899286535969
14.106557041793362 367.1356309584894 0.8080051278750668
14.111784596746778 366.491863428085 0.8076546638645993
14.117012151700195 364.1717774188401 0.8058689036952404
14.12223970665361 364.7481586649723 0.8067345795476393
14.127467261607027 358.5329641415307 0.7995573973592647
14.132694816560443 357.8392521693512 0.7979426058725754
14.13792237151386 356.49673220353884 0.7963287081489324
14.143149926467276 357.3039736943144 0.7969060933032621
14.148377481420692 361.70953101455575 0.8024268053995953
14.153605036374108 362.495969974997 0.8042037890702554
14.158832591327524 360.1586401907216 0.8009727760419421
14.16406014628094 359.6439235351773 0.8004062240564086
14.169287701234357 358.5386534856489 0.7988054725881298
14.174515256187773 356.9178334145712 0.7960885987508144
14.179742811141189 352.59841858561873 0.7914013350018912
14.184970366094605 348.3681788857337 0.7865837236209964
14.190197921048021 342.4995152997157 0.78008690856893
14.195425476001438 340.12181810473834 0.7788168675760117
14.200653030954854 338.6552791332641 0.7766218069994244
14.20588058590827 340.5558008509318 0.7786007853287558
14.211108140861686 342.20808261945973 0.780156539146349
14.216335695815102 343.29483013449 0.7800905499820472
14.221563250768519 343.8403128104218 0.7802146585798875
14.226790805721935 342.1727730916025 0.7782303681597745
14.232018360675351 343.6009694795302 0.7791711779653037
14.237245915628767 343.09894555769375 0.7788767836176335
14.242473470582183 342.0869670106126 0.7779450221879375
14.2477010255356 343.7267765272416 0.7798798317766873
14.252928580489016 345.8949687812256 0.7824501409172087
14.258156135442432 348.1745842334867 0.7844255527345307
14.263383690395848 356.64335418709095 0.7934348656737316
14.268611245349264 363.9343208196382 0.801212369911483
14.27383880030268 368.4736343712795 0.805282825856846
14.279066355256097 376.00506821091875 0.8135073006614233
14.284293910209513 380.5735421778783 0.8183357366710123
14.28952146516293 386.91629007419783 0.8240427305817313
14.294749020116345 394.1254140903282 0.8314240372298466
14.299976575069762 399.17954698560794 0.8361844099362785
14.305204130023178 402.7931176904623 0.8398422953374449
14.310431684976594 408.8732382209798 0.8462465570218636
14.31565923993001 410.60184688512453 0.8472574481826789
14.320886794883426 411.8958124639061 0.8490210749230012
14.326114349836843 415.40839588590194 0.8528706229859866
14.331341904790259 414.6439913548698 0.8519449732127576
14.336569459743675 415.0292173481938 0.8529755393527886
14.341797014697091 414.61209333266095 0.8527009925666422
14.347024569650507 413.41734934369316 0.851858883775689
14.352252124603924 411.63087520654017 0.8501131985934056
14.35747967955734 412.26309064702104 0.8512883806980127
14.362707234510756 409.6504798499875 0.848881497927413
14.367934789464172 405.5897420318874 0.845273887166308
14.373162344417588 405.4643266521192 0.844152072225708
14.378389899371005 405.0800528301119 0.8430544988936561
14.38361745432442 407.6463562996829 0.8453133079360807
14.388845009277837 403.71647912988385 0.840754956088418
14.394072564231253 400.9871518467095 0.8385537629600426
14.39930011918467 397.13399949736834 0.8349464688288644
14.404527674138086 395.1484479442354 0.8326902158085747
14.409755229091502 392.2818134622965 0.8301090633522729
14.414982784044918 390.16269560224686 0.8280709430900484
14.420210338998334 390.14259660941207 0.8283652228154993
14.42543789395175 387.7860222689274 0.826256125814144
14.430665448905167 385.45778031779054 0.82325603676331
14.435893003858583 381.5564587944401 0.8191050900895858
14.441120558811999 379.6171208676394 0.8168957889404111
14.446348113765415 381.6051035324852 0.8187773320833047
14.451575668718831 386.2741304204423 0.8243211751483868
14.456803223672248 391.8251480977909 0.8302654234788063
14.462030778625664 403.27411493169024 0.842185966496387
14.46725833357908 418.111535853278 0.8568852870558872
14.472485888532496 443.2019324774166 0.8815375839904146
14.477713443485912 475.5154747525004 0.91254585419629
14.482940998439329 512.4324636011172 0.9471244262157895
14.488168553392745 544.9837823808646 0.9763868988186486
14.493396108346161 564.0774858566671 0.9934577004487535
14.498623663299577 564.3994178474785 0.9938822256198492
14.503851218252994 544.8477615965727 0.9765658091401508
14.50907877320641 513.9918443256673 0.948987833899192
14.514306328159826 473.111069718295 0.9104838987970898
14.519533883113242 431.03344627012876 0.8694168995554942
14.524761438066658 398.5489356594575 0.8360393250997876
14.529988993020075 374.9171361747899 0.8117995182018318
14.53521654797349 363.15491454212014 0.79929776212776
14.540444102926907 354.58897815258706 0.7905329778944664
14.545671657880323 350.220990700013 0.7862670152869435
14.55089921283374 346.1046539775529 0.781756760840201
14.556126767787156 343.71947100587636 0.7789389486990222
14.561354322740572 343.6725896398244 0.7788445554625899
14.566581877693988 343.2435054693625 0.7788422392226358
14.571809432647404 343.2483086166923 0.7796631908715195
14.57703698760082 339.79045243437116 0.7754074142570668
14.582264542554237 339.82539044345225 0.774509084801873
14.587492097507653 338.66535145378424 0.7720681036961341
14.592719652461069 340.02591573939753 0.7729566264279676
14.597947207414485 340.14078245066065 0.7729382002797127
14.603174762367901 340.0745891166592 0.7726900233293363
14.608402317321318 341.90640650481856 0.7749717639952541
14.613629872274734 339.133493826953 0.7716768377282093
14.61885742722815 337.0267687284921 0.7687802800546237
14.624084982181566 337.50611990405434 0.7691850457588546
14.629312537134982 339.22596516371374 0.7704996566629203
14.634540092088399 345.286911344396 0.777308116053811
14.639767647041815 349.64022054465573 0.7818615247726911
14.644995201995231 347.106207289798 0.7788883781240449
14.650222756948647 348.4820503743604 0.7799969474987192
14.655450311902063 345.99249577866556 0.7772337293821081
14.66067786685548 344.0823365850183 0.7756814068520762
14.665905421808896 342.94549636724963 0.7743408569192789
14.671132976762312 341.4371918237948 0.7725701826329772
14.676360531715728 338.26232262051207 0.7692169732557678
14.681588086669144 336.0970001230025 0.7670459883110252
14.68681564162256 333.4274422307355 0.7649282888435774
14.692043196575977 332.37680508625766 0.7645450846447135
14.697270751529393 325.83916606456495 0.7567681309905829
14.70249830648281 328.0810059217854 0.7590054188776683
14.707725861436225 324.46587179180784 0.7540679528208828
14.712953416389642 325.23152392887425 0.7553505966171552
14.718180971343058 328.2354412069026 0.7589868091374244
14.723408526296474 331.12825863179114 0.7621204597411375
14.72863608124989 335.10637189026147 0.7672360752461342
14.733863636203306 338.5864322423074 0.770091418946885
14.739091191156723 339.92238052773985 0.771660953059721
14.744318746110139 338.52406755487374 0.7700421378344229
14.749546301063555 338.17604365828936 0.7693028706305383
14.754773856016971 337.7388945342556 0.7691393799668146
14.760001410970387 335.5812290900736 0.767258683092821
14.765228965923804 338.2076320450335 0.7699205065729577
14.77045652087722 336.28989279893375 0.767294209173657
14.775684075830636 339.66297759570637 0.7711490756458499
14.780911630784052 340.0449195535047 0.7707363856977626
14.786139185737468 344.14886205575874 0.775473219392704
14.791366740690885 350.16419149166563 0.7823661953653591
14.7965942956443 353.23147058510216 0.7864913430893573
14.801821850597717 356.1896117132723 0.790101970244851
14.807049405551133 360.9328534055441 0.79474169175626
14.81227696050455 365.1187472959066 0.7981486501208634
14.817504515457966 375.86856830367066 0.8093427078206108
14.822732070411382 381.03278751242664 0.8142318725953539
14.827959625364798 387.0449553110829 0.8206365869706446
14.833187180318214 393.1654415140956 0.8267295689146389
14.83841473527163 401.9982344150925 0.8347562306474094
14.843642290225047 415.63584874642004 0.8490704086847645
14.848869845178463 426.40458481920297 0.8598072838104355
14.854097400131879 436.37096358845184 0.8698963744979574
14.859324955085295 436.8822368374223 0.8711836612878331
14.864552510038711 438.5627452702224 0.8722040395408959
14.869780064992128 442.0596517297252 0.8759554962747418
14.875007619945544 438.3302167959506 0.8721175483939644
14.88023517489896 434.51438118915644 0.8676912079609532
14.885462729852376 422.3794743430891 0.8559502159499667
14.890690284805792 413.14244198780864 0.8464660130154421
14.895917839759209 404.5098232608901 0.8375542076843967
14.901145394712625 398.7239210099511 0.8317094100510755
14.906372949666041 396.3844387737017 0.8291993886597149
14.911600504619457 392.77005277112056 0.8261344529452491
14.916828059572873 389.4354210130935 0.8231092639872475
14.92205561452629 383.4733152741847 0.8172634996339488
14.927283169479706 375.68707758196786 0.8095664870990753
14.932510724433122 370.33816625458843 0.803907885422906
14.937738279386538 369.3680016352602 0.8021518522369004
14.942965834339955 369.3333848336628 0.802123138705735
14.94819338929337 365.9710477544155 0.7982199617855672
14.953420944246787 363.3522141632367 0.7958729143995508
14.958648499200203 361.82325534760116 0.7945654420902231
14.96387605415362 358.82350011631286 0.7909606220536887
14.969103609107036 363.38852904575964 0.7964363677516398
14.974331164060452 370.08959813303073 0.8035997059191524
14.979558719013868 375.04095341681153 0.8092966162668483
14.984786273967284 381.5563736124122 0.816495250269022
14.9900138289207 383.6451044748638 0.8184906477626884
14.995241383874117 388.6068588228607 0.8227701866528161
15.000468938827533 392.22303665527863 0.8263836318118669
15.005696493780949 395.8380314004904 0.8298703349388923
15.010924048734365 398.9464051098654 0.8330511877670371
15.016151603687781 404.03544062666384 0.8381873630444076
15.021379158641198 409.05339655248645 0.8433346816368708
15.026606713594614 410.67113972599054 0.844968371637446
15.03183426854803 413.62852653694597 0.8481874339155361
15.037061823501446 413.70320613325725 0.8483582220325084
15.042289378454862 410.18269886718963 0.8448046209506052
15.047516933408279 405.7397229730462 0.8408977131994156
15.052744488361695 397.35393134954967 0.8323292135531435
15.057972043315111 390.4428362223926 0.8255444081744118
15.063199598268527 382.99712767740357 0.817751389079795
15.068427153221943 377.6841102229608 0.8117242307349527
15.07365470817536 371.9767326551396 0.8050753208929958
15.078882263128776 364.4668747583198 0.7966918062018457
15.084109818082192 356.1101502721568 0.7881573671826674
15.089337373035608 350.7866837650079 0.7829410815068655
15.094564927989024 350.23961023181784 0.7824032761001569
15.09979248294244 350.19175317640656 0.7816928844117912
15.105020037895857 348.51928449739876 0.7792691259841338
15.110247592849273 343.1321791877617 0.7735150440607469
15.11547514780269 337.2109028972875 0.7673372440014509
15.120702702756105 336.3846819737669 0.7676494410369644
15.125930257709522 335.8777641536755 0.7671441373159045
15.131157812662938 331.8574960495289 0.7624172521934155
15.136385367616354 328.27583719907705 0.7580949548525008
15.14161292256977 324.6586107843237 0.7541975636874854
15.146840477523186 321.76747142207205 0.7510092440590277
15.152068032476603 320.1007287512304 0.7494933731859633
15.157295587430019 317.55553867242884 0.7464718768916271
15.162523142383435 318.1761918094391 0.7473856002046576
15.167750697336851 316.73248490455717 0.7463235589425992
15.172978252290267 317.1938610704084 0.7469637342683185
15.178205807243684 315.6798286791122 0.745682020416076
15.1834333621971 309.154129439427 0.7371665016288721
15.188660917150516 304.4172649738937 0.7319561705938166
15.193888472103932 299.61026505931994 0.7269467017186838
15.199116027057348 300.98590478908363 0.7290063906094228
15.204343582010765 306.3623587408297 0.736323542270841
15.20957113696418 312.47458178413484 0.744020554151333
15.214798691917597 314.18807525897535 0.7452719116828745
15.220026246871013 314.8233596009365 0.74542113168652
15.22525380182443 313.6460138377818 0.7430683233737368
15.230481356777846 308.9018848841602 0.7378663981708172
15.235708911731262 305.66407764103104 0.7357461409363736
15.240936466684678 301.228148755201 0.7305757890483122
15.246164021638094 301.9512773158656 0.7307086314323141
15.25139157659151 305.4977601511661 0.7347082741684924
15.256619131544927 305.2184649867526 0.7336032085176254
15.261846686498343 301.83274991652536 0.7303894230765047
15.267074241451759 295.62620137386637 0.7231638729959631
15.272301796405175 291.9130138126887 0.7191447655451355
15.277529351358591 290.563393268834 0.7182125256237725
15.282756906312008 289.8386790138799 0.7178931332788309
15.287984461265424 290.0476734213005 0.7186534940225964
15.29321201621884 289.1584221083015 0.7173058616777628
15.298439571172256 288.3288868141752 0.7147111454460993
15.303667126125672 290.4716304895124 0.7165483123899727
15.308894681079089 291.64978899300576 0.7169933860217241
15.314122236032505 294.1230392555361 0.7201526544104045
15.319349790985921 290.4403325495778 0.7164600536371635
15.324577345939337 292.672081235694 0.7183070007857618
15.329804900892753 293.42611786931406 0.7183356589507902
15.33503245584617 297.90644062339385 0.7235148592929652
15.340260010799586 296.9578443476265 0.7228127896518688
15.345487565753002 295.52563307325397 0.7215069911346527
15.350715120706418 294.89979566196064 0.7204633350512937
15.355942675659835 297.91569909583365 0.7241221422887845
15.36117023061325 301.2617738925955 0.7281620319135993
15.366397785566667 305.52400743258676 0.7333411573912224
15.371625340520083 307.11534134399307 0.7352559358668573
15.3768528954735 310.4045941433444 0.7392920718583619
15.382080450426916 315.9071061352499 0.7466124955397386
15.387308005380332 321.82754684751797 0.753809086654162
15.392535560333748 324.05166348789464 0.7566230426903144
15.397763115287164 327.53931257831994 0.7689080670808293
15.40299067024058 326.38719084271827 0.7738666846888048
15.408218225193997 326.22770218374217 0.7781338050219226
15.413445780147413 328.3221182844553 0.7854798619718028
15.418673335100829 330.34898394647996 0.7916598756083446
15.423900890054245 330.36791756664877 0.7949331393126138
15.429128445007661 330.7121617790697 0.7986137574714159
15.434355999961078 330.7456195018738 0.8011232718899521
15.439583554914494 330.57077167041257 0.8042731240283268
15.44481110986791 326.986849588355 0.8031408257631554
15.450038664821326 324.7366022656475 0.8027184847630091
15.455266219774742 321.82999466624426 0.8023104844432613
15.460493774728159 317.812521550257 0.8000374043017264
15.465721329681575 317.9106653220409 0.8020399918647522
15.470948884634991 317.14164266590905 0.8028319381530576
15.476176439588407 317.8931913880274 0.805646636383027
15.481403994541823 318.1063682385033 0.8072588757848649
15.48663154949524 316.0741882540502 0.8063182544449637
15.491859104448656 316.47719817139625 0.8088136394667503
15.497086659402072 315.70878082962 0.8090327913508094
15.502314214355488 315.67005705597904 0.8113027151301034
15.507541769308904 313.05452680367756 0.8099103833056274
15.51276932426232 309.6523579240181 0.808265751577513
15.517996879215737 308.58454294327566 0.809860690448926
15.523224434169153 308.5852571946571 0.8124466024764073
15.52845198912257 308.32913009156863 0.8136039193185873
15.533679544075985 309.99218930543174 0.8160871506101817
15.538907099029402 311.96139040090105 0.8194939837095515
15.544134653982818 314.59937939511735 0.8258062045447521
15.549362208936234 317.35504894519806 0.8315249728286259
15.55458976388965 319.3918881399944 0.8361328772200074
15.559817318843066 319.51577416076367 0.836613878036208
15.565044873796483 319.40526724040757 0.8379133659205894
15.570272428749899 321.24992716981484 0.8423165592006819
15.575499983703315 327.3692635216223 0.8527649625648811
15.580727538656731 330.193546783037 0.8583621229122927
15.585955093610147 329.0462355835264 0.8580411031134109
15.591182648563564 328.8854620360686 0.8585109700886295
15.59641020351698 323.7863047142294 0.8534713147039237
15.601637758470396 325.99561490575525 0.8581073712789992
15.606865313423812 324.4329078843884 0.8577915009084784
15.612092868377228 325.09603817180505 0.8605540544426079
15.617320423330645 325.8640106615578 0.8642609041081283
15.62254797828406 323.56875697771056 0.8626288341457664
15.627775533237477 323.2813973403781 0.8645256006254123
15.633003088190893 317.4893839501108 0.8586283991238303
15.63823064314431 318.40862778572165 0.8568770678000014
15.643458198097726 317.2910077701541 0.8422322300991846
15.648685753051142 318.755596002395 0.836163015872123
15.653913308004558 318.7089153021406 0.830762494559106
15.659140862957974 316.86362128975765 0.8256111946094604
15.66436841791139 315.14835640244013 0.8211413797481835
15.669595972864807 315.9495212566161 0.8200416446016145
15.674823527818223 315.25612794632735 0.8166414129766958
15.680051082771639 317.29339420380546 0.8168136524687853
15.685278637725055 319.8565673593933 0.8189398148397486
15.690506192678471 319.16545174176014 0.8163956292793338
15.695733747631888 316.4753863188624 0.8105932818856566
15.700961302585304 312.31236623682355 0.8044152704473362
15.70618885753872 310.99384663043156 0.8010305891131625
15.711416412492136 310.7627488926518 0.7998098764687678
15.716643967445552 312.53008567268085 0.8016405885154098
15.721871522398969 315.6714672161754 0.8056676967758832
15.727099077352385 319.30965832655954 0.8089486656654234
15.732326632305801 320.57515016741917 0.8084435172851722
15.737554187259217 322.88439313817366 0.8098321056218016
15.742781742212633 321.30253462107265 0.8067585203393917
15.74800929716605 322.7568574092216 0.8081089662466566
15.753236852119466 323.0272314150279 0.8076619881964899
15.758464407072882 322.0940174346088 0.804273039914896
15.763691962026298 320.3793704224733 0.8014751251418946
15.768919516979715 322.0381842706483 0.8023506625140246
15.77414707193313 322.680251537466 0.8023888291280934
15.779374626886547 323.8643204657908 0.8029045507758696
15.784602181839963 323.01446213441756 0.8003637098665002
15.78982973679338 324.232649290955 0.8002221746372828
15.795057291746796 323.9351557546584 0.7991740959123994
15.800284846700212 326.69473127692163 0.8023289627819495
15.805512401653628 327.2477868287167 0.8028305299773071
15.810739956607044 329.40727652420054 0.8050144752136157
15.81596751156046 329.6566643284882 0.8051151529626484
15.821195066513877 331.5308192955147 0.8076692310346534
15.826422621467293 332.18769778316135 0.8085093472232543
15.831650176420709 329.86486709044203 0.8062587531867146
15.836877731374125 327.88944847215026 0.8030248643915218
15.842105286327541 325.88780815162465 0.8003839744726843
15.847332841280958 325.3743769498483 0.7993152635096983
15.852560396234374 322.3354934697747 0.7946083491686344
15.85778795118779 317.4583768547635 0.788232897168515
15.863015506141206 316.17246028332215 0.7867528763296971
15.868243061094622 314.61665654730143 0.7838946730344908
15.873470616048039 312.7874786262106 0.781650484024718
15.878698171001455 311.5836726894711 0.7783931603483366
15.883925725954871 310.97237673663557 0.7773505767121958
15.889153280908287 309.70262322218423 0.7760850366920272
15.894380835861703 308.30383013239594 0.77405172056457
15.89960839081512 307.9021314437449 0.772562804311995
15.904835945768536 313.1250169133755 0.7789381575977822
15.910063500721952 315.48923856958754 0.7805097526712396
15.915291055675368 315.3567258866664 0.7806498279468782
15.920518610628784 310.95531515265736 0.775524437239129
15.9257461655822 311.92866029972214 0.7760369895333249
15.930973720535617 313.3803207632152 0.7776588870620723
15.936201275489033 313.6414839592007 0.7779652940725126
15.94142883044245 312.0978025849871 0.7753446295066094
15.946656385395865 311.7230328778932 0.7750146527594524
15.951883940349282 309.24767988169003 0.7710950831159848
15.957111495302698 311.1876007369056 0.7730862690097645
15.962339050256114 309.08810826974525 0.7715128059874612
15.96756660520953 306.3803138714128 0.7683700818216562
15.972794160162946 304.00298727705376 0.7659067722422893
15.978021715116363 304.7917456381407 0.7672384954092161
15.983249270069779 306.2183958102888 0.7679952151425272
15.988476825023195 305.97702357230486 0.768205313573802
15.993704379976611 302.81820811562545 0.7660965271441074
15.998931934930027 299.4262152561288 0.7618832213955233
16.004159489883442 296.6429539431741 0.7598121856386536
16.009387044836856 295.04554375014595 0.7565001271352731
16.01461459979027 295.19906276649357 0.7555736811946563
16.019842154743685 295.9454218953419 0.7559806665547074
16.0250697096971 294.0275676157553 0.7536305069545233
16.030297264650514 295.9741044595349 0.755601254838857
16.03552481960393 296.53129125084257 0.755692432258116
16.040752374557343 299.39267428887746 0.7580981151192272
16.045979929510757 301.57523875672996 0.7600336680755224
16.05120748446417 306.8647937529037 0.7660935551360336
16.056435039417586 311.41521824358466 0.7717933727752277
16.061662594371 317.54292283708673 0.7790994873975802
16.066890149324415 325.0096794517751 0.7871416276419891
16.07211770427783 327.0125291133212 0.7898956381598222
16.077345259231244 325.66873161769524 0.7881643826098331
16.08257281418466 324.3366232177604 0.786695903015867
16.087800369138073 326.450088526998 0.7900151695117364
16.093027924091487 327.7714937171555 0.7923571135679877
16.0982554790449 328.49898951813543 0.7932876668325037
16.103483033998316 328.98802865476705 0.7935850460386086
16.10871058895173 327.433342169876 0.790463706559146
16.113938143905145 326.6194428370468 0.7897937889812555
16.11916569885856 325.8882235518021 0.7886125955891865
16.124393253811974 326.2320226162447 0.7895107632962121
16.129620808765388 323.6946739093459 0.7872200295133116
16.134848363718802 319.40894205310025 0.782474133200751
16.140075918672217 311.89855499298164 0.7731563991515316
16.14530347362563 307.74918400173283 0.7677819467673569
16.150531028579046 305.9827774343437 0.764873353349477
16.15575858353246 307.3296973417886 0.7659284711043888
16.160986138485875 304.4605799765148 0.7623448126291237
16.16621369343929 303.5743979942489 0.7606859659803328
16.171441248392703 301.9532781377012 0.7596909520864407
16.176668803346118 301.3091788330666 0.7599625223797885
16.181896358299532 304.2164103230644 0.764039974434412
16.187123913252947 306.86007444460296 0.7668218865392068
16.19235146820636 306.5832322027605 0.764871802457459
16.197579023159776 306.24987557015163 0.7639804652820481
16.20280657811319 304.46949370025345 0.7618441698709714
16.208034133066604 304.1857572231089 0.7624395103120782
16.21326168802002 304.2380975047035 0.7636326245943263
16.218489242973433 301.40945591346355 0.7594276349546482
16.223716797926848 297.0813425856189 0.7537742139782951
16.228944352880262 292.18851070077557 0.7476172319661554
16.234171907833677 287.81030845803764 0.7424522291968516
16.23939946278709 286.06762412945625 0.740640714404076
16.244627017740505 285.38610333995376 0.7390806603673065
16.24985457269392 285.43344472261435 0.7389715218415255
16.255082127647334 283.21575639495387 0.7366261774973456
16.26030968260075 276.1646366288892 0.7291458366365708
16.265537237554163 274.0569638594288 0.7277326983832866
16.270764792507578 273.8167972543209 0.7260491051077422
16.275992347460992 276.9940762071431 0.7294952437892275
16.281219902414406 276.2880860574527 0.7271593435393283
16.28644745736782 275.77419417296244 0.7258784468489126
16.291675012321235 278.24484116361157 0.7288532238101179
16.29690256727465 283.29229133709606 0.7350882973268157
16.302130122228064 283.75244158975744 0.735449759405756
16.30735767718148 285.9426168272713 0.7386926341559623
16.312585232134893 282.2291514397905 0.7332771653869138
16.317812787088307 282.1091448714539 0.7328250688475054
16.323040342041722 283.4051157582939 0.7330279028083773
16.328267896995136 286.2782535276705 0.7359325965452257
16.33349545194855 288.0517585121554 0.7375268700299719
16.338723006901965 290.3139808502215 0.7410942217928624
16.34395056185538 295.1574356669309 0.7465865152028011
16.349178116808794 299.1641126693282 0.752390996285801
16.35440567176221 302.55252861662086 0.7551790508035886
16.359633226715623 310.05485401024475 0.763934468425232
16.364860781669037 323.19439450999846 0.7792512728603118
16.37008833662245 340.66141666329173 0.7986033220335503
16.375315891575866 354.54827190184545 0.8137295817843104
16.38054344652928 366.65501390880604 0.8259629915535066
16.385771001482695 372.2280581781739 0.832169688637601
16.39099855643611 372.1400273607039 0.8325185209324083
16.396226111389524 366.35306740647786 0.8260113180488238
16.401453666342938 357.0437960237199 0.81542956108493
16.406681221296353 348.850463662255 0.8062289226700066
16.411908776249767 346.0483281100881 0.8022837308614522
16.41713633120318 345.80588524989207 0.8023341241162232
16.422363886156596 345.29487368750534 0.8011213904045835
16.42759144111001 346.4082591035285 0.8014351356613763
16.432818996063425 347.48397232485854 0.8029445787344005
16.43804655101684 354.62117363737156 0.8100809782760295
16.443274105970254 361.6503937722594 0.8175512051702987
16.448501660923668 370.9759996530392 0.8273215804557819
16.453729215877082 376.731937794272 0.8323353696572945
16.458956770830497 383.2457915662365 0.8400861742922496
16.46418432578391 386.1802004746938 0.8430218248848158
16.469411880737326 384.78710441221733 0.8409224375233707
16.47463943569074 379.3803611290462 0.835527834994837
16.479866990644155 368.23221943675844 0.8230506569259249
16.48509454559757 356.99115427365354 0.8107680165396149
16.490322100550983 344.6176269657429 0.797953221761294
16.495549655504398 332.36058056021847 0.7831846593641864
16.500777210457812 321.2918717791562 0.7711454693974363
16.506004765411227 318.0079259149528 0.7682701479548951
16.51123232036464 312.50092830701345 0.7616756066519358
16.516459875318056 307.41851273027976 0.7556313453527632
16.52168743027147 302.82569223064104 0.7499111561952845
16.526914985224884 298.7610819541471 0.7443958683840923
16.5321425401783 301.868482137185 0.7487591087036471
16.537370095131713 301.7966055994662 0.7482046686395857
16.542597650085128 302.7626881178091 0.7506737229849942
16.547825205038542 301.4696044826458 0.7493381710765152
16.553052759991957 303.7813723546638 0.7511207529325941
16.55828031494537 303.7980739525552 0.7507000856200609
16.563507869898785 301.19035012564024 0.7471983482346558
16.5687354248522 295.56351514513216 0.7404655847181574
16.573962979805614 292.2434979005684 0.7361437090443581
16.57919053475903 289.2696065652138 0.7322150434937207
16.584418089712443 289.35735776916306 0.7339606987660795
16.589645644665858 286.4942014285556 0.7309051536614046
16.594873199619272 285.1417964188145 0.7296657385860129
16.600100754572686 280.0589465684237 0.7227656707344615
16.6053283095261 276.88435502258886 0.7183858366671615
16.610555864479515 273.5568695787846 0.7140315450002226
16.61578341943293 271.10247174723486 0.7115839318056093
16.621010974386344 270.9373146405199 0.7112307013866237
16.62623852933976 272.65865788502066 0.7130044968894107
16.631466084293173 273.6995333316859 0.71400645736395
16.636693639246587 273.8046806253487 0.7134267226078199
16.641921194200002 269.84632105696903 0.7081000044941762
16.647148749153416 268.3733865498111 0.7058867474058946
16.65237630410683 268.93217490399786 0.7061657966455005
16.657603859060245 270.61940087060873 0.707773126919235
16.66283141401366 268.88637120889274 0.7055265877399278
16.668058968967074 265.44438604179 0.7015749738589869
16.67328652392049 259.2672624847536 0.6946130457318594
16.678514078873903 256.62574439425157 0.6918718272450439
16.683741633827317 258.34759065919707 0.6955968962530452
16.68896918878073 259.59918907025707 0.6973514664023455
16.694196743734146 257.51100916598176 0.6939678436313946
16.69942429868756 257.2195217101801 0.6936663403249804
16.704651853640975 257.05150349561916 0.6934177336340599
16.70987940859439 256.4987200679453 0.6928400847692604
16.715106963547804 254.22745580221726 0.689146071237664
16.720334518501218 248.34644035645258 0.6799795889742338
16.725562073454633 246.60982145475984 0.6772873497230174
16.730789628408047 248.28630792243482 0.6789520104164475
16.73601718336146 252.58441636143843 0.685656615222735
16.741244738314876 253.15784690070882 0.6865515865805737
16.74647229326829 251.64019238448174 0.6839051187950793
16.751699848221705 249.3291995738819 0.681587338726104
16.75692740317512 247.38268293404556 0.6785038639944703
16.762154958128534 246.44325948984357 0.6765498960065384
16.767382513081948 247.01557976119724 0.6777060824496762
16.772610068035362 244.4843536923906 0.6710880374402188
16.777837622988777 244.05810166804883 0.6707322302881392
16.78306517794219 243.18610974290996 0.6692267305114639
16.788292732895606 243.5521490882079 0.6692719697359295
16.79352028784902 241.67410554530315 0.6678212772391864
16.798747842802435 241.2130625734035 0.667859808369154
16.80397539775585 240.46241544957672 0.6676067632675766
16.809202952709263 241.24344037106985 0.6693869302704821
16.814430507662678 241.46694343995352 0.6695641181171839
16.819658062616092 241.99952152435236 0.6705246447543931
16.824885617569507 242.79547553094346 0.6712002227208941
16.83011317252292 242.51215927325646 0.6711266992975323
16.835340727476336 244.32450450262158 0.6745313083425477
16.84056828242975 241.90651292536555 0.6720660039468961
16.845795837383164 240.11048967558736 0.6688968346701779
16.85102339233658 235.84503170298044 0.6611525566244995
16.856250947289993 236.83250458866016 0.6619121271512451
16.861478502243408 236.3343097965678 0.6614713750929789
16.866706057196822 236.4669055504804 0.6630155125478855
16.871933612150237 236.46129443236273 0.6634935443615992
16.87716116710365 237.89719952769497 0.6646974911235146
16.882388722057065 235.0459546272238 0.6604037013977169
16.88761627701048 235.587220408443 0.660709402759865
16.892843831963894 235.72918547412638 0.6597171856779331
16.89807138691731 238.75502668718516 0.6657839434808054
16.903298941870723 240.2803040293829 0.6686680506925737
16.908526496824138 240.12986967424473 0.6697288958832573
16.913754051777552 238.98387430737765 0.6687796120966737
16.918981606730966 236.56901436328306 0.6649195456851592
16.92420916168438 236.5367829647053 0.6641497784899176
16.929436716637795 234.9640283127857 0.6613069898446005
16.93466427159121 233.42503277726598 0.6570000073967466
16.939891826544624 232.17043726468071 0.6550200638351664
16.94511938149804 233.65064880614415 0.6573786124162156
16.950346936451453 233.28376851411775 0.6584262676375792
16.955574491404867 233.674992482503 0.6597001775779014
16.960802046358282 236.61645240987062 0.6641320269310182
16.966029601311696 238.62366004975496 0.6666268222124674
16.97125715626511 239.45260010481272 0.6680525244392737
16.976484711218525 238.6861472903926 0.6674242268210817
16.98171226617194 235.9858198346742 0.6642477926711602
16.986939821125354 234.81352570443792 0.6633228853722257
16.99216737607877 234.00664280253991 0.661872003629422
16.997394931032183 234.59369329797235 0.6615325378783002
17.002622485985597 235.29189690337003 0.6632284072012576
17.00785004093901 235.16731325793899 0.661403989255822
17.013077595892426 238.15780866660168 0.6657758706081685
17.01830515084584 240.02702630243184 0.6670880634588989
17.023532705799255 240.85247804776117 0.6685783245418814
17.02876026075267 237.3868985242651 0.6631341782536139
17.033987815706084 236.00808851296316 0.6594440705614157
17.039215370659498 235.65824316347351 0.6597691466535932
17.044442925612913 236.48861589485676 0.6614803701699494
17.049670480566327 238.5016381172147 0.6665197712329817
17.05489803551974 238.02524744838175 0.6662459527000055
17.060125590473156 239.45558085775792 0.6675115144351452
17.06535314542657 239.1365022480947 0.6660827369821106
17.070580700379985 241.65993833087146 0.6680551052654298
17.0758082553334 244.8504245623599 0.670321617122781
17.081035810286814 243.61346705128275 0.6679809507637445
17.086263365240228 245.4101241170459 0.6701192019680482
17.091490920193642 245.81208205208404 0.6714617552249896
17.096718475147057 246.12725729595712 0.6721302725778056
17.10194603010047 245.20928319392843 0.6708937591222757
17.107173585053886 244.0062543797316 0.6701238360489212
17.1124011400073 245.70626457413744 0.6720312120628391
17.117628694960715 246.65031806152996 0.6730515689343206
17.12285624991413 248.90896025485262 0.6759207070222621
17.128083804867543 250.30219114949855 0.6788717523512339
17.133311359820958 250.86073745386037 0.6781731786379576
17.138538914774372 246.11963330346836 0.6722853695874285
17.143766469727787 245.40698090289482 0.6707530765585248
17.1489940246812 246.54963099348058 0.6731361078944696
17.154221579634616 247.90256123802538 0.6746200134992467
17.15944913458803 248.52203935630328 0.674058718619246
17.164676689541444 248.81099664272503 0.6754059684586197
17.16990424449486 248.32651455221998 0.6740982554069422
17.175131799448273 250.45235751996623 0.6765286926968495
17.180359354401688 249.20036684875922 0.6742669550808078
17.185586909355102 248.289520633862 0.6728743004479628
17.190814464308517 249.1382067199615 0.6755432570375375
17.19604201926193 251.2903431747031 0.6780574078074115
17.201269574215345 250.40681237396024 0.6756764911988224
17.20649712916876 248.45866817187274 0.6726763139318582
17.211724684122174 246.35835666368277 0.670467451426312
17.21695223907559 247.6468610174114 0.6730899799454011
17.222179794029003 250.94923161355544 0.6779357697384415
17.227407348982418 251.53913086453616 0.6783254147074373
17.232634903935832 251.9772911937018 0.6795204129701055
17.237862458889246 252.53974990956405 0.6801027313167248
17.24309001384266 252.67519162427638 0.6804732048030144
17.248317568796075 254.4443563667011 0.6828881133495696
17.25354512374949 252.67665629842955 0.6794520584423877
17.258772678702904 253.0268707621275 0.6790580350483851
17.26400023365632 250.54606356732805 0.6755068992404303
17.269227788609733 252.85934371493465 0.6795286772568067
17.274455343563147 251.30126694315888 0.6788622612410824
17.279682898516562 252.32970158712482 0.6814676075694541
17.284910453469976 249.5736878947312 0.6779656043458662
17.29013800842339 248.5743511387256 0.6757123885810088
17.295365563376805 250.31322894648824 0.6767789986262418
17.30059311833022 251.68415736460562 0.6784631851888445
17.305820673283634 253.5752277304484 0.6797827648400747
17.31104822823705 250.97325334040227 0.6761269497828586
17.316275783190463 250.34064575368072 0.675154877372795
17.321503338143877 248.91359603473325 0.6732225609220684
17.32673089309729 252.04857123966056 0.6787739452308534
17.331958448050706 254.35172604450642 0.6814756514315531
17.33718600300412 254.54941066684933 0.6815591282147492
17.342413557957535 256.1567660556272 0.6818465249179096
17.34764111291095 259.05993665032867 0.6858522111653527
17.352868667864364 263.1590277885664 0.6923736193640061
17.358096222817778 264.91894738881643 0.6945738123642065
17.363323777771193 266.66108768274165 0.6966041897636419
17.368551332724607 265.29383210749785 0.6936958834090496
17.37377888767802 264.26421595677937 0.692641734276675
17.379006442631436 266.86624641632943 0.6966272551814198
17.38423399758485 270.1772593049533 0.7006263479713968
17.389461552538265 273.347999527126 0.7041242316179316
17.39468910749168 273.3050381293627 0.7035126114015311
17.399916662445094 278.63423723514586 0.7094584827132556
17.405144217398508 281.7583870864776 0.711818957842181
17.410371772351922 283.41918049774023 0.7137610981745697
17.415599327305337 284.0714053859761 0.7142617861546593
17.42082688225875 287.0702580558818 0.7187252906616833
17.426054437212166 288.25278016167175 0.7208671337426
17.43128199216558 292.47451912168873 0.7254509493061699
17.436509547118995 296.1978317329165 0.7303393856687352
17.44173710207241 301.3810032611822 0.7361608794040605
17.446964657025823 303.7621302494269 0.7393573979297894
17.452192211979238 303.62999782283595 0.7383086525871262
17.457419766932652 303.2425709339849 0.7374658303396856
17.462647321886067 301.95568025579695 0.73564622351195
17.46787487683948 301.71628591293006 0.7354913084863832
17.473102431792896 300.2751781313283 0.7336675918447958
17.47832998674631 299.88646995116795 0.733067203376287
17.483557541699724 299.8710271815703 0.7326933497795138
17.48878509665314 300.0569620383291 0.7329943760345591
17.494012651606553 301.75295578862114 0.7354802517066111
17.499240206559968 303.6022890971721 0.7386070560568716
17.504467761513382 304.1230005062632 0.739884274293663
17.509695316466797 304.81246074123163 0.741116182748337
17.51492287142021 302.39808274044805 0.7372626096770778
17.520150426373625 300.51924810519097 0.7350147278274838
17.52537798132704 301.1607255703797 0.735083884585931
17.530605536280454 299.4935496790166 0.7326770413886193
17.53583309123387 297.8848756282248 0.7302222866084861
17.541060646187283 295.3454139094262 0.7267181064869922
17.546288201140698 294.1358460383145 0.7258267429411711
17.551515756094112 296.3579511775977 0.7290053288435089
17.556743311047526 300.87221268353454 0.734611020858072
17.56197086600094 301.47091624196656 0.7353660397747241
17.567198420954355 302.57615371574246 0.7367203087204223
17.57242597590777 302.4229943269758 0.7356217431725347
17.577653530861184 298.6072096575253 0.7317646035323899
17.5828810858146 293.19474722732696 0.7251777631389288
17.588108640768013 287.47935474331103 0.7183993981987259
17.593336195721427 285.20221048790626 0.7158552583150534
17.598563750674842 286.68588251197883 0.7168408612900454
17.603791305628256 290.2381210570058 0.7212657543861429
17.60901886058167 292.1382882978491 0.7232436930430918
17.614246415535085 292.4348274824991 0.7242028725166038
17.6194739704885 292.7658914785907 0.7246154919961908
17.624701525441914 292.46672530288254 0.7248023797144417
17.62992908039533 290.8484324299411 0.7230896238138175
17.635156635348743 289.42006082670633 0.7204128845765783
17.640384190302157 288.24209711608296 0.7189680689091904
17.64561174525557 289.1357354251005 0.7197642821408577
17.650839300208986 292.2934279080851 0.7239323623972541
17.6560668551624 294.06273591424224 0.7261552319250768
17.661294410115815 295.80320240926926 0.7285471962987953
17.66652196506923 294.89357846112523 0.7270197783326434
17.671749520022644 296.35280687871557 0.7285216116647977
17.676977074976058 296.8535316574604 0.7289937907027317
17.682204629929473 298.261343967021 0.7304638415697684
17.687432184882887 298.2067129584804 0.7303276912899018
17.6926597398363 297.6455678588054 0.730581828373771
17.697887294789716 299.1457586170941 0.7326455828203754
17.70311484974313 300.30252622138966 0.7341258027623917
17.708342404696545 304.35004771193053 0.7393607060090177
17.71356995964996 305.6029635792443 0.7405575778334151
17.718797514603374 306.14714834278135 0.7414160260441384
17.724025069556788 307.7509584871298 0.7428516968125289
17.729252624510202 309.20437810118875 0.744479280559378
17.734480179463617 310.56625229127854 0.745510613166556
17.73970773441703 308.11412745036813 0.7427222692219345
17.744935289370446 303.9081217981104 0.7378098854971178
17.75016284432386 301.45927737025164 0.7348471928005886
17.755390399277275 300.5487169710217 0.732944893988934
17.76061795423069 299.9471027812545 0.7319231343321762
17.765845509184103 297.00670703816905 0.7277832294668732
17.771073064137518 293.9547971670762 0.7245859570290946
17.776300619090932 290.83267534643613 0.7220740533202666
17.781528174044347 286.8301261439384 0.7179227054309348
17.78675572899776 283.62061731053797 0.7142008398746478
17.791983283951176 281.9759903166521 0.7124053107905086
17.79721083890459 281.97335114527084 0.7119843852012817
17.802438393858004 281.48245163646345 0.712312696513776
17.80766594881142 279.7914744867426 0.709593344937104
17.812893503764833 276.3755287138708 0.7060420159715213
17.818121058718248 273.9095971631852 0.7035116375893965
17.823348613671662 272.60622522381783 0.7014942203790857
17.828576168625077 269.8942729389401 0.6980437063309515
17.83380372357849 266.9858006719139 0.6934635866844756
17.839031278531905 264.48542930089826 0.6901147478230556
17.84425883348532 266.40640196893503 0.6926599349779358
17.849486388438734 267.1570919965388 0.693809902971576
17.85471394339215 266.0174410351868 0.693471096825748
17.859941498345563 262.5073395605388 0.6898369830623359
17.865169053298978 261.3887751058634 0.6883850926796972
17.870396608252392 265.306783405119 0.6939845958136894
17.875624163205806 266.54926396543505 0.6935334569663955
17.88085171815922 268.168925893118 0.6964509884486904
17.886079273112635 267.38339212969237 0.6948715561823433
17.89130682806605 269.09818185587727 0.696500342382731
17.896534383019464 269.4071601176698 0.6967302917787478
17.90176193797288 274.08591192421846 0.7019976479588904
17.906989492926293 277.6660270349371 0.7068471354741146
17.912217047879707 281.5793140627888 0.7120197214986246
17.917444602833122 283.2983252992106 0.714001223784621
17.922672157786536 281.30730943486657 0.7115338754148721
17.92789971273995 281.4569198986135 0.7115272256128605
17.933127267693365 285.19112396944325 0.7146247111270172
17.93835482264678 290.76255672327227 0.7209774061856831
17.943582377600194 295.42154657447986 0.7267252276729886
17.94880993255361 297.5981562970521 0.7288469215742591
17.954037487507023 300.99095675786265 0.7335227107045376
17.959265042460437 304.23294177323584 0.7366852791453683
17.96449259741385 307.4384896442196 0.7412557270769862
17.969720152367266 309.99276662336746 0.7448569128970471
17.97494770732068 312.5585815492376 0.7482258728216177
17.980175262274095 313.93723609894937 0.7496688423166115
17.98540281722751 314.6068702498941 0.7493129242683746
17.990630372180924 313.2313763264594 0.7470444354754313
17.995857927134338 312.71453209622297 0.7465274443923275
18.001085482087753 314.2337618651623 0.7476632367301056
18.006313037041167 312.41732266313124 0.7467457360558724
18.01154059199458 312.03248149210924 0.7458683755918275
18.016768146947996 312.3401659042857 0.7466595455824514
18.02199570190141 312.8430849970048 0.7472823477204622
18.027223256854825 311.5445726264489 0.7452558847833929
18.03245081180824 308.52928489317344 0.741135904544525
18.037678366761654 305.9618733268262 0.7376333476463646
18.042905921715068 304.1611900952066 0.7352820283978918
18.048133476668482 301.63933187419934 0.7334414553942123
18.053361031621897 300.6626947784514 0.7330581433844625
18.05858858657531 298.0803658513 0.729893362980099
18.063816141528726 298.05296240239534 0.7304219214818679
18.06904369648214 297.8855853451923 0.7302915292279507
18.074271251435555 302.06166543875673 0.7350590071174493
18.07949880638897 304.9693038419636 0.7379330425338398
18.084726361342383 310.407523328969 0.7433246520188184
18.089953916295798 313.26355798469666 0.7469953911185361
18.095181471249212 315.69676279670927 0.7492829173016448
18.100409026202627 322.51119063737605 0.7575176803494118
18.10563658115604 331.9249800926025 0.7680598828386984
18.110864136109456 341.4704141754098 0.778171422048504
18.11609169106287 356.72649759867517 0.7954830039651527
18.121319246016284 373.6134874569159 0.8139731211146733
18.1265468009697 397.0303050969504 0.838617576494645
18.131774355923113 426.255982772661 0.8692490481598621
18.137001910876528 459.4126187360384 0.9020387173412495
18.142229465829942 495.6596520411697 0.9367751692257243
18.147457020783357 523.9001367761223 0.9628601565761544
18.15268457573677 538.3696256802299 0.9757225849765175
18.157912130690185 533.800285098958 0.9720520992324099
18.1631396856436 514.3545827906684 0.9542251323451608
18.168367240597014 486.10269711625165 0.9273292487041441
18.17359479555043 457.9124973468404 0.9005162022930977
18.178822350503843 431.88517771777384 0.8743888477111419
18.184049905457258 409.62880546663195 0.8519390519081522
18.189277460410672 395.64887258461744 0.8375513356103416
18.194505015364086 388.09553642482007 0.8292857195396391
18.1997325703175 384.7587114915229 0.8257331209168197
18.204960125270915 386.53124226157297 0.8272303648475686
18.21018768022433 388.75464041161894 0.829379487800292
18.215415235177744 394.09095567059865 0.8350906557668849
18.22064279013116 401.61194186589967 0.842880659798734
18.225870345084573 406.5190497902436 0.848025615236615
18.231097900037987 409.5933139013136 0.8510637871056311
18.236325454991402 411.24092581102786 0.8526282574358094
18.241553009944816 411.43411222752246 0.8533840290893647
18.24678056489823 412.0378518206801 0.8540028840333462
18.252008119851645 410.55339251548554 0.852758718984857
18.25723567480506 406.9447789803413 0.8487073703871554
18.262463229758474 400.28594119736255 0.8413464163899321
18.26769078471189 390.9593116533689 0.8317898538827508
18.272918339665303 388.20120395106414 0.8288815627012511
18.278145894618717 382.4808958320945 0.822781336426287
18.28337344957213 376.46968468521635 0.8162843849870256
18.288601004525546 372.59007655151646 0.8120593744752144
18.29382855947896 367.60593089547643 0.8068474992623859
18.299056114432375 363.1592287136422 0.801959556855786
18.30428366938579 354.41715024396615 0.7928102200513069
18.309511224339204 347.3301189072094 0.7851124665770799
18.314738779292618 338.7310377990866 0.7753389131261935
18.319966334246033 334.02350303379666 0.7703283582215582
18.325193889199447 328.45892998831783 0.7639222952918213
18.33042144415286 320.97811657363326 0.7558641455963171
18.335648999106276 318.64538367174606 0.753292723883086
18.34087655405969 313.2970969568633 0.7469567337452234
18.346104109013105 309.3604012366028 0.7423007594286468
18.35133166396652 307.4287678005668 0.7402570879715934
18.356559218919934 305.3766561959666 0.7388024689119261
18.361786773873348 304.75210419038905 0.7394061364879182
18.367014328826762 303.4135049027807 0.7370044684657634
18.372241883780177 303.49632701302335 0.7364117156241357
18.37746943873359 304.91981155120124 0.7366476161779848
18.382696993687006 306.54387443882786 0.7378581025734491
18.38792454864042 311.9455699840003 0.7471025140907974
18.393152103593835 319.0222860128386 0.7673907559444607
18.39837965854725 331.42734516528355 0.7895402372812368
18.403607213500663 345.10263891086663 0.8113583684365472
18.408834768454078 368.98103068812543 0.8429484100306889
18.414062323407492 398.51556543848136 0.8803908748414125
18.419289878360907 433.26118723668515 0.921789313447463
18.42451743331432 464.03211473475494 0.9574619366703089
18.429744988267736 487.7165024725207 0.986437454546042
18.43497254322115 499.8246193703225 1.0019544732124164
18.440200098174564 499.40074548870837 1.0053748862331593
18.44542765312798 489.5210033852686 0.9994025901491901
18.450655208081393 475.9231650374699 0.9884574751268964
18.455882763034808 457.9986412437342 0.9736203705981531
18.461110317988222 441.8252007954545 0.9597407593997682
18.466337872941637 424.49650660935896 0.9433214520176173
18.47156542789505 411.815090288357 0.9323271091610708
18.476792982848465 398.54730401133 0.9194190571579824
18.48202053780188 391.13598899193653 0.9136778724224167
18.487248092755294 386.78495706117604 0.9112868032520713
18.49247564770871 384.90904561417756 0.9111864382456702
18.497703202662123 378.4220409557738 0.9071676649924545
18.502930757615538 372.57323493353226 0.902132713263815
18.508158312568952 365.0757227734893 0.8954055362736872
18.513385867522366 360.6447691801639 0.8922346041088374
18.51861342247578 358.0745864550596 0.8909642841010911
18.523840977429195 356.3097787819025 0.8923505704123139
18.52906853238261 357.42543980247893 0.8958893344392729
18.534296087336024 358.22799193772823 0.8994989872491328
18.53952364228944 359.7941517122176 0.9040579785151618
18.544751197242853 357.86662343302993 0.9034513666247946
18.549978752196267 357.28534267413033 0.9047426285112854
18.555206307149682 354.8608876389614 0.9030253229562855
18.560433862103096 356.7962079471814 0.9068902976311627
18.56566141705651 359.5649497244703 0.9128714634429145
18.570888972009925 361.91340861544955 0.9175925494181973
18.57611652696334 369.5661596489694 0.9295573839863066
18.581344081916754 375.15525442748856 0.9389313675594667
18.58657163687017 382.3515279722857 0.9495024120130033
18.591799191823583 388.9454805544081 0.9610357226649778
18.597026746776997 395.1936451007959 0.970555533730479
18.60225430173041 400.9351617023187 0.9795983370611763
18.607481856683826 404.25886821112306 0.9854175564862461
18.61270941163724 403.7185021598648 0.98655378149924
18.617936966590655 400.0907338721453 0.9842240609385935
18.62316452154407 394.82319744292823 0.9773600142977369
18.628392076497484 394.3806044004814 0.9573378112386376
18.633619631450898 386.51995210627723 0.9379421160476274
18.638847186404313 383.1347260519882 0.9264420463006346
18.644074741357727 382.0570183880349 0.9201660156578622
18.64930229631114 381.4493422084763 0.9161638619695214
18.654529851264556 380.0222814862102 0.9095431697940539
18.65975740621797 383.7373694728513 0.9114576237599992
18.664984961171385 390.78905451991636 0.9159955402701573
18.6702125161248 392.60102746399474 0.9147830563480259
18.675440071078214 394.86309245167814 0.9153831319976566
18.680667626031628 396.97687412546253 0.9144057595470909
18.685895180985042 398.5265614155725 0.913449680941577
18.691122735938457 399.59881658918437 0.9127714182111
18.69635029089187 399.8051301655827 0.9104490289254796
18.701577845845286 396.937143675601 0.9057314105163015
18.7068054007987 394.62725187788743 0.9013860852574473
18.712032955752115 391.6011045126208 0.8965886361300107
18.71726051070553 386.7296322398062 0.8901014212329444
18.722488065658943 378.1709846152251 0.8784747702082362
18.727715620612358 367.5320526360106 0.8651451706618749
18.732943175565772 361.6561860822766 0.857352686488365
18.738170730519187 358.155019810885 0.8518125394725548
18.7433982854726 355.2592553649218 0.8472720982952453
18.748625840426016 349.6239538788799 0.8383518118303562
18.75385339537943 343.53640718186455 0.8299399645164701
18.759080950332844 338.0738140910761 0.8227808326098113
18.76430850528626 334.64151893266006 0.8171465260283645
18.769536060239673 330.9820346728184 0.8118142466025086
18.774763615193088 325.9764466623113 0.8043189261866318
18.779991170146502 321.29301528783265 0.7972915657971968
18.785218725099917 318.16680247448784 0.7924365254373671
18.79044628005333 317.02935016394247 0.7902849266652463
18.795673835006745 315.69625041705024 0.788597455842304
18.80090138996016 312.4495011173918 0.7842170786721526
18.806128944913574 309.43928238368534 0.779615609620804
18.81135649986699 307.13842696933006 0.7755091060414624
18.816584054820403 307.42627036491086 0.7761262584233017
18.821811609773818 307.4604667220155 0.7750988336809753
18.827039164727232 306.42904914191143 0.7740593307980227
18.832266719680646 302.74201069499037 0.7684021735543289
18.83749427463406 299.8705257821019 0.7643503624498584
18.842721829587475 298.2927963938194 0.7624597787450164
18.84794938454089 296.99519167362666 0.7607905578932895
18.853176939494304 293.0746609074881 0.7556725095937809
18.85840449444772 292.4891928283797 0.7545033957869821
18.863632049401133 292.95214421562986 0.7548902972538207
18.868859604354547 294.7116137291115 0.7574204268068996
18.87408715930796 296.6774726232113 0.7590843601761824
18.879314714261376 295.87570181715364 0.7570986153996011
18.88454226921479 294.7656903056346 0.755906767659483
18.889769824168205 290.4911218837897 0.7491229447332202
18.89499737912162 290.1409208742373 0.7486185387393695
18.900224934075034 290.13396095491305 0.7478737370036856
18.90545248902845 288.1201951824663 0.745324744205951
18.910680043981863 286.00596403562935 0.7434141021319398
18.915907598935277 288.33307289274046 0.7472845929634253
18.92113515388869 287.47204980267884 0.7463912327205677
18.926362708842106 287.3018937832812 0.7456198508703479
18.93159026379552 286.1596571742891 0.7445961002022858
18.936817818748935 282.97851863645906 0.7401663299408551
18.94204537370235 281.1107764074236 0.7362973671724489
18.947272928655764 280.29829800030626 0.7336982505089461
18.952500483609178 284.3757632305505 0.7379866255971184
18.957728038562593 284.81632250617645 0.7388482437059809
18.962955593516007 284.25503666502954 0.7388719318800506
18.96818314846942 281.9364645424226 0.7360362140197941
18.973410703422836 284.34876330408446 0.7385454725693948
18.97863825837625 285.7395767019154 0.7385685096608157
18.983865813329665 284.755401343179 0.7360264359099467
18.98909336828308 284.96672049702363 0.7363843467075002
18.994320923236494 284.7817665439252 0.7364515469720503
18.999548478189908 284.83006642457843 0.736359355734631
19.004776033143322 283.3606022734107 0.7343463902276093
19.010003588096737 287.2909234714203 0.7394707155178438
19.01523114305015 289.7245567755564 0.7426756905772467
19.020458698003566 288.4249268631093 0.7400266943220659
19.02568625295698 288.3129606448758 0.7392752940278717
19.030913807910395 286.162600897647 0.7362989648641649
19.03614136286381 291.5129305571431 0.7426867159883753
19.041368917817223 294.0193126109314 0.7449799520309006
19.046596472770638 294.3339828777627 0.744237518876922
19.051824027724052 291.15593649896226 0.739951256672263
19.057051582677467 292.1889231999783 0.7411118840409265
19.06227913763088 291.53247621975993 0.7398139796812846
19.067506692584296 291.6362859940213 0.7402349146063651
19.07273424753771 292.1998077596404 0.740118969400542
19.077961802491124 295.41132991902543 0.7445131558700867
19.08318935744454 298.90582090487766 0.7478433692192537
19.088416912397953 302.8081131782803 0.7522617106148263
19.093644467351368 304.71924311336136 0.7550397804289442
19.098872022304782 306.0051858418691 0.7556342597137773
19.104099577258197 307.9261033257951 0.7576982588085377
19.10932713221161 309.5530014226162 0.7595331210603342
19.114554687165025 310.2378346255898 0.7605482057727736
19.11978224211844 309.4676072352799 0.7599420394226053
19.125009797071854 313.3269587417092 0.763416186602889
19.13023735202527 312.7309041176426 0.7620855892039801
19.135464906978683 315.6122979091776 0.7654653437679054
19.140692461932098 313.821024530906 0.7632400065147937
19.145920016885512 315.2403752194131 0.7652842322464968
19.151147571838926 313.27754017996455 0.7636680029832569
19.15637512679234 311.53542254674005 0.7610428953821393
19.161602681745755 312.12272445306525 0.7627445454529354
19.16683023669917 313.44184551283337 0.7639564468618645
19.172057791652584 313.84214318609975 0.7646994120793671
19.177285346606 311.4630933136475 0.7614061945218599
19.182512901559413 308.11210809399205 0.7561614701860019
19.187740456512827 305.9221224134729 0.7537759452568227
19.19296801146624 303.32203097113506 0.750541900612805
19.198195566419656 299.8243421209937 0.7463025612610693
19.20342312137307 299.30208693814143 0.7458409139439969
19.208650676326485 300.4006507912783 0.7457003269540983
19.2138782312799 301.1956104536758 0.7471173978155056
19.219105786233314 303.8514050049075 0.7501351865242785
19.22433334118673 301.14810126140515 0.7475027415291355
19.229560896140143 301.12321887533056 0.748069408509563
19.234788451093557 299.71406252740644 0.7453086032981115
19.24001600604697 299.6941825945799 0.7447085665577704
19.245243561000386 299.2410823985843 0.7429732059335334
19.2504711159538 298.6294843750819 0.7420146789472819
19.255698670907215 297.7560672965737 0.7413164297834794
19.26092622586063 298.87877667221255 0.7436732114346045
19.266153780814044 298.6299799524906 0.7434702185384383
19.271381335767458 297.9166686913228 0.7433941104837409
19.276608890720873 298.00230126938885 0.7419351025059743
19.281836445674287 298.1480059268644 0.7423736455619561
19.2870640006277 298.79300978493507 0.7428385265992169
19.292291555581116 296.7222428182044 0.7399788403005026
19.29751911053453 296.0426767677948 0.7396341387714039
19.302746665487945 296.8917900458464 0.7403329628541406
19.30797422044136 300.8732962926125 0.7449409078918459
19.313201775394774 305.5833668665952 0.750154291204697
19.318429330348188 307.5462121671067 0.7523943240936142
19.323656885301602 309.95602012247775 0.7558707203251397
19.328884440255017 307.99598966896224 0.7539539546225172
19.33411199520843 309.2723864132167 0.7546883881895182
19.339339550161846 309.10638916211985 0.7537454577529186
19.34456710511526 313.9418478379313 0.7577827792916996
19.349794660068675 320.04499986592646 0.7655408351329628
19.35502221502209 328.12601940178894 0.7751450139747913
19.360249769975503 335.4291011512591 0.7830215952938383
19.365477324928918 341.7892277614252 0.7904043063926887
19.370704879882332 351.18719234129355 0.8003694784575256
19.375932434835747 362.9546569260152 0.814043398396947
19.38115998978916 371.8444103659045 0.8236823916696517
19.386387544742576 378.49966661104725 0.8305666852481896
19.39161509969599 382.28554281244686 0.8346753827734432
19.396842654649404 384.5252083311122 0.8369444005735887
19.40207020960282 387.25031304195306 0.8401893238248143
19.407297764556233 385.62963933878194 0.8387624178746304
19.412525319509648 384.3397052278649 0.8368115127551049
19.417752874463062 381.75850301027987 0.833977779469155
19.422980429416477 377.00165685357064 0.828676052566656
19.42820798436989 371.8414079044783 0.8228899044121575
19.433435539323305 363.01160573812973 0.8136694779500996
19.43866309427672 356.86370084205544 0.8064224254264543
19.443890649230134 353.1766435413434 0.8021615553333464
19.44911820418355 351.9679431242502 0.8008045962507218
19.454345759136963 351.52620075363507 0.8002240578729677
19.459573314090377 353.2598190729184 0.8025943551825397
19.464800869043792 353.4355503183752 0.8023457402184357
19.470028423997206 352.66530884655634 0.8010333715510554
19.47525597895062 352.0599088636582 0.8009808235907866
19.480483533904035 346.6584345976174 0.7945218421592934
19.48571108885745 345.6088227525346 0.7939914185860654
19.490938643810864 343.16539702688885 0.7905609052351095
19.49616619876428 341.1198030220283 0.7882891571956747
19.501393753717693 340.3739943742338 0.7872262975349648
19.506621308671107 341.8716616625757 0.7881682277198135
19.51184886362452 343.544646254018 0.7899446662917881
19.517076418577936 343.2546540180691 0.7896816253571861
19.52230397353135 339.5802545165415 0.7850965435116803
19.527531528484765 340.3446969631977 0.7857935541869833
19.53275908343818 340.1862788563267 0.7852505930764399
19.537986638391594 343.1040989073597 0.7884139587721347
19.54321419334501 342.38332809214137 0.7879848310673775
19.548441748298423 345.5945559297294 0.7923325667578585
19.553669303251837 349.1451880225839 0.7971261489107326
19.55889685820525 352.45457989145325 0.8011899149176661
19.564124413158666 353.204898917292 0.8013745988766503
19.56935196811208 356.35265539446533 0.8046782254507138
19.574579523065495 357.7467556712626 0.8053282169911324
19.57980707801891 358.39224924994977 0.8055035452589933
19.585034632972324 360.6522104098639 0.8080246740391135
19.590262187925738 361.8216468528858 0.8093467559096112
19.595489742879153 366.9420616852145 0.8153839724296391
19.600717297832567 374.38266452715516 0.8233578258226377
19.60594485278598 380.72377362035877 0.8298296098478792
19.611172407739396 384.267812733433 0.8333617473387428
19.61639996269281 386.89676111776635 0.8358439685178232
19.621627517646225 389.98888092098343 0.8393540666505395
19.62685507259964 390.3555552098875 0.8401792547714194
19.632082627553054 390.8323881670932 0.8404449929404691
19.637310182506468 388.0254883774109 0.8375133902734007
19.642537737459882 389.7952882499379 0.8393052568687116
19.647765292413297 393.24591942304653 0.8426484548768808
19.65299284736671 397.32853921836374 0.8471523262390199
19.658220402320126 395.7015041321179 0.8453336338001802
19.66344795727354 394.741853322643 0.8439808056365107
19.668675512226955 393.4914784638368 0.842387495546465
19.67390306718037 392.75707083902256 0.8412617135774085
19.679130622133783 390.5218676225665 0.8389601585733625
19.684358177087198 391.78154356260916 0.8404626109208804
19.689585732040612 392.8976374772859 0.8413588978235176
19.694813286994027 391.2931590278316 0.8396370549406408
19.70004084194744 385.6251966852123 0.8334378872707515
19.705268396900856 379.100747699223 0.8261961976274282
19.71049595185427 379.4425772468537 0.8269642634819803
19.715723506807684 379.04458130778545 0.8263203968243142
19.7209510617611 377.84420789572016 0.8256633281399354
19.726178616714513 375.3457291502971 0.8225987805557748
19.731406171667928 370.47563817388476 0.8168461650978297
19.736633726621342 369.4334606964322 0.8162293739361184
19.741861281574757 370.01223334578964 0.8170322521780818
19.74708883652817 369.8664879705637 0.8173453434713547
19.752316391481585 370.07233139287035 0.8174666595782234
19.757543946435 366.9398984955515 0.8128975804946394
19.762771501388414 363.30867355348323 0.8088355456337722
19.76799905634183 357.4930565620318 0.8020920470204291
19.773226611295243 353.93267940346516 0.7989561538286137
19.778454166248657 348.3291143747971 0.7935158556889346
19.783681721202072 346.81601608832676 0.7919017714210385
19.788909276155486 346.84675820855927 0.7921596836751827
19.7941368311089 346.97326159624885 0.7919401102050074
19.799364386062315 343.8647134258736 0.787912773534525
19.80459194101573 339.1362893128049 0.7826407927268695
19.809819495969144 335.9008724917245 0.7787544904726765
19.81504705092256 333.25103625834333 0.7754938505872603
19.820274605875973 332.94425785338973 0.7751148169858912
19.825502160829387 329.8888301634508 0.7708458189597412
19.8307297157828 325.9837504377746 0.7662605598113035
19.835957270736216 319.67819485428305 0.7584682576389827
19.84118482568963 319.82601696748503 0.7584248248918118
19.846412380643045 320.16886531552797 0.7602312469225222
19.85163993559646 319.45469818408765 0.7590934422243022
19.856867490549874 318.30786062250166 0.7588502165200448
19.86209504550329 317.85952909089843 0.7582498948464407
19.867322600456703 316.17774670099794 0.7561129514209172
19.872550155410117 316.1990390015754 0.7567157934372397
19.87777771036353 316.45511415606944 0.7561580917042778
19.883005265316946 317.6000950341153 0.7570026231117184
19.88823282027036 316.26877952627905 0.7550047539015725
19.893460375223775 313.49944837826325 0.7512322199445107
19.89868793017719 311.8665770308735 0.7489110318260724
19.903915485130604 311.7401895861823 0.7489703789124421
19.909143040084018 312.03519544675044 0.7502034700090678
19.914370595037433 313.76036454064104 0.7527083676166539
19.919598149990847 314.04831045285613 0.7523673754705649
19.92482570494426 312.6663750617698 0.7502873949528582
19.930053259897676 313.08962679640325 0.7505356949408372
19.93528081485109 310.8247609699492 0.7485889355790775
19.940508369804505 311.6246826231438 0.7495963787961418
19.94573592475792 313.49807808044704 0.7509629204863913
19.950963479711334 316.5023192913007 0.7542064592365374
19.956191034664748 323.07568618855373 0.7618423819952355
19.961418589618162 324.9461858747301 0.7635334351719952
19.966646144571577 324.979401409131 0.7640796831556704
19.97187369952499 323.5317682209587 0.7623715371247609
19.977101254478406 326.5634860492602 0.765956896952758
19.98232880943182 334.3971358436359 0.7748248194718533
19.987556364385235 339.0929014630881 0.7799007575062336
19.99278391933865 343.9045534205172 0.7854758366819689
19.998011474292063 349.5486001508278 0.7916893733836416
20.003239029245478 358.7598824942986 0.8013361495276085
20.008466584198892 373.4123880089808 0.8169860204757486
20.013694139152307 394.5018015127108 0.8391463780311355
20.01892169410572 418.3893912675232 0.8643176150530855
20.024149249059136 437.69617512190007 0.8839667368396334
20.02937680401255 448.77536265823824 0.8949187102668895
20.034604358965964 446.70048619112555 0.8932164934596071
20.03983191391938 439.7745135550765 0.8860706784850746
20.045059468872793 426.36160076680545 0.8723506137277081
20.050287023826208 414.0218933231759 0.859530679499314
20.055514578779622 402.4280940031686 0.8471038601988473
20.060742133733036 397.21786865575933 0.8420411514692597
20.06596968868645 392.1242456456731 0.8365411914600825
20.071197243639865 389.30429700196567 0.8334973855586916
20.07642479859328 384.8751848112478 0.8287518924460816
20.081652353546694 387.9436782267335 0.8320365455347734
20.08687990850011 392.15959000619375 0.8364528335060812
20.092107463453523 400.6060378512061 0.845359206838782
20.097335018406937 409.3990789695542 0.8545952337317441
20.102562573360352 418.5774696537726 0.864473208675472
20.107790128313766 427.7619379206082 0.8740889370891162
20.11301768326718 432.28895499005995 0.8784626298881252
20.118245238220595 430.8738488272664 0.8766495177972177
20.12347279317401 425.0372993678865 0.8701293718112754
20.128700348127424 415.44731944332506 0.8608689315537176
20.13392790308084 399.3078331840156 0.8440077860049808
20.139155458034253 385.65499134583195 0.829491036102556
20.144383012987667 373.1641324371316 0.8157813448173532
20.14961056794108 361.56471577807906 0.8033881688602508
20.154838122894496 351.4790688321739 0.7927730051376329
20.16006567784791 345.1721537620369 0.7858532910252978
20.165293232801325 341.6923969909447 0.7821274740871667
20.17052078775474 336.8425539548282 0.7764848630973206
20.175748342708154 333.43961028060556 0.7724823199589106
20.18097589766157 330.30712685330303 0.7680041989727833
20.186203452614983 332.14678314008614 0.7700946871597603
20.191431007568397 333.27877672840253 0.7710935577389433
20.19665856252181 334.69240056502184 0.7740546159234286
20.201886117475226 335.17207577513614 0.7746609013195936
20.20711367242864 336.8706133737025 0.7765481643776919
20.212341227382055 337.65477931058274 0.7765614072555396
20.21756878233547 336.69933675467314 0.7752461132736149
20.222796337288884 335.7249338044334 0.774578859703592
20.228023892242298 338.8816264637984 0.7782562819445091
20.233251447195713 340.24009275045967 0.7792267022434525
20.238479002149127 340.56009115954566 0.7787385852411045
20.24370655710254 339.85608626249154 0.7774336143819239
20.248934112055956 343.4741352763914 0.782019127933556
20.25416166700937 350.97119001536663 0.7912269935264737
20.259389221962785 355.3236825083749 0.795998719316207
20.2646167769162 354.08426476097924 0.7944060506509025
20.269844331869614 350.0389557866028 0.7896255194047337
20.275071886823028 348.25416334998806 0.7873888086833697
20.280299441776442 346.95778493838606 0.7863848883447336
20.285526996729857 343.93977065035375 0.7829490056190447
20.29075455168327 342.1743222082318 0.7807142734309518
20.295982106636686 339.59275951175636 0.7773581051135172
20.3012096615901 339.9550349204161 0.7774823451892328
20.306437216543515 340.4449799272859 0.7782655102574599
20.31166477149693 342.78532629170456 0.7815071666743196
20.316892326450343 340.26708383236723 0.7782100186316792
20.322119881403758 333.23974033196976 0.7703035213026943
20.327347436357172 328.44306290030306 0.7641315750717104
20.332574991310587 326.9296264213694 0.7625533155759988
20.337802546264 328.6857149006847 0.7644476864043201
20.343030101217416 325.07357271694 0.7602154119233544
20.34825765617083 322.4076548627395 0.7576236707260672
20.353485211124244 318.39961296643634 0.7532564366819066
20.35871276607766 313.7544931581498 0.7476774217165796
20.363940321031073 310.14171060087307 0.7435618243056714
20.369167875984488 308.22595800430315 0.7409867236290488
20.374395430937902 309.2797683657118 0.7431388705101908
20.379622985891316 309.8076899511693 0.7442627682939618
20.38485054084473 306.1210813383144 0.7391944130923377
20.390078095798145 304.0595127129702 0.736399796220335
20.39530565075156 304.8719734633428 0.7372879594951857
20.400533205704974 302.9477886817678 0.7357228916399078
20.40576076065839 302.6840093875975 0.7353804078406314
20.410988315611803 300.54954283397564 0.7327174974425681
20.416215870565217 300.4428966495756 0.7327688942978967
20.421443425518632 302.2953378513381 0.7348627828157817
20.426670980472046 303.9824244353421 0.7373228434027521
20.43189853542546 305.4526212963239 0.7387380597054214
20.437126090378875 307.23817804559224 0.740932451416284
20.44235364533229 308.77443604189546 0.7426795888587285
20.447581200285704 310.0256506073446 0.7433891621482628
20.45280875523912 311.7212856482962 0.745129371003238
20.458036310192533 311.28017093624084 0.7448452562929796
20.463263865145947 314.9796490554839 0.7486643612499561
20.46849142009936 316.1932399751813 0.7505122139521813
20.473718975052776 317.6680986511439 0.7527824913498955
20.47894653000619 315.6907373943018 0.7500089747309499
20.484174084959605 315.63145779748265 0.7493098310337084
20.48940163991302 317.6707457963138 0.7509517423356005
20.494629194866434 317.24713120330904 0.7514878974952637
20.49985674981985 314.99177519149305 0.7497296676285942
20.505084304773263 314.8601186051603 0.749544047875526
20.510311859726677 315.2377175191709 0.7503455570417552
20.51553941468009 317.45602900699794 0.7529202647067158
20.520766969633506 317.2176934068983 0.7522480870397864
20.52599452458692 317.256125353275 0.7521730893633629
20.531222079540335 319.86127492962925 0.7537379882054137
20.53644963449375 320.5482634336332 0.7549476852584515
20.541677189447164 320.6893984910312 0.7547946375375146
20.546904744400578 320.05190373366986 0.7545029446085425
20.552132299353993 319.874237236632 0.755563482451067
20.557359854307407 322.17891321102366 0.7578797335647856
20.56258740926082 324.58290384018835 0.7609232411119348
20.567814964214236 323.9367879337505 0.759515525507915
20.57304251916765 324.35037824813776 0.7594610987358742
20.578270074121065 325.31244450506955 0.7608696127719204
20.58349762907448 327.14438229078263 0.7624270034221079
20.588725184027894 329.7389864180925 0.7646715668312176
20.593952738981308 331.1852505104717 0.7669888337375355
20.599180293934722 330.1983901815421 0.7655061158092756
20.604407848888137 328.247698521668 0.764535933870628
20.60963540384155 326.2549722981818 0.7618473098611392
20.614862958794966 325.50171109407944 0.7599056276291029
20.62009051374838 321.7794385071361 0.7551365872545437
20.625318068701795 320.43218627531263 0.7532726365183058
20.63054562365521 319.85967018639883 0.7532690503049879
20.635773178608623 318.30976742220736 0.7522137881412015
20.641000733562038 313.45725309984806 0.7468719415202956
20.646228288515452 308.81805758413657 0.741728457740464
20.651455843468867 306.6432035329244 0.7380545616539915
20.65668339842228 305.39873784666963 0.7370475344861848
20.661910953375695 305.78155563974076 0.7365738925959714
20.66713850832911 303.0357661326261 0.7330651040306915
20.672366063282524 303.3227792160659 0.7334589666561367
20.67759361823594 303.23397964346293 0.7334966963333845
20.682821173189353 304.32437681299757 0.7349629649800165
20.688048728142768 304.171782321235 0.7349123760029979
20.693276283096182 306.51224116811386 0.7376835825016562
20.698503838049596 305.4742058692552 0.7365099536729632
20.70373139300301 307.3766209644598 0.7389983627754126
20.708958947956425 305.6615960469281 0.7378941250765367
20.71418650290984 305.2043894848369 0.7376202958874644
20.719414057863254 302.0669581684835 0.7330772441202908
20.72464161281667 301.6402912566786 0.7324889956225732
20.729869167770083 301.63974394214057 0.7325378847504541
20.735096722723497 302.36381616289225 0.733054855958389
20.740324277676912 303.7528429672385 0.735132459273434
20.745551832630326 301.68740990484474 0.7325293690520625
20.75077938758374 302.0259271041665 0.7332803457159561
20.756006942537155 303.8683887001234 0.7352259887365152
20.76123449749057 307.6778530824366 0.7395070896511883
20.766462052443984 309.6710238908744 0.741890544100934
20.7716896073974 311.202257912556 0.7434924359891133
20.776917162350813 313.73766228206074 0.7458641937532492
20.782144717304227 313.48402750621625 0.7455794896504163
20.78737227225764 313.30410468246856 0.7446497083631891
20.792599827211056 310.84632196382995 0.7420505528848391
20.79782738216447 312.66874812765826 0.7439907653148087
20.803054937117885 316.7256781846206 0.7485573869470077
20.8082824920713 324.97043807315373 0.7579733598798386
20.813510047024714 331.92224805518356 0.7653310177630935
20.81873760197813 339.37812592768825 0.7745302082269764
20.823965156931543 343.1175777768038 0.778706144483164
20.829192711884957 349.2186240536095 0.7854514979429521
20.83442026683837 351.97545785903975 0.788201430204325
20.839647821791786 353.83245437454065 0.790232612417676
20.8448753767452 353.96275635570026 0.7906031251859568
20.850102931698615 351.89312504953625 0.7878952699619899
20.85533048665203 348.4095317621352 0.7838854754515231
20.860558041605444 347.7815862605362 0.7829985323891738
20.865785596558858 349.2103427452788 0.784513258639963
20.871013151512273 348.99701057910045 0.7837765889129604
20.876240706465687 348.63754215132343 0.7838228993411114
20.8814682614191 345.19447034400656 0.779450534983824
20.886695816372516 344.65126790365423 0.7794901328182429
20.89192337132593 344.20795942867164 0.7786695321218444
20.897150926279345 345.87622282645714 0.781138371870704
20.90237848123276 342.4282362956878 0.7769508206453872
20.907606036186174 338.1734092907325 0.7719042965931149
20.912833591139588 333.622181081094 0.7665723909846478
20.918061146093002 332.5926107802376 0.7657448978804141
20.923288701046417 331.2896365373303 0.7645916618249975
20.92851625599983 331.91067662290726 0.765023251196844
20.933743810953246 331.3466707484711 0.7642128232112635
20.93897136590666 332.968594032767 0.7658880314470435
20.944198920860075 331.6826984438352 0.7648708602249302
20.94942647581349 331.18982936094255 0.7642908602533081
20.954654030766903 330.0260412579311 0.7632778005440105
20.959881585720318 334.3783139024076 0.76828946621107
20.965109140673732 337.307155465972 0.7716282265739515
20.970336695627147 339.57731201213346 0.7736825813084902
20.97556425058056 335.50589184433755 0.7684799320569725
20.980791805533975 335.1480510700299 0.7681746215676332
20.98601936048739 332.7474452546662 0.7655201215677271
20.991246915440804 334.399044281623 0.7679242827704077
20.99647447039422 333.2796044228969 0.7666063557281592
21.001702025347633 332.92215553250577 0.7667711855486913
21.006929580301048 333.07537526735734 0.7663835230877397
21.012157135254462 330.57907219444087 0.7640585324113319
21.017384690207876 327.89706668479124 0.760531320193859
21.02261224516129 325.59942518842405 0.7575949437488789
21.027839800114705 324.2456723871174 0.7564477124492339
21.03306735506812 324.04771655095715 0.7559383143829017
21.038294910021534 321.8968297660108 0.7538365327368578
21.04352246497495 322.5356855970873 0.7541484828560496
21.048750019928363 322.0187308803226 0.7541750412482986
21.053977574881777 321.9584376021723 0.754113229354246
21.059205129835192 321.9533138342694 0.7537440090173086
21.064432684788606 322.89235870199417 0.7541687072894072
21.06966023974202 321.6399440094369 0.7523325421994342
21.074887794695435 317.48874049723406 0.747243134944562
21.08011534964885 311.13009586744187 0.74047622267128
21.085342904602264 308.2673536606733 0.7371199412447149
21.09057045955568 306.47175871904733 0.7344962829514912
21.095798014509093 306.03143962540133 0.7334080641514353
21.101025569462507 301.82046336286106 0.7268771474100977
21.10625312441592 297.01368077720605 0.7218018161919366
21.111480679369336 295.5966535905221 0.7202084169494224
21.11670823432275 294.8705649687287 0.7194557410590778
21.121935789276165 292.1120864776335 0.7159874945044157
21.12716334422958 290.1020141589298 0.7127154848132963
21.132390899182994 289.2315676704715 0.7120109305214108
21.13761845413641 293.39622269678813 0.7167552489160494
21.142846009089823 292.4405227574371 0.71591626534938
21.148073564043237 289.330080678738 0.7120760973528869
21.15330111899665 285.80812315990727 0.7076734730628045
21.158528673950066 285.32622314589713 0.7072923896423529
21.16375622890348 287.00450888921216 0.7087152773338755
21.168983783856895 284.69351819729815 0.7051844379871236
21.17421133881031 282.7266335897999 0.7020669258178569
21.179438893763724 280.247899726377 0.6987731438671945
21.184666448717138 277.3388906363636 0.6961406696435014
21.189894003670553 279.44261224787965 0.699574687164712
21.195121558623967 280.6317395923209 0.7012657026567527
21.20034911357738 281.37073488570377 0.7006885430084987
21.205576668530796 278.95881340596753 0.6958631775069969
21.21080422348421 278.89287209103617 0.6956597237521911
21.216031778437625 279.5569233498725 0.6966639812186064
21.22125933339104 282.37453350791947 0.6997288640435192
21.226486888344454 283.4639443838075 0.7004610187369184
21.231714443297868 283.5955730748833 0.7002381873943287
21.236941998251282 282.626930110867 0.699040217318583
21.242169553204697 279.36256427033015 0.6950201669260118
21.24739710815811 279.86225266104486 0.6951278372397225
21.252624663111526 279.82837834464664 0.6952576093793749
21.25785221806494 282.9022912947418 0.6987791908946851
21.263079773018355 284.17974391288277 0.7000291492917922
21.26830732797177 284.9670210031038 0.7016965520674359
21.273534882925183 281.70705701973304 0.6972279688787869
21.278762437878598 280.5749599902711 0.6962895287066879
21.283989992832012 281.72479732551193 0.7053469302489345
21.289217547785427 284.0470780276967 0.7199045234744017
21.29444510273884 284.3257903926994 0.7278670721664389
21.299672657692255 283.61373462547476 0.7308154666583566
21.30490021264567 286.7218209511601 0.7388652218949401
21.310127767599084 290.17399818653735 0.7470586693355599
21.3153553225525 290.944254040663 0.7519157403047727
21.320582877505913 289.53906480212765 0.7536173182758215
21.325810432459328 289.5254162884758 0.7562845643418673
21.331037987412742 290.07554031883245 0.7599380939600867
21.336265542366156 289.6138016963156 0.7618683556897567
21.34149309731957 289.6003122986528 0.7643991515789491
21.346720652272985 289.4337115609796 0.767884789368133
21.3519482072264 289.88152738831286 0.7711223200202861
21.357175762179814 290.8336772099654 0.7748146440282881
21.36240331713323 291.9618537946799 0.7778054800894927
21.367630872086643 292.6170093815786 0.7818969515128996
21.372858427040057 291.2284254271994 0.7832443448527948
21.378085981993472 289.9961553104115 0.7835813513943317
21.383313536946886 288.67829677031017 0.7839745538426419
21.3885410919003 286.744913279497 0.7823968948394818
21.393768646853715 287.651823015738 0.785494747040603
21.39899620180713 289.06700792779765 0.789252147969291
21.404223756760544 294.19320753294556 0.7976912965592625
21.40945131171396 296.6718830156894 0.8032739367061573
21.414678866667373 297.58845594896377 0.8067272388604757
21.419906421620787 295.58585946423307 0.8058098159751812
21.4251339765742 295.6443948824631 0.8071088547454338
21.430361531527616 296.8304235635948 0.8106225833693123
21.43558908648103 301.6244391499419 0.8189271825742253
21.440816641434445 300.93452389424806 0.8211775400465234
21.44604419638786 303.6186039605897 0.8275052393523344
21.451271751341274 302.06348144435384 0.8275114796210753
21.45649930629469 307.1836231693953 0.8353712249693047
21.461726861248103 309.52322902101184 0.8398483725680254
21.466954416201517 310.0014229862789 0.8423467095772023
21.47218197115493 307.0065883359282 0.8404383134810723
21.477409526108346 303.94593072838865 0.8384338805035592
21.48263708106176 299.9427567795204 0.8336135262702624
21.487864636015175 301.8311948882325 0.8375324498540793
21.49309219096859 300.5029394470194 0.8374799589012719
21.498319745922004 303.55164216801523 0.8440327439399868
21.503547300875418 303.0443576592847 0.8465460651465223
21.508774855828833 302.59998744786026 0.8442556782602677
21.514002410782247 298.3663306724458 0.8214004434773203
21.51922996573566 296.2962480013413 0.8093473063393203
21.524457520689076 295.64085896778346 0.801334468397437
21.52968507564249 294.836704716534 0.7950116836441777
21.534912630595905 294.3897095633025 0.790050967419567
21.54014018554932 294.6601570872809 0.7880421961954323
21.545367740502734 298.9268403676388 0.7912662071579366
21.550595295456148 297.7835861738084 0.7873494312758843
21.555822850409562 295.8818271619817 0.7823225749359308
21.561050405362977 294.285132644914 0.7783881019890221
21.56627796031639 296.1104371200793 0.7786914632603991
21.571505515269806 300.5536935697406 0.7822166687743306
21.57673307022322 304.4126402008773 0.7851786910613816
21.581960625176634 304.425079132633 0.78278802422724
21.58718818013005 300.00943974745735 0.7761174592298202
21.592415735083463 294.6123340222967 0.767475895349199
21.597643290036878 292.2871774947424 0.7639732771903893
21.602870844990292 290.77772756696726 0.7600930042364927
21.608098399943707 292.1432434350394 0.7595054440009096
21.61332595489712 291.9674529724119 0.7570123960429381
21.618553509850535 293.38086778166473 0.7574471660798777
21.62378106480395 294.4715818814652 0.7585386507034446
21.629008619757364 297.067499668487 0.7618449486715978
21.63423617471078 295.8390118286814 0.7606221919548801
21.639463729664193 295.820246003222 0.7599455654796531
21.644691284617608 298.30615003569915 0.7614959940269965
21.649918839571022 301.6707303583755 0.7643906100391551
21.655146394524436 302.1187253109316 0.7645046765295236
21.66037394947785 296.2143942275149 0.7562305947932644
21.665601504431265 298.77643025412374 0.7595521724092196
21.67082905938468 305.155638888667 0.7675251989793699
21.676056614338094 311.6304981731895 0.7751182390794481
21.68128416929151 312.4695995874199 0.7752866573836122
21.686511724244923 312.3286891169155 0.7729944210908735
21.691739279198337 314.5329957273803 0.7750400053850296
21.696966834151752 314.7659676380132 0.7748263057157937
21.702194389105166 315.4860006370348 0.7751854907211801
21.70742194405858 316.0061950072577 0.775116299512576
21.712649499011995 320.05502384638464 0.779337577530153
21.71787705396541 324.0952762664079 0.7840062883437561
21.723104608918824 326.17046907190564 0.7857954132594818
21.72833216387224 328.30074937385933 0.7866269992059984
21.733559718825653 326.29803907510507 0.7843482378655068
21.738787273779067 328.0674746006196 0.7860098915968039
21.74401482873248 332.3030567310181 0.7914641321596961
21.749242383685896 339.8447886242492 0.8008064393695988
21.75446993863931 344.2503290859436 0.8059303947041254
21.759697493592725 343.24464474925804 0.8044230021551065
21.76492504854614 345.2156119363187 0.80524166184247
21.770152603499554 347.5788476352048 0.808113336187507
21.77538015845297 348.87774276692056 0.8090147450106865
21.780607713406383 347.7394300859517 0.8069704014741795
21.785835268359797 349.88294227413536 0.8087927057593267
21.79106282331321 351.8501744835661 0.8107614241378488
21.796290378266626 354.2806938317609 0.8139625041591071
21.80151793322004 358.1486106561438 0.8180437120284355
21.806745488173455 363.98687560065036 0.8239201944093494
21.81197304312687 365.92080427510274 0.825353914402421
21.817200598080284 367.22585673418337 0.8267113822089746
21.822428153033698 368.61947497273684 0.8285659599964991
21.827655707987113 368.4505895166268 0.8291082186233437
21.832883262940527 365.2977173853546 0.8257584741665909
21.83811081789394 362.28042819082737 0.8232759653377354
21.843338372847356 359.22572194897003 0.8197512552780762
21.84856592780077 355.343634043424 0.8148072407974486
21.853793482754185 352.57662803986995 0.8112637458806796
21.8590210377076 350.95394559908783 0.8091384648160614
21.864248592661014 350.1559765894479 0.8077093153728683
21.869476147614428 349.45931897115577 0.8065334297853496
21.874703702567842 348.1494936638866 0.8044969736907757
21.879931257521257 348.82154353701037 0.8055449294495794
21.88515881247467 345.89903860245636 0.8021917231389413
21.890386367428086 345.51247995013665 0.8017872561189417
21.8956139223815 344.6183910567117 0.8002159148255261
21.900841477334914 343.9569466825291 0.7983481419047881
21.90606903228833 341.47138071044105 0.794825265683819
21.911296587241743 342.4879622329977 0.7959375847784534
21.916524142195158 343.32809425807795 0.7970308588518975
21.921751697148572 342.5695320975907 0.796141181165191
21.926979252101987 342.53667516182855 0.7950795702104446
21.9322068070554 343.6553084704492 0.7965572210781493
21.937434362008815 346.11398598790726 0.7989162761248125
21.94266191696223 347.6208924750445 0.8005801570596478
21.947889471915644 346.16367456442276 0.7985778541026795
21.95311702686906 344.08263699352773 0.7955956072674136
21.958344581822473 344.65683709159305 0.795721122771183
21.963572136775888 345.3637508507944 0.7965861747484341
21.968799691729302 342.0310923077748 0.7930416750322181
21.974027246682716 340.1644529693154 0.7909569382144704
21.97925480163613 339.7815945576151 0.7899442106598338
21.984482356589545 343.19977545867636 0.7936542132595025
21.98970991154296 346.1059267037893 0.7971175941178876
21.994937466496374 345.88992614040757 0.7966072659976535
22.00016502144979 347.14616593732137 0.7981010451505306
22.005392576403203 344.58870002945963 0.7948265511820746
22.010620131356617 345.0114474467729 0.7948780740970449
22.015847686310032 349.25515797669533 0.799192687852888
22.021075241263446 356.6110881890047 0.8069439156112758
22.02630279621686 362.27761109525056 0.8137560497793195
22.031530351170275 366.030943836447 0.8173463427449341
22.03675790612369 365.98065031222137 0.8171804358376861
22.041985461077104 365.2789403179405 0.8164321080427099
22.04721301603052 370.15926787465185 0.8218517517389317
22.052440570983933 372.3060232496267 0.8244959719972017
22.057668125937347 374.4507161350004 0.8261174157804785
22.06289568089076 373.69838525186225 0.8249314474133698
22.068123235844176 373.1242875894339 0.8241149450235423
22.07335079079759 369.5921861326465 0.8201906483576131
22.078578345751005 367.41088047689266 0.818417904785556
22.08380590070442 366.3623873509902 0.8173616998183586
22.089033455657834 363.4968465887499 0.8137024329722861
22.09426101061125 360.6535747581951 0.8100546844866775
22.099488565564663 359.6737152092274 0.8083083305741987
22.104716120518077 363.8765602437435 0.8135356167492793
22.10994367547149 365.43049866604275 0.8154871061524414
22.115171230424906 359.62583138915727 0.8086200244559733
22.12039878537832 351.28700235639053 0.7987525323903227
22.125626340331735 346.3973864233932 0.7923469376593973
22.13085389528515 344.3210973911706 0.790014976324068
22.136081450238564 345.3494375770673 0.791155194846735
22.141309005191978 346.0758851708656 0.7919460504514283
22.146536560145393 345.6479939931554 0.7915973901799315
22.151764115098807 346.3061588542649 0.7919333923264174
22.15699167005222 346.6010609786269 0.7930551819353642
22.162219225005636 346.71179030442994 0.7929635487695282
22.16744677995905 346.1180018467598 0.7926094175149005
22.172674334912465 346.065761816212 0.7925955868244204
22.17790188986588 348.42534354561786 0.7943026306753749
22.183129444819293 347.3980308506551 0.7930501772125138
22.188356999772708 348.5245215115276 0.794076007880778
22.193584554726122 350.28138734348363 0.7959135746914764
22.198812109679537 352.1655828728075 0.798127900273878
22.20403966463295 350.29064731074584 0.7948498722803063
22.209267219586366 347.94266667337973 0.7921978676779975
22.21449477453978 345.0137988865906 0.7887724324289279
22.219722329493194 347.22589403334683 0.7912890698234541
22.22494988444661 344.9279509512603 0.7893905793776765
22.230177439400023 344.94391516266455 0.7891588173640853
22.235404994353438 340.22704083780695 0.7841504837395684
22.240632549306852 338.0047246656798 0.7814624604946795
22.245860104260267 336.41163955525514 0.7796947931120758
22.25108765921368 333.37901826718894 0.7765344357131452
22.256315214167095 329.1594320727919 0.771060976798841
22.26154276912051 325.3517257566925 0.7673371985253773
22.266770324073924 322.84416091994194 0.7645049987448983
22.27199787902734 319.7567297506068 0.7600539223552724
22.277225433980753 318.83415217686627 0.7588500901307599
22.282452988934168 317.6722017324001 0.7569583375255263
22.287680543887582 315.59980289151434 0.7550526155049103
22.292908098840996 312.46978241412074 0.7505084578744761
22.29813565379441 312.74648480965004 0.7511662246738018
22.303363208747825 312.22303522580086 0.7516311723084527
22.30859076370124 312.9912668308326 0.752471868736816
22.313818318654654 315.1716656463324 0.7539352988498936
22.31904587360807 316.9250440499936 0.7559414566311982
22.324273428561483 314.80606556532 0.7530329097398136
22.329500983514897 310.8454184650412 0.7484267887209322
22.334728538468312 306.21295493311874 0.7422099811602819
22.339956093421726 302.3811632173308 0.7379630430921172
22.34518364837514 303.6973358838993 0.7399290222949457
22.350411203328555 304.4532151761071 0.740706173359256
22.35563875828197 304.02663181291075 0.7403647634061
22.360866313235384 301.75425585250935 0.7363782676368192
22.3660938681888 301.20934310264016 0.7353794865963026
22.371321423142213 301.4046723997299 0.7350103715511669
22.376548978095627 299.6332630851567 0.7332194018315168
22.38177653304904 298.25474825180567 0.7330699907560037
22.387004088002456 297.24161150767287 0.7320063247136557
22.39223164295587 294.9134996789554 0.7295770526316542
22.397459197909285 292.63936971172967 0.7257296543545566
22.4026867528627 290.6118309059929 0.7232380904966815
22.407914307816114 293.0822285701683 0.7260781329653373
22.41314186276953 290.6406949244862 0.7227840725302525
22.418369417722943 290.5368485525545 0.722566334925807
22.423596972676357 286.71962695649177 0.7178927858548385
22.42882452762977 286.26464951879194 0.7164085309538333
22.434052082583186 284.5018238058005 0.7146309486001285
22.4392796375366 285.9765368649912 0.7162468244866178
22.444507192490015 286.28310267794666 0.7177487514559282
22.44973474744343 284.6285953532212 0.7154766198203582
22.454962302396844 280.6681767512593 0.7104993442534491
22.460189857350258 281.1780110672216 0.7116370341511039
22.465417412303673 280.5133800387371 0.7105769890345066
22.470644967257087 284.1954578968673 0.7155657511471915
22.4758725222105 281.95040062306913 0.7136395859432283
22.481100077163916 283.77449405169676 0.7174362663560075
22.48632763211733 286.57335852490684 0.7202012925719419
22.491555187070745 284.40660822396694 0.7165488780498661
22.49678274202416 282.51713961463696 0.7132427885862239
22.502010296977573 279.4905459546164 0.709625008687675
22.507237851930988 279.3698437055475 0.7090343470116676
22.512465406884402 281.75696359600767 0.7126172615766195
22.517692961837817 281.81726304597845 0.7120233630843836
22.52292051679123 278.6718967529953 0.7077833714015414
22.528148071744646 274.4020432548968 0.7031141368500361
22.53337562669806 271.70404568010986 0.6994592835381502
22.538603181651474 272.8023295294497 0.7009409427904351
22.54383073660489 275.7489845704398 0.7037543113457065
22.549058291558303 277.6587302897921 0.7062463818553596
22.554285846511718 279.23459078397434 0.7080773567795111
22.559513401465132 281.4141960102384 0.7106567959450008
22.564740956418547 279.3209499612118 0.7082660642840378
22.56996851137196 279.3837476291702 0.708870049466449
22.575196066325375 276.10141561465855 0.705057111632321
22.58042362127879 275.9323380407142 0.7045072564979195
22.585651176232204 276.48712558499 0.7048487199030453
22.59087873118562 277.04756329454744 0.7050273273846978
22.596106286139033 275.9175357792097 0.7037682152208264
22.601333841092448 275.10747652723865 0.7025772659008084
22.606561396045862 277.4737869883768 0.7056642547259271
22.611788950999276 277.39524845097185 0.7052267565507687
22.61701650595269 277.21995905136095 0.7042370779212451
22.622244060906105 277.17325016272974 0.7046484825075967
22.62747161585952 278.8529336671565 0.7081509938952818
22.632699170812934 279.8812129577308 0.7102489924058688
22.63792672576635 280.0472182020437 0.7103204721410827
22.643154280719763 279.48569305101375 0.7089381261374421
22.648381835673177 279.1034196547894 0.7078334001007923
22.653609390626592 279.2318308569191 0.7071882454648075
22.658836945580006 275.5634077044113 0.7017767704570846
22.66406450053342 275.04829153489635 0.7015718005414733
22.669292055486835 275.24538631867654 0.7016192436853994
22.67451961044025 278.1163941209099 0.7053723115051005
22.679747165393664 282.36494161614405 0.7099292129012894
22.68497472034708 282.75091493601667 0.7103733636287357
22.690202275300493 282.61859246446977 0.7105728074028095
22.695429830253907 279.745808178611 0.7069289384366498
22.70065738520732 279.19220490737865 0.7063803923742734
22.705884940160736 279.9880901475152 0.7083846377873211
22.71111249511415 282.6642792850585 0.7116517050922455
22.716340050067565 286.8100022802354 0.7162854872680968
22.72156760502098 291.243075733109 0.7206285154672083
22.726795159974394 290.34784053162105 0.7185765185048109
22.73202271492781 291.23836192747933 0.7182160817789964
22.737250269881223 290.20938957030563 0.717561213933996
22.742477824834637 290.8521781960648 0.7186262515242746
22.74770537978805 291.4473636323744 0.7203314917593382
22.752932934741466 292.89233843084963 0.7220068105346642
22.75816048969488 296.3561774506797 0.7268603289215014
22.763388044648295 297.1914430455738 0.7284156727021616
22.76861559960171 298.44181490671536 0.7290069322479779
22.773843154555124 297.5373352157257 0.7260919832601463
22.779070709508538 299.963373003082 0.7285173278886597
22.784298264461952 303.00122269046324 0.7323226468835321
22.789525819415367 303.52925687090897 0.7340607486991134
22.79475337436878 304.3793889930007 0.7355332165635093
22.799980929322196 304.7771637597007 0.7351915004606969
22.80520848427561 307.74402840991615 0.7380337362457412
22.810436039229025 311.2071844973827 0.7414585247023607
22.81566359418244 314.3259753212636 0.7453192352769015
22.820891149135853 315.48484120355715 0.7469135841728874
22.826118704089268 311.338396659733 0.7419809394985427
22.831346259042682 309.6265811834253 0.7397620389583449
22.836573813996097 310.06544366725984 0.7392230144084921
22.84180136894951 315.88255857404624 0.7457200871202133
22.847028923902926 321.1278590820785 0.7520373729102844
22.85225647885634 323.44391391015154 0.7545337606272704
22.857484033809754 326.1722938085925 0.7580117380259831
22.86271158876317 329.2677392762285 0.7613296571999171
22.867939143716583 331.39611915290703 0.764364021599073
22.873166698669998 329.9126971788846 0.7625533205906243
22.878394253623412 330.43460261703126 0.7628447719147909
22.883621808576827 333.7960127336115 0.766612158653327
22.88884936353024 333.86732372809166 0.766401358862914
22.894076918483655 329.11875856542065 0.7613090761378328
22.89930447343707 326.41072713351684 0.759009960953397
22.904532028390484 326.38112633035644 0.7583033701901774
22.9097595833439 326.19149873385174 0.7584663454733384
22.914987138297313 324.71418829511686 0.7562935790056879
22.920214693250728 324.5840237761544 0.7561010588421223
22.925442248204142 326.1148011907997 0.7576046151274812
22.930669803157556 328.85854925038194 0.7607154325404086
22.93589735811097 327.94519512527535 0.7598931135567791
22.941124913064385 328.31111612519527 0.759378559845052
22.9463524680178 329.6866066824198 0.7610449265020186
22.951580022971214 330.7086162702401 0.7624724404405564
22.95680757792463 327.0333537620849 0.7581161644033688
22.962035132878043 321.1112070346577 0.7512735261659683
22.967262687831457 320.4803720368795 0.7500139425094321
22.972490242784872 326.21741443568766 0.7568141144308193
22.977717797738286 331.0236373665788 0.7618540320493663
22.9829453526917 330.4150258316158 0.7613147389127828
22.988172907645115 328.7629950636288 0.7602260012795463
22.99340046259853 324.62966169592016 0.7555346100334045
22.998628017551944 325.1744471590633 0.7559990766151584
23.00385557250536 323.76719787762596 0.7539045542472937
23.009083127458773 326.1695312202032 0.7580575022536332
23.014310682412187 326.22125202713505 0.7587015263322864
23.0195382373656 326.84694507843693 0.7583847752660022
23.024765792319016 329.49271722576725 0.7599469569652189
23.02999334727243 331.93833117453397 0.7622258174729982
23.035220902225845 331.4645087403711 0.76109061130511
23.04044845717926 326.10334038186545 0.7553197568348807
23.045676012132674 323.9001250321802 0.7532115299836439
23.05090356708609 325.6419280734197 0.7561113350366949
23.056131122039503 327.7751938427858 0.7588203349501215
23.061358676992917 329.09554600526457 0.7600664788285163
23.06658623194633 324.72217417633095 0.7548780585774304
23.071813786899746 322.77858174953053 0.7518861381251177
23.07704134185316 323.10763970832335 0.752129425175852
23.082268896806575 322.51318754807437 0.7508396677992083
23.08749645175999 322.1138219992931 0.7507020326479118
23.092724006713404 318.82963121764254 0.7479055473453382
23.097951561666818 317.5488993831311 0.7460223647364251
23.103179116620232 317.6820843875583 0.7467814056040043
23.108406671573647 316.817807494807 0.74509487725452
23.11363422652706 316.44803478794296 0.7451959483715783
23.118861781480476 310.49855953344655 0.7385743512567532
23.12408933643389 306.0989899282062 0.7332191528829718
23.129316891387305 308.2701105508572 0.7359082259050035
23.13454444634072 312.9776444398206 0.740475006620261
23.139772001294133 314.60988063336725 0.7413189652644389
23.144999556247548 311.6264518332156 0.7372849958837865
23.150227111200962 309.70315392660075 0.7350501953920757
23.155454666154377 308.682877155804 0.73507391072037
23.16068222110779 308.39541171565526 0.7355392942512387
23.165909776061206 308.59371935222816 0.7364526589492243
23.17113733101462 307.11873116912415 0.7346418606525529
23.176364885968034 305.61506640731636 0.7321768378675962
23.18159244092145 304.6786642807353 0.7312187047525494
23.186819995874863 303.5098024481875 0.7299168451664764
23.192047550828278 305.4323073035862 0.7326947820490564
23.197275105781692 305.54490805522096 0.7325925150102245
23.202502660735107 305.35986987195326 0.7324149715547471
23.20773021568852 307.26823637731354 0.7345730145696074
23.212957770641935 308.06129442878813 0.7357451464109542
23.21818532559535 309.17850380098514 0.7369577425044376
23.223412880548764 307.8492429173607 0.7339753606655149
23.22864043550218 310.193998278402 0.7355652347282728
23.233867990455593 310.08578158813935 0.7354139477552032
23.239095545409008 309.5727740197411 0.7355366676987815
23.244323100362422 307.80280495881635 0.7338701152924125
23.249550655315836 309.08097728186294 0.7354570620832814
23.25477821026925 311.02373344632 0.7369224146385319
23.260005765222665 311.8946702029854 0.7386683398585382
23.26523332017608 309.3018764382075 0.735815075144036
23.270460875129494 310.4979608202991 0.7377503239069488
23.27568843008291 313.95139244382676 0.7411501327732296
23.280915985036323 313.64118281662786 0.7401882664534842
23.286143539989737 312.622838256689 0.738822610983309
23.291371094943152 317.3703979075811 0.7435283994878426
23.296598649896566 322.1429759006531 0.7491489952997712
23.30182620484998 322.7778920651803 0.7496110567808966
23.307053759803395 322.62674510957333 0.7502838358076448
23.31228131475681 323.28708984220896 0.7505970363729824
23.317508869710224 324.5244550878605 0.7516729492035293
23.32273642466364 329.55368121497173 0.7569732999469739
23.327963979617053 331.20816621851515 0.7587538541816541
23.333191534570467 331.3208659840441 0.7588572663481848
23.33841908952388 329.56236391250434 0.7573540190891539
23.343646644477296 328.66532129428793 0.7561865776785675
23.34887419943071 328.0596681843498 0.7549290858093669
23.354101754384125 324.4071800053558 0.7506211849691372
23.35932930933754 325.8336833839406 0.751920295993103
23.364556864290954 327.0623478517467 0.7540783856205232
23.369784419244368 331.2574906085575 0.7582915828783822
23.375011974197783 332.25255674877747 0.759864355267186
23.380239529151197 332.1502147348779 0.7591631534787916
23.38546708410461 329.3211093414562 0.7559121347540668
23.390694639058026 329.9002997076871 0.7566403831405438
23.39592219401144 332.1910502023507 0.7592215092719478
23.401149748964855 331.83745621717713 0.7595227599148464
23.40637730391827 331.74367927972145 0.7598493816961853
23.411604858871684 331.2030318187978 0.7597301082442042
23.416832413825098 330.67175511516893 0.7586064418281696
23.422059968778512 327.47658475863483 0.7548575447352196
23.427287523731927 327.58009997864076 0.7544660042011788
23.43251507868534 329.3703447951662 0.7564994276147207
23.437742633638756 329.9868490216558 0.7568106588882555
23.44297018859217 330.0068556567622 0.7570817454902341
23.448197743545585 329.7443671184333 0.7567046863866508
23.453425298499 332.99274838255656 0.7596273024269938
23.458652853452413 330.20739530663445 0.7561407068883167
23.463880408405828 329.85317019493976 0.7553145426753164
23.469107963359242 328.4946101135233 0.7546321677477422
23.474335518312657 330.32817515734627 0.7565083185956828
23.47956307326607 328.90888449654494 0.7552387384030549
23.484790628219486 326.4665159748879 0.7524657426083428
23.4900181831729 324.8145564116284 0.7508704041843421
23.495245738126314 324.1507382460568 0.750268699192469
23.50047329307973 325.946188576494 0.7517781456522942
23.505700848033143 321.8136773429826 0.7475172020076564
23.510928402986558 319.19192648719087 0.7441615638013511
23.516155957939972 315.61215775506054 0.739595555229412
23.521383512893387 314.1627560499092 0.7372677958319545
23.5266110678468 311.3751843051213 0.7340172981282798
23.531838622800215 310.51655442676696 0.7331624641286579
23.53706617775363 309.68696411490646 0.731912086273349
23.542293732707044 311.16051365369816 0.7330041842000672
23.54752128766046 311.5462348122997 0.7332100556446227
23.552748842613873 311.6174415471473 0.7334443261433964
23.557976397567288 310.9961299356234 0.7329071350040507
23.563203952520702 311.08031548519136 0.7336103879210462
23.568431507474116 312.77341499899387 0.7347154593444921
23.57365906242753 312.3540325112969 0.7336804763250822
23.578886617380945 311.9922128321517 0.7320762755731015
23.58411417233436 310.0445233307969 0.7301217126733469
23.589341727287774 311.2928146357835 0.7311299638817765
23.59456928224119 311.82883879452345 0.730611471400702
23.599796837194603 313.82006397299 0.7333255691691953
23.605024392148017 314.8944443455503 0.7344275792044989
23.610251947101432 317.6279790802899 0.7378072546204048
23.615479502054846 319.1753223910866 0.7383199440847547
23.62070705700826 316.5622899122757 0.7344060728194051
23.625934611961675 314.4842951570789 0.7316716285082084
23.63116216691509 310.40316265786095 0.7264441555367237
23.636389721868504 310.96726491405184 0.7276597286703855
23.64161727682192 313.6150464592516 0.7306027039443616
23.646844831775333 313.2282588841453 0.7298103176791441
23.652072386728747 314.51803944301975 0.7313420446547815
23.65729994168216 316.5968804463666 0.734380041393626
23.662527496635576 319.409304704949 0.7380612590034186
23.66775505158899 320.47114812280523 0.7384925623518807
23.672982606542405 323.39094976641115 0.7409099254553422
23.67821016149582 328.02945238147 0.745268750298206
23.683437716449234 327.2754516453215 0.7440904166675262
23.688665271402648 330.0397785426913 0.7468190850565104
23.693892826356063 333.9849645192513 0.7508263211702008
23.699120381309477 338.79165313428615 0.7554508486529325
23.70434793626289 340.6540251209882 0.7572033578047419
23.709575491216306 339.4606902806396 0.7556084412725997
23.71480304616972 340.9194513482148 0.7571740696941147
23.720030601123135 338.5110563959749 0.7541272395185069
23.72525815607655 336.6631775268259 0.7518114315543771
23.730485711029964 333.03990617601966 0.7469309047458602
23.735713265983378 332.9885080474806 0.7463415424665524
23.740940820936792 332.60382351519024 0.7463309992099411
23.746168375890207 335.6897716830555 0.7502446873957297
23.75139593084362 340.57233607828505 0.7556438447612599
23.756623485797036 341.5102776458718 0.7559718819569817
23.76185104075045 346.1673299834419 0.7600432132187215
23.767078595703865 349.5147024248373 0.7634527518623251
23.77230615065728 355.5080907196749 0.7694717404525153
23.777533705610693 361.60553475865635 0.7758553410710998
23.782761260564108 368.71880692884173 0.783232954868408
23.787988815517522 374.8754248006188 0.7887628960831982
23.793216370470937 377.1454754646156 0.7909191040593451
23.79844392542435 377.9688282529243 0.7914936384825118
23.803671480377766 376.3799567576977 0.7898613348611767
23.80889903533118 374.9726770274582 0.7880659909460977
23.814126590284594 373.3251701941984 0.7854497144166814
23.81935414523801 367.6911880186443 0.7792764468619192
23.824581700191423 360.7135980744906 0.7711326708091379
23.829809255144838 353.99900329222265 0.7640613945945222
23.835036810098252 353.98024687823937 0.7643197063813805
23.840264365051667 354.6758760493552 0.765204853944291
23.84549192000508 353.7001144698187 0.7640149478734515
23.850719474958495 353.48294344831515 0.7625001485384517
23.85594702991191 349.4686287955761 0.7575416123120436
23.861174584865324 348.3880075857766 0.7563139467082832
23.86640213981874 344.1803981492804 0.7518480391788678
23.871629694772153 341.0109302587162 0.7485121843460955
23.876857249725568 340.1076819107196 0.7472057509360844
23.882084804678982 340.3086629182232 0.7475998340889832
23.887312359632396 338.75442661231517 0.7462182066369845
23.89253991458581 340.7550430359729 0.74834631554279
23.897767469539225 339.5084878012122 0.7471061405808569
23.90299502449264 339.7194727821468 0.7463034694867733
23.908222579446054 337.5663823596836 0.7433212583050296
23.91345013439947 338.7300241356868 0.7437757267186323
23.918677689352883 339.57049446415425 0.7447776152499566
23.923905244306297 338.04010662054685 0.7437706305303415
23.929132799259712 340.23872434445286 0.746117853378693
23.934360354213126 340.21053831175 0.7457059854717487
23.93958790916654 339.76912433995454 0.7449309252605624
23.944815464119955 339.23615562797534 0.7441221428408247
23.95004301907337 340.5273711727227 0.7454821728430414
23.955270574026784 339.74891777529575 0.7446004316966496
23.9604981289802 335.333650460427 0.7409244664712439
23.965725683933613 336.12889182769095 0.7426002609373726
23.970953238887027 340.77322739193784 0.7482879555287881
23.97618079384044 345.5622607212873 0.7528704522797579
23.981408348793856 346.456531796457 0.7529223710731389
23.98663590374727 345.8635373656336 0.7518579227867224
23.991863458700685 346.3853187337761 0.752267578553454
23.9970910136541 350.06875664701266 0.7556992480008636
24.002318568607514 350.35679711237225 0.7554229733093338
24.007546123560928 351.7893999487583 0.756578653243896
24.012773678514343 352.62524486538547 0.7578742653605635
24.018001233467757 353.6677506440841 0.7585775025844816
24.02322878842117 356.7051074167198 0.761909619210395
24.028456343374586 359.7653695929036 0.7653896643719338
24.033683898328 364.28604817351874 0.7705239537024343
24.038911453281415 365.50165113579436 0.7723362467425975
24.04413900823483 369.83925586175087 0.776113874492221
24.049366563188244 370.2948960902756 0.7766975696059969
24.054594118141658 374.5345496144224 0.7812729538526622
24.059821673095072 375.7965192173572 0.7830322775553239
24.065049228048487 377.7366006294212 0.7856295681418373
24.0702767830019 378.18074558595146 0.7999729398435559
24.075504337955316 380.3582577251141 0.8121901419298495
24.08073189290873 379.65125826534984 0.8187335510235971
24.085959447862145 376.0617893884729 0.8219690745864928
24.09118700281556 371.8216596418682 0.8228430983225867
24.096414557768973 366.727450163258 0.8218351338887973
24.101642112722388 360.75942036876387 0.8186139903212999
24.106869667675802 355.48104222338026 0.8169688628326183
24.112097222629217 349.25243452567366 0.8143917101954866
24.11732477758263 345.8306007303617 0.8144687322516003
24.122552332536046 339.90929653314083 0.8117185027931074
24.12777988748946 338.273548050448 0.812778050642461
24.133007442442874 334.41111735831066 0.8118918293101143
24.13823499739629 333.3344408909832 0.8139605641580818
24.143462552349703 331.55889199647436 0.8152966384447243
24.148690107303118 332.23194950263735 0.819063642834634
24.153917662256532 334.4031895177792 0.8258817242624403
24.159145217209947 332.2772023794819 0.8268687041894051
24.16437277216336 330.4564605707424 0.8271603611754722
24.169600327116775 326.4987042062272 0.8235091784843678
24.17482788207019 325.85701624999353 0.8249708067084692
24.180055437023604 325.53556287884084 0.8273530729908766
24.18528299197702 326.3714377737561 0.8313130566442691
24.190510546930433 327.4101580268934 0.8358019114281273
24.195738101883848 323.8870426420857 0.8352049524984116
24.200965656837262 320.461687228854 0.8339387073602127
24.206193211790676 321.4391487128602 0.8370786506575195
24.21142076674409 323.229760106174 0.8412599822258882
24.216648321697505 323.61808448946044 0.8446245158695931
24.22187587665092 323.65750438790644 0.8480285626830296
24.227103431604334 320.9881982784375 0.8480687431460361
24.23233098655775 318.5098341065857 0.8470459654339377
24.237558541511163 317.2091320535788 0.8474310218635088
24.242786096464577 318.37108062672974 0.8503276167787396
24.248013651417992 317.6267862226922 0.8518236179653672
24.253241206371406 314.2571650341285 0.8499524426754667
24.25846876132482 312.4562052734598 0.8506432960936346
24.263696316278235 311.96714071265933 0.8527349326131127
24.26892387123165 314.6250988913988 0.8576447989555674
24.274151426185064 316.50638874139986 0.8610637568045203
24.27937898113848 320.1659066818796 0.8683038579850059
24.284606536091893 322.1920897787672 0.8736819104981022
24.289834091045307 319.98808537702234 0.8729833709184096
24.29506164599872 314.98949499110927 0.8684912607825289
24.300289200952136 313.85237833676746 0.8699560601083962
24.30551675590555 317.26750176581015 0.8772723249259409
24.310744310858965 320.47900777120617 0.8833793317143968
24.31597186581238 323.55970315198135 0.8896249613554128
24.321199420765794 322.597893136021 0.8902278293406393
24.326426975719208 325.91759891054704 0.8967851238422586
24.331654530672623 330.72050446171033 0.903986527876511
24.336882085626037 334.19378813045125 0.909860978288393
24.34210964057945 338.0264838982001 0.9165920401881279
24.347337195532866 335.845508056786 0.9157540889486743
24.35256475048628 335.76622263879716 0.9179547941036255
24.357792305439695 333.2047882287919 0.9167706964454134
24.36301986039311 331.2778523513759 0.9171485481856555
24.368247415346524 329.8583311185977 0.9185332197734238
24.373474970299938 331.31950858137014 0.9239328346387412
24.378702525253352 335.8834943063396 0.9331508543115444
24.383930080206767 333.85896251391745 0.9325302256889193
24.38915763516018 330.6441649251614 0.9293868424882782
24.394385190113596 326.96242564760826 0.9247936420610143
24.39961274506701 327.25587413652636 0.9278412497696862
24.404840300020425 333.22789017068453 0.9400989314270322
24.41006785497384 333.111106169187 0.9431519093694459
24.415295409927253 332.7304660954822 0.9445486197249132
24.420522964880668 325.0736697183611 0.9347538035543648
24.425750519834082 324.33966831526203 0.9357818757700626
24.430978074787497 327.1997470612889 0.9421717631317778
24.43620562974091 333.0818265927645 0.9526470107231603
24.441433184694326 336.9209454674944 0.960796022263176
24.44666073964774 338.6245356519124 0.9663448325993438
24.451888294601154 339.0458793744164 0.9699350264205554
24.45711584955457 339.4905074997429 0.9737594442377913
24.462343404507983 339.7181064481318 0.9761254093447371
24.467570959461398 341.5122697935066 0.981217294168943
24.472798514414812 341.9423905995591 0.984236764994772
24.478026069368227 340.1902222972752 0.9837232050682285
24.48325362432164 336.22673962532434 0.9802329660202652
24.488481179275055 333.7181483215407 0.9778004944965113
24.49370873422847 335.6495686922444 0.9820867908751411
24.498936289181884 335.4395167297357 0.9841925044937792
24.5041638441353 333.97781279921594 0.9843393577084988
24.509391399088713 333.9080617720193 0.9876761635963802
24.514618954042128 331.44665837352267 0.9871951252700503
24.519846508995542 334.9555497743265 0.9956819735565179
24.525074063948956 328.7993362924224 0.9896275981105491
24.53030161890237 328.7098138173076 0.990407472480957
24.535529173855785 327.6129166140282 0.9901205685154413
24.5407567288092 327.73331335804346 0.9919706401129559
24.545984283762614 325.3967852959694 0.9918868665756179
24.55121183871603 323.11491987326514 0.9907873981242972
24.556439393669443 324.3127079632446 0.9953893658890812
24.561666948622857 325.1673219031604 0.9984843216463363
24.566894503576272 324.7032493071024 1.0003669210884476
24.572122058529686 321.0206059734532 0.9970244524004088
24.5773496134831 316.9995729350359 0.9938853399829192
24.582577168436515 313.62430748868394 0.9926313043571128
24.58780472338993 315.2920483550287 0.9966500883652377
24.593032278343344 318.7269750978176 1.003775284561192
24.59825983329676 322.9195424599517 1.0114368074541198
24.603487388250173 321.31862814694006 1.0116716937094519
24.608714943203587 323.85289111266826 1.0180389440870294
24.613942498157 324.8886079411678 1.0225004801160662
24.619170053110416 325.780315909826 1.0289674246866263
24.62439760806383 321.3818715607982 1.0258393944309006
24.629625163017245 318.42634501710614 1.0235422554687748
24.63485271797066 317.5018908849096 1.0221654756178449
24.640080272924074 316.603171120378 1.0231763997188794
24.645307827877488 318.2403428545942 1.0281402239588837
24.650535382830903 316.5024771189585 1.0311415913934174
24.655762937784317 317.90020419715785 1.0374832332603625
24.66099049273773 317.38143056192456 1.0397995721847795
24.666218047691146 319.4755746862372 1.0446281826642636
24.67144560264456 318.27428369686766 1.0441138224229465
24.676673157597975 316.23246706207857 1.0416306924114305
24.68190071255139 312.18470424743896 1.0377352031086327
24.687128267504804 310.7652424877892 1.037637427480525
24.692355822458218 314.06564472493267 1.0464316237856621
24.697583377411632 317.72080656146267 1.054150203791334
24.702810932365047 320.3531973754935 1.0600061484387011
24.70803848731846 319.07845654703374 1.0606382941439363
24.713266042271876 314.941692864944 1.0561151376398494
24.71849359722529 317.54772469684997 1.0638182921388646
24.723721152178705 317.67223574329023 1.0688445969807616
24.72894870713212 320.3844895925062 1.0758864847059522
24.734176262085533 311.89882811182684 1.0636304188112833
24.739403817038948 308.81572970116315 1.0581168432555395
24.744631371992362 306.8803763475964 1.0579694271768958
24.749858926945777 310.98209539635593 1.0669111414674348
24.75508648189919 310.0498110447893 1.0683470001863704
24.760314036852606 309.09180382589955 1.0681179117293866
24.76554159180602 309.8289897097986 1.0733955286208439
24.770769146759434 313.15352175369384 1.0827901067413752
24.77599670171285 313.8767128521069 1.0874322826887934
24.781224256666263 311.4205385813199 1.0855766186393345
24.786451811619678 308.11615225119596 1.0817844206292677
24.791679366573092 306.4543645527463 1.0821724178171381
24.796906921526507 309.0280822765933 1.0895470378560483
24.80213447647992 309.8807153515034 1.095792014322316
24.807362031433335 311.57546930665654 1.1025295668309933
24.81258958638675 315.8523262423112 1.114498689608591
24.817817141340164 317.30841904118535 1.118814857867611
24.82304469629358 316.6961447419411 1.1202954835107815
24.828272251246993 314.38239603115204 1.1188900548970615
24.833499806200408 314.1110965001455 1.1218685420416157
24.838727361153822 316.5938789499556 1.128189632331087
24.843954916107236 319.31599089995746 1.134997901030097
24.84918247106065 325.2823976638093 1.1477613104927042
24.854410026014065 331.1811661659756 1.1614157935379077
24.85963758096748 334.0406349824919 1.1697982242505593
24.864865135920894 332.2550632430756 1.1689410982298694
24.87009269087431 329.6604223951192 1.1671568767867264
24.875320245827723 329.2372307614138 1.169876093516058
24.880547800781137 332.4268662569589 1.1786363339345696
24.885775355734552 336.61160951965775 1.1893555229702488
24.891002910687966 338.3335610163812 1.194654089447041
24.89623046564138 340.52657949959297 1.200934460314434
24.901458020594795 340.03738577538434 1.2033037983415023
24.90668557554821 339.9253223763702 1.2061978133925455
24.911913130501624 340.2235094177573 1.2111251741548528
24.91714068545504 339.736283887241 1.213630373402011
24.922368240408453 342.23277781860844 1.222003980254252
24.927595795361867 340.82396029610004 1.2224678763250971
24.93282335031528 336.178772152552 1.2176253805137602
24.938050905268696 333.80204738657295 1.2181398073957392
24.94327846022211 331.34716346989836 1.2170968569213096
24.948506015175525 332.16912968468654 1.2234231596797343
24.95373357012894 332.5198629867438 1.2253171980567992
24.958961125082354 326.5114015430966 1.217717283773483
24.964188680035768 325.05788596249766 1.2176884107324344
24.969416234989183 322.1639848079224 1.2167599074810436
24.974643789942597 328.42747776956713 1.2332599619288156
24.97987134489601 332.08835334295316 1.2418912242779587
24.985098899849426 328.8560354955201 1.2392304566764532
24.99032645480284 325.0289610083617 1.2338298808230939
24.995554009756255 325.65814676615616 1.2394160746668867
25.00078156470967 335.94018784188853 1.2616745039747594
25.006009119663084 338.0255608779032 1.269084028844769
25.011236674616498 329.9081606064644 1.2569760746884564
25.016464229569912 320.9814610082659 1.2433503577600826
25.021691784523327 319.3166725730989 1.244835913578365
25.02691933947674 326.2881738212622 1.262162852292759
25.032146894430156 328.18922357695044 1.2707960597203405
25.03737444938357 326.84272721722743 1.2728109123425284
25.042602004336985 327.5536063500295 1.2797105925169263
25.0478295592904 334.4056280020979 1.2980553930694712
25.053057114243813 336.8438164049027 1.3048638121085914
25.058284669197228 334.25437765630755 1.302139974999477
25.063512224150642 323.27080252550047 1.2827560227489254
25.068739779104057 324.3648206695806 1.2899036846238214
25.07396733405747 324.39308293404736 1.2939361603047266
25.079194889010886 333.3722463763572 1.3173704421781738
25.0844224439643 333.28858051485014 1.3208064160534536
25.089649998917714 336.80868888338824 1.33218723644119
25.09487755387113 336.46061065937573 1.3346680441736776
25.100105108824543 344.9599262334599 1.3541384694842638
25.105332663777958 345.12055506022836 1.3597845723568316
25.110560218731372 346.69992001039344 1.3670976274843265
25.115787773684787 342.1511148536221 1.362542276133702
25.1210153286382 340.9433539785057 1.3629835528289964
25.126242883591615 345.1896158616057 1.374710936242904
25.13147043854503 346.12750924971346 1.380726895285137
25.136697993498444 349.387690605648 1.3920326868151183
25.14192554845186 348.3600169569612 1.395680046636304
25.147153103405273 347.96293521110397 1.4006179966650147
25.152380658358688 351.54392578915855 1.4123524556781353
25.157608213312102 353.56138657738256 1.4199943740920207
25.162835768265516 358.0758791918566 1.4338878403412967
25.16806332321893 356.485682394923 1.4346518098171843
25.173290878172345 356.72367384171156 1.440810562106042
25.17851843312576 356.75466864644346 1.4456441251174228
25.183745988079174 360.4721340222051 1.4598150814931505
25.18897354303259 359.1999509719699 1.4629173504920228
25.194201097986003 357.61691442211816 1.4675453521021082
25.199428652939417 355.9559008885327 1.4678088041217907
25.204656207892832 356.36239490723267 1.4735946898745638
25.209883762846246 355.4000514572435 1.4733366847235887
25.21511131779966 351.1364416293704 1.4682326097854892
25.220338872753075 345.62372487539614 1.4620216396969528
25.22556642770649 347.70765401783336 1.4707623539432613
25.230793982659904 348.13357398667773 1.4780106079152113
25.23602153761332 350.60168468477974 1.4880063340765453
25.241249092566733 348.1227195799576 1.4887469169968681
25.246476647520147 349.54618595386 1.4948963699493387
25.25170420247356 352.4524547342253 1.5056871901358209
25.256931757426976 354.40999089681907 1.5144164264135418
25.26215931238039 345.8570199897453 1.5021478585982944
25.267386867333805 337.011504919243 1.487817514712447
25.27261442228722 327.9480611549483 1.472783778949757
25.277841977240634 338.2976834095383 1.5021793960094578
25.283069532194048 341.25620951449275 1.5135426750534393
25.288297087147463 346.72031713326936 1.5320830944368948
25.293524642100877 345.27688747251284 1.5346193806508923
25.29875219705429 348.7528826161973 1.551513641467392
25.303979752007706 341.99982578160905 1.5444538359170783
25.30920730696112 336.2916614119057 1.5413599969486553
25.314434861914535 329.90505253393513 1.5298718230977952
25.31966241686795 326.9187546621203 1.5274752803984977
25.324889971821364 327.05671219327604 1.5300377928260884
25.330117526774778 330.1898190757583 1.5446311748110346
25.335345081728192 337.5941449149686 1.5680081582240697
25.340572636681607 336.9354737187961 1.5709637415025643
25.34580019163502 335.74864830419506 1.5738525877004528
25.351027746588436 329.0925357174583 1.564565494391451
25.35625530154185 330.5522945279977 1.5761739336980254
25.361482856495265 324.81323574100014 1.5699120009056295
25.36671041144868 331.0410218503229 1.593958064177708
25.371937966402093 333.33056686532245 1.6085506596129944
25.377165521355508 340.9926851895067 1.6347263318871812
25.382393076308922 337.50024272225585 1.6317849464841228
25.387620631262337 335.5820074352237 1.6347214021091305
25.39284818621575 332.49788658005787 1.6330358211437033
25.398075741169166 330.8560477824289 1.6339668066209154
25.40330329612258 332.85834125074035 1.643635219708079
25.408530851075994 339.85921589296896 1.66549100950479
25.41375840602941 344.09743024734877 1.6852367289052024
25.418985960982823 340.6051164168559 1.6831194471547755
25.424213515936238 333.27918281650665 1.6740338233928826
25.429441070889652 327.0321431492919 1.6686625602331817
25.434668625843067 322.1933187204509 1.6642210405321374
25.43989618079648 325.9225397811516 1.6810225371901188
25.445123735749895 329.4955817086631 1.6946136889024799
25.45035129070331 338.3479044208058 1.7250615410221797
25.455578845656724 340.5929092781979 1.7384941001272227
25.46080640061014 338.91855764009756 1.7418102564560953
25.466033955563553 337.45119969153126 1.7436310533846047
25.471261510516968 338.0491003809216 1.7537891731071926
25.476489065470382 345.2945248743079 1.7818997320606567
25.481716620423796 352.5177278075113 1.815212177944108
25.48694417537721 357.40193735122926 1.83636969330163
25.492171730330625 355.614514974341 1.8406282940871443
25.49739928528404 351.755957858453 1.834452925001425
25.502626840237454 355.74468505912296 1.8525409363430425
25.50785439519087 358.14690366716115 1.8682171541200556
25.513081950144283 365.8691264859658 1.897829497292377
25.518309505097697 361.0136716569803 1.8968889685198993
25.523537060051112 363.3992612788581 1.9132453401973446
25.528764615004526 367.60190836273966 1.9359355692609055
25.53399216995794 370.68323404152403 1.9511787071534734
25.539219724911355 369.5094490913025 1.9600951932641142
25.54444727986477 365.7087757677996 1.9604281840712985
25.549674834818184 369.53611098994867 1.987659554134119
25.5549023897716 378.2637026594721 2.023261641773601
25.560129944725013 380.8687064293552 2.043359965661149
25.565357499678427 382.8336581067647 2.057768361479442
25.57058505463184 372.4222119568852 2.0406183307157186
25.575812609585256 373.8163101356789 2.052134806647395
25.58104016453867 367.5523681343751 2.0441607896667855
25.586267719492085 373.72431791226876 2.0722940511312467
25.5914952744455 373.7742328747657 2.082344922795553
25.596722829398914 371.80728896869283 2.0959156432648327
25.601950384352328 363.694021778044 2.083151694463599
25.607177939305743 356.5895021461065 2.079144889983219
25.612405494259157 349.57853671973976 2.0687768555520374
25.61763304921257 346.26528167216964 2.0736794456680716
25.622860604165986 347.70224594185686 2.089082100921381
25.6280881591194 351.8786773978247 2.112669666298284
25.633315714072815 352.5874204207076 2.1275757525304972
25.63854326902623 345.3306654156932 2.1196507499957113
25.643770823979644 345.0005735255155 2.133725014833806
25.648998378933058 341.5437527963149 2.1352027980659547
25.654225933886472 345.7057230035005 2.1716955133112132
25.659453488839887 341.0805556715461 2.1764368159925707
25.6646810437933 339.1091699228906 2.1897288555933447
25.669908598746716 335.32455972286607 2.183944542069805
25.67513615370013 334.84035123488565 2.1936962497560453
25.680363708653545 336.2362660183891 2.2109872421973114
25.68559126360696 342.60095665956504 2.2593384953456237
25.690818818560373 344.5239899291278 2.2824726126846957
25.696046373513788 347.4580854311533 2.310079426858986
25.701273928467202 352.1550825841829 2.3376072548530686
25.706501483420617 355.7339320928547 2.3716165460542027
25.71172903837403 363.51498632040506 2.426537838837126
25.716956593327446 360.0603386207546 2.4295175409972347
25.72218414828086 347.88347171608723 2.4090612824550424
25.727411703234274 348.34191596589125 2.427790132822157
25.73263925818769 343.2233961481662 2.439941353647079
25.737866813141103 346.1632725297445 2.464584398628447
25.743094368094518 337.80272829555213 2.4487229418153995
25.748321923047932 326.3162268656249 2.4181909293045725
25.753549478001347 330.24141360777355 2.45624983435814
25.75877703295476 335.0353188049438 2.496095168676697
25.764004587908175 346.7628560794663 2.5629751087939066
25.76923214286159 344.17632370598704 2.580447536248339
25.774459697815004 338.1446537325202 2.578543824930526
25.77968725276842 334.878708826392 2.5966623290205644
25.784914807721833 334.6233945833722 2.622358969840012
25.790142362675248 353.3376391699307 2.7356768514974825
25.795369917628662 355.79880278529396 2.77214978866066
25.800597472582076 356.6463823039597 2.805982780099172
25.80582502753549 343.311209797589 2.769954132853865
25.811052582488905 337.05823076486683 2.773248726252801
25.81628013744232 338.19204247292413 2.8121794866808405
25.821507692395734 337.9860335967994 2.8513856444654433
25.82673524734915 336.5752970083114 2.8810827648947037
25.831962802302563 339.0638187773444 2.927590684739211
25.837190357255977 341.4699717166895 2.9764771726816863
25.84241791220939 350.24316322474624 3.0465956366678095
25.847645467162806 364.8270058192436 3.1512721413042657
25.85287302211622 378.36025519180197 3.2429341216072087
25.858100577069635 385.78496455759756 3.3369845719777005
25.86332813202305 382.09983991467647 3.3602493203694688
25.868555686976464 377.4578228728563 3.3931141361594923
25.87378324192988 365.27654524188637 3.3693224973238105
25.879010796883293 356.3500709336246 3.392473237405845
25.884238351836707 355.8996053392863 3.453246610700996
25.88946590679012 359.68461040404105 3.5281783044009845
25.894693461743536 371.46770549709873 3.6635337580922656
25.89992101669695 363.51841301052156 3.670261244997415
25.905148571650365 354.0635995161645 3.6990469780966992
25.91037612660378 349.91677199469973 3.7204632508844635
25.915603681557194 334.52115881747886 3.7124975703159624
25.920831236510608 330.90169038052466 3.7569980559432734
25.926058791464023 329.74192963381375 3.8410365875858594
25.931286346417437 342.0655809219169 3.987214253382489
25.93651390137085 342.5973031567677 4.094901477142167
25.941741456324266 341.401254155615 4.1792022811112215
25.94696901127768 352.52207750290796 4.358091995662389
25.952196566231095 358.92734750011675 4.519554442987755
25.95742412118451 362.3298413141222 4.659965576641611
25.962651676137924 350.5657591476857 4.692920811723246
25.967879231091338 350.12288037896616 4.767286097363203
25.973106786044752 362.1504927170781 4.960034223205305
25.978334340998167 368.7200115609833 5.105621294804951
25.98356189595158 354.4524416108844 5.125947578995934
25.988789450904996 343.69175412213076 5.131974985011469
25.99401700585841 337.53716933957867 5.1700118501999555
25.999244560811825 357.8063507494808 5.3801801045644515
26.00447211576524 373.95651531450653 5.590109687553816
26.009699670718653 362.8856710108472 5.584378420881172
26.014927225672068 359.4621316930111 5.706116305700834
26.020154780625482 353.16819350691117 5.755798650125764
26.025382335578897 362.31854066324223 5.984136244362529
26.03060989053231 348.4494424552591 5.998044380847387
26.035837445485726 340.85158954775113 6.0878328973347475
26.04106500043914 332.0285709883281 6.173513064936998
26.046292555392554 346.0886167079781 6.466308844462921
26.05152011034597 351.007728799973 6.734449176847581
26.056747665299383 324.26868333314167 6.63833999773336
26.061975220252798 315.2908469937305 6.825172415531545
26.067202775206212 294.40406183850604 6.760696563285638
26.072430330159627 307.73066803657514 7.284976954571559
26.07765788511304 333.5297042856335 7.806871649595506
26.082885440066455 349.9244946555496 8.465876667135598
26.08811299501987 346.13468822760865 8.766024143311752
26.093340549973284 311.2718022901818 8.857049957602058
26.0985681049267 310.4305234927485 9.367526999783168
26.103795659880113 301.0334829447517 9.927148626078234
26.109023214833528 288.42724954916497 10.589507354010884
26.114250769786942 234.134587732168 10.453426511695978
26.119478324740356 259.80619391576914 12.712132160038037
26.12470587969377 268.6336433939117 14.767800697395046
26.129933434647185 292.2513939507711 21.2931147481699
26.1351609896006 229.55315587052718 26.695308598946855
