# Supplementary material for: Unraveling metal effects on CO2 uptake in pyrene-based metal-organic frameworks
Source: Nat Commun. 2025 Feb 11;16:1516. doi: 10.1038/s41467-025-56296-w (PMC11814143; doi:10.1038/s41467-025-56296-w)
Supplement: Supplementary file 3 — Source Data [file 41467_2025_56296_MOESM3_ESM.zip › SourceCode/SuppInf/FigureS5_Ga-TBAPy_InSitu_VariableT_PXRD/Data/GaTBAPy_0011p.dat]

0.002613777476707968 28.067363339603556 5.847312774555583
0.007841332430123905 25.479215025890422 4.925297881792381
0.01306888738353984 23.77131358787199 4.026755323985865
0.018296442336955775 23.851239003991193 3.1383620110510884
0.02352399729037171 19.88835576395326 2.6262544940314654
0.028751552243787646 19.96119166064645 2.5929118104155364
0.03397910719720358 19.80823596046625 2.2989189550722364
0.03920666215061952 19.570891613590124 2.2089486957293794
0.04443421710403546 21.768470916280915 2.2201008935800406
0.0496617720574514 19.68828112206592 1.930708460249704
0.054889327010867336 18.6257197863253 1.8547779687504669
0.060116881964283275 15.58696656184163 1.668464927241853
0.06534443691769921 14.468385610976163 1.568596654278618
0.07057199187111515 16.691559550292297 1.6245240045650338
0.07579954682453109 18.84082466711256 1.6266463153401294
0.08102710177794703 20.73289282556133 1.594620359014756
0.08625465673136297 19.969132968245255 1.5342008621288499
0.09148221168477891 18.48368394189389 1.4001838903585693
0.09670976663819485 14.812171919425595 1.2123059774510414
0.10193732159161079 14.101730041800533 1.1576056264188126
0.10716487654502672 15.795693194397 1.2287616889480033
0.11239243149844266 18.631764656690624 1.3273664268650358
0.1176199864518586 21.499915292988415 1.4197449081102071
0.12284754140527454 21.342027075285078 1.3619035798624846
0.12807509635869047 20.489900072187602 1.3005498482011129
0.1333026513121064 18.775828908459307 1.2416764078752662
0.13853020626552232 19.00917028471581 1.233093132295511
0.14375776121893824 18.13736597098871 1.2162862549036013
0.14898531617235417 17.13792278938569 1.1666232879715586
0.1542128711257701 17.44628388616776 1.1730848843784745
0.15944042607918602 18.939002271112187 1.2203678924911041
0.16466798103260194 19.33627044711422 1.1819272228675628
0.16989553598601786 20.32174366308112 1.1325950726884693
0.1751230909394338 21.036707475561784 1.1075049223936533
0.18035064589284971 20.37728654687384 1.0684076322228508
0.18557820084626564 19.80817151185492 1.0398374851078014
0.19080575579968156 18.0635406732142 0.9944365169398216
0.1960333107530975 17.70403137021313 0.9811789197755204
0.20126086570651341 18.630214564047833 0.9885440657869226
0.20648842065992934 19.54301394239354 1.012061876221626
0.21171597561334526 21.39585022916095 1.0431753691116468
0.2169435305667612 21.035730385566445 1.0027294522273633
0.22217108552017711 20.518664273184402 1.003862511541052
0.22739864047359304 20.92086316405148 1.014645960430728
0.23262619542700896 22.022783064014895 1.0621172641946743
0.2378537503804249 21.396227425963723 1.0683653317349155
0.2430813053338408 21.64811051544242 1.095064131233245
0.24830886028725674 20.674183662404943 1.0391217072029073
0.25353641524067266 18.651312678889337 0.9429223766871392
0.2587639701940886 17.890821142754397 0.9133489046232476
0.2639915251475045 17.4362730641776 0.8928036079673057
0.26921908010092044 17.005991944492266 0.8878627239708381
0.27444663505433636 17.7259993762236 0.883794107011256
0.2796741900077523 17.4856727813338 0.8464297414069608
0.2849017449611682 17.91589557014561 0.8289765569540444
0.29012929991458414 17.813502495786814 0.8107495985145162
0.29535685486800006 16.5496042650168 0.7782970239710538
0.300584409821416 17.45006493804825 0.7839461246885282
0.3058119647748319 17.565571789162814 0.7694494020860051
0.31103951972824784 18.549977064816837 0.7992110549845182
0.31626707468166376 18.2988868986344 0.7915865025814537
0.3214946296350797 17.106518166516796 0.7918862064315703
0.3267221845884956 17.82589662117631 0.827243827274833
0.33194973954191154 18.860840383310904 0.8577769385776467
0.33717729449532746 19.732830665049132 0.8612352214844354
0.3424048494487434 20.09399355579871 0.8546120076118915
0.3476324044021593 19.191871613054882 0.8358387683559434
0.35285995935557524 18.55834850766714 0.8122330692742292
0.35808751430899116 18.53155573163929 0.8055656659690859
0.3633150692624071 18.16667849328448 0.7969133447268756
0.368542624215823 18.050303398993215 0.7942961497589921
0.37377017916923894 19.160692939534474 0.8354380761221322
0.37899773412265486 18.804454716513018 0.8393662062338763
0.3842252890760708 18.28223953560679 0.8628720406578698
0.3894528440294867 19.4685884476846 0.8946807580549745
0.39468039898290264 18.796761680257553 0.8601894845261671
0.39990795393631856 19.309904951954355 0.8332926310382366
0.4051355088897345 18.838427326152818 0.7961845358170657
0.4103630638431504 19.63320658583805 0.7986141785721326
0.41559061879656634 20.570754416014328 0.8164217316942247
0.42081817374998226 22.146246877833118 0.8673581059905886
0.4260457287033982 21.59855094520545 0.8585343049770416
0.4312732836568141 19.83983188797026 0.8144308967778832
0.43650083861023004 19.510889666200864 0.8173004592274316
0.44172839356364596 19.79131941287579 0.8077985316046311
0.4469559485170619 19.82448439582526 0.8055305795268913
0.4521835034704778 19.103924032446933 0.7961172960223436
0.45741105842389373 18.729619274307787 0.7910955274694372
0.46263861337730966 19.790316751877697 0.815228924894115
0.4678661683307256 20.706296569446447 0.8427840041935324
0.4730937232841415 21.169214617964293 0.8313420966833215
0.47832127823755743 19.999687291038647 0.8016539520259874
0.48354883319097336 18.543083181262123 0.7500415406915277
0.4887763881443893 17.408147535129544 0.722219418859601
0.4940039430978052 18.884117929729257 0.747554284379046
0.49923149805122113 20.270845597447046 0.7639551480290434
0.5044590530046371 21.20576431063133 0.7961916282516239
0.5096866079580531 20.83362910896047 0.7907694235685331
0.5149141629114691 21.012929798254515 0.8009437667914171
0.5201417178648851 21.125119190986876 0.8000006979569025
0.525369272818301 20.873001703070933 0.7804981635550415
0.530596827771717 19.99932993574794 0.7563784313384926
0.535824382725133 18.86545123485955 0.7236515867200111
0.541051937678549 18.56182194733266 0.710258398243568
0.546279492631965 19.320350958759594 0.7263576622270076
0.5515070475853809 21.35196736254668 0.7844571170542654
0.5567346025387969 21.863140869660914 0.7985992966368303
0.5619621574922129 22.145074127437432 0.8017189031296298
0.5671897124456289 20.246420112229575 0.7549030837451162
0.5724172673990449 19.56055821978805 0.743997139680881
0.5776448223524608 18.924251943250983 0.7292627265222902
0.5828723773058768 19.573329352238083 0.7342698776935696
0.5880999322592928 18.937733526724205 0.7143450242155255
0.5933274872127088 18.590263820894286 0.7128706019271736
0.5985550421661248 18.525071364426434 0.7210983112833026
0.6037825971195407 18.881799117256456 0.7457398997820545
0.6090101520729567 19.962897342799696 0.7700974535055363
0.6142377070263727 21.05762969891569 0.7655163710284806
0.6194652619797887 21.401177389774258 0.7520229326081251
0.6246928169332047 22.278869742186973 0.751908263171176
0.6299203718866206 21.67876749674588 0.7344772808438271
0.6351479268400366 20.53227538615406 0.7182002346509453
0.6403754817934526 20.30869106441006 0.715760684768761
0.6456030367468686 20.136884885638477 0.7000322923523787
0.6508305917002846 20.56629566183009 0.6991135812666702
0.6560581466537005 20.864159505597524 0.7008185404799038
0.6612857016071165 20.557262297340515 0.7062215494119942
0.6665132565605325 21.48795170235015 0.7143718641606052
0.6717408115139485 21.954081695240486 0.7275487375183709
0.6769683664673645 22.886146727849116 0.7348705486620289
0.6821959214207804 22.624550226931657 0.7395187100813976
0.6874234763741964 23.248213230222934 0.7600541393358645
0.6926510313276124 22.657799151234165 0.7382114094300826
0.6978785862810284 22.26521980624903 0.7193533300946439
0.7031061412344444 21.913163032990823 0.7045878180974363
0.7083336961878604 21.66817189478114 0.6979499383661703
0.7135612511412763 22.017581310756153 0.703274159068121
0.7187888060946923 22.491306210430913 0.71803271992369
0.7240163610481083 23.412899341538193 0.7290961550886481
0.7292439160015243 23.05386134268833 0.7112145842314809
0.7344714709549403 23.147286493733873 0.6995556765806346
0.7396990259083562 23.951032129588288 0.7106790826155017
0.7449265808617722 24.366696656771197 0.7287055936680724
0.7501541358151882 26.739122907625905 0.7844361299358502
0.7553816907686042 28.381434524941163 0.8222503962480517
0.7606092457220202 29.74103772075889 0.8371406330544725
0.7658368006754361 30.40132746183439 0.8408560979457741
0.7710643556288521 31.353204169212997 0.825661122653866
0.7762919105822681 30.472301535820574 0.8082501996064703
0.7815194655356841 29.03750472753796 0.7855217926953342
0.7867470204891001 30.847278913874256 0.8207949923645002
0.791974575442516 32.2076490307929 0.8526222761276264
0.797202130395932 34.26497814501528 0.8847754883304763
0.802429685349348 36.81181417393359 0.9390094086398547
0.807657240302764 35.58610628875385 0.9190969717069094
0.81288479525618 36.56461177325541 0.9168547661140413
0.8181123502095959 38.96045164748743 0.9395953716439281
0.8233399051630119 39.64889453188197 0.9453134161697686
0.8285674601164279 41.91135122754731 0.9846585156013485
0.8337950150698439 45.338002869120054 1.0307107102235322
0.8390225700232599 51.89651017769012 1.1211416410743456
0.8442501249766758 58.47299479195728 1.199617996756515
0.8494776799300918 64.09805500353156 1.2460285928498511
0.8547052348835078 66.01837928875759 1.2492699694092608
0.8599327898369238 66.7115845123731 1.2467082710630466
0.8651603447903398 69.99826193998761 1.2880081850423577
0.8703878997437557 67.42251499053822 1.2754454468803915
0.8756154546971717 68.95112481539677 1.2786040828771807
0.8808430096505877 70.84578155216094 1.3011174848142342
0.8860705646040037 70.28559153463759 1.276271975369875
0.8912981195574197 75.56435668729338 1.3335345491139932
0.8965256745108356 78.44845229604178 1.3590321009974804
0.9017532294642516 83.73033089691272 1.420806994328512
0.9069807844176676 87.9966916355552 1.4686822449176498
0.9122083393710836 90.16604508362882 1.4809871901441451
0.9174358943244996 93.21746228538326 1.4946259677643523
0.9226634492779155 89.20107650892967 1.4393825009886851
0.9278910042313315 90.90798213626495 1.4313477379729764
0.9331185591847475 90.78303507205015 1.4333700843974155
0.9383461141381635 94.62533951386132 1.4583319928292828
0.9435736690915795 95.71781911531315 1.4692371770466945
0.9488012240449955 95.46915188201548 1.4464942484361325
0.9540287789984114 99.20621048604932 1.456591366904088
0.9592563339518274 99.7700824524909 1.4525938670580916
0.9644838889052434 101.06398470834614 1.4872589305737713
0.9697114438586594 99.04548537523466 1.4610449273722066
0.9749389988120754 100.5401623364461 1.470217118272485
0.9801665537654913 101.8025901955233 1.4802307455973176
0.9853941087189073 106.71429155172247 1.5051957471931783
0.9906216636723233 109.91701977818956 1.5206709660919424
0.9958492186257393 109.227753534599 1.5089557444562247
1.0010767735791553 113.43565015757589 1.5514067288246465
1.0063043285325712 112.51482955538536 1.5533691784378196
1.0115318834859872 113.84760538505316 1.56916833652858
1.0167594384394032 115.45024468055836 1.574071839950517
1.0219869933928192 118.61034786458215 1.60364665145869
1.0272145483462352 121.50851914073178 1.6247726773225994
1.0324421032996511 126.29601832241653 1.667319547217822
1.0376696582530671 130.62048566352462 1.6705384033170534
1.042897213206483 133.6167251382445 1.6700047245696237
1.048124768159899 132.31318392147313 1.6593506845358954
1.053352323113315 131.09838589867314 1.6396478025323031
1.058579878066731 130.31886767080923 1.6259286749899673
1.063807433020147 130.72673501862403 1.6323630926960286
1.069034987973563 134.50787764207308 1.6527628140101174
1.074262542926979 136.65903067975415 1.6732329864510083
1.079490097880395 137.81923857438116 1.6910253680861156
1.084717652833811 138.25933071100107 1.6697872359417953
1.089945207787227 138.09422275108983 1.662353160031287
1.095172762740643 138.95692048359984 1.6565698628126522
1.1004003176940589 136.6188341233789 1.6370831806341566
1.1056278726474749 137.79236750580498 1.655949315993569
1.1108554276008908 140.10957209543056 1.676232762947983
1.1160829825543068 141.35362407630078 1.681769184390388
1.1213105375077228 148.10013491324642 1.7194191929939677
1.1265380924611388 148.76871970820204 1.704832417747779
1.1317656474145548 148.64943066262285 1.6827097776338846
1.1369932023679707 144.8568705550247 1.647962179750426
1.1422207573213867 149.99538035507746 1.703283906900511
1.1474483122748027 153.8612856351543 1.7415608540510163
1.1526758672282187 157.9346966066678 1.7730639848397662
1.1579034221816347 154.0133969733002 1.7520752659439351
1.1631309771350506 147.33360698777082 1.6912022059733312
1.1683585320884666 147.91207849516547 1.6672190468728443
1.1735860870418826 151.30933089212186 1.6901822221118232
1.1788136419952986 152.64120569379344 1.6953365418278485
1.1840411969487146 154.735357097449 1.6833488238714653
1.1892687519021305 153.15959866215445 1.679285763825567
1.1944963068555465 163.7428099515112 1.7629299467194008
1.1997238618089625 169.256726176352 1.7814100592728
1.2049514167623785 171.68648633736743 1.8215573695250045
1.2101789717157945 174.42130620887184 1.8389292395384986
1.2154065266692105 172.41857462129911 1.8031458619823648
1.2206340816226264 169.71925096643636 1.7881451609930945
1.2258616365760424 167.1594861515076 1.7860281103079296
1.2310891915294584 166.94858749295238 1.7711062351808613
1.2363167464828744 164.825538441308 1.757081269852132
1.2415443014362904 162.74242594580565 1.7343773603093693
1.2467718563897063 164.73914337660102 1.7402059681564743
1.2519994113431223 163.24318837486942 1.727912270818658
1.2572269662965383 160.3624047176544 1.6966729909371523
1.2624545212499543 165.43710193611201 1.7338315371116775
1.2676820762033703 174.7039124497118 1.7778897956839088
1.2729096311567862 177.64349691881586 1.8071526441660528
1.2781371861102022 180.24909576730383 1.8185657243882116
1.2833647410636182 180.0630492035132 1.826996773544756
1.2885922960170342 183.11402672801225 1.8414080071400811
1.2938198509704502 181.36969860625322 1.8242065325185532
1.2990474059238661 179.11164265347074 1.7969996098739394
1.3042749608772821 180.79964613991916 1.7930050706456917
1.309502515830698 184.55640428480916 1.8120167176094333
1.314730070784114 183.2767438386748 1.8034383241173457
1.31995762573753 187.62288990404218 1.8436231813011008
1.325185180690946 185.47720602930417 1.8397222784392298
1.330412735644362 183.115501985272 1.8305882445304738
1.335640290597778 182.02436420663133 1.818844388480017
1.340867845551194 181.11109948169027 1.793886586416506
1.34609540050461 176.02878151203603 1.741148203623756
1.351322955458026 172.9336460579509 1.7002194735369376
1.356550510411442 175.49481517224297 1.7009742542519382
1.361778065364858 176.59616155787717 1.7105933077087805
1.3670056203182739 178.97272109053253 1.7338262279102328
1.3722331752716899 183.49573175557492 1.7816893076005202
1.3774607302251058 180.92549784852923 1.7662539223261693
1.3826882851785218 182.11527674035264 1.7641937526969056
1.3879158401319378 177.4840073084139 1.7210721870343921
1.3931433950853538 177.42330402119765 1.7148920804409475
1.3983709500387698 178.85846448110038 1.7140835512253054
1.4035985049921857 184.85393038280608 1.7499322085106448
1.4088260599456017 186.83486607241335 1.7761323930448945
1.4140536148990177 189.40096347060242 1.7910791527163183
1.4192811698524337 191.45256378456457 1.8183151819221486
1.4245087248058497 191.46396954953624 1.8107103348021008
1.4297362797592656 199.63449294268023 1.843306502921822
1.4349638347126816 192.88756162349 1.801180905778173
1.4401913896660976 190.74300700970116 1.7866500471385174
1.4454189446195136 190.83256102796759 1.793106320615909
1.4506464995729296 186.7097341137603 1.7644933197869823
1.4558740545263456 185.9283257280868 1.755355490854748
1.4611016094797615 183.03337440239434 1.729983868858289
1.4663291644331775 183.5248806442906 1.7427355821618586
1.4715567193865935 185.91880567159922 1.7452843795667474
1.4767842743400095 190.18111536691575 1.7503139243506645
1.4820118292934255 190.7942943232271 1.7522405256449558
1.4872393842468414 185.73003963186034 1.7197623086465414
1.4924669392002574 185.02057949133146 1.707950911837353
1.4976944941536734 184.3309430494244 1.717548735469191
1.5029220491070894 189.82805784771355 1.7610554906741636
1.5081496040605054 193.99956765887944 1.781270746941835
1.5133771590139213 194.3008314741946 1.795836457406246
1.5186047139673373 199.84900113844736 1.8166613775860765
1.5238322689207533 197.45861267152756 1.7993344774063462
1.5290598238741693 197.54936287141777 1.8007854342884728
1.5342873788275853 196.4210577033689 1.793002126111503
1.5395149337810012 200.90109116183024 1.8201706175542192
1.5447424887344172 202.79480866977548 1.8349821466362202
1.5499700436878332 209.1490721056485 1.8647737490379428
1.5551975986412492 208.47014484430974 1.8334067608285378
1.5604251535946652 207.15502619912837 1.821716221413633
1.5656527085480811 201.22566586884142 1.766994164554693
1.5708802635014971 204.753842316695 1.7722608383140614
1.576107818454913 214.04202828310736 1.8347230481410615
1.581335373408329 225.09857626772063 1.9012966056257408
1.586562928361745 226.55545829217533 1.9052998928954297
1.591790483315161 222.4084493517525 1.9026123133375803
1.597018038268577 214.73335905559657 1.8478177412194725
1.602245593221993 222.09413613903095 1.8598087211039283
1.607473148175409 231.9440756792655 1.9072868878137121
1.612700703128825 228.57752014340878 1.862275625999177
1.617928258082241 225.75162683507972 1.8438709767051151
1.623155813035657 218.33543007051708 1.808959874232168
1.628383367989073 219.36708649773036 1.8173918031355363
1.6336109229424889 227.2248808497908 1.864615575165956
1.6388384778959049 231.65236123282588 1.8760963977684553
1.6440660328493208 242.02744261993377 1.925387099822506
1.6492935878027368 248.66701933740657 1.9430341634445913
1.6545211427561528 252.36706937754755 1.9377307557820873
1.6597486977095688 254.60331949323128 1.941576944304365
1.6649762526629848 261.4100535824218 1.952588024381792
1.6702038076164007 267.37810328680007 1.965391877763152
1.6754313625698167 271.1455383882877 1.9670579901428757
1.6806589175232327 272.7647946297748 1.966903849476842
1.6858864724766487 269.9831981882568 1.9599858086380713
1.6911140274300647 269.0578910790971 1.9453479291396152
1.6963415823834807 277.44656170573836 1.979201730275821
1.7015691373368966 277.742025412174 2.0017386080953483
1.7067966922903126 278.84551504680405 2.002527489231963
1.7120242472437286 280.7006650818674 2.0363127533214733
1.7172518021971446 280.1369785654189 2.0131381219174793
1.7224793571505606 282.4799823259984 1.9933611652091552
1.7277069121039765 282.54429650725393 1.9847687187726268
1.7329344670573925 283.9073473082204 1.9652549198944766
1.7381620220108085 284.85091226932303 1.956299768457067
1.7433895769642245 289.76745814664565 1.9660079702128146
1.7486171319176405 292.4051691995435 1.9787827607282154
1.7538446868710564 308.2346869782167 2.039468306047538
1.7590722418244724 313.8512134308467 2.0548389596987597
1.7642997967778884 314.70524854345257 2.0590060502189633
1.7695273517313044 311.6133502775844 2.026965010486262
1.7747549066847204 308.57015382871833 2.0163737280687157
1.7799824616381363 306.174969410736 2.007705804073833
1.7852100165915523 312.5282849453911 2.0193986171362424
1.7904375715449683 317.94722422450207 2.032941480475007
1.7956651264983843 317.95359703730117 2.0384840831900966
1.8008926814518003 327.16635036818235 2.0444148505282334
1.8061202364052162 323.97432304305124 2.004927035383916
1.8113477913586322 316.0388337541276 1.9499598082488714
1.8165753463120482 321.28606634657444 1.940030651885265
1.8218029012654642 324.55534602760315 1.9643629828067526
1.8270304562188802 322.0387073522794 1.9492290769521277
1.8322580111722961 318.82897080564425 1.9292096080215533
1.8374855661257121 313.91847030872384 1.9059880229345925
1.842713121079128 312.90982331608706 1.8852914124096285
1.847940676032544 314.20788125955494 1.8722199210506154
1.85316823098596 329.04876931950594 1.9376381534754767
1.858395785939376 332.12658679553084 1.9487711247083361
1.863623340892792 329.5787433872271 1.9388835745871515
1.868850895846208 330.6850534688308 1.9426566604034923
1.874078450799624 319.92545601420846 1.8796909810676428
1.87930600575304 325.7394300980679 1.9015796590452105
1.884533560706456 323.9051740673555 1.8847926692012889
1.889761115659872 316.72440327379894 1.8486304998905905
1.894988670613288 316.6202179459711 1.8328876997441466
1.9002162255667039 316.9044528221238 1.8143236901046498
1.9054437805201199 309.34592149503686 1.7702353650084646
1.9106713354735358 307.2787508259196 1.7403124696258065
1.9158988904269518 308.25559061612665 1.746015790637048
1.9211264453803678 310.341798915012 1.7477444995245477
1.9263540003337838 316.34035236043 1.769207607105726
1.9315815552871998 320.04385955244584 1.7864094573417266
1.9368091102406157 322.5960814809547 1.7939944985784622
1.9420366651940317 316.84068501658965 1.7551696346493495
1.9472642201474477 309.7675992980677 1.7160685414198351
1.9524917751008637 303.1655920825584 1.6791044213443393
1.9577193300542797 296.9283730020457 1.6444313118295886
1.9629468850076957 296.74339872012587 1.6420574892866606
1.9681744399611116 298.3049931288149 1.6473549709871207
1.9734019949145276 304.76635915463595 1.6658564885445015
1.9786295498679436 308.4841635951806 1.6784095900459501
1.9838571048213596 307.7358699836979 1.6503406542347885
1.9890846597747756 308.6722401912435 1.6367783079672265
1.9943122147281915 297.48482107262356 1.5904766478339123
1.9995397696816075 295.48685087241074 1.5749438249565602
2.0047673246350235 289.74131912415186 1.5584973597790073
2.0099948795884393 281.4116186395048 1.5189140647955472
2.015222434541855 282.5337900478327 1.5313906951586531
2.0204499894952708 277.66920396590353 1.4978287916561703
2.0256775444486865 283.10720454205943 1.516447166312552
2.0309050994021023 285.99125723554175 1.520754866621907
2.036132654355518 288.18689642019706 1.5283659787625548
2.041360209308934 284.7244691153528 1.5291979703951752
2.0465877642623496 292.5834797352168 1.5502322405687772
2.0518153192157653 289.8682919848758 1.5295424542520393
2.057042874169181 285.87199886482045 1.5001325404049053
2.062270429122597 286.8510744337566 1.4975037193111906
2.0674979840760126 278.09169413400986 1.473335871553613
2.0727255390294284 281.0363262120618 1.4930232691114234
2.077953093982844 284.2513721113984 1.5094949099804484
2.08318064893626 275.9667082779548 1.4844447749108098
2.0884082038896756 278.73226381378186 1.5073558463510592
2.0936357588430914 271.6484268970295 1.4756881823724204
2.098863313796507 272.39718832540456 1.4673474771937445
2.104090868749923 277.1936296378147 1.4736747629490732
2.1093184237033387 279.3500450164321 1.4602248785300866
2.1145459786567544 281.411053563176 1.4790251285167855
2.11977353361017 281.37538575334236 1.4907120102179516
2.125001088563586 279.42653748422146 1.4947709876504398
2.1302286435170017 280.02092491861924 1.5055114794545643
2.1354561984704175 276.51636634516296 1.4897058042569047
2.140683753423833 275.84843984209084 1.4798278993022382
2.145911308377249 275.77991009502944 1.4764101327878274
2.1511388633306647 276.03680180360556 1.4718339063661485
2.1563664182840805 281.8247741684632 1.4881714094783396
2.1615939732374962 288.167035489689 1.5152157570100624
2.166821528190912 291.2684534503835 1.5331603300728107
2.1720490831443278 297.4232340685932 1.5600676081406242
2.1772766380977435 289.1299330563095 1.5330154978660042
2.1825041930511593 288.5768673029555 1.5242325660596636
2.187731748004575 292.7625102888232 1.5322041882926027
2.192959302957991 292.04785185709255 1.5276197610362658
2.1981868579114066 295.9917235439424 1.5434854921605061
2.2034144128648223 294.1992456896565 1.5350961837663033
2.208641967818238 292.2598015139927 1.5268064678878108
2.213869522771654 291.39974033465984 1.5368207277876744
2.2190970777250696 287.9379904218543 1.5283830529281657
2.2243246326784853 287.0339141443743 1.5285935150192511
2.229552187631901 287.779756193427 1.5383050195139403
2.234779742585317 286.6559164749155 1.5286847304165416
2.2400072975387326 283.33809535606207 1.5121226269495498
2.2452348524921484 279.42244679854605 1.4947485819157604
2.250462407445564 274.7131615548896 1.4781963130979638
2.25568996239898 263.2267160984621 1.4322160552976937
2.2609175173523957 264.0668578299783 1.4326126450273873
2.2661450723058114 261.9543871496241 1.421573867210326
2.271372627259227 271.4646708000603 1.4558523307546207
2.276600182212643 278.97642254069075 1.4850405738925379
2.2818277371660587 285.3052124108049 1.5068835785660648
2.2870552921194744 283.7516066049186 1.4919112537456238
2.29228284707289 282.5133452673167 1.4739265266464299
2.297510402026306 284.5358803846153 1.476516005569297
2.3027379569797217 279.4190673689334 1.4496052127166121
2.3079655119331375 279.24743545551877 1.4472925929624678
2.3131930668865532 272.2564072872279 1.427393722835994
2.318420621839969 270.7114181976634 1.4261145113411782
2.3236481767933848 274.2598407959906 1.439121087885902
2.3288757317468005 274.1742285865666 1.4478383059280826
2.3341032867002163 276.14739053895227 1.4519795033474974
2.339330841653632 279.4021733246088 1.455646821738563
2.344558396607048 277.7315216102123 1.458517390936781
2.3497859515604635 282.60324054111555 1.471031945902517
2.3550135065138793 282.440134313782 1.461612074551032
2.360241061467295 277.63403025906126 1.4397488705150696
2.365468616420711 277.4082897464819 1.4368804967684097
2.3706961713741266 283.05743535436665 1.4473384843654435
2.3759237263275423 281.1331746004873 1.44567524794052
2.381151281280958 279.2790381003757 1.426758935000469
2.386378836234374 275.4064102135017 1.4093576874171125
2.3916063911877896 272.3375710332984 1.4043968274096288
2.3968339461412054 269.28299447118417 1.3935401951142024
2.402061501094621 269.1511398458712 1.396448978499455
2.407289056048037 271.8494173968473 1.408100038947656
2.4125166110014526 271.20652954737403 1.408753545031081
2.4177441659548684 273.1680625140975 1.4183753986715206
2.422971720908284 273.7114031640238 1.4146597101290486
2.4281992758617 275.5230766423337 1.4204744299170469
2.4334268308151157 278.19963481353034 1.4225811448803203
2.4386543857685314 276.8895042197234 1.3955554578396885
2.443881940721947 273.6639815141959 1.3729232757348466
2.449109495675363 272.91868511367454 1.35954079731013
2.4543370506287787 281.28872221088045 1.396706181028847
2.4595646055821945 289.1770469658887 1.4145122332871258
2.4647921605356102 308.96917145057813 1.4505712787629028
2.470019715489026 315.82777173503297 1.4340621094860437
2.4752472704424417 338.86764738445754 1.4548152492275928
2.4804748253958575 393.32778667450714 1.5345301659270687
2.4857023803492733 503.1707607650665 1.7049552673128898
2.490929935302689 722.9719130675169 2.020105571025026
2.496157490256105 1138.6274899622022 2.5171925969180173
2.5013850452095205 1760.3394300966531 3.1186253475011894
2.5066126001629363 2518.111704976027 3.726869821827799
2.511840155116352 3293.642956222592 4.263241233672059
2.517067710069768 3901.387161877276 4.6278613373032655
2.5222952650231836 4280.949993861403 4.849828687673472
2.5275228199765993 4399.025094543491 4.90224719038876
2.532750374930015 4328.790857899787 4.842371856387403
2.537977929883431 4307.59493784357 4.8263499695269525
2.5432054848368466 4386.342372534861 4.869576047911179
2.5484330397902624 4621.668798308164 4.984480802780413
2.553660594743678 5042.59210271195 5.194461519404385
2.558888149697094 5583.138786953108 5.453852638080812
2.5641157046505096 6204.310336675209 5.7588923345993726
2.5693432596039254 6648.459541868261 5.961869211067109
2.574570814557341 6700.984498497465 5.977700182332448
2.579798369510757 6341.2717430670145 5.80585366951169
2.5850259244641727 5564.517339139395 5.438383467513954
2.5902534794175884 4509.18448899651 4.893578577105932
2.595481034371004 3449.0134032807973 4.289295754099219
2.60070858932442 2481.27907269435 3.64570183229814
2.6059361442778357 1712.5053612896945 3.033674436774406
2.6111636992312515 1169.9434361372003 2.510111561537132
2.6163912541846672 815.6524004216818 2.0904949980299983
2.621618809138083 599.879488034475 1.7980627582971098
2.6268463640914987 489.4126413638324 1.628379014820716
2.6320739190449145 428.46885166007615 1.5411083539346886
2.6373014739983303 398.19295905406966 1.4975706848805161
2.642529028951746 375.8338066066039 1.4632151501264063
2.6477565839051618 346.97288204468737 1.4132552187421592
2.6529841388585775 332.00491070094034 1.3978401121322122
2.6582116938119933 315.26651238065375 1.370235320881983
2.663439248765409 308.58813759289035 1.3586340432581614
2.668666803718825 304.96742355206936 1.3485659386715654
2.6738943586722406 301.69062467537367 1.3505086047280983
2.6791219136256563 301.5805982413207 1.3634457946173673
2.684349468579072 291.91621649392243 1.3417500425277213
2.689577023532488 292.2092392685549 1.35428493910521
2.6948045784859036 291.7898657124569 1.3532794861348763
2.7000321334393194 295.89541224812893 1.3696199653602423
2.705259688392735 295.7170992754813 1.3768584967640995
2.710487243346151 295.0191323807328 1.379312010589943
2.7157147982995666 294.6404788278363 1.3745322905821915
2.7209423532529824 294.3984736959366 1.3741624660248557
2.726169908206398 297.33059159949374 1.3826624585090392
2.731397463159814 300.4215356197226 1.3935865837380537
2.7366250181132297 304.1548672137331 1.4212143325423565
2.7418525730666454 306.606755238601 1.439753011939619
2.747080128020061 303.73143151336853 1.444302532492806
2.752307682973477 304.82924225770506 1.4522297794455281
2.7575352379268927 308.26768668327327 1.4637531745957988
2.7627627928803085 299.6942180587386 1.4317689965851041
2.767990347833724 299.09892267473464 1.4353562126249524
2.77321790278714 290.719883018769 1.4129695675129945
2.7784454577405557 290.8436209661248 1.4137078714662328
2.7836730126939715 288.20826307918503 1.4158875121582533
2.7889005676473873 283.8283578708455 1.416182341233643
2.794128122600803 284.0522939556861 1.42131064751385
2.7993556775542188 285.86704372784874 1.4289380354968504
2.8045832325076345 288.7042443737707 1.4357493920361315
2.8098107874610503 295.4539799225732 1.452563235005615
2.815038342414466 298.5689596521078 1.4718258811347185
2.820265897367882 298.2721204266856 1.4794946265054358
2.8254934523212976 292.51641123066224 1.4635638990090702
2.8307210072747133 283.77911427078715 1.4377386438153041
2.835948562228129 281.1910174028418 1.429754646717035
2.841176117181545 277.1693401850654 1.422750457373993
2.8464036721349606 276.89767211518506 1.4213365263399818
2.8516312270883764 283.1022973688489 1.4399512983446747
2.856858782041792 281.2335952868726 1.4395345620576148
2.862086336995208 286.5592312035183 1.4552443011939589
2.8673138919486236 283.90604205914644 1.4568673342769916
2.8725414469020394 282.8605196239387 1.4461168708432188
2.877769001855455 281.964537456414 1.4382913429704298
2.882996556808871 281.79284646633533 1.4387182139343906
2.8882241117622867 281.4033994570234 1.4352696029194076
2.8934516667157024 280.9111119505368 1.4271845904430207
2.898679221669118 284.1122388540969 1.4375058201680277
2.903906776622534 283.6958957773435 1.4379014808200128
2.9091343315759497 289.4007228540762 1.4647628953954175
2.9143618865293655 289.6782279125012 1.4917334978693815
2.919589441482781 288.0009677876447 1.4860933301167127
2.924816996436197 286.8764107187918 1.4760317415495863
2.9300445513896127 291.089645325896 1.4873735855499848
2.9352721063430285 296.29597461028214 1.4991351969969224
2.9404996612964442 301.4932243720086 1.5181239188204305
2.94572721624986 303.62975552229204 1.5241547257522352
2.9509547712032758 296.9459251059963 1.495616704059049
2.9561823261566915 293.384252837514 1.477642844932441
2.9614098811101073 292.2725262378231 1.4606319027686696
2.966637436063523 293.82204120280886 1.4573225491715125
2.971864991016939 291.99068303936986 1.4525653131101193
2.9770925459703546 292.4830797486868 1.442985892174872
2.9823201009237703 290.37219588766436 1.4281577739672933
2.987547655877186 296.1292506140118 1.4380806427558768
2.992775210830602 302.1850738995793 1.4448440752476308
2.9980027657840176 304.75947015652326 1.448561278766689
3.0032303207374333 299.94390006342024 1.431145483512322
3.008457875690849 295.673707540834 1.4098908708052607
3.013685430644265 297.5072005580799 1.4029257533071247
3.0189129855976806 295.40272606858395 1.394110432734609
3.0241405405510964 294.4428410852394 1.3820337654144037
3.029368095504512 299.11623477898996 1.3907596655222807
3.034595650457928 300.394184203555 1.3854872889264116
3.0398232054113437 303.82738754463054 1.386377908322127
3.0450507603647594 304.8800119008134 1.3792122801378404
3.050278315318175 307.3638094818146 1.3866440805170859
3.055505870271591 309.7549575165065 1.3916280932041845
3.0607334252250067 310.5220006852234 1.3869301794723086
3.0659609801784224 312.299289079795 1.3815280566465347
3.071188535131838 312.7907250287124 1.3659722997294836
3.076416090085254 317.08148301434176 1.3596665202636367
3.0816436450386697 324.86113355524054 1.3671089264996903
3.0868711999920855 331.2839390171529 1.3681513687870903
3.0920987549455012 341.164390219661 1.3829561051790205
3.097326309898917 354.0878821599495 1.4064123835147457
3.1025538648523328 361.4498566897895 1.4157714356892497
3.1077814198057485 371.60511485149647 1.4264954029561918
3.1130089747591643 384.72982811498815 1.4406944618807815
3.11823652971258 393.81611626013665 1.4464125434702995
3.123464084665996 414.3001300297827 1.4829644432934763
3.1286916396194115 437.10336712418604 1.5203237619921017
3.1339191945728273 460.2105235946226 1.5538620778859702
3.139146749526243 490.1736861679975 1.598149088440177
3.144374304479659 514.5746893361877 1.6298217366162437
3.1496018594330746 542.8989786159059 1.676247969700344
3.1548294143864903 564.2664624159246 1.7070675853158963
3.160056969339906 592.2400337729679 1.74306022127187
3.165284524293322 619.9343834026641 1.773007569768798
3.1705120792467376 647.2797050350706 1.8079990310679463
3.1757396342001534 683.6979712301663 1.853342370286741
3.180967189153569 715.0772690706398 1.8953739677996986
3.186194744106985 736.9228815995876 1.9208633170554184
3.1914222990604006 755.1861766494626 1.9374323760880507
3.1966498540138164 759.082857495458 1.9408860743386938
3.201877408967232 746.5491546518758 1.925647587413719
3.207104963920648 721.3907383466559 1.8896504474043938
3.2123325188740637 693.0526805151571 1.8504294340070133
3.2175600738274794 663.8436500794661 1.810722003619914
3.222787628780895 625.5576915587008 1.7555011011783008
3.228015183734311 589.5399375558462 1.7072654910573335
3.2332427386877267 549.1255974355425 1.6438371476932747
3.2384702936411425 519.6365641378038 1.5965681223220176
3.2436978485945582 496.59270637178275 1.5629399963793709
3.248925403547974 479.5718454351577 1.537187410343819
3.2541529585013897 465.30884142985843 1.5128267700252584
3.2593805134548055 454.62173752073977 1.4931510165583555
3.2646080684082213 452.60290333540195 1.4884820198509854
3.269835623361637 458.9599773164006 1.4972081842397116
3.275063178315053 469.0457595019495 1.5094020945978353
3.2802907332684685 485.20105550187645 1.5289344453376936
3.2855182882218843 506.26442452358435 1.5582046681292032
3.2907458431753 530.0907017702261 1.5962607247170855
3.295973398128716 555.6951319728064 1.6329528039964067
3.3012009530821316 576.7115468315845 1.6584748393795135
3.3064285080355473 581.7215890980752 1.6644898602032536
3.311656062988963 577.6661120594714 1.6559498905905055
3.316883617942379 553.2879142410803 1.6195594644560807
3.3221111728957946 526.1488901923994 1.5772504858578413
3.3273387278492104 494.085211357178 1.5313632833195474
3.332566282802626 456.82946403219904 1.4798388963640814
3.337793837756042 428.2639752077898 1.442823892723444
3.3430213927094576 396.97548615022083 1.4065132658385786
3.3482489476628734 367.5873164648999 1.3653749604638103
3.353476502616289 346.0578584154685 1.3362887630474338
3.358704057569705 325.36650875699553 1.3062146531632575
3.3639316125231207 308.6564489143264 1.2822828654085026
3.3691591674765364 300.15917806750684 1.2742325804989731
3.374386722429952 294.0919223518167 1.27468971901059
3.379614277383368 283.05235965230116 1.2586844169947378
3.3848418323367837 277.77916583323537 1.2636484768681158
3.3900693872901995 276.9844323416153 1.2648802459661297
3.3952969422436152 269.68649539360206 1.2491714787933639
3.400524497197031 265.96070128959525 1.2413565116176275
3.4057520521504467 257.85045708451173 1.2235590293048118
3.4109796071038625 258.05661541558516 1.2473430265519256
3.4162071620572783 265.8271779710085 1.2626217611690156
3.421434717010694 266.3909735415983 1.259366849286129
3.4266622719641098 269.04860918217696 1.259395609521795
3.4318898269175255 275.0978173301057 1.2767307110147263
3.4371173818709413 272.32273924033694 1.2739291736215903
3.442344936824357 270.68566228437453 1.26880179707373
3.447572491777773 270.68015522346 1.2667391464688704
3.4528000467311886 259.7235435857109 1.2304713706928065
3.4580276016846043 255.13288353931716 1.2172413573379754
3.46325515663802 255.00908952922518 1.2074709051415649
3.468482711591436 257.1982876271641 1.2088553529877668
3.4737102665448516 262.7322997848405 1.2280095252171397
3.4789378214982674 257.76645995873633 1.200490495611734
3.484165376451683 257.24810659936065 1.20215439889792
3.489392931405099 263.7334741966734 1.223115188293814
3.4946204863585146 271.01237715547853 1.239543238731147
3.4998480413119304 278.4420141850948 1.2559380496572106
3.505075596265346 278.2050679163858 1.2546643277258673
3.510303151218762 280.95092122206063 1.2566356798310947
3.5155307061721777 286.6639678384448 1.2692334693016245
3.5207582611255934 289.2836258237985 1.2729507608157686
3.525985816079009 292.2636707486735 1.2571539266175447
3.531213371032425 291.4187683283784 1.2405173137928147
3.5364409259858407 300.5496535491606 1.2378349556742487
3.5416684809392565 316.21557491015506 1.246200429139235
3.546896035892672 332.7333959056424 1.2669680169357274
3.552123590846088 367.86676949205656 1.3238902075457333
3.5573511457995037 428.1687497166767 1.421290502934957
3.5625787007529195 546.6650541816063 1.5967390944340467
3.5678062557063353 777.9021206491504 1.8940735862007219
3.573033810659751 1296.0815942141999 2.4375541746424196
3.5782613656131668 2379.9904502911854 3.3026840545497587
3.5834889205665825 4529.155735719283 4.557475818056933
3.5887164755199983 7834.355818441076 5.993640895014097
3.593944030473414 11781.897430642923 7.295584082027663
3.59917158542683 15076.134758336228 8.206441265559626
3.6043991403802456 16816.94648842211 8.63800029963459
3.6096266953336613 16569.87015470865 8.574229379653204
3.614854250287077 14525.894683603456 8.029579218628616
3.620081805240493 11464.747186333709 7.1250376323612326
3.6253093601939086 8251.881214497926 6.03640893359946
3.6305369151473244 5591.321881928847 4.959997775682633
3.63576447010074 3544.1190193247357 3.947026168650509
3.640992025054156 2287.122690541326 3.165881465639237
3.6462195800075716 1452.1742985969672 2.520788402806921
3.6514471349609874 986.1219912534319 2.071369823224775
3.656674689914403 727.0302461523055 1.773335578363642
3.661902244867819 583.7910177484957 1.5878899602307741
3.6671297998212347 499.51405568913736 1.4702884722949574
3.6723573547746504 452.0079608829067 1.4126383313980833
3.677584909728066 415.908241891406 1.3634662390360097
3.682812464681482 385.23353799574085 1.3160450911040438
3.6880400196348977 358.86241136416425 1.2754901718964335
3.6932675745883135 343.02561026787987 1.2517513700918979
3.698495129541729 331.0862261586198 1.2367695841708053
3.703722684495145 319.09122077135686 1.219046202612403
3.7089502394485607 309.7157656795103 1.2021045993973642
3.7141777944019765 303.7815489094477 1.184689520084814
3.7194053493553922 303.37867483568095 1.1864865511518379
3.724632904308808 302.127313600839 1.189125509706609
3.7298604592622238 297.6747367600407 1.187388090927637
3.7350880142156395 293.12270032530205 1.178727791156777
3.7403155691690553 288.4361922302793 1.1684494961743699
3.745543124122471 291.18922529438316 1.1820333727961403
3.750770679075887 292.59033493000635 1.1877522447938447
3.7559982340293026 290.91697829490795 1.1807699289514177
3.7612257889827183 292.6654384600055 1.182542532996565
3.766453343936134 296.05593603808325 1.1875959590446696
3.77168089888955 307.262610126479 1.2076140249181753
3.7769084538429656 310.130055265305 1.2089098882689837
3.7821360087963813 309.047888651496 1.2032633246192088
3.787363563749797 310.3310970118673 1.2022816947666555
3.792591118703213 310.77252758732345 1.195400987825173
3.7978186736566286 313.4571169446574 1.1900638837071502
3.8030462286100444 323.10747841542405 1.1948973313599731
3.80827378356346 328.50118450994756 1.189086655582104
3.813501338516876 334.2650234012611 1.1959484647965195
3.8187288934702917 340.98382925615374 1.2085976593447962
3.8239564484237074 334.42682647652987 1.193842239102191
3.829184003377123 338.38478225421534 1.2021795049510333
3.834411558330539 337.81709959130035 1.2002840108971902
3.8396391132839547 335.09303723842106 1.1943074119029733
3.8448666682373704 340.45763840899184 1.2026289901037417
3.850094223190786 337.7478385975067 1.1929110527484421
3.855321778144202 340.7377810229201 1.1998852411246903
3.8605493330976177 342.94232421830657 1.2014365801214983
3.8657768880510335 345.14769997968153 1.2013072684595973
3.8710044430044492 349.386768736899 1.208134303918954
3.876231997957865 354.53254737464425 1.2128510231095189
3.8814595529112808 360.3843183087625 1.2235726207113393
3.8866871078646965 360.84437288098485 1.222101336255966
3.8919146628181123 368.04687135221985 1.2369772652809512
3.897142217771528 368.01980095851513 1.233811437551745
3.902369772724944 363.08089862731646 1.2220480654754617
3.9075973276783595 358.1912374665902 1.2086402889550942
3.9128248826317753 362.11711590901473 1.2156462369510836
3.918052437585191 358.1728597064706 1.2087836992449048
3.923279992538607 360.8757859554774 1.2106649537520116
3.9285075474920226 361.052576074041 1.2088260260605341
3.9337351024454383 365.1893080871431 1.2181526735686945
3.938962657398854 370.27795334597727 1.2254519880520875
3.94419021235227 374.61329238180116 1.2292257914913096
3.9494177673056856 378.83286483201135 1.2313039505989933
3.9546453222591014 384.21810711703046 1.2358497745497496
3.959872877212517 392.10633242612784 1.2457011198707093
3.965100432165933 404.21471730203757 1.2639172718510807
3.9703279871193486 421.22206361571887 1.2861034239182345
3.9755555420727644 443.23021084559446 1.3147838860028511
3.98078309702618 466.1220173219064 1.3463401711837153
3.986010651979596 490.6606282092171 1.377796774223856
3.9912382069330117 515.2748115665652 1.4106984473428446
3.9964657618864274 544.9915472995814 1.449655053997829
4.001693316839844 577.6181484421357 1.4910721599862993
4.00692087179326 615.4981481860298 1.5357105302566632
4.012148426746676 659.3985954805185 1.5962423468117126
4.017375981700092 701.8316148293029 1.6664830002655764
4.0226035366535084 763.023842109534 1.7492373429260861
4.027831091606925 831.2180124400903 1.8337284157745253
4.033058646560341 910.0529994979495 1.9222909055748523
4.038286201513757 1005.6815337528234 2.0181342555887665
4.043513756467173 1113.1852415577055 2.1278993312926526
4.0487413114205895 1240.6265224180177 2.24690258588705
4.053968866374006 1387.936497389592 2.3783747811652796
4.059196421327422 1547.944400676392 2.5113855439734882
4.064423976280838 1734.6558369319976 2.65954883243866
4.069651531234254 1945.7578964494448 2.8128363698969956
4.0748790861876705 2178.472301987272 2.9869300197398574
4.080106641141087 2414.2791457659296 3.1452814442985133
4.085334196094503 2660.106042548146 3.3070295242547325
4.090561751047919 2876.46496045116 3.4428638720486275
4.095789306001335 3067.799609364652 3.5600188298957254
4.1010168609547515 3197.4090761396824 3.6355562539417936
4.106244415908168 3232.4752732839897 3.6576994917588843
4.111471970861584 3180.20997187687 3.6229122457472687
4.116699525815 3036.785947040632 3.5353057726292594
4.121927080768416 2849.2455713652166 3.3820005594022753
4.1271546357218325 2619.0084886479235 3.2110007935235503
4.132382190675249 2365.668720357365 3.0380020081228665
4.137609745628665 2117.703376485761 2.866289134404034
4.142837300582081 1864.3615485492771 2.6818912006452678
4.148064855535497 1635.477357867396 2.510608588746285
4.1532924104889135 1421.9677390024763 2.3367168859558642
4.15851996544233 1231.0372726135586 2.1711948365350406
4.163747520395746 1078.2738057686595 2.030021676237698
4.168975075349162 946.2952771262334 1.8982044583830104
4.174202630302578 830.4819242191979 1.7743799229574035
4.1794301852559945 742.2719699333112 1.6797718326832136
4.184657740209411 660.2170594411324 1.5808019230574184
4.189885295162827 594.6328353406195 1.4979733021956534
4.195112850116243 542.0685449834375 1.427212717401168
4.200340405069659 500.0410409155905 1.371786622524468
4.2055679600230755 461.69323804988704 1.3191005790080232
4.210795514976492 432.5538159688002 1.2806269865602922
4.216023069929908 404.5820516044114 1.2418063880994004
4.221250624883324 380.1526189015527 1.208369398626489
4.22647817983674 362.0627831012472 1.182954184015869
4.2317057347901565 344.5290548182292 1.1578661951414195
4.236933289743573 327.9430559557017 1.129655686592873
4.242160844696989 312.5333457884913 1.1097732140775236
4.247388399650405 303.43686271680997 1.1027085261327016
4.252615954603821 296.83732564728155 1.1010483734797984
4.257843509557238 295.6911756532919 1.1007746541904906
4.263071064510654 290.0310408114949 1.089943438154052
4.26829861946407 281.77963587323444 1.0701557611264607
4.273526174417486 280.43878224987384 1.0675742531242565
4.278753729370902 274.05071733600147 1.0585524698046065
4.283981284324319 267.4373333511911 1.0487982812784218
4.289208839277735 264.9363450289548 1.0509844721792854
4.294436394231151 258.2872379870341 1.036803665571538
4.299663949184567 254.61332847654975 1.0269909516339049
4.304891504137983 258.18021711210565 1.0304978245463423
4.3101190590914 257.2331633987751 1.0231044382574235
4.315346614044816 256.38318778481386 1.0246172332848136
4.320574168998232 257.8060477444344 1.0340758708876758
4.325801723951648 258.13840216368703 1.0387645934570795
4.331029278905064 257.3726323670445 1.0406716817830766
4.336256833858481 260.71808825405117 1.0489665265930952
4.341484388811897 258.2524172497845 1.039272188033062
4.346711943765313 250.66395521661445 1.0187331899796033
4.351939498718729 251.60491456888786 1.017278954575444
4.357167053672145 252.74670780170442 1.017837571647911
4.362394608625562 254.39371826085647 1.0239601620539263
4.367622163578978 258.3216097540861 1.0335619212376155
4.372849718532394 256.9088089634183 1.0434051150973278
4.37807727348581 257.000581185995 1.0432269503771148
4.383304828439226 258.88105692817464 1.0532710406540786
4.388532383392643 252.54928490002132 1.0386383032159476
4.393759938346059 250.9284224940045 1.0372835512546303
4.398987493299475 245.31543410980123 1.0282208138739164
4.404215048252891 244.21167342001627 1.024372530405381
4.409442603206307 245.1799343887109 1.0235371589920423
4.414670158159724 242.60409172495073 1.0176303370964772
4.41989771311314 239.29949324731479 1.00944908262486
4.425125268066556 235.56016701124528 1.0081366159508782
4.430352823019972 230.83296526185487 0.9967890951732368
4.435580377973388 230.9143501715684 0.9955599016563695
4.440807932926805 229.28661125471714 0.9926082857387992
4.446035487880221 227.70229110207026 0.9961564348142964
4.451263042833637 225.8649494288149 0.9995106571918008
4.456490597787053 224.68364765998408 0.9912096356536756
4.4617181527404695 224.578419920471 0.9967150750291137
4.466945707693886 222.4785350340015 0.9850253257635234
4.472173262647302 220.8311896491563 0.9730532855014934
4.477400817600718 219.75750747997375 0.9694781878902253
4.482628372554134 219.03205438466924 0.9657671647651315
4.4878559275075505 227.35610158738578 0.9928847992804222
4.493083482460967 232.82695636682894 1.0116967507348975
4.498311037414383 232.48102961650707 1.019281086508198
4.503538592367799 229.97271059892762 1.0132029086584067
4.508766147321215 224.2059210886947 0.995679275593007
4.5139937022746315 218.59974288901486 0.9772285883293204
4.519221257228048 218.11994964646377 0.9754317791462822
4.524448812181464 214.68807502789255 0.9679865132738226
4.52967636713488 217.5035244450617 0.9839861267471711
4.534903922088296 221.78068877409422 0.992592424157531
4.5401314770417125 224.3038142535172 0.997071767094687
4.545359031995129 220.85627702817675 0.9816828905196651
4.550586586948545 221.58931080671053 0.9807108630763289
4.555814141901961 219.80220522448457 0.9759182436583486
4.561041696855377 219.7404889981418 0.9744754910717015
4.5662692518087935 224.07648493171325 0.9833410124857865
4.57149680676221 220.25869228468528 0.9701922905070077
4.576724361715626 217.91421488320813 0.9659634191644513
4.581951916669042 219.1016001179161 0.9628322291089869
4.587179471622458 222.43338293321338 0.9733076251838758
4.5924070265758745 223.81757181064646 0.977985643453071
4.597634581529291 223.6831211787672 0.9754756039461938
4.602862136482707 219.45963239502538 0.9613160320414915
4.608089691436123 216.82611565749792 0.9561257078167713
4.613317246389539 219.05292272816254 0.9667745632825724
4.6185448013429555 220.05278693584978 0.9755039525411396
4.623772356296372 220.79320835693355 0.9823364639802808
4.628999911249788 222.00139089679288 0.9857794725862856
4.634227466203204 219.01849891584834 0.9762859851497094
4.63945502115662 219.88339530829793 0.9741835602930357
4.6446825761100365 222.07728302257823 0.9770082424196452
4.649910131063453 221.998219283384 0.9811127161482796
4.655137686016869 223.26045637908615 0.9932047477553186
4.660365240970285 225.39806312349805 1.0030921243696638
4.665592795923701 224.4169754177499 0.9972298233734554
4.6708203508771176 230.85525690527592 1.0115154579419767
4.676047905830534 228.78954812160333 1.0017657347510724
4.68127546078395 224.48151442640622 0.9933442552979028
4.686503015737366 217.7311973054771 0.9822340109209843
4.691730570690782 214.68599321119635 0.9782022728262595
4.696958125644199 212.11741230542373 0.9641362338239091
4.702185680597615 213.14033554275647 0.9578304313686983
4.707413235551031 218.66856292544918 0.9674112783693958
4.712640790504447 218.90781748635695 0.967774222226436
4.717868345457863 224.0980909598805 0.9872985077210931
4.72309590041128 220.25509009893 0.9789069280647665
4.728323455364696 217.5136857802109 0.9726875715592264
4.733551010318112 216.95522994125048 0.9689264638831512
4.738778565271528 218.70842137657195 0.9685333838445499
4.744006120224944 217.45002066129365 0.9560998769040461
4.749233675178361 217.4498229810299 0.9582494383360259
4.754461230131777 220.88455644145378 0.9718206896388704
4.759688785085193 225.19314635667516 0.9892429724673145
4.764916340038609 226.26120768979482 0.9927076852371385
4.770143894992025 226.86164756858355 0.9869301814838154
4.775371449945442 222.73879442608208 0.9637425070224559
4.780599004898858 222.99267564714341 0.9623414307265894
4.785826559852274 224.03128567142267 0.9657340597100186
4.79105411480569 223.5462482575969 0.9703705022775889
4.796281669759106 224.4071435503395 0.9720061479312467
4.801509224712523 222.71344948991307 0.9647678809960863
4.806736779665939 221.6785787693137 0.9608090474228677
4.811964334619355 222.60835851720108 0.9592669656500517
4.817191889572771 220.84744125864208 0.9640042315534759
4.822419444526187 218.76003098556242 0.9625761890394565
4.827646999479604 214.44872427308462 0.9415446915093213
4.83287455443302 212.2265718259541 0.9369589717199002
4.838102109386436 218.65692050812234 0.9506055061970039
4.843329664339852 224.52605948164532 0.9626809448575068
4.848557219293268 225.3523405495783 0.968475268120476
4.853784774246685 223.25235873341893 0.9670444370667358
4.859012329200101 220.49345961221815 0.9588201552018886
4.864239884153517 218.54409180665166 0.9422364956895563
4.869467439106933 217.7919050699892 0.928597376911127
4.8746949940603495 215.56599704242583 0.9245554442443514
4.879922549013766 218.84947086266538 0.9360063233534713
4.885150103967182 222.97035134048477 0.9484372854754944
4.890377658920598 226.81389450823846 0.9526169403607232
4.895605213874014 230.46679274331294 0.9522327317523466
4.9008327688274305 230.55627541123243 0.9476404205020514
4.906060323780847 225.35072124009147 0.9340343681689903
4.911287878734263 223.14767155507224 0.9250500204104107
4.916515433687679 218.47388018956866 0.9116223274965674
4.921742988641095 218.88137704086463 0.9145059502084405
4.9269705435945115 220.94466432940473 0.9213436487759417
4.932198098547928 219.41266100183324 0.9212979231714075
4.937425653501344 219.0533840594767 0.9214770897351745
4.94265320845476 219.81469054778998 0.9236172640014688
4.947880763408176 221.15829214789133 0.9196130484862887
4.9531083183615925 220.62212407853596 0.9183258727565109
4.958335873315009 221.73323275309332 0.9156522760384683
4.963563428268425 227.33689906376844 0.9261018265766489
4.968790983221841 232.36945569930202 0.9330093577153745
4.974018538175257 235.7367495427898 0.931211258367328
4.9792460931286735 245.59124434655934 0.9518880769319568
4.98447364808209 252.63966561498904 0.9635214872726705
4.989701203035506 262.71532476082507 0.9761051068853109
4.994928757988922 270.21770362125415 0.9746336705685343
5.000156312942338 281.996309731889 0.9758310599351028
5.0053838678957545 311.67770853937196 1.0054553143060307
5.010611422849171 371.7003470075663 1.0826811922038644
5.015838977802587 478.58418091652874 1.2115240433524057
5.021066532756003 643.883125032676 1.3925441006252681
5.026294087709419 877.7189990305803 1.6191963475743631
5.0315216426628355 1143.6316788291383 1.847199210201206
5.036749197616252 1394.9660321946228 2.0460570160657587
5.041976752569668 1586.6741060143818 2.1824813802295515
5.047204307523084 1695.418164523806 2.255913505186786
5.0524318624765 1718.4966414934324 2.2697742195925126
5.0576594174299165 1679.2588794072835 2.2404174341313983
5.062886972383333 1583.1041702879495 2.171662348530384
5.068114527336749 1452.190288748373 2.075466753618597
5.073342082290165 1328.3086866882993 1.9848356389140946
5.078569637243581 1207.305071910637 1.890554871076905
5.0837971921969975 1109.4440114959357 1.811169949431121
5.089024747150414 1022.3909677190519 1.7384443796549998
5.09425230210383 960.9125304275088 1.685843480688125
5.099479857057246 928.6170474877076 1.662182278116092
5.104707412010662 905.3281577008341 1.6401407669745411
5.109934966964079 894.9979595366868 1.6273081380433707
5.115162521917495 892.4742716008503 1.6208180872568847
5.120390076870911 905.4042071250212 1.6327247468325623
5.125617631824327 932.1179306336772 1.6577444619912398
5.130845186777743 956.1881923913925 1.6770449049888088
5.13607274173116 989.1571921809555 1.7047307251514434
5.141300296684576 1021.3530564810725 1.7302882783579299
5.146527851637992 1050.3475057777712 1.753264396186959
5.151755406591408 1077.3970872849673 1.7738412959718328
5.156982961544824 1082.6312512585828 1.7777474988014088
5.162210516498241 1068.1502887704287 1.7652085743884312
5.167438071451657 1025.610891569679 1.7296186332848482
5.172665626405073 952.0680383712186 1.6646702958286754
5.177893181358489 864.1465840577442 1.5852270302018978
5.183120736311905 757.0842985362852 1.4836186659193016
5.188348291265322 650.4000911626194 1.376162246588775
5.193575846218738 550.5617162293208 1.2702912649984608
5.198803401172154 472.57241801429683 1.1880276010858601
5.20403095612557 407.3501472726938 1.1126947614760339
5.209258511078986 360.3014052672827 1.0583899915372723
5.214486066032403 324.22735404350567 1.0118397092652693
5.219713620985819 298.2202386637688 0.9763780685057715
5.224941175939235 280.5511786714887 0.9528786967394671
5.230168730892651 266.17819175053995 0.9320772686287196
5.235396285846067 260.5277755630533 0.9260396681086072
5.240623840799484 256.352799807773 0.9227368478256541
5.2458513957529 250.43610143755797 0.9189738578663144
5.251078950706316 248.2937687545052 0.9156168423119387
5.256306505659732 248.64046110685268 0.9200501015825284
5.261534060613148 249.31425093164083 0.9219585986823906
5.266761615566565 248.89536678737815 0.9171793964493773
5.271989170519981 246.12862455950145 0.910262332375825
5.277216725473397 243.1177649831753 0.9107205580223998
5.282444280426813 238.58938526048115 0.9084780546303538
5.2876718353802294 235.5542482042038 0.9072873361094295
5.292899390333646 231.7634078558649 0.8979896819742196
5.298126945287062 228.04154038069484 0.8836074862972885
5.303354500240478 229.26261237656755 0.8871167942462058
5.308582055193894 227.8938566681538 0.8830313406171652
5.3138096101473105 224.1201549093372 0.8756460408640092
5.319037165100727 225.6362360853997 0.8781887142354955
5.324264720054143 222.80846947373544 0.8698038000921415
5.329492275007559 223.09049326602195 0.8736391372268466
5.334719829960975 220.52957080436883 0.873951040305217
5.3399473849143915 220.43761740502416 0.8836820896889653
5.345174939867808 222.54610978776188 0.8869287382368396
5.350402494821224 225.71963708471486 0.8908391830216246
5.35563004977464 223.6086444417696 0.8802047300334147
5.360857604728056 225.21323044149935 0.8759954162340238
5.3660851596814725 225.7892857231291 0.8751219981645622
5.371312714634889 229.54300745562085 0.8869444593775474
5.376540269588305 236.82335875830432 0.9018802223764387
5.381767824541721 235.2322235305099 0.896470647540318
5.386995379495137 234.21608303329037 0.8888351051482644
5.3922229344485535 233.1999131154049 0.8809225613868277
5.39745048940197 230.46272403332415 0.8740858084019082
5.402678044355386 233.3503854422222 0.8735356419149931
5.407905599308802 233.76265661598822 0.8683955508719108
5.413133154262218 235.58358878380082 0.8663528089546298
5.4183607092156345 241.3480353562009 0.8775599435285794
5.423588264169051 244.1442995470089 0.8838235458380408
5.428815819122467 244.58807131336977 0.8830062273955891
5.434043374075883 243.06995125392638 0.8793309229383339
5.439270929029299 240.16948169961884 0.8750744642703203
5.4444984839827155 239.08022971367686 0.875402102438212
5.449726038936132 238.34679556372535 0.8778448054673029
5.454953593889548 240.50635552262025 0.8863719895916687
5.460181148842964 239.66150089154092 0.8853281862397623
5.46540870379638 234.34300744083123 0.8785667618783706
5.4706362587497965 229.64711181250408 0.8728918596700159
5.475863813703213 227.77298013964995 0.869235238478908
5.481091368656629 228.86541773348264 0.8664265914340211
5.486318923610045 229.67974099738132 0.8650853073304888
5.491546478563461 231.6824561484161 0.8673532877189805
5.4967740335168775 231.5637414122844 0.8656510497754761
5.502001588470294 232.47249198875892 0.8741226161785525
5.50722914342371 231.47978706438826 0.8756600751237998
5.512456698377126 232.67824073519958 0.8776195957852183
5.517684253330542 231.39328054176593 0.8768011751700413
5.522911808283959 229.68791355409977 0.8707594271787688
5.528139363237375 233.21331773957905 0.8812157554851002
5.533366918190791 233.2021491700839 0.8798446078836069
5.538594473144207 230.96382268262488 0.8825066651136526
5.543822028097623 229.40716457522032 0.8762875586800737
5.54904958305104 223.8264030016506 0.8593016842264471
5.554277138004456 224.01500146022377 0.8583834172508219
5.559504692957872 225.44171814350923 0.8625220796766382
5.564732247911288 229.18080827621142 0.8714383030346563
5.569959802864704 231.18159099913504 0.8761844237346849
5.575187357818121 228.48474233457674 0.8593210555851398
5.580414912771537 230.95188850873348 0.8586707868344499
5.585642467724953 231.42033765528808 0.8571852052877744
5.590870022678369 233.76139403514935 0.8573437836543323
5.596097577631785 233.2174604669163 0.858764580770957
5.601325132585202 234.25246326620936 0.856811896040322
5.606552687538618 239.81298535689615 0.8649413122335645
5.611780242492034 244.50743764484565 0.8700234265427489
5.61700779744545 250.7918443937669 0.8835564601950756
5.622235352398866 253.5517852837783 0.8818790663699655
5.627462907352283 257.8988546032696 0.8785146620368445
5.632690462305699 270.6077771463603 0.8946878703081642
5.637918017259115 294.024166964307 0.9213868089167272
5.643145572212531 349.73082190145055 0.9900116978575049
5.648373127165947 441.4969429375545 1.098218406156381
5.653600682119364 569.5042215648826 1.2372718466091825
5.65882823707278 730.0700894050528 1.3920215397893407
5.664055792026196 878.4514859636349 1.5220536058858753
5.669283346979612 1002.8058759739822 1.6240206485088056
5.674510901933028 1063.8344755539902 1.6700658254549163
5.679738456886445 1073.388959349805 1.6764572257185104
5.684966011839861 1038.6178274877682 1.6480053611502192
5.690193566793277 970.0910647238677 1.5923545178990348
5.695421121746693 899.9979433713793 1.5338361095009556
5.700648676700109 828.703578002129 1.4705362567236624
5.705876231653526 773.5925829200877 1.4185915281916417
5.711103786606942 734.7103026236535 1.3812398640056631
5.716331341560358 722.7940008707536 1.3706166816932226
5.721558896513774 733.1462114528873 1.3808252691311051
5.7267864514671905 765.0759662655868 1.411111910389099
5.732014006420607 806.5250383313739 1.447521147081497
5.737241561374023 859.8860737002304 1.4945380372931734
5.742469116327439 910.2940292955908 1.5381758680777209
5.747696671280855 944.586947813638 1.5666739862690882
5.7529242262342715 941.3120287266981 1.564840775921324
5.758151781187688 893.9647455714213 1.5215559893343336
5.763379336141104 811.507915637228 1.4495736636276202
5.76860689109452 703.4982028413061 1.346813828875724
5.773834446047936 605.3586007791795 1.252916989482963
5.7790620010013525 510.64037019325303 1.1565241392464216
5.784289555954769 435.2952176255282 1.0770470176510771
5.789517110908185 376.9838652962308 1.009589251393183
5.794744665861601 335.76278518152566 0.9621698133485785
5.799972220815017 303.1933680626177 0.9204639498216237
5.8051997757684335 282.5209298451436 0.8958689913418918
5.81042733072185 267.83421839580524 0.8764534731470095
5.815654885675266 259.78431467122704 0.8663709691478417
5.820882440628682 259.33674796692185 0.8677407692955116
5.826109995582098 262.51300980273044 0.8741533716093761
5.8313375505355145 266.15386203675916 0.8776757612014154
5.836565105488931 267.7223286701849 0.8802282781541841
5.841792660442347 266.5260926997966 0.8779965008199326
5.847020215395763 264.6609861948167 0.8722655392217117
5.852247770349179 259.58562428537937 0.8590465159721806
5.8574753253025955 259.8435547439378 0.8578047002562961
5.862702880256012 256.99864253440705 0.851340942507993
5.867930435209428 258.9981313604092 0.8537425810519205
5.873157990162844 262.1427104091357 0.8574558667101091
5.87838554511626 263.98570082249887 0.8585824684840065
5.8836131000696765 264.0758673424267 0.8580123025062254
5.888840655023093 263.26639676965203 0.8571037618605885
5.894068209976509 266.0617525228663 0.8627344166136907
5.899295764929925 269.9788020897448 0.8663465953423681
5.904523319883341 272.83700642263074 0.867948263032074
5.9097508748367575 275.6260757541102 0.8688806515848012
5.914978429790174 276.82603908388023 0.8662332669965706
5.92020598474359 277.2134117331351 0.8636906415950694
5.925433539697006 278.04665910686015 0.8641610630536973
5.930661094650422 278.85287364322306 0.8656028317174583
5.9358886496038386 284.12593815586945 0.8727799804057259
5.941116204557255 288.64530549172247 0.8755569486167476
5.946343759510671 294.525923988084 0.8843166663249528
5.951571314464087 300.40852653756906 0.9011903530154532
5.956798869417503 305.04923090878333 0.9099620638101014
5.96202642437092 314.39606754101135 0.9261273665218511
5.967253979324336 324.2238195025139 0.9418794982715597
5.972481534277752 342.03269530215266 0.9671746281987522
5.977709089231168 360.64401464991437 0.9946778064679185
5.982936644184584 378.5901911860584 1.0172152109610655
5.988164199138001 406.99436350325743 1.0511936286028851
5.993391754091417 445.13554211526787 1.0995975176149353
5.998619309044833 497.135363558596 1.1646386254787922
6.003846863998249 572.6104221565374 1.2516261029256708
6.009074418951665 671.369530103594 1.357138499508984
6.014301973905082 791.0875018811263 1.474552190709275
6.019529528858498 959.104611561794 1.624761743490053
6.024757083811914 1147.9038277695133 1.7788795438350204
6.02998463876533 1334.9643905649111 1.9165706697821303
6.035212193718746 1525.1433195009895 2.0531841383300007
6.040439748672163 1645.9859525974673 2.135820694893121
6.045667303625579 1710.080706578143 2.180315434145948
6.050894858578995 1704.5686233642082 2.1758875119665158
6.056122413532411 1640.4511198963548 2.1367566923043646
6.061349968485827 1540.5026433865555 2.0743905643365963
6.066577523439244 1401.4864473424002 1.9810713619336981
6.07180507839266 1263.0919888537333 1.885105999177903
6.077032633346076 1125.5451988710788 1.7821306974448452
6.082260188299492 994.2112971245306 1.6778927193477668
6.087487743252908 881.340135470119 1.579858322497856
6.092715298206325 778.0117046438262 1.4857694965401627
6.097942853159741 687.7609500673777 1.3987957149055528
6.103170408113157 614.1152392274306 1.3257488426742081
6.108397963066573 550.2936401602354 1.257358961099051
6.113625518019989 496.89126523393804 1.196475892461394
6.118853072973406 456.2627872179433 1.1506342971016406
6.124080627926822 422.59622406176345 1.111313513870442
6.129308182880238 396.6236972677461 1.081727200137563
6.134535737833654 376.7761781845741 1.06007555735489
6.1397632927870704 359.18541090003464 1.0374825333984994
6.144990847740487 346.00277554877505 1.021607890642127
6.150218402693903 335.78309821018706 1.010340395539867
6.155445957647319 328.4153368895902 1.0012363366104113
6.160673512600735 322.16339889974824 0.9955733732633264
6.1659010675541515 320.0559799856259 0.9955816139318556
6.171128622507568 323.35841869412116 1.0022071929788923
6.176356177460984 321.9688271074995 1.0011708117357356
6.1815837324144 319.4573509764013 0.998137919404538
6.186811287367816 314.5988476193329 0.9931871974351343
6.1920388423212325 310.84034841835535 0.9930922319316599
6.197266397274649 307.0662467832171 0.9908152835544229
6.202493952228065 305.8397551929896 0.9868626962523341
6.207721507181481 299.6031787965818 0.9645839240670633
6.212949062134897 296.31604512000405 0.9514571632857997
6.2181766170883135 289.664600886744 0.9360286916207785
6.22340417204173 285.7649627565751 0.9276983511143597
6.228631726995146 289.6020090594995 0.9336044431654243
6.233859281948562 289.58280710139695 0.9306396813442726
6.239086836901978 290.7464572465965 0.9340645976112051
6.2443143918553945 292.13857052448225 0.9323430592777281
6.249541946808811 293.63685061209816 0.9325437932980714
6.254769501762227 292.6603107211771 0.9247239334926669
6.259997056715643 289.27880409484703 0.9134301902087031
6.265224611669059 282.17235957276097 0.9011304771188605
6.2704521666224755 274.927955269776 0.8890033882720585
6.275679721575892 273.57758033840764 0.8835197280696347
6.280907276529308 272.3307308666237 0.8820089733547225
6.286134831482724 274.472046186939 0.8877494921133502
6.29136238643614 272.0810857575599 0.8826039651870893
6.2965899413895565 269.523837746217 0.8775845842789943
6.301817496342973 272.8906859953556 0.8864632245155684
6.307045051296389 273.4222618320854 0.8845319832648826
6.312272606249805 276.3767323689807 0.88730098559394
6.317500161203221 278.5628063022965 0.8866210276436886
6.3227277161566375 283.01313288226146 0.8893710347866035
6.327955271110054 285.2148446346112 0.8909116296040611
6.33318282606347 286.63024039383646 0.8929544281834441
6.338410381016886 283.1834216593192 0.8891131326192342
6.343637935970302 285.71850417060773 0.8927435113371499
6.3488654909237185 285.2953971101216 0.88826327192506
6.354093045877135 283.49307303816323 0.8823067298035328
6.359320600830551 287.6208554826487 0.8835940650762784
6.364548155783967 292.94018230373285 0.8917350742089597
6.369775710737383 296.7100873331465 0.8963891117827693
6.3750032656908 298.3704514458507 0.9010926491709575
6.380230820644216 296.80283443194946 0.902052991916371
6.385458375597632 294.4966714332562 0.8993999075065788
6.390685930551048 292.97429295315663 0.8956344227449758
6.395913485504464 292.89556584918466 0.8937009148919668
6.401141040457881 292.9044438888742 0.8943819982553322
6.406368595411297 291.7922857530852 0.8899255866469216
6.411596150364713 295.28300956629005 0.8913969638097555
6.416823705318129 295.8518784754951 0.8921143502257636
6.422051260271545 297.4899057978997 0.8923460069294128
6.427278815224962 297.70917411821097 0.8965839715051616
6.432506370178378 297.4103097972654 0.8980137700713885
6.437733925131794 298.8784327979781 0.8974105622639743
6.44296148008521 305.0266225433549 0.9049381812413942
6.448189035038626 306.92984622192773 0.9036198316907703
6.453416589992043 306.7161717388626 0.9000679298846491
6.458644144945459 304.79076304011204 0.8928537628860023
6.463871699898875 304.67611400679607 0.8901479195367586
6.469099254852291 308.63277149984714 0.8970487947253013
6.474326809805707 315.29358034724123 0.9057098877773773
6.479554364759124 321.1999269560145 0.9145169168723385
6.48478191971254 326.4353198077376 0.9237064361479026
6.490009474665956 333.08051556164384 0.9287989818983541
6.495237029619372 343.72077110919656 0.9403296135206705
6.500464584572788 356.14022493634536 0.949935052376324
6.505692139526205 378.01004272139727 0.9757011988544524
6.510919694479621 405.98189309194254 1.0086464975600873
6.516147249433037 434.07026590872516 1.0373113157701528
6.521374804386453 473.0002568482782 1.0789922743444775
6.526602359339869 521.3023547100793 1.1290192965534858
6.531829914293286 589.9694231349721 1.199002022880544
6.537057469246702 664.341464090154 1.2707737951706772
6.542285024200118 732.4158374662209 1.33238966156826
6.547512579153534 781.7698793551501 1.3751987996500707
6.55274013410695 801.7729052772064 1.3915462638442169
6.557967689060367 796.6772154714121 1.3870037864632438
6.563195244013783 768.9145318720242 1.3623052824019453
6.568422798967199 725.7369641893791 1.3231966693200266
6.573650353920615 668.5343205907905 1.266551022614371
6.5788779088740315 612.1001694727142 1.2111230832342859
6.584105463827448 558.0369921405611 1.1571908382854308
6.589333018780864 509.5212533430968 1.1084233098224474
6.59456057373428 473.37487355521364 1.0695114958464713
6.599788128687696 439.8883659110136 1.0314626587977105
6.6050156836411125 409.1727103954023 0.994805714549064
6.610243238594529 390.0133253552867 0.9738864910447498
6.615470793547945 372.0056089588943 0.9527428001165963
6.620698348501361 362.2252254623719 0.9428135670744605
6.625925903454777 354.3060705056734 0.9326377373716028
6.6311534584081935 352.8230449778318 0.9333129712887713
6.63638101336161 344.06188618513744 0.9245436946897794
6.641608568315026 347.40992674482237 0.9293670444913333
6.646836123268442 343.75632228220115 0.9238286899262188
6.652063678221858 342.15488742757526 0.9187865068009734
6.6572912331752745 343.27173859526334 0.9215312472583057
6.662518788128691 333.4020257385661 0.9090827970039747
6.667746343082107 326.7670073516521 0.9008214949260027
6.672973898035523 318.68759566229096 0.8885327330673136
6.678201452988939 310.32539047637607 0.8755945786342942
6.6834290079423555 307.5348166260465 0.8725149768258138
6.688656562895772 309.0298190934448 0.8757875653140716
6.693884117849188 308.27976931108094 0.8765510522643504
6.699111672802604 308.4478362496659 0.8745630534537759
6.70433922775602 304.4870586237867 0.8691669100516415
6.7095667827094365 300.99687812120777 0.864880208879424
6.714794337662853 302.5630682856924 0.8689261627310646
6.720021892616269 304.939366744495 0.870961607511642
6.725249447569685 309.405246753099 0.8750361693457132
6.730477002523101 311.7120081296043 0.8756086191272298
6.7357045574765175 314.5264128009144 0.8796339349998064
6.740932112429934 313.20021270880756 0.8770309614828226
6.74615966738335 311.0902302419008 0.8725967163112881
6.751387222336766 309.74676976097203 0.8688259123360891
6.756614777290182 313.72679784230127 0.8745875495053343
6.7618423322435985 316.0261367537217 0.8778071911455247
6.767069887197015 321.1331084154454 0.8846789008374739
6.772297442150431 321.59221843640785 0.8830351839872508
6.777524997103847 322.1980709823544 0.8803459788953254
6.782752552057263 325.59862719969027 0.8842544100556611
6.7879801070106796 329.75914482792734 0.8897186810458212
6.793207661964096 328.2565961889878 0.8859147700761253
6.798435216917512 330.90383352272585 0.8888093040907343
6.803662771870928 336.17810005229006 0.8942111833339489
6.808890326824344 341.14077961327393 0.8991343390204882
6.814117881777761 346.1678337379908 0.9062416363003604
6.819345436731177 345.4549503245303 0.9021511988574407
6.824572991684593 343.30599049349416 0.8992845531416819
6.829800546638009 344.23582559767635 0.9004827917796877
6.835028101591425 342.1919349158757 0.8972211991613481
6.840255656544842 345.9287652360411 0.900624229811468
6.845483211498258 353.08239074518383 0.9074750301952199
6.850710766451674 357.96949859294665 0.911200788991985
6.85593832140509 365.6456125058299 0.918758083455364
6.861165876358506 368.4374777610028 0.9220586951417423
6.866393431311923 375.89648090546734 0.9312125050922031
6.871620986265339 384.02479043210224 0.9407695352498526
6.876848541218755 389.6565544786537 0.9471452472815889
6.882076096172171 394.02340683662374 0.9518753789993649
6.887303651125587 398.32350218043644 0.9559281651276271
6.892531206079004 398.7889209391547 0.9556421148943769
6.89775876103242 403.5164808897508 0.9600567770326552
6.902986315985836 406.0621602566923 0.9616906022855956
6.908213870939252 407.92458271126856 0.9621572484298552
6.913441425892668 411.80516952612226 0.9636713248520392
6.918668980846085 418.13833909401325 0.9691407892486205
6.923896535799501 420.0235349227669 0.9709326180521279
6.929124090752917 425.343399739767 0.9769735767362835
6.934351645706333 422.61581822855817 0.9734058845624634
6.939579200659749 421.45621233633176 0.9728370946299822
6.944806755613166 423.9357359479256 0.9757992010490687
6.950034310566582 424.9240452104391 0.9749701046120015
6.955261865519998 428.1041383388364 0.9754993358756276
6.960489420473414 434.57491398609636 0.981763110872969
6.96571697542683 438.8094255009242 0.9862645191237628
6.970944530380247 441.0341297241057 0.9886894409426721
6.976172085333663 447.5478437975636 0.9962725167199661
6.981399640287079 457.9983998273361 1.0065114500176136
6.986627195240495 476.95403379629875 1.0251741437211153
6.9918547501939114 498.03654917236247 1.047056871116531
6.997082305147328 528.0233350205367 1.0772060833792507
7.002309860100744 571.0467080639506 1.1195057778611779
7.00753741505416 630.9594919092525 1.1754936441283623
7.012764970007576 712.0238710922172 1.247212893282646
7.0179925249609925 801.1493783534328 1.3218537970047144
7.023220079914409 883.9228882792833 1.3868269822682628
7.028447634867825 948.198480939894 1.4345208594295267
7.033675189821241 997.6629874803168 1.4717849852764102
7.038902744774657 1027.752223079774 1.4927238891057681
7.0441302997280735 1034.0463203735617 1.4969268632519857
7.04935785468149 1019.3995093290058 1.485310681252813
7.054585409634906 990.5014823282825 1.462401451143544
7.059812964588322 954.3925146808449 1.4350852431020857
7.065040519541738 914.9140122579378 1.4053659184602887
7.0702680744951545 868.8927385591054 1.3687334286146544
7.075495629448571 811.6522184594135 1.3212473225668853
7.080723184401987 756.7526093338863 1.2742817384713692
7.085950739355403 702.4715051740934 1.2276853100310818
7.091178294308819 654.7519233197369 1.185102703215967
7.0964058492622355 613.1497441941768 1.1471473724394932
7.101633404215652 571.9120857589006 1.1092698562548764
7.106860959169068 538.8462425111536 1.078126844358425
7.112088514122484 505.196010352591 1.045673111748873
7.1173160690759 478.1107501619949 1.0168607754561076
7.1225436240293165 460.0419088581658 0.9973196658051927
7.127771178982733 445.4852013076139 0.9814667362180269
7.132998733936149 439.1744634245053 0.9755063113821812
7.138226288889565 430.42375908128327 0.9666369233611103
7.143453843842981 424.22793697263353 0.9610413195685044
7.1486813987963975 420.8478152386813 0.9570702619493062
7.153908953749814 420.6728583377708 0.954890841837215
7.15913650870323 424.2352776416392 0.9574581436345535
7.164364063656646 437.29375700316496 0.9712357977314856
7.169591618610062 454.3090376988545 0.9899008538512617
7.1748191735634785 483.3625570327492 1.020256159907765
7.180046728516895 529.571678297417 1.0652693689301234
7.185274283470311 603.630244362652 1.1359608777189714
7.190501838423727 732.3981928384306 1.250032472291216
7.195729393377143 938.0696891737888 1.4127408314099148
7.2009569483305595 1270.026513033268 1.6421623908333551
7.206184503283976 1764.7915649790061 1.9319978571373784
7.211412058237392 2469.494375606702 2.281604934398866
7.216639613190808 3240.807129474548 2.613515826199767
7.221867168144224 3941.341088329369 2.8779745195551993
7.227094723097641 4326.817803980081 3.0149596499483917
7.232322278051057 4319.632769934371 3.009894605559583
7.237549833004473 3975.662315629234 2.8849278554014743
7.242777387957889 3352.6548789798276 2.6439121824850793
7.248004942911305 2678.4910719703084 2.3576268079979807
7.253232497864722 2041.0859626802571 2.0583192320439174
7.258460052818138 1529.505502998592 1.7834079563711114
7.263687607771554 1137.7714435326598 1.5388238555918186
7.26891516272497 862.1536861736065 1.3398001200011105
7.274142717678386 689.467485089896 1.1989168471192693
7.279370272631803 594.0874088181286 1.114137086626258
7.284597827585219 533.7011513845333 1.057455283449912
7.289825382538635 499.45895102222255 1.0235265523291632
7.295052937492051 477.4427616959763 1.0006264469616253
7.300280492445467 458.3360806531715 0.9812426461860775
7.305508047398884 444.83047811118826 0.9666610472666112
7.3107356023523 438.5565232849658 0.9592479727122372
7.315963157305716 429.46774223187066 0.9494418232666386
7.321190712259132 420.13707481041394 0.9378367365074016
7.326418267212548 419.1029229514933 0.9371588886380755
7.331645822165965 416.85351983726383 0.9356837144368132
7.336873377119381 410.093800956547 0.9287737166565654
7.342100932072797 402.89534172823085 0.9196042314877316
7.347328487026213 400.02328307229476 0.915126365933284
7.352556041979629 397.28741958611755 0.9121900276210735
7.357783596933046 398.7036670272122 0.9147591033340556
7.363011151886462 397.4821169447278 0.9138069435470167
7.368238706839878 396.493091477043 0.9135344975562067
7.373466261793294 398.01554681242516 0.9165518172250643
7.37869381674671 394.02605059462206 0.9114133800072522
7.383921371700127 392.0775218985187 0.9092391913658565
7.389148926653543 387.1762745094946 0.9032037751630202
7.394376481606959 388.7730609843142 0.9029894225494449
7.399604036560375 394.5417802624628 0.9087628447289645
7.4048315915137914 397.15370392951013 0.9106880955685382
7.410059146467208 397.56426225894637 0.9104167326494468
7.415286701420624 400.76468624779994 0.9134147723601638
7.42051425637404 400.5149400149196 0.9124488631579559
7.425741811327456 399.65391998850106 0.9140356193950977
7.4309693662808725 400.89626446783615 0.9157622669637749
7.436196921234289 400.78118292172456 0.914985399283905
7.441424476187705 405.90586384762787 0.9194524797548841
7.446652031141121 416.68436772304835 0.9290996759132912
7.451879586094537 424.6064971563853 0.9369827923435297
7.4571071410479535 436.9476540630415 0.9506772576574358
7.46233469600137 445.54939944786184 0.958977857178232
7.467562250954786 455.57789173199654 0.9681269101102502
7.472789805908202 464.9112160726582 0.9758295682652999
7.478017360861618 475.18260351922237 0.9854777120512422
7.4832449158150345 486.4635182618322 0.9952662668426617
7.488472470768451 498.659094857859 1.0066294288011768
7.493700025721867 512.4986232891753 1.019909338442942
7.498927580675283 525.7573215191771 1.032984272927415
7.504155135628699 532.4692324674529 1.0388881483367471
7.5093826905821155 533.8489024008186 1.0389026336301121
7.514610245535532 530.480621081596 1.0347066828598632
7.519837800488948 527.1862580660558 1.0318107454877052
7.525065355442364 522.5643394965788 1.0276793362342214
7.53029291039578 519.8642900333978 1.026159204758019
7.5355204653491965 518.7641721600038 1.0259469744578877
7.540748020302613 520.8402468864572 1.0282344242655612
7.545975575256029 523.9802670587267 1.0287993642233193
7.551203130209445 535.7839546473027 1.03938711231128
7.556430685162861 551.7076077635705 1.0542349463004348
7.5616582401162775 575.9761257106695 1.0756037792895647
7.566885795069694 597.3094578565234 1.094813399717159
7.57211335002311 615.3115496775101 1.1105094086299712
7.577340904976526 625.4719903566871 1.118440518504896
7.582568459929942 622.9751841261012 1.1148099639569151
7.5877960148833585 616.7208191419712 1.1083665494111052
7.593023569836775 604.76029289127 1.0988601120965098
7.598251124790191 594.8041528066504 1.0899085457871025
7.603478679743607 582.5938195268328 1.0786787226064882
7.608706234697023 572.8675171903634 1.068773821876864
7.6139337896504395 561.7838199024454 1.0579967982819969
7.619161344603856 554.1144174797483 1.0513364475367308
7.624388899557272 547.1418413090055 1.0436448198833916
7.629616454510688 541.8539665494583 1.0378734208566123
7.634844009464104 530.6313362891335 1.025694675070341
7.6400715644175206 528.441265213481 1.0237981396766818
7.645299119370937 527.2655762260914 1.0227674186462707
7.650526674324353 529.6384214981352 1.024124514258006
7.655754229277769 532.9976160212739 1.0270076491717934
7.660981784231185 532.825922842802 1.0258635542710677
7.666209339184602 537.0246380652629 1.02883383643075
7.671436894138018 539.4378747510102 1.030715577952161
7.676664449091434 542.8898965380342 1.0332244491387015
7.68189200404485 551.4314845429856 1.0410350935709183
7.687119558998266 562.799095217135 1.052218269333896
7.692347113951683 571.8668060001155 1.0602310758743927
7.697574668905099 577.5972169741102 1.0654423653789795
7.702802223858515 582.8781142954688 1.0697819635145898
7.708029778811931 591.9991550828765 1.0785330160929276
7.713257333765347 605.6132271999436 1.0890072802625572
7.718484888718764 616.0113667073773 1.0962902225360602
7.72371244367218 627.1153344807965 1.1055075548711957
7.728939998625596 637.8447096510779 1.1129552882261962
7.734167553579012 650.96160541825 1.124811510647414
7.739395108532428 664.5610181690193 1.1358667291170732
7.744622663485845 681.3966261004332 1.1504079463993888
7.749850218439261 691.2837497299662 1.157698465091328
7.755077773392677 701.8270020462622 1.1658618042935918
7.760305328346093 706.1035228736515 1.1689479087444186
7.765532883299509 714.0775127262247 1.176271761903183
7.770760438252926 714.8676963274363 1.1767218010327674
7.775987993206342 714.4598457048755 1.1760724666188154
7.781215548159758 710.4779081713292 1.1718951822757406
7.786443103113174 700.6955701914812 1.1632079311685863
7.79167065806659 690.9013676375498 1.155059703075282
7.796898213020007 682.7727821019686 1.1480100333037888
7.802125767973423 675.8489505484043 1.1419237327413787
7.807353322926839 672.2253730909158 1.1386673075250868
7.812580877880255 664.5262488107327 1.1319111497154908
7.817808432833671 663.8844450899869 1.1304510784766246
7.823035987787088 660.5070455063811 1.1275117173615998
7.828263542740504 657.228815229083 1.124314331288361
7.83349109769392 656.7731154719858 1.12350695776602
7.838718652647336 655.0474633279988 1.1215433512442106
7.8439462076007525 656.5873971372057 1.1220535931228661
7.849173762554169 661.7944422215605 1.126278750299296
7.854401317507585 670.2955235441977 1.1328638214656737
7.859628872461001 681.9145351857238 1.142929947085095
7.864856427414417 694.1450087298437 1.1514042374072329
7.8700839823678335 702.5299280558102 1.1573316965055642
7.87531153732125 715.9921264849562 1.1671566710639554
7.880539092274666 724.3154898661276 1.1732317300771486
7.885766647228082 727.334426617484 1.1755508777426864
7.890994202181498 725.7882379885828 1.1745355886004958
7.8962217571349145 720.1424782697931 1.1712572581868923
7.901449312088331 710.4632881125675 1.1634871111782625
7.906676867041747 696.5681376596561 1.1516888048391531
7.911904421995163 681.4679429284737 1.1377539287196132
7.917131976948579 668.2710300174929 1.1263662567944814
7.9223595319019955 660.366943489992 1.1195367843780701
7.927587086855412 647.4009703307916 1.1082211518284093
7.932814641808828 636.4569492276062 1.0979838273634521
7.938042196762244 626.8882869042842 1.0898877218931182
7.94326975171566 617.5283457056612 1.0815349198371549
7.9484973066690765 606.2966240733713 1.0712763608602955
7.953724861622493 599.4198421623108 1.0639495313181129
7.958952416575909 597.0853273299389 1.0602882833601468
7.964179971529325 601.6216779516319 1.0648252179550828
7.969407526482741 608.8315389304229 1.0704728914747372
7.9746350814361575 620.3438024475468 1.0806607351077937
7.979862636389574 635.7457254219329 1.093789856183529
7.98509019134299 656.010615509059 1.1102687016844306
7.990317746296406 681.7677326509541 1.1313652576715938
7.995545301249822 709.4987084969623 1.1536452152041734
8.000772856203238 729.4469548043398 1.167627413380434
8.006000411156654 743.288852350267 1.1773887211337442
8.01122796611007 752.0649547177204 1.184437285195697
8.016455521063486 755.3610098498657 1.1872100898529236
8.021683076016902 745.0024210979475 1.1785925624050486
8.026910630970319 732.9430162198979 1.1671113104267326
8.032138185923735 717.0545095925667 1.1533806493380119
8.037365740877151 705.7323877972374 1.145239657805695
8.042593295830567 698.5693152969963 1.1396383682180078
8.047820850783983 688.3847603761733 1.1311352480514
8.0530484057374 682.0860346679136 1.1249237680721014
8.058275960690816 674.0527125180439 1.1175214643871738
8.063503515644232 671.2914918044338 1.1139313148949659
8.068731070597648 673.213466809679 1.114774214176441
8.073958625551064 673.8758285389597 1.1159391750361756
8.07918618050448 680.7716932080991 1.1222900224302552
8.084413735457897 685.2635378550108 1.1250815511180874
8.089641290411313 697.252686659289 1.1344046360298314
8.09486884536473 704.7128824640556 1.1406589957049826
8.100096400318145 711.9036627211402 1.1473035605878616
8.105323955271562 718.2043426973183 1.1524503213186428
8.110551510224978 727.7658957701937 1.160046893127525
8.115779065178394 739.7563458176883 1.1682105818826773
8.12100662013181 752.115329752579 1.1764029616602696
8.126234175085226 770.748606739096 1.1895108743420741
8.131461730038643 793.5442536123336 1.2064015785328999
8.136689284992059 822.5197900252351 1.2269005312170798
8.141916839945475 852.211384173801 1.247933155938937
8.147144394898891 883.6514579364914 1.2705645178943157
8.152371949852308 920.6274372404027 1.2953634023448366
8.157599504805724 957.8600834981868 1.3203658687421824
8.16282705975914 994.147793476745 1.3448592002988211
8.168054614712556 1016.1609760326153 1.3609036747081709
8.173282169665972 1026.2507520162953 1.3674207679919281
8.178509724619389 1023.7589518172815 1.3654659694924087
8.183737279572805 1020.8029766155096 1.3642518572671145
8.188964834526221 1013.525590391136 1.3583126823305598
8.194192389479637 1004.2789240344065 1.351063491087335
8.199419944433053 985.9833929143907 1.336215837846118
8.20464749938647 968.9406843362691 1.3238957073205764
8.209875054339886 949.8963209427467 1.311474690827439
8.215102609293302 928.9290731710623 1.2971909120462835
8.220330164246718 911.1065521383592 1.2832570025913594
8.225557719200134 897.2999914368064 1.2729425726506913
8.23078527415355 885.8017273315818 1.2635302903293115
8.236012829106967 876.9079030077968 1.257332450634802
8.241240384060383 864.0116373233749 1.2468803963244146
8.2464679390138 853.3214436983038 1.238954141918013
8.251695493967215 842.6187909470942 1.2308647866659956
8.256923048920632 830.1432997013198 1.2215777270933137
8.262150603874048 818.0713391585127 1.2130388193510728
8.267378158827464 802.836122044333 1.2027586950436253
8.27260571378088 788.8672039335837 1.191166164505045
8.277833268734296 773.0849414614365 1.1783236195357183
8.283060823687713 753.2334049375319 1.1625255208488519
8.288288378641129 734.3117786663984 1.1482781400268751
8.293515933594545 715.1189147307119 1.1331189383301132
8.298743488547961 697.3802464272441 1.118259203419422
8.303971043501377 688.1122586909078 1.1102620803213379
8.309198598454794 679.3686397809805 1.1022691282967958
8.31442615340821 671.5196864143985 1.0956646001258215
8.319653708361626 667.1022695031858 1.091783107187594
8.324881263315042 659.6146194746725 1.0857652924864534
8.330108818268458 656.0663732975786 1.082709301227531
8.335336373221875 647.6668084367606 1.0753581730041377
8.34056392817529 642.9637775102152 1.070652954885619
8.345791483128707 637.3352809610698 1.0650602401752947
8.351019038082123 631.5776455555554 1.0596481022132596
8.35624659303554 625.2667142580589 1.0541506295351517
8.361474147988956 619.3291072629512 1.0488395099382413
8.366701702942372 614.2094264061501 1.0437754852358263
8.371929257895788 613.3309143636251 1.0422332145312874
8.377156812849204 616.951418464336 1.0452743472292247
8.38238436780262 612.5689485972099 1.0411334870184477
8.387611922756037 609.6071176425655 1.038926094150588
8.392839477709453 603.8242681257661 1.0338081166462447
8.398067032662869 600.5043497896162 1.032829231233079
8.403294587616285 596.0084714276979 1.029084468741456
8.408522142569701 591.6111012322622 1.024199420040013
8.413749697523118 587.2502975197145 1.0188778806142813
8.418977252476534 587.7008208936433 1.0197857827889434
8.42420480742995 590.1410083571831 1.0211815189187705
8.429432362383366 590.0784896603997 1.0210613473671255
8.434659917336782 589.2682160408078 1.0194546766944106
8.439887472290199 585.6610513151778 1.0151948169684337
8.445115027243615 580.8844323187342 1.0100416870355395
8.450342582197031 575.5387816898989 1.0052740772212652
8.455570137150447 576.9848694199545 1.007383162041508
8.460797692103863 583.6980719001118 1.013821924217063
8.46602524705728 586.0201966300021 1.0154891438172018
8.471252802010696 586.4780499572595 1.0158341365978985
8.476480356964112 585.6149801848354 1.0147431837891088
8.481707911917528 585.8561747331634 1.014187932882801
8.486935466870944 583.5803429957194 1.0107503554961619
8.49216302182436 587.2734785364944 1.013255443283523
8.497390576777777 592.5009419535071 1.0173796834071938
8.502618131731193 597.2739444337371 1.0209693062337595
8.50784568668461 600.9733943847453 1.0247296426389343
8.513073241638025 597.8677146068551 1.0218951839004062
8.518300796591442 597.2023958122885 1.0200236012600024
8.523528351544858 596.1962821083112 1.0187401300265173
8.528755906498274 601.731103686039 1.022136542829085
8.53398346145169 602.6359484080075 1.0230054506694768
8.539211016405106 598.7613352640931 1.020095597804919
8.544438571358523 600.1222805389566 1.021950637288996
8.549666126311939 598.5676724736308 1.0206491325118285
8.554893681265355 604.7672217237738 1.025814191666089
8.560121236218771 607.0310830909888 1.025491550696862
8.565348791172188 611.8651011819893 1.0288954876449778
8.570576346125604 615.6345429116725 1.031718458271818
8.57580390107902 615.832817996113 1.0309631607084797
8.581031456032436 617.9537572979515 1.0322572624281183
8.586259010985852 616.7996735032108 1.030797316467376
8.591486565939269 617.4679935876572 1.0312335943254733
8.596714120892685 617.5284982514582 1.030561383168818
8.601941675846101 618.3565339012918 1.03027957682247
8.607169230799517 623.167076822583 1.0335401295672955
8.612396785752933 630.8867484155503 1.039885601725303
8.61762434070635 638.512198720254 1.0466889005577642
8.622851895659766 648.075712547635 1.0553691691919247
8.628079450613182 661.4329109198862 1.065587174225834
8.633307005566598 674.0127920957223 1.0755168461029836
8.638534560520014 684.2902911682482 1.0823605034736477
8.64376211547343 697.0616581708551 1.0920276807918599
8.648989670426847 709.5990086168337 1.1015376777168175
8.654217225380263 734.4623895618814 1.1207066280072064
8.65944478033368 762.2001986731556 1.141708758017006
8.664672335287095 789.9194946529806 1.1608884274232127
8.669899890240512 820.4179951152119 1.182462334931693
8.675127445193928 851.9621637818667 1.204426970848512
8.680355000147344 883.2328976881525 1.2265488960189173
8.68558255510076 906.7478881579221 1.242554019456262
8.690810110054176 917.7480193815387 1.2493589475969422
8.696037665007593 915.5177001946283 1.24565264357639
8.701265219961009 906.8510190212729 1.2380142383897932
8.706492774914425 896.9964997767368 1.2311318385976737
8.711720329867841 879.6522639449548 1.2187440782225467
8.716947884821257 858.7944466727653 1.2032206803446435
8.722175439774674 839.0745992363896 1.1890821163417034
8.72740299472809 818.3166032706762 1.1753263433372234
8.732630549681506 801.5432527054538 1.1650192234575576
8.737858104634922 791.3918122921584 1.1578131443015585
8.743085659588338 783.0033803841355 1.1520081819060866
8.748313214541755 776.3270090755655 1.1471362709190245
8.75354076949517 767.2579653823003 1.1401966593791808
8.758768324448587 760.7245951990301 1.1337749142582552
8.763995879402003 752.3103621999219 1.126467857815596
8.76922343435542 744.4767536397405 1.1201803076301018
8.774450989308836 739.7376716650496 1.1159145687400969
8.779678544262252 726.9583482817933 1.105119658014338
8.784906099215668 720.6984695629676 1.0998598638964066
8.790133654169084 717.831626105123 1.0990818606866242
8.7953612091225 711.7811003072921 1.0941046003249442
8.800588764075917 702.3639448778008 1.0862862000617888
8.805816319029333 694.9401723776903 1.079652462166492
8.811043873982749 689.9494552721039 1.076255045876475
8.816271428936165 682.9215273505223 1.0708040194457495
8.821498983889581 677.938906700961 1.066593272860459
8.826726538842998 673.4336288721735 1.0629126048148716
8.831954093796414 666.0121323000748 1.054458797665064
8.83718164874983 662.3733748139543 1.051030705695156
8.842409203703246 660.0517271823195 1.0486009269181245
8.847636758656662 657.7734359456174 1.0477492763979495
8.852864313610079 658.4518555394473 1.0474435664127022
8.858091868563495 662.0646394666004 1.049426823390957
8.863319423516911 665.1509949613165 1.0510973475555605
8.868546978470327 671.6004408687342 1.0570272815010338
8.873774533423743 674.7158907429272 1.0587629274148884
8.87900208837716 677.1086227802462 1.0592420329225531
8.884229643330576 679.7004264044367 1.0601109948157543
8.889457198283992 680.0385357276917 1.060416148424639
8.894684753237408 679.1578098594932 1.0605020135816585
8.899912308190824 684.6956887486919 1.0657017076617283
8.90513986314424 689.0156065361414 1.0688989096673178
8.910367418097657 693.8838960527668 1.0715435304169187
8.915594973051073 702.9649071907734 1.0779220777698486
8.92082252800449 705.3550376381123 1.0779828165206597
8.926050082957905 718.6303544122239 1.0879209109162888
8.931277637911322 730.7216967357399 1.0963503521066433
8.936505192864738 739.884336400731 1.102587912739077
8.941732747818154 745.571361238114 1.1074342190067488
8.94696030277157 751.5694282633779 1.1116745864460622
8.952187857724986 759.5665884924617 1.1177446404434024
8.957415412678403 765.31059318047 1.1215536967670192
8.962642967631819 776.5872048424445 1.1291291912947679
8.967870522585235 784.325878174578 1.1330726962814706
8.973098077538651 790.9282273124916 1.136944233219465
8.978325632492067 797.0160416551454 1.1410462237034478
8.983553187445484 804.3277296204444 1.1462276666122568
8.9887807423989 814.4418505712246 1.1523473811861578
8.994008297352316 823.2232523618159 1.1592063476124297
8.999235852305732 833.1998210764257 1.1674029686914271
9.004463407259149 839.8572786227514 1.1718030487893505
9.009690962212565 845.439612413647 1.1750129339080482
9.014918517165981 854.5406355575914 1.1791846971444568
9.020146072119397 863.9281531637778 1.1847989454257424
9.025373627072813 872.9161508413004 1.1901819276303693
9.03060118202623 884.4813078855794 1.1981074447236186
9.035828736979646 898.3946078773924 1.20806899646958
9.041056291933062 915.3768159863588 1.2194455117628284
9.046283846886478 934.0092479096346 1.2316858001925184
9.051511401839894 949.8429452802392 1.2415920849171336
9.05673895679331 966.117446851832 1.2502667695709337
9.061966511746727 985.3974901713873 1.2618190470352204
9.067194066700143 1014.4419163982867 1.280020070826174
9.07242162165356 1049.020658229045 1.3015681570548596
9.077649176606975 1075.6511227428782 1.3173914149019759
9.082876731560392 1105.7807451468645 1.3353267689936983
9.088104286513808 1136.3006513434418 1.3521871150735039
9.093331841467224 1169.763420095098 1.3714787739296361
9.09855939642064 1202.593689479596 1.3901237369660842
9.103786951374056 1230.8692651473666 1.4052120755682054
9.109014506327473 1254.914002913832 1.4173810457334584
9.114242061280889 1267.1237048988512 1.4241555636822372
9.119469616234305 1271.6901163207385 1.4260514121790704
9.124697171187721 1267.8758464085606 1.423835050492974
9.129924726141137 1249.3316676045026 1.4138056885817805
9.135152281094554 1228.8190600751377 1.4033952353206685
9.14037983604797 1197.2227942130808 1.3857800233634565
9.145607391001386 1166.7951643182676 1.3665831909790385
9.150834945954802 1145.6579463114585 1.3522873183785251
9.156062500908218 1136.4385466258393 1.3471521048995885
9.161290055861635 1143.9272568921456 1.3617074022497235
9.16651761081505 1166.4938421357426 1.3837087912485313
9.171745165768467 1196.0854582450042 1.4067621116747804
9.176972720721883 1220.5593613549381 1.426000869566363
9.1822002756753 1232.455687728441 1.4359661499999887
9.187427830628716 1239.275519306576 1.4433561856257653
9.192655385582132 1236.1942540567593 1.4429143197223848
9.197882940535548 1238.0219295686295 1.4465997839252633
9.203110495488964 1237.9157488691117 1.448969035767493
9.20833805044238 1246.7284012458 1.4580966251296206
9.213565605395797 1261.97067695311 1.4691457420102128
9.218793160349213 1289.3725122032733 1.487689256974976
9.224020715302629 1324.796336226583 1.5097088844658397
9.229248270256045 1378.2031686546634 1.5413557251227075
9.234475825209461 1439.3760744358206 1.57733875686584
9.239703380162878 1516.631112256297 1.6204927113320107
9.244930935116294 1609.678934474364 1.6705732293484934
9.25015849006971 1698.5924364610698 1.7184377291802846
9.255386045023126 1770.4116343489075 1.7562522991327338
9.260613599976542 1815.457009617237 1.7802071551868768
9.265841154929959 1815.6950363008268 1.7837634538218916
9.271068709883375 1768.186886812094 1.7610653708683037
9.276296264836791 1676.8459197522088 1.7171004881752019
9.281523819790207 1554.2944854028742 1.6546291080021953
9.286751374743623 1411.5487316134843 1.5779515810657478
9.29197892969704 1272.7402004501932 1.5006167484842536
9.297206484650456 1156.8199671781076 1.431758766889341
9.302434039603872 1059.2510658878214 1.3714964852361742
9.307661594557288 983.0000248080048 1.3230792194552117
9.312889149510704 927.2531131295233 1.286347971683996
9.31811670446412 887.1796028819425 1.2584363053958478
9.323344259417537 864.4961314409352 1.2436933974131956
9.328571814370953 848.1680567842802 1.2326759126511355
9.33379936932437 842.7173808698972 1.2301985386437622
9.339026924277785 833.9367809237546 1.225117436819292
9.344254479231202 823.0564128206146 1.219177407320538
9.349482034184618 815.1304645530811 1.2142247241541235
9.354709589138034 801.6353341052484 1.2044882359008944
9.35993714409145 790.0481368091216 1.1959227684770002
9.365164699044866 782.8327688247036 1.1910214612213108
9.370392253998283 772.6869682677363 1.1846316832451669
9.375619808951699 764.0142044870698 1.178285397273515
9.380847363905115 757.8906834741952 1.1746591688836197
9.386074918858531 753.6629995473135 1.1724380589564094
9.391302473811947 755.6781530771021 1.175143013438194
9.396530028765364 757.2767858060732 1.1771764370281776
9.40175758371878 759.0118127866274 1.1800771641421686
9.406985138672196 760.7388155697447 1.182120379003198
9.412212693625612 755.7219235791871 1.177128061716523
9.417440248579029 749.4391235229921 1.1579347297817766
9.422667803532445 748.586247871069 1.1498116350647658
9.427895358485861 749.4628024516722 1.1470538221884141
9.433122913439277 753.0612822201718 1.1477342437851754
9.438350468392693 754.8683369619215 1.146761529590244
9.44357802334611 752.3453850336074 1.1428747291952517
9.448805578299526 755.9147199718623 1.1447177514617155
9.454033133252942 757.2570628357568 1.1439132738050188
9.459260688206358 757.9354088679626 1.142406989542155
9.464488243159774 761.3237255346796 1.1441376885088153
9.46971579811319 759.5691184925669 1.1413388577602346
9.474943353066607 756.4912406848586 1.1370389245809969
9.480170908020023 755.5157290871483 1.133324904743901
9.48539846297344 753.1746736567069 1.1298566859696642
9.490626017926855 753.1183269329572 1.1274365574537186
9.495853572880272 754.4164225529895 1.1272395993633197
9.501081127833688 756.1210012541777 1.127335495994181
9.506308682787104 765.8375343517758 1.1339134720022697
9.51153623774052 769.9109913036092 1.136058233777959
9.516763792693936 772.3306004840397 1.1371949686708938
9.521991347647353 772.0228877014245 1.1348814460745573
9.527218902600769 775.0724925871908 1.1355451196907471
9.532446457554185 781.4472465109028 1.139413508151579
9.537674012507601 782.4512329963515 1.1396463710861124
9.542901567461017 783.0179341736608 1.138814505339742
9.548129122414434 785.8631791846619 1.1402447274283765
9.55335667736785 786.1579225127456 1.1396493735002269
9.558584232321266 789.1436397672803 1.1414154725686034
9.563811787274682 790.577282953215 1.1419512797838514
9.569039342228098 791.8743202165449 1.1417979819441275
9.574266897181515 789.5611702158903 1.1393086829400714
9.57949445213493 786.1268322705827 1.1356688832436703
9.584722007088347 786.7349693117445 1.1349568854907834
9.589949562041763 790.0797204936782 1.1364330779958443
9.59517711699518 791.1330364018582 1.1355736378207952
9.600404671948596 796.1352036999941 1.1392398539842585
9.605632226902012 797.543433807757 1.1399713783490284
9.610859781855428 792.8170491715008 1.1352839277454365
9.616087336808844 790.0606519158152 1.131892210196266
9.62131489176226 784.8117003425882 1.127120066077083
9.626542446715677 781.7693550426188 1.1249914784151185
9.631770001669093 778.7043036132781 1.1236286015216923
9.636997556622509 778.0868314829809 1.1225437451710452
9.642225111575925 782.7084181631814 1.1244994682743135
9.647452666529341 781.4887690492224 1.122094797581251
9.652680221482758 782.3133488381156 1.122748042094166
9.657907776436174 778.9093083247105 1.1192268391181683
9.66313533138959 777.3454434512705 1.1173395269266642
9.668362886343006 777.4525832934346 1.1173180108381864
9.673590441296422 775.8208422901229 1.1163209795590352
9.678817996249839 774.8740243889316 1.1144646503036006
9.684045551203255 768.6765149184405 1.1094522708242747
9.689273106156671 765.0439593854309 1.1064264476105001
9.694500661110087 766.4485876738033 1.1064278810924113
9.699728216063503 770.0492575463325 1.108167544889537
9.70495577101692 771.109115291373 1.1078578339698317
9.710183325970336 771.0046592787932 1.10787177956711
9.715410880923752 770.5664721196875 1.1068255568629697
9.720638435877168 765.2867580611745 1.1025690890884494
9.725865990830584 760.2295101447673 1.09879694371115
9.731093545784 754.97921548911 1.0935200319357175
9.736321100737417 761.851691644372 1.0981252483511978
9.741548655690833 765.154266684457 1.100306422795252
9.74677621064425 768.1333074173666 1.102043815511398
9.752003765597665 767.0889614374204 1.100976027478674
9.757231320551082 761.0180349980949 1.0963734675981136
9.762458875504498 756.6185168657968 1.091721112419209
9.767686430457914 757.731973501439 1.0917280011115778
9.77291398541133 755.9406994228444 1.0895831287110072
9.778141540364746 759.5208288885425 1.0906396894279118
9.783369095318163 757.8600246686492 1.0887233625596602
9.788596650271579 753.7789150948196 1.0851073976673944
9.793824205224995 753.9412789232056 1.0851343275111482
9.799051760178411 755.2638577911243 1.085135101099275
9.804279315131827 754.7668165454137 1.0841484889208568
9.809506870085244 753.5793918879008 1.0829064475010501
9.81473442503866 756.4242351230306 1.0846312041593837
9.819961979992076 759.1028400098301 1.0859267152310892
9.825189534945492 765.2861695755838 1.0906110484676999
9.830417089898909 772.6100760586456 1.0952602066489474
9.835644644852325 770.4655463174713 1.0917476573673686
9.840872199805741 770.4308784579491 1.090474835252405
9.846099754759157 774.5323214898538 1.0932758185360498
9.851327309712573 780.9379209078351 1.098782331010678
9.85655486466599 785.8770088151131 1.10243455240313
9.861782419619406 790.569104063399 1.105355147358008
9.867009974572822 792.900701123476 1.1053869819759288
9.872237529526238 803.1545837062392 1.1116873789176132
9.877465084479654 810.9594385126093 1.11688026699739
9.88269263943307 815.4921046342002 1.1190785874935731
9.887920194386487 823.1680638563245 1.1237225798574917
9.893147749339903 829.4954960437643 1.1278779539169217
9.89837530429332 835.3215757417116 1.130969806289594
9.903602859246735 837.8282669498017 1.1321808114046257
9.908830414200152 836.8740352901693 1.13142244829874
9.914057969153568 842.8725035182133 1.1361659198889065
9.919285524106984 847.6918985505498 1.1390291340542034
9.9245130790604 855.2965685932033 1.143065087858436
9.929740634013816 860.0483652425257 1.144868449167264
9.934968188967233 857.1129974205954 1.142511030322024
9.940195743920649 845.5499979921995 1.133728741952779
9.945423298874065 839.4396465017265 1.1295512941798753
9.950650853827481 834.9783078195334 1.1263100070230352
9.955878408780897 833.4192540215465 1.1255368770411185
9.961105963734314 830.7235961572767 1.1237590890209976
9.96633351868773 824.0957763789653 1.1190348664098362
9.971561073641146 813.3901277098289 1.1098130422841086
9.976788628594562 809.7760675112938 1.1066573849855574
9.982016183547978 805.7881699234707 1.103702534137635
9.987243738501395 800.7342237282382 1.099349450001301
9.99247129345481 796.432185738638 1.0951406712718752
9.997698848408227 790.0883444271783 1.0901808373995445
10.002926403361643 785.2709280901263 1.084977046615586
10.00815395831506 783.4105862261176 1.0830552799779951
10.013381513268476 772.4063085242973 1.0747326017201642
10.018609068221892 768.7816208524602 1.0728708356646328
10.023836623175308 762.8974175202704 1.0685743984993732
10.029064178128724 757.6508654494642 1.0643657793923547
10.03429173308214 757.5506401205827 1.0636428157505635
10.039519288035557 760.2224102947505 1.0653565070350892
10.044746842988973 760.4358743685125 1.0665814941041614
10.049974397942389 760.1156323851901 1.0676484920013571
10.055201952895805 756.3241997575831 1.0647793018126153
10.060429507849221 753.4583317059797 1.0620513566489416
10.065657062802638 756.4278382303236 1.0640867926690196
10.070884617756054 758.878710298972 1.0654837102588983
10.07611217270947 758.2322813863021 1.0634304673654413
10.081339727662886 759.376693434633 1.063111499668664
10.086567282616302 760.7090789522662 1.0640824163348481
10.091794837569719 766.7979613912731 1.0683008809897363
10.097022392523135 769.5133655699083 1.0693810560833883
10.102249947476551 775.8070656701448 1.073944199440193
10.107477502429967 776.6469222170344 1.074483602529449
10.112705057383383 776.83920346126 1.073866330841734
10.1179326123368 771.6890658278846 1.070212171982836
10.123160167290216 764.8521506342859 1.065576025256487
10.128387722243632 760.5288496991235 1.0624084597618741
10.133615277197048 758.0080177773725 1.0590210309512114
10.138842832150464 755.7485525338925 1.0542808811845399
10.14407038710388 752.1231901984445 1.0514717128003277
10.149297942057297 749.7183146701828 1.0510118030421014
10.154525497010713 746.4912692514955 1.0508824013483629
10.15975305196413 741.8518815890931 1.047759758300677
10.164980606917545 739.98170899229 1.0454007394766613
10.170208161870962 738.9184469918343 1.0436882504085117
10.175435716824378 740.3069559597628 1.0443942281607121
10.180663271777794 738.9908992264186 1.0422623218846852
10.18589082673121 735.5410023280697 1.0400106365847228
10.191118381684626 727.7598082423295 1.0345884731580146
10.196345936638043 718.0611508879532 1.0269012982979666
10.201573491591459 712.6269473304196 1.02291253346186
10.206801046544875 711.4891095938438 1.021856464595579
10.212028601498291 716.0647965981476 1.025365677233147
10.217256156451707 720.6048811323103 1.027955667605659
10.222483711405124 721.1472544728334 1.0282677947151582
10.22771126635854 722.5714228698808 1.0293801005048415
10.232938821311956 718.6097102308603 1.0266086815636624
10.238166376265372 715.8145596567482 1.0241478851425003
10.243393931218788 714.7764198748496 1.0230633836634146
10.248621486172205 712.7753663265586 1.0214018985832234
10.253849041125621 715.3469195979634 1.0225106552009777
10.259076596079037 713.7654519893478 1.0214135882089403
10.264304151032453 715.0562712747691 1.0221006919386337
10.26953170598587 720.1048872431409 1.025016135221423
10.274759260939286 722.7516304771107 1.0264204246706414
10.279986815892702 731.588466714708 1.0325054840008034
10.285214370846118 734.3563941156752 1.035232477229308
10.290441925799534 737.5907583118285 1.036686609344005
10.29566948075295 737.5352966671146 1.0362962242151066
10.300897035706367 733.402929308179 1.031816440313123
10.306124590659783 738.750816370386 1.0352099484599722
10.3113521456132 737.1123838310671 1.0340265886279127
10.316579700566615 750.0283647075073 1.0431513660941414
10.321807255520032 760.2056302311529 1.049441649033809
10.327034810473448 773.3322809145299 1.0581159477278685
10.332262365426864 787.3101506532889 1.0664949828341064
10.33748992038028 798.2919050232573 1.0735612390718328
10.342717475333696 806.6670611390385 1.0778904821192061
10.347945030287113 817.0343871248309 1.0835595433196032
10.353172585240529 833.5060622874939 1.0943427008996902
10.358400140193945 849.5487225596029 1.105264064687987
10.363627695147361 859.171505301099 1.1106174489218272
10.368855250100777 868.1289472555585 1.1163263870308349
10.374082805054194 864.974847842927 1.113755471101413
10.37931036000761 864.269231266803 1.113383262553013
10.384537914961026 856.3382393084172 1.1082207573514018
10.389765469914442 846.1234059158143 1.1007400402013823
10.394993024867858 839.9409551344837 1.0967424161812178
10.400220579821275 831.9975022473898 1.0916468140400113
10.40544813477469 827.1372907617385 1.0885679317093715
10.410675689728107 821.0455618628894 1.0843399998636314
10.415903244681523 816.34262724107 1.0812431557665803
10.42113079963494 816.5067001541478 1.0806732495945728
10.426358354588356 814.6686353284379 1.0790937016204416
10.431585909541772 807.685230652335 1.0738784292143506
10.436813464495188 806.9281924091044 1.0733135692215028
10.442041019448604 800.7751166970356 1.0690876990352436
10.44726857440202 792.4443393644244 1.0631984065964175
10.452496129355437 786.5371749204821 1.0589123521366772
10.457723684308853 778.849347745665 1.053384974261925
10.462951239262269 767.4352830014349 1.0442630405068145
10.468178794215685 755.6272111241335 1.036065315594309
10.473406349169101 743.4842640035326 1.0276739333170821
10.478633904122518 732.0960750996924 1.0196502598150812
10.483861459075934 728.2550189334929 1.0171594923449379
10.48908901402935 719.1120606899119 1.0103358530329545
10.494316568982766 712.6571703363894 1.0052267359083846
10.499544123936182 702.2570737430212 0.9973854218006575
10.504771678889599 691.2699887965197 0.9894342794350499
10.509999233843015 684.9981661792581 0.9848942756164155
10.515226788796431 681.3111902764502 0.9819788344084496
10.520454343749847 678.2120752903933 0.9790283147396733
10.525681898703263 676.0435278583009 0.9778515929441124
10.53090945365668 674.0054704434862 0.9758009369880589
10.536137008610096 670.1308973374121 0.9731795711115246
10.541364563563512 670.44598907005 0.9727748368221008
10.546592118516928 672.8053086446121 0.974545877031055
10.551819673470344 672.0308573277019 0.9735093496766117
10.55704722842376 669.6544172408276 0.9720743470608504
10.562274783377177 663.7928238849136 0.9671841828298717
10.567502338330593 656.625359293576 0.9614893025549327
10.57272989328401 656.4327720880754 0.9599907067096211
10.577957448237425 654.6480457663837 0.9586656399226463
10.583185003190842 654.4452997554935 0.9578419784106299
10.588412558144258 654.245106409637 0.957597275614502
10.593640113097674 652.6713777455569 0.9570502412309
10.59886766805109 651.1956968918992 0.9548387279660046
10.604095223004506 650.1084129805143 0.9534724017045862
10.609322777957923 645.2342186526078 0.9495777290891317
10.614550332911339 647.8997527783275 0.9507099457277931
10.619777887864755 648.4564964440319 0.9506504744281898
10.625005442818171 652.7279279662365 0.9541970651904349
10.630232997771587 654.8942856141211 0.9555723243759011
10.635460552725004 657.4585768455073 0.9573654106253182
10.64068810767842 665.1298910944819 0.9626198668472539
10.645915662631836 673.4303268914739 0.9681351360243642
10.651143217585252 684.0284702726624 0.9756620555276105
10.656370772538668 689.9904504231395 0.9791039852218361
10.661598327492085 695.4051522480147 0.9826144132922253
10.666825882445501 707.4228928279728 0.9912497072894129
10.672053437398917 716.7218472051228 0.9967163731196562
10.677280992352333 725.6637553524939 1.003025033026205
10.68250854730575 727.4962519805189 1.0044754699957448
10.687736102259166 725.3719765360718 1.0029248719793302
10.692963657212582 722.9134430319807 1.0010617712312249
10.698191212165998 719.3752011910534 0.9982980129232498
10.703418767119414 710.2605700671385 0.9902663145581062
10.70864632207283 699.295719242751 0.9818931634390002
10.713873877026247 695.1352067125962 0.9786678217142164
10.719101431979663 691.9999840272093 0.9774043197540894
10.72432898693308 690.0522701671998 0.9757352377960364
10.729556541886495 687.3722437230042 0.9731820112316685
10.734784096839912 683.7708942539185 0.9697854643142995
10.740011651793328 677.3521085045428 0.9649736464642903
10.745239206746744 672.2723417212051 0.9613219884497192
10.75046676170016 665.0994587215066 0.9557241360868381
10.755694316653576 660.7189171653126 0.9521718560059655
10.760921871606993 654.4165382114563 0.9474053872867034
10.766149426560409 661.7604821797105 0.9530860321298201
10.771376981513825 667.4062443792943 0.9570828652727885
10.776604536467241 669.0116588847876 0.9573660149369712
10.781832091420657 674.6792386760288 0.9604737555715309
10.787059646374074 673.3281228694517 0.9590081972150526
10.79228720132749 677.2522501247232 0.961617657017919
10.797514756280906 687.0304981085039 0.968181172218736
10.802742311234322 702.2861239035009 0.9790357674545149
10.807969866187738 719.0682273476388 0.9908007000219562
10.813197421141155 737.7926010315963 1.0029498094786076
10.81842497609457 763.6814936924554 1.0199316134923748
10.823652531047987 803.4081583060791 1.0450770798865585
10.828880086001403 859.2738762761364 1.0804519466484344
10.83410764095482 934.3001007954416 1.1264478433183747
10.839335195908236 1032.088585826832 1.1827315899401982
10.844562750861652 1133.2629073689693 1.2392884341328703
10.849790305815068 1214.0106920603325 1.2817718826075382
10.855017860768484 1263.2224702669373 1.3066729887873016
10.8602454157219 1263.508087991155 1.3069361343201782
10.865472970675317 1222.853365924848 1.2854137386228635
10.870700525628733 1155.146558007123 1.2493018341432898
10.875928080582149 1074.3466301289745 1.2047845025296589
10.881155635535565 988.6318106682148 1.153147442104011
10.886383190488981 914.2725773221352 1.1086410745848085
10.891610745442398 854.406720328622 1.0720513782945773
10.896838300395814 806.7134054051712 1.0421976512560658
10.90206585534923 771.0245542324587 1.0186490705594275
10.907293410302646 749.5967397705862 1.003958512086216
10.912520965256062 732.058063926077 0.9917178132953627
10.917748520209479 724.7820086190924 0.9866742948877397
10.922976075162895 715.7055804054492 0.9805303460367546
10.928203630116311 708.9658239021967 0.9761485707331689
10.933431185069727 705.420066129282 0.9736439826120313
10.938658740023143 702.0706072109496 0.9711347104168535
10.94388629497656 696.6892539638213 0.9673633869194734
10.949113849929976 693.845090210072 0.9652371884769566
10.954341404883392 689.3719189236748 0.9613774233604604
10.959568959836808 689.2777874697879 0.9611222021996934
10.964796514790224 693.786728164884 0.9641355022947875
10.97002406974364 697.996427473968 0.9691768065123563
10.975251624697057 696.0924482659993 0.97029879744067
10.980479179650473 687.9956558431371 0.9662892698750501
10.98570673460389 679.4606177400885 0.9614337377772054
10.990934289557305 676.2265140599534 0.9599730030420468
10.996161844510722 670.6168093712444 0.9570115181073245
11.001389399464138 667.8634774043647 0.9559252554461201
11.006616954417554 664.64369556178 0.9541901346138865
11.01184450937097 656.9648923595555 0.949430032381961
11.017072064324386 650.9118121561204 0.9456085175841261
11.022299619277803 644.0728300457099 0.9410624729886984
11.027527174231219 638.3863465356566 0.9375203616769854
11.032754729184635 637.8390785702484 0.937818816329639
11.037982284138051 632.6231851542909 0.9347302772782232
11.043209839091467 626.9333920363299 0.9308411867093285
11.048437394044884 621.6616786146079 0.9271047825577617
11.0536649489983 617.9461376750232 0.9245344937888119
11.058892503951716 617.3857302354103 0.9240637431710363
11.064120058905132 617.8870435876155 0.9246644270777392
11.069347613858548 616.5427930089494 0.9241611883673019
11.074575168811965 613.7688281921271 0.9224399456218867
11.079802723765381 609.231326516856 0.9193373229828123
11.085030278718797 608.1334871350887 0.9192734433980716
11.090257833672213 606.3640043508011 0.9181236265005583
11.09548538862563 604.9192377542614 0.9170463916950664
11.100712943579046 601.7375154431289 0.9148222652696975
11.105940498532462 597.0533722359916 0.9112849712547944
11.111168053485878 596.1754233324441 0.9108501731745546
11.116395608439294 587.1391710982981 0.9045044250048627
11.12162316339271 586.5682626326267 0.9048161586617997
11.126850718346127 585.0935109525278 0.9041872208319008
11.132078273299543 582.1616575043682 0.9023659367547874
11.13730582825296 579.5802461601936 0.900210686609123
11.142533383206375 573.6611098676896 0.895442494678509
11.147760938159792 574.0006073580472 0.8956881591449037
11.152988493113208 571.035331310785 0.8931705603484479
11.158216048066624 569.4602677315145 0.8924705949874672
11.16344360302004 566.480310302193 0.8901111153215054
11.168671157973456 555.55287230632 0.8813586674530172
11.173898712926873 555.593386645277 0.8820438365800385
11.179126267880289 550.1928746352972 0.8781973022241488
11.184353822833705 549.7591623250702 0.8779542414862115
11.189581377787121 548.1761974346225 0.8772781237978843
11.194808932740537 546.010874970619 0.8753392418052134
11.200036487693954 542.8587651098807 0.8724909870707748
11.20526404264737 540.1533085310568 0.8705708486760904
11.210491597600786 536.6254668173815 0.8675709008869562
11.215719152554202 535.4969720280409 0.8672336647791248
11.220946707507618 536.5549910044944 0.8683725864270729
11.226174262461035 537.4850390311336 0.8692656550853869
11.23140181741445 533.3831611674735 0.86647325020444
11.236629372367867 530.2604429779589 0.8634808925780714
11.241856927321283 527.0842627412875 0.8604244111389963
11.2470844822747 526.5700081669085 0.8601075459369697
11.252312037228116 527.3487334960935 0.8604743936440717
11.257539592181532 526.4647360231475 0.8598828776351262
11.262767147134948 525.274195971022 0.8591588970787716
11.267994702088364 522.6507399062431 0.8570902573384033
11.27322225704178 523.0196598334384 0.8575156110036912
11.278449811995197 521.4094908614998 0.8560903124939937
11.283677366948613 519.6405468565445 0.8545739744673735
11.288904921902029 520.6048028572365 0.8556540661635269
11.294132476855445 517.099020066892 0.8525779913982896
11.299360031808861 514.0515504870102 0.8501189215859656
11.304587586762278 514.1381810411658 0.8498953431422921
11.309815141715694 514.9921743238798 0.8498028040200086
11.31504269666911 517.4690936821538 0.8517400450529998
11.320270251622526 520.7941576826155 0.8540512940857362
11.325497806575942 518.8088777587276 0.8517808613389645
11.330725361529359 517.8100470100662 0.8507798782539687
11.335952916482775 517.1667326644219 0.8497579863710487
11.341180471436191 516.2433029451358 0.8493876643734513
11.346408026389607 517.9345005781356 0.8508823143728365
11.351635581343023 516.731404187166 0.850172836412743
11.35686313629644 517.2703915820344 0.8508092202024444
11.362090691249856 515.3106918206533 0.8485498852675873
11.367318246203272 511.09241987935354 0.8453217840185931
11.372545801156688 511.65437417167016 0.8459402506541431
11.377773356110104 510.23453767613086 0.8452944433803037
11.38300091106352 510.29147753509324 0.8456913708276257
11.388228466016937 510.3979884823489 0.845468839972776
11.393456020970353 510.8579513072338 0.8452721787472021
11.39868357592377 511.4554035208943 0.8450804969853394
11.403911130877185 514.5583614307958 0.8475503855272434
11.409138685830602 512.8434848813764 0.8463030351674746
11.414366240784018 513.2141326328381 0.8469160059224045
11.419593795737434 514.7042389628494 0.848021447700408
11.42482135069085 516.5123475974995 0.849695802068603
11.430048905644266 519.2841412180641 0.8519708961333294
11.435276460597683 519.4836657612493 0.8520095379084642
11.440504015551099 521.1221965925932 0.8536096075901354
11.445731570504515 522.2113672942676 0.8540104994780444
11.450959125457931 524.8553213213455 0.8561346948517488
11.456186680411347 528.418339129444 0.8591417305185012
11.461414235364764 526.2352564785015 0.8572242677281423
11.46664179031818 524.238736971048 0.8554533269808358
11.471869345271596 528.3055169867549 0.8588036657357804
11.477096900225012 533.8466544849913 0.8644588129959888
11.482324455178428 539.820502055255 0.8770039057222073
11.487552010131845 545.2876870858581 0.8837340397057861
11.49277956508526 548.6828997646201 0.8882974080125233
11.498007120038677 550.2454127085201 0.8908060083374892
11.503234674992093 549.9709982827326 0.891526069836757
11.50846222994551 548.3133745072837 0.8916034243477818
11.513689784898926 545.6872322949863 0.8906799700141902
11.518917339852342 549.8411141182062 0.8949278405671383
11.524144894805758 546.7594957076176 0.8937640202077172
11.529372449759174 544.6760533168937 0.8928603747865305
11.53460000471259 543.1097689108785 0.8924163728552948
11.539827559666007 543.2372059881783 0.8934766017657486
11.545055114619423 543.9487574079234 0.8943816272821278
11.550282669572839 541.6372246348886 0.8929999493050208
11.555510224526255 535.5150675390901 0.8891014876764145
11.560737779479672 531.1394473041223 0.886028769179725
11.565965334433088 526.4760882654696 0.8830618828618048
11.571192889386504 524.9376254505962 0.8828271719013598
11.57642044433992 525.0495251429081 0.8834653542062669
11.581647999293336 521.7566214427032 0.8812494768649131
11.586875554246753 516.9588291029004 0.8776643137459974
11.592103109200169 513.7545778511753 0.8754242887472382
11.597330664153585 510.6807143536915 0.8732616921796793
11.602558219107001 510.3883364353164 0.8736217989501032
11.607785774060417 509.147225996852 0.8727353635852882
11.613013329013834 506.2687434267543 0.871062547845902
11.61824088396725 499.91655634585163 0.8664895736454487
11.623468438920666 493.0559506799843 0.8608433709727781
11.628695993874082 484.7226649591735 0.8541125220364493
11.633923548827498 482.14419692372024 0.8530806863545235
11.639151103780915 477.3714406556927 0.8489454495881391
11.64437865873433 473.26028139240134 0.845967558661994
11.649606213687747 472.04980068912795 0.8451963287454939
11.654833768641163 464.9466225457458 0.8395058191899795
11.66006132359458 462.1820809654222 0.8378916626696387
11.665288878547996 462.6228402012206 0.8390948604128323
11.670516433501412 460.14742173794053 0.8371342106688967
11.675743988454828 459.7903742421211 0.8372780179511293
11.680971543408244 457.99570384981246 0.8349524027888342
11.68619909836166 455.9084462870125 0.8326843449299045
11.691426653315077 453.2877414167832 0.8303829544956589
11.696654208268493 452.27177637644655 0.8294943991160865
11.701881763221909 448.25209482116657 0.826467050327227
11.707109318175325 447.6546215047312 0.8270417642064537
11.712336873128741 449.70926089013193 0.8293586536572967
11.717564428082158 452.5633879825801 0.8331885711576902
11.722791983035574 453.462133955156 0.8340303052363481
11.72801953798899 452.5295728234812 0.833577300175545
11.733247092942406 449.32249275889086 0.8315686538846856
11.738474647895822 450.1309257994952 0.8328814424392269
11.743702202849239 449.28892454733415 0.8323994224215132
11.748929757802655 450.481860236242 0.8343439911512064
11.754157312756071 450.59344241441164 0.8340485754955586
11.759384867709487 447.8450306550902 0.8316933343636389
11.764612422662903 448.1748822341731 0.8322988327894411
11.76983997761632 450.1754122628455 0.8345682341844979
11.775067532569736 454.6240166960127 0.8393635683321395
11.780295087523152 459.3009248177138 0.8433304605040871
11.785522642476568 461.1542739530138 0.8446490755649116
11.790750197429984 462.4987506899877 0.8456368951351986
11.7959777523834 462.35129756563276 0.8452234624785413
11.801205307336817 465.1055343600632 0.846771731654249
11.806432862290233 470.02873907265285 0.8508866545120429
11.81166041724365 478.0785925605535 0.8579142808029566
11.816887972197065 486.8556580950881 0.8657547666964107
11.822115527150482 494.2297149048638 0.8725228321385263
11.827343082103898 494.76187883504554 0.8732615923677878
11.832570637057314 492.4533552840305 0.8713514296193137
11.83779819201073 492.7679073048336 0.8715697248010292
11.843025746964146 486.2524335968648 0.8657726570350364
11.848253301917563 482.4784518765203 0.8624872625510184
11.853480856870979 480.0180011439048 0.860722916615158
11.858708411824395 475.19485449323247 0.8570455368758326
11.863935966777811 473.70744887249106 0.8561830208751497
11.869163521731227 470.6846342885207 0.8541302804261717
11.874391076684644 468.45928413034414 0.8522995453666911
11.87961863163806 470.89749910084 0.8548596226618467
11.884846186591476 471.0191485763653 0.8552199360648335
11.890073741544892 468.6977845126416 0.8531497199997707
11.895301296498308 470.7743867517443 0.8551772714353695
11.900528851451725 469.5755657744131 0.8544210538373772
11.90575640640514 474.12714925840845 0.8587782677974424
11.910983961358557 477.74819898347147 0.8622411705242944
11.916211516311973 481.1790328613676 0.8651671840818441
11.92143907126539 482.8877782342168 0.8670794077845878
11.926666626218806 483.8662252555661 0.8681883767494325
11.931894181172222 485.19397210049505 0.8694278900915993
11.937121736125638 486.3849181694473 0.8709677688266543
11.942349291079054 487.2711237110709 0.8717626076871453
11.94757684603247 489.3739704196653 0.8739163581145158
11.952804400985887 490.48462922069797 0.8753710258765468
11.958031955939303 490.27939390216426 0.8751695487152568
11.963259510892719 490.52027781797443 0.8753301226840411
11.968487065846135 485.5386307410248 0.8716610933699046
11.973714620799552 479.48864272847294 0.8661379770299765
11.978942175752968 474.0258694796566 0.8617164873040051
11.984169730706384 471.15932187749456 0.8594841892790135
11.9893972856598 469.3709166692399 0.8580161323278808
11.994624840613216 471.87819600008015 0.8604975209582174
11.999852395566633 473.96049836808334 0.8623856854489033
12.005079950520049 478.1713033794113 0.8660678229319619
12.010307505473465 483.3766579130391 0.870849486084506
12.015535060426881 485.89563596083735 0.8736722599494195
12.020762615380297 489.5177410459254 0.8772049572417059
12.025990170333714 497.03795992291805 0.8845281357126458
12.03121772528713 507.0844618384242 0.8941582586054948
12.036445280240546 523.5562477889861 0.9082030623609252
12.041672835193962 541.7536043816705 0.9238440443955117
12.046900390147378 563.8978103469742 0.9424798170409187
12.052127945100795 593.1158339786882 0.9661672547796111
12.05735550005421 634.9461959074287 0.999758592530089
12.062583055007627 682.0292148246148 1.0364983020827563
12.067810609961043 745.7170104719614 1.0840427121696872
12.07303816491446 818.0879290365516 1.1357326035105182
12.078265719867876 900.9692875012736 1.1921828684642424
12.083493274821292 994.4178432006162 1.2526433306519156
12.088720829774708 1076.3309668367563 1.3037898705330588
12.093948384728124 1136.5764550838235 1.3399308769028042
12.09917593968154 1172.4328992443293 1.3611638280526097
12.104403494634957 1176.8076061987329 1.3643959500078446
12.109631049588373 1154.310096280976 1.3511134626258827
12.114858604541789 1109.9715895872898 1.3252620596766205
12.120086159495205 1050.4570822542096 1.2899827590241204
12.125313714448621 977.019527675618 1.2439130898083588
12.130541269402038 905.7042553925522 1.19817050681235
12.135768824355454 837.5830226234592 1.1526046998751505
12.14099637930887 777.3745357940207 1.1102482340371425
12.146223934262286 724.2187002038334 1.0722293867338832
12.151451489215702 676.6990185693853 1.0365798299856033
12.156679044169119 634.5121706144753 1.003928034945643
12.161906599122535 602.7579676039073 0.9791813692053277
12.167134154075951 573.0351449424962 0.9545738129652434
12.172361709029367 549.8327633713739 0.9354673698790065
12.177589263982783 530.4613780065439 0.9192691790504423
12.1828168189362 512.5584703195855 0.903671511607289
12.188044373889616 498.4268309626272 0.8918073207754296
12.193271928843032 486.0795115496984 0.8808949871134752
12.198499483796448 475.64766998646394 0.8714781192944021
12.203727038749864 465.24854411841693 0.8627600051907598
12.20895459370328 460.47407663061233 0.8589293423862285
12.214182148656697 450.8955550473339 0.8502358188634344
12.219409703610113 444.5859412030958 0.8455269519769155
12.22463725856353 438.9236022302279 0.8399233282112791
12.229864813516945 434.0220528309703 0.8354999311598306
12.235092368470362 434.9608510002776 0.8363877312457968
12.240319923423778 433.82872834860615 0.8354880085302563
12.245547478377194 434.1520229164859 0.8361617532065934
12.25077503333061 436.15662868354843 0.8382986870660474
12.256002588284026 436.3761196915429 0.8383895500553736
12.261230143237443 436.9915172233639 0.840178922780294
12.266457698190859 434.49592369082734 0.837830683839919
12.271685253144275 433.84608441377264 0.837045457289865
12.276912808097691 428.93161898818164 0.8323535025989515
12.282140363051107 426.79621617820357 0.8303159849831321
12.287367918004524 423.32228351770743 0.8269371744602114
12.29259547295794 417.84350029283564 0.8216854301704104
12.297823027911356 418.775795482679 0.8222411274889603
12.303050582864772 418.9366801834091 0.8223825138668203
12.308278137818188 421.95997632510597 0.8262918596685457
12.313505692771605 427.98767966906735 0.8356405277537744
12.31873324772502 427.5462364171599 0.8445996383314573
12.323960802678437 427.0029163606507 0.8489314700718545
12.329188357631853 426.0646905621344 0.8510541272039444
12.33441591258527 423.9076051534664 0.8512159277696788
12.339643467538686 423.65783963460683 0.8532007236008217
12.344871022492102 422.3173139037456 0.8558591482072506
12.350098577445518 420.9419158223086 0.8591806486915757
12.355326132398934 416.4970271797201 0.8586662920167811
12.36055368735235 413.88727128612027 0.85899990509758
12.365781242305767 408.8514154766593 0.8549229233036695
12.371008797259183 404.2517310759558 0.8511406710658149
12.376236352212599 402.84858446617346 0.8523256384132948
12.381463907166015 400.2249294165714 0.8522759474340174
12.386691462119432 400.2522837537932 0.8552968574121286
12.391919017072848 394.7531592366806 0.8511875724057288
12.397146572026264 391.17124695643304 0.8483218077172188
12.40237412697968 388.52175931481787 0.8475427259591062
12.407601681933096 385.12703834595374 0.8451422689610869
12.412829236886513 386.0070251701422 0.8482014302329055
12.418056791839929 387.6953385119439 0.8509489587433435
12.423284346793345 386.1962997876968 0.8503969945607381
12.428511901746761 384.4628591313855 0.8505194868996511
12.433739456700177 384.36871054243073 0.8520721825598678
12.438967011653594 384.743491605081 0.8551161525041607
12.44419456660701 383.1106550444926 0.8542958048985873
12.449422121560426 383.5681718232052 0.8552117928544456
12.454649676513842 380.76324141104186 0.8539384202887559
12.459877231467258 379.22559403558427 0.8528632941488671
12.465104786420675 376.90807263065767 0.8515398280841459
12.47033234137409 373.8768565485954 0.8498396432885719
12.475559896327507 372.6010834135749 0.8483343857202594
12.480787451280923 370.60278372656194 0.8477378435945354
12.48601500623434 368.0549427107287 0.8461687220848473
12.491242561187756 369.4829304071731 0.848780788552152
12.496470116141172 372.1903964197554 0.8544135638796033
12.501697671094588 373.64226427980674 0.8566296606453684
12.506925226048004 376.0642187691541 0.8603455016981766
12.51215278100142 373.97271697236624 0.858989563463046
12.517380335954837 369.00640084684534 0.8537788212137752
12.522607890908253 369.2791824884833 0.8550878486743534
12.527835445861669 366.0223516408124 0.8524330527328873
12.533063000815085 368.06664982563456 0.8560762357847369
12.538290555768501 367.7934541370731 0.8578268378783818
12.543518110721918 369.2326639873316 0.860709802793391
12.548745665675334 367.18992135888845 0.8595657119227231
12.55397322062875 362.4279751976356 0.8553588950442661
12.559200775582166 361.1463065117478 0.8545467357183876
12.564428330535582 358.84647055201555 0.848940903206226
12.569655885488999 357.8751818415809 0.8391117728205567
12.574883440442415 360.5123455500191 0.8375574607133613
12.580110995395831 361.27953141475786 0.8348992761463466
12.585338550349247 361.89129265773045 0.8324100740673228
12.590566105302663 362.31947696039373 0.8311543837486065
12.59579366025608 360.9042124187539 0.8284997914180439
12.601021215209496 361.1563607851751 0.8279638531847934
12.606248770162912 361.56371131407155 0.8279082212318037
12.611476325116328 360.15592445154454 0.824967854400148
12.616703880069744 363.8506340026665 0.8272722106852216
12.62193143502316 367.66639505596373 0.829744964679844
12.627158989976577 373.6845267321779 0.8347518259395591
12.632386544929993 373.08582214313225 0.833154760845992
12.63761409988341 375.8934662066357 0.8358104066172274
12.642841654836825 377.99116279257004 0.8378234734015131
12.648069209790242 379.84420114863997 0.839672914940106
12.653296764743658 382.62239235265935 0.8416961232417451
12.658524319697074 385.6947039412911 0.843656804032421
12.66375187465049 391.1811522687383 0.8484330758708112
12.668979429603906 396.73834219459997 0.8527337197330723
12.674206984557323 405.10617715898104 0.8600250059563428
12.679434539510739 416.0714277552348 0.8715508448111671
12.684662094464155 425.3649358082057 0.8807230359280669
12.689889649417571 428.20674414452156 0.88402142051193
12.695117204370987 432.01683896380547 0.8881578876153895
12.700344759324404 434.6779104226066 0.8898065695943553
12.70557231427782 437.40862120403455 0.8920285842344283
12.710799869231236 436.81405414669564 0.8898086812903325
12.716027424184652 431.7167183970035 0.8830713162695526
12.721254979138068 429.93151947321167 0.8814733858166449
12.726482534091485 429.7870525192622 0.8806739892605653
12.7317100890449 436.77323021305483 0.8880126112826452
12.736937643998317 445.272957314495 0.8971114418218107
12.742165198951733 457.7504306402937 0.9085545972013188
12.74739275390515 473.8838534063978 0.9246091827618349
12.752620308858566 495.99300683732343 0.9454351224065598
12.757847863811982 520.734316380115 0.9675131989884252
12.763075418765398 535.2321771451458 0.9807768140945312
12.768302973718814 541.165260521584 0.9854395757649448
12.77353052867223 538.0696090580217 0.9821924421348183
12.778758083625647 530.2229188801656 0.9746022725040377
12.783985638579063 522.7516251976738 0.9664188691081343
12.789213193532479 519.4775554397437 0.9626200821094992
12.794440748485895 517.7770132940283 0.9606455894113217
12.799668303439312 520.9527714319115 0.9628447378667815
12.804895858392728 532.7523757873261 0.9738139562459559
12.810123413346144 548.8706791196045 0.9881910127135907
12.81535096829956 571.1553695294474 1.0075033619748783
12.820578523252976 600.5128450229765 1.0330087813646007
12.825806078206393 630.7982155342492 1.058575266038726
12.831033633159809 667.8370582444622 1.088871414202681
12.836261188113225 702.0779323120303 1.116411899485624
12.841488743066641 731.0966884348303 1.138948889478723
12.846716298020057 745.5425075143899 1.1500688126616982
12.851943852973474 736.327748460394 1.1428511996138249
12.85717140792689 704.0665356024944 1.1171734015820978
12.862398962880306 656.7684263058179 1.0785730432157232
12.867626517833722 606.4315354385006 1.0362895763955662
12.872854072787138 561.3157221408336 0.996360458502303
12.878081627740555 523.2316618345549 0.961913903600812
12.88330918269397 495.24500217203234 0.9361394945010413
12.888536737647387 474.79465366260763 0.91658155555863
12.893764292600803 455.1298386615093 0.8971836252866904
12.89899184755422 443.7083370063705 0.8860562777067512
12.904219402507636 437.7848344605569 0.8799325727598704
12.909446957461052 431.8950127899564 0.873861621082374
12.914674512414468 428.1197107786894 0.8699150656724002
12.919902067367884 424.0900629711675 0.8644906656650565
12.9251296223213 418.16342031088465 0.8579190304174497
12.930357177274717 416.10153876658956 0.855219638167963
12.935584732228133 413.9104575551022 0.8526404448698062
12.940812287181549 412.0375094429746 0.8512271394252661
12.946039842134965 413.397188316296 0.8523834269479708
12.951267397088381 412.08187704669336 0.8516034013357479
12.956494952041798 411.7249076329758 0.8518569182004625
12.961722506995214 413.8698195345051 0.8533123960272272
12.96695006194863 410.04300470346743 0.8492810221300615
12.972177616902046 404.41684600960855 0.8425677948433534
12.977405171855462 393.4803587760879 0.8301631667386464
12.982632726808879 388.1470135642797 0.8243041354162676
12.987860281762295 385.0756973267879 0.8202975912088463
12.993087836715711 383.602092565617 0.8189109648909357
12.998315391669127 381.3114701698562 0.8166228823591353
13.003542946622543 380.7838250517689 0.8162561028660782
13.00877050157596 382.2122164419636 0.8187397919289149
13.013998056529376 383.68535279060245 0.8206114045679528
13.019225611482792 385.964374747814 0.8229305771411811
13.024453166436208 385.0702736307805 0.8225576105817138
13.029680721389624 384.97368799282407 0.8228653520887308
13.03490827634304 384.7671583010624 0.8220404107717132
13.040135831296457 384.8329386442538 0.821719233136112
13.045363386249873 388.70924035602275 0.8258959498154662
13.05059094120329 394.0235757629336 0.8307827225022325
13.055818496156705 398.61279650163806 0.8354912956799597
13.061046051110122 405.20613068983334 0.8422701431245099
13.066273606063538 414.7509727409403 0.8517926491784554
13.071501161016954 423.8599200215362 0.8607417550073185
13.07672871597037 437.81084940876815 0.8748346487535901
13.081956270923786 455.09849478755393 0.8915985503660383
13.087183825877203 470.7036089442617 0.9068364925741447
13.092411380830619 491.7618625223657 0.9258937087834908
13.097638935784035 514.6625496902076 0.9474512044092851
13.102866490737451 539.8441009572362 0.9704572577739443
13.108094045690867 561.0085247858194 0.988723340164466
13.113321600644284 580.4850145632954 1.005987315935717
13.1185491555977 595.8753250607681 1.0190418654838997
13.123776710551116 613.8347457236323 1.03402572510299
13.129004265504532 625.0432638788409 1.0438708506339607
13.134231820457948 632.4652753211834 1.050051032666325
13.139459375411365 638.5412206765492 1.055217424275531
13.14468693036478 638.4264840994009 1.0552117364961637
13.149914485318197 636.5272891680817 1.0535887051699186
13.155142040271613 627.5716455306549 1.0464124554297807
13.16036959522503 618.7384988754609 1.0393548917142756
13.165597150178446 608.3892080254221 1.0308618702141759
13.170824705131862 593.3434340980979 1.018585439747335
13.176052260085278 576.4941965578896 1.004380034584697
13.181279815038694 557.1905815071057 0.9877743123709074
13.18650736999211 539.4043575356791 0.9719184718753194
13.191734924945527 521.8872019816602 0.9561126128917236
13.196962479898943 507.8381034697356 0.9428316602570251
13.202190034852359 492.9895955681794 0.92921802446328
13.207417589805775 478.9181486097929 0.9162308810598112
13.212645144759191 465.97384418177325 0.903603354060051
13.217872699712608 450.47795271144673 0.8888144392192981
13.223100254666024 438.98096664459644 0.8778006270427544
13.22832780961944 426.5022891811742 0.8652443985758711
13.233555364572856 416.81001223348227 0.8558640342614582
13.238782919526273 406.0762486458311 0.8447615134442406
13.244010474479689 398.7398123331494 0.8372465002471475
13.249238029433105 389.4721752225628 0.8278008800667512
13.254465584386521 382.9609235399477 0.8215133282308904
13.259693139339937 377.0494525060211 0.815661556363911
13.264920694293354 372.1947588374948 0.8104956050329635
13.27014824924677 366.1999507898064 0.8044529630633966
13.275375804200186 361.8551410928666 0.7992260169501642
13.280603359153602 356.6548632466228 0.7937015276638874
13.285830914107018 353.88612819195566 0.7915609542827253
13.291058469060435 350.0681248934583 0.7876897982116755
13.29628602401385 352.0093211844804 0.7907718467481015
13.301513578967267 352.97818837334285 0.7918631283297305
13.306741133920683 352.8329043077194 0.7914958909321359
13.3119686888741 350.87775977317216 0.7888349936379142
13.317196243827516 347.07275142672046 0.7845374729819166
13.322423798780932 346.47191936484046 0.7836814525999433
13.327651353734348 346.37405236410365 0.7838524919962183
13.332878908687764 342.6444781921921 0.7802599838842899
13.33810646364118 340.34936373799667 0.778019392753531
13.343334018594597 337.29581992226116 0.7747728821182959
13.348561573548013 339.06447296972976 0.7763600659705336
13.353789128501429 342.978719074135 0.7799876659672169
13.359016683454845 343.4190770685406 0.7796145877850805
13.364244238408261 347.5567394044996 0.7843534760966991
13.369471793361678 353.7044705849252 0.7915827684170885
13.374699348315094 358.29270871058173 0.7966184316001095
13.37992690326851 362.0253714270647 0.8015496777070603
13.385154458221926 361.95219460067773 0.8011916332624903
13.390382013175342 364.2659803488014 0.80378799159799
13.395609568128759 366.6961715589091 0.8061792095576567
13.400837123082175 368.91452421702496 0.8081390490678485
13.406064678035591 367.27466965440635 0.8063786829439629
13.411292232989007 365.2032135785373 0.8044849123372044
13.416519787942423 362.75364955226513 0.8016700883953867
13.42174734289584 362.6838024889867 0.8022136836777393
13.426974897849256 360.20022449347226 0.7992100573421809
13.432202452802672 358.25590179628506 0.7965387250713802
13.437430007756088 353.3161380430431 0.7919652882112255
13.442657562709504 349.3337828027639 0.7884807253150894
13.44788511766292 345.1156100650411 0.7846884329692273
13.453112672616337 339.5230241500994 0.7782708431345459
13.458340227569753 337.47785598073887 0.7754754616427116
13.46356778252317 338.89279556085154 0.7772634164204741
13.468795337476585 335.2563467959563 0.7729668043865103
13.474022892430002 333.3178962486911 0.7705930808093302
13.479250447383418 330.75581029900115 0.7665193272002763
13.484478002336834 329.302608994739 0.7642743060051016
13.48970555729025 327.0845190853487 0.7614590792551323
13.494933112243666 324.763415282644 0.7594384580675684
13.500160667197083 321.08220711979885 0.7561619469840081
13.505388222150499 320.83273546405087 0.7570151314735301
13.510615777103915 321.8363701017907 0.7579475324592867
13.515843332057331 323.1146510181271 0.7592028162312592
13.521070887010747 326.3509464053646 0.7624858158110169
13.526298441964164 328.45391218500407 0.7653422438359324
13.53152599691758 330.7738079325928 0.7681946290015581
13.536753551870996 332.87846154791697 0.7704845297078121
13.541981106824412 327.52814104270965 0.7652721799291458
13.547208661777828 327.3009995101139 0.7643478402991069
13.552436216731245 329.4125174663859 0.7660121191367263
13.55766377168466 333.63968299532365 0.7705149829187632
13.562891326638077 337.4266599743287 0.7750806503801072
13.568118881591493 336.0624651610608 0.7747236501333681
13.57334643654491 334.41061737786293 0.7737005355171165
13.578573991498326 333.7850839299695 0.7722211704455519
13.583801546451742 330.1756117173214 0.7670814326622132
13.589029101405158 325.99570995721047 0.7619574271741454
13.594256656358574 321.84278518585006 0.7565859353447895
13.59948421131199 317.8883212178358 0.753511722255081
13.604711766265407 317.21410623790723 0.7540361433005317
13.609939321218823 313.9314087147219 0.7514598232714482
13.615166876172239 312.31937854204017 0.7498117821932326
13.620394431125655 312.5514964651293 0.7494493414411671
13.625621986079071 313.68141964989286 0.7503474449777587
13.630849541032488 315.02611822926696 0.7523849122260335
13.636077095985904 318.4585194240439 0.7568655990950436
13.64130465093932 319.85577609940026 0.7590346930182935
13.646532205892736 317.34309680863606 0.7563698052219481
13.651759760846153 317.0418097199157 0.7544785751721347
13.656987315799569 316.75024653684085 0.7528581272243288
13.662214870752985 320.4256094679117 0.7572916943607091
13.667442425706401 322.36429580046985 0.7593864681633421
13.672669980659817 322.5868454059139 0.7606958223064268
13.677897535613234 322.69904896043727 0.7599094556732203
13.68312509056665 324.97032297444116 0.7614657344806748
13.688352645520066 328.36344641851537 0.765302713948428
13.693580200473482 330.67633229788805 0.768440818791179
13.698807755426898 329.823302105027 0.7682682045705846
13.704035310380315 332.0679887041708 0.7717299416059774
13.70926286533373 330.3284762294412 0.76941974995772
13.714490420287147 330.46924775069874 0.7706445640581111
13.719717975240563 326.789822364787 0.7661534046798928
13.72494553019398 325.85384330228646 0.7651887433467696
13.730173085147396 324.300409890639 0.7630239258399423
13.735400640100812 324.00516271341945 0.7615202576557907
13.740628195054228 322.2279111957643 0.7587513634035705
13.745855750007644 324.6495314545477 0.7619696760546109
13.75108330496106 324.54501144130865 0.7623987351331317
13.756310859914477 323.04728746159486 0.7608995477458315
13.761538414867893 321.26167001950245 0.7595223773979113
13.766765969821309 320.4353686890275 0.7570104866423778
13.771993524774725 321.6030585713 0.7587240338161522
13.777221079728141 324.6691974915343 0.7625931688100993
13.782448634681558 326.608226203693 0.7650030421514435
13.787676189634974 327.83444466486395 0.7668433660588174
13.79290374458839 328.9668420842929 0.7672180294272973
13.798131299541806 334.5481090857428 0.7727156473125251
13.803358854495222 340.8137841166379 0.7802876681508226
13.808586409448639 346.48495459725825 0.7857995210181358
13.813813964402055 352.8814062226352 0.7928093416410567
13.819041519355471 358.3997053796579 0.7985044692689827
13.824269074308887 364.4039075737708 0.8041369664516975
13.829496629262303 372.7360526175737 0.814280565847183
13.83472418421572 381.6765245497187 0.8246143211586134
13.839951739169136 390.7897141975689 0.8337258216202088
13.845179294122552 399.5480151619036 0.8424692968106696
13.850406849075968 412.1649040809933 0.8542139840228036
13.855634404029384 427.64936641611996 0.8690742499887056
13.8608619589828 444.56311567503485 0.8859747430319823
13.866089513936217 458.3268689212277 0.8989295344023001
13.871317068889633 463.4683912545379 0.9038125621583127
13.87654462384305 463.7355108983374 0.9042617962399935
13.881772178796465 457.0431723003622 0.8974959058983969
13.886999733749882 458.31082436051776 0.8992052087415396
13.892227288703298 449.89824674241123 0.8911245667620653
13.897454843656714 440.43173502655327 0.8817092154479511
13.90268239861013 432.3506846407188 0.8741147392061112
13.907909953563546 420.92116929012894 0.8626398450031453
13.913137508516963 411.25448638603024 0.8523092557556374
13.918365063470379 396.6046296339902 0.8372020177767995
13.923592618423795 383.53325077004297 0.8230184691554963
13.928820173377211 374.45373669119124 0.813807095538084
13.934047728330627 370.1328737394283 0.809993080532728
13.939275283284044 364.1858453466461 0.803066636894409
13.94450283823746 360.39472464509436 0.7998889770007029
13.949730393190876 352.98148107747346 0.792195350048458
13.954957948144292 347.6062121450454 0.7862706882155208
13.960185503097708 345.7369097432769 0.7849521870011797
13.965413058051125 341.6577052437501 0.7793625404840137
13.97064061300454 341.9414961193252 0.7795362510339043
13.975868167957957 336.9399232330747 0.774467231780922
13.981095722911373 333.83812116231843 0.7707284646681584
13.98632327786479 329.4955126867588 0.7665629858823376
13.991550832818206 329.08496386210675 0.7669766428049095
13.996778387771622 327.6355661478771 0.7662156353837085
14.002005942725038 326.80908490439924 0.766355902058357
14.007233497678454 326.9232501282586 0.7668533896743409
14.01246105263187 328.2780870193254 0.7678248462693772
14.017688607585287 332.41959009278776 0.7725082929442597
14.022916162538703 334.78052034560204 0.7745379325974405
14.028143717492119 338.06429679704314 0.7775340978585786
14.033371272445535 341.0112690489715 0.7816629263417909
14.038598827398951 346.13431218226145 0.7872997272866502
14.043826382352368 351.2942418013255 0.7923768768810012
14.049053937305784 354.45730801467823 0.7952651970342683
14.0542814922592 357.84592681045865 0.7976478689682521
14.059509047212616 358.0317381771268 0.798183057405707
14.064736602166032 359.339856403417 0.7996930890482933
14.069964157119449 358.1787786428683 0.7981079455885893
14.075191712072865 357.6258316765119 0.7966158644541698
14.080419267026281 360.64911444383455 0.8000939108933292
14.085646821979697 366.04147114057736 0.8063801232169591
14.090874376933114 368.5584319880985 0.8098556970748588
14.09610193188653 370.7814992296628 0.812439916352701
14.101329486839946 371.9308567075311 0.8134521252369002
14.106557041793362 375.52534180090777 0.8178413742951591
14.111784596746778 374.08594779421134 0.8163097309527364
14.117012151700195 371.50274418646575 0.8141881128130395
14.12223970665361 367.499285141485 0.809786103889602
14.127467261607027 360.0349451813756 0.8013819815516015
14.132694816560443 357.5429800565918 0.7988779645606195
14.13792237151386 356.29978879599713 0.7975999133203787
14.143149926467276 354.4793322670875 0.795529778083612
14.148377481420692 353.52162678157896 0.7941554458440893
14.153605036374108 354.37432219768885 0.7945205880698374
14.158832591327524 352.92377429428075 0.7919791574371922
14.16406014628094 354.00237603083525 0.7931217581580866
14.169287701234357 352.07634385316555 0.7912468335041025
14.174515256187773 351.22378464013445 0.7901931650627053
14.179742811141189 347.8715722301465 0.7865819226242532
14.184970366094605 348.5453328709391 0.7872416047862493
14.190197921048021 344.88423855971894 0.7832642982149731
14.195425476001438 341.2104473532618 0.7801105374058135
14.200653030954854 339.6039593849514 0.7780912386271982
14.20588058590827 341.00371316313937 0.7789563820124417
14.211108140861686 341.94946143969065 0.7797125193086554
14.216335695815102 341.87973173590586 0.7777106605958393
14.221563250768519 341.04793087403345 0.7768290001680109
14.226790805721935 340.68039675353333 0.7773060802354517
14.232018360675351 339.4944236372236 0.7762173937600937
14.237245915628767 341.3557372151168 0.7791306528453157
14.242473470582183 341.1804268594554 0.7779880049067694
14.2477010255356 342.69447769211723 0.779544085161391
14.252928580489016 345.434860769605 0.7818752029460877
14.258156135442432 348.86581735447726 0.7854851649137394
14.263383690395848 354.53829734816225 0.7914990407513256
14.268611245349264 361.51548207406074 0.7991558779430525
14.27383880030268 366.95492081594404 0.8042177935510569
14.279066355256097 374.64425368705037 0.8126138015050816
14.284293910209513 379.42504297214657 0.8165489459568271
14.28952146516293 386.45421689390963 0.8232113633759682
14.294749020116345 392.69415297755654 0.829528398539936
14.299976575069762 399.5801991969323 0.8362377177238435
14.305204130023178 404.8202261889697 0.8416421776734654
14.310431684976594 410.22920296884456 0.8474087255871728
14.31565923993001 410.7348879857989 0.8475505592507593
14.320886794883426 412.29918775117005 0.8493833154903596
14.326114349836843 415.2499184497564 0.8530700244853081
14.331341904790259 416.1955626348353 0.8536988760466038
14.336569459743675 414.0463628009294 0.8521343250247945
14.341797014697091 408.54556326005945 0.8464391472872732
14.347024569650507 405.53329515635977 0.8428940165190673
14.352252124603924 403.37906901750296 0.8409981274818272
14.35747967955734 403.7264451949545 0.8412251622196644
14.362707234510756 403.7851096095089 0.8408536936528817
14.367934789464172 403.46980918203894 0.8405413260419832
14.373162344417588 406.71113198716415 0.8432196201910156
14.378389899371005 409.02948142403477 0.8460052196020164
14.38361745432442 410.26972966741874 0.8473626507774608
14.388845009277837 407.27149357141815 0.8440440865589739
14.394072564231253 399.8866396286104 0.8366488475701804
14.39930011918467 396.7583507740846 0.8341159645614749
14.404527674138086 392.98972640993543 0.8307995995389242
14.409755229091502 390.14181567516204 0.8283476338454006
14.414982784044918 388.12670297029314 0.8258578857037311
14.420210338998334 384.1520152913888 0.8216056308370128
14.42543789395175 383.86575392854024 0.8211658834656791
14.430665448905167 381.9047751335414 0.818866020122815
14.435893003858583 378.25102311959137 0.8148430187037385
14.441120558811999 377.4472101841881 0.8132209853071033
14.446348113765415 379.2161735888149 0.8152021526382416
14.451575668718831 382.188065814 0.8193951354936052
14.456803223672248 389.2463586073804 0.8273450034648903
14.462030778625664 402.6755465066273 0.8417004652300909
14.46725833357908 419.43025769579504 0.85848420849898
14.472485888532496 448.37322894215356 0.8867128430980435
14.477713443485912 480.09457637099587 0.9172219931814052
14.482940998439329 515.0259613097907 0.9496040249136974
14.488168553392745 545.3888053578441 0.9770126699955894
14.493396108346161 564.7437784980407 0.9940545566610802
14.498623663299577 564.058176459051 0.9935817247517613
14.503851218252994 545.5536793889934 0.97707148171707
14.50907877320641 513.8517559353717 0.9488061889084404
14.514306328159826 474.14039272619635 0.9113639222922676
14.519533883113242 435.553156268325 0.8738011013935076
14.524761438066658 404.01670892783545 0.8418765372744892
14.529988993020075 378.5849189528348 0.8160870993978626
14.53521654797349 363.25898720752065 0.7995888088990643
14.540444102926907 354.0207778382713 0.7903268706154161
14.545671657880323 349.81340286450137 0.7864275135294195
14.55089921283374 346.42091314373033 0.7831141640729259
14.556126767787156 343.3172401029966 0.7799149748581877
14.561354322740572 340.4426251683983 0.776231122855678
14.566581877693988 338.99071157646415 0.7744062475043259
14.571809432647404 338.2508424215625 0.7732535732970945
14.57703698760082 339.04900077866705 0.7739644039689022
14.582264542554237 339.62561523260035 0.7743454726484407
14.587492097507653 340.0087576648471 0.7745536523871713
14.592719652461069 342.30391907816187 0.7767225237815835
14.597947207414485 340.5710115574543 0.7745851557325755
14.603174762367901 340.4300888184403 0.7737361987409128
14.608402317321318 339.2451746408558 0.7715457601324471
14.613629872274734 337.0196292241748 0.7688557598154367
14.61885742722815 337.5865318103204 0.7702795755330585
14.624084982181566 336.29495746674615 0.7693942650089077
14.629312537134982 336.23753309201936 0.7697985501101527
14.634540092088399 339.16741618247033 0.7726562201309357
14.639767647041815 342.46113246446436 0.776101068431904
14.644995201995231 343.58929267718196 0.778234294462182
14.650222756948647 348.2800799335005 0.7824260128792041
14.655450311902063 346.52208148446556 0.7806722406701493
14.66067786685548 346.8772594683056 0.7812733118559401
14.665905421808896 346.76836136478346 0.7803253720837604
14.671132976762312 344.67337015412784 0.7774501810411516
14.676360531715728 341.1976229927424 0.772196280043912
14.681588086669144 336.56109395595877 0.767319079906473
14.68681564162256 331.0817949148156 0.7614606295571371
14.692043196575977 328.55044666394963 0.7586075326506416
14.697270751529393 324.8660133328507 0.7546868466810717
14.70249830648281 324.14467992273325 0.7538679891658562
14.707725861436225 325.0953981684371 0.7546477203164199
14.712953416389642 325.21119931340326 0.7551779383366277
14.718180971343058 325.1476321204494 0.7553190995325412
14.723408526296474 327.4615369894709 0.7584944454295237
14.72863608124989 330.37097934243934 0.7625346232515623
14.733863636203306 333.2908682212964 0.7649850250305882
14.739091191156723 334.45046808903265 0.765491920735645
14.744318746110139 334.38656972058294 0.7647560391179549
14.749546301063555 334.470867609494 0.7648340397869547
14.754773856016971 331.40036284708725 0.7616445836246692
14.760001410970387 331.10383377330623 0.7625081551703697
14.765228965923804 332.15361253121864 0.7624577712065663
14.77045652087722 335.48922809418593 0.765895800342802
14.775684075830636 338.89992628168943 0.76916770587432
14.780911630784052 341.82565930022906 0.7716979678220283
14.786139185737468 344.4104190318438 0.7754574340393525
14.791366740690885 346.7893262920736 0.7780569480143565
14.7965942956443 350.47735638716875 0.7819934716674899
14.801821850597717 354.1140998886661 0.7865491743203757
14.807049405551133 357.0063540813555 0.7892327353382816
14.81227696050455 362.3194016378601 0.7953836196249249
14.817504515457966 370.5898745921852 0.8042125635406465
14.822732070411382 377.64349243845555 0.8107884579947214
14.827959625364798 384.4279784056963 0.818061742234854
14.833187180318214 392.3167337580133 0.8259101757972103
14.83841473527163 400.7109249112106 0.8339663652589876
14.843642290225047 411.5901905918343 0.8454640232988737
14.848869845178463 418.8243735292791 0.8526014217264349
14.854097400131879 427.1133491698901 0.8607095024877846
14.859324955085295 432.80882995393216 0.8668441718525023
14.864552510038711 436.91519810318175 0.8701561334999096
14.869780064992128 438.1275315872038 0.8720384019715475
14.875007619945544 436.7958061980114 0.8707122241945587
14.88023517489896 429.69494363631134 0.8633256556667066
14.885462729852376 421.149172746783 0.8555875612487372
14.890690284805792 412.6317587763726 0.8470300571990169
14.895917839759209 402.489604495284 0.8365440502780205
14.901145394712625 394.12584845381514 0.8279766944458442
14.906372949666041 387.54274379559786 0.8213594141705778
14.911600504619457 382.26577705262287 0.8162209104081867
14.916828059572873 379.8359771408865 0.8141915914394088
14.92205561452629 374.32499167757817 0.8081368614054812
14.927283169479706 370.4430165897983 0.803987454842397
14.932510724433122 365.3444503433341 0.7991042962683064
14.937738279386538 365.0223444644091 0.7983341984574328
14.942965834339955 362.9889929922791 0.7964352261129641
14.94819338929337 359.9722846105809 0.7929259204531985
14.953420944246787 356.82145301842144 0.7892872512959149
14.958648499200203 357.77063692688273 0.7898510681143054
14.96387605415362 360.14189312395973 0.792165228266016
14.969103609107036 362.07689124060846 0.7943744021628766
14.974331164060452 366.1883778200195 0.7988799429542217
14.979558719013868 369.45443613542005 0.8019311397698231
14.984786273967284 371.1403059514541 0.8032868861159264
14.9900138289207 376.4401048602832 0.8093745507374068
14.995241383874117 384.2752974705488 0.8174987363104652
15.000468938827533 393.3258613238792 0.8273022994923444
15.005696493780949 400.0838767564734 0.8339613135398344
15.010924048734365 400.4399927713937 0.8340672585058063
15.016151603687781 400.9416993063463 0.8346645660480704
15.021379158641198 404.9838262672049 0.8387541434671251
15.026606713594614 408.3098827266095 0.8422938991052268
15.03183426854803 411.8790355655629 0.8458772653474922
15.037061823501446 411.8151772060376 0.8457644314044442
15.042289378454862 407.73995256108964 0.8421358921584056
15.047516933408279 401.14518239518833 0.83582873789667
15.052744488361695 395.2722691888372 0.8298368488732129
15.057972043315111 388.5237957154885 0.8233914700884785
15.063199598268527 380.728072132097 0.8142873196882916
15.068427153221943 372.6342164569899 0.8050885523614247
15.07365470817536 366.1085108579638 0.7977577434275086
15.078882263128776 363.4835768182741 0.7946714013830455
15.084109818082192 358.3893666125623 0.7894111391161264
15.089337373035608 355.9822917652839 0.7877925403127839
15.094564927989024 354.3066183841578 0.7866798031503095
15.09979248294244 351.7717609451884 0.7843735501646883
15.105020037895857 349.96706330051586 0.782909831614402
15.110247592849273 343.1799812557027 0.7754543822272731
15.11547514780269 337.3568304226643 0.769081201378433
15.120702702756105 335.4951179766871 0.7674657960244265
15.125930257709522 330.05741844301554 0.760595899767137
15.131157812662938 327.57215784141016 0.7582295823547753
15.136385367616354 324.62585636469623 0.7552789341648223
15.14161292256977 321.8394413983747 0.7526256660958068
15.146840477523186 321.20388967118356 0.7523066614392697
15.152068032476603 321.9669575995923 0.7528330455460308
15.157295587430019 319.26178739884455 0.7493762866928547
15.162523142383435 317.477792297413 0.7474089664894676
15.167750697336851 314.6950302808577 0.7446158616377321
15.172978252290267 315.23920572381786 0.7457902834538648
15.178205807243684 314.6572672633626 0.7449507150981294
15.1834333621971 312.51158762865845 0.7426086155375898
15.188660917150516 309.2125389328958 0.7395612161021424
15.193888472103932 305.87398582855707 0.736204302681779
15.199116027057348 304.52432258681847 0.7342896343874498
15.204343582010765 306.41814118690087 0.7360047417756257
15.20957113696418 306.50809612978964 0.7353377386225496
15.214798691917597 308.61899014249354 0.7374895753568755
15.220026246871013 306.45197960617725 0.735694971042482
15.22525380182443 301.8647513316579 0.7303126918823503
15.230481356777846 298.83034542494846 0.7256387143573881
15.235708911731262 297.8686557475755 0.724719948449034
15.240936466684678 295.73886990593195 0.7216622610450811
15.246164021638094 297.5616466410567 0.7244508943706504
15.25139157659151 300.46768491262486 0.7278081412775532
15.256619131544927 299.412821347238 0.7261520751936454
15.261846686498343 295.525093561401 0.7221140148629729
15.267074241451759 292.6710266983158 0.7197184218273825
15.272301796405175 289.71153154608606 0.7173496849457063
15.277529351358591 293.4504381699184 0.7224510266032454
15.282756906312008 295.02292246191564 0.7240194867927392
15.287984461265424 294.28682841982334 0.7226828939173122
15.29321201621884 294.79492031692433 0.7235014899854407
15.298439571172256 294.68827180325695 0.7229205977807778
15.303667126125672 295.10484020341426 0.7237973358324269
15.308894681079089 293.840821924004 0.7218445698897928
15.314122236032505 291.3371309502545 0.7176736932164912
15.319349790985921 292.40252775165146 0.7196612365776408
15.324577345939337 294.6363117593821 0.7221847735553538
15.329804900892753 295.2772423439808 0.7230816640584368
15.33503245584617 296.9841174970944 0.725437803229898
15.340260010799586 295.2407923721376 0.7227661104336838
15.345487565753002 296.3323374831201 0.7244972634912652
15.350715120706418 299.61212010155253 0.7290440945975107
15.355942675659835 302.4185040195586 0.732342913861315
15.36117023061325 305.52670696508216 0.7364878115522886
15.366397785566667 306.6354789688214 0.737547525275392
15.371625340520083 307.95661933466994 0.7379226019375951
15.3768528954735 308.8710587919885 0.7389752938162181
15.382080450426916 311.7451475367806 0.7414775405394275
15.387308005380332 316.97826338062475 0.7473033743969478
15.392535560333748 321.67419600587147 0.7526323506824423
15.397763115287164 327.20404363236264 0.7683914232191411
15.40299067024058 329.900781048657 0.7793020971174326
15.408218225193997 329.25018948601877 0.7844542810477834
15.413445780147413 328.1960118254004 0.7871565756311195
15.418673335100829 326.96609961536694 0.7886077041240468
15.423900890054245 325.6610504298519 0.7892208172563795
15.429128445007661 328.38863054241534 0.7952991416522833
15.434355999961078 326.7966611483058 0.7968165076700744
15.439583554914494 323.99996116347154 0.7958484584831005
15.44481110986791 323.13678672305343 0.7984696090840692
15.450038664821326 320.7437299011032 0.7982803154767667
15.455266219774742 320.40938591057716 0.80112313592468
15.460493774728159 317.1454676977288 0.7997573996424211
15.465721329681575 315.85045830986485 0.7994573948402026
15.470948884634991 313.960484423669 0.7988578218110343
15.476176439588407 312.9720407079402 0.799647325459906
15.481403994541823 313.30079988214544 0.8025352190873489
15.48663154949524 310.4852754044343 0.8008447747216311
15.491859104448656 311.8305847455065 0.8043397077657639
15.497086659402072 309.6056964217526 0.8031507611180798
15.502314214355488 312.74657540493104 0.8092893418698913
15.507541769308904 311.27847385511865 0.8087490002140084
15.51276932426232 307.6153165636635 0.8067644945231197
15.517996879215737 304.5315147938678 0.8046713604293857
15.523224434169153 301.9004227267215 0.8036420500234062
15.52845198912257 305.1370864288852 0.8106581680405075
15.533679544075985 307.5757853094135 0.8149724670246319
15.538907099029402 309.9905074198846 0.8191465548962185
15.544134653982818 309.8740875502444 0.8203125976589416
15.549362208936234 309.3876595976768 0.820349150106341
15.55458976388965 310.29733628130833 0.8243844996446748
15.559817318843066 309.28008176657784 0.8246264579058085
15.565044873796483 311.9370079888454 0.8295078086962054
15.570272428749899 317.8834732882007 0.8395418399053372
15.575499983703315 323.2146570685027 0.8478894389867575
15.580727538656731 329.06474414774726 0.8566437862323939
15.585955093610147 327.50703997863656 0.8558389876441859
15.591182648563564 326.75399042103436 0.8559856313530173
15.59641020351698 324.8073063568863 0.8550077646783076
15.601637758470396 324.53787726442266 0.8558233233145996
15.606865313423812 325.139986380346 0.8583305493358582
15.612092868377228 322.82358820509995 0.857382955724827
15.617320423330645 321.23501142143283 0.8565457625356218
15.62254797828406 318.17340345117714 0.854503435763291
15.627775533237477 316.8310046430263 0.8535812579689812
15.633003088190893 315.601410026778 0.8546374109109801
15.63823064314431 316.92274409125446 0.8543848173990194
15.643458198097726 314.64961051703966 0.8384243639919647
15.648685753051142 313.90988356207174 0.8311216223037202
15.653913308004558 314.5919291204985 0.8265449989925256
15.659140862957974 314.5290912171808 0.8233466364732882
15.66436841791139 314.985992399949 0.8207244313085478
15.669595972864807 314.5270865734218 0.8168844325471896
15.674823527818223 311.45451401487793 0.8102361989923866
15.680051082771639 311.18182322311264 0.8076410284113881
15.685278637725055 311.91126810732374 0.8068586842765063
15.690506192678471 313.5534258915115 0.8081054972903884
15.695733747631888 310.3033203596039 0.802453850715616
15.700961302585304 305.723082001173 0.7948818424211377
15.70618885753872 305.95819664269015 0.7940072290144333
15.711416412492136 305.6038434703498 0.7924970886442478
15.716643967445552 312.3951300642584 0.800466410210237
15.721871522398969 314.7990830523631 0.8041932754971585
15.727099077352385 316.53990457383225 0.8054426662090861
15.732326632305801 320.41005300755836 0.8093258736836032
15.737554187259217 317.6213633421647 0.8043585195340623
15.742781742212633 318.2351907138991 0.8033688736639872
15.74800929716605 321.2462515948906 0.8070543305056241
15.753236852119466 322.3176578130597 0.8073154519209803
15.758464407072882 323.93380337310145 0.8074481977213445
15.763691962026298 318.80314753452245 0.7993492528648523
15.768919516979715 314.62553629123374 0.7918676535486049
15.77414707193313 314.6575275421442 0.7919476265728591
15.779374626886547 316.43397591706514 0.7935933638531618
15.784602181839963 321.89813966760454 0.7995768484787097
15.78982973679338 328.74571544647193 0.8074614743719033
15.795057291746796 329.78713192965563 0.8080040675186176
15.800284846700212 329.2153947717745 0.807229351231667
15.805512401653628 325.7629715354656 0.8028685807713296
15.810739956607044 329.0893389913524 0.8064760183247978
15.81596751156046 327.5347819947272 0.8033432445359014
15.821195066513877 328.07178577242155 0.8037344212677449
15.826422621467293 331.83692417015743 0.8068872703309091
15.831650176420709 333.55780970341345 0.808090967611834
15.836877731374125 331.6434772898666 0.8062407117670504
15.842105286327541 329.4488894323705 0.8050542871440916
15.847332841280958 327.7731344582546 0.8038504660637618
15.852560396234374 325.05106393560294 0.8003692738013388
15.85778795118779 324.8991629669213 0.7993642625730824
15.863015506141206 321.6319199229674 0.794206542745739
15.868243061094622 318.1931024725356 0.7887736747236744
15.873470616048039 314.9848574490225 0.7839119794226326
15.878698171001455 312.7681940767451 0.7797774818441571
15.883925725954871 313.87715221153206 0.7799790703154936
15.889153280908287 313.385475244819 0.7788353895429454
15.894380835861703 313.94503447454235 0.7797666425557034
15.89960839081512 313.47911417441617 0.7789848304554029
15.904835945768536 316.0793665971815 0.7820846581707717
15.910063500721952 314.47271261539703 0.7792490797114876
15.915291055675368 311.1353067534421 0.7749260678647831
15.920518610628784 309.0466587464764 0.7734239537754761
15.9257461655822 312.07366618853877 0.7770195350340886
15.930973720535617 312.7847308386784 0.777844871698945
15.936201275489033 310.041520418177 0.7750208705346634
15.94142883044245 305.90903414455533 0.769470481086484
15.946656385395865 303.75180636584395 0.7672225745917073
15.951883940349282 308.5847638223301 0.7730659011818538
15.957111495302698 311.6558621386402 0.7756553364696042
15.962339050256114 312.79376631268167 0.7772378761238009
15.96756660520953 310.1014998683551 0.7739506806514981
15.972794160162946 305.67313902871615 0.7679075052132306
15.978021715116363 304.72705720103306 0.7654507872348258
15.983249270069779 305.80771899990236 0.7663404377931924
15.988476825023195 304.7926706067753 0.7659412634095015
15.993704379976611 301.87351424344973 0.7641209896568067
15.998931934930027 299.08373160817786 0.7607941264703073
16.004159489883442 296.0445704519273 0.7568009335978758
16.009387044836856 295.61290844267177 0.7555839171561352
16.01461459979027 296.3124706106488 0.7560560838304343
16.019842154743685 296.1061169355354 0.7561070517575817
16.0250697096971 295.84721982961315 0.7549911106183576
16.030297264650514 298.05564563576235 0.7577267292312782
16.03552481960393 298.4367315131448 0.7582181138799431
16.040752374557343 300.5484315771277 0.7602889688969711
16.045979929510757 303.3809728156693 0.7635172768058448
16.05120748446417 305.81295707375426 0.7656513633636379
16.056435039417586 308.65004848634845 0.768705556490766
16.061662594371 311.1532123227087 0.7714356036111691
16.066890149324415 317.1270700315127 0.7788306635586296
16.07211770427783 320.63889624432824 0.7825210845360593
16.077345259231244 324.5889164282883 0.786751789013489
16.08257281418466 325.4265651613441 0.7867064624992599
16.087800369138073 325.9623940767032 0.787278236772995
16.093027924091487 327.32198340483734 0.7892669560110173
16.0982554790449 327.72347777892355 0.7894635863105047
16.103483033998316 331.7149106043684 0.794834516492678
16.10871058895173 330.1969720281861 0.7934426565337629
16.113938143905145 328.1811255493546 0.7916412462778261
16.11916569885856 323.35482110231436 0.7865438886938505
16.124393253811974 321.7607657241084 0.78483576920633
16.129620808765388 321.951853910703 0.7850090378378607
16.134848363718802 321.6483759128016 0.7851303268819989
16.140075918672217 319.22341677701434 0.7820371866809388
16.14530347362563 313.269072252433 0.7766599749886676
16.150531028579046 306.22850503234395 0.7678292182650919
16.15575858353246 304.0507730250483 0.764467362772365
16.160986138485875 301.63998138079313 0.7601583928369176
16.16621369343929 303.05396986908295 0.7610100506981227
16.171441248392703 301.9436600125444 0.7603426563219022
16.176668803346118 300.13021273749337 0.7576703606419684
16.181896358299532 303.560677269601 0.7613208942285034
16.187123913252947 305.24044391724806 0.7630835579327979
16.19235146820636 305.3434775568779 0.7630385205166506
16.197579023159776 304.9397095380687 0.7631247903919018
16.20280657811319 302.66790203599123 0.761545143405825
16.208034133066604 302.55549941223427 0.7618552665909778
16.21326168802002 297.9372733288392 0.7560896819884292
16.218489242973433 292.7144845937882 0.7499203053024273
16.223716797926848 290.83702030932506 0.7471739981088111
16.228944352880262 287.8782166252341 0.7425386018654895
16.234171907833677 289.93679624867036 0.7454626721531044
16.23939946278709 288.12035453381264 0.7431250324264946
16.244627017740505 285.5032760768948 0.7400090782676091
16.24985457269392 285.5066718973122 0.740657786460528
16.255082127647334 281.00719930954125 0.735262082829398
16.26030968260075 279.1526986918788 0.7323950083958773
16.265537237554163 278.86603686762686 0.7324714145208057
16.270764792507578 278.12454910725404 0.73032354918935
16.275992347460992 280.8181519396167 0.7343227231948198
16.281219902414406 278.9257803043472 0.7328414669878942
16.28644745736782 278.59663390976135 0.7318838372088436
16.291675012321235 278.7070999347125 0.7310482119995823
16.29690256727465 279.1164284890626 0.7290583081276696
16.302130122228064 279.2935104543989 0.727342279794938
16.30735767718148 281.37069095787865 0.7296723709902557
16.312585232134893 284.6340134258107 0.7346737656556859
16.317812787088307 287.4235458797104 0.7384114634543301
16.323040342041722 286.04881275182544 0.7365825670537182
16.328267896995136 285.01655562374464 0.7345626048642898
16.33349545194855 281.73304438849993 0.7307426582833231
16.338723006901965 283.4356461830339 0.7332122303352564
16.34395056185538 288.1753658098092 0.7387663513698735
16.349178116808794 292.97471920224353 0.7449741754982669
16.35440567176221 301.3939511641078 0.7533131864672717
16.359633226715623 310.73155921804675 0.76348784729945
16.364860781669037 320.31266166725237 0.774535813095492
16.37008833662245 337.75922218774866 0.7940198867201784
16.375315891575866 351.1950152984315 0.8095940248760307
16.38054344652928 361.75914374120117 0.8201147302826527
16.385771001482695 364.98071502313223 0.8230383126399274
16.39099855643611 364.37030497579235 0.8226727802556595
16.396226111389524 361.2524744242711 0.8197061184214247
16.401453666342938 356.8883962482312 0.8148506023946266
16.406681221296353 350.215822889675 0.8070112672437715
16.411908776249767 347.7894006189408 0.8028901527105873
16.41713633120318 346.49855460813865 0.8007594663614166
16.422363886156596 348.20928911624236 0.8027554262868658
16.42759144111001 350.312394331031 0.8044874947941614
16.432818996063425 354.31849874624015 0.8095330190906577
16.43804655101684 358.33468738994156 0.8134862677183444
16.443274105970254 361.95331751323175 0.8170792821671572
16.448501660923668 366.0398387078422 0.8214175547956807
16.453729215877082 370.94633785752643 0.82585049877073
16.458956770830497 377.74140450076453 0.833753969716336
16.46418432578391 384.2732262977405 0.8407497031885638
16.469411880737326 387.05856559518725 0.8432453771032744
16.47463943569074 383.6936894154618 0.8398632885110406
16.479866990644155 372.97779980686545 0.8281744725239544
16.48509454559757 357.13524424232656 0.8115173121570133
16.490322100550983 342.9506046553618 0.7960716484289937
16.495549655504398 331.2597022156096 0.7817951574831166
16.500777210457812 323.5622722628957 0.7733658214565239
16.506004765411227 318.92860906593626 0.7674665834644464
16.51123232036464 314.19657338445387 0.7627161213491607
16.516459875318056 306.71826779727087 0.7539638928854059
16.52168743027147 302.679904212234 0.7489344056164787
16.526914985224884 300.6372492287332 0.7459792936936477
16.5321425401783 304.68284413171045 0.7506873620403394
16.537370095131713 303.0372103748086 0.7482791322535831
16.542597650085128 300.75997935372936 0.7465405251989269
16.547825205038542 302.2315033977889 0.7489527001087822
16.553052759991957 305.87906223857 0.7536203481197875
16.55828031494537 305.8352441866812 0.7542823915627939
16.563507869898785 302.1351147781866 0.7494264189488847
16.5687354248522 295.9430414544105 0.7424886783264563
16.573962979805614 292.1794261998452 0.7377802191851606
16.57919053475903 291.71470348138655 0.7363166611452834
16.584418089712443 290.1011866870846 0.7349644970804654
16.589645644665858 287.1005528908183 0.7323120066222788
16.594873199619272 283.06122364827223 0.726899584830269
16.600100754572686 278.11848071158937 0.7206295877275315
16.6053283095261 274.76520887927586 0.7162514174344315
16.610555864479515 272.48077029279665 0.7121813549639529
16.61578341943293 271.4199539449611 0.7118668481001657
16.621010974386344 270.3395562100492 0.7099702762507898
16.62623852933976 268.1165507032981 0.7072877900753589
16.631466084293173 267.6262730107967 0.7049243990307409
16.636693639246587 268.5250835868349 0.7060245827141409
16.641921194200002 266.91612809796 0.7042705203270457
16.647148749153416 268.5883708839838 0.7068257607783317
16.65237630410683 268.02081116000335 0.706340871368512
16.657603859060245 268.25391704287824 0.7058577673453542
16.66283141401366 263.3379735948626 0.699507189543107
16.668058968967074 257.87378864422027 0.691956063725393
16.67328652392049 255.03420521163252 0.6887273153876349
16.678514078873903 257.584764415287 0.6926054000574458
16.683741633827317 261.86249921947086 0.6997409343730886
16.68896918878073 262.91950242208054 0.7008272880080353
16.694196743734146 258.230941285831 0.6942205481566015
16.69942429868756 255.57716817906498 0.6900187173156005
16.704651853640975 253.6583422930061 0.6874355354472133
16.70987940859439 254.621088904914 0.6890257321418821
16.715106963547804 252.4377135007133 0.6863175914929497
16.720334518501218 247.81296391353794 0.679447058790762
16.725562073454633 248.11426435472606 0.6801399959899923
16.730789628408047 249.90288200543645 0.6823233433563012
16.73601718336146 251.044685831254 0.6830772329191748
16.741244738314876 251.28529692755447 0.6824146602439993
16.74647229326829 248.67074031211746 0.6776325366193076
16.751699848221705 248.32112935612201 0.6778579777522785
16.75692740317512 242.67945740528302 0.6716021586788772
16.762154958128534 242.31611364272374 0.6723719135832783
16.767382513081948 239.95147066427654 0.6698964497096707
16.772610068035362 240.97978176872977 0.6697201875219694
16.777837622988777 242.59717663933722 0.6704214161560157
16.78306517794219 242.58844037543295 0.6686106838673191
16.788292732895606 243.94017520538867 0.6704576676643011
16.79352028784902 241.54600061973892 0.667345331818945
16.798747842802435 241.8867753991087 0.668086035876565
16.80397539775585 240.27817726930115 0.665996043439972
16.809202952709263 240.36444994377115 0.6659927368365052
16.814430507662678 240.0514815964637 0.666462242297655
16.819658062616092 239.29175875674844 0.6665571805296245
16.824885617569507 239.00001390349135 0.6661446693616185
16.83011317252292 238.76042701317178 0.6652309451929418
16.835340727476336 242.9614632799802 0.6716174972119389
16.84056828242975 241.62750696495547 0.6696378153917066
16.845795837383164 241.45346528137597 0.671291307100143
16.85102339233658 237.98335028475523 0.6669330671312568
16.856250947289993 239.31068860057113 0.6688798812658834
16.861478502243408 238.92647204208353 0.6675271337521945
16.866706057196822 238.1442294230098 0.6651508451673317
16.871933612150237 238.31343004784563 0.6637937098430827
16.87716116710365 240.46937624997815 0.6672098919808397
16.882388722057065 240.41386752898532 0.6677965551756763
16.88761627701048 241.60815957598848 0.6708926856420909
16.892843831963894 237.36241244611466 0.6639434049491213
16.89807138691731 236.34919490327113 0.6627293761229757
16.903298941870723 235.5130921996026 0.6628280034759254
16.908526496824138 237.90647196637053 0.6665626161282471
16.913754051777552 240.53815812448505 0.6692646059848731
16.918981606730966 242.05574796017243 0.6711853310577498
16.92420916168438 238.65794686052948 0.6653019267899551
16.929436716637795 235.27209453131093 0.6612921758804584
16.93466427159121 231.30621014687316 0.6554374694930332
16.939891826544624 231.55976252996118 0.6567122503663048
16.94511938149804 232.00586290832243 0.6572375218850138
16.950346936451453 234.0257732460174 0.6603149636869943
16.955574491404867 234.53553462393515 0.6614364706750391
16.960802046358282 235.54068282754443 0.6638181996236977
16.966029601311696 235.28885055776928 0.6628211840970529
16.97125715626511 235.31419081693636 0.6619964560783669
16.976484711218525 234.81494685356415 0.6603402741367017
16.98171226617194 234.38667155588655 0.6602270297139794
16.986939821125354 232.75263606024413 0.6589694646587034
16.99216737607877 230.71049528633728 0.6565628650752019
16.997394931032183 228.6716868874789 0.6537713598412201
17.002622485985597 225.51843766204948 0.6481323183275245
17.00785004093901 226.02392958939598 0.6472120301694912
17.013077595892426 228.0688125928389 0.6493519378814278
17.01830515084584 230.40946609597887 0.6527314899378946
17.023532705799255 233.0548690128313 0.6573417618320626
17.02876026075267 232.77146693055738 0.6579172693720982
17.033987815706084 234.42929100979623 0.6618340989327531
17.039215370659498 232.60217286709326 0.6603576043593824
17.044442925612913 232.4695264816879 0.6588083868361403
17.049670480566327 232.50570162748292 0.6571643803021493
17.05489803551974 233.25603297323357 0.6568203738862416
17.060125590473156 239.1356894488114 0.6650396153946286
17.06535314542657 240.40581421632112 0.6677061635893342
17.070580700379985 244.3757451617808 0.673162234612868
17.0758082553334 243.87059892756884 0.6717240570236448
17.081035810286814 244.71695995933086 0.6732605332105226
17.086263365240228 247.16361537107417 0.676085822235927
17.091490920193642 248.24186607233673 0.6757351259948189
17.096718475147057 248.0347491643554 0.6749467506246526
17.10194603010047 243.86621466833398 0.6674908198604302
17.107173585053886 242.04940290871681 0.6642273690336247
17.1124011400073 243.07421603113923 0.6655227430669073
17.117628694960715 244.28962321058125 0.6674336551606377
17.12285624991413 245.23052948616996 0.6709061680022387
17.128083804867543 244.8993354825335 0.6711716765149673
17.133311359820958 245.5682790562994 0.6717370961126565
17.138538914774372 245.5354897379311 0.6724009730675194
17.143766469727787 244.53947169911748 0.6704735979918514
17.1489940246812 244.78731578792397 0.6704346642683298
17.154221579634616 243.8743150259683 0.6677884689594084
17.15944913458803 246.09230171419554 0.6711224606347821
17.164676689541444 248.56226859785957 0.6747405724792687
17.16990424449486 251.25772083784696 0.6787665267471258
17.175131799448273 255.865525840348 0.6850112947412017
17.180359354401688 252.4721064165221 0.6805933762313697
17.185586909355102 249.84006509089832 0.6768248591747976
17.190814464308517 247.75683404026748 0.6734920371199872
17.19604201926193 248.48640322959832 0.6757596333988206
17.201269574215345 251.60382850053648 0.6801408724848632
17.20649712916876 252.34308161432116 0.6806628575790361
17.211724684122174 249.22730377461554 0.6755923378800139
17.21695223907559 247.4959250397766 0.6726250418819583
17.222179794029003 249.13921503212862 0.6763647061178526
17.227407348982418 248.9628063951258 0.6756193210265548
17.232634903935832 251.3582835263782 0.6790709444801052
17.237862458889246 252.51636875830724 0.6805167639639141
17.24309001384266 251.51754041901702 0.6794322472955361
17.248317568796075 251.2731422302393 0.6792070248837653
17.25354512374949 249.96852645188588 0.676748170348797
17.258772678702904 250.22705515501167 0.6772628789053614
17.26400023365632 249.8609564995638 0.6771615929336967
17.269227788609733 250.91917618601687 0.6808411072492603
17.274455343563147 249.2324192154979 0.6794743029947774
17.279682898516562 250.21288784025188 0.6816068008180949
17.284910453469976 250.49841696971208 0.6802892079097049
17.29013800842339 251.80602613919262 0.6805214160422285
17.295365563376805 251.86138364442758 0.6791285381091974
17.30059311833022 251.81810555906017 0.6773814335351077
17.305820673283634 251.51647436199738 0.6752501910205849
17.31104822823705 251.49230385374088 0.6746697182768101
17.316275783190463 252.89098143987212 0.6765917998450224
17.321503338143877 254.69126369898675 0.6808183600869083
17.32673089309729 253.73481533736327 0.6799093383270627
17.331958448050706 253.32281210711446 0.6798502104851362
17.33718600300412 253.34482463626435 0.6795147901446946
17.342413557957535 257.3104790944254 0.6843445625054512
17.34764111291095 261.24924707846503 0.6884146495424068
17.352868667864364 262.5293508960024 0.6898059305795697
17.358096222817778 261.8579593494235 0.6882632070025994
17.363323777771193 262.0194934060807 0.6904690946338938
17.368551332724607 262.88914871070216 0.69164881289099
17.37377888767802 268.05458027953824 0.698453074621042
17.379006442631436 272.71653597287377 0.7054219293222255
17.38423399758485 274.092287959787 0.706493723379619
17.389461552538265 274.01412750494114 0.7061157194654426
17.39468910749168 275.8789914101857 0.7076797137144664
17.399916662445094 278.8766789294639 0.7098326979077065
17.405144217398508 283.5008215396016 0.7157950307502717
17.410371772351922 283.7076421621193 0.7160369234247771
17.415599327305337 287.0362615193359 0.7201259487695849
17.42082688225875 289.0775702519891 0.7230438007127631
17.426054437212166 292.842946073299 0.7276159201147242
17.43128199216558 295.58333339278573 0.729749626040641
17.436509547118995 298.0976909010021 0.7321040534904223
17.44173710207241 301.86370550813336 0.7349395495177737
17.446964657025823 304.0494797287404 0.7371798452882394
17.452192211979238 303.4977559341496 0.737092013331183
17.457419766932652 301.37403753682963 0.7351510990517776
17.462647321886067 300.3134315424437 0.7341798135244155
17.46787487683948 300.89065080232103 0.7347626663952195
17.473102431792896 300.6584863374079 0.7343951597591645
17.47832998674631 300.151990211229 0.7349460436277025
17.483557541699724 301.1350045718149 0.7357197970739169
17.48878509665314 302.80614348231165 0.737802774013788
17.494012651606553 303.41059880660566 0.7393824346401382
17.499240206559968 305.95273627727016 0.7429309539112997
17.504467761513382 307.0044156522877 0.7445351947383718
17.509695316466797 308.3210796760929 0.7446761785746395
17.51492287142021 303.4506923727696 0.7383262819972802
17.520150426373625 298.84412373037446 0.7327812492269516
17.52537798132704 296.0860077560164 0.7297259142682343
17.530605536280454 296.3783156112022 0.7304923369743127
17.53583309123387 298.2058087555132 0.7326048783603404
17.541060646187283 299.69036741263636 0.7341826801783418
17.546288201140698 299.85205199695685 0.7348226262117799
17.551515756094112 298.0636358245477 0.732536055044692
17.556743311047526 297.22634761614955 0.7306915174088762
17.56197086600094 297.5197426915476 0.73041838204277
17.567198420954355 299.67999684552274 0.7332475236139059
17.57242597590777 299.2455646343539 0.7323085365296832
17.577653530861184 295.1059261869162 0.7278312559239148
17.5828810858146 291.9768279174827 0.7234432998861072
17.588108640768013 289.0872534608685 0.720050517659188
17.593336195721427 288.71182679956155 0.7200226090518232
17.598563750674842 289.1851257575523 0.7204797725330473
17.603791305628256 290.61271971716616 0.7228274848826065
17.60901886058167 290.15370212420004 0.7223808179323843
17.614246415535085 291.80833659560784 0.7246959018823147
17.6194739704885 291.3910756982748 0.7237869212978278
17.624701525441914 289.741554778779 0.7210151424469766
17.62992908039533 288.9009703220534 0.7200911875593038
17.635156635348743 288.7987124281101 0.7203939337467646
17.640384190302157 289.39758438689256 0.7208710755778834
17.64561174525557 290.6330486481638 0.7233252789165023
17.650839300208986 291.29219367153246 0.7241105885846011
17.6560668551624 292.72903998417223 0.7254575343009833
17.661294410115815 292.20368516762744 0.7236875537262892
17.66652196506923 294.0254358218138 0.7249854184500937
17.671749520022644 295.851312954344 0.7278564765901815
17.676977074976058 295.0572810018289 0.7270876395181849
17.682204629929473 292.5509175215781 0.7246133085033424
17.687432184882887 293.84968698815754 0.7264892714956598
17.6926597398363 294.43345021518195 0.727070485134957
17.697887294789716 298.467242396139 0.7312349812625789
17.70311484974313 299.2415883842281 0.7317269779485891
17.708342404696545 299.2335808494841 0.7318535839077137
17.71356995964996 298.53791679587084 0.7307027748106655
17.718797514603374 300.48879717148674 0.7334878440680097
17.724025069556788 301.5257117421438 0.733808448647582
17.729252624510202 303.58778844880874 0.7360240414247287
17.734480179463617 304.8511945946304 0.7375712385349728
17.73970773441703 303.69477045556397 0.736242027417143
17.744935289370446 299.9783472203171 0.7324259286012456
17.75016284432386 297.07777138002984 0.7291862895091192
17.755390399277275 296.0790281097436 0.7281047410813022
17.76061795423069 297.2688021580572 0.7296231499621733
17.765845509184103 296.7317189411028 0.7284813893847418
17.771073064137518 294.5001969738246 0.7264903905889573
17.776300619090932 290.1975882028767 0.722262609705614
17.781528174044347 288.0213288909924 0.7202427263609711
17.78675572899776 283.6028932748137 0.7150813465297567
17.791983283951176 280.98040192092077 0.7108541967193537
17.79721083890459 279.27259198405727 0.708836075445724
17.802438393858004 277.23071152951013 0.7070291731220973
17.80766594881142 276.648818035747 0.7060537753859487
17.812893503764833 274.396541468065 0.7041836356679174
17.818121058718248 275.473354103054 0.7058062163077792
17.823348613671662 272.91333757684464 0.7026107041391462
17.828576168625077 274.78186941463974 0.7052913135131923
17.83380372357849 273.14104827851594 0.7018641665496942
17.839031278531905 270.53999880314797 0.6986894419871413
17.84425883348532 267.2653711933796 0.6952041826419347
17.849486388438734 266.0680680753183 0.6930120407520362
17.85471394339215 266.0308544655507 0.6932886089814964
17.859941498345563 263.3090549734577 0.6901562500982815
17.865169053298978 261.6049798536915 0.6879993554890074
17.870396608252392 262.96601420673943 0.6906739658509639
17.875624163205806 263.7145638667781 0.6906884065542354
17.88085171815922 265.5271229636594 0.6929561310804839
17.886079273112635 264.45244927130017 0.6914686797700255
17.89130682806605 268.7017969899021 0.696937674113223
17.896534383019464 273.1299849102465 0.7026490395688684
17.90176193797288 277.88372386866234 0.7075880897650209
17.906989492926293 282.6409880103513 0.7132308849519559
17.912217047879707 283.77662179429245 0.7138820795206788
17.917444602833122 285.662615981036 0.7152007263884259
17.922672157786536 284.1811850398397 0.7136843809511924
17.92789971273995 284.03114120956127 0.7141830942455671
17.933127267693365 286.39125071423126 0.7173158743415382
17.93835482264678 291.16258807408894 0.7240341557072628
17.943582377600194 295.6789830594211 0.7286971367544246
17.94880993255361 300.10654681692125 0.7333635428656915
17.954037487507023 300.8239224112001 0.7336872518670917
17.959265042460437 303.48203647717094 0.7370474277155373
17.96449259741385 306.17476097052946 0.7411427812733172
17.969720152367266 308.93210044640176 0.7439951289818169
17.97494770732068 310.45366367277757 0.7446440005790922
17.980175262274095 310.9907196036834 0.7454421447844667
17.98540281722751 310.6961981373861 0.7439438679207785
17.990630372180924 312.6517763823819 0.7465870190416877
17.995857927134338 315.15510262755396 0.7501936063046133
18.001085482087753 315.48746986929723 0.7498742476287009
18.006313037041167 314.01223722480194 0.7481496967325685
18.01154059199458 309.5423301595267 0.7426362540716763
18.016768146947996 307.86360179958297 0.7401370253993652
18.02199570190141 308.31869283547445 0.7420015733158734
18.027223256854825 307.53344680727633 0.741503506871155
18.03245081180824 304.41787658174235 0.7384421193204191
18.037678366761654 302.6101935498051 0.7362737912823003
18.042905921715068 297.8145131853011 0.729790012622293
18.048133476668482 293.80397205380757 0.7250383002142125
18.053361031621897 294.25100009753214 0.7253745121213644
18.05858858657531 295.0412578127577 0.7261561518109868
18.063816141528726 296.1917223015473 0.7278462340737207
18.06904369648214 293.25173997599205 0.7243488037621718
18.074271251435555 296.1496035891205 0.7276097259921662
18.07949880638897 298.45003901715785 0.7302805901628048
18.084726361342383 303.27591294543475 0.7353194100164216
18.089953916295798 307.2395313477753 0.7402734900144979
18.095181471249212 311.86939276789246 0.7460754889887133
18.100409026202627 321.46545805912314 0.757067227522445
18.10563658115604 331.3014813844872 0.7683579806920041
18.110864136109456 342.8993675128418 0.7803884324506162
18.11609169106287 356.672495390134 0.795638921359794
18.121319246016284 375.3039555431563 0.8158817003258217
18.1265468009697 398.6336483894607 0.8402644352137998
18.131774355923113 424.94678995025055 0.868123468402651
18.137001910876528 457.97062064637225 0.9006436947149963
18.142229465829942 493.420179757313 0.9346330856636802
18.147457020783357 524.7487818048932 0.9636396904872928
18.15268457573677 542.2733320200481 0.9792536671125452
18.157912130690185 537.303321980407 0.9752364044868506
18.1631396856436 514.4830638162538 0.9543443032173811
18.168367240597014 483.15205213492084 0.9245105189633144
18.17359479555043 453.1405251695426 0.8956910899670114
18.178822350503843 429.51475973621876 0.8715644166193536
18.184049905457258 408.4751376472679 0.850318399668745
18.189277460410672 395.46673346025847 0.8365648901106786
18.194505015364086 388.3694961382433 0.8294842530208899
18.1997325703175 382.40344703734405 0.8232816134246712
18.204960125270915 384.5518530917879 0.8257809435702232
18.21018768022433 386.3975192566681 0.8271068983736984
18.215415235177744 392.68090122158 0.8338041747393162
18.22064279013116 398.3793359990336 0.8397928282365225
18.225870345084573 402.36481007987413 0.843958968219424
18.231097900037987 403.53685412342446 0.8452056459426555
18.236325454991402 408.42763933539413 0.8500125002699395
18.241553009944816 411.2119946065752 0.8531584403146418
18.24678056489823 410.2144664493923 0.852004064888843
18.252008119851645 407.55045295899055 0.8494835261185651
18.25723567480506 401.23199849734044 0.8422482846928473
18.262463229758474 393.41179273241676 0.8339196074111145
18.26769078471189 385.3903095793124 0.8256382526438467
18.272918339665303 380.77462175342504 0.8209894894468304
18.278145894618717 377.631890652373 0.8178586408133768
18.28337344957213 374.72121633825117 0.8148502152776146
18.288601004525546 370.95410897486266 0.8104001759278006
18.29382855947896 366.0597514443671 0.8050115099508955
18.299056114432375 362.6252173641217 0.8011275537989833
18.30428366938579 358.2945040553398 0.7970025457873243
18.309511224339204 352.1151538616387 0.7901216506372872
18.314738779292618 340.94216723289315 0.7771527294101023
18.319966334246033 332.88009242117386 0.7687212471925033
18.325193889199447 326.2130587694018 0.7608510491192935
18.33042144415286 322.6360916142655 0.7582576511209309
18.335648999106276 320.4256526794043 0.7550015721658611
18.34087655405969 314.6090378365524 0.7478290474916267
18.346104109013105 312.1636013754017 0.7443395990399847
18.35133166396652 310.2612935894412 0.7420887299953404
18.356559218919934 309.43210163639606 0.7416812607654917
18.361786773873348 305.23221746346627 0.7374315404029946
18.367014328826762 303.41153256830125 0.7351004685178013
18.372241883780177 303.1591017983914 0.7356259855826411
18.37746943873359 305.9626380124851 0.7383890022606431
18.382696993687006 306.9988386525008 0.7393079789358071
18.38792454864042 313.13368273355013 0.7483169215837173
18.393152103593835 319.1655719709741 0.7671728385311408
18.39837965854725 329.15645088429284 0.7861049212667299
18.403607213500663 341.96380303523233 0.8066655983575558
18.408834768454078 361.841166765673 0.8342725732553994
18.414062323407492 390.9619867508131 0.8713835262433075
18.419289878360907 425.3149222989185 0.9130092601496521
18.42451743331432 462.3478337995873 0.9556977667966371
18.429744988267736 488.0578996589506 0.9867558190908694
18.43497254322115 499.87754805028305 1.0019801020305312
18.440200098174564 500.4210123509904 1.0064122368711885
18.44542765312798 493.49662707210706 1.003452686094052
18.450655208081393 480.2768794409008 0.9929234870357119
18.455882763034808 460.2303337993925 0.9755830220024438
18.461110317988222 441.66113520154613 0.9591424297545503
18.466337872941637 425.07609355583014 0.9440002155321896
18.47156542789505 411.8312008741222 0.932407599887585
18.476792982848465 399.8006097798802 0.9209865624941843
18.48202053780188 391.2230236106099 0.9137336325252023
18.487248092755294 385.5179970478605 0.9103015931376551
18.49247564770871 380.3207624945564 0.906377038724426
18.497703202662123 374.56015248769336 0.9023824476190594
18.502930757615538 368.5661578403264 0.8969111239129887
18.508158312568952 362.4838934143608 0.8920106411318945
18.513385867522366 359.1238466358993 0.890620283152653
18.51861342247578 357.0891572539102 0.8897465721736517
18.523840977429195 355.10902702006274 0.8902176448404197
18.52906853238261 355.6206158790568 0.893463039603441
18.534296087336024 356.3713765507689 0.8969077887599777
18.53952364228944 355.09256964706157 0.8979005034360624
18.544751197242853 354.6833423203568 0.8987811001275583
18.549978752196267 353.38986003163035 0.899772824315054
18.555206307149682 354.076303964207 0.9027267910915227
18.560433862103096 357.6948125145168 0.9090867353493068
18.56566141705651 362.2399678001978 0.9171770393763736
18.570888972009925 364.64323960421325 0.9210116997867187
18.57611652696334 367.0333267603997 0.9261719787525636
18.581344081916754 369.75746277102047 0.9322431797554009
18.58657163687017 376.13016204400736 0.9420407252387486
18.591799191823583 382.98385345934884 0.9534470183044863
18.597026746776997 392.84462010793175 0.967151627593471
18.60225430173041 398.3553017228093 0.9758230122678718
18.607481856683826 403.3356619217759 0.9843594674436719
18.61270941163724 401.39011381834246 0.9833788760761959
18.617936966590655 402.0018312045372 0.986073175010817
18.62316452154407 400.3977930742642 0.9840762498467733
18.628392076497484 401.15549076549866 0.9658792628850579
18.633619631450898 392.50706966044913 0.9458006541977881
18.638847186404313 386.4858656401247 0.930847361778554
18.644074741357727 383.33350007789556 0.922004423431892
18.64930229631114 381.43908439291596 0.9163647157974127
18.654529851264556 375.6271725319207 0.904584965370618
18.65975740621797 382.1031210552375 0.9097041656974433
18.664984961171385 387.09941782905184 0.9119461449973173
18.6702125161248 387.3936370952788 0.909008351848244
18.675440071078214 389.65404488041656 0.9095081969590127
18.680667626031628 394.3179794507485 0.9111175410677927
18.685895180985042 401.1288090421003 0.9164334901015374
18.691122735938457 403.26451856798167 0.9166666716252954
18.69635029089187 400.04492760873416 0.9106014755213209
18.701577845845286 396.67519201250485 0.9053226555578233
18.7068054007987 394.82294211456167 0.901392385963156
18.712032955752115 392.05164156520084 0.8961314397124038
18.71726051070553 384.741781750766 0.8866205447692429
18.722488065658943 375.78785419623637 0.874765033441105
18.727715620612358 365.8782422625666 0.86213698849769
18.732943175565772 359.93391021745026 0.8538229443597433
18.738170730519187 353.8930833482537 0.8456092629879722
18.7433982854726 351.47680670786485 0.8422286897814322
18.748625840426016 347.9394284774475 0.8372590042283363
18.75385339537943 343.5957683000208 0.8311903101861947
18.759080950332844 338.5166736471804 0.8242670333392307
18.76430850528626 336.0056112263079 0.8193976341869795
18.769536060239673 333.93437477609314 0.8164249548001465
18.774763615193088 329.65740199275393 0.8103612035332857
18.779991170146502 323.84875177295794 0.8021155241224769
18.785218725099917 317.88327817288246 0.7941890642854367
18.79044628005333 315.9825131604359 0.7902986648545852
18.795673835006745 315.68157932492625 0.7885253135576465
18.80090138996016 313.57347044065835 0.7854810479520226
18.806128944913574 310.9405076854145 0.7819974972232315
18.81135649986699 309.8021731063678 0.7796318481067214
18.816584054820403 308.8574033780617 0.7783518688578115
18.821811609773818 306.5135021693482 0.7741499977907345
18.827039164727232 305.49766936731606 0.7723343609809148
18.832266719680646 300.88356809780225 0.7662713867342607
18.83749427463406 297.0137055040768 0.7611114340347006
18.842721829587475 294.85354571809785 0.7578278294423837
18.84794938454089 295.09205566699114 0.7582579591397144
18.853176939494304 295.0411389977395 0.7586392397166858
18.85840449444772 292.90926942724525 0.756213908466829
18.863632049401133 292.1292638887694 0.7552299472574525
18.868859604354547 292.1522776625814 0.7552008810242133
18.87408715930796 294.2058614974209 0.7565072132390233
18.879314714261376 292.1704174062767 0.7529991797207508
18.88454226921479 291.45441166797826 0.7520007611317212
18.889769824168205 287.60594355103586 0.7457925825970702
18.89499737912162 285.21324215201065 0.7427404661103759
18.900224934075034 286.4796810198664 0.7432396555147336
18.90545248902845 283.97937852498933 0.7401255462549264
18.910680043981863 282.2393981897907 0.7393658596152888
18.915907598935277 280.2129306414015 0.736961373939697
18.92113515388869 280.659179156517 0.7385072245857203
18.926362708842106 281.784739587616 0.7398780963688568
18.93159026379552 283.6563014786989 0.7415543852080655
18.936817818748935 284.7021434105398 0.7422698886489152
18.94204537370235 285.30245364174476 0.7417538627686324
18.947272928655764 285.1666422112895 0.7405294846569571
18.952500483609178 285.4939198421766 0.7402140122968581
18.957728038562593 286.1722420475145 0.740674194777581
18.962955593516007 283.8506717575831 0.7378902645236255
18.96818314846942 282.58748478653104 0.7364090446194355
18.973410703422836 280.66823587318834 0.733593161208808
18.97863825837625 279.36451347395376 0.7311496006909282
18.983865813329665 279.3248364503216 0.7304177892386067
18.98909336828308 279.6754447416296 0.7307450688636222
18.994320923236494 281.0376487202011 0.7327148985739707
18.999548478189908 282.98941078145464 0.7343032940776486
19.004776033143322 283.048722415109 0.7340664000343439
19.010003588096737 288.92494742155645 0.7416879210190852
19.01523114305015 291.4472030018138 0.7449165666044452
19.020458698003566 292.84587379698974 0.7470730073699157
19.02568625295698 291.51487555410216 0.7448552088163649
19.030913807910395 289.15473151991245 0.7416438388946894
19.03614136286381 289.6939646666029 0.7404141379696031
19.041368917817223 289.92056763894846 0.7405510263687334
19.046596472770638 293.62987432425876 0.7444817975464567
19.051824027724052 291.9990318994231 0.7422267962056257
19.057051582677467 292.6067019807305 0.7431565716233507
19.06227913763088 294.2115763807146 0.7442738764563256
19.067506692584296 293.5234561544972 0.7430991685441339
19.07273424753771 292.31234065446364 0.7405531626288682
19.077961802491124 293.2251862141376 0.7414206972487131
19.08318935744454 295.9106952263108 0.7447254120038334
19.088416912397953 300.9836406065729 0.7503823835273185
19.093644467351368 303.51678296396466 0.7535380545646331
19.098872022304782 305.98695650647096 0.7552681629170224
19.104099577258197 308.88631389677874 0.7592813079742065
19.10932713221161 310.4038039213221 0.7606723592620774
19.114554687165025 311.07215264430175 0.7619810657159574
19.11978224211844 308.8715109297928 0.7592772524884199
19.125009797071854 309.9065416683573 0.7594793108604738
19.13023735202527 311.9292176249673 0.7616389048830208
19.135464906978683 313.73226075091645 0.7639297218093373
19.140692461932098 312.99155532553004 0.7623627507056474
19.145920016885512 312.9995773729163 0.7626461289765336
19.151147571838926 310.1207305058633 0.758502105809939
19.15637512679234 308.28171725626254 0.7561169341291498
19.161602681745755 307.0232595678584 0.7553899025227042
19.16683023669917 308.09082855864796 0.7565938313486467
19.172057791652584 308.4103171269163 0.7578384062449771
19.177285346606 309.1069092147208 0.7577666836411675
19.182512901559413 309.1587948123495 0.7565439580256933
19.187740456512827 309.3043083315538 0.7568830153962085
19.19296801146624 307.4374892294206 0.7546624215097051
19.198195566419656 303.15202434311624 0.7505387539830142
19.20342312137307 301.7659624587833 0.7485472980095467
19.208650676326485 300.7404394337615 0.7468676147248814
19.2138782312799 302.16071095543055 0.748135469634207
19.219105786233314 303.4990244043139 0.7500017309973069
19.22433334118673 303.0439096991694 0.7494768782300374
19.229560896140143 301.7246042429953 0.7477221584812609
19.234788451093557 303.0389223528403 0.7491283485832781
19.24001600604697 301.9351414340936 0.7481458530225545
19.245243561000386 301.5745648936953 0.7474541281580196
19.2504711159538 298.7653402761783 0.7437843759074949
19.255698670907215 298.94769325124486 0.7440777577191316
19.26092622586063 297.5181582220212 0.7418779439919212
19.266153780814044 296.85331522311805 0.7405585536198545
19.271381335767458 295.4047675050764 0.7387043373868463
19.276608890720873 295.40993900409836 0.7382833541024197
19.281836445674287 297.4863149654419 0.7419872019658211
19.2870640006277 300.53666297123914 0.7454456752858563
19.292291555581116 301.4946231117445 0.7462101595503386
19.29751911053453 299.977295539005 0.7442009590845888
19.302746665487945 297.76614697978766 0.7399876815570853
19.30797422044136 299.6140333230595 0.742653244291941
19.313201775394774 303.322347205523 0.747591755149754
19.318429330348188 306.85161594786587 0.7518059815446885
19.323656885301602 309.00481025261337 0.7548321904177189
19.328884440255017 310.0062669024962 0.7562250809107564
19.33411199520843 312.914342728305 0.7595657173638916
19.339339550161846 313.88358687691294 0.7605175687502962
19.34456710511526 317.491093285288 0.7631874259646948
19.349794660068675 321.9478075504973 0.7687704004396818
19.35502221502209 329.53912467263325 0.7780992997884193
19.360249769975503 335.8498879500106 0.7852321047446794
19.365477324928918 343.47007511012384 0.7940696403140554
19.370704879882332 351.29755185480445 0.801433339284171
19.375932434835747 360.7864914933401 0.8120656972018274
19.38115998978916 367.79475305655285 0.8195283691501724
19.386387544742576 374.63949945842364 0.8267882470405796
19.39161509969599 378.8503380721091 0.8312547893370487
19.396842654649404 379.7970364777038 0.8317910013648031
19.40207020960282 379.89949410847754 0.831628985579087
19.407297764556233 380.3066530930756 0.8326922503987647
19.412525319509648 379.43904039113374 0.831243485967008
19.417752874463062 377.69975817607576 0.8295082884530864
19.422980429416477 374.4436658713303 0.8255148293209494
19.42820798436989 369.93448134422647 0.8202406761043509
19.433435539323305 365.0783963486597 0.8157677459474166
19.43866309427672 361.0475048424298 0.811509532388208
19.443890649230134 357.4889593121644 0.8076118870134816
19.44911820418355 355.6019081923312 0.8053360164222474
19.454345759136963 353.6367435885085 0.8022562237709921
19.459573314090377 355.411618699716 0.8044007855255113
19.464800869043792 353.3397406807513 0.8016920422849444
19.470028423997206 352.9795938525227 0.8014026221350017
19.47525597895062 350.23803572997974 0.7986062640732811
19.480483533904035 348.159375346591 0.7958845035843826
19.48571108885745 347.09254356228683 0.7951288053137286
19.490938643810864 345.1135776272343 0.7930574616467232
19.49616619876428 343.8859930584706 0.7915857145513431
19.501393753717693 341.7214629564536 0.7892974281301572
19.506621308671107 341.1156203708619 0.7876549751624229
19.51184886362452 340.49689402056606 0.7869810751169968
19.517076418577936 342.78116214435073 0.7897759875905429
19.52230397353135 342.18160287169604 0.7892508748578734
19.527531528484765 342.6226799655871 0.7898261602955391
19.53275908343818 341.1846921350383 0.7877514374631306
19.537986638391594 342.2896150430544 0.7887328737844714
19.54321419334501 342.7809566372658 0.788900998655725
19.548441748298423 344.9396266495541 0.7912277717375624
19.553669303251837 346.68391203230675 0.7928316210627345
19.55889685820525 350.9308208666754 0.7978694266307071
19.564124413158666 355.147153431384 0.8028499187792969
19.56935196811208 358.09434357106045 0.8065498985381396
19.574579523065495 357.8966116634263 0.8064295875456486
19.57980707801891 356.74373108570336 0.8045406387487225
19.585034632972324 358.28482069059055 0.8057628904020403
19.590262187925738 363.95330198207057 0.8117739623118841
19.595489742879153 368.50904619083326 0.8168243871769166
19.600717297832567 374.09027235189507 0.8227158631476374
19.60594485278598 377.57176752823824 0.8263281723676805
19.611172407739396 379.2099095475891 0.8280752332815093
19.61639996269281 382.27218854822223 0.8313336667769965
19.621627517646225 387.58905775894794 0.836718606232343
19.62685507259964 389.98678400184923 0.8393169137884354
19.632082627553054 387.3781493003509 0.8366773244874581
19.637310182506468 384.33698070170715 0.8332293780645191
19.642537737459882 383.7775098704031 0.8324360345664777
19.647765292413297 387.9584671982339 0.8364927448391791
19.65299284736671 394.08411821944605 0.8434189369262671
19.658220402320126 396.721069896094 0.8461574577108162
19.66344795727354 396.77034137537 0.8462781189993923
19.668675512226955 392.8843474189797 0.8416631764125948
19.67390306718037 390.2513386461887 0.8388514115359739
19.679130622133783 388.7483022752774 0.8373186046249008
19.684358177087198 383.99189544442913 0.8328454632509632
19.689585732040612 382.35681059496335 0.8310439846469609
19.694813286994027 382.92826836847144 0.8316745446064604
19.70004084194744 381.1451062096336 0.8290669211687768
19.705268396900856 377.82823958479963 0.825157035598248
19.71049595185427 374.93629264429836 0.8222080859298302
19.715723506807684 372.9267923572079 0.8208200545415201
19.7209510617611 372.11881967626863 0.8206863821345021
19.726178616714513 369.82620270494294 0.8178820133890913
19.731406171667928 368.1464914166677 0.8153725675075645
19.736633726621342 366.94240834245005 0.8134290903432715
19.741861281574757 366.3707922361268 0.8131288107724298
19.74708883652817 366.63829879399435 0.8145953894934068
19.752316391481585 365.8075920691172 0.814089935562094
19.757543946435 364.375511289698 0.8120743271791222
19.762771501388414 362.88667418069895 0.8097690235314157
19.76799905634183 358.3668656004839 0.8045109507299653
19.773226611295243 354.6621311176518 0.7999088592731043
19.778454166248657 350.52049633150307 0.7952237979157609
19.783681721202072 346.69007338757507 0.7898970099655467
19.788909276155486 344.1012995121966 0.787256020574875
19.7941368311089 340.9173767936348 0.7830941006560524
19.799364386062315 339.0211807183465 0.7814628331888359
19.80459194101573 336.9045616793709 0.7792013654143292
19.809819495969144 336.4957128875096 0.7787404999440884
19.81504705092256 332.1885976505778 0.7736139833825019
19.820274605875973 329.27127158217274 0.7695995902648118
19.825502160829387 327.02452001224356 0.7665708768003845
19.8307297157828 326.99265986788345 0.7669902320680908
19.835957270736216 324.5171827084246 0.7642862232597868
19.84118482568963 319.94502239163734 0.7586538535412353
19.846412380643045 317.09694806313644 0.756287863740137
19.85163993559646 315.9977230422733 0.7543780354620155
19.856867490549874 314.79620431378146 0.7535466102545815
19.86209504550329 311.91449249109536 0.7497105777417812
19.867322600456703 311.3873075944493 0.7489170113942916
19.872550155410117 312.5974726259093 0.7505065195851093
19.87777771036353 312.90852880783797 0.7505960999199537
19.883005265316946 316.2143949363544 0.7546955485752785
19.88823282027036 316.791215029207 0.7551093409993999
19.893460375223775 316.1963732873229 0.7540760256397353
19.89868793017719 315.5478953446798 0.7532190637967859
19.903915485130604 313.2125210658795 0.751083009201175
19.909143040084018 310.64826104009296 0.7492654501229286
19.914370595037433 312.55906077603885 0.7526007749751907
19.919598149990847 311.44222932123176 0.7502278570321327
19.92482570494426 314.69470323971757 0.7530012956171889
19.930053259897676 315.67374865437836 0.7538711106425426
19.93528081485109 316.5008267301123 0.7554656354623487
19.940508369804505 314.7380499585447 0.7535881028497157
19.94573592475792 312.9567575469564 0.7503704541057405
19.950963479711334 312.0771548896509 0.7494526851034744
19.956191034664748 310.96761312638534 0.7485380908379362
19.961418589618162 314.7619013294345 0.75337339675929
19.966646144571577 316.63932856566225 0.7552147153929828
19.97187369952499 318.8365384962568 0.7574703129096799
19.977101254478406 322.5929294236694 0.7614532944803641
19.98232880943182 327.92520682303666 0.7675710907020489
19.987556364385235 330.8916392087493 0.7707989917722695
19.99278391933865 338.6073956189155 0.7792736947906751
19.998011474292063 345.9025695021687 0.7870069739392861
20.003239029245478 355.72037111809595 0.7971267175448887
20.008466584198892 371.0175891867777 0.8143667918181317
20.013694139152307 392.646874288284 0.837430643014416
20.01892169410572 418.68670453378616 0.8648817453919047
20.024149249059136 438.98873692327135 0.8854955898635509
20.02937680401255 446.4274003442981 0.8927293862390108
20.034604358965964 446.6268171410466 0.893116476250797
20.03983191391938 440.3532630834919 0.8864566125923474
20.045059468872793 428.19230242086206 0.8740062636206404
20.050287023826208 414.9495213987196 0.8604930424748327
20.055514578779622 402.17342199111175 0.8469622418101708
20.060742133733036 394.50245432541595 0.8397328696546458
20.06596968868645 391.3964466065121 0.8366525064312087
20.071197243639865 387.37852541055383 0.8322814410282176
20.07642479859328 385.43923685437585 0.8299030456469355
20.081652353546694 386.5970983329939 0.8308793003975767
20.08687990850011 389.47594660844953 0.833908096011095
20.092107463453523 397.43936126318084 0.8421756419181885
20.097335018406937 407.70021469399325 0.8525653985965604
20.102562573360352 417.5030889967537 0.8631205935248393
20.107790128313766 427.3609533059484 0.8733154596365662
20.11301768326718 432.6484046565561 0.8785256190902192
20.118245238220595 432.3965186044711 0.8778807838863353
20.12347279317401 426.75230546130297 0.8717248477088073
20.128700348127424 414.86006433926997 0.859629110144477
20.13392790308084 401.5060603134857 0.8456125077727513
20.139155458034253 388.00666649879906 0.8311788191161574
20.144383012987667 375.4143006388564 0.8177690123334329
20.14961056794108 366.27581239910944 0.8080555883112286
20.154838122894496 357.6059445573687 0.7987615464181154
20.16006567784791 351.34103914525724 0.7923274270674707
20.165293232801325 344.89153270666526 0.7852630322275896
20.17052078775474 338.30804417322713 0.7782420188383312
20.175748342708154 334.4967474508195 0.7740066284967093
20.18097589766157 332.8503812455623 0.7715492651539676
20.186203452614983 334.0868473789497 0.7727611311332692
20.191431007568397 334.50841731510576 0.7725534148266209
20.19665856252181 333.6849962536083 0.7718787765974938
20.201886117475226 333.95148453646544 0.7723859775766801
20.20711367242864 331.3663432178301 0.7687768042806014
20.212341227382055 330.4298999283527 0.7674435931187206
20.21756878233547 331.4448293102801 0.7682266526452982
20.222796337288884 332.97722300989074 0.7705457368268971
20.228023892242298 336.0966336791594 0.7746788028529012
20.233251447195713 337.5140319922401 0.775850348106046
20.238479002149127 337.48873384555316 0.7754752438759244
20.24370655710254 338.21478967441305 0.7765678090116992
20.248934112055956 340.6261928110875 0.7788069739672154
20.25416166700937 348.19494674341496 0.7878113189229297
20.259389221962785 351.8574877841706 0.7911445903418008
20.2646167769162 353.93651077462295 0.79374573843539
20.269844331869614 349.6684022301319 0.7898556800888467
20.275071886823028 348.51170581106953 0.7888298029347565
20.280299441776442 341.8760925703159 0.7815619205711634
20.285526996729857 337.9211265724299 0.7761526081478438
20.29075455168327 336.9717773704377 0.7750081088483723
20.295982106636686 340.3547073060582 0.7789659521033275
20.3012096615901 344.0859109633731 0.783849460810744
20.306437216543515 340.12320222375547 0.7796664888559817
20.31166477149693 338.5014426013016 0.7777840254435758
20.316892326450343 334.15929751216237 0.7719274583179581
20.322119881403758 329.44956648204464 0.7662064011877294
20.327347436357172 325.27548360838693 0.7614324603267312
20.332574991310587 322.2779805001317 0.7584562266578565
20.337802546264 324.81670011068235 0.761565853522872
20.343030101217416 323.5738364268948 0.759555431111051
20.34825765617083 323.46365667502556 0.7584421353078671
20.353485211124244 317.9693184770436 0.752500048135294
20.35871276607766 313.4581094584419 0.7475590868490501
20.363940321031073 310.0613622263859 0.7445966510482794
20.369167875984488 308.928741937572 0.7430166277836159
20.374395430937902 307.32646811038063 0.7411114701596191
20.379622985891316 306.0073209137285 0.738847477407014
20.38485054084473 302.4729975133702 0.7345520246791578
20.390078095798145 302.7386929896489 0.7350626910718185
20.39530565075156 304.5127267513535 0.737000357997128
20.400533205704974 306.5870784864905 0.7396065877233327
20.40576076065839 306.8091689100351 0.7397345439150453
20.410988315611803 301.8282907382295 0.7335897814399797
20.416215870565217 299.56652083071725 0.7321274280196681
20.421443425518632 298.9804159193878 0.7318817014346839
20.426670980472046 299.4464004012672 0.732167962086537
20.43189853542546 300.76283563533184 0.7334674144723925
20.437126090378875 301.6375112752298 0.7331275722123025
20.44235364533229 305.05312771430516 0.737642305163665
20.447581200285704 309.04623303196786 0.743141527982006
20.45280875523912 311.32328720009565 0.7468234501895183
20.458036310192533 312.9537865013091 0.7493252377700674
20.463263865145947 312.6238855703901 0.7478899257677645
20.46849142009936 313.32689719187965 0.7483244783112633
20.473718975052776 315.0209378756933 0.7495613575681114
20.47894653000619 315.386798251413 0.7496897620461965
20.484174084959605 316.28569921769906 0.7507098968747706
20.48940163991302 316.59349499310906 0.7503458406705394
20.494629194866434 315.53290256953164 0.7496915236049064
20.49985674981985 317.9929572691343 0.7533333470400032
20.505084304773263 319.54471792890615 0.7553789158767201
20.510311859726677 320.39418703431795 0.7558951521547189
20.51553941468009 321.0853490991782 0.7556998063930376
20.520766969633506 319.62073278609523 0.7535161970069414
20.52599452458692 319.1614838105341 0.7536489019020791
20.531222079540335 320.4860282940646 0.7541957437938139
20.53644963449375 320.07376672733994 0.7539446599982784
20.541677189447164 319.4738038275558 0.7530560484720171
20.546904744400578 317.2966537356874 0.7508866183461805
20.552132299353993 315.3695985753037 0.7490642643718994
20.557359854307407 318.1201304319934 0.7515821109056164
20.56258740926082 319.56846356259933 0.7537346423861176
20.567814964214236 323.6682554927837 0.7582987566843004
20.57304251916765 319.2977180110214 0.7540351103751229
20.578270074121065 322.1006610388035 0.7578671124371226
20.58349762907448 322.4317070282936 0.7571357682561566
20.588725184027894 326.6293353213136 0.761993951210006
20.593952738981308 328.53711282685987 0.7638148434111368
20.599180293934722 328.2261913263509 0.7635350755623158
20.604407848888137 325.8415810411423 0.7609064682820228
20.60963540384155 327.0130249745631 0.7620255593540505
20.614862958794966 323.20616829125015 0.7571597584476731
20.62009051374838 321.3164957671413 0.7549047737591068
20.625318068701795 316.92516484513567 0.7492941216055613
20.63054562365521 315.2515035550306 0.7480697554720527
20.635773178608623 310.5144185457859 0.7428577000800146
20.641000733562038 309.2853386315835 0.7416464423362942
20.646228288515452 309.7525516548036 0.7424666470601481
20.651455843468867 311.17288197616915 0.7440801348994381
20.65668339842228 312.18676354123045 0.7449604278155607
20.661910953375695 312.6856051376978 0.7459857549021287
20.66713850832911 311.7086825483083 0.7447506084419079
20.672366063282524 308.3332975785764 0.7413814141600847
20.67759361823594 305.1283124545248 0.7370845707561926
20.682821173189353 304.0236290970173 0.7353657130611718
20.688048728142768 303.81170948174923 0.7356437812094467
20.693276283096182 304.23652851126405 0.7362336626877513
20.698503838049596 303.39619443406883 0.7365485971501472
20.70373139300301 303.3656631189849 0.7360214528964933
20.708958947956425 304.40246278625335 0.7373763835654723
20.71418650290984 302.9803480734503 0.7348711013445721
20.719414057863254 302.47254787620614 0.733769111269966
20.72464161281667 301.48592407919614 0.7325061310702666
20.729869167770083 304.0311324821081 0.7348719112291638
20.735096722723497 306.4347644110721 0.7375834180623027
20.740324277676912 308.83123143289833 0.7402168568061637
20.745551832630326 308.87579055198285 0.7396703842789575
20.75077938758374 304.5011327795966 0.7348446046408355
20.756006942537155 302.28936103281006 0.7330018503084574
20.76123449749057 303.1889571966951 0.734097373527769
20.766462052443984 306.06318931056495 0.7376799189600773
20.7716896073974 310.89177300572356 0.742659710001834
20.776917162350813 316.1207944167661 0.7481344658060632
20.782144717304227 317.4266656742074 0.7492285340478406
20.78737227225764 314.4734357383547 0.745341210935355
20.792599827211056 309.787257310459 0.7407831610311576
20.79782738216447 313.42650539582826 0.7451055780237337
20.803054937117885 318.522779916256 0.7508197246683512
20.8082824920713 327.2126953316639 0.7607465556419225
20.813510047024714 332.9209093954768 0.767251908173003
20.81873760197813 336.7835752526542 0.7720172214045145
20.823965156931543 340.3172385729388 0.7756013253405984
20.829192711884957 344.7600196341241 0.7799234975990936
20.83442026683837 348.7985403316405 0.7843347417244497
20.839647821791786 351.0469345705662 0.7868664679959879
20.8448753767452 353.41067818682 0.7896055587589392
20.850102931698615 353.67107790334904 0.7900445786143127
20.85533048665203 352.9742889818954 0.7896623500661437
20.860558041605444 350.7640493842588 0.7874422577637001
20.865785596558858 352.5709144969523 0.7888473998075138
20.871013151512273 351.0625882939906 0.7868257288068707
20.876240706465687 347.8211640878503 0.7829661070656833
20.8814682614191 343.85420803948693 0.7783199781577202
20.886695816372516 342.3300374032876 0.7768981744904783
20.89192337132593 343.27879524888397 0.7780691449451866
20.897150926279345 342.94306241562043 0.778446863275105
20.90237848123276 340.9090434233876 0.7761206157844959
20.907606036186174 336.96704871709886 0.7711677537426527
20.912833591139588 335.3055124751651 0.7684749448843744
20.918061146093002 330.9013612411986 0.7634452661885374
20.923288701046417 330.27729151788276 0.7633784431930419
20.92851625599983 330.8958851144625 0.7646257613361434
20.933743810953246 331.8454291587609 0.7659332867796622
20.93897136590666 330.88024618938124 0.7640493965326245
20.944198920860075 328.4011253753109 0.7607600565175691
20.94942647581349 329.9565746910842 0.7619874419349465
20.954654030766903 333.1731182110667 0.7660134723971498
20.959881585720318 335.8267493420838 0.7694950777894592
20.965109140673732 338.3452109287758 0.772888580852803
20.970336695627147 340.02493701078123 0.7744564620064815
20.97556425058056 337.0530101774186 0.7707586637885948
20.980791805533975 336.0359016385959 0.7690026592047298
20.98601936048739 333.23391020762216 0.7661431406347838
20.991246915440804 331.2841617746211 0.7637824480890936
20.99647447039422 327.648086315506 0.759282170039487
21.001702025347633 327.07489782186025 0.758225040933721
21.006929580301048 329.91318993758506 0.7616878109392816
21.012157135254462 330.9056172216816 0.7632296274800577
21.017384690207876 330.835477683333 0.7634544792924622
21.02261224516129 326.3391826580871 0.7580349226486961
21.027839800114705 322.53728676063395 0.7539403535602601
21.03306735506812 321.5929557944674 0.7531774146012574
21.038294910021534 321.71645859381374 0.753715876699138
21.04352246497495 321.8676781558991 0.7531509065635952
21.048750019928363 320.12402310009634 0.7503704872925157
21.053977574881777 319.882272169727 0.7501196001452779
21.059205129835192 318.238484539712 0.7476406078136734
21.064432684788606 315.7482127916136 0.7444403780120019
21.06966023974202 312.15263810832425 0.739640553860437
21.074887794695435 310.02876974660387 0.7371990686226286
21.08011534964885 305.9370161595902 0.7332503896804817
21.085342904602264 302.4694313656238 0.7298174409576517
21.09057045955568 300.62780532413245 0.7282948792236336
21.095798014509093 303.26036484320446 0.7313991909507969
21.101025569462507 305.88099037268523 0.7333628718590147
21.10625312441592 304.4564091055453 0.7317125941902677
21.111480679369336 299.6906458484445 0.7251207907365651
21.11670823432275 295.06573178010575 0.7197820518729559
21.121935789276165 290.8768155732866 0.7139627100471956
21.12716334422958 289.0532778492192 0.7111145075486678
21.132390899182994 288.107748621353 0.7100449592292496
21.13761845413641 286.5870049068712 0.7078889605445489
21.142846009089823 284.3236173437794 0.7049307773515712
21.148073564043237 281.3463341327649 0.7012929346496992
21.15330111899665 281.21791894558675 0.7011913952133311
21.158528673950066 283.25586314635785 0.7038472176028963
21.16375622890348 284.41143663802353 0.7048644614189483
21.168983783856895 285.51826464430974 0.7052479374346824
21.17421133881031 284.96785520015555 0.7047677835379823
21.179438893763724 283.94842851600214 0.7037746141295305
21.184666448717138 284.4255922969906 0.7051523834926721
21.189894003670553 285.5427928519262 0.7062850061298771
21.195121558623967 283.3376969409663 0.7028063187678005
21.20034911357738 284.50888375399796 0.7037886212967953
21.205576668530796 281.97449178176123 0.7007585324888611
21.21080422348421 283.5297237242221 0.7029829565528831
21.216031778437625 283.1139453370138 0.7047347242563267
21.22125933339104 283.54026718951366 0.7047989849461362
21.226486888344454 282.31129656173124 0.7020329526683909
21.231714443297868 280.826152114504 0.6968261265633726
21.236941998251282 278.87502783506136 0.6937268095170833
21.242169553204697 277.96575859419454 0.693941533069526
21.24739710815811 279.3635304797545 0.6964185239347567
21.252624663111526 280.3054242755134 0.6982557428553836
21.25785221806494 283.97604186738 0.7016546797014379
21.263079773018355 282.65658905446736 0.6995589724995372
21.26830732797177 283.3390542749223 0.7001110829893333
21.273534882925183 282.26322495546555 0.6982515518377425
21.278762437878598 281.3663487849282 0.6971184748165357
21.283989992832012 280.7437028768926 0.7033055250492665
21.289217547785427 281.9689679808734 0.7164762522539804
21.29444510273884 282.4057150672335 0.7235640575225761
21.299672657692255 281.19748655139995 0.7262901532568802
21.30490021264567 284.3571043271439 0.7347199294262161
21.310127767599084 286.2265532714083 0.7412818005598335
21.3153553225525 288.25135076201144 0.7478258715254058
21.320582877505913 284.9218862630251 0.7469610762635397
21.325810432459328 284.3005197688681 0.748692005626931
21.331037987412742 285.80906529992177 0.7536583405795527
21.336265542366156 287.5283610076407 0.7585297662957399
21.34149309731957 287.90298069660275 0.7611406313379353
21.346720652272985 287.6886413741448 0.7634714361319126
21.3519482072264 287.50045284058433 0.7653187478899685
21.357175762179814 288.3548577948579 0.7694322801368714
21.36240331713323 287.36122859865867 0.7711331609336219
21.367630872086643 285.40438354602 0.7709557526150356
21.372858427040057 286.3051793835921 0.7748527579316461
21.378085981993472 285.21483847283525 0.7746994439760745
21.383313536946886 288.02861624534734 0.7802757660373034
21.3885410919003 288.9498399555019 0.7832651431559244
21.393768646853715 292.1498322953832 0.7897187671309788
21.39899620180713 292.2238773230295 0.7929762409152399
21.404223756760544 293.7520517672308 0.7967141180980175
21.40945131171396 293.2962544829653 0.7996039958715465
21.414678866667373 296.3409704080991 0.8053396859542263
21.419906421620787 297.2054315425505 0.8094323642788833
21.4251339765742 299.27384660606236 0.8140790492358503
21.430361531527616 298.8084949355859 0.8144379871443084
21.43558908648103 301.96720824559213 0.81987830209622
21.440816641434445 301.2435615258617 0.8204771743199613
21.44604419638786 302.96811000791297 0.8244712966028823
21.451271751341274 302.58591769108284 0.8260613696089534
21.45649930629469 306.95619630512635 0.8323940930470834
21.461726861248103 309.85051069832224 0.8376393939396655
21.466954416201517 308.13316591604837 0.8371525998470184
21.47218197115493 304.0696476187481 0.8335845944680297
21.477409526108346 299.8187982508178 0.8315636498621071
21.48263708106176 297.4766336019815 0.8302856929329031
21.487864636015175 298.9231345792516 0.834545589283226
21.49309219096859 298.4496168301408 0.8352410137299955
21.498319745922004 298.50009348558285 0.8363700787963038
21.503547300875418 296.7095389375821 0.8358259000355097
21.508774855828833 294.71405890509305 0.8319667933072097
21.514002410782247 291.1013300826379 0.8105232609272557
21.51922996573566 291.936838940338 0.8027729992898942
21.524457520689076 294.91117019466645 0.7996437470761011
21.52968507564249 296.49424578972435 0.7959091687979511
21.534912630595905 297.1452962761434 0.7923649757071148
21.54014018554932 298.19130188990715 0.791234626407904
21.545367740502734 299.7175283915594 0.7912178790094
21.550595295456148 296.332642138531 0.7846657969332937
21.555822850409562 293.1780978106842 0.7782885832343007
21.561050405362977 291.41520781232964 0.773785398516559
21.56627796031639 294.92437289493535 0.777364262343474
21.571505515269806 296.59773246956394 0.7784162907877954
21.57673307022322 297.3018111882202 0.7780028944004014
21.581960625176634 296.3348108455513 0.7735202265656941
21.58718818013005 294.32339754825983 0.769400784820162
21.592415735083463 293.1547284508814 0.7656824843010892
21.597643290036878 293.90866209001155 0.7653727370632506
21.602870844990292 291.57088997674583 0.7601281972809178
21.608098399943707 294.3487857537094 0.761948982244611
21.61332595489712 295.4748398486594 0.7628159999897938
21.618553509850535 295.9419711860508 0.7625575330715676
21.62378106480395 295.07423674745394 0.7608208640087281
21.629008619757364 295.7415554853591 0.7605317289751415
21.63423617471078 297.51735411453166 0.7622226821375894
21.639463729664193 301.4540369396477 0.766381156612073
21.644691284617608 302.1064799436232 0.7664702313737083
21.649918839571022 300.5823597648062 0.7643169239482649
21.655146394524436 299.04588473123545 0.7622537279495203
21.66037394947785 297.1604449581723 0.7583255066474651
21.665601504431265 299.32961463407514 0.761130870036782
21.67082905938468 304.36613722433725 0.7659248838732603
21.676056614338094 309.76531021842055 0.771762425063016
21.68128416929151 308.084860557903 0.7688555691525172
21.686511724244923 309.42009804665327 0.769559118656084
21.691739279198337 311.0198312974769 0.7709998223263895
21.696966834151752 315.5250367714576 0.7750055854396081
21.702194389105166 313.81697467187627 0.7726995716478343
21.70742194405858 313.7055721927779 0.7728593323073311
21.712649499011995 317.8758541528829 0.777630040977101
21.71787705396541 323.4290923092168 0.7839796760980049
21.723104608918824 324.84193108843454 0.7847745553272806
21.72833216387224 325.0867556984551 0.7842320645339336
21.733559718825653 322.76961845914093 0.7811637420658292
21.738787273779067 327.0185466058302 0.7851479155010403
21.74401482873248 333.0292257501492 0.7922760899537964
21.749242383685896 338.86415465762485 0.799002061680714
21.75446993863931 343.23710868030435 0.8040339069171775
21.759697493592725 345.5268458620773 0.807454574968939
21.76492504854614 347.29776427159743 0.8086605421717606
21.770152603499554 347.2273401141894 0.8087322295841223
21.77538015845297 346.9932221499569 0.8073287680462471
21.780607713406383 348.8462725572598 0.808641547155809
21.785835268359797 354.4388085738288 0.8147195804672712
21.79106282331321 357.9375475782579 0.8186332019332536
21.796290378266626 361.80966910986876 0.8228122191428069
21.80151793322004 362.1854000491188 0.8226208529240618
21.806745488173455 366.2169376393397 0.8265083663106869
21.81197304312687 368.73163278442485 0.8290941357853566
21.817200598080284 372.2695008737294 0.8328873897839034
21.822428153033698 373.6367061077111 0.8344667959684268
21.827655707987113 370.9841148874276 0.8317434666812458
21.832883262940527 366.95757586641713 0.8274450606307517
21.83811081789394 360.7716549770105 0.8206503944726561
21.843338372847356 357.98186276868057 0.8177926786513992
21.84856592780077 353.4709006023519 0.8125795169807764
21.853793482754185 352.2214547746063 0.8112296393591625
21.8590210377076 349.74649860885336 0.8072120581894526
21.864248592661014 350.11876494254335 0.8073218078330355
21.869476147614428 347.7697257408232 0.8038264309952127
21.874703702567842 347.6607970682313 0.8032636988937725
21.879931257521257 343.72409887424885 0.7986261968178203
21.88515881247467 341.40430794709374 0.7958695965274203
21.890386367428086 338.23394905112997 0.7918481546004574
21.8956139223815 341.1131923090703 0.7949956550395291
21.900841477334914 338.43463218572464 0.7913224107688737
21.90606903228833 340.4045206570574 0.7935829467887661
21.911296587241743 340.1590875311187 0.7928231192243587
21.916524142195158 341.32560422909364 0.7941463142406047
21.921751697148572 340.5375053752651 0.7944570551413803
21.926979252101987 337.4007207159562 0.7909081859722603
21.9322068070554 340.3306984147381 0.7947109907040628
21.937434362008815 345.3207853680057 0.7999002627013204
21.94266191696223 348.95418212915865 0.803345363915796
21.947889471915644 347.98496883443823 0.8013453323349451
21.95311702686906 345.07286639451786 0.7971768700359197
21.958344581822473 345.0197794209752 0.7969139539747139
21.963572136775888 345.98981453121 0.7981156928192765
21.968799691729302 345.1649886329053 0.7967099717026564
21.974027246682716 344.7432894972471 0.7961610907279622
21.97925480163613 344.79356834490284 0.7961190258488838
21.984482356589545 343.29079183530246 0.794347847241406
21.98970991154296 344.24549022839534 0.7954079476477927
21.994937466496374 345.71349229687615 0.7961904887315181
22.00016502144979 348.03550246439073 0.7992432789616799
22.005392576403203 347.32772911997927 0.7979096186246981
22.010620131356617 345.50831734914885 0.7961510644079799
22.015847686310032 345.95323425176724 0.796260154419857
22.021075241263446 350.3235408875612 0.8008301751280593
22.02630279621686 354.8496914094284 0.8056067522348672
22.031530351170275 357.9351360029876 0.8083468566273517
22.03675790612369 363.1829080560547 0.8139187883829105
22.041985461077104 366.98700412333494 0.818014288076222
22.04721301603052 372.23568107013375 0.8233264333165929
22.052440570983933 374.4399133238958 0.8262843111883289
22.057668125937347 373.28549585080754 0.8245626713368147
22.06289568089076 371.03074969574317 0.822433482228611
22.068123235844176 367.3994126125912 0.8188120925202471
22.07335079079759 365.96539043552343 0.8171448796585216
22.078578345751005 366.75830278711004 0.8181856089895436
22.08380590070442 361.5704547208373 0.8115028352037147
22.089033455657834 355.50936139092744 0.8037799301039343
22.09426101061125 352.9081476599907 0.8010688527996502
22.099488565564663 356.29999612107684 0.8051387069956326
22.104716120518077 359.3740385842256 0.8086408852623086
22.10994367547149 361.40170880548897 0.8101060859308632
22.115171230424906 359.4067357155883 0.80747149995565
22.12039878537832 355.8027779739341 0.8035099088599558
22.125626340331735 353.11396217058274 0.8001298348506714
22.13085389528515 351.16386028817493 0.7981045004341407
22.136081450238564 353.598874470998 0.80084672767408
22.141309005191978 350.18680182449987 0.7969221286684457
22.146536560145393 345.74159794078867 0.79189812180747
22.151764115098807 343.7098745753328 0.7895622702132492
22.15699167005222 341.5627981222877 0.7878765322859216
22.162219225005636 342.9671831031379 0.7895775374652596
22.16744677995905 341.8949929198095 0.7878166387965716
22.172674334912465 343.40347434547886 0.7891113315079126
22.17790188986588 342.9207136299698 0.7872193921319243
22.183129444819293 341.52003801963673 0.7859223305673386
22.188356999772708 342.0545867380125 0.7862716125296152
22.193584554726122 344.69221012965477 0.7893912943355375
22.198812109679537 347.5894099956634 0.7924483076837701
22.20403966463295 349.6393206195493 0.7944967976117782
22.209267219586366 349.9858994204928 0.7955119553583127
22.21449477453978 348.77726357917345 0.7944448939039638
22.219722329493194 349.30890735253814 0.7945280143236233
22.22494988444661 347.35608524553516 0.7918453573314995
22.230177439400023 346.0322977248338 0.7894414674440828
22.235404994353438 343.2488302056677 0.7867845451023808
22.240632549306852 342.85235181524394 0.7866582097418561
22.245860104260267 341.1285864079807 0.7847538730884432
22.25108765921368 332.08647247412574 0.7752118453042633
22.256315214167095 325.4723302413133 0.7665794182692822
22.26154276912051 320.55314528728337 0.7605225273916018
22.266770324073924 323.3753879327502 0.7635204098790764
22.27199787902734 324.1985194339962 0.7643658036731092
22.277225433980753 325.2100015203689 0.7663673161038176
22.282452988934168 322.5314828298547 0.7624261390224292
22.287680543887582 317.76059382997374 0.7562589696961386
22.292908098840996 312.32276493627666 0.7489667632192725
22.29813565379441 309.3110008946915 0.745494904197897
22.303363208747825 307.54293998058847 0.7447964472659048
22.30859076370124 308.76069295222646 0.7465527829315247
22.313818318654654 311.2080386088974 0.7498319075408335
22.31904587360807 313.5053342132037 0.7520092507543625
22.324273428561483 312.46957173107756 0.7509318198909045
22.329500983514897 311.2674909749557 0.7502924869554597
22.334728538468312 310.91133845471535 0.749298181763214
22.339956093421726 307.93139977697155 0.7454797856976433
22.34518364837514 305.68068387235087 0.7417281410293328
22.350411203328555 299.94462748196725 0.7343191952056489
22.35563875828197 298.5630985638833 0.7331532482638965
22.360866313235384 298.9104184066217 0.7333554903059879
22.3660938681888 299.76489676178176 0.7342981639876921
22.371321423142213 299.2130351556523 0.7331529812403673
22.376548978095627 295.5406479414204 0.7293860780600047
22.38177653304904 294.4154957994608 0.7291178483654798
22.387004088002456 290.59772700313135 0.7247469861639145
22.39223164295587 294.24940187477927 0.7282452024474649
22.397459197909285 294.49292400622926 0.7275592839828036
22.4026867528627 291.88609471338583 0.7246569633299574
22.407914307816114 291.46860394876546 0.7256357034258559
22.41314186276953 291.4236138491676 0.7264610784598644
22.418369417722943 293.2459914247634 0.7281853646591244
22.423596972676357 289.1672236422387 0.7222569354845594
22.42882452762977 284.55770349931964 0.7154162627356785
22.434052082583186 282.11736252602475 0.712951110998954
22.4392796375366 283.0070834045308 0.7138782284770894
22.444507192490015 282.58357210675945 0.7124502925768366
22.44973474744343 280.0836645572705 0.7098538148669901
22.454962302396844 276.7163860023143 0.7064042962769925
22.460189857350258 277.67487706150007 0.7079630166722849
22.465417412303673 277.9209096780928 0.7070668909998618
22.470644967257087 279.42968300099443 0.7084960109395473
22.4758725222105 278.4967497797243 0.7082168898740501
22.481100077163916 277.39220660064893 0.7084773817109095
22.48632763211733 278.64770005296623 0.7108479272593352
22.491555187070745 279.39741476676306 0.7117732867959404
22.49678274202416 279.3255395409213 0.7110578369070437
22.502010296977573 280.34763355024734 0.7124002281880347
22.507237851930988 278.04830991017997 0.7086715370560562
22.512465406884402 275.797136657802 0.705050460261375
22.517692961837817 274.17272768402177 0.7020470694055343
22.52292051679123 275.2101920882905 0.7042876124732282
22.528148071744646 278.7074475136349 0.7087293199985716
22.53337562669806 279.0599390211141 0.7082226305081767
22.538603181651474 275.0229895632633 0.7023151823377806
22.54383073660489 272.30468114123425 0.6984775729422836
22.549058291558303 272.37256808758804 0.699117141731645
22.554285846511718 273.7049121340632 0.7011919433330693
22.559513401465132 276.8495104255105 0.7053221239436366
22.564740956418547 274.547508503862 0.7030028568236403
22.56996851137196 275.4921878226557 0.7045003344130512
22.575196066325375 274.47673339956725 0.7036629303266622
22.58042362127879 276.6844731449554 0.7057334655978789
22.585651176232204 275.8641656288864 0.7032772315592974
22.59087873118562 276.48352102113944 0.7034389664668949
22.596106286139033 275.60885791079187 0.7026303749940086
22.601333841092448 275.8533616203928 0.703833273190153
22.606561396045862 280.97759804911635 0.7110737441724182
22.611788950999276 283.3930405837062 0.7139848695958966
22.61701650595269 282.9760180190459 0.7139201571742163
22.622244060906105 279.0444499237007 0.7083456524206355
22.62747161585952 273.93042645593516 0.7016381250870121
22.632699170812934 274.6788867985229 0.7020380968145665
22.63792672576635 274.16838273072426 0.7005535795424535
22.643154280719763 274.9758544575404 0.7013055702206091
22.648381835673177 276.58140450018425 0.7035416142829451
22.653609390626592 277.3039220997505 0.7044800938281968
22.658836945580006 277.7684742422921 0.7052342983219341
22.66406450053342 276.34920688921943 0.7041010532833923
22.669292055486835 276.2626118790407 0.7044659931243732
22.67451961044025 278.3463546226806 0.706429957316931
22.679747165393664 279.02303795051694 0.7066675816346614
22.68497472034708 281.532114685788 0.7103395284455738
22.690202275300493 281.12795489966635 0.7099423426674318
22.695429830253907 283.1065153691839 0.7123101328190303
22.70065738520732 282.73443524156056 0.710742792211867
22.705884940160736 283.0791975647243 0.7103667407893297
22.71111249511415 284.3108770361583 0.7114660068971587
22.716340050067565 286.2027315511215 0.714368813811809
22.72156760502098 287.77001050941277 0.7162399074366027
22.726795159974394 285.98385886387393 0.7137950044647794
22.73202271492781 287.4277903173673 0.7154355540917443
22.737250269881223 286.11015781477596 0.7151949307662088
22.742477824834637 289.16703431025036 0.7195282337096178
22.74770537978805 289.78197598420127 0.7202995443964848
22.752932934741466 292.4383938422502 0.722239784506301
22.75816048969488 294.4569485189819 0.7238216585939762
22.763388044648295 294.1895288546219 0.7234038718411213
22.76861559960171 293.8459048295307 0.7229558297878256
22.773843154555124 294.3698625884083 0.7239274286055638
22.779070709508538 296.72046235328423 0.7262673996036003
22.784298264461952 295.3622247839153 0.7246165014449004
22.789525819415367 295.3486618873958 0.7248033580745
22.79475337436878 294.4375662056444 0.723596166010304
22.799980929322196 298.1374093880529 0.727246024224234
22.80520848427561 300.2430212666463 0.7287143844526904
22.810436039229025 303.8784549518982 0.7323658971093057
22.81566359418244 307.8401792710238 0.7375311847849056
22.820891149135853 310.52488330543594 0.7405493646494559
22.826118704089268 314.1928957380748 0.7445640459391528
22.831346259042682 317.2771874081672 0.7485037347943903
22.836573813996097 320.80261435620577 0.7531107134314476
22.84180136894951 322.26425087832143 0.7553230834977461
22.847028923902926 321.72982820255737 0.7542317070128582
22.85225647885634 318.41472884443914 0.7501214975812861
22.857484033809754 321.30459676088196 0.753521426012205
22.86271158876317 321.93916813870857 0.7534266552859766
22.867939143716583 323.3519077246305 0.7538386382128229
22.873166698669998 325.84192446989687 0.7568665051674246
22.878394253623412 330.3579058380457 0.7622990485255169
22.883621808576827 331.7682544486518 0.7644134402530152
22.88884936353024 327.97027608766854 0.75920200042112
22.894076918483655 325.18195782186984 0.755903845958376
22.89930447343707 324.80324596143316 0.7560487635553198
22.904532028390484 326.55064485311476 0.7589736970654517
22.9097595833439 325.92316422546446 0.7579356008223365
22.914987138297313 326.16837031417856 0.7575504522762475
22.920214693250728 326.5331766178627 0.7576335633538361
22.925442248204142 326.7509677222503 0.7583461386277206
22.930669803157556 324.45912774472566 0.755434948118799
22.93589735811097 321.61998206857936 0.7519125951625074
22.941124913064385 322.1608322487794 0.7512757693297206
22.9463524680178 324.1043337144257 0.7540839265233206
22.951580022971214 326.61169498319924 0.7569741555686107
22.95680757792463 324.20064522900464 0.7545352040425234
22.962035132878043 319.4273508276221 0.7493265881455815
22.967262687831457 317.897394606125 0.7480121657774399
22.972490242784872 319.46506820987696 0.7504582473220233
22.977717797738286 323.7719498589497 0.7551198975570619
22.9829453526917 325.8855982908729 0.7572168076983317
22.988172907645115 327.45629743212845 0.7588271663079188
22.99340046259853 326.95124556870746 0.7576106991690688
22.998628017551944 327.8560870671664 0.7587335299079662
23.00385557250536 329.6354431022524 0.7609832958028975
23.009083127458773 329.1838499934262 0.7604795948891252
23.014310682412187 327.4692836911811 0.7588108179740422
23.0195382373656 324.02481668934456 0.7540294304146898
23.024765792319016 326.8329772003992 0.7569329430783804
23.02999334727243 328.95374109066387 0.7587535597117712
23.035220902225845 327.8962491876043 0.7576977180660596
23.04044845717926 325.10619169369505 0.7548889594270309
23.045676012132674 323.0774639286488 0.7526020283952153
23.05090356708609 323.8019838525846 0.7528576924777096
23.056131122039503 327.0075707497842 0.756166047675417
23.061358676992917 327.833726951265 0.7570832003971834
23.06658623194633 326.3666361988912 0.756945177371122
23.071813786899746 321.519402979672 0.7523281736299496
23.07704134185316 319.97635856181665 0.7510725470125703
23.082268896806575 317.88051630889163 0.7477558180786333
23.08749645175999 317.67963289844914 0.746872320647949
23.092724006713404 315.16323356629624 0.7438165399506492
23.097951561666818 316.579153822148 0.7453013786154636
23.103179116620232 316.2810111381613 0.7448508150596667
23.108406671573647 313.8120030861005 0.7409786592558003
23.11363422652706 311.6238209359032 0.738027327535068
23.118861781480476 310.0978724459526 0.7371496796354331
23.12408933643389 310.1067174587233 0.737345424530464
23.129316891387305 310.5629218177603 0.7373963461509011
23.13454444634072 310.76812100961496 0.7374560743885396
23.139772001294133 309.6817260060829 0.7361965381834307
23.144999556247548 310.80486971825417 0.7385267116198543
23.150227111200962 312.7759012327669 0.7404745633874602
23.155454666154377 312.9497168698487 0.7403974320805806
23.16068222110779 310.75384384392936 0.7382071601344704
23.165909776061206 309.01930130763316 0.7357618328579688
23.17113733101462 310.3445825567708 0.737759005345551
23.176364885968034 311.7539350409382 0.7383041384232613
23.18159244092145 311.3046266273395 0.739141824521059
23.186819995874863 310.56790558133844 0.7381109868005379
23.192047550828278 309.9162419967821 0.7370259453022455
23.197275105781692 311.6893369966438 0.7383168959949371
23.202502660735107 309.96814624097493 0.7357576163559824
23.20773021568852 307.8460014893476 0.7346055075782351
23.212957770641935 308.52191708398357 0.7363109287513953
23.21818532559535 307.763086804978 0.7353762319415339
23.223412880548764 307.15967661008153 0.7339108434368551
23.22864043550218 305.6613207965541 0.7309285293464179
23.233867990455593 306.6036310845558 0.7328569927002584
23.239095545409008 308.384002048328 0.7352291261532901
23.244323100362422 308.1185931968377 0.7351973085466627
23.249550655315836 311.24414021144 0.7379475033933574
23.25477821026925 309.52098194757434 0.735238325000114
23.260005765222665 309.0560293983565 0.7354957060713312
23.26523332017608 310.92470901428 0.7376304686801142
23.270460875129494 314.0325511434124 0.7411789682352711
23.27568843008291 318.1852076608348 0.745235307986724
23.280915985036323 316.4054933069725 0.7429310494592073
23.286143539989737 315.6732826153721 0.7421007631081662
23.291371094943152 318.4012763089014 0.7452153867509654
23.296598649896566 323.4045491880949 0.7515809568789743
23.30182620484998 323.48470775362546 0.7515855842886286
23.307053759803395 321.49994494137457 0.748954803471042
23.31228131475681 320.476516947396 0.7476706930915528
23.317508869710224 321.3966696273122 0.7486763154661614
23.32273642466364 323.4917464397348 0.7511134109519146
23.327963979617053 326.6584373761092 0.7546305275758693
23.333191534570467 327.3773643453244 0.7553509615833676
23.33841908952388 327.7940248737847 0.7558691218024565
23.343646644477296 327.4250915020298 0.7554261585478023
23.34887419943071 327.3089816413508 0.754848720586257
23.354101754384125 328.665178270628 0.7570317495179745
23.35932930933754 330.8318328009596 0.7593357341727518
23.364556864290954 332.40324664628923 0.7612479971134433
23.369784419244368 332.4737462917378 0.7607136650265821
23.375011974197783 331.1568260183756 0.7590917665407233
23.380239529151197 329.45733374280235 0.7578060567246138
23.38546708410461 331.2091029459779 0.7594783791757591
23.390694639058026 335.3520090249166 0.7636110219256874
23.39592219401144 336.1857185993635 0.7634701243823104
23.401149748964855 333.89145048745223 0.7613896737732502
23.40637730391827 328.50584040557834 0.7556862770581205
23.411604858871684 327.4453842868137 0.755156589984822
23.416832413825098 326.78734777600516 0.7537495049524634
23.422059968778512 323.7095209212408 0.7504446462541411
23.427287523731927 324.0222110685991 0.751113613382759
23.43251507868534 327.13395241048175 0.7553352002144738
23.437742633638756 330.14892335435354 0.7575087245241315
23.44297018859217 327.816619315185 0.7542490554454103
23.448197743545585 328.3313597520389 0.7546346725640511
23.453425298499 330.67396794468027 0.7575819437110826
23.458652853452413 332.92584180614864 0.7602794737211682
23.463880408405828 332.47384301280437 0.7591741485390875
23.469107963359242 329.58432240170976 0.7561470976702601
23.474335518312657 328.7692535774591 0.7555986583203845
23.47956307326607 329.0895524122106 0.7560873677489215
23.484790628219486 326.3779549172919 0.752465849333797
23.4900181831729 323.2490730494183 0.7485697265815292
23.495245738126314 318.1438041891624 0.743039300237935
23.50047329307973 318.75895983492063 0.7442493742137287
23.505700848033143 317.32977319698335 0.7427851019823071
23.510928402986558 317.31441691123047 0.7421884012774866
23.516155957939972 315.22093640512736 0.7396172482563352
23.521383512893387 313.9394374648687 0.7373010352244004
23.5266110678468 312.46599668369197 0.7362639196906643
23.531838622800215 313.8636780730264 0.7374434055322223
23.53706617775363 313.7325431490348 0.7376024707771895
23.542293732707044 313.1016290014122 0.7359963805084292
23.54752128766046 313.0835563363226 0.735703352133695
23.552748842613873 311.8598165758283 0.7339594489725793
23.557976397567288 313.975964951594 0.7360089074119777
23.563203952520702 311.47393193432123 0.732034348417384
23.568431507474116 312.53113247862495 0.7322980451968094
23.57365906242753 311.8703455355259 0.7316553256240611
23.578886617380945 312.7474540472981 0.732409059715826
23.58411417233436 309.8231644018456 0.7296819194110257
23.589341727287774 310.73986243200073 0.7306222493250181
23.59456928224119 314.14844097185477 0.7350121824271836
23.599796837194603 316.54373031735406 0.7370596421242196
23.605024392148017 316.15780233264917 0.7352819374759857
23.610251947101432 316.40889412135016 0.7345961400349621
23.615479502054846 317.24000094452657 0.7351386294240169
23.62070705700826 316.9088998440283 0.7346988918740001
23.625934611961675 316.849685923257 0.7352550120664194
23.63116216691509 314.5350400276859 0.7329210318983399
23.636389721868504 313.6730442472824 0.731924649121737
23.64161727682192 311.0975400222358 0.7290531545348612
23.646844831775333 310.77120481834123 0.7278411161389873
23.652072386728747 313.5371485711664 0.7309100808074429
23.65729994168216 315.62575175062284 0.7319825134783476
23.662527496635576 317.1421427980874 0.7336966292791891
23.66775505158899 317.2898068429638 0.7340140187873921
23.672982606542405 321.34347688119425 0.7386934181884912
23.67821016149582 324.69451104597465 0.7418480665511797
23.683437716449234 328.2767065383097 0.7447027909959962
23.688665271402648 331.9716705789703 0.7485275378801945
23.693892826356063 337.0351419740808 0.7537546430975399
23.699120381309477 337.79301575371045 0.7538797906924488
23.70434793626289 338.6881888283596 0.7543694473235394
23.709575491216306 340.77155413650877 0.756086949860216
23.71480304616972 340.80159569828317 0.7564665323430252
23.720030601123135 339.59813360037083 0.7548465817654803
23.72525815607655 337.1593451122792 0.7524373756680959
23.730485711029964 336.02746775472167 0.7513815752358523
23.735713265983378 335.5111066001723 0.7503719980876093
23.740940820936792 335.5175374369132 0.7503529979276399
23.746168375890207 337.3899853154579 0.7515081822690466
23.75139593084362 338.5523461835241 0.7525690937162054
23.756623485797036 342.9908516680189 0.7574955257969729
23.76185104075045 347.3745126377335 0.7620080879966744
23.767078595703865 352.17961058359134 0.7674198101022605
23.77230615065728 357.4793015542503 0.7723188675812748
23.777533705610693 362.6060359817517 0.7772792818666486
23.782761260564108 370.2310919224501 0.7849787200585387
23.787988815517522 374.23339214276916 0.7882414692755075
23.793216370470937 376.25974340601044 0.789915181619384
23.79844392542435 375.95233446919787 0.7890491586208718
23.803671480377766 374.93292162381624 0.7879338598314737
23.80889903533118 375.47023940699125 0.7885877618441998
23.814126590284594 372.1198279305231 0.7847485910748958
23.81935414523801 368.0749367305055 0.7801768856444117
23.824581700191423 361.504103058236 0.7725617573532468
23.829809255144838 355.5481897916863 0.7662147494491776
23.835036810098252 353.018892183241 0.7639653554985497
23.840264365051667 349.6463920035297 0.7607706812137317
23.84549192000508 346.4862652844116 0.7572078107796729
23.850719474958495 343.8179191980577 0.7527936702512653
23.85594702991191 344.1695501182401 0.7524132128005465
23.861174584865324 343.7513247900164 0.7515285001081785
23.86640213981874 342.3217453145103 0.7497294671506104
23.871629694772153 339.1114877075696 0.7467762669302687
23.876857249725568 337.44568910269703 0.7452264344452352
23.882084804678982 339.3416107447988 0.7472617728448759
23.887312359632396 340.1872831708473 0.7477976620930519
23.89253991458581 339.59716747491615 0.7463204805973405
23.897767469539225 338.10283982752526 0.7447841714032695
23.90299502449264 338.5345162089816 0.744801057278934
23.908222579446054 337.85645144293153 0.7439424978393
23.91345013439947 337.680831124604 0.7436991768688084
23.918677689352883 338.12144233826996 0.7441417898604474
23.923905244306297 339.3805021036673 0.7459020038195586
23.929132799259712 340.9105855061247 0.7478222291280017
23.934360354213126 338.1786952267957 0.744853066044462
23.93958790916654 335.1534560546086 0.7405867052595355
23.944815464119955 334.7421754408036 0.7391823090433586
23.95004301907337 334.8654787633722 0.7391823908590022
23.955270574026784 336.19757169697795 0.7401972604509355
23.9604981289802 337.00354279375114 0.7415627174763608
23.965725683933613 341.35746191550936 0.7464730332874211
23.970953238887027 343.02220848951896 0.7488123927489333
23.97618079384044 343.93796536729633 0.7500561709997263
23.981408348793856 343.2640301231341 0.7496693774621483
23.98663590374727 347.2370685354391 0.7541796399998858
23.991863458700685 351.6495284643003 0.757972252199712
23.9970910136541 353.13917105498444 0.7589641548575475
24.002318568607514 355.01169844109523 0.7611309317762929
24.007546123560928 355.77061414863374 0.7613721491946376
24.012773678514343 357.96545337636763 0.7640375206883839
24.018001233467757 359.86069192629213 0.7651876603938271
24.02322878842117 363.2170937690969 0.7688207088820151
24.028456343374586 365.8538623481739 0.7716378107333818
24.033683898328 365.66690656025105 0.7715275940236944
24.038911453281415 367.2170601719901 0.7742910475809909
24.04413900823483 369.8367470930191 0.7773767025241484
24.049366563188244 370.23546498982233 0.778238738322609
24.054594118141658 372.76477327140583 0.7806102740583994
24.059821673095072 374.3464068770921 0.781838716337815
24.065049228048487 378.4584923370634 0.7862949384684375
24.0702767830019 378.04614211642513 0.799897811241158
24.075504337955316 379.8844471235182 0.8121300487523877
24.08073189290873 376.3765904084151 0.8153561189108642
24.085959447862145 373.53507110186365 0.8186747315841676
24.09118700281556 366.7287985882891 0.8171080396481265
24.096414557768973 360.81549421223536 0.8159376646851236
24.101642112722388 355.7261127877694 0.8149559128448514
24.106869667675802 353.18480423478485 0.8158296457241055
24.112097222629217 348.6430284241371 0.8140774908989804
24.11732477758263 344.4365363646354 0.8120270314986319
24.122552332536046 339.68029520129926 0.8102170260782718
24.12777988748946 338.9687889062942 0.8130684231516878
24.133007442442874 336.58364519729105 0.8139421215706356
24.13823499739629 335.13914915623695 0.8162601992380683
24.143462552349703 334.1608702180373 0.8187208293942465
24.148690107303118 331.2362180727507 0.818471994922148
24.153917662256532 328.9465219363102 0.8194926978853928
24.159145217209947 325.4322962075768 0.8177261198872819
24.16437277216336 327.78412075028893 0.8240463017313435
24.169600327116775 330.25249402684767 0.8296224955341687
24.17482788207019 329.44147425905754 0.831430806807983
24.180055437023604 327.8951850855381 0.8319895997319736
24.18528299197702 322.4990135072636 0.82700714435675
24.190510546930433 318.10740049968626 0.8243188364482011
24.195738101883848 313.12623557443254 0.8211513073112676
24.200965656837262 315.1954266851136 0.8267652372682944
24.206193211790676 319.5451794565046 0.8350681245322457
24.21142076674409 325.24683513438225 0.8455386519111537
24.216648321697505 324.09670813168765 0.8471872112294848
24.22187587665092 324.22101996331867 0.850439385591845
24.227103431604334 322.43734825627865 0.8505369139196158
24.23233098655775 318.56781635639624 0.848379594552912
24.237558541511163 318.1551643515261 0.8507944257961498
24.242786096464577 317.17737087657105 0.8528717127250256
24.248013651417992 316.5299069401868 0.8537508407059805
24.253241206371406 310.69978677847905 0.8474883946320132
24.25846876132482 308.9410326314055 0.8470160499655967
24.263696316278235 309.3111837865409 0.8489745176695863
24.26892387123165 312.9082071094466 0.8563719491721346
24.274151426185064 314.0171960466716 0.8589598698766583
24.27937898113848 317.9109272248439 0.8659329045592874
24.284606536091893 317.6602593170872 0.8668666045128328
24.289834091045307 318.53825481493783 0.8708473729773462
24.29506164599872 314.8170843556893 0.8683466299586349
24.300289200952136 318.2543643566858 0.8751326403200782
24.30551675590555 318.12587962465074 0.8773262912942332
24.310744310858965 322.1120958616691 0.8847754294502608
24.31597186581238 321.9180013929084 0.8877112467247125
24.321199420765794 321.0847144366182 0.8880949374128826
24.326426975719208 324.15091216784697 0.894084516651045
24.331654530672623 328.33110089801096 0.901040319071833
24.336882085626037 334.9506549316456 0.9110453444916919
24.34210964057945 337.5218663660365 0.9165878662632089
24.347337195532866 335.40017101811713 0.915698126812855
24.35256475048628 331.1764766277396 0.9135090339550678
24.357792305439695 325.75783965864565 0.9088322600540425
24.36301986039311 323.0282820601832 0.9069133708527468
24.368247415346524 325.54360567922595 0.9120850812121984
24.373474970299938 329.387459076596 0.9191578659041454
24.378702525253352 329.3434956235241 0.9215476781954413
24.383930080206767 329.827748461461 0.9243340025477377
24.38915763516018 331.32079959861056 0.9284711219649388
24.394385190113596 330.9716158210029 0.9300225682241999
24.39961274506701 330.01460559187836 0.9314127495021486
24.404840300020425 329.88502504278887 0.9338240625599501
24.41006785497384 337.4720219830637 0.9483576654216531
24.415295409927253 340.5893100844461 0.9541087387145566
24.420522964880668 336.18484058063683 0.9510623143304564
24.425750519834082 333.68229097350246 0.9489081142201592
24.430978074787497 329.6788249497177 0.9466654330881341
24.43620562974091 329.69846283000385 0.9493501165456085
24.441433184694326 325.0713432427341 0.9449046619527113
24.44666073964774 326.1983051463757 0.9492478237761499
24.451888294601154 330.2290122241858 0.9567567152102416
24.45711584955457 337.3539443278596 0.9689853845082368
24.462343404507983 338.6087221621573 0.9729483690420747
24.467570959461398 336.56394405856884 0.9725435996392223
24.472798514414812 335.83805578293465 0.9731354361803256
24.478026069368227 337.13910134267144 0.9772944258238699
24.48325362432164 337.2040945618254 0.980911744976665
24.488481179275055 336.08838715016464 0.9827174747402726
24.49370873422847 338.4046043148136 0.9883927546952627
24.498936289181884 342.0643047136933 0.9950990031298027
24.5041638441353 340.19685558580983 0.9943685622181546
24.509391399088713 335.8444454926232 0.9896682777288226
24.514618954042128 328.57416714792765 0.9812800753110312
24.519846508995542 330.3909971526107 0.9872154648001853
24.525074063948956 330.2845529111819 0.9901896457942239
24.53030161890237 331.17760090904756 0.9945818818198634
24.535529173855785 332.04885844655803 0.9976471515506187
24.5407567288092 326.8710417753027 0.9921319769940274
24.545984283762614 324.53327824573716 0.9907871760962352
24.55121183871603 321.1437228649003 0.9872580261177402
24.556439393669443 326.30158665520185 0.9969524316216769
24.561666948622857 325.57738151650074 0.9984772498389864
24.566894503576272 324.73868640083214 1.000090097126788
24.572122058529686 322.3812997221833 0.9994630589608792
24.5773496134831 324.92682288061275 1.0062189044555991
24.582577168436515 323.8795183410539 1.0078419737911615
24.58780472338993 323.54950635975155 1.0096799094202935
24.593032278343344 327.4305045921444 1.0188371537666148
24.59825983329676 329.8443460045094 1.0241635316758475
24.603487388250173 327.02513670854756 1.0243254298658397
24.608714943203587 320.9459980026355 1.0172903450740207
24.613942498157 317.19763883371803 1.014507564092246
24.619170053110416 317.3119111335485 1.0147296123151168
24.62439760806383 313.94497240214923 1.0111962515712352
24.629625163017245 311.23022615964993 1.00817251706353
24.63485271797066 311.6895509551685 1.0123841412290873
24.640080272924074 314.09318549934864 1.0194405438110523
24.645307827877488 317.51286194624356 1.0281930264539558
24.650535382830903 318.7303785540816 1.0332375217015723
24.655762937784317 317.8095024952464 1.0343486308340701
24.66099049273773 316.88433293248727 1.0352626682436417
24.666218047691146 316.58317236945607 1.0381152950532897
24.67144560264456 317.9878495968212 1.0431951188045945
24.676673157597975 318.45423356686024 1.0466549386490707
24.68190071255139 319.1939118518903 1.0501001863461472
24.687128267504804 319.4421698850874 1.0529895320750753
24.692355822458218 318.5745375359619 1.0551130364021717
24.697583377411632 315.18139520670314 1.0523069599935277
24.702810932365047 312.50860591387556 1.0496120356439533
24.70803848731846 308.7890648353263 1.0450429082768904
24.713266042271876 305.4854320431223 1.0424869318279135
24.71849359722529 307.3226695758295 1.049031649403642
24.723721152178705 309.649399352258 1.0560392210199019
24.72894870713212 316.48373945620125 1.068969543205059
24.734176262085533 315.4735755270125 1.0691437847798915
24.739403817038948 317.2330960414302 1.0733435926618444
24.744631371992362 314.7353572089814 1.072347689304094
24.749858926945777 314.9589665612318 1.0759555137536756
24.75508648189919 313.039258287985 1.076257535885313
24.760314036852606 310.77278375612593 1.0752653282924767
24.76554159180602 311.0160399668924 1.0765985931407944
24.770769146759434 311.8165047639085 1.0812214943140144
24.77599670171285 314.37347027165254 1.0881675088489002
24.781224256666263 312.60947456527634 1.0886499361362874
24.786451811619678 312.1422317863676 1.0905183571755745
24.791679366573092 308.3798807178337 1.0863551407057173
24.796906921526507 308.3558728192213 1.0902208962303632
24.80213447647992 309.03057663357737 1.09777423804282
24.807362031433335 309.7360833226584 1.101811554134555
24.81258958638675 311.5450206429158 1.1072583181595943
24.817817141340164 310.30297076272666 1.1042834776040347
24.82304469629358 310.964197277391 1.1085038694116103
24.828272251246993 311.8333664091854 1.1136589591328185
24.833499806200408 309.6871979487212 1.1125310920758267
24.838727361153822 309.68295141730164 1.114183681783905
24.843954916107236 309.1923153501991 1.114572162399093
24.84918247106065 314.6263374219986 1.1270743168469217
24.854410026014065 317.7568902627572 1.1358697085530047
24.85963758096748 322.55794772792774 1.148113112179683
24.864865135920894 325.54641139791363 1.1559531959411178
24.87009269087431 329.84758909701173 1.1673506124479005
24.875320245827723 333.3593561905462 1.1752860485871524
24.880547800781137 338.05860645855375 1.1875654363717971
24.885775355734552 339.6722814815354 1.1920667431042296
24.891002910687966 344.1045411973225 1.2031314394431236
24.89623046564138 343.5978723563648 1.2060657441742362
24.901458020594795 339.21420107242034 1.2018130458151806
24.90668557554821 336.20204115853477 1.2005645698920853
24.911913130501624 334.89279346253807 1.2012295472099148
24.91714068545504 335.18904818751037 1.2048704053560453
24.922368240408453 330.5749469340278 1.2002380694788042
24.927595795361867 329.79634293329275 1.203355895915448
24.93282335031528 329.5775873542515 1.20682670175451
24.938050905268696 330.89835202941657 1.2115241968431487
24.94327846022211 331.41996511068197 1.217063249680244
24.948506015175525 328.2733224829075 1.2183206487181968
24.95373357012894 328.2093350522064 1.2223474694501462
24.958961125082354 328.2008954156758 1.223739044026539
24.964188680035768 329.8914531184663 1.227109555073011
24.969416234989183 325.92149976329694 1.2235092047747365
24.974643789942597 325.5054691009544 1.2265463983750575
24.97987134489601 323.4373055411116 1.2260197631810876
24.985098899849426 328.69906591573016 1.2394820092971053
24.99032645480284 327.6034610168075 1.2402908186790038
24.995554009756255 324.97783352552943 1.237840329826714
25.00078156470967 322.8991627485253 1.237518596466945
25.006009119663084 320.09915702131286 1.2375547201229404
25.011236674616498 321.1738740382432 1.2443909300336253
25.016464229569912 321.6544820198497 1.2489163435341752
25.021691784523327 325.4031964282259 1.2585574736303107
25.02691933947674 329.4261405609982 1.2699826930162461
25.032146894430156 328.8373039930306 1.271373412527801
25.03737444938357 327.5231338883837 1.2712459483792067
25.042602004336985 324.15638383945577 1.2685328167393835
25.0478295592904 330.4302699735459 1.2858970167565527
25.053057114243813 336.19036178533133 1.3009435212893825
25.058284669197228 336.5993269977562 1.3056642452589824
25.063512224150642 332.6763435867525 1.3003084641664753
25.068739779104057 328.5051105877134 1.2976125630696185
25.07396733405747 328.212162119893 1.3015703362433242
25.079194889010886 330.87175310016863 1.3116296513383014
25.0844224439643 328.06501343172204 1.308475131931046
25.089649998917714 330.9668108950077 1.3179280275002392
25.09487755387113 333.34645815412335 1.3281682603732914
25.100105108824543 342.67479090011744 1.3523516324786677
25.105332663777958 343.13763676308383 1.3602600448175728
25.110560218731372 339.49417282010853 1.3545570318708888
25.115787773684787 335.2613234733497 1.35087773628115
25.1210153286382 332.26319334255356 1.3455479586271886
25.126242883591615 338.27739937880693 1.3620794368443805
25.13147043854503 337.9015165735308 1.3642973685005393
25.136697993498444 341.80949943775363 1.3763789346797946
25.14192554845186 344.5097900114161 1.386445004410077
25.147153103405273 348.196544946133 1.3997044805303591
25.152380658358688 355.26830553775403 1.418703319160353
25.157608213312102 352.3639752815587 1.4185693606613652
25.162835768265516 349.26071139852866 1.4167392098416804
25.16806332321893 348.9779896092601 1.4213952489466302
25.173290878172345 350.84428398467924 1.428763073970477
25.17851843312576 351.0340411586475 1.433221432768994
25.183745988079174 352.9268183357175 1.4417382031255987
25.18897354303259 355.89951229052144 1.4530092424223318
25.194201097986003 356.51957552250684 1.4602102378006663
25.199428652939417 347.883239700601 1.4461591244656238
25.204656207892832 341.508847532716 1.438599670239602
25.209883762846246 339.67867130112637 1.4407468929172882
25.21511131779966 346.78711779540845 1.4599769501979518
25.220338872753075 351.27817715550725 1.4741636985667292
25.22556642770649 352.69741001099516 1.480479984540291
25.230793982659904 345.66991510341086 1.4718066609129672
25.23602153761332 341.9351789363707 1.4687048154173816
25.241249092566733 342.95448681721354 1.4791482678274517
25.246476647520147 348.47267316534464 1.4945021226705923
25.25170420247356 349.6824844616233 1.5016903438995526
25.256931757426976 349.85158790445956 1.5064370408680923
25.26215931238039 345.70514214405284 1.5058499351295491
25.267386867333805 341.85661807391176 1.5047521698570014
25.27261442228722 339.60602816382635 1.5041473872804898
25.277841977240634 349.1825076765304 1.5311972181935458
25.283069532194048 352.0903641909446 1.5425623025497426
25.288297087147463 354.66521907642635 1.554357134714961
25.293524642100877 346.15887058053033 1.539468449123208
25.29875219705429 344.86223538841915 1.542255003606074
25.303979752007706 336.06684708827026 1.5289783475391783
25.30920730696112 335.57006136246787 1.537488242051713
25.314434861914535 328.5307874210775 1.528908637726995
25.31966241686795 329.5273903279173 1.5365428104691645
25.324889971821364 328.24690439048334 1.5379729736445273
25.330117526774778 328.0002809464275 1.5398134690464422
25.335345081728192 325.4453763321904 1.5400129995734813
25.340572636681607 323.2115256320944 1.5387999541796054
25.34580019163502 327.91305197428784 1.5581836312782933
25.351027746588436 329.4740226755737 1.569157470979381
25.35625530154185 335.76905053565997 1.591706811082004
25.361482856495265 329.8508962490884 1.5816811984551418
25.36671041144868 333.6265904906442 1.598272328445928
25.371937966402093 335.5822960485268 1.608189227115855
25.377165521355508 347.1812755347201 1.6430250628060858
25.382393076308922 349.6133642665217 1.6528245551931675
25.387620631262337 345.89781745426257 1.6561546735916446
25.39284818621575 330.4710412876298 1.6268773746906344
25.398075741169166 324.84686409674987 1.6200229458800244
25.40330329612258 323.6040121284974 1.621878884839168
25.408530851075994 324.17515196890685 1.6331333193215432
25.41375840602941 333.2509479567747 1.6670474879203967
25.418985960982823 336.1926137427632 1.6814751647835022
25.424213515936238 340.72417886693603 1.700310078135627
25.429441070889652 331.2113973759217 1.6822321126789312
25.434668625843067 331.441027874008 1.6900040714505244
25.43989618079648 329.91630645621285 1.688525574261628
25.445123735749895 333.8103969376291 1.7035152285663528
25.45035129070331 337.08197723943385 1.7202609048033735
25.455578845656724 339.7672508566169 1.7351990483458521
25.46080640061014 344.2474513833458 1.7553020286984773
25.466033955563553 336.6751327855514 1.7404123459107497
25.471261510516968 333.12809310861826 1.740977353226738
25.476489065470382 340.74048255970865 1.7682445925635295
25.481716620423796 343.52715578993923 1.7886884821807496
25.48694417537721 352.34704922498463 1.8203277124248824
25.492171730330625 344.4504457878367 1.8102937563052262
25.49739928528404 350.7583850763842 1.8320311299520702
25.502626840237454 358.24271706009546 1.8598105468487462
25.50785439519087 367.9579353476327 1.8936331236776343
25.513081950144283 366.9199294075004 1.900552895885467
25.518309505097697 359.1955799471639 1.892547302909727
25.523537060051112 356.2626165781371 1.8943410860902452
25.528764615004526 359.68598242783656 1.9170335129453246
25.53399216995794 366.9782633756368 1.9441164160169966
25.539219724911355 368.54743950437154 1.9604424285632103
25.54444727986477 367.94213602684323 1.9647995441023152
25.549674834818184 366.84749022772394 1.973714939101205
25.5549023897716 367.34344113547456 1.9837450739790743
25.560129944725013 364.4173711238963 1.991547702128308
25.565357499678427 358.1500266662774 1.9864277923744669
25.57058505463184 360.06061178577386 2.0057910508174372
25.575812609585256 367.2668735464827 2.034078186243706
25.58104016453867 373.5419535036388 2.0620568832208606
25.586267719492085 373.5750309906787 2.0757056708606427
25.5914952744455 368.58693723573504 2.0716997097189873
25.596722829398914 364.25954116246885 2.074040043971644
25.601950384352328 356.54615206707876 2.058665998180648
25.607177939305743 358.374011339847 2.080322936710165
25.612405494259157 356.2045652809121 2.0834324185686235
25.61763304921257 358.2242046520201 2.1050089052302874
25.622860604165986 354.4246216749465 2.1059422940965127
25.6280881591194 347.19453185311863 2.1020678624321545
25.633315714072815 340.3334302288919 2.0945335499714974
25.63854326902623 333.106138511883 2.085773639053975
25.643770823979644 330.14942387881524 2.087294900466084
25.648998378933058 334.11651406912097 2.1118590432944435
25.654225933886472 337.1409228589952 2.138562737018869
25.659453488839887 340.3686656037891 2.160404950567357
25.6646810437933 337.8084221532383 2.175761882001644
25.669908598746716 339.54989931154296 2.195688293508831
25.67513615370013 333.05629477074484 2.197138552257375
25.680363708653545 332.4700850262842 2.2051103592659804
25.68559126360696 331.2990217838888 2.2204512194859536
25.690818818560373 336.31342700940434 2.249599703657063
25.696046373513788 339.85143767937166 2.278137780520084
25.701273928467202 340.9714238656238 2.2952358160368616
25.706501483420617 338.0886902696088 2.301645766811155
25.71172903837403 335.3047143785586 2.3129417542725705
25.716956593327446 341.33798228974524 2.3553796763481554
25.72218414828086 348.6764494381339 2.4157063875096245
25.727411703234274 351.15208930775344 2.449581998859089
25.73263925818769 343.1896242857458 2.4476441541331067
25.737866813141103 336.6765229625825 2.4318907470280515
25.743094368094518 338.0383476474788 2.456332215206708
25.748321923047932 330.73239574066093 2.4485526059295126
25.753549478001347 331.3628482207943 2.4748987405381446
25.75877703295476 334.50202161299956 2.5036581913406994
25.764004587908175 336.0463580087874 2.5230607017505853
25.76923214286159 331.3291185539269 2.5318288284311348
25.774459697815004 317.20436694551495 2.4974271758418993
25.77968725276842 319.52866409599613 2.5437660648420524
25.784914807721833 321.841300090286 2.5823549006919393
25.790142362675248 332.7157910370119 2.658564917355544
25.795369917628662 333.7185648782505 2.68426949021885
25.800597472582076 339.18700700200907 2.7323834774348614
25.80582502753549 334.6297975320141 2.738510522009539
25.811052582488905 325.71037896703774 2.7325735978119954
25.81628013744232 329.6035243786515 2.7819042709257435
25.821507692395734 330.60313260103453 2.8338424616592497
25.82673524734915 338.0136689583377 2.910137263731865
25.831962802302563 334.49439251620464 2.919143994166786
25.837190357255977 333.1428655434573 2.9384183678361335
25.84241791220939 323.6914644514291 2.9166630751109524
25.847645467162806 330.6782057471873 2.9935120525908543
25.85287302211622 336.35184429675064 3.052299715459805
25.858100577069635 355.7207346839326 3.189751658032919
25.86332813202305 354.4899491566939 3.2215059462810043
25.868555686976464 347.173055960864 3.242290695593626
25.87378324192988 339.0857843882358 3.257532232241647
25.879010796883293 337.35010033767094 3.308934112255907
25.884238351836707 353.9366346689761 3.4436575340473565
25.88946590679012 351.6755919528846 3.4785084751072444
25.894693461743536 368.8271277637432 3.6196613364457364
25.89992101669695 358.94186067806993 3.625732363098813
25.905148571650365 370.12376997797406 3.758927529577088
25.91037612660378 361.6173634622261 3.775224614085406
25.915603681557194 355.4846602107851 3.8270559745607544
25.920831236510608 337.54341277576793 3.805728793467506
25.926058791464023 336.2933192964173 3.9067474884220244
25.931286346417437 343.7470264018436 4.026706849258371
25.93651390137085 357.9025787483898 4.209075855700837
25.941741456324266 353.40102080806184 4.252014491915504
25.94696901127768 344.9385436212565 4.31096101905459
25.952196566231095 334.6929152047255 4.364310160385509
25.95742412118451 333.6786413219249 4.471928600177711
25.962651676137924 337.6212851415317 4.605463957616245
25.967879231091338 337.9774148354649 4.683869747742134
25.973106786044752 351.42104065841824 4.853808727610502
25.978334340998167 347.4668895237943 4.901602388617451
25.98356189595158 337.13066324077414 4.920555905209457
25.988789450904996 347.01334952031334 5.063276265351419
25.99401700585841 367.30470456741244 5.326757560770142
25.999244560811825 398.6109425782391 5.622231092082422
26.00447211576524 404.0897944294982 5.810971140407869
26.009699670718653 375.7674502117245 5.68263169406386
26.014927225672068 357.62247950035015 5.691496219698178
26.020154780625482 350.22388780823337 5.731755857168476
26.025382335578897 355.18511017715053 5.924934713409123
26.03060989053231 364.6482900617224 6.1358802981334675
26.035837445485726 357.6022683064199 6.235627931934507
26.04106500043914 358.41201324609466 6.41410289204832
26.046292555392554 362.7343385976598 6.619986766640963
26.05152011034597 377.97445490941453 6.988355101715551
26.056747665299383 381.8274020485456 7.203449804254374
26.061975220252798 385.31255903068524 7.54509179192997
26.067202775206212 360.67163423622753 7.555235245813445
26.072430330159627 361.0053217788626 8.115562858996773
26.07765788511304 326.203182767353 7.954687323713975
26.082885440066455 304.2997114555962 8.098696627649183
26.08811299501987 292.23692906625615 8.054668066950285
26.093340549973284 293.2013230397914 8.596114011933867
26.0985681049267 345.6090025111017 9.88405761266914
26.103795659880113 333.3112480347967 10.445809641196178
26.109023214833528 295.43733075757984 10.717421160899091
26.114250769786942 221.38663936259894 10.164864338414288
26.119478324740356 204.49071547654233 11.27795730644049
26.12470587969377 275.802397842853 14.963550037824636
26.129933434647185 299.308726238196 21.54867584878989
26.1351609896006 308.06698794915167 30.925440399266346
