# Supplementary material for: Unraveling metal effects on CO2 uptake in pyrene-based metal-organic frameworks
Source: Nat Commun. 2025 Feb 11;16:1516. doi: 10.1038/s41467-025-56296-w (PMC11814143; doi:10.1038/s41467-025-56296-w)
Supplement: Supplementary file 3 — Source Data [file 41467_2025_56296_MOESM3_ESM.zip › SourceCode/SuppInf/FigureS5_Ga-TBAPy_InSitu_VariableT_PXRD/Data/GaTBAPy_0012p.dat]

0.002613777476707968 21.975896944380818 7.3561920954490905
0.007841332430123905 23.13611385633501 8.645604769814186
0.01306888738353984 22.91928322787145 6.481674483199565
0.018296442336955775 18.128257656251016 4.04965309484159
0.02352399729037171 16.72709429441095 3.2067853560216126
0.028751552243787646 16.192801355434693 2.5006810818920777
0.03397910719720358 16.472593102744394 2.0611310387641164
0.03920666215061952 16.624328124535417 1.9625837922834881
0.04443421710403546 18.734572061807267 2.072851352171763
0.0496617720574514 20.706485644194604 2.1604012359016607
0.054889327010867336 21.5475714553334 2.2656630326391762
0.060116881964283275 20.972112484456087 2.406292865593443
0.06534443691769921 16.541554081437567 2.0232358911816775
0.07057199187111515 14.24173700861056 1.7187375657861372
0.07579954682453109 15.535973134603795 1.6805639748648464
0.08102710177794703 18.345275480845608 1.6389128493437568
0.08625465673136297 18.416848764885078 1.616773123881605
0.09148221168477891 17.579274994270403 1.505111818205285
0.09670976663819485 16.68360828779429 1.387463851128568
0.10193732159161079 18.49386564391836 1.4624906964039646
0.10716487654502672 19.6621705455233 1.5558092824636114
0.11239243149844266 22.813579066141504 1.687984527297731
0.1176199864518586 24.74455744622719 1.704702016644718
0.12284754140527454 22.535782840770793 1.4653896534948887
0.12807509635869047 22.678289193706632 1.3535643610175891
0.1333026513121064 21.83861001428439 1.2976536193957016
0.13853020626552232 22.067811816185312 1.313385893582958
0.14375776121893824 21.354423851304585 1.3608110024369668
0.14898531617235417 18.543377651463523 1.292271932505
0.1542128711257701 16.718342265416616 1.2533770963837758
0.15944042607918602 19.235026867725026 1.321558024140262
0.16466798103260194 20.793743332501275 1.310105994559158
0.16989553598601786 21.549456982282358 1.2593899590349633
0.1751230909394338 19.54601147980709 1.132570655117572
0.18035064589284971 17.87790389265736 1.0451235903640976
0.18557820084626564 17.325354644004914 1.0081539884744586
0.19080575579968156 16.940845981782815 1.0148804229123543
0.1960333107530975 16.5981959480929 1.012128163549695
0.20126086570651341 16.77718482546045 1.0017366142852382
0.20648842065992934 17.2749544550964 0.9851901334727013
0.21171597561334526 16.3144510607883 0.921902233915511
0.2169435305667612 17.158399675452113 0.8891420528138554
0.22217108552017711 18.107857415579918 0.895427240909628
0.22739864047359304 19.187524883446223 0.9277967790809246
0.23262619542700896 20.944026425309335 0.9643571456088579
0.2378537503804249 21.53379322984069 0.9720138171226476
0.2430813053338408 20.11079371396775 0.9223682896061074
0.24830886028725674 20.004072889328462 0.9162707147090233
0.25353641524067266 18.804245371877965 0.8649314572406764
0.2587639701940886 19.102692056515316 0.8781500076974625
0.2639915251475045 19.450738205208637 0.8935398993175291
0.26921908010092044 19.71472076332287 0.8829237564986434
0.27444663505433636 19.748739823612063 0.8741827329533903
0.2796741900077523 18.809363477404798 0.8348055620697501
0.2849017449611682 17.509482920778193 0.8080793104229369
0.29012929991458414 16.78900710360257 0.7883777370651854
0.29535685486800006 17.72262306657658 0.8344329177928432
0.300584409821416 18.71414472317426 0.8348078886095852
0.3058119647748319 17.845297768793294 0.7975692115915567
0.31103951972824784 17.605772032192178 0.791143700399937
0.31626707468166376 15.948419294896922 0.7334845967402487
0.3214946296350797 15.369055336724955 0.7289909336335322
0.3267221845884956 15.947229380011118 0.7616666672651898
0.33194973954191154 16.962929331058348 0.7974615507352406
0.33717729449532746 17.1429253421223 0.8079020275250913
0.3424048494487434 16.526745766406773 0.7839328550029616
0.3476324044021593 16.353507962566212 0.7798863533640918
0.35285995935557524 16.61016272839285 0.7924701366865787
0.35808751430899116 17.772576313270687 0.832026223306801
0.3633150692624071 19.867338446381293 0.8787518911445746
0.368542624215823 20.944038691853063 0.8737007107062453
0.37377017916923894 20.423167833986003 0.8419365014309474
0.37899773412265486 20.182032167862186 0.8391308638939154
0.3842252890760708 19.783044789185286 0.8599324114531615
0.3894528440294867 20.15258191339973 0.8895862361094554
0.39468039898290264 19.978044126610683 0.8734672436825099
0.39990795393631856 20.41252842446116 0.8566877168320195
0.4051355088897345 19.358775325513427 0.8189197586449256
0.4103630638431504 20.22086496258951 0.8229058382279691
0.41559061879656634 19.398606267232797 0.8201889728944893
0.42081817374998226 19.672337353231057 0.8434941416915338
0.4260457287033982 20.101327067623508 0.8813332561208073
0.4312732836568141 20.97475903739424 0.8795787413262239
0.43650083861023004 21.953912338571993 0.8866184615578141
0.44172839356364596 22.002914891443247 0.8747018845336614
0.4469559485170619 20.0423567982941 0.8046580309122487
0.4521835034704778 19.104055312790567 0.8035551166128448
0.45741105842389373 19.173068031262623 0.8137654001187139
0.46263861337730966 19.978090639190132 0.8220462326197717
0.4678661683307256 20.702806934600375 0.8287064212925582
0.4730937232841415 21.029808233354615 0.7947348485559467
0.47832127823755743 21.821809981798037 0.7872304187401741
0.48354883319097336 21.595860269624293 0.7815744569181139
0.4887763881443893 20.507495014991743 0.7710504095346962
0.4940039430978052 18.894714083164754 0.7542273886625762
0.49923149805122113 17.569054572826435 0.7264479855551383
0.5044590530046371 17.32900740364261 0.736638857142042
0.5096866079580531 17.310388449251104 0.7399860381675633
0.5149141629114691 18.226912846234452 0.7580167925092796
0.5201417178648851 19.080716612952642 0.7723494371120456
0.525369272818301 19.250717188005147 0.7600936826575716
0.530596827771717 19.5020617355103 0.7514287492521194
0.535824382725133 19.09824828453727 0.7556037452540958
0.541051937678549 18.854033716406594 0.7565009101897248
0.546279492631965 18.15155173019887 0.7431627652108451
0.5515070475853809 19.334213342333925 0.7706539801742323
0.5567346025387969 19.78537498777719 0.7709463039019072
0.5619621574922129 19.44488714330562 0.7418020550881791
0.5671897124456289 19.052322770961478 0.7260122492975076
0.5724172673990449 18.216462394893387 0.7020846713886519
0.5776448223524608 19.175432082966708 0.7174371203916086
0.5828723773058768 19.92946509670336 0.731633443189496
0.5880999322592928 19.82432964610175 0.7344565432176501
0.5933274872127088 19.25728123382761 0.7388299501792461
0.5985550421661248 18.380363954400448 0.7297489237435925
0.6037825971195407 18.731357030708672 0.7302418528036541
0.6090101520729567 19.376523836938706 0.7302682974832703
0.6142377070263727 20.059919750921576 0.7315596642121761
0.6194652619797887 20.051720980082045 0.7252259019796973
0.6246928169332047 19.47847931446679 0.7195339590531742
0.6299203718866206 20.159399468823263 0.7373166317555934
0.6351479268400366 19.69960565221256 0.7282514417911957
0.6403754817934526 19.726551958347088 0.721488399203955
0.6456030367468686 19.36004619405878 0.7090243468365174
0.6508305917002846 19.003636995374514 0.6942916098611535
0.6560581466537005 20.31739366689137 0.7117932341349502
0.6612857016071165 20.86950776802525 0.7290617156974517
0.6665132565605325 21.449890955810947 0.7325399989872746
0.6717408115139485 20.91071710776713 0.7226649795310744
0.6769683664673645 20.852112710353456 0.713592405129145
0.6821959214207804 20.85126997083981 0.7067578590887937
0.6874234763741964 21.084183718410756 0.7150232260171094
0.6926510313276124 20.503419418432735 0.6954176974731957
0.6978785862810284 20.1644236104911 0.6926028054253351
0.7031061412344444 19.916437008470457 0.6871659716949967
0.7083336961878604 20.861271844628124 0.6926768929556584
0.7135612511412763 21.551613625479355 0.7105893670171332
0.7187888060946923 21.012286749520552 0.6926417117302713
0.7240163610481083 20.752224668996153 0.6969216656228141
0.7292439160015243 21.743562797956507 0.7185468280140325
0.7344714709549403 20.72071741298134 0.6961871168167182
0.7396990259083562 22.5567159951419 0.7203223695337998
0.7449265808617722 23.89079287156299 0.7435823045556499
0.7501541358151882 25.682518807920854 0.7828784210699115
0.7553816907686042 27.147905042070672 0.8081669005692563
0.7606092457220202 27.07256822888501 0.7885917679842036
0.7658368006754361 27.20086648185855 0.7743315484383434
0.7710643556288521 28.473438957290774 0.7724848597691584
0.7762919105822681 29.232588899150425 0.7730949959925799
0.7815194655356841 28.886521809083874 0.7844063062931959
0.7867470204891001 28.884964124613322 0.7917575663500452
0.791974575442516 30.571792591045273 0.8225050451925675
0.797202130395932 31.48711345604673 0.8350564218563323
0.802429685349348 34.007499827576325 0.863333734009627
0.807657240302764 36.110493108731795 0.8873406679280309
0.81288479525618 38.98018977587105 0.9222772127047572
0.8181123502095959 42.08413452168365 0.9629601905004996
0.8233399051630119 45.44462897539739 1.014792664969211
0.8285674601164279 47.28222542397635 1.0635986729857094
0.8337950150698439 48.001290398544775 1.079260396408075
0.8390225700232599 50.32590034317487 1.113773615545003
0.8442501249766758 50.86699646563328 1.1166030045441921
0.8494776799300918 54.60836388202695 1.184644302340249
0.8547052348835078 56.53436382109963 1.2115118170652854
0.8599327898369238 61.230546996493295 1.266012348256073
0.8651603447903398 63.35434092965716 1.2777809855972357
0.8703878997437557 67.1785891567832 1.3079382961688002
0.8756154546971717 71.28779043855533 1.316199590879001
0.8808430096505877 74.31074934949842 1.3409886818487449
0.8860705646040037 77.04336049507408 1.349797372922281
0.8912981195574197 77.51920395195121 1.3503514025367955
0.8965256745108356 76.24456960170185 1.3379139617264764
0.9017532294642516 78.87902042552655 1.3611016118757246
0.9069807844176676 77.82441042901071 1.3629603908294232
0.9122083393710836 79.20793246798269 1.380501950080878
0.9174358943244996 84.44318612537356 1.413279799278659
0.9226634492779155 87.70315064234603 1.4296675541839619
0.9278910042313315 90.374921821851 1.448192233337556
0.9331185591847475 88.03212551718663 1.4300153654334051
0.9383461141381635 84.71968393051358 1.391454622621772
0.9435736690915795 88.71327288133585 1.428236202699354
0.9488012240449955 89.61128305982925 1.4002045509816823
0.9540287789984114 95.7489961258543 1.4343989740513445
0.9592563339518274 100.8203133223794 1.4814759876766026
0.9644838889052434 98.94847752958319 1.479326012073148
0.9697114438586594 99.65658878058231 1.4676647863809131
0.9749389988120754 99.20902719565701 1.461976078948459
0.9801665537654913 102.89886372117127 1.47380595718624
0.9853941087189073 110.83902806372109 1.532184383523797
0.9906216636723233 112.78873218329657 1.5427391237824164
0.9958492186257393 112.8877698360414 1.5459186870077017
1.0010767735791553 107.07025389618775 1.4984081257500776
1.0063043285325712 105.82839366050483 1.4914826714137552
1.0115318834859872 107.59119806268251 1.5111834461719147
1.0167594384394032 108.95929961242146 1.5006912053833685
1.0219869933928192 119.60555307153675 1.5699855928959687
1.0272145483462352 121.0300439432754 1.578440441877085
1.0324421032996511 127.80618243766841 1.649878508511166
1.0376696582530671 128.58672844364142 1.658915377192849
1.042897213206483 131.82589421893329 1.6681254967078167
1.048124768159899 132.45729787560788 1.669039774622588
1.053352323113315 132.05186642768646 1.647331856789533
1.058579878066731 131.94659074869358 1.6320629928359525
1.063807433020147 131.89012387610825 1.6439642370855205
1.069034987973563 132.42637240409215 1.6350153798567468
1.074262542926979 136.04585056974915 1.6647909744940916
1.079490097880395 133.2610224381943 1.6280744272050571
1.084717652833811 133.2968417731259 1.6466319667129745
1.089945207787227 125.2339063705991 1.594148620846195
1.095172762740643 126.09826927079877 1.5948052924879799
1.1004003176940589 128.52665964817766 1.6031498452570179
1.1056278726474749 138.2242700598579 1.670136540796381
1.1108554276008908 149.06100309230965 1.7316043761303659
1.1160829825543068 152.82904676621126 1.7552080516698192
1.1213105375077228 152.99988912841425 1.7420388446087751
1.1265380924611388 147.92912429076588 1.691559894203423
1.1317656474145548 144.51791700399608 1.6587118096873688
1.1369932023679707 143.87073587745232 1.6452923470909246
1.1422207573213867 145.87372824000985 1.665237532650989
1.1474483122748027 148.91255322415978 1.6850469364389185
1.1526758672282187 158.29671015869653 1.7357810569681877
1.1579034221816347 160.7372731482923 1.7643317567017227
1.1631309771350506 159.79179413133448 1.7462915205478033
1.1683585320884666 160.13187493252005 1.7557588478566428
1.1735860870418826 160.8917402167222 1.7868626415250615
1.1788136419952986 161.18060016853448 1.7894917954217073
1.1840411969487146 158.35856963595776 1.7506374086144716
1.1892687519021305 155.77148746189644 1.7223041509332702
1.1944963068555465 154.21934789748897 1.6783469268726299
1.1997238618089625 157.1549132139621 1.6813146534722978
1.2049514167623785 161.455203149535 1.7231539007740497
1.2101789717157945 166.21319922883458 1.7699764532036875
1.2154065266692105 172.45960376110926 1.8189197219679132
1.2206340816226264 174.42603430315816 1.8374680627093352
1.2258616365760424 172.75742218625496 1.8251260714359152
1.2310891915294584 173.4382068021828 1.8132441601826703
1.2363167464828744 170.49160075960836 1.7997055660901977
1.2415443014362904 160.75689458534765 1.7162346134731779
1.2467718563897063 162.9759766068132 1.7258198852936362
1.2519994113431223 166.46041282948715 1.7512185725532814
1.2572269662965383 170.4305303798011 1.7651661153904292
1.2624545212499543 181.69792675884278 1.8195903596882648
1.2676820762033703 185.49003995770616 1.8424826064814936
1.2729096311567862 178.12701259196098 1.7805470697856158
1.2781371861102022 175.44499312886956 1.7680815106058365
1.2833647410636182 172.75964352464808 1.7547100660186907
1.2885922960170342 172.25731362194853 1.7691035428627
1.2938198509704502 172.86025022163474 1.7802360933881838
1.2990474059238661 173.73607041898845 1.7725987628336364
1.3042749608772821 176.29055625364904 1.7617263004187587
1.309502515830698 182.95737628477727 1.7762091014622838
1.314730070784114 178.76390814041238 1.7523722967002584
1.31995762573753 183.5602555566624 1.7904123475292726
1.325185180690946 182.44753743963778 1.789573453053094
1.330412735644362 182.93787114395735 1.782566903756096
1.335640290597778 179.79979281725556 1.7498565593709765
1.340867845551194 176.00816961483952 1.7248050219958924
1.34609540050461 174.69143369223912 1.7296867174606807
1.351322955458026 177.35808990653294 1.7482654223216547
1.356550510411442 173.477247239262 1.7129189115245775
1.361778065364858 171.35529063542745 1.6873766680889166
1.3670056203182739 172.86864108605727 1.6940458345436828
1.3722331752716899 179.80737752114203 1.7476183894018038
1.3774607302251058 186.9587682479576 1.786338500044276
1.3826882851785218 191.54286810642688 1.8029652933733642
1.3879158401319378 192.55955372270117 1.7977059164000302
1.3931433950853538 185.5829522568431 1.7397333631660454
1.3983709500387698 180.8958969657631 1.7202255791787
1.4035985049921857 179.27306448261967 1.7175067779966826
1.4088260599456017 188.26081732198384 1.7910911917421932
1.4140536148990177 196.2687924684961 1.8581096904463594
1.4192811698524337 199.95195484651128 1.8704360901347654
1.4245087248058497 195.67411084219296 1.8317001480121344
1.4297362797592656 194.44722631295824 1.804679629037218
1.4349638347126816 188.85854817470445 1.7723505386717575
1.4401913896660976 188.8965134120758 1.7663077338311841
1.4454189446195136 190.31070644703078 1.7568931049890972
1.4506464995729296 190.27015382980608 1.7597658110485017
1.4558740545263456 187.00648787588793 1.7314628385218067
1.4611016094797615 182.872675390482 1.7072785612101269
1.4663291644331775 178.6576491924178 1.6965827558744317
1.4715567193865935 175.8298256880478 1.6734426066325365
1.4767842743400095 181.46185173444138 1.6865132901116433
1.4820118292934255 183.88041072375484 1.71698723827637
1.4872393842468414 195.79535296829576 1.7793821807450658
1.4924669392002574 194.21095877521188 1.779530292632638
1.4976944941536734 193.1129971470619 1.7807192065791826
1.5029220491070894 189.90294881259743 1.7467015124633039
1.5081496040605054 196.98292545485862 1.7785229766090078
1.5133771590139213 197.88797411349216 1.7903488202992877
1.5186047139673373 199.15497050535134 1.7963893783496958
1.5238322689207533 198.39318433253607 1.789947895482527
1.5290598238741693 197.34639368875773 1.7712068629221742
1.5342873788275853 196.14035800492334 1.7534912498324517
1.5395149337810012 202.00292794640808 1.7908783027755442
1.5447424887344172 205.93948171993713 1.8126637258366778
1.5499700436878332 206.5502068831176 1.8315322103876228
1.5551975986412492 208.6022073217467 1.840759448095579
1.5604251535946652 207.4997064316872 1.836013603711727
1.5656527085480811 206.92510237098836 1.830701510542498
1.5708802635014971 212.60338030646614 1.8336157593708293
1.576107818454913 214.80363691158132 1.8547606810006207
1.581335373408329 212.1723408592963 1.828382606982693
1.586562928361745 215.96207243057904 1.8398378795411336
1.591790483315161 217.55189840666114 1.8575481052285
1.597018038268577 218.4495393667753 1.8485225475153624
1.602245593221993 232.89260652402564 1.9140854198616102
1.607473148175409 233.6368243054251 1.9129373032958108
1.612700703128825 234.53610773926837 1.9098824334660807
1.617928258082241 226.70152500405328 1.8671556484110454
1.623155813035657 224.62882948516807 1.8487985555323048
1.628383367989073 227.7417643771737 1.8521937426031745
1.6336109229424889 235.76370428604224 1.8890638491699965
1.6388384778959049 237.58002539274287 1.8897835052243737
1.6440660328493208 241.6929222433282 1.9101762192354834
1.6492935878027368 246.23311845414145 1.9256285831322968
1.6545211427561528 250.86919372725757 1.946431784824437
1.6597486977095688 257.10116949947064 1.9610241722069435
1.6649762526629848 270.4645054351517 2.019117657012275
1.6702038076164007 278.1193810463621 2.0366868323008784
1.6754313625698167 279.7950087033899 2.0246051774659635
1.6806589175232327 281.9898894308995 2.0369219576323796
1.6858864724766487 273.3763579374926 1.9908498808774664
1.6911140274300647 267.9833715171789 1.9648292736399589
1.6963415823834807 273.43733383386103 1.9771680800558658
1.7015691373368966 273.65706812046545 1.9864271444548485
1.7067966922903126 276.5825435033756 1.9837628276513244
1.7120242472437286 278.32504770679907 2.000347614323463
1.7172518021971446 274.8631973234573 1.9830264241123008
1.7224793571505606 279.59840712563107 1.9770884625973453
1.7277069121039765 291.29075606231726 2.01813879569861
1.7329344670573925 291.9754610159331 1.9889234206175086
1.7381620220108085 298.6486305624347 2.0102540192839244
1.7433895769642245 304.15041933232106 2.047688484742335
1.7486171319176405 301.72225066510515 2.036217608774757
1.7538446868710564 308.84595914593143 2.0642307445855423
1.7590722418244724 310.293059307809 2.0578143207214636
1.7642997967778884 309.5818879006636 2.038336960652431
1.7695273517313044 313.8843624429843 2.0436475388000175
1.7747549066847204 318.36875618754163 2.06074938102968
1.7799824616381363 324.09604773618116 2.0997713046068194
1.7852100165915523 323.63447066986083 2.0731500820536466
1.7904375715449683 328.72812057785086 2.087079030405183
1.7956651264983843 320.691196162027 2.043631272267583
1.8008926814518003 317.7037212888049 2.00205870298637
1.8061202364052162 317.2946887160396 1.995307980520047
1.8113477913586322 315.96484359933504 1.9693791204821476
1.8165753463120482 312.1762925017307 1.9207169712538779
1.8218029012654642 313.7263532644224 1.9228037295017537
1.8270304562188802 311.23196844634475 1.912321870769998
1.8322580111722961 304.87442114329076 1.8633015444122727
1.8374855661257121 303.3471542205261 1.8602095214250205
1.842713121079128 302.41112566130533 1.839473685582772
1.847940676032544 304.4804717003938 1.8309922390206521
1.85316823098596 312.0750422392401 1.8704955755406798
1.858395785939376 316.3721919622519 1.885820396887142
1.863623340892792 327.22669570130995 1.925979407486489
1.868850895846208 326.4281900038849 1.9180733696227137
1.874078450799624 319.9163046788067 1.8707077879901404
1.87930600575304 322.2235081759579 1.8714476775805773
1.884533560706456 317.9899912675402 1.8527866633132701
1.889761115659872 318.12590901395697 1.8524959527730014
1.894988670613288 321.3621881462568 1.8608798091236691
1.9002162255667039 328.64210005580264 1.8838131981420874
1.9054437805201199 325.07775131546947 1.836201436021103
1.9106713354735358 323.7988551053426 1.792418876567326
1.9158988904269518 317.9015226312249 1.7559160768427058
1.9211264453803678 316.42226897876577 1.746488794273821
1.9263540003337838 324.86954649841215 1.7867676298511395
1.9315815552871998 324.45460403780794 1.802215882621532
1.9368091102406157 320.1348590434054 1.7817285629600297
1.9420366651940317 314.0490934766995 1.740718085539196
1.9472642201474477 303.2653375413002 1.6705525364626936
1.9524917751008637 299.9645003624864 1.6335338417196734
1.9577193300542797 300.58463390272817 1.6294264715746587
1.9629468850076957 302.50437029831056 1.641103041904537
1.9681744399611116 305.9970214134329 1.6675949755167119
1.9734019949145276 307.9573184991725 1.6675163925498293
1.9786295498679436 303.0098828284301 1.6395913579742005
1.9838571048213596 305.61695768093557 1.6373329896559896
1.9890846597747756 300.624565232945 1.600510749745216
1.9943122147281915 298.94448746917806 1.589423737519117
1.9995397696816075 296.6747930930599 1.5753241226708905
2.0047673246350235 293.68576074333976 1.5597514572687683
2.0099948795884393 288.10255537519333 1.5450778619733254
2.015222434541855 289.4621114360311 1.5463789055611263
2.0204499894952708 287.793849254386 1.5364416712407027
2.0256775444486865 288.4702321789599 1.5483114408334253
2.0309050994021023 285.3173462322158 1.5253125831514593
2.036132654355518 283.68470616127524 1.5191882429529195
2.041360209308934 279.4535938542275 1.4969138986404424
2.0465877642623496 284.16340076141006 1.5098856049147344
2.0518153192157653 285.7696293555573 1.5229959416439365
2.057042874169181 288.36222239224713 1.535495904370346
2.062270429122597 290.55802332367 1.5449244041472527
2.0674979840760126 286.11676834191496 1.535150696135542
2.0727255390294284 285.06751989626747 1.5312173991972617
2.077953093982844 283.79134358576573 1.527668676476603
2.08318064893626 277.11810918480387 1.497236424596845
2.0884082038896756 271.62826223174454 1.4752598438470426
2.0936357588430914 266.90928322068555 1.456140279986246
2.098863313796507 270.6052950478202 1.4765989997515772
2.104090868749923 279.07139410248766 1.5146426511659072
2.1093184237033387 284.24989700607057 1.5245522683592283
2.1145459786567544 288.0402589925594 1.5277591527185073
2.11977353361017 279.8957099545772 1.495052644341219
2.125001088563586 280.689911258679 1.4968266159595285
2.1302286435170017 276.5877716235868 1.4822325526284672
2.1354561984704175 274.8332151940993 1.4714539677117446
2.140683753423833 280.3989038170445 1.4978018772044182
2.145911308377249 282.2768798819729 1.5043742541286182
2.1511388633306647 278.42921775801324 1.489021321765267
2.1563664182840805 280.66084092590114 1.491313190635208
2.1615939732374962 276.51217025234564 1.4729259169844422
2.166821528190912 277.1094592860929 1.4820920415613634
2.1720490831443278 284.0304995831937 1.5013160666855916
2.1772766380977435 279.96280515471346 1.493767398918859
2.1825041930511593 285.2550097590757 1.5044726429560644
2.187731748004575 290.7816053819687 1.5162589443034908
2.192959302957991 293.0030825774658 1.5240170902704118
2.1981868579114066 293.4891932615996 1.532124431929456
2.2034144128648223 292.15348992100513 1.531195805611924
2.208641967818238 282.34537180149147 1.4886242043363285
2.213869522771654 277.9445587475743 1.4694359273969517
2.2190970777250696 279.1806018666034 1.4747783313316765
2.2243246326784853 285.3493981697199 1.5053128167316658
2.229552187631901 290.6867733347898 1.5315242709872114
2.234779742585317 290.5336530092261 1.523754320995022
2.2400072975387326 284.9241500859784 1.4992900895905064
2.2452348524921484 284.1567915256204 1.4925364837183204
2.250462407445564 280.10339948272934 1.4766524600868618
2.25568996239898 274.91154093373456 1.465023826147547
2.2609175173523957 280.0410254299981 1.4842877393781397
2.2661450723058114 274.08402005887694 1.4564268423534141
2.271372627259227 269.43067682251 1.4313615335527905
2.276600182212643 269.74330999620383 1.4367754309745717
2.2818277371660587 270.58569084373096 1.4475360425621633
2.2870552921194744 277.8071855287977 1.4908702125500586
2.29228284707289 276.7318265655142 1.483032942008977
2.297510402026306 275.4638602453211 1.4715005684380889
2.3027379569797217 271.3927503798051 1.4448133029755097
2.3079655119331375 275.7227638354432 1.4552532617317107
2.3131930668865532 275.9772438297917 1.451328631637839
2.318420621839969 275.18892209640995 1.4472796765974982
2.3236481767933848 271.02150355885885 1.4331335687877216
2.3288757317468005 267.63221477937077 1.4264108857401296
2.3341032867002163 268.99448610400145 1.4304607638301547
2.339330841653632 271.75133011335066 1.439447037416493
2.344558396607048 274.40570655361284 1.446116770844744
2.3497859515604635 280.05290677984596 1.4681162028421975
2.3550135065138793 279.9374594916931 1.4630756229069621
2.360241061467295 283.5402899570674 1.476518371675185
2.365468616420711 278.7844555389807 1.4500005663135975
2.3706961713741266 284.64295150429336 1.4532965422941733
2.3759237263275423 288.41353601475134 1.4646786531173588
2.381151281280958 281.6232302331219 1.4290739840311026
2.386378836234374 275.12493638305295 1.4176404984088287
2.3916063911877896 273.43053477109436 1.4219764177307361
2.3968339461412054 267.1636973908441 1.4052642362330168
2.402061501094621 276.17089690092354 1.4391923864441456
2.407289056048037 278.56470400740415 1.4445127947888117
2.4125166110014526 275.7744565733903 1.4339727473305028
2.4177441659548684 275.514438320602 1.420520156290967
2.422971720908284 270.10744080999945 1.3939159004611195
2.4281992758617 268.52562422476905 1.387096216920796
2.4334268308151157 271.77141058732917 1.3900882757725705
2.4386543857685314 271.4661733770495 1.3880686764056822
2.443881940721947 271.3369900996122 1.386814996115821
2.449109495675363 276.36301092710124 1.392531658525719
2.4543370506287787 281.30505115620775 1.401900103733579
2.4595646055821945 288.76378319501515 1.3989719734260784
2.4647921605356102 306.8371254080453 1.428249956988172
2.470019715489026 317.5308030171839 1.428396751432344
2.4752472704424417 344.8136911101033 1.4597538863411075
2.4804748253958575 397.6878714779765 1.5421636295892165
2.4857023803492733 503.8271863416179 1.7028042437582482
2.490929935302689 725.0536720049854 2.021140512146082
2.496157490256105 1135.2351955225047 2.514511209357611
2.5013850452095205 1756.9737606083108 3.1191222371702705
2.5066126001629363 2505.2504187294885 3.7161810760164973
2.511840155116352 3288.411843927144 4.2662305934482205
2.517067710069768 3912.2615471774807 4.645225844206485
2.5222952650231836 4300.706350720269 4.875626754427331
2.5275228199765993 4434.109216594917 4.945354245271718
2.532750374930015 4373.56066274718 4.893165236942439
2.537977929883431 4336.831662615405 4.856383755384367
2.5432054848368466 4398.396756452276 4.882541888847001
2.5484330397902624 4666.7514751961835 5.03125194433144
2.553660594743678 5123.801454276007 5.277157023770512
2.558888149697094 5692.866872055604 5.553103043806882
2.5641157046505096 6313.662105161704 5.8466248556180345
2.5693432596039254 6762.163713680872 6.048126173406951
2.574570814557341 6808.08541205236 6.06379629312774
2.579798369510757 6422.214317312853 5.877016787536595
2.5850259244641727 5593.316923477452 5.466364752919409
2.5902534794175884 4514.708424818345 4.909781314822536
2.595481034371004 3428.0996578217664 4.275299041518106
2.60070858932442 2441.3876822121756 3.6046340206902503
2.6059361442778357 1676.4950235385254 2.988851644607649
2.6111636992312515 1148.9335323418995 2.4811172869381037
2.6163912541846672 814.1737444332921 2.096200540135483
2.621618809138083 609.2281738582612 1.8264207138424147
2.6268463640914987 496.78479627667554 1.6545083899129582
2.6320739190449145 428.29047414503515 1.5434120925729349
2.6373014739983303 389.8516180595344 1.4777728926599334
2.642529028951746 365.4978446051818 1.4388268631228627
2.6477565839051618 345.0133137248166 1.4123709206564827
2.6529841388585775 332.4004541591069 1.4024542225299672
2.6582116938119933 316.1919514934372 1.372442183137299
2.663439248765409 306.2366796319463 1.3547757347185698
2.668666803718825 303.75679802937094 1.353135858075292
2.6738943586722406 298.0273439021288 1.3423322131388928
2.6791219136256563 300.02134915485465 1.3627402235335055
2.684349468579072 298.780905041884 1.3662482076128248
2.689577023532488 297.12106638352776 1.3706981880410452
2.6948045784859036 297.3318776973287 1.375535663326585
2.7000321334393194 296.46044117585643 1.3757684136563217
2.705259688392735 295.0321401186313 1.3755052972106474
2.710487243346151 294.83148652490917 1.3799391271955348
2.7157147982995666 295.5440584859404 1.3899542514790026
2.7209423532529824 293.9829425593608 1.3957899873433475
2.726169908206398 292.24881369768565 1.398079505553552
2.731397463159814 292.2561415414681 1.3979118843326002
2.7366250181132297 291.704825171358 1.3994711896498055
2.7418525730666454 294.48545560594016 1.4065962718975653
2.747080128020061 294.69740480278483 1.4084720211658464
2.752307682973477 290.55004615480055 1.401843657943624
2.7575352379268927 292.1849229140175 1.411662155061176
2.7627627928803085 289.79274123259313 1.4124237476128723
2.767990347833724 290.8139075218919 1.4269449413759934
2.77321790278714 287.8638741319367 1.4219337820652955
2.7784454577405557 285.53951156076977 1.423085195442777
2.7836730126939715 286.9759073215239 1.4255453624564212
2.7889005676473873 284.05307765464124 1.4163876944048592
2.794128122600803 286.4961628315582 1.4277688906072432
2.7993556775542188 289.8141360389123 1.4351124976760186
2.8045832325076345 291.7416104398188 1.447983986253895
2.8098107874610503 290.0454221722261 1.4480305915832217
2.815038342414466 287.7901409133384 1.4427869609821367
2.820265897367882 285.7732441142024 1.4436156214933302
2.8254934523212976 281.6320322206675 1.427231209395919
2.8307210072747133 286.596607208346 1.4485165608047461
2.835948562228129 289.04048873741846 1.4637289181133684
2.841176117181545 281.18093414624303 1.4400018449204668
2.8464036721349606 281.68384094845754 1.444132376936284
2.8516312270883764 278.7847784362619 1.431823735435571
2.856858782041792 278.29417198299467 1.4218361502338484
2.862086336995208 280.2704944882655 1.429377757681719
2.8673138919486236 278.2979072896516 1.4335411285502728
2.8725414469020394 280.2874588315095 1.4419638808376707
2.877769001855455 283.8773486988731 1.4625490075459406
2.882996556808871 281.50650534262326 1.4558542460085528
2.8882241117622867 279.71951972618245 1.4427359629219536
2.8934516667157024 281.31554939184133 1.4436328446964484
2.898679221669118 285.9904877735951 1.4552754019124825
2.903906776622534 288.94420877429644 1.4651646464838357
2.9091343315759497 293.1873459426085 1.4849003133522491
2.9143618865293655 296.014919835995 1.4998309702462893
2.919589441482781 300.14837741442165 1.5141111992197416
2.924816996436197 297.8152383338498 1.5097334864828487
2.9300445513896127 298.37965224158705 1.4998588793329333
2.9352721063430285 296.2421511689843 1.480253787096595
2.9404996612964442 293.29133137639457 1.4696858428902126
2.94572721624986 294.91869759448025 1.4736665328926004
2.9509547712032758 293.0919304926486 1.4758759300976756
2.9561823261566915 288.7940966929804 1.463064453839398
2.9614098811101073 284.6982504382429 1.423904764689828
2.966637436063523 282.3940355235596 1.4134430482791724
2.971864991016939 284.3124836800808 1.4173136765817156
2.9770925459703546 287.7693002175213 1.4300458113530181
2.9823201009237703 283.54069930311795 1.42383001904376
2.987547655877186 286.871495064876 1.4225357972092392
2.992775210830602 281.4575642712048 1.3903662605873552
2.9980027657840176 283.0105972959439 1.39645923480914
3.0032303207374333 285.07352343941153 1.3965660861933944
3.008457875690849 287.75615552467855 1.4013995725532558
3.013685430644265 293.16467622706165 1.4048903927536769
3.0189129855976806 292.0383389075941 1.379966261309056
3.0241405405510964 288.98947184430705 1.3574485501946496
3.029368095504512 293.794816323115 1.3620860686557528
3.034595650457928 298.94223349297266 1.3748411083410346
3.0398232054113437 304.54533011332103 1.398490157240213
3.0450507603647594 309.5817288031499 1.4079847512491066
3.050278315318175 315.3207702707985 1.4259748487323753
3.055505870271591 318.1635909558499 1.4247966821591957
3.0607334252250067 323.93395515470235 1.4305468960951713
3.0659609801784224 327.9060043914272 1.4257805283908005
3.071188535131838 325.2403788014855 1.4054649202682192
3.076416090085254 323.5788957857494 1.3825778139880491
3.0816436450386697 324.0589220001742 1.3674918104256355
3.0868711999920855 329.83096704481744 1.3734120194643669
3.0920987549455012 341.6017037061662 1.3896036776842333
3.097326309898917 354.50733382287734 1.4124701232802173
3.1025538648523328 363.2720115707988 1.4208400283594866
3.1077814198057485 376.73083788772624 1.4424653627139412
3.1130089747591643 386.5857649286977 1.450273308066849
3.11823652971258 396.2978953201961 1.4594043951679576
3.123464084665996 407.9522398166146 1.4688573484632115
3.1286916396194115 429.2599164061893 1.497375848564667
3.1339191945728273 450.39012162260696 1.5238528002264131
3.139146749526243 484.5463954570752 1.5770890382165523
3.144374304479659 514.9715559506196 1.6223221567138955
3.1496018594330746 540.8983524609997 1.6592597384831889
3.1548294143864903 568.8794404173245 1.699813938910069
3.160056969339906 593.4982888401026 1.7315085589664225
3.165284524293322 619.203955366805 1.7638075118931957
3.1705120792467376 650.6077899233879 1.8034140919762187
3.1757396342001534 686.8771491593575 1.8483882510106715
3.180967189153569 713.2460762906821 1.8836495054830837
3.186194744106985 732.281929125727 1.9058629078126315
3.1914222990604006 736.7369678546667 1.9087876623272735
3.1966498540138164 741.7017143333954 1.9223004397272763
3.201877408967232 735.5486766005484 1.92024298918881
3.207104963920648 721.5700138547768 1.8986031026897237
3.2123325188740637 688.2984879809125 1.8480742918419855
3.2175600738274794 650.0397928835299 1.7903263894425654
3.222787628780895 610.3059981850885 1.7359595591227135
3.228015183734311 571.3694760859374 1.678513713470354
3.2332427386877267 540.5501270419626 1.631154939430796
3.2384702936411425 510.3880184270911 1.581654763724828
3.2436978485945582 489.2117970662887 1.552660935403481
3.248925403547974 470.76948220972696 1.52645001657966
3.2541529585013897 457.8064491960386 1.5048542965103455
3.2593805134548055 449.28601481508326 1.4903888481394383
3.2646080684082213 451.07608921114803 1.4900037697463717
3.269835623361637 458.2633068796493 1.499198485268842
3.275063178315053 467.18538995737185 1.5079254633426376
3.2802907332684685 478.9166645456788 1.5193943727920292
3.2855182882218843 498.4137313253486 1.5461769178394618
3.2907458431753 519.3395449688412 1.5739890758765815
3.295973398128716 546.3992057105868 1.6123923628271295
3.3012009530821316 567.5499399237423 1.6399476578360452
3.3064285080355473 571.0261024344286 1.6442619797835967
3.311656062988963 566.5947389206283 1.6366730047100304
3.316883617942379 546.0035745684842 1.6085211991505097
3.3221111728957946 527.3119322517813 1.585647915473706
3.3273387278492104 497.33834245826336 1.540654757535331
3.332566282802626 466.3516440463692 1.5030590735555582
3.337793837756042 431.46749453283735 1.4580412504916584
3.3430213927094576 395.8895041737255 1.4135548876368125
3.3482489476628734 360.94251008879445 1.3620955544314173
3.353476502616289 331.6613909883523 1.31308537743771
3.358704057569705 314.05931857155736 1.288075434626589
3.3639316125231207 296.1973031902643 1.2573410777706018
3.3691591674765364 289.64793511578796 1.2475691779020979
3.374386722429952 283.01558987967496 1.2355508090696767
3.379614277383368 276.99674462970074 1.231451946680032
3.3848418323367837 271.21279138966685 1.2280673851859454
3.3900693872901995 270.0840696053406 1.237934211083235
3.3952969422436152 266.38817461529425 1.2437145696645742
3.400524497197031 267.067166405126 1.2437697222877866
3.4057520521504467 262.4310241024783 1.224411898997028
3.4109796071038625 259.2810881974667 1.2265101998412375
3.4162071620572783 260.16974209003064 1.2217224855287392
3.421434717010694 263.6095214608047 1.2392239481693799
3.4266622719641098 263.00450639056896 1.2345246632556361
3.4318898269175255 264.7815838655205 1.2359624782664673
3.4371173818709413 259.51442565565117 1.2266313130828785
3.442344936824357 260.55504346625236 1.236969758927338
3.447572491777773 262.4689262659697 1.2486664897122295
3.4528000467311886 263.4314926051656 1.253144605477838
3.4580276016846043 261.71104698401314 1.2422380326910833
3.46325515663802 258.8751206891492 1.2245883700902018
3.468482711591436 257.19145303066716 1.2200453863502525
3.4737102665448516 254.6649523717401 1.2147240807581428
3.4789378214982674 259.9731957329961 1.222242481176667
3.484165376451683 261.90563076630895 1.2269641405802814
3.489392931405099 265.6381720851436 1.2428307356638066
3.4946204863585146 271.76751335841726 1.2576213567468975
3.4998480413119304 274.66809351659185 1.261722208844398
3.505075596265346 274.0933545536157 1.2523421481025696
3.510303151218762 273.5584055948652 1.2448879748852524
3.5155307061721777 273.4216259611713 1.2371703763093203
3.5207582611255934 276.20569564078426 1.241242675581301
3.525985816079009 287.36212912575576 1.2525016088861725
3.531213371032425 296.3208311941952 1.2572255444308638
3.5364409259858407 304.60543961836214 1.2572306933305344
3.5416684809392565 315.53086114352624 1.259492100493449
3.546896035892672 336.0269420676593 1.2859999958589603
3.552123590846088 369.8284595663635 1.3361307339947393
3.5573511457995037 431.4895106182849 1.4338026732426947
3.5625787007529195 544.8936931621462 1.5952673793605168
3.5678062557063353 780.5734436906189 1.8976911709487714
3.573033810659751 1301.7395570454614 2.444988469765413
3.5782613656131668 2396.942730031155 3.314766181258271
3.5834889205665825 4543.96227126666 4.564919298754452
3.5887164755199983 7851.424160854923 6.0001663744671285
3.593944030473414 11833.474123607626 7.316856127920962
3.59917158542683 15113.6720579078 8.2169441910982
3.6043991403802456 16848.76364841212 8.64647396461141
3.6096266953336613 16454.677837209376 8.51375510946244
3.614854250287077 14434.02400100004 7.98041674819992
3.620081805240493 11400.691341855487 7.088826222032772
3.6253093601939086 8229.20373842303 6.026428746098343
3.6305369151473244 5582.636539790395 4.961764269669563
3.63576447010074 3516.897434862303 3.9323677667125922
3.640992025054156 2263.2292740119483 3.1516847240060084
3.6462195800075716 1430.1054080224671 2.49849465721122
3.6514471349609874 964.4249800943 2.0471829259378573
3.656674689914403 713.7039842920759 1.7577287178994567
3.661902244867819 572.7381513531392 1.5767482047946457
3.6671297998212347 490.8376501177439 1.4611341528601678
3.6723573547746504 441.2026714164208 1.3990165836394546
3.677584909728066 401.21513436574463 1.3381807017108018
3.682812464681482 369.18071998187963 1.2857250665107847
3.6880400196348977 344.94198527098 1.2492224414684223
3.6932675745883135 335.05641002197746 1.2370997830769288
3.698495129541729 326.12156152595105 1.231913652269579
3.703722684495145 318.8785663672631 1.222689995026006
3.7089502394485607 309.4918350869323 1.2071910744270016
3.7141777944019765 302.58970249512 1.1906272264171267
3.7194053493553922 299.9689697279889 1.1819768116562372
3.724632904308808 299.8251742783971 1.186142333245146
3.7298604592622238 290.9124662562247 1.1686927330378292
3.7350880142156395 287.02015615250656 1.15934267183231
3.7403155691690553 284.48371117797683 1.1542356451237543
3.745543124122471 280.74054687607264 1.1487832302634429
3.750770679075887 280.09149405402826 1.1478001251060252
3.7559982340293026 285.92887273309964 1.1604661604929567
3.7612257889827183 289.17193610559156 1.1685601324354047
3.766453343936134 295.024261936769 1.1844391090083248
3.77168089888955 300.95753568550714 1.1922122666762114
3.7769084538429656 297.4684723102381 1.181700047580365
3.7821360087963813 294.85443367288195 1.1691321304539637
3.787363563749797 298.1602174436829 1.1711750761175261
3.792591118703213 298.54036808776874 1.1631246522945213
3.7978186736566286 304.0967365173871 1.1655419794351694
3.8030462286100444 311.21693599350687 1.1680664896450104
3.80827378356346 320.15041990974737 1.1746633136531919
3.813501338516876 334.1140902559716 1.1990452766402668
3.8187288934702917 343.39685336202496 1.219214711108878
3.8239564484237074 343.5194479890633 1.2176954815759644
3.829184003377123 344.74689392021145 1.2167624023438512
3.834411558330539 339.6470043482526 1.2038206242252483
3.8396391132839547 338.9750379629675 1.2018113460418558
3.8448666682373704 344.2576930016928 1.21193859655396
3.850094223190786 346.26407418383707 1.2213740762070935
3.855321778144202 349.1996860074602 1.2324194322746294
3.8605493330976177 346.46897242837036 1.2228500846842136
3.8657768880510335 343.73819152505007 1.2061282619806826
3.8710044430044492 342.79167961857837 1.1942038995403907
3.876231997957865 349.8180094143953 1.2001860574398495
3.8814595529112808 350.70107641483025 1.2025611992522778
3.8866871078646965 352.3749334733263 1.206184945306569
3.8919146628181123 355.6116248460215 1.209105590627339
3.897142217771528 352.2827110795645 1.200176731981465
3.902369772724944 354.11887561753895 1.203395316857599
3.9075973276783595 354.8295634410746 1.204143498054626
3.9128248826317753 353.31035924860987 1.2014000996448781
3.918052437585191 352.15119043389154 1.200323696655328
3.923279992538607 354.63411340906185 1.203143522967397
3.9285075474920226 358.5242570699305 1.2053900677306058
3.9337351024454383 360.6362737899599 1.2071861945016622
3.938962657398854 367.2535415888334 1.215235440956894
3.94419021235227 372.5440247741317 1.2170234507738382
3.9494177673056856 384.0700536784706 1.238375720985359
3.9546453222591014 394.75268269305076 1.2533380185498726
3.959872877212517 403.362767986162 1.2652179803029182
3.965100432165933 410.4124873078775 1.2728134632151569
3.9703279871193486 428.74211333358204 1.2990059807166094
3.9755555420727644 450.3316103821021 1.3271094484928745
3.98078309702618 473.73243532874585 1.360776667137268
3.986010651979596 496.7920329672254 1.3889895194545454
3.9912382069330117 520.7205850098327 1.4197651403405205
3.9964657618864274 549.8566644389874 1.4570193563270968
4.001693316839844 588.2900965884694 1.5067074479539762
4.00692087179326 630.1795176450968 1.5559414013458
4.012148426746676 672.6586927909227 1.6134932705611318
4.017375981700092 718.2214989522579 1.6875503104540541
4.0226035366535084 776.4970286072238 1.7659692438933259
4.027831091606925 849.6394802217924 1.8563765425508556
4.033058646560341 932.185370282797 1.949525619562379
4.038286201513757 1031.0355548946188 2.0503321897953635
4.043513756467173 1143.67886765698 2.163852256845494
4.0487413114205895 1267.5520351811333 2.2753314798975373
4.053968866374006 1413.6437687284013 2.399620319550258
4.059196421327422 1578.1267022002364 2.5389141495685443
4.064423976280838 1765.1835123844558 2.687526286931953
4.069651531234254 1985.8989176273965 2.849348713731084
4.0748790861876705 2211.8145309346346 3.0092346120280444
4.080106641141087 2447.4325870073926 3.164868631047784
4.085334196094503 2690.287817548601 3.3180184559254404
4.090561751047919 2902.2318453873945 3.4509830413003955
4.095789306001335 3077.868553423259 3.558848730915569
4.1010168609547515 3198.0662066419873 3.6273011298932456
4.106244415908168 3224.105682459178 3.645924464088535
4.111471970861584 3161.0753848137465 3.605138203733549
4.116699525815 3012.237170715321 3.516870353007603
4.121927080768416 2810.096297419895 3.356956338291289
4.1271546357218325 2573.789150155241 3.181943686601724
4.132382190675249 2318.904193853526 3.008474245992009
4.137609745628665 2059.9707987868296 2.8243591462266044
4.142837300582081 1802.6727374660368 2.633617118748862
4.148064855535497 1579.9840627768583 2.4644899781469856
4.1532924104889135 1378.950222597781 2.2992370357572405
4.15851996544233 1198.2225582802887 2.140372758456625
4.163747520395746 1047.8160825099658 1.998498883617173
4.168975075349162 917.9547168009709 1.8692701671517395
4.174202630302578 808.860963871911 1.752414031968707
4.1794301852559945 724.848088381254 1.6607945478792634
4.184657740209411 648.9226468236839 1.569006759529305
4.189885295162827 582.3118833928097 1.4861319444710042
4.195112850116243 534.53745864332 1.423867074466878
4.200340405069659 489.3981593862709 1.359701063755042
4.2055679600230755 451.484279309139 1.305902188166156
4.210795514976492 422.1983903221905 1.2665555314459707
4.216023069929908 394.0570203111415 1.2296839591558626
4.221250624883324 373.36768084001307 1.2058116313367755
4.22647817983674 357.9930265589647 1.182206689967704
4.2317057347901565 345.1787243083856 1.1646194103273775
4.236933289743573 331.199971460105 1.1435524140415767
4.242160844696989 319.4513835196333 1.134603562302766
4.247388399650405 306.3035124101689 1.1162127547465435
4.252615954603821 295.5350014582756 1.1075010536852603
4.257843509557238 290.8743341095482 1.1005226730634914
4.263071064510654 284.3543374433946 1.0838438651748328
4.26829861946407 281.006776599257 1.0750167779728719
4.273526174417486 278.3411208069348 1.0694579236167285
4.278753729370902 277.7927440055199 1.0690658955145158
4.283981284324319 271.565232547591 1.0628451265523293
4.289208839277735 263.15436601693835 1.0446200342202239
4.294436394231151 258.0544209388278 1.0350339272996745
4.299663949184567 250.32553674527924 1.0181408618476093
4.304891504137983 254.4331365373948 1.0299833525774555
4.3101190590914 258.0067832208351 1.042196151264654
4.315346614044816 262.6692619225965 1.060180739524881
4.320574168998232 264.55555918771273 1.0631419427830928
4.325801723951648 262.18047607366225 1.05733501218351
4.331029278905064 255.28779673517153 1.0337104015621368
4.336256833858481 252.56060820778202 1.0285502335908827
4.341484388811897 253.96434794319646 1.0309895397015185
4.346711943765313 254.6316628296912 1.0328933236308064
4.351939498718729 255.19130648389464 1.040377958640677
4.357167053672145 254.55940355229473 1.0316532712303719
4.362394608625562 253.95670753701384 1.031675474197255
4.367622163578978 255.2474937412447 1.028408659001643
4.372849718532394 253.18584112504385 1.0280684230259847
4.37807727348581 250.16111505503116 1.0246598956074302
4.383304828439226 249.06542127935631 1.0264902488186358
4.388532383392643 252.40920821624997 1.042817069359969
4.393759938346059 254.5119716036394 1.0510793190486982
4.398987493299475 251.76032350134238 1.046124163614599
4.404215048252891 248.96214554626943 1.0415613483991246
4.409442603206307 243.95618283489026 1.0320566876464365
4.414670158159724 238.72338784089288 1.0248813924738198
4.41989771311314 241.4998651407567 1.0364958343473543
4.425125268066556 243.59072853462024 1.0460578432374241
4.430352823019972 242.28642098173577 1.0383656209998013
4.435580377973388 240.76240988751434 1.0269460148848888
4.440807932926805 233.96613292875364 1.0029283702000116
4.446035487880221 229.75908066146488 0.997862524230565
4.451263042833637 223.3030348921728 0.9891106948614568
4.456490597787053 222.2954730915032 0.9912090852420438
4.4617181527404695 220.08387586905627 0.9988184235600053
4.466945707693886 217.85195847585243 0.9909331672902576
4.472173262647302 220.2303060186578 0.9937952347514403
4.477400817600718 228.18592474099938 1.010084028868238
4.482628372554134 232.3300659893856 1.0160446107110128
4.4878559275075505 237.70374831189727 1.0355393757790623
4.493083482460967 236.13808119829034 1.0310749406020685
4.498311037414383 225.3494437999558 1.0030185237960967
4.503538592367799 220.86189883579095 0.9875485651067625
4.508766147321215 220.2157576622273 0.9819045090541823
4.5139937022746315 217.2013000190367 0.9760685662943024
4.519221257228048 220.43866990763945 0.9822232077729381
4.524448812181464 220.13794349049988 0.98028342007214
4.52967636713488 217.30991034635892 0.9826720439953112
4.534903922088296 219.6728354315541 0.9966235386486714
4.5401314770417125 219.0576737354607 0.9981744837638099
4.545359031995129 219.50785096949048 0.9964640085366289
4.550586586948545 221.77652267700435 0.9940490376870202
4.555814141901961 220.25423806224188 0.9871678930861729
4.561041696855377 218.5216291755204 0.9785143433539296
4.5662692518087935 216.20172358087896 0.9661236917866384
4.57149680676221 216.51159724773933 0.961849560328642
4.576724361715626 216.41687440391573 0.9560785917685075
4.581951916669042 217.88807447659678 0.9522541361047107
4.587179471622458 220.23991681523853 0.9562369820926709
4.5924070265758745 224.00081416179168 0.9708023542050347
4.597634581529291 225.8932662313565 0.9810932600024528
4.602862136482707 221.57530156069922 0.9760170182331873
4.608089691436123 219.61952347009856 0.9808668328805262
4.613317246389539 217.14089377584685 0.9682193228464173
4.6185448013429555 217.90325714397613 0.9734797041949321
4.623772356296372 219.58763347746125 0.9819203379029736
4.628999911249788 223.27910080615874 0.992330329729032
4.634227466203204 222.43794843123612 0.9926248798452519
4.63945502115662 222.67914774589946 0.9850033710389706
4.6446825761100365 221.83481038709903 0.9791260386633273
4.649910131063453 217.90486814103332 0.9599274298794274
4.655137686016869 217.81749992239128 0.9611671563942069
4.660365240970285 219.63783923780562 0.9731505930714697
4.665592795923701 220.725505510668 0.9842205951069644
4.6708203508771176 220.48594011738035 0.9860177686096934
4.676047905830534 220.56432056191625 0.9862729658618139
4.68127546078395 216.01900885991392 0.9686489670592198
4.686503015737366 213.41109252683927 0.9586625736464295
4.691730570690782 211.58578030249933 0.9550453732474327
4.696958125644199 207.5617754125232 0.9386756771569039
4.702185680597615 209.97597335186572 0.9445600603831434
4.707413235551031 215.95372077662344 0.9562452853793739
4.712640790504447 216.84849734776304 0.95496739630994
4.717868345457863 215.14915173827364 0.953933909755361
4.72309590041128 215.54469291320936 0.9544937097413353
4.728323455364696 213.85073235503359 0.9567198663382253
4.733551010318112 218.88833190744586 0.9760236629337885
4.738778565271528 219.68761448793202 0.9666713411668586
4.744006120224944 218.88898582992084 0.961252233497056
4.749233675178361 220.1297418549576 0.959082803521354
4.754461230131777 220.0579973052446 0.9609114666217097
4.759688785085193 218.60586910685342 0.9673441711323141
4.764916340038609 219.88103607356658 0.9731500009648724
4.770143894992025 215.50912085172595 0.9569953216443264
4.775371449945442 218.6320816434738 0.9528704606451255
4.780599004898858 220.41966714567965 0.9471776890132856
4.785826559852274 219.64281297921733 0.9463612345419686
4.79105411480569 217.48001264281038 0.9417164931426352
4.796281669759106 216.75715780885758 0.9426649528176491
4.801509224712523 216.8452194886437 0.9443066339804184
4.806736779665939 217.57592871704014 0.9508042265277147
4.811964334619355 221.2282420495378 0.9605880489274423
4.817191889572771 219.3672669939275 0.9589192733128586
4.822419444526187 220.2183845439104 0.9604667516315006
4.827646999479604 221.23234548320602 0.9547928570116377
4.83287455443302 218.23683645394945 0.9465289697920549
4.838102109386436 217.4420717103902 0.9431689526387969
4.843329664339852 220.44061888623168 0.9501341769148731
4.848557219293268 220.90281913714128 0.9541832871212768
4.853784774246685 223.08105836800627 0.9593109922002159
4.859012329200101 223.68049402839026 0.9542470062438572
4.864239884153517 220.18264641749218 0.9449092675283175
4.869467439106933 217.24047075097025 0.9318946518430637
4.8746949940603495 216.2347445765059 0.9319341171722952
4.879922549013766 215.20641500281084 0.9319509201377751
4.885150103967182 219.6893535362309 0.941529492091769
4.890377658920598 223.45245334520632 0.9421685489231495
4.895605213874014 223.95936560641627 0.9343238000055967
4.9008327688274305 225.54204203755867 0.933154146000495
4.906060323780847 221.76649791861837 0.9180133443163024
4.911287878734263 216.83535031976697 0.9091095054307675
4.916515433687679 212.98471936207284 0.9077007185470115
4.921742988641095 213.2091151391831 0.9073494160014952
4.9269705435945115 216.02067475089197 0.915568229421444
4.932198098547928 219.49956386334048 0.9247212938944288
4.937425653501344 222.2043314106963 0.9284438546647633
4.94265320845476 220.16955499503058 0.9326572925111009
4.947880763408176 220.3302082858401 0.9279274574112119
4.9531083183615925 220.90675224503073 0.9253755010756531
4.958335873315009 225.31772604533617 0.9315028075323782
4.963563428268425 230.95612145530794 0.9384818798662223
4.968790983221841 236.13731788940711 0.9453654293608391
4.974018538175257 240.95507578818658 0.9514483866450181
4.9792460931286735 248.8724572926506 0.9660731430950076
4.98447364808209 254.27465668038155 0.9684312285442436
4.989701203035506 257.8258669098631 0.9643747097470631
4.994928757988922 265.1084175821891 0.9621726045972684
5.000156312942338 279.0694414377038 0.968847858018709
5.0053838678957545 310.6943861919111 1.0019823774326655
5.010611422849171 369.60794144911773 1.0732337217022545
5.015838977802587 480.58290784021216 1.2097784149900597
5.021066532756003 647.1433139202511 1.3952719600469303
5.026294087709419 877.6057751770978 1.6217761277063676
5.0315216426628355 1139.5157861655703 1.8449551157295931
5.036749197616252 1386.442400213376 2.0356920477202687
5.041976752569668 1575.041975677332 2.1676878641856114
5.047204307523084 1683.3138949989552 2.239379671961322
5.0524318624765 1703.2179274329299 2.25318940869441
5.0576594174299165 1667.43317253935 2.2278610808075614
5.062886972383333 1578.009932633797 2.1662456179254743
5.068114527336749 1452.2520579823808 2.0772649553425233
5.073342082290165 1330.5457996544649 1.9893271309979483
5.078569637243581 1207.1501287852022 1.8922077224308886
5.0837971921969975 1108.1068923245418 1.8110807493487537
5.089024747150414 1022.0251189411478 1.7380537178280895
5.09425230210383 959.0056785933285 1.6833147466272134
5.099479857057246 920.8491085420782 1.6518705529606654
5.104707412010662 895.6104887687121 1.628319969572375
5.109934966964079 888.9948374812576 1.6222423166405973
5.115162521917495 889.6653516602601 1.6216595650558296
5.120390076870911 910.6799268720106 1.6406106663902116
5.125617631824327 931.104131960882 1.6566266709211057
5.130845186777743 952.8449448216978 1.6729494724959553
5.13607274173116 988.5199043532217 1.7022910149660593
5.141300296684576 1017.3220362970212 1.7246320565202
5.146527851637992 1045.0222969991396 1.746487832651066
5.151755406591408 1069.429228852593 1.766013967047726
5.156982961544824 1080.206668450874 1.778905725640495
5.162210516498241 1068.538116581045 1.769268449360492
5.167438071451657 1026.6456257571836 1.7333473259157508
5.172665626405073 951.8251135746212 1.6653742433274004
5.177893181358489 857.7521176433128 1.579323826313364
5.183120736311905 751.0931979237897 1.4776744232244363
5.188348291265322 643.9154116624183 1.3677516830047765
5.193575846218738 550.3850242712616 1.2679928908612057
5.198803401172154 471.76290365819267 1.1835745244326785
5.20403095612557 408.9448330646614 1.1134074807574277
5.209258511078986 359.8713594903768 1.0553411327535076
5.214486066032403 322.57445907900313 1.0066369960788324
5.219713620985819 296.9787666688293 0.972604808142715
5.224941175939235 276.39021249105224 0.9388848558943339
5.230168730892651 262.4568688192958 0.9216348618905749
5.235396285846067 254.4127538810648 0.9145810279430983
5.240623840799484 247.4540452435748 0.907466792665328
5.2458513957529 246.9129693898136 0.9151980651778345
5.251078950706316 242.44590952973988 0.908585350776698
5.256306505659732 244.71001887203636 0.9147648667628809
5.261534060613148 241.42112947062733 0.9098996680412543
5.266761615566565 244.4447455220705 0.9147053548308101
5.271989170519981 246.05970219991036 0.9221383350925837
5.277216725473397 244.58636499522112 0.9209031426572134
5.282444280426813 243.97893903861836 0.9230885182177244
5.2876718353802294 238.11865233395628 0.9073939398655956
5.292899390333646 231.4345313436738 0.8936079620458843
5.298126945287062 228.53798332269673 0.8902977451910216
5.303354500240478 225.49117965216516 0.882477204147042
5.308582055193894 223.4845420424189 0.8777642353815311
5.3138096101473105 223.14953487566245 0.8784487447513647
5.319037165100727 222.58495234642243 0.875296664651665
5.324264720054143 217.94958519329552 0.8694807619180844
5.329492275007559 219.5528142193338 0.8744924312286257
5.334719829960975 218.601940655399 0.8775386615923592
5.3399473849143915 220.74550534859804 0.8843524685154608
5.345174939867808 221.29493998842116 0.8843796289231828
5.350402494821224 222.76844611142607 0.8837750950123
5.35563004977464 221.00524566846354 0.8723266970332082
5.360857604728056 225.17808156110104 0.878383522234667
5.3660851596814725 225.4327101282761 0.8775316253177617
5.371312714634889 227.81570237833 0.8809960914564576
5.376540269588305 232.5856054366581 0.8899572849467784
5.381767824541721 235.60287422508137 0.8952728286354276
5.386995379495137 235.95063286837848 0.8939608687093227
5.3922229344485535 235.6518618913782 0.8901792568538188
5.39745048940197 230.7999003731965 0.8795858069905998
5.402678044355386 234.05678341068295 0.8807845908302181
5.407905599308802 237.32816685578516 0.8828237486527093
5.413133154262218 244.40476540624636 0.894956146658571
5.4183607092156345 244.5067466769889 0.89204301965109
5.423588264169051 243.47616631117376 0.8895786864645172
5.428815819122467 239.35644281170897 0.878479728716207
5.434043374075883 238.33313381544457 0.8808662766961073
5.439270929029299 238.0407318738919 0.8796093862320689
5.4444984839827155 237.30845705619174 0.8789104165027862
5.449726038936132 238.49052404901798 0.8816578559503374
5.454953593889548 237.1648386544286 0.8786619504587061
5.460181148842964 234.71911253016668 0.8753510517924665
5.46540870379638 232.18246799144666 0.8725401282133065
5.4706362587497965 230.7002230876255 0.871682933305092
5.475863813703213 230.03306859308628 0.8752115257385826
5.481091368656629 229.165146500956 0.8750918447989436
5.486318923610045 224.87102730251755 0.8623493310412202
5.491546478563461 222.5139625295831 0.853475799146085
5.4967740335168775 222.91942871878175 0.8457015078489681
5.502001588470294 224.66291724213332 0.846321882066508
5.50722914342371 223.1357438662673 0.8463989281329636
5.512456698377126 222.09562511626487 0.8500982744175328
5.517684253330542 221.37041917053983 0.8569344004906967
5.522911808283959 220.8098521677124 0.86052922737806
5.528139363237375 223.7675651608299 0.8664199187247522
5.533366918190791 223.65468555141635 0.8653660622172517
5.538594473144207 224.04551722329987 0.8668063720667237
5.543822028097623 226.6390790342389 0.8701106348717406
5.54904958305104 227.30287933194123 0.8685889385279143
5.554277138004456 229.94979064979503 0.8748366805731826
5.559504692957872 227.6800034325868 0.8661813998284861
5.564732247911288 228.61466755684074 0.8659454715626493
5.569959802864704 228.098930993095 0.8617806091670215
5.575187357818121 227.9641998299144 0.8568824430035088
5.580414912771537 230.3240810758737 0.8582059968587445
5.585642467724953 229.44184999957363 0.8569548693587955
5.590870022678369 227.97232074722066 0.8532817236901701
5.596097577631785 228.40427035150708 0.8558255355361098
5.601325132585202 231.31662568931262 0.8589850963818932
5.606552687538618 237.36405014311111 0.87019386804208
5.611780242492034 239.48843626403914 0.8642659184060019
5.61700779744545 242.48272561709035 0.8649198807783841
5.622235352398866 248.0277600115907 0.8692774511763088
5.627462907352283 252.5435928647917 0.8680299444117623
5.632690462305699 262.7454158835327 0.880252381783341
5.637918017259115 286.980159788548 0.9088264419853048
5.643145572212531 345.57216217845126 0.9850601217979262
5.648373127165947 433.48866934802396 1.0880520819763608
5.653600682119364 564.1297278871057 1.2287582611921002
5.65882823707278 720.0901280256847 1.3810296610497819
5.664055792026196 868.2091729238566 1.513622147197234
5.669283346979612 995.8893133119092 1.6202367702975748
5.674510901933028 1060.4535342136212 1.6680417547018678
5.679738456886445 1069.6630616705884 1.673299940625191
5.684966011839861 1037.8718807172334 1.648339046119989
5.690193566793277 967.1962282234829 1.5909696675836469
5.695421121746693 895.8820791478014 1.5311969474046923
5.700648676700109 829.5334524784839 1.4711488462995632
5.705876231653526 775.9254591568368 1.4229234237248602
5.711103786606942 738.2045768423947 1.388228100957549
5.716331341560358 724.633091227944 1.3754802916432087
5.721558896513774 734.3132971580397 1.3847892075377841
5.7267864514671905 768.1079539652344 1.4153974727887348
5.732014006420607 814.0019328024101 1.4563177841585535
5.737241561374023 864.527028644368 1.4987194254495113
5.742469116327439 911.8521537818046 1.5368752725361
5.747696671280855 939.93984201629 1.559975900481214
5.7529242262342715 934.6479272024135 1.5569957304243178
5.758151781187688 892.0160136276845 1.5207606699043121
5.763379336141104 812.3541234400395 1.45119129990928
5.76860689109452 711.4065509963774 1.3555112358039982
5.773834446047936 613.5169043694489 1.2628107604474998
5.7790620010013525 517.1595467717972 1.1665703544228323
5.784289555954769 440.1555218300486 1.0862010277752498
5.789517110908185 376.0057890535055 1.0103793081339696
5.794744665861601 333.53326829857644 0.9569408675934523
5.799972220815017 306.30466310657954 0.9218458237329165
5.8051997757684335 287.15408871939024 0.8989515747860429
5.81042733072185 274.7291484629635 0.8812350711883776
5.815654885675266 264.67093066820826 0.8688329046639435
5.820882440628682 259.49072838719457 0.8614713524281711
5.826109995582098 256.9951519061508 0.8595953078056245
5.8313375505355145 257.5179327285343 0.8624407444421862
5.836565105488931 261.6404940750499 0.8670750613686992
5.841792660442347 259.99614487455034 0.86438987278239
5.847020215395763 261.1130671452492 0.8667824855894289
5.852247770349179 258.3801589609517 0.8606682071035137
5.8574753253025955 256.76022600345954 0.8585159350028965
5.862702880256012 255.33528459694824 0.854021959626107
5.867930435209428 256.6521474951843 0.8522160213771326
5.873157990162844 259.32363607098875 0.8541255690900087
5.87838554511626 262.9663612590337 0.8603644961134411
5.8836131000696765 263.3872088421271 0.861128514785055
5.888840655023093 264.752959626592 0.8630524634862772
5.894068209976509 266.4194420629405 0.8675780715391712
5.899295764929925 267.6216830841096 0.868170183392862
5.904523319883341 266.20790300850854 0.8617592364984231
5.9097508748367575 271.21513838388097 0.8700840479844031
5.914978429790174 278.3617620342021 0.881777019075914
5.92020598474359 282.0156096110773 0.8848813189969547
5.925433539697006 281.90981636908936 0.8825244030413897
5.930661094650422 281.7438315516528 0.877183999558201
5.9358886496038386 280.6189973119279 0.8707157346337744
5.941116204557255 286.53234680783504 0.8787552570816457
5.946343759510671 295.2834436797235 0.8923444810473516
5.951571314464087 302.2360632363893 0.9067676894925154
5.956798869417503 311.0611840555546 0.9191681417793611
5.96202642437092 319.0920770018372 0.9299942224677958
5.967253979324336 329.5258881864341 0.9463165364233126
5.972481534277752 348.9633360817074 0.9738570296541188
5.977709089231168 365.61535584838316 0.9967263593969236
5.982936644184584 385.628376556608 1.0227724536346248
5.988164199138001 419.8869759620652 1.0670085163686964
5.993391754091417 455.08175548109995 1.112828297322106
5.998619309044833 505.61697508770953 1.1761268987779983
6.003846863998249 580.8560184611374 1.262144934665612
6.009074418951665 676.7086799766234 1.364335280157297
6.014301973905082 805.0227002379171 1.4927774755714416
6.019529528858498 972.3042161738366 1.6407538145584952
6.024757083811914 1158.4285668412338 1.7920928254076407
6.02998463876533 1344.2632377344225 1.927826673744117
6.035212193718746 1530.0572539517132 2.0599441525614357
6.040439748672163 1655.4253938769673 2.1450945002317052
6.045667303625579 1710.7557688246827 2.179121984069367
6.050894858578995 1701.8238682904544 2.1747797624210548
6.056122413532411 1630.6476897588936 2.128912800139084
6.061349968485827 1525.2961960191424 2.0608799967034677
6.066577523439244 1393.2920653827018 1.9720130140011607
6.07180507839266 1264.4392798461854 1.8837586097405448
6.077032633346076 1129.626564446974 1.7849770922314905
6.082260188299492 992.0659482160315 1.675487622833016
6.087487743252908 874.2154155247853 1.5735053727209505
6.092715298206325 768.0257336074014 1.4761707752480937
6.097942853159741 676.3443586672278 1.3867039354054933
6.103170408113157 604.0799024003769 1.3158464971677408
6.108397963066573 541.5195500726234 1.2473245050186095
6.113625518019989 490.42205808493054 1.1898647171183503
6.118853072973406 452.3965743577549 1.1439051017912465
6.124080627926822 418.7535436026799 1.1053915060278086
6.129308182880238 392.14206483513954 1.075322097833282
6.134535737833654 373.53049370157663 1.0578214002403874
6.1397632927870704 358.1433580747496 1.0417054609603453
6.144990847740487 350.9615098259702 1.034945967831457
6.150218402693903 342.14820010198235 1.0223037181844652
6.155445957647319 334.85236795976624 1.011661851857603
6.160673512600735 322.7386878745732 0.9931940706916432
6.1659010675541515 314.3175961613973 0.9840237032781767
6.171128622507568 311.80224621467045 0.9832798353191743
6.176356177460984 307.6233416673637 0.978622282576717
6.1815837324144 303.0257224847398 0.9728404927220499
6.186811287367816 300.3888341536108 0.9691961028862494
6.1920388423212325 301.6313903731716 0.9752347496461706
6.197266397274649 303.90355857847044 0.9827736651850462
6.202493952228065 309.63189645243654 0.9943588992911547
6.207721507181481 305.184371098191 0.9775320302065051
6.212949062134897 300.57272768697453 0.9618226865898578
6.2181766170883135 291.3292348688738 0.9433686981177264
6.22340417204173 286.2407277671118 0.9310118515543907
6.228631726995146 287.5033877833955 0.9320659736930095
6.233859281948562 290.68618257072 0.9355177925775903
6.239086836901978 293.3149710706252 0.9387729160103748
6.2443143918553945 294.41226902341685 0.9378626654905181
6.249541946808811 294.72377841594 0.9387458194223003
6.254769501762227 294.1766314154246 0.9335743187761485
6.259997056715643 294.82181602617726 0.9284410676112738
6.265224611669059 293.1049847990341 0.922918792212198
6.2704521666224755 289.3770142751509 0.9189858168233239
6.275679721575892 285.3720353172679 0.9105107465776563
6.280907276529308 282.8870464336231 0.9096545012171541
6.286134831482724 282.4386381790903 0.9072947543482459
6.29136238643614 279.69012649081026 0.8999705594312114
6.2965899413895565 278.70089630222367 0.8958812933692804
6.301817496342973 279.6963055035155 0.8970007430234122
6.307045051296389 280.67454962872057 0.8962106183006605
6.312272606249805 280.6442767970371 0.8948373562519576
6.317500161203221 279.8846717358539 0.8901345629434828
6.3227277161566375 282.04404936543426 0.8924494032622711
6.327955271110054 286.39858362856467 0.8983219900600204
6.33318282606347 287.99248594009686 0.8979593119261319
6.338410381016886 284.3822884368798 0.8908530192177396
6.343637935970302 283.39006752651136 0.8878664503727187
6.3488654909237185 283.64123157850264 0.8861764802640419
6.354093045877135 284.96187830100286 0.8879360044585676
6.359320600830551 286.16419883224404 0.882711536329383
6.364548155783967 287.97126693271963 0.8838704751539881
6.369775710737383 291.18700102241297 0.8887471051363632
6.3750032656908 294.84400939665596 0.8979549891660323
6.380230820644216 296.67514957650013 0.9066612289290475
6.385458375597632 297.6552987383392 0.9105760804745322
6.390685930551048 295.37111059800117 0.9064622334962803
6.395913485504464 291.50577409119023 0.8965858539389759
6.401141040457881 287.0408049602342 0.8886969183871697
6.406368595411297 286.1705346282299 0.8861458670139349
6.411596150364713 289.66176156982436 0.8903557844497991
6.416823705318129 294.1545844564583 0.8957786131210673
6.422051260271545 295.3326343557254 0.893995570645041
6.427278815224962 291.83064687578013 0.8864613103048039
6.432506370178378 292.72514859008817 0.8851285513575503
6.437733925131794 292.15333683666165 0.8824735871518432
6.44296148008521 294.3157961815596 0.8816936003500466
6.448189035038626 296.55468153342474 0.881840680666637
6.453416589992043 298.4960531028116 0.8825104508759263
6.458644144945459 301.4097531488444 0.8852657224350492
6.463871699898875 302.75342730824354 0.8874479413596066
6.469099254852291 305.45646069240274 0.8933503245497973
6.474326809805707 309.4203482403695 0.899501568409998
6.479554364759124 315.59827515929646 0.9086320870712645
6.48478191971254 323.80970168890616 0.9185876127812704
6.490009474665956 334.14069517487036 0.9275741835507615
6.495237029619372 342.42925473017357 0.9347743167186074
6.500464584572788 354.22467907629357 0.9461932437048176
6.505692139526205 370.22683343817437 0.9638737231874711
6.510919694479621 394.5049032971746 0.9917079117583979
6.516147249433037 425.423563419193 1.027237133281811
6.521374804386453 468.7590694071395 1.0752820137469612
6.526602359339869 526.9062052845993 1.136987445685429
6.531829914293286 592.6655117092517 1.2006470700468406
6.537057469246702 666.0694387306625 1.2697446227274516
6.542285024200118 735.2973163254171 1.3321546748661444
6.547512579153534 784.8054161682609 1.377176367669101
6.55274013410695 806.593074318233 1.3961463380417374
6.557967689060367 797.7146752423812 1.3887695540314033
6.563195244013783 767.8936808960156 1.3620297359320817
6.568422798967199 725.3940941715236 1.323353722220048
6.573650353920615 674.4107523398849 1.2742328915680015
6.5788779088740315 623.6286240058372 1.2250155399060276
6.584105463827448 566.8377343547334 1.1679815403159495
6.589333018780864 515.4118492877266 1.1142496293352915
6.59456057373428 474.85745031617944 1.0692652798735944
6.599788128687696 442.51774737614267 1.0321161426486816
6.6050156836411125 417.85399827516744 1.0050390563815041
6.610243238594529 398.0983958349724 0.9834084074925669
6.615470793547945 383.04161740029673 0.965157738796872
6.620698348501361 368.1243247754604 0.9496280399608906
6.625925903454777 353.5280782942872 0.9314256488443261
6.6311534584081935 346.7581539941903 0.9272136356103455
6.63638101336161 338.00222251845224 0.9182427126057666
6.641608568315026 340.97000599965173 0.9192118608062467
6.646836123268442 338.5876083804923 0.9149744961209086
6.652063678221858 331.79717480797217 0.9059388460689345
6.6572912331752745 329.4436619131712 0.9036089318721593
6.662518788128691 317.6581258899757 0.8901926737106305
6.667746343082107 311.74101391289037 0.8815484379150155
6.672973898035523 307.24645923219146 0.8737966466321864
6.678201452988939 304.01800451190485 0.8660708712119617
6.6834290079423555 301.23154543809613 0.8596904094724633
6.688656562895772 304.0795816735463 0.8644364663570252
6.693884117849188 304.86825544024157 0.8663156937533777
6.699111672802604 306.38753375296017 0.8707841077225443
6.70433922775602 304.40355883437314 0.8688001445137201
6.7095667827094365 304.91848417766806 0.8705299999857903
6.714794337662853 304.7459689555738 0.8689108973296628
6.720021892616269 304.6710110213234 0.8667942480382514
6.725249447569685 305.6878878841487 0.8656633329170659
6.730477002523101 306.7624955967931 0.8652638922771578
6.7357045574765175 312.6740299699294 0.8774276150202422
6.740932112429934 312.7353991770096 0.8767633564606558
6.74615966738335 312.64415914244927 0.8779598844610614
6.751387222336766 312.89979007936034 0.878255460203969
6.756614777290182 314.95781152474876 0.879723117134966
6.7618423322435985 315.2945274813956 0.8787894234512437
6.767069887197015 317.95170858315237 0.8793132253329596
6.772297442150431 317.19657285217676 0.8766660212539643
6.777524997103847 320.1046923901421 0.8810924239461667
6.782752552057263 320.30018022047653 0.8809826011210017
6.7879801070106796 320.9814897630491 0.880347951561864
6.793207661964096 322.6552134478314 0.8806206627902563
6.798435216917512 321.4349392506062 0.8779815736702896
6.803662771870928 328.63319683435765 0.887348093097858
6.808890326824344 335.6526940154067 0.8947566639823851
6.814117881777761 338.8671189493463 0.8975877982324273
6.819345436731177 341.7685334871793 0.8981252658193055
6.824572991684593 341.6254462188 0.8986025350451585
6.829800546638009 344.15862707705656 0.9019161498480438
6.835028101591425 343.9174127994238 0.8999457481893155
6.840255656544842 347.88617093708643 0.9024836033609548
6.845483211498258 350.2677379240238 0.903919176432003
6.850710766451674 354.1419663495071 0.908492393674393
6.85593832140509 363.4850930157915 0.9194653840492628
6.861165876358506 368.17977869048826 0.9238344287759658
6.866393431311923 374.0768379940008 0.9285781808223822
6.871620986265339 381.5003805479603 0.9353405686132062
6.876848541218755 384.3370671367684 0.9392121810659555
6.882076096172171 389.8639164167914 0.9470680338958241
6.887303651125587 393.4598266776166 0.9501204865398042
6.892531206079004 396.0478762790176 0.9512541760130752
6.89775876103242 400.7797644727973 0.9533050494394597
6.902986315985836 407.4283281208564 0.9601661769774976
6.908213870939252 413.7916462740457 0.9670731562556554
6.913441425892668 416.8297004872324 0.9690532454510214
6.918668980846085 416.1622490836329 0.9668686908191525
6.923896535799501 413.6481892757387 0.9628935026153489
6.929124090752917 414.89709038186373 0.9640664363291429
6.934351645706333 418.9331275307676 0.9697585682581257
6.939579200659749 422.65997510207933 0.974016178341068
6.944806755613166 424.35074219734713 0.9754683459613056
6.950034310566582 424.6534445351064 0.9741574290633948
6.955261865519998 430.57485869300336 0.9786587105265451
6.960489420473414 436.9905529609165 0.9858678140048306
6.96571697542683 442.9727109089847 0.9920449681074623
6.970944530380247 446.0483680105591 0.9935123287561743
6.976172085333663 451.89501797429193 0.9996254270079045
6.981399640287079 462.9713544831044 1.0119678335450104
6.986627195240495 476.75259325398713 1.0255291378504225
6.9918547501939114 497.1261529470409 1.0460499425691687
6.997082305147328 528.4238872778312 1.0764974147372925
7.002309860100744 567.4492770041494 1.1140612344730405
7.00753741505416 623.6790359247437 1.1665080822181815
7.012764970007576 696.068630208998 1.2319832947329605
7.0179925249609925 783.9344456488218 1.306577371558746
7.023220079914409 872.8649300239479 1.378034454116529
7.028447634867825 945.498415424642 1.4322033199616828
7.033675189821241 995.7439915091674 1.4672552038219557
7.038902744774657 1027.2737313739538 1.4892728395742914
7.0441302997280735 1030.4274834203543 1.4913291539540057
7.04935785468149 1018.32965550369 1.483576617138189
7.054585409634906 989.1581944316124 1.4608677124629526
7.059812964588322 948.6628449363816 1.4298070742840556
7.065040519541738 907.3142392818446 1.3974260566481387
7.0702680744951545 858.8966374440437 1.3587968862775688
7.075495629448571 804.2987473401073 1.3138651765656895
7.080723184401987 752.3345845428211 1.2705279844079802
7.085950739355403 700.4823169463655 1.2261188043672033
7.091178294308819 653.7304470859872 1.184520807846023
7.0964058492622355 607.7929013490836 1.1421416502061752
7.101633404215652 567.799768273672 1.1045849341826899
7.106860959169068 535.0044278406051 1.0740777368398318
7.112088514122484 506.657507607098 1.0472180626329923
7.1173160690759 481.76448896838633 1.0219983817627603
7.1225436240293165 460.69807289983225 0.9991248746582567
7.127771178982733 444.71089102638757 0.9822841749183766
7.132998733936149 435.0489961587616 0.9719181620111051
7.138226288889565 427.4595111029925 0.9642036789968566
7.143453843842981 422.3824002416385 0.9597433778778945
7.1486813987963975 421.53738331683616 0.9586382078122587
7.153908953749814 423.35693203777583 0.9603712922650655
7.15913650870323 426.6067879502217 0.9606757734992637
7.164364063656646 436.41186968326934 0.9708458960611978
7.169591618610062 451.69976536148675 0.984934178192478
7.1748191735634785 482.09919696120664 1.0172310366857724
7.180046728516895 526.5664941804947 1.060966800825318
7.185274283470311 600.9403215810361 1.131058604778002
7.190501838423727 725.1880050059849 1.241886423982505
7.195729393377143 930.3628535349039 1.4057273863857642
7.2009569483305595 1268.6895935865186 1.6407001735886972
7.206184503283976 1760.872172699825 1.9285476568736217
7.211412058237392 2468.0771834451702 2.278409984253512
7.216639613190808 3243.6014808871446 2.6104426913219854
7.221867168144224 3941.604776761862 2.8733421983030714
7.227094723097641 4326.407853915847 3.008406140605018
7.232322278051057 4313.269476155843 3.00114553460301
7.237549833004473 3978.8001857778777 2.8819519477038638
7.242777387957889 3366.8136561672777 2.6503713271517815
7.248004942911305 2698.0922150063698 2.3704249580272623
7.253232497864722 2058.275805375805 2.0695664846141475
7.258460052818138 1530.4983843224225 1.7846989675836409
7.263687607771554 1136.884659690853 1.5393993303947993
7.26891516272497 856.8429725691764 1.3370171532121036
7.274142717678386 682.4818665678489 1.1929422987917049
7.279370272631803 582.8875895915238 1.1016200821197695
7.284597827585219 523.662063584908 1.045931217239456
7.289825382538635 493.9300682389023 1.0185460060498635
7.295052937492051 475.40467790095954 1.001954218155419
7.300280492445467 456.12194162082653 0.9820483628308875
7.305508047398884 439.217853242151 0.9619249822851039
7.3107356023523 432.1169149320655 0.9534017603834094
7.315963157305716 425.01631156932643 0.9463847641818042
7.321190712259132 420.1674126879264 0.9416783928299872
7.326418267212548 416.66972288663317 0.9397846125563456
7.331645822165965 411.5602056440926 0.9342897890209448
7.336873377119381 403.5046578714046 0.9237307189607739
7.342100932072797 398.2844733430795 0.9161632474601678
7.347328487026213 397.10288192319996 0.911445948762162
7.352556041979629 393.58537914188037 0.9072631097822942
7.357783596933046 391.87395867351904 0.9058512550510865
7.363011151886462 391.99262517467315 0.9069097908090407
7.368238706839878 391.584541839435 0.907859657408852
7.373466261793294 398.098354583835 0.915554723887015
7.37869381674671 393.23405395688013 0.9081751644436681
7.383921371700127 394.0327949262034 0.9078188336150066
7.389148926653543 392.79980260945746 0.9070841106452675
7.394376481606959 392.8265677100866 0.9069078416839722
7.399604036560375 394.0433145155034 0.9070526321207832
7.4048315915137914 392.6051662720648 0.9044855739049332
7.410059146467208 394.2563668743798 0.90542223730807
7.415286701420624 396.7189789115772 0.9080294115217906
7.42051425637404 400.6061741447862 0.9139571814234813
7.425741811327456 401.31935658385197 0.9144335389471437
7.4309693662808725 403.64765749178275 0.9168244257621414
7.436196921234289 404.25221334093396 0.9175401280856325
7.441424476187705 406.4197997185513 0.9190960722535684
7.446652031141121 413.4842018591899 0.9254860205100354
7.451879586094537 420.53135476581645 0.9342151274781152
7.4571071410479535 429.82550761766225 0.9427504136814331
7.46233469600137 438.33710877961863 0.9510603090256007
7.467562250954786 450.4613560144639 0.962915151810773
7.472789805908202 462.33410314232805 0.9747457284672248
7.478017360861618 476.86540202473986 0.989237831295934
7.4832449158150345 489.64544641054135 1.0006790478236354
7.488472470768451 504.12796681268225 1.013278981355378
7.493700025721867 519.0420952794638 1.0271775339315328
7.498927580675283 530.0441604989942 1.0362826414401984
7.504155135628699 536.4893348971152 1.0412383875955635
7.5093826905821155 537.50893167222 1.0412574202320213
7.514610245535532 537.0886655123551 1.0408486526683502
7.519837800488948 534.4068088298382 1.0389330960881762
7.525065355442364 527.5168028132753 1.0320134207421792
7.53029291039578 519.1942334604485 1.0237573072438113
7.5355204653491965 516.3596410981595 1.0212221448968837
7.540748020302613 517.4598973375096 1.0220436101791677
7.545975575256029 521.8836771874671 1.0247040617778203
7.551203130209445 535.458357201209 1.0372830509563689
7.556430685162861 552.3003957216436 1.0533494000693449
7.5616582401162775 576.5383601427238 1.0751447593717183
7.566885795069694 596.3869193421606 1.092868977629248
7.57211335002311 611.3587485330304 1.1057116587856939
7.577340904976526 619.6811671231038 1.1120295677487408
7.582568459929942 619.0587322307025 1.1108733096336494
7.5877960148833585 614.8523935064611 1.107441898836648
7.593023569836775 604.0688778012127 1.0979320166968347
7.598251124790191 594.7523356442107 1.0888225216974672
7.603478679743607 582.2222222769665 1.0767026232086303
7.608706234697023 567.3383180629213 1.0631087235666776
7.6139337896504395 556.4349134396679 1.0522855244963132
7.619161344603856 546.2979955615156 1.0423529411871828
7.624388899557272 538.8612439882982 1.034057516093071
7.629616454510688 534.5909930814421 1.0299537178249227
7.634844009464104 528.6338396539077 1.0241484795108173
7.6400715644175206 526.504958239775 1.0216923183548408
7.645299119370937 527.8866405538554 1.0238930175706047
7.650526674324353 532.6102992248666 1.0271574953317295
7.655754229277769 536.3293154414253 1.0314042552404077
7.660981784231185 535.5844751771702 1.0300044731896187
7.666209339184602 538.2663267686227 1.0327280176360096
7.671436894138018 544.1016073623867 1.0375563270654886
7.676664449091434 550.6359579677627 1.0425335004640925
7.68189200404485 557.5958637741804 1.0480197857167777
7.687119558998266 562.0376298554717 1.0523354015252953
7.692347113951683 564.9697286750119 1.0549419644781097
7.697574668905099 571.9394580272506 1.0606330518498706
7.702802223858515 582.991679659145 1.069581903529775
7.708029778811931 591.8422338571287 1.077087973279975
7.713257333765347 606.6797118188707 1.0889221391603146
7.718484888718764 613.9601311511359 1.0943072502781712
7.72371244367218 621.1282074235963 1.1008457704288848
7.728939998625596 631.4809793118739 1.108242637460737
7.734167553579012 646.5399673488233 1.1211407217343512
7.739395108532428 662.6826577395597 1.134273826379309
7.744622663485845 682.9594678856748 1.1526291431398368
7.749850218439261 697.0557404150388 1.1641530506304754
7.755077773392677 705.8033260836122 1.170645582108718
7.760305328346093 709.1405413059908 1.171763114496175
7.765532883299509 712.0209522671169 1.1742796433489158
7.770760438252926 709.0210097641612 1.17105092323618
7.775987993206342 705.1540275844737 1.167614495904939
7.781215548159758 701.8248947828905 1.1640903446455297
7.786443103113174 699.9396189616509 1.162528759704264
7.79167065806659 695.06206402852 1.1586358779097274
7.796898213020007 683.8165723992494 1.1479779937677241
7.802125767973423 676.0706853575856 1.141070370325857
7.807353322926839 667.7674641415026 1.1340096403042947
7.812580877880255 664.154189057864 1.131192485138595
7.817808432833671 663.3316387385795 1.1294522603533397
7.823035987787088 661.4618217317031 1.126732069827121
7.828263542740504 660.9058207929344 1.125144371362363
7.83349109769392 657.9450091852974 1.1226465131345338
7.838718652647336 657.3975123378304 1.1221449733191753
7.8439462076007525 658.2456985631591 1.1230703777709587
7.849173762554169 664.419913542661 1.128849375436539
7.854401317507585 673.4734648623519 1.1364129468368622
7.859628872461001 680.7271119905346 1.141721543520402
7.864856427414417 689.2744352095206 1.1475704246842784
7.8700839823678335 701.0315220624686 1.1564707379572567
7.87531153732125 713.2366206070261 1.1664151426817297
7.880539092274666 721.3492614973023 1.1720718273624444
7.885766647228082 725.1176036022982 1.1754575397425417
7.890994202181498 720.0085767814242 1.17135702005707
7.8962217571349145 709.7320834597148 1.1620703234320886
7.901449312088331 700.8696143500484 1.153315227509909
7.906676867041747 690.9777409159858 1.1449617675648665
7.911904421995163 677.3518381128576 1.1341643669010146
7.917131976948579 659.9788127660621 1.1197643732259437
7.9223595319019955 649.252827220222 1.1109776543188785
7.927587086855412 640.2462793354995 1.1031288614894763
7.932814641808828 632.1238928436139 1.09525610217988
7.938042196762244 628.1312321494867 1.0912232837727787
7.94326975171566 621.3650346948783 1.0842867177312747
7.9484973066690765 610.9756471678 1.074413191153095
7.953724861622493 604.1528152197584 1.0671179846968672
7.958952416575909 598.545802682978 1.0610667485642702
7.964179971529325 597.9038462468565 1.060649051131058
7.969407526482741 602.6476539715374 1.0647003491486566
7.9746350814361575 609.6337823154272 1.0704672485254572
7.979862636389574 626.3668180567921 1.0851157308152972
7.98509019134299 648.3958395616188 1.103647153327638
7.990317746296406 675.3647637080194 1.125826757630748
7.995545301249822 703.532429050194 1.148883537146722
8.000772856203238 726.0581332291699 1.1653954369032948
8.006000411156654 745.0182055805612 1.181134358283622
8.01122796611007 753.7604052425546 1.1874499327481494
8.016455521063486 751.9342193636504 1.185724721471855
8.021683076016902 740.2009229391128 1.1753412545616526
8.026910630970319 728.0457494540453 1.1644955883404753
8.032138185923735 715.3607204225929 1.1544150469150902
8.037365740877151 705.6842405442845 1.146418236002722
8.042593295830567 699.7088942901141 1.1411043673985681
8.047820850783983 690.1874025667892 1.132501392687354
8.0530484057374 684.3033909929231 1.126654991141869
8.058275960690816 678.9486695655171 1.1220661322245855
8.063503515644232 674.6174239941969 1.1203369980706321
8.068731070597648 672.7500144795787 1.1188602053052144
8.073958625551064 670.1270551477616 1.116144110418268
8.07918618050448 669.5892662664943 1.1140115711638865
8.084413735457897 674.9260154343668 1.1173570493997123
8.089641290411313 689.0643028819226 1.1289463255619936
8.09486884536473 698.5457465534081 1.1361336315776378
8.100096400318145 713.5233338630943 1.1480904378229004
8.105323955271562 722.0173722263344 1.1539136263512784
8.110551510224978 730.1329244640573 1.1594314955581484
8.115779065178394 742.367555271556 1.1681107631657093
8.12100662013181 756.5620916872914 1.1790650620521719
8.126234175085226 776.021523766621 1.193462395209677
8.131461730038643 800.2088750379878 1.2117128919802875
8.136689284992059 826.0638721614339 1.2291950043157645
8.141916839945475 856.5908527812228 1.2513131447186696
8.147144394898891 890.7525274456326 1.27567165388029
8.152371949852308 923.7120105458498 1.299147080059363
8.157599504805724 957.576458056567 1.322976777599287
8.16282705975914 992.6322243173341 1.3466523061383808
8.168054614712556 1015.0926763250317 1.361349402984839
8.173282169665972 1028.013437832606 1.3677175347717145
8.178509724619389 1025.7175920161415 1.3656442488081888
8.183737279572805 1021.8257131233062 1.363783253111288
8.188964834526221 1013.4946530881467 1.3578431648284077
8.194192389479637 999.3550403117359 1.347847505176242
8.199419944433053 982.7772569493238 1.3334463971598323
8.20464749938647 961.7638248644291 1.318023509784445
8.209875054339886 948.4175083379931 1.30925227664305
8.215102609293302 930.4489311651575 1.2985219223805686
8.220330164246718 915.9918525474701 1.2878483661435016
8.225557719200134 904.2462807627178 1.2791148849619316
8.23078527415355 889.8608163115005 1.2672826090711704
8.236012829106967 881.5640343170926 1.2610418036266398
8.241240384060383 868.0275348703683 1.2511352750495146
8.2464679390138 859.2580447289785 1.2457892767915366
8.251695493967215 846.7255462472049 1.2365005150854376
8.256923048920632 828.1385564561416 1.221895435385743
8.262150603874048 810.6130673694644 1.2073663781822526
8.267378158827464 791.6624931631811 1.1936935890988338
8.27260571378088 777.800526302667 1.1821725360000288
8.277833268734296 764.349464609307 1.1712054215713887
8.283060823687713 745.3178081064278 1.156392301382746
8.288288378641129 722.8440661407883 1.1387490277965466
8.293515933594545 703.8995747546558 1.123980320996249
8.298743488547961 690.6158065356154 1.1125913614765512
8.303971043501377 687.6762628722888 1.1106142534650851
8.309198598454794 679.8890154523717 1.1031572103881067
8.31442615340821 668.7249095794173 1.093973078030107
8.319653708361626 659.7433799738509 1.0867749950122885
8.324881263315042 649.655547396747 1.0788318099383212
8.330108818268458 644.2589102535511 1.0740499151768617
8.335336373221875 638.6266460321299 1.0685144889195635
8.34056392817529 636.6003086981527 1.0662136884891997
8.345791483128707 631.2657900783192 1.0607960445091424
8.351019038082123 625.8845516522615 1.0549438462184209
8.35624659303554 624.187870248186 1.0531375560145428
8.361474147988956 617.5827048994935 1.047525412192951
8.366701702942372 614.2034695465601 1.0445553900781774
8.371929257895788 612.4110566433233 1.0430878037513847
8.377156812849204 610.5068130464404 1.041795928445705
8.38238436780262 610.1827206922824 1.0414889781923664
8.387611922756037 603.2693025675724 1.0356793922041678
8.392839477709453 598.9517482094622 1.0308696267944435
8.398067032662869 595.5666900071552 1.0281264106952321
8.403294587616285 592.6416494325508 1.0256693280524465
8.408522142569701 591.924312061049 1.024529647296177
8.413749697523118 590.3769328434311 1.0221495748736413
8.418977252476534 587.6820314993689 1.0192190529952514
8.42420480742995 587.8041815684118 1.0187241975329824
8.429432362383366 583.2927827714295 1.014587652854584
8.434659917336782 581.7699369679818 1.012869944064536
8.439887472290199 581.0971977150441 1.0121570724064812
8.445115027243615 581.8772506924645 1.012893536135098
8.450342582197031 578.4669775930953 1.0096588360255758
8.455570137150447 576.5981420333096 1.0073491557433443
8.460797692103863 581.0472756230663 1.0112016155549548
8.46602524705728 581.0676843387761 1.0103408509634408
8.471252802010696 582.1003813951002 1.011201009002735
8.476480356964112 582.9703190168784 1.0104091881758455
8.481707911917528 582.3071527220656 1.0087601491485243
8.486935466870944 580.0884906443541 1.0063496961483043
8.49216302182436 582.9122714192828 1.0086306929738154
8.497390576777777 585.4048893683846 1.010522981985575
8.502618131731193 589.690155450473 1.0134028501710992
8.50784568668461 594.5283208864265 1.017291626805509
8.513073241638025 596.0314942899843 1.018895915612314
8.518300796591442 595.9760393168843 1.0183944754313252
8.523528351544858 596.3822649008869 1.018822212432485
8.528755906498274 601.3627660231665 1.0225712853598004
8.53398346145169 601.5758939848466 1.022610376945059
8.539211016405106 600.7187654293888 1.0215114375062473
8.544438571358523 601.4152240517726 1.021698033397825
8.549666126311939 598.4206531942601 1.019308291803038
8.554893681265355 600.7159521774098 1.0212072714900289
8.560121236218771 596.812197829351 1.016374736275768
8.565348791172188 598.405155236932 1.0171920281726023
8.570576346125604 604.4942502047452 1.0222541220023835
8.57580390107902 605.051511974392 1.0220014727873399
8.581031456032436 608.7551398697104 1.024718626220578
8.586259010985852 608.8050856692297 1.0241886419200437
8.591486565939269 611.832580718132 1.0268882800790302
8.596714120892685 617.931452671528 1.032384108903262
8.601941675846101 618.7801084208337 1.033158727449111
8.607169230799517 621.5002046280423 1.0358910022277976
8.612396785752933 626.362147693938 1.039073740478795
8.61762434070635 631.9770376432685 1.0427550394107266
8.622851895659766 639.8035963314405 1.0477606638569796
8.628079450613182 651.2997627610763 1.056140947162499
8.633307005566598 666.4831854007788 1.067630737498305
8.638534560520014 677.53047562651 1.0756868643370006
8.64376211547343 691.0024547307552 1.0862085358376485
8.648989670426847 704.9732989924888 1.0973341930871945
8.654217225380263 728.2807555775648 1.1163418899030861
8.65944478033368 755.9012206098108 1.1373107763211168
8.664672335287095 786.6952353158176 1.1590131303635445
8.669899890240512 818.9524360075001 1.1810407570591823
8.675127445193928 850.2532965167126 1.20288988313652
8.680355000147344 880.8074496379982 1.2251219657014916
8.68558255510076 900.285676209802 1.237869699114376
8.690810110054176 911.2400481869854 1.2450073355870759
8.696037665007593 909.5623676223519 1.2408042678130926
8.701265219961009 906.1836015005263 1.2373166421518211
8.706492774914425 899.6238931077589 1.232547175828397
8.711720329867841 886.7377701215321 1.225605556873109
8.716947884821257 864.2175486235161 1.2097877952911005
8.722175439774674 839.714054627608 1.1920727851321307
8.72740299472809 817.0193663344965 1.1740259252825556
8.732630549681506 796.7510457402129 1.1605341921893841
8.737858104634922 782.8904256893203 1.1505248762875335
8.743085659588338 774.8497161900563 1.1452981226843284
8.748313214541755 770.5196884395899 1.142431749953033
8.75354076949517 764.9858898215531 1.138897427653854
8.758768324448587 759.6895794563557 1.1341328977684229
8.763995879402003 749.0558853863511 1.1256141509892277
8.76922343435542 738.3351347241448 1.1159252404122875
8.774450989308836 728.5697791940471 1.1071004472623915
8.779678544262252 719.7672372293745 1.0994366204900456
8.784906099215668 715.9138467116131 1.095712835542095
8.790133654169084 711.8838105021784 1.0933038504337158
8.7953612091225 704.3954813536873 1.087609912925208
8.800588764075917 698.9116394589305 1.0834283165763634
8.805816319029333 693.0970509786249 1.0781607088815404
8.811043873982749 687.0151614343778 1.0729353654217595
8.816271428936165 679.9505017582609 1.066403710191386
8.821498983889581 679.2620515530722 1.0656543738526438
8.826726538842998 676.9336229247417 1.0640292447521746
8.831954093796414 675.0662144595883 1.062719411183166
8.83718164874983 672.6477221291606 1.0608111416518817
8.842409203703246 668.4797855434648 1.0564945167086062
8.847636758656662 662.0691158299062 1.049366496148378
8.852864313610079 660.2954542387708 1.0479599615584345
8.858091868563495 666.2978046569357 1.052444517438528
8.863319423516911 670.6556514939978 1.055987874524672
8.868546978470327 675.4685247499406 1.05928697637972
8.873774533423743 677.753079078795 1.060590908740919
8.87900208837716 675.2231243100047 1.0587128912728572
8.884229643330576 677.0038332312087 1.0595671349813631
8.889457198283992 682.0538965591087 1.0627226185650294
8.894684753237408 683.5554632582324 1.0629144857020532
8.899912308190824 686.1805323516078 1.0650764040566891
8.90513986314424 689.7326734691881 1.067711625839396
8.910367418097657 698.737100107434 1.0745559794005377
8.915594973051073 706.0795510159701 1.0796018687522089
8.92082252800449 717.3830562101319 1.0874711054859618
8.926050082957905 723.1568462855944 1.091571674743777
8.931277637911322 729.3141078631447 1.095627732555726
8.936505192864738 734.3014456105451 1.098230186303855
8.941732747818154 736.6396225922352 1.1004219934532105
8.94696030277157 743.6635799421265 1.105203780901827
8.952187857724986 752.5474776960863 1.1120347841438276
8.957415412678403 767.1837584332625 1.1221915393072026
8.962642967631819 782.1172531156499 1.1326085582168575
8.967870522585235 792.8027397964275 1.1394003622217976
8.973098077538651 800.2949684660636 1.143741228829059
8.978325632492067 805.8212554831954 1.1475266152293433
8.983553187445484 813.5257987646263 1.1535408111144152
8.9887807423989 821.6767680659292 1.158360458682463
8.994008297352316 826.4296672199324 1.1618708590423024
8.999235852305732 827.5492299479316 1.162155344282471
9.004463407259149 833.1994230304292 1.1661744484172019
9.009690962212565 842.8411095529099 1.1724487993510404
9.014918517165981 855.2602893161547 1.1796955255978498
9.020146072119397 870.0304213036487 1.1893007866164091
9.025373627072813 880.3895667436176 1.195664291263801
9.03060118202623 888.1887518567424 1.200548665486512
9.035828736979646 898.7250392449469 1.2079630034604227
9.041056291933062 913.8482399180322 1.2174498070928013
9.046283846886478 931.5428064401274 1.228420705749131
9.051511401839894 946.7463103781398 1.2378333778845012
9.05673895679331 959.23389286711 1.2453425925062145
9.061966511746727 981.5973826372906 1.260593204432248
9.067194066700143 1008.3572364984092 1.2775513250543364
9.07242162165356 1037.0386201651959 1.294692728815202
9.077649176606975 1064.630349569703 1.3107373256875043
9.082876731560392 1095.1009447944707 1.328990787580551
9.088104286513808 1127.4704753137921 1.3467002222516342
9.093331841467224 1163.5022150409043 1.367061013028305
9.09855939642064 1198.7864403746328 1.3875354963487603
9.103786951374056 1228.3453856379908 1.4047677424179381
9.109014506327473 1251.01915911437 1.4163545111155362
9.114242061280889 1260.414002769502 1.4208006227143835
9.119469616234305 1262.491937514567 1.4202181528796833
9.124697171187721 1255.7626646890396 1.4162455675376948
9.129924726141137 1241.0725263192098 1.4078237782840601
9.135152281094554 1221.5044555499428 1.3974895893975183
9.14037983604797 1193.5689226329198 1.3821411659019178
9.145607391001386 1167.4270393364525 1.3663971640178478
9.150834945954802 1143.0599510757718 1.35048800839864
9.156062500908218 1137.2805219305867 1.3472896376374521
9.161290055861635 1143.839365430109 1.3619688760196835
9.16651761081505 1164.0840039695777 1.38263931973521
9.171745165768467 1191.7574997866102 1.404621129013244
9.176972720721883 1214.6214883743637 1.4218531641360856
9.1822002756753 1230.4123550043155 1.434279720075903
9.187427830628716 1238.7052632601808 1.44265309703732
9.192655385582132 1238.6372565561385 1.4450154040331007
9.197882940535548 1238.4174348313666 1.4476692529442254
9.203110495488964 1234.5635528420682 1.4476225050768814
9.20833805044238 1241.9044930592443 1.4548167100363347
9.213565605395797 1258.221538499861 1.4665272107397718
9.218793160349213 1284.1486600258147 1.4836457597393382
9.224020715302629 1318.7885180376427 1.503963874537484
9.229248270256045 1369.0680047337569 1.5339610948012024
9.234475825209461 1429.4502156249705 1.5706745854876556
9.239703380162878 1513.734506654597 1.620472277273355
9.244930935116294 1604.7608889346832 1.6694904816842817
9.25015849006971 1694.919933315684 1.7180836793282446
9.255386045023126 1769.248587467786 1.7562228481726103
9.260613599976542 1818.8333113603765 1.7823969037346643
9.265841154929959 1818.4921694678226 1.7841494012040808
9.271068709883375 1764.0011349557283 1.7568644825704731
9.276296264836791 1671.6247356074182 1.7123584104428364
9.281523819790207 1548.8191103297672 1.6514472183070321
9.286751374743623 1407.4506040874776 1.575667553479884
9.29197892969704 1271.1123859135787 1.499678811977475
9.297206484650456 1154.3729413959502 1.42861885389722
9.302434039603872 1058.6009877578326 1.3690071951135203
9.307661594557288 980.4556038839502 1.3193663860978169
9.312889149510704 929.7538299301667 1.2883394595169892
9.31811670446412 888.890322833201 1.262292553785462
9.323344259417537 863.4628876726231 1.2458433150943768
9.328571814370953 846.4707863263496 1.2338538891413917
9.33379936932437 838.6511253704266 1.2283644310967203
9.339026924277785 829.2572256830006 1.2226338778173276
9.344254479231202 816.7829968069232 1.2143037474087597
9.349482034184618 806.400231862258 1.2069034454534084
9.354709589138034 797.1631545478361 1.2015753514003649
9.35993714409145 789.9199379378902 1.1980318853589258
9.365164699044866 787.6827145532347 1.1979467121613192
9.370392253998283 781.8381074745171 1.1939709686303623
9.375619808951699 776.4373146988137 1.188768614556695
9.380847363905115 769.7132953374778 1.1837204084809858
9.386074918858531 760.8409704710658 1.17742147071085
9.391302473811947 758.0026439754582 1.176806121893914
9.396530028765364 757.9398241097441 1.1778353903776342
9.40175758371878 759.0340495576676 1.1801462302749706
9.406985138672196 762.1989860458225 1.1833843089004359
9.412212693625612 759.1641127253918 1.1798473617944039
9.417440248579029 752.5349192454718 1.16169065163342
9.422667803532445 747.802132748149 1.1502573167671553
9.427895358485861 745.7807139961444 1.1450118352179142
9.433122913439277 751.3872123946448 1.1469549094266387
9.438350468392693 750.1785612419403 1.144286231876754
9.44357802334611 750.4134327100334 1.1427129930005595
9.448805578299526 751.4643173730484 1.1413334960801
9.454033133252942 757.4617511296244 1.143546905604013
9.459260688206358 759.7261601546138 1.1435242183252323
9.464488243159774 758.4816011635565 1.140745731735646
9.46971579811319 757.0185633593386 1.1380990741859656
9.474943353066607 754.8888441175508 1.134255267872978
9.480170908020023 752.3577827555908 1.1297110329204882
9.48539846297344 751.5927900095868 1.1274509519778644
9.490626017926855 756.3060997722914 1.1292455834168853
9.495853572880272 759.344833140736 1.1318663571654561
9.501081127833688 765.0480036237385 1.1353718972446303
9.506308682787104 770.2807482121628 1.1388536480153602
9.51153623774052 767.478227651027 1.1347517882895501
9.516763792693936 764.9501255103207 1.1317786131938914
9.521991347647353 766.2636851643009 1.1311283835186752
9.527218902600769 769.5004375845881 1.131932778760092
9.532446457554185 776.1614539330327 1.136208497257845
9.537674012507601 778.2611360350994 1.1367231449918378
9.542901567461017 780.5180531146206 1.1378290337702563
9.548129122414434 782.5970191578926 1.138641758482677
9.55335667736785 783.5265787734116 1.1379241267216818
9.558584232321266 785.573203605975 1.1391875337358544
9.563811787274682 788.4973362514211 1.1407412632599643
9.569039342228098 788.9620651280799 1.1399456616357406
9.574266897181515 784.2309438660328 1.135490255108206
9.57949445213493 789.1713030659781 1.1378507221865288
9.584722007088347 790.8496529691957 1.138376040220086
9.589949562041763 794.9775820106546 1.1406496283566667
9.59517711699518 795.7410517801361 1.1402336491399023
9.600404671948596 794.9239442593428 1.1382638149984412
9.605632226902012 791.599173693008 1.135103609266132
9.610859781855428 789.4383942290078 1.1319455001502334
9.616087336808844 785.7796708834354 1.1287319717783717
9.62131489176226 784.3789695125159 1.1268305541335109
9.626542446715677 776.0344278142518 1.1206530704608666
9.631770001669093 775.3418868618382 1.1210247937056121
9.636997556622509 774.5670309455417 1.1197987553567816
9.642225111575925 776.6980549395448 1.1200164646200548
9.647452666529341 780.4293832277542 1.1216621733815937
9.652680221482758 780.2968191021789 1.1215595433762522
9.657907776436174 776.2267270188277 1.1178943103527679
9.66313533138959 772.3978405724483 1.1135844294312278
9.668362886343006 769.4467592684208 1.1115624235250856
9.673590441296422 765.4763229207203 1.1097936068220122
9.678817996249839 768.4603845157324 1.1111029356681683
9.684045551203255 762.9867106706299 1.1063760647647278
9.689273106156671 761.8291011371598 1.1026751964485213
9.694500661110087 764.9871308580961 1.1039922104060917
9.699728216063503 763.6592299246504 1.102661749036347
9.70495577101692 765.1623737065376 1.1033987607848084
9.710183325970336 768.7733921982516 1.105719001444219
9.715410880923752 768.2775482420961 1.1040033131223101
9.720638435877168 769.3283279768932 1.1041684232256377
9.725865990830584 768.7572258810203 1.1036695276336466
9.731093545784 763.0563985012093 1.0984356238265067
9.736321100737417 764.3208650052446 1.099345939288818
9.741548655690833 764.1938512616152 1.0989989867161682
9.74677621064425 760.19090509269 1.0955102661986307
9.752003765597665 759.9899170635075 1.0949358887225633
9.757231320551082 756.9271464276413 1.092533949432291
9.762458875504498 756.8148556783536 1.0917222585116502
9.767686430457914 758.9809460009669 1.0930888036417896
9.77291398541133 759.2704001040637 1.0928970900778665
9.778141540364746 756.0598628311951 1.0880987218775362
9.783369095318163 749.0248335791733 1.0822138108417911
9.788596650271579 748.105839458865 1.0810049244763273
9.793824205224995 749.5660069247854 1.0839262072356202
9.799051760178411 749.8031863796862 1.0833149924279075
9.804279315131827 751.9459391442206 1.0834502343334407
9.809506870085244 753.0650949340962 1.0823905815793622
9.81473442503866 760.4440102711292 1.0871341325040027
9.819961979992076 763.4664299469117 1.0885425578226002
9.825189534945492 766.7428252017236 1.0908199461836405
9.830417089898909 771.8510335232689 1.0940065330728987
9.835644644852325 771.4724991049324 1.0926138135862071
9.840872199805741 774.4430132144322 1.094821976977623
9.846099754759157 780.1698784351938 1.0989020507882687
9.851327309712573 783.1149375682025 1.1001256895046974
9.85655486466599 786.2783181606268 1.101049563143758
9.861782419619406 789.4798161603732 1.1029846456691623
9.867009974572822 792.7576141389792 1.1042719344388559
9.872237529526238 799.5916387269882 1.108703279265986
9.877465084479654 810.2829323057815 1.1161623899169109
9.88269263943307 823.9413002164301 1.1270091820235375
9.887920194386487 832.9408520217524 1.1326283669281705
9.893147749339903 839.1128400536935 1.136270698709365
9.89837530429332 838.5019673426053 1.133165573451233
9.903602859246735 841.9114586779344 1.1346405411689653
9.908830414200152 840.5964085520699 1.1333648192138406
9.914057969153568 846.528833743121 1.1367431440394489
9.919285524106984 849.9618159697907 1.138764693237926
9.9245130790604 854.173049480165 1.1406163985269442
9.929740634013816 853.7990177694661 1.139987142947348
9.934968188967233 848.2342585919863 1.1359813952339488
9.940195743920649 840.6025858460248 1.131253542431335
9.945423298874065 837.5934067624015 1.129816373387341
9.950650853827481 833.0025926833964 1.126450688612332
9.955878408780897 837.8677164485968 1.1283083143258863
9.961105963734314 838.7083084006837 1.128261193076855
9.96633351868773 833.6689974352375 1.1246747014721816
9.971561073641146 827.197784584611 1.1192755771944904
9.976788628594562 819.5014596814333 1.113007077929111
9.982016183547978 811.3200749022876 1.106994238459505
9.987243738501395 801.5188325776209 1.0995191449472785
9.99247129345481 792.9173518199135 1.0929941378325807
9.997698848408227 787.3229587886882 1.0891148234123245
10.002926403361643 784.5729248184225 1.0860395425786005
10.00815395831506 779.9374459975829 1.0819711742914184
10.013381513268476 770.9563449237827 1.075289664697645
10.018609068221892 762.9729728655486 1.069989746989479
10.023836623175308 756.5636987982019 1.0655069349975417
10.029064178128724 756.7769082568125 1.0649868787064185
10.03429173308214 758.6504316916513 1.0661177269107933
10.039519288035557 762.0074196053147 1.0684494312336907
10.044746842988973 762.5138113656174 1.06837258124307
10.049974397942389 757.0692892959005 1.0635453318696675
10.055201952895805 751.0696378755115 1.058892953972666
10.060429507849221 748.8464491586427 1.0568929405840097
10.065657062802638 744.1248204251202 1.0534403250666702
10.070884617756054 745.4899073859502 1.0541806734869856
10.07611217270947 748.4012924705879 1.0559835480064843
10.081339727662886 756.262331424123 1.0614034241718364
10.086567282616302 758.1609033524853 1.0628578806076898
10.091794837569719 760.6532980292228 1.0640956407990312
10.097022392523135 761.9570983241449 1.064495832957334
10.102249947476551 768.2047997899951 1.0685063930860452
10.107477502429967 774.7266527595618 1.0721369653328419
10.112705057383383 776.5748467370122 1.0724606088861468
10.1179326123368 773.8086158803095 1.070575117049986
10.123160167290216 770.1605631004927 1.0687459742131458
10.128387722243632 762.5339389519967 1.0633968962967497
10.133615277197048 755.7347250368065 1.0581509994287195
10.138842832150464 751.2924527233884 1.0536337738906538
10.14407038710388 743.3130571971785 1.047838212451844
10.149297942057297 740.5201454026159 1.0454382310381545
10.154525497010713 734.2536106787709 1.0411038910883375
10.15975305196413 732.8491505112505 1.040056854212877
10.164980606917545 731.6693667296711 1.0379749230754296
10.170208161870962 730.8328142410069 1.0363639371155302
10.175435716824378 732.850003884045 1.0377902273349076
10.180663271777794 728.9532673969633 1.035636850923621
10.18589082673121 724.7731651703649 1.032740572041145
10.191118381684626 718.5135005964366 1.027987441097675
10.196345936638043 714.3815888165313 1.023102748049573
10.201573491591459 711.5281550341819 1.0206056905099181
10.206801046544875 707.3658618438919 1.0179939193789873
10.212028601498291 709.6030935761862 1.0195582450109824
10.217256156451707 710.2899085741441 1.0198086045582837
10.222483711405124 715.0113748831672 1.0233051816082257
10.22771126635854 721.3522359216747 1.0287926565255114
10.232938821311956 720.4992995377145 1.0281866806993767
10.238166376265372 718.7803116483905 1.0262137454533573
10.243393931218788 715.8419695272772 1.0230942789531987
10.248621486172205 710.9612932341607 1.019704473595056
10.253849041125621 709.8637838395522 1.0186911798906126
10.259076596079037 709.1076648096903 1.0191386314745188
10.264304151032453 707.7310049897451 1.0179388873209942
10.26953170598587 711.1040328277263 1.019186875061691
10.274759260939286 714.0941252945416 1.0204489880062084
10.279986815892702 721.4050109754962 1.025416327914475
10.285214370846118 729.2865782826594 1.0317623855449678
10.290441925799534 735.9203694690041 1.0361278619296357
10.29566948075295 736.0327839846992 1.036167607695833
10.300897035706367 735.1569635748241 1.0337629013849317
10.306124590659783 741.9234906476669 1.0378290404863613
10.3113521456132 743.7742713807058 1.0387581344253614
10.316579700566615 754.4553796293368 1.0457659141569766
10.321807255520032 759.0979657039317 1.0483141753991692
10.327034810473448 766.4413548284857 1.0536568885931916
10.332262365426864 778.8076111765907 1.06189316752491
10.33748992038028 789.5030218451611 1.0687161747135148
10.342717475333696 798.8647938409034 1.0744692939184826
10.347945030287113 810.5269070366807 1.081589792819133
10.353172585240529 825.7585723982909 1.0916299473941917
10.358400140193945 840.5041625963544 1.1005287046469123
10.363627695147361 852.3167357594807 1.1066953387367744
10.368855250100777 862.5857615492206 1.1133016808195653
10.374082805054194 862.0353819210674 1.1125971764988931
10.37931036000761 861.120661303648 1.1116341189412442
10.384537914961026 853.0290064937282 1.1063323126398026
10.389765469914442 845.9060359761079 1.1007419040405235
10.394993024867858 835.4063359823983 1.0937840995197627
10.400220579821275 825.7553498559258 1.087495187313333
10.40544813477469 819.3074730519111 1.082668091493188
10.410675689728107 811.6536055668328 1.077589280048278
10.415903244681523 810.4266810736056 1.0765244897790553
10.42113079963494 808.9405951205308 1.0745587210984906
10.426358354588356 805.0580483459455 1.071704016154072
10.431585909541772 801.5393499840467 1.0690722883335861
10.436813464495188 802.80578248584 1.0705492493591466
10.442041019448604 800.4008782463932 1.0686919973250528
10.44726857440202 794.4226640119383 1.0638513699773249
10.452496129355437 781.9038448782021 1.0544002574323907
10.457723684308853 771.3011441954235 1.0472333767647888
10.462951239262269 754.5614123332714 1.0354607646849452
10.468178794215685 744.5314250645172 1.0287681754878109
10.473406349169101 733.0820088514238 1.020760316568128
10.478633904122518 721.251396415808 1.0119426462282988
10.483861459075934 717.9096105123765 1.0096123947388702
10.48908901402935 709.8776978878822 1.003521740962839
10.494316568982766 700.537544276953 0.996077271890988
10.499544123936182 694.1421743775774 0.9912490700283904
10.504771678889599 687.3281359863034 0.9865597431790312
10.509999233843015 683.7137657780752 0.9838696975641418
10.515226788796431 684.7554018232292 0.9841390096256344
10.520454343749847 680.4170467428859 0.9802767618403956
10.525681898703263 676.7088676724394 0.9780500263249094
10.53090945365668 673.792801054002 0.9754093195141265
10.536137008610096 670.7428590874921 0.97295153931662
10.541364563563512 666.7653701646219 0.9691595247816687
10.546592118516928 665.6756824467288 0.9681595754503333
10.551819673470344 665.8857077579277 0.9680304121897091
10.55704722842376 665.3126544833248 0.9678278085918298
10.562274783377177 669.0712993923945 0.9706815806809713
10.567502338330593 666.8534364740218 0.9689558520508137
10.57272989328401 661.9450656564268 0.9645296240235213
10.577957448237425 660.3005030411883 0.9626364822530703
10.583185003190842 658.424563504535 0.9604817782588191
10.588412558144258 658.3328836227676 0.960023096325826
10.593640113097674 658.0826740758826 0.9599647325469787
10.59886766805109 657.6919165018551 0.9590026182826006
10.604095223004506 655.1450879740303 0.9561788156981135
10.609322777957923 652.5544294777249 0.9545062878418444
10.614550332911339 650.4025624459052 0.9532454203291163
10.619777887864755 648.3094909704955 0.9513666196705421
10.625005442818171 648.2562314629376 0.9516902851347565
10.630232997771587 648.9961901631827 0.9518832274304615
10.635460552725004 653.9861090417263 0.9552039954514828
10.64068810767842 659.7225892488481 0.9585832836272399
10.645915662631836 668.4049977991012 0.9645148133090685
10.651143217585252 676.6615654457893 0.970590387605893
10.656370772538668 683.7249019612448 0.9746220699411394
10.661598327492085 689.5682572059454 0.9776110941278116
10.666825882445501 699.7279975812788 0.9847631864713803
10.672053437398917 703.4229999428231 0.9865979606037143
10.677280992352333 713.1610679320207 0.993521432545483
10.68250854730575 718.5988985373087 0.9974553673267165
10.687736102259166 721.5042947570705 0.9999255980300807
10.692963657212582 719.6103455941065 0.9987959934148092
10.698191212165998 716.8674606798817 0.9966971144452448
10.703418767119414 707.0147645075705 0.9886388788794483
10.70864632207283 697.9316055151386 0.9815856857019132
10.713873877026247 691.6073920003096 0.9762520904878489
10.719101431979663 683.2616415800917 0.9695249451532714
10.72432898693308 680.1882379077294 0.9671225402128997
10.729556541886495 676.3151679764626 0.963825054536442
10.734784096839912 675.4544772308803 0.9633431886261691
10.740011651793328 671.3729440064236 0.9601192072492918
10.745239206746744 667.240557534612 0.9563552789299467
10.75046676170016 665.9748207631899 0.9556458893263711
10.755694316653576 665.6263592643144 0.955030249860198
10.760921871606993 663.0574642516495 0.9530831768256979
10.766149426560409 664.11954647961 0.9533189843325985
10.771376981513825 660.4335825278138 0.9503840723474805
10.776604536467241 662.632305129085 0.9530956666771363
10.781832091420657 669.7230942193752 0.9582040419342215
10.787059646374074 672.1692842346678 0.9600706394947898
10.79228720132749 678.368742995937 0.9635753434334723
10.797514756280906 684.4846892937951 0.9672861526017625
10.802742311234322 696.0257291468517 0.9752324734952332
10.807969866187738 709.899073054505 0.9839736039607877
10.813197421141155 731.1061235158186 0.9980999540852102
10.81842497609457 758.4705307979455 1.0161968723288668
10.823652531047987 798.5420610484933 1.0410460268000663
10.828880086001403 859.0302661768316 1.0792859029264703
10.83410764095482 937.4866654111872 1.1276764570521596
10.839335195908236 1036.1414463515664 1.1858565647218504
10.844562750861652 1135.170944548167 1.2411944199065548
10.849790305815068 1216.5893636236667 1.2838375042548331
10.855017860768484 1262.1320934367027 1.306404159692956
10.8602454157219 1261.3207425972012 1.3060995979676815
10.865472970675317 1221.826674474414 1.2857978614598116
10.870700525628733 1151.7779308252323 1.2483509028786726
10.875928080582149 1070.7099238848427 1.2036172516479284
10.881155635535565 985.9047611299561 1.1529003554976045
10.886383190488981 910.3039706740125 1.1072673531513955
10.891610745442398 848.3054487082454 1.0690711490297757
10.896838300395814 801.5343068246827 1.0391452090712436
10.90206585534923 769.5229193246074 1.018126816602678
10.907293410302646 750.152062724789 1.0050758764309575
10.912520965256062 735.0155720400994 0.9947336700598742
10.917748520209479 725.3847592578596 0.9880069558145543
10.922976075162895 715.0220967588965 0.9803122728583002
10.928203630116311 704.7364083683252 0.9727532361763844
10.933431185069727 701.8858323610732 0.9707402314461582
10.938658740023143 697.8435839813734 0.9681799066023811
10.94388629497656 694.6895018632831 0.966541385815234
10.949113849929976 693.8373655084 0.9657019550981935
10.954341404883392 690.0187857716186 0.960854431405326
10.959568959836808 688.1163637655391 0.9585352637755186
10.964796514790224 686.2659202382908 0.9571319836597241
10.97002406974364 685.7209188514712 0.9602139563964438
10.975251624697057 684.8653385983522 0.9626628392712961
10.980479179650473 680.0379037404257 0.9612566314220184
10.98570673460389 677.3185584280667 0.9605973747746216
10.990934289557305 672.8027030328549 0.9582238670737362
10.996161844510722 668.3851522132144 0.9556695860691535
11.001389399464138 661.7951236815722 0.951613343664857
11.006616954417554 656.2080423238109 0.9479945857455714
11.01184450937097 651.0658320246208 0.945164360257361
11.017072064324386 646.7813043073716 0.942658922428697
11.022299619277803 643.5699846117645 0.9415581569214262
11.027527174231219 639.7598194275465 0.9394306539324154
11.032754729184635 636.1262530614257 0.937134143457774
11.037982284138051 632.1840939063869 0.9344913197365387
11.043209839091467 626.9762569677146 0.9302111918275658
11.048437394044884 622.0493573183708 0.9267864379733819
11.0536649489983 618.9660087534954 0.9250605498532305
11.058892503951716 617.2955398809686 0.9241635109761513
11.064120058905132 618.7144052015877 0.9255460831110374
11.069347613858548 617.7566181739692 0.9256714963199026
11.074575168811965 613.1480092001016 0.9224321664498829
11.079802723765381 609.4328048235499 0.9197617575927471
11.085030278718797 606.1063273674445 0.9176670283608318
11.090257833672213 604.2869956443375 0.91635875031788
11.09548538862563 605.2194648531222 0.9170906104824295
11.100712943579046 601.653962350364 0.9147617063391567
11.105940498532462 596.961185554453 0.911360497067445
11.111168053485878 592.9272318750451 0.9083054066868518
11.116395608439294 587.4828432181256 0.9044557586367831
11.12162316339271 580.587002417193 0.8992476428477324
11.126850718346127 575.4021645949347 0.8957079294184458
11.132078273299543 575.2174362279372 0.8963013848881006
11.13730582825296 570.0316452668726 0.8926401399453541
11.142533383206375 568.4084784595842 0.891803737625185
11.147760938159792 567.2721008502315 0.8910300219916822
11.152988493113208 563.1225801541395 0.8878549832457622
11.158216048066624 560.3919358044881 0.8859100641934645
11.16344360302004 557.5085666258436 0.883714629490676
11.168671157973456 554.2568474147713 0.8806735377298699
11.173898712926873 553.8852155498165 0.8805082365905087
11.179126267880289 550.8313945922854 0.8782270448987313
11.184353822833705 548.7571686611959 0.876792156188361
11.189581377787121 541.1139308947626 0.870957629628555
11.194808932740537 533.989210841067 0.8650855827190956
11.200036487693954 531.8695071295065 0.8634163393885966
11.20526404264737 532.4765802541344 0.8642079019571972
11.210491597600786 533.6330529779472 0.8653359049421859
11.215719152554202 533.8401360286791 0.8660880863307675
11.220946707507618 533.4431981354481 0.8657632489967991
11.226174262461035 535.2675771373534 0.866911012648274
11.23140181741445 532.7277539800657 0.8654630110594657
11.236629372367867 527.7907819709224 0.8606846171816859
11.241856927321283 524.9428602707179 0.8585650069907647
11.2470844822747 523.4181272656455 0.8577948318453141
11.252312037228116 525.6655790175222 0.8595157590857541
11.257539592181532 524.9652200241328 0.8592246766230913
11.262767147134948 524.1731420924822 0.8589846793718443
11.267994702088364 522.401230722912 0.8573882747824425
11.27322225704178 521.7831947287893 0.8570535691047182
11.278449811995197 520.1457921846275 0.8553285941346425
11.283677366948613 518.3094983021903 0.8538239561371445
11.288904921902029 521.0454695683676 0.8556591288489034
11.294132476855445 519.6009673123634 0.8541213247480791
11.299360031808861 518.6088869356653 0.853496911510391
11.304587586762278 518.5681214326381 0.8529454394736233
11.309815141715694 519.6789182923733 0.8536444931693162
11.31504269666911 519.7639336259354 0.8539158349171292
11.320270251622526 523.9930797194025 0.8571941750284054
11.325497806575942 520.930502541039 0.8542500845350857
11.330725361529359 519.6477471726846 0.8529187950069962
11.335952916482775 519.8893409560833 0.8523450634785608
11.341180471436191 516.8503305144166 0.849632252462678
11.346408026389607 516.4409637380916 0.8494463639266088
11.351635581343023 515.5223886788237 0.8487815936804562
11.35686313629644 513.1469927651971 0.8475056346474659
11.362090691249856 511.3505046894054 0.846023833608518
11.367318246203272 509.40662857518475 0.8443984138824108
11.372545801156688 509.3366238829665 0.8444820184709568
11.377773356110104 509.9827432881623 0.8445750498169442
11.38300091106352 509.46011175616803 0.8441946588354396
11.388228466016937 511.31396927335567 0.845571365357887
11.393456020970353 512.0955136880484 0.8455521759126926
11.39868357592377 513.3560087282766 0.8465764797623411
11.403911130877185 510.7269781934239 0.8446932976481379
11.409138685830602 509.5991871560447 0.8438735763181963
11.414366240784018 510.9611271263455 0.8452998071331904
11.419593795737434 511.80306710478965 0.8461466508003286
11.42482135069085 514.5307691428345 0.8484590260261909
11.430048905644266 516.4391185651477 0.849976629367779
11.435276460597683 515.9694308533731 0.8494695329094301
11.440504015551099 517.6043108634892 0.8509869913456081
11.445731570504515 517.3599540668584 0.8505682645518823
11.450959125457931 519.495919036295 0.8519919240229923
11.456186680411347 523.8629355447334 0.8556393645652485
11.461414235364764 525.4896027567527 0.8568834841863617
11.46664179031818 526.1677869269353 0.8574931862745496
11.471869345271596 529.4037942844365 0.8600414417546406
11.477096900225012 535.5293652043117 0.8656164672839024
11.482324455178428 541.2250476485139 0.8773671414128986
11.487552010131845 546.4813977477171 0.8841623136424696
11.49277956508526 551.1822939419731 0.8897213248835215
11.498007120038677 555.2133100685445 0.8948004275199518
11.503234674992093 555.998357993221 0.8963538143667187
11.50846222994551 557.0135982030148 0.8982528355562727
11.513689784898926 556.5714633801517 0.899165166994089
11.518917339852342 551.6086060694527 0.895895808774337
11.524144894805758 546.7730891826324 0.893564262773353
11.529372449759174 542.22309116361 0.89097027319495
11.53460000471259 540.3389673464038 0.8904890566384783
11.539827559666007 542.1274843044699 0.8930496527253231
11.545055114619423 540.9133070310785 0.8922063837288753
11.550282669572839 534.8344780052176 0.8874597388364014
11.555510224526255 530.0960567775571 0.8842478275666393
11.560737779479672 526.0420448396386 0.8812897641587444
11.565965334433088 524.7927489777794 0.8812208587354216
11.571192889386504 525.5686167626747 0.8826824672772492
11.57642044433992 524.5433138890803 0.8825828196256477
11.581647999293336 522.0999364112282 0.8811107000487366
11.586875554246753 517.9905965886962 0.8782498788039182
11.592103109200169 515.2403837575392 0.8765438883369382
11.597330664153585 511.79994516175344 0.8747748858830426
11.602558219107001 509.23846686773504 0.873508617528927
11.607785774060417 501.17937833967585 0.866842089788445
11.613013329013834 497.43036492343646 0.8636337606478928
11.61824088396725 491.34994049074817 0.8587892650419784
11.623468438920666 488.7207761630212 0.8569636500199854
11.628695993874082 484.8300170234342 0.8542769792359955
11.633923548827498 480.47423040869285 0.8519527622339086
11.639151103780915 479.4573938583472 0.8513449726244502
11.64437865873433 477.74127492070755 0.8502618233222609
11.649606213687747 473.43209220900263 0.8467803581874167
11.654833768641163 469.28753969907405 0.8433866212439598
11.66006132359458 465.28756698434626 0.8405510541141508
11.665288878547996 462.72944669925704 0.8390168593037063
11.670516433501412 463.76942975453045 0.8398620141640413
11.675743988454828 462.3330902964393 0.8392326491709102
11.680971543408244 460.8391197329049 0.8378083754545691
11.68619909836166 459.69428173615944 0.8374451834339973
11.691426653315077 456.05060802357207 0.8352245527262111
11.696654208268493 452.32657625749744 0.8322306581179834
11.701881763221909 448.5505907377583 0.8288497602049325
11.707109318175325 447.39318897594353 0.8280923635956161
11.712336873128741 445.93780965739245 0.8263164486002608
11.717564428082158 445.7056915887523 0.8269163802442747
11.722791983035574 446.51397029998986 0.8279248415849642
11.72801953798899 445.18132749421045 0.8270485567682706
11.733247092942406 444.7964007122344 0.8272251988093049
11.738474647895822 443.6616002124187 0.8263247350082064
11.743702202849239 440.4889568133268 0.8232242558190264
11.748929757802655 441.90549699878216 0.8251047517345524
11.754157312756071 445.3680632723205 0.8284329616764171
11.759384867709487 447.87838241318036 0.8313795899940128
11.764612422662903 450.3031350642843 0.8341348177399699
11.76983997761632 449.4766062413983 0.8332387541470567
11.775067532569736 448.3719381218957 0.8328747674979448
11.780295087523152 450.680138207103 0.8350514764110691
11.785522642476568 454.83375283050884 0.839187410522627
11.790750197429984 457.4133173799756 0.8415557446621227
11.7959777523834 461.6658578071851 0.8451697875318741
11.801205307336817 465.2814234286588 0.8476927348203194
11.806432862290233 471.73369165857355 0.8533567581290104
11.81166041724365 480.2804582906488 0.8607229531296343
11.816887972197065 486.25056764466154 0.8662434657326332
11.822115527150482 488.7303793251632 0.8682402422575042
11.827343082103898 487.1024550535047 0.8664973708480521
11.832570637057314 483.7797457065394 0.8632832762129532
11.83779819201073 483.87837452357 0.8634757402876228
11.843025746964146 479.7554903694185 0.8600413529421285
11.848253301917563 478.9122717275461 0.8597139399383444
11.853480856870979 475.0625195001407 0.8565570673467297
11.858708411824395 474.7542981653407 0.8565923519233359
11.863935966777811 472.53350758710536 0.8552426776248038
11.869163521731227 470.69504127791356 0.8543094250421853
11.874391076684644 466.8346540747329 0.8517991684214269
11.87961863163806 466.87454606884876 0.8524047941617139
11.884846186591476 467.7089043270141 0.8533358254371733
11.890073741544892 468.5555288104526 0.8539834892371164
11.895301296498308 469.68516923182875 0.8546488155842435
11.900528851451725 468.8092678878805 0.8544642316789235
11.90575640640514 473.45977380352673 0.859112737350241
11.910983961358557 479.291424984828 0.8647029117459231
11.916211516311973 481.6408197587766 0.8660602755889348
11.92143907126539 482.20891175054015 0.8663997349522229
11.926666626218806 483.4949300477269 0.867826710147269
11.931894181172222 482.05197457483496 0.8662753839308917
11.937121736125638 489.04310544379837 0.8731555508528458
11.942349291079054 490.41359771544666 0.8748971168381926
11.94757684603247 489.8675421973651 0.8744535038718745
11.952804400985887 490.7600421749582 0.8762875017662919
11.958031955939303 490.9540064650888 0.8770780422716357
11.963259510892719 486.21179695814845 0.8731565614961534
11.968487065846135 483.0637755064296 0.8705158161547022
11.973714620799552 478.6134130000414 0.8660199081240743
11.978942175752968 476.97608743786714 0.8648539910525974
11.984169730706384 473.67390633579595 0.8619682313651538
11.9893972856598 471.54669294162 0.860099111477833
11.994624840613216 468.69987589050163 0.8577177834694603
11.999852395566633 468.63135316134196 0.8575361677763226
12.005079950520049 472.3561937824245 0.8607114050704975
12.010307505473465 473.90657219615963 0.862339183887832
12.015535060426881 478.3310189514516 0.8670083079161593
12.020762615380297 486.95839751854584 0.8750727134320809
12.025990170333714 496.44599440890346 0.8838489225812196
12.03121772528713 506.8015025505752 0.8933388661266023
12.036445280240546 522.7646807230383 0.9070150169667859
12.041672835193962 537.7072024098726 0.9198384913812224
12.046900390147378 559.6560780509953 0.9385982543962661
12.052127945100795 590.9239260693013 0.9646482238620495
12.05735550005421 631.4707820834747 0.9974291860026882
12.062583055007627 684.2993330524623 1.038524031243547
12.067810609961043 745.4300959070447 1.0839369817516773
12.07303816491446 815.3281389666686 1.133815308712199
12.078265719867876 898.6015620851683 1.1906153241008364
12.083493274821292 984.6614874413634 1.2464832652319628
12.088720829774708 1068.3441229766272 1.298943519361543
12.093948384728124 1135.7538041850476 1.3394458699914575
12.09917593968154 1176.9697373250463 1.3637948602303385
12.104403494634957 1183.0327115762245 1.3679998976027947
12.109631049588373 1156.7191799247307 1.3525226371748997
12.114858604541789 1106.0997209894197 1.322948611658272
12.120086159495205 1044.973650885547 1.286611470823391
12.125313714448621 972.691730627812 1.2411550189333833
12.130541269402038 902.3287951519591 1.1959356977350608
12.135768824355454 835.789314561775 1.1513698704065687
12.14099637930887 771.5733909723101 1.1060978718462162
12.146223934262286 718.6114671573604 1.068203324927667
12.151451489215702 674.2471353680696 1.035125358042517
12.156679044169119 634.0912339435538 1.0039738791905752
12.161906599122535 602.0069493617661 0.9789702322525161
12.167134154075951 572.9639412715242 0.9547322681392998
12.172361709029367 547.0582446683317 0.9331968489371875
12.177589263982783 526.8085835538042 0.9169275880924731
12.1828168189362 509.86654658165196 0.9020701490093639
12.188044373889616 496.72856316955 0.8914916166606937
12.193271928843032 484.754736989301 0.8808417933538589
12.198499483796448 474.6564855618248 0.8709845149881317
12.203727038749864 464.31766995220465 0.8620999922896347
12.20895459370328 457.9143356987774 0.8558401345130158
12.214182148656697 450.68698301969994 0.8490051838595303
12.219409703610113 442.8172012567703 0.8421851264846367
12.22463725856353 441.45746065908423 0.8408603647126446
12.229864813516945 438.27732434870944 0.8380811318602347
12.235092368470362 436.8166578090686 0.8371288140209612
12.240319923423778 434.6077996346084 0.8355228222176477
12.245547478377194 431.7922932064683 0.8334940528374423
12.25077503333061 427.9163893248822 0.8306368121156135
12.256002588284026 426.8556447847664 0.8295861438931015
12.261230143237443 427.3199578969827 0.8305391588617832
12.266457698190859 427.3092079607756 0.8303124798525979
12.271685253144275 426.2461614717266 0.8291480922068842
12.276912808097691 423.9050485346099 0.8270137431110318
12.282140363051107 424.95972846143155 0.8279293104103295
12.287367918004524 423.89802289851934 0.8270097807427136
12.29259547295794 422.3971831467335 0.8262755999390948
12.297823027911356 420.6050420502374 0.8252205281979567
12.303050582864772 417.6497853852545 0.8220667530542761
12.308278137818188 419.7958565702879 0.8246327120943808
12.313505692771605 423.5825495311373 0.8315575790060277
12.31873324772502 424.4422315109119 0.8405482557420414
12.323960802678437 424.3483418185434 0.84574107624362
12.329188357631853 422.8561630329351 0.8482989715481553
12.33441591258527 420.4293475971451 0.8490061518719034
12.339643467538686 419.4631884832801 0.8515102522910345
12.344871022492102 417.4355659869525 0.8528964797957458
12.350098577445518 416.81574349024436 0.8539759027760634
12.355326132398934 414.3292171572818 0.8547050142587348
12.36055368735235 415.3596486376788 0.8580642247347385
12.365781242305767 412.2181989690628 0.8565284042532355
12.371008797259183 407.4281837805337 0.8538370352815841
12.376236352212599 399.21781547988274 0.8470644821162611
12.381463907166015 391.2121556562433 0.840835230711304
12.386691462119432 392.29581144685375 0.8443462961974706
12.391919017072848 388.4801023047453 0.8421171326825116
12.397146572026264 388.000761370678 0.8434943660428958
12.40237412697968 385.47885205501547 0.8430436052654731
12.407601681933096 379.0949239278982 0.8375196252447356
12.412829236886513 380.9014463150598 0.8413293213832429
12.418056791839929 381.41552116928085 0.8431469385909905
12.423284346793345 380.0291177263156 0.8423157095047844
12.428511901746761 377.53909277464317 0.8411751369611583
12.433739456700177 376.47962686568314 0.8415622053776192
12.438967011653594 374.6101401102858 0.8410618690958209
12.44419456660701 374.436991351564 0.8425219002136547
12.449422121560426 373.7032079290742 0.8432604981244977
12.454649676513842 371.76629844436275 0.8434686625818533
12.459877231467258 371.18329479961614 0.8445172423593711
12.465104786420675 370.68412897204763 0.8455382077397904
12.47033234137409 368.11594350057817 0.843754749211542
12.475559896327507 365.4088355898588 0.8403548889245033
12.480787451280923 361.99044702003147 0.8376658525381476
12.48601500623434 360.04668399551093 0.8376005136301595
12.491242561187756 362.8976647082838 0.8415191910486869
12.496470116141172 366.34083792326805 0.8476214458151139
12.501697671094588 369.110417558141 0.8518773171547206
12.506925226048004 372.59732064780496 0.85609593327951
12.51215278100142 369.36459609106197 0.8530587405475802
12.517380335954837 363.5683089744441 0.8477993953015567
12.522607890908253 360.4909113115373 0.8470369870428132
12.527835445861669 358.78303318553435 0.8479707694361269
12.533063000815085 363.78159133167696 0.8560695990373113
12.538290555768501 365.30298776028326 0.8592508925505132
12.543518110721918 367.0778395983939 0.8612323521025865
12.548745665675334 366.8499440851072 0.8608428098171748
12.55397322062875 363.33020767496936 0.8578303186340869
12.559200775582166 363.7520176064138 0.8591046020071255
12.564428330535582 359.3564426093272 0.8498524937930156
12.569655885488999 356.57655213561424 0.8381858503447158
12.574883440442415 357.18504510065037 0.8351653293637136
12.580110995395831 357.43935275625165 0.8308927393499147
12.585338550349247 359.01465150692053 0.8290302240819879
12.590566105302663 357.6069426241374 0.8257882942794291
12.59579366025608 356.81730563083846 0.8233426111231987
12.601021215209496 358.76558144014757 0.8256796611169346
12.606248770162912 357.4124674659422 0.8241491583169815
12.611476325116328 358.86061319366434 0.8249866112203288
12.616703880069744 357.6276180411154 0.8219814640491744
12.62193143502316 357.0461373779937 0.8190940957054451
12.627158989976577 361.138812638996 0.8212781514096608
12.632386544929993 359.28216857019777 0.8176778864901494
12.63761409988341 361.86879191331644 0.8190285276696879
12.642841654836825 364.6460398955149 0.821038082006126
12.648069209790242 371.51746936618423 0.8285477971260532
12.653296764743658 379.20873451780454 0.8357878849172758
12.658524319697074 386.31104908247903 0.8433057598645578
12.66375187465049 392.85315153421817 0.8506085047520927
12.668979429603906 400.05355523330536 0.8572177205419645
12.674206984557323 407.23021127311654 0.8640629614049192
12.679434539510739 415.3711504318476 0.8717978883512333
12.684662094464155 425.65275480815063 0.8807733460646592
12.689889649417571 428.8093840751254 0.8834026013661729
12.695117204370987 433.73377031316244 0.8875264833274032
12.700344759324404 436.0129556291927 0.8893219975467387
12.70557231427782 439.23971849750103 0.8923415267872384
12.710799869231236 438.7588637831939 0.8909402725762601
12.716027424184652 438.84805669861913 0.89038846166536
12.721254979138068 435.7594975580671 0.8884075546495684
12.726482534091485 434.50926057735234 0.8869529787388858
12.7317100890449 438.19512498801004 0.8910023538592741
12.736937643998317 444.80035287920543 0.8968347110759122
12.742165198951733 458.54864817202196 0.9088344768868704
12.74739275390515 477.6621601119094 0.9270336222945297
12.752620308858566 498.6102718431806 0.9471710246461654
12.757847863811982 519.3207953698331 0.9660564800078011
12.763075418765398 533.3666785040544 0.9790518329706154
12.768302973718814 537.7659040225949 0.9822224081658332
12.77353052867223 534.6316612601726 0.9783747252569732
12.778758083625647 527.9773728652779 0.9719221999003385
12.783985638579063 521.0300446949597 0.9647574530214722
12.789213193532479 518.4214229000215 0.9619256812353549
12.794440748485895 516.9694455294168 0.9600890345926673
12.799668303439312 524.8250179818489 0.9662220883193255
12.804895858392728 536.6972170485063 0.977193034460207
12.810123413346144 554.2767660860461 0.9928226209935702
12.81535096829956 575.7950346296141 1.0114435211764812
12.820578523252976 603.8592998188775 1.0358830866642104
12.825806078206393 632.9858805817693 1.0604092944721404
12.831033633159809 666.2128667735876 1.0875465309628407
12.836261188113225 696.8106772527573 1.1122161422769907
12.841488743066641 724.040617443097 1.133439365724291
12.846716298020057 740.1959093160409 1.1459375795844577
12.851943852973474 731.8992680215731 1.1394093037526485
12.85717140792689 702.152764387224 1.1156540358412617
12.862398962880306 659.280737837991 1.0806421333605651
12.867626517833722 607.566014713373 1.0375317424845163
12.872854072787138 560.9274293821815 0.9965311486496797
12.878081627740555 522.3544547180958 0.9612932465510459
12.88330918269397 491.82712707428817 0.9330068075824416
12.888536737647387 469.6752323627122 0.9117227168582973
12.893764292600803 452.1640918394 0.8947868113758458
12.89899184755422 441.23129121248195 0.8841017467862676
12.904219402507636 437.17774550483813 0.8792072111637558
12.909446957461052 434.514680439655 0.8761033540609282
12.914674512414468 428.525685664917 0.8701227987494852
12.919902067367884 423.16848447567446 0.8641015984310638
12.9251296223213 415.65855997141585 0.8561182535940923
12.930357177274717 412.78999337509356 0.8531360809691798
12.935584732228133 411.2188533235776 0.8505332941707024
12.940812287181549 407.368025502437 0.8468715052051743
12.946039842134965 407.53102190564255 0.8460574898906105
12.951267397088381 404.1517110623838 0.8420118977592517
12.956494952041798 404.51773692006 0.8419515483097972
12.961722506995214 405.48538989238796 0.8416918054825023
12.96695006194863 402.568626853592 0.8382571680117153
12.972177616902046 403.4259738432807 0.8395858264493462
12.977405171855462 395.0440779157479 0.830809843843611
12.982632726808879 389.5823887121178 0.8258155417004647
12.987860281762295 386.0567578999583 0.8219005015634483
12.993087836715711 384.1857037215037 0.8202234018284027
12.998315391669127 381.497869929655 0.8174870091870489
13.003542946622543 378.5130508333667 0.8147822119192283
13.00877050157596 376.8867393402837 0.812296378166102
13.013998056529376 377.7759695021623 0.8132589145393092
13.019225611482792 379.68054205954957 0.8158468535836164
13.024453166436208 381.44732789136685 0.8176533853056682
13.029680721389624 381.73675253906475 0.8191708044894666
13.03490827634304 385.8530084913681 0.8230892551957991
13.040135831296457 387.04336828412113 0.8242089193285841
13.045363386249873 393.0751194555637 0.8302601755411801
13.05059094120329 401.08488400508855 0.8376844190572009
13.055818496156705 404.80369498603744 0.8418176751478934
13.061046051110122 408.2289434482214 0.8451482625239262
13.066273606063538 414.1944970791654 0.8513975973040921
13.071501161016954 421.8037440313237 0.8593164256240273
13.07672871597037 432.9100851181789 0.8698545160009646
13.081956270923786 446.7140945141037 0.8836515368778624
13.087183825877203 461.945388751137 0.8983550710895778
13.092411380830619 483.60143522749 0.9182811045090968
13.097638935784035 508.168825213066 0.941158401113905
13.102866490737451 536.3365900282934 0.9671167056041092
13.108094045690867 556.9967067605664 0.985180776638639
13.113321600644284 579.5493723960872 1.0051896661208084
13.1185491555977 594.3364609478429 1.0179496565400084
13.123776710551116 613.646793964601 1.0338852522721005
13.129004265504532 629.7057309423603 1.0477569583225455
13.134231820457948 636.2963519256315 1.053365792251715
13.139459375411365 643.7416254364072 1.059739417633512
13.14468693036478 640.7392556793689 1.057354591487727
13.149914485318197 633.8830700364441 1.0516300392342945
13.155142040271613 625.7348508466802 1.0449615259079517
13.16036959522503 617.765792411252 1.038537595817493
13.165597150178446 607.9637242980243 1.0307439319955187
13.170824705131862 596.1299268893981 1.021246572767562
13.176052260085278 582.1071240434206 1.0095269053368723
13.181279815038694 562.3264531721959 0.9922575087096205
13.18650736999211 540.4489935881265 0.9725951061799148
13.191734924945527 519.1874431236306 0.9535744676980876
13.196962479898943 499.119069677702 0.9347694912062465
13.202190034852359 485.4393811919901 0.9223609410737466
13.207417589805775 473.0471632697486 0.9106054765317504
13.212645144759191 458.3335520446426 0.8960022353342377
13.217872699712608 445.35398021444473 0.8832645267487832
13.223100254666024 435.4950992092675 0.8738492737666357
13.22832780961944 426.08312313846574 0.8643977176283736
13.233555364572856 414.77357776035876 0.8536951995126255
13.238782919526273 406.3284089853054 0.8449791306933346
13.244010474479689 394.8499954114098 0.8330303719144794
13.249238029433105 385.9994231634083 0.8247009465454156
13.254465584386521 383.18402894718963 0.8217493131516164
13.259693139339937 377.72544396724186 0.8165507834525464
13.264920694293354 373.824090052786 0.812989737900054
13.27014824924677 366.6046262111311 0.8047332172174058
13.275375804200186 360.8186688875777 0.7988045091937235
13.280603359153602 357.7725514179556 0.7962053415486384
13.285830914107018 355.0211971446068 0.7926698794805546
13.291058469060435 353.62945813884147 0.7918930170900746
13.29628602401385 352.74123670989553 0.7916023276112205
13.301513578967267 352.32656441210105 0.7913649954347654
13.306741133920683 349.42503457552107 0.7882105265744996
13.3119686888741 345.8745168351128 0.7839560594328446
13.317196243827516 344.40266927412154 0.7825433922442703
13.322423798780932 343.8349889370009 0.7816462633991855
13.327651353734348 343.1890881875212 0.7812855204747415
13.332878908687764 340.85076575693114 0.7790745867578264
13.33810646364118 340.0136786472037 0.778756737940324
13.343334018594597 340.32888340338314 0.77984009072806
13.348561573548013 339.5604754051936 0.7787374063473003
13.353789128501429 342.03911322127766 0.781892219166358
13.359016683454845 342.72951309467715 0.7819617182873005
13.364244238408261 344.36782272867094 0.7832122239700138
13.369471793361678 351.74069701542567 0.790415544981217
13.374699348315094 355.98033171173233 0.7942714232509632
13.37992690326851 360.2015834670907 0.7992693062990294
13.385154458221926 367.2898502696652 0.806959032683224
13.390382013175342 370.1914570485202 0.8101199775858104
13.395609568128759 374.02160644209386 0.8141810169171544
13.400837123082175 374.71698383190653 0.8142587636718489
13.406064678035591 370.85923757726687 0.8092508572401933
13.411292232989007 368.85385575459856 0.8075359757025943
13.416519787942423 365.4623406016402 0.8036068393511293
13.42174734289584 359.45148382966414 0.7973783049247813
13.426974897849256 355.28257672414986 0.793728072073946
13.432202452802672 348.7860863747452 0.7862600865727905
13.437430007756088 342.51926681170596 0.779218990993068
13.442657562709504 338.67376984088554 0.7752547902794159
13.44788511766292 336.02534683477097 0.7720197308878105
13.453112672616337 336.78745237682807 0.7738369378362966
13.458340227569753 337.34453117829116 0.7747867771015585
13.46356778252317 334.853455254981 0.7723567606580656
13.468795337476585 331.9915382125402 0.769741588785408
13.474022892430002 328.6989352848322 0.7656480110135494
13.479250447383418 328.7187204309148 0.7666696423741426
13.484478002336834 329.0584568605512 0.7677214474235016
13.48970555729025 326.8923949999137 0.7652619160333043
13.494933112243666 322.95991012632726 0.7611471867801293
13.500160667197083 320.2869060689689 0.7568492826453481
13.505388222150499 319.1915269781731 0.7559803762960069
13.510615777103915 318.90734782993326 0.7562580335935141
13.515843332057331 323.4259643817585 0.7626414168355495
13.521070887010747 326.3898233569046 0.7668327875246468
13.526298441964164 327.5613309249558 0.7673473667392744
13.53152599691758 328.6790015047521 0.7669771442694222
13.536753551870996 328.54073371064555 0.765628286359452
13.541981106824412 327.6087243712805 0.7644391666554934
13.547208661777828 328.43040080563094 0.7652694386671819
13.552436216731245 328.1321567047254 0.7655228368549283
13.55766377168466 330.76965218962374 0.76949018971727
13.562891326638077 334.1010028129041 0.7729368159404497
13.568118881591493 334.0224354567246 0.7731821793628986
13.57334643654491 334.64140162059766 0.7735602695894364
13.578573991498326 332.934749802352 0.7701532648284865
13.583801546451742 328.1996768149901 0.7650475381492574
13.589029101405158 324.0360245152681 0.7602005170040623
13.594256656358574 320.8254748184675 0.7569552329729633
13.59948421131199 317.1138211998618 0.7536812591471892
13.604711766265407 314.73551127561973 0.7503692173871636
13.609939321218823 314.43190575694024 0.7501407931699786
13.615166876172239 309.8526183446876 0.7437137691662481
13.620394431125655 308.1510979194182 0.7409341294748997
13.625621986079071 308.61341948235656 0.7418312706950949
13.630849541032488 310.2080970651354 0.7443483518581894
13.636077095985904 312.6236190639922 0.7489794966811242
13.64130465093932 315.0504552253367 0.752242521530937
13.646532205892736 316.6038248571022 0.753905791932432
13.651759760846153 317.1960735472074 0.7534463234439005
13.656987315799569 320.79716969539606 0.75727109305621
13.662214870752985 324.7250349665851 0.762187897498434
13.667442425706401 325.2690889919677 0.7632589699962593
13.672669980659817 326.7573346913848 0.765742394301116
13.677897535613234 325.50481199471204 0.7638518413976384
13.68312509056665 325.74546214730555 0.7621253202239171
13.688352645520066 327.39407263865894 0.763217514460447
13.693580200473482 329.16311131704623 0.7645233713750879
13.698807755426898 329.6759853440114 0.7654312265021037
13.704035310380315 328.8620799167529 0.7648418711281292
13.70926286533373 325.4762930005823 0.7616753516395594
13.714490420287147 323.5530568916906 0.7601076342698531
13.719717975240563 319.83188992591994 0.7570811722785793
13.72494553019398 319.6642184748858 0.757909847381321
13.730173085147396 317.2889139611694 0.7550396411777677
13.735400640100812 315.8931036822887 0.7533692432387046
13.740628195054228 316.87535298505975 0.7542124407973151
13.745855750007644 320.3703945933555 0.7586119142239038
13.75108330496106 324.07643713784785 0.7632067848450707
13.756310859914477 321.5039994918303 0.7604929410207623
13.761538414867893 318.50299579258774 0.7566871017100677
13.766765969821309 318.9874352206695 0.7562732013089983
13.771993524774725 321.9215987262539 0.7592964453982927
13.777221079728141 326.53190611848134 0.7651334019406953
13.782448634681558 327.6443111419656 0.7664562063592044
13.787676189634974 328.87176649130174 0.7685403559556947
13.79290374458839 330.6576781846616 0.7702264533055926
13.798131299541806 335.43443437408024 0.7751724990008277
13.803358854495222 337.39680824076197 0.7770784375559191
13.808586409448639 342.75420690516705 0.7813128030995328
13.813813964402055 346.8201212149401 0.786211094623116
13.819041519355471 353.42956426894045 0.7943676261712125
13.824269074308887 360.7893840898588 0.8025420382446377
13.829496629262303 369.1081910003842 0.8115996440295377
13.83472418421572 376.32305701602826 0.8187147589926423
13.839951739169136 389.65453198165204 0.8314925678191658
13.845179294122552 403.6829995784043 0.8457680881286535
13.850406849075968 419.17393412575046 0.8611049918879468
13.855634404029384 430.77624047155626 0.8720425650943354
13.8608619589828 439.53387036838296 0.8805402341401163
13.866089513936217 448.5687060144211 0.8889990793868855
13.871317068889633 454.4091348126485 0.8951952040006461
13.87654462384305 459.66920696271296 0.9009752278018026
13.881772178796465 456.1846522334669 0.8971494850376505
13.886999733749882 453.0821571063445 0.8943123210208824
13.892227288703298 446.23542862938166 0.8876593326629393
13.897454843656714 438.51152115377636 0.8794050683755033
13.90268239861013 427.46094413592203 0.8685303760186074
13.907909953563546 414.2313532683431 0.855028046861297
13.913137508516963 402.0710780308384 0.8422947294072289
13.918365063470379 390.3027053816444 0.8305453486406154
13.923592618423795 381.1570573137188 0.8212473938034426
13.928820173377211 374.2757170743351 0.8145529766963254
13.934047728330627 368.71837779253184 0.8091628867785161
13.939275283284044 362.72572335002997 0.8019999495878365
13.94450283823746 360.0624762417687 0.7997526834251556
13.949730393190876 352.94205346966504 0.792410175904499
13.954957948144292 348.30569505611226 0.7876745289102823
13.960185503097708 343.56390871867023 0.7828311419286199
13.965413058051125 339.72753655499275 0.7787203559439911
13.97064061300454 337.2654294801804 0.7753608431677388
13.975868167957957 334.4728466423971 0.7723582172377184
13.981095722911373 331.9983474461095 0.7706189133273629
13.98632327786479 329.0831570268256 0.7682679423355665
13.991550832818206 327.0988393855157 0.7674648011072767
13.996778387771622 324.56687148211887 0.764037148103532
14.002005942725038 321.84540836583744 0.7592524224895555
14.007233497678454 321.4439467452464 0.7584734030690287
14.01246105263187 324.3557431030399 0.7608198960922468
14.017688607585287 329.40548090996987 0.7670256893262345
14.022916162538703 335.82749720796176 0.7751432994583785
14.028143717492119 336.90739480195424 0.7762755460064669
14.033371272445535 338.1141980480055 0.7774454607089109
14.038598827398951 339.09152974043997 0.7774266110958425
14.043826382352368 344.3722180991042 0.7823030770764549
14.049053937305784 351.54783856307336 0.7903986743493935
14.0542814922592 354.3552814606266 0.7937457431764375
14.059509047212616 355.3605753671177 0.7952555746608295
14.064736602166032 355.8073674868581 0.7957087973568363
14.069964157119449 356.6059651032186 0.7966445937494642
14.075191712072865 359.3840072334544 0.8000683063964668
14.080419267026281 363.4966721060865 0.8046753816793684
14.085646821979697 366.314778645828 0.8077176545721981
14.090874376933114 368.0671127403176 0.8096122112606635
14.09610193188653 368.0423306529837 0.8089191972515096
14.101329486839946 366.8331038989895 0.8066783534275876
14.106557041793362 365.1220396694022 0.8046634368196336
14.111784596746778 367.0930406620138 0.8072891538680638
14.117012151700195 366.6833320342367 0.8074862947894687
14.12223970665361 364.0622009218295 0.8049197390805858
14.127467261607027 357.25515097884585 0.7970528476436858
14.132694816560443 354.1666354426661 0.7940323901033947
14.13792237151386 351.0205244866394 0.7905845887759113
14.143149926467276 353.7789651601782 0.7945080523310115
14.148377481420692 357.0627207247197 0.7982100519507868
14.153605036374108 356.6088298972954 0.7979883625504567
14.158832591327524 355.9045619688517 0.7973387193032334
14.16406014628094 353.8570724544937 0.7945469783019881
14.169287701234357 353.0131727650135 0.793442990309055
14.174515256187773 350.28328848615314 0.7896094657998671
14.179742811141189 348.25058299049795 0.7871067760587096
14.184970366094605 347.21642187180163 0.7854641955234652
14.190197921048021 343.51963184333505 0.781078388799114
14.195425476001438 340.40965587672326 0.7792808009230568
14.200653030954854 336.61471724757246 0.7740370570531199
14.20588058590827 336.2403832200327 0.7737217738938185
14.211108140861686 338.8845737611956 0.7764116472919887
14.216335695815102 339.6325031567693 0.7766080463697075
14.221563250768519 338.9998362821739 0.7759501012466604
14.226790805721935 336.8742287833526 0.773023965921037
14.232018360675351 337.26563945783704 0.7732820511013024
14.237245915628767 340.91006837641254 0.7772625334843081
14.242473470582183 342.3982834735741 0.7789111755586664
14.2477010255356 344.66640986207244 0.7809700499810854
14.252928580489016 344.85122702309695 0.7807043032312454
14.258156135442432 346.28132621282845 0.7814943837006518
14.263383690395848 352.01582434481793 0.788072869659114
14.268611245349264 358.0242017075859 0.7948958102124952
14.27383880030268 365.0862077198487 0.8022583201132802
14.279066355256097 371.6452993419766 0.8098697895685815
14.284293910209513 380.0412272163645 0.8186657883497732
14.28952146516293 388.8265348344802 0.827239788693452
14.294749020116345 396.7195635364458 0.8360150334469922
14.299976575069762 402.3468618002794 0.8408058890402014
14.305204130023178 404.8614943377617 0.8431876884992945
14.310431684976594 408.3784402670804 0.8466283412981922
14.31565923993001 409.7792546759478 0.8468313768404923
14.320886794883426 412.38374421397793 0.8494445492611148
14.326114349836843 414.1631527996616 0.8513856295382334
14.331341904790259 412.72438980026743 0.8493249872680232
14.336569459743675 413.5879171262967 0.8508882478724099
14.341797014697091 413.0793262927095 0.8501452746989376
14.347024569650507 412.0764619334097 0.8489340620838295
14.352252124603924 409.75039843869587 0.8469280066408724
14.35747967955734 405.8189032894988 0.8427622579606321
14.362707234510756 404.5619213510895 0.8415397768926903
14.367934789464172 402.8688658953497 0.8401873392628686
14.373162344417588 404.65624797559184 0.8418505811895882
14.378389899371005 405.2292778070647 0.8428363148015345
14.38361745432442 406.41403035752376 0.8443613216204618
14.388845009277837 406.14666991773987 0.8440599946245632
14.394072564231253 400.5877332136907 0.8388862656824285
14.39930011918467 396.2893550105568 0.8346626471223001
14.404527674138086 391.22173375191016 0.8290293852968887
14.409755229091502 387.81099735224575 0.8258822241122844
14.414982784044918 386.8714913857919 0.8247551879733194
14.420210338998334 384.26942777185104 0.8219649286376928
14.42543789395175 381.08170891303155 0.8191834253770564
14.430665448905167 376.60519595793204 0.8142555024154132
14.435893003858583 372.25749931740984 0.8098142705069498
14.441120558811999 372.6900064162916 0.8102122845716697
14.446348113765415 376.18637009107687 0.8130290041559268
14.451575668718831 379.89886122677825 0.8171843063718484
14.456803223672248 387.1812954222161 0.8247350543607171
14.462030778625664 400.2787692216612 0.8384444127444242
14.46725833357908 416.06482040335123 0.8547147705009684
14.472485888532496 441.043133087097 0.8790194842990784
14.477713443485912 471.3487076595422 0.9082390798107567
14.482940998439329 507.73870459212185 0.9426031214057956
14.488168553392745 541.3901568492271 0.9731624246590719
14.493396108346161 565.42381245542 0.9946425743553549
14.498623663299577 565.5702352518325 0.9949125701867185
14.503851218252994 545.9553086871929 0.9772659296331071
14.50907877320641 515.6255165769413 0.9500401544885843
14.514306328159826 476.1411636343419 0.9128447817513663
14.519533883113242 436.5235764648552 0.8741677296860295
14.524761438066658 404.7743834139099 0.8430187340234456
14.529988993020075 378.253489938784 0.816058330417848
14.53521654797349 363.3689202558398 0.8005928677350795
14.540444102926907 355.7133132202241 0.7925117791925843
14.545671657880323 351.3671101660588 0.7871421086423548
14.55089921283374 348.2471417367041 0.7832051959335484
14.556126767787156 343.09013963469476 0.7780607290930233
14.561354322740572 338.99465363497575 0.7734260232736441
14.566581877693988 336.27935526450216 0.7699941736535652
14.571809432647404 334.96058286468383 0.7673466813729986
14.57703698760082 333.51774364718415 0.7653616392685085
14.582264542554237 335.78094148709835 0.7680232529153634
14.587492097507653 335.5660102140536 0.7690578517130734
14.592719652461069 336.5115870365426 0.7695493534977997
14.597947207414485 338.55004152166885 0.7724647212252784
14.603174762367901 340.47769610022226 0.7745387120640211
14.608402317321318 341.33725434035256 0.7755984638081129
14.613629872274734 338.7778725935459 0.7720841952414349
14.61885742722815 336.5368970123006 0.7688935248223282
14.624084982181566 338.0813574282334 0.771160058758555
14.629312537134982 338.86000512016005 0.771947229991629
14.634540092088399 341.80945036210454 0.7754248236356143
14.639767647041815 341.48069260462427 0.7740939687755134
14.644995201995231 339.55632029495 0.7721819275070423
14.650222756948647 336.8561720580395 0.7680306072320888
14.655450311902063 334.90212071039304 0.7658081989411223
14.66067786685548 333.7398355885743 0.7643221799544462
14.665905421808896 336.09690768638677 0.767120174234977
14.671132976762312 335.08172917375 0.7659908551243878
14.676360531715728 335.4975189212391 0.7652994763184603
14.681588086669144 333.61013012432227 0.7638853732186144
14.68681564162256 334.52810782990616 0.7661231754089813
14.692043196575977 332.6563433399418 0.7632344852169223
14.697270751529393 326.6392900228817 0.7559978627584629
14.70249830648281 323.34506581754744 0.7509935486377788
14.707725861436225 322.2823377379633 0.7495173605688811
14.712953416389642 325.8515112675454 0.7538965202085941
14.718180971343058 327.2667114429286 0.7562772682465561
14.723408526296474 331.6335209775173 0.7627671680871987
14.72863608124989 333.6506814990703 0.7655661603349702
14.733863636203306 335.8113970168358 0.7684106651924092
14.739091191156723 337.82272705642583 0.7695128560738176
14.744318746110139 336.12769274108206 0.7680337541069105
14.749546301063555 337.04009839914374 0.7689551613000745
14.754773856016971 333.55703053178564 0.7642014323658863
14.760001410970387 332.1355195839957 0.7620948847912445
14.765228965923804 334.660688466063 0.7638930522703025
14.77045652087722 336.6985444932149 0.7663007662233858
14.775684075830636 343.4610074598784 0.7741816166053826
14.780911630784052 345.703623277471 0.775884977480586
14.786139185737468 344.8482743545875 0.7755678930615443
14.791366740690885 346.559700647218 0.7780398725954062
14.7965942956443 345.5646506015865 0.7769031167010668
14.801821850597717 350.9554993755496 0.7828260796817982
14.807049405551133 354.89072861591757 0.7861264759575933
14.81227696050455 361.7090430441517 0.7937213240599895
14.817504515457966 368.4921337824094 0.8007564899985018
14.822732070411382 378.3124697585209 0.8108330651926694
14.827959625364798 384.3889047643066 0.8171518620212486
14.833187180318214 391.38712747787537 0.824465637663868
14.83841473527163 400.02548491152874 0.833438645194004
14.843642290225047 407.02598721138156 0.8411137299110036
14.848869845178463 416.7633549126944 0.850829455604603
14.854097400131879 424.5621270847419 0.85842683016088
14.859324955085295 430.7559826224874 0.8650203104444592
14.864552510038711 435.8033228180964 0.8697165542545966
14.869780064992128 434.71262084677556 0.8687354062860189
14.875007619945544 431.31789834821376 0.8657145371592211
14.88023517489896 425.05600640014404 0.8590878092962936
14.885462729852376 417.84862496426626 0.8522297737712893
14.890690284805792 412.3559707253706 0.84645443444767
14.895917839759209 404.7758157199319 0.8385230705307863
14.901145394712625 398.29637923925554 0.8318604129943684
14.906372949666041 391.52535563035696 0.8244233105376484
14.911600504619457 383.77463176869605 0.8167332162418365
14.916828059572873 379.598081922562 0.8126672471330226
14.92205561452629 373.33445175216696 0.8058278949374912
14.927283169479706 369.3941203158544 0.8017258882736293
14.932510724433122 366.7404528176854 0.7991858476693773
14.937738279386538 366.5157862752857 0.7988886486943361
14.942965834339955 363.75472969685086 0.7966090283027843
14.94819338929337 360.11248343592035 0.7923465231934069
14.953420944246787 357.08310537452064 0.7894167845167722
14.958648499200203 355.4229776720103 0.787395820700653
14.96387605415362 358.3488044587526 0.7906232950854983
14.969103609107036 364.9961470131992 0.7975773011985676
14.974331164060452 368.8770854589919 0.8011791545814996
14.979558719013868 372.94576630000813 0.8055580865424405
14.984786273967284 375.37403510980266 0.8083632809516036
14.9900138289207 376.30370897999774 0.8097477911589243
14.995241383874117 384.8241222082674 0.8185499726916371
15.000468938827533 392.8231892299388 0.8267224583261477
15.005696493780949 397.4585609368039 0.8314078493592694
15.010924048734365 397.33187375922296 0.8312030293158843
15.016151603687781 397.310215097262 0.8311405710415962
15.021379158641198 399.9923036445218 0.8335714992798847
15.026606713594614 402.3718032657972 0.8360593509761666
15.03183426854803 408.0810878477978 0.8417797295145989
15.037061823501446 408.8343590583999 0.8426564119926959
15.042289378454862 407.3579919825445 0.841125414178258
15.047516933408279 402.0572326946676 0.8362884560869529
15.052744488361695 395.7508088946531 0.8303480983359671
15.057972043315111 391.15406758783416 0.8263068222492967
15.063199598268527 382.62985535267944 0.8172774616475581
15.068427153221943 373.8371031706828 0.8075911359691851
15.07365470817536 367.2827444449562 0.8002976552692114
15.078882263128776 362.68020573053803 0.7957569987158998
15.084109818082192 355.988985929118 0.7888257055991282
15.089337373035608 351.1152383490243 0.7841657567346896
15.094564927989024 349.8721774765316 0.7831422998928731
15.09979248294244 349.7121166197777 0.7830367349435834
15.105020037895857 346.5170143226158 0.7802015510117462
15.110247592849273 340.59530654213626 0.7744486893480369
15.11547514780269 334.9576655281439 0.7689835205981448
15.120702702756105 333.4412416127038 0.7677596998591566
15.125930257709522 333.21359647995314 0.7655149193515827
15.131157812662938 328.9930417615959 0.7595824848711201
15.136385367616354 326.5004127645028 0.7564291629092871
15.14161292256977 322.48969277064805 0.7517850336243145
15.146840477523186 319.03510078643603 0.748505308412098
15.152068032476603 319.5913676595976 0.7499687973242953
15.157295587430019 317.27973466475055 0.7474507005374127
15.162523142383435 318.2023545051258 0.7489509137747349
15.167750697336851 315.3896807880333 0.7454712687882635
15.172978252290267 317.0487704807072 0.7467087400824121
15.178205807243684 315.5557149113709 0.7456326787880182
15.1834333621971 313.3635968389045 0.742660671872674
15.188660917150516 309.7443125898298 0.7385373216398758
15.193888472103932 305.75398622363514 0.7336709090841301
15.199116027057348 303.75715113541486 0.73108163029513
15.204343582010765 305.00485229516323 0.7330690899595288
15.20957113696418 307.805566591456 0.736468639868861
15.214798691917597 307.83266016156534 0.7364888243619547
15.220026246871013 306.7186743948058 0.7363849292448863
15.22525380182443 303.7242246134076 0.7318991258661438
15.230481356777846 302.8251184844174 0.731002960805279
15.235708911731262 302.289657955558 0.7307494143783057
15.240936466684678 301.4687288051215 0.7288858637934571
15.246164021638094 302.02158492373235 0.7299738361915795
15.25139157659151 300.83653241826585 0.7286513208855294
15.256619131544927 298.8654455311874 0.7261644762321953
15.261846686498343 297.0629041070638 0.7252268630595582
15.267074241451759 296.4970837178334 0.7251953649562811
15.272301796405175 294.3095768615521 0.7227999385199603
15.277529351358591 292.10361147138934 0.7217674989237907
15.282756906312008 290.846594653497 0.7194236402274619
15.287984461265424 292.4191844131862 0.7217641683633617
15.29321201621884 292.8114678914112 0.721752944076514
15.298439571172256 293.27980045678447 0.7215788428049026
15.303667126125672 292.934690503436 0.719936822739296
15.308894681079089 293.49570101997296 0.7207149380600916
15.314122236032505 295.33382556478153 0.7232191518829936
15.319349790985921 295.42292431109394 0.7244022736592409
15.324577345939337 297.8754885971303 0.7274510352507687
15.329804900892753 296.5385163402894 0.7255483300066258
15.33503245584617 294.14071669899056 0.723115075920512
15.340260010799586 294.9375868558687 0.7241332651614707
15.345487565753002 296.4521660966759 0.7266317205619326
15.350715120706418 300.679601296407 0.7321577838234653
15.355942675659835 303.71020338744114 0.7341122988727729
15.36117023061325 305.4110375495994 0.7353141506579753
15.366397785566667 306.54206609277463 0.7345715082280168
15.371625340520083 309.1840579772217 0.7366104746374763
15.3768528954735 310.24081533351927 0.7382851522482087
15.382080450426916 312.9306250467542 0.7420871791784409
15.387308005380332 316.4373684501744 0.7471184466790107
15.392535560333748 322.00967110356333 0.7539028889508372
15.397763115287164 325.1046260297749 0.7652635355599642
15.40299067024058 325.77470691530243 0.7727539609895584
15.408218225193997 323.98651067310595 0.7759924331610903
15.413445780147413 323.9450968591563 0.7815113872444246
15.418673335100829 324.7749029628354 0.7870520282731859
15.423900890054245 328.139968897902 0.793943890055874
15.429128445007661 330.70290337769814 0.7992029596911752
15.434355999961078 327.50978837884367 0.7981889948827215
15.439583554914494 326.36451354842217 0.7994324264374011
15.44481110986791 321.2941191688357 0.7964340484380794
15.450038664821326 320.26770418906574 0.7973732789865918
15.455266219774742 318.4260093637065 0.7971436937506027
15.460493774728159 312.9981032093324 0.793305481863259
15.465721329681575 311.5827273934574 0.7938311583877161
15.470948884634991 311.75454639726064 0.7968931797409318
15.476176439588407 311.53060306984673 0.7987572773984462
15.481403994541823 309.82019174589516 0.7979767057919729
15.48663154949524 307.04707963254367 0.796590963991949
15.491859104448656 305.60512641974236 0.7967080721989617
15.497086659402072 304.98098640387605 0.7979606160308136
15.502314214355488 308.25182674042026 0.8042470900291856
15.507541769308904 310.60882716879473 0.8078461752865322
15.51276932426232 309.7777210502445 0.8088675126901547
15.517996879215737 308.7238154987017 0.8090616043516946
15.523224434169153 304.50553985865616 0.8066303218778109
15.52845198912257 304.0131916037751 0.8089607910066023
15.533679544075985 304.4883339266866 0.8107095711402129
15.538907099029402 306.9403726750908 0.8143894551070208
15.544134653982818 308.111152673552 0.8161028406895147
15.549362208936234 309.3935020542645 0.8189260642001318
15.55458976388965 308.49165710676044 0.8195058818037166
15.559817318843066 307.9639407164684 0.8212001676278361
15.565044873796483 309.6572281188753 0.8256810630208592
15.570272428749899 314.2407616086623 0.8335771842015139
15.575499983703315 320.7076037904309 0.8448966734179741
15.580727538656731 325.08915736337576 0.8512743855402608
15.585955093610147 325.43443673533466 0.8522717963180887
15.591182648563564 322.7100649468495 0.8488399834074467
15.59641020351698 321.5949824555071 0.8483330547128871
15.601637758470396 324.71254068502685 0.8547971772933832
15.606865313423812 325.391418534253 0.8590921078967444
15.612092868377228 326.8559065859891 0.8631405316286358
15.617320423330645 326.8570682384509 0.8650570424116132
15.62254797828406 323.0849725467701 0.8612078356901358
15.627775533237477 321.2003124125356 0.8595294687607614
15.633003088190893 318.9377173900608 0.8587695097870373
15.63823064314431 318.1737802572721 0.8557257594200288
15.643458198097726 315.3997425024195 0.8384246252995081
15.648685753051142 313.7993121613416 0.8291870636171316
15.653913308004558 310.7842712286107 0.8199663654276073
15.659140862957974 310.90154279381636 0.8177750320316532
15.66436841791139 311.11174796668627 0.8158580094379559
15.669595972864807 308.6699837486562 0.8093202368412463
15.674823527818223 308.58685623019034 0.8065015390039999
15.680051082771639 308.1266106606051 0.8036492279375126
15.685278637725055 310.10969103730406 0.8047699826941312
15.690506192678471 310.86090211666834 0.8046945719379853
15.695733747631888 312.0900024254832 0.8049967392514564
15.700961302585304 309.3622156604393 0.7995688323190827
15.70618885753872 308.16658121114034 0.7968997715712121
15.711416412492136 307.70371989765795 0.7945673239972076
15.716643967445552 308.6780043577777 0.7945648560096307
15.721871522398969 312.0150551402807 0.7986039020612431
15.727099077352385 313.41780586329236 0.7989520599777964
15.732326632305801 314.8427482009906 0.8006051392710475
15.737554187259217 313.9424773455605 0.799172184663389
15.742781742212633 314.18761502336565 0.7987567473455393
15.74800929716605 317.66440655288784 0.802378177229409
15.753236852119466 320.53084209041265 0.804266300878238
15.758464407072882 322.8676909445404 0.8052647804409504
15.763691962026298 322.12472799493133 0.8030421709669167
15.768919516979715 321.73692164791066 0.8007310698692834
15.77414707193313 320.3500454969385 0.7982944739815254
15.779374626886547 320.62168322341137 0.7976196292390102
15.784602181839963 322.9059801975812 0.7996473351926748
15.78982973679338 327.26684416306705 0.8048370305153566
15.795057291746796 326.4004815020562 0.8041579162301924
15.800284846700212 325.01536706833775 0.8025050408453758
15.805512401653628 324.4053548488275 0.8012985401087681
15.810739956607044 326.0176305310963 0.8015833325147512
15.81596751156046 328.75763666084913 0.8039192420616605
15.821195066513877 330.5251825094874 0.8055616936105775
15.826422621467293 331.50831316283455 0.8058406270430818
15.831650176420709 328.7870978439435 0.8028953011994276
15.836877731374125 325.793424784948 0.798762008801496
15.842105286327541 322.3726367605248 0.7953152477846328
15.847332841280958 322.51296840867684 0.7955298919809137
15.852560396234374 321.9924686162303 0.7951415602198237
15.85778795118779 321.3587633064823 0.792801358174355
15.863015506141206 321.27750060133525 0.7924848042018543
15.868243061094622 318.66708642496104 0.7879686995986855
15.873470616048039 318.1111126365768 0.7875781561346398
15.878698171001455 314.5115250081019 0.7830804287399333
15.883925725954871 310.83447534553164 0.7782404000181455
15.889153280908287 307.20204042985273 0.7733733140850905
15.894380835861703 305.4464511519857 0.7709900389842536
15.89960839081512 307.72129070847626 0.7735152667722278
15.904835945768536 310.7515033636738 0.7773442347324673
15.910063500721952 313.77195263488954 0.7798152628302585
15.915291055675368 311.3295559079777 0.7767726382179357
15.920518610628784 308.40058959378285 0.7729449362992576
15.9257461655822 307.93281516136017 0.7715603408879466
15.930973720535617 308.8436434618603 0.7725974935603757
15.936201275489033 309.98116876519293 0.774942828182649
15.94142883044245 310.99630780390527 0.7761672517630193
15.946656385395865 308.6732909832396 0.7731838197230243
15.951883940349282 304.15220772175564 0.7663771748555929
15.957111495302698 305.29393204360116 0.7668861395279615
15.962339050256114 304.3584252160411 0.7652426125964784
15.96756660520953 303.92522937218973 0.7650606497757215
15.972794160162946 302.8883144842507 0.7644728006839053
15.978021715116363 300.38476125048766 0.7611164943987241
15.983249270069779 299.5391573547601 0.7595003650321035
15.988476825023195 298.16246332515504 0.7582747027779341
15.993704379976611 296.13339512564653 0.7560097612210112
15.998931934930027 294.13054373437456 0.7536736462484234
16.004159489883442 291.7918136646047 0.7506446675229786
16.009387044836856 291.5952829451157 0.7495723183951107
16.01461459979027 294.8765095744039 0.7542786588349473
16.019842154743685 293.8654687096731 0.752737152277678
16.0250697096971 292.6619527984606 0.7500964770742841
16.030297264650514 292.3046709241518 0.7495893880640008
16.03552481960393 294.07529399760944 0.7511867259295827
16.040752374557343 298.44351461829626 0.7565394905412943
16.045979929510757 300.3722769022846 0.7592749265105235
16.05120748446417 303.5345146447734 0.7626261460097077
16.056435039417586 308.43640666033264 0.7681075028469665
16.061662594371 313.84633917733777 0.7746113203853824
16.066890149324415 319.28552239067903 0.7813652431585628
16.07211770427783 320.14171408082103 0.7820783815612102
16.077345259231244 320.6856725059004 0.7817608232648043
16.08257281418466 319.06118938448316 0.7790740477312642
16.087800369138073 320.9707864660994 0.7813401835415599
16.093027924091487 319.5599629561394 0.7795942687469065
16.0982554790449 322.35023445373713 0.7826900247432851
16.103483033998316 323.76891765260723 0.7848051514230509
16.10871058895173 327.10564112182504 0.7889797381343898
16.113938143905145 326.0995379131433 0.7886900599890787
16.11916569885856 324.02437862044854 0.7860614780052283
16.124393253811974 320.46577292777886 0.7815599244067396
16.129620808765388 316.4632665355719 0.776259598057692
16.134848363718802 313.1211881142594 0.772363047303085
16.140075918672217 312.25592499365297 0.7723537324466406
16.14530347362563 310.52123531286685 0.7716387031471604
16.150531028579046 309.58203635324804 0.7714786410661693
16.15575858353246 308.3633226153147 0.7712948579847955
16.160986138485875 304.3642778184611 0.7657792783581165
16.16621369343929 303.42715430320357 0.7647716846435314
16.171441248392703 300.10733784107316 0.7592472272797308
16.176668803346118 302.67283178620056 0.7610953752561952
16.181896358299532 309.50937302000045 0.7684331551932942
16.187123913252947 313.88909542082945 0.772951596414152
16.19235146820636 312.21647734774876 0.7713697009788196
16.197579023159776 307.02328402178483 0.7660614045507493
16.20280657811319 300.59488808081414 0.7582358478909409
16.208034133066604 298.13422350288323 0.7550876967877639
16.21326168802002 294.7716769081057 0.7510009882477313
16.218489242973433 294.18684528235866 0.7508267876855677
16.223716797926848 292.22926698332543 0.7491233033837847
16.228944352880262 292.26426390959585 0.749085191096413
16.234171907833677 290.10832933056275 0.7465146472316321
16.23939946278709 285.51698371292025 0.7405486783730294
16.244627017740505 282.0481232980322 0.7355850261853263
16.24985457269392 280.10397278113237 0.7325665801417806
16.255082127647334 280.0210680395459 0.73234125582585
16.26030968260075 280.4706819129178 0.7331626431188931
16.265537237554163 279.1419798905317 0.7324635288378608
16.270764792507578 280.4079121541896 0.7337716541281362
16.275992347460992 280.02035681377566 0.7340756455485671
16.281219902414406 279.5646684001207 0.7330195346873493
16.28644745736782 280.4759757679819 0.7340855288000137
16.291675012321235 282.2556799297883 0.7352031371201426
16.29690256727465 284.75047426731066 0.7375396570312912
16.302130122228064 282.24597764552004 0.7340093728827678
16.30735767718148 284.741651353427 0.7370984015362967
16.312585232134893 281.31217555081525 0.7320683925090966
16.317812787088307 282.2099140711286 0.7329672317271875
16.323040342041722 283.4451845979276 0.7345859858901116
16.328267896995136 285.65820162126715 0.7366262220387472
16.33349545194855 288.27217824911736 0.7385412598588318
16.338723006901965 287.00561988486044 0.7364441248696116
16.34395056185538 291.3049742483151 0.7401274883750294
16.349178116808794 294.13244468433845 0.7447559150871401
16.35440567176221 301.3806469587011 0.7540744666138388
16.359633226715623 311.1886599438608 0.7655335034790559
16.364860781669037 321.97129253508524 0.7780088124610586
16.37008833662245 338.5638893183842 0.7960519877587273
16.375315891575866 348.1085196711948 0.8065539256195113
16.38054344652928 358.1994373882341 0.8170757210010339
16.385771001482695 363.0823990468682 0.8218967549540597
16.39099855643611 364.69437882739203 0.8234720501298061
16.396226111389524 362.4262671631215 0.8203749886744676
16.401453666342938 355.48986640202787 0.812724171812395
16.406681221296353 351.9766433829905 0.8091545219268526
16.411908776249767 345.72818393373655 0.8014679805741853
16.41713633120318 346.07933428325543 0.8019292280284397
16.422363886156596 344.99797708613687 0.8001111855075339
16.42759144111001 344.28563758074733 0.7986092084983599
16.432818996063425 345.45112181425503 0.8003213081850022
16.43804655101684 349.5971988154673 0.8040544360563728
16.443274105970254 356.1999750214544 0.8121269149183691
16.448501660923668 361.9625151542165 0.818099894939852
16.453729215877082 367.87730288265567 0.823399555344595
16.458956770830497 372.2981985646253 0.8281395447965412
16.46418432578391 374.9375031055481 0.8305955032549607
16.469411880737326 376.21592137345027 0.8318297564540073
16.47463943569074 371.0543183188169 0.8272349035161404
16.479866990644155 360.0719542146886 0.8152065783486717
16.48509454559757 349.68833757240355 0.8038635676521562
16.490322100550983 341.0052046589011 0.7944070728571196
16.495549655504398 332.1531036111695 0.7840445120277418
16.500777210457812 322.9629067922494 0.7741933546323756
16.506004765411227 317.85615740898317 0.7688387775022255
16.51123232036464 309.7305189084889 0.7594328135150866
16.516459875318056 305.1046490067829 0.753144938305514
16.52168743027147 302.3125532216669 0.7494022835462226
16.526914985224884 300.6617993823432 0.7467648067688698
16.5321425401783 303.30052639975105 0.7499092552406547
16.537370095131713 302.83994660759174 0.748866022183052
16.542597650085128 300.03390822096105 0.7454492352574412
16.547825205038542 300.4171696874283 0.7459444536648234
16.553052759991957 300.5471694870566 0.7447219261071696
16.55828031494537 300.07031447786846 0.7451468714826863
16.563507869898785 300.9466500011351 0.7463629042441119
16.5687354248522 302.2887162802422 0.7485128863548904
16.573962979805614 299.3459240920345 0.7451736647361906
16.57919053475903 292.90441788542404 0.736636633189829
16.584418089712443 285.48492518442214 0.7280199379799174
16.589645644665858 282.7757266927286 0.7257221238707154
16.594873199619272 281.23359085954877 0.7234957190812749
16.600100754572686 280.6550004672132 0.7235812688169522
16.6053283095261 276.46160229302177 0.7174004566669574
16.610555864479515 272.786257653351 0.7125267024878319
16.61578341943293 271.7159058941475 0.7130688733267175
16.621010974386344 271.0142106573566 0.7132838265431726
16.62623852933976 272.0806107562627 0.7161568717975358
16.631466084293173 271.4062779341114 0.7150076866602435
16.636693639246587 269.98578701657516 0.7111680716080414
16.641921194200002 267.5226803364049 0.7060236182637648
16.647148749153416 266.96978576109683 0.7035873900469408
16.65237630410683 264.988469553255 0.7004802879128394
16.657603859060245 267.2559946498552 0.7041461594124431
16.66283141401366 264.58848024812966 0.7012824998956836
16.668058968967074 259.7316668520204 0.6958222306913819
16.67328652392049 256.1474866086359 0.6919497965286501
16.678514078873903 252.4693310405593 0.6868818099293876
16.683741633827317 254.16395898645055 0.6902694057978098
16.68896918878073 253.94768448130344 0.6891367590295098
16.694196743734146 252.82248076084025 0.6879552521910425
16.69942429868756 252.1993801764274 0.6862311020810272
16.704651853640975 252.31444246656244 0.6862422143465362
16.70987940859439 252.58965889499078 0.6877010812075286
16.715106963547804 252.82204611557344 0.6878354842710236
16.720334518501218 250.2313674680015 0.6845816086119747
16.725562073454633 248.96911233907613 0.6820237214423466
16.730789628408047 250.70134325412016 0.6844133739111311
16.73601718336146 250.02859375630607 0.683955323412915
16.741244738314876 248.5906393597838 0.680057654524243
16.74647229326829 246.2692762055601 0.6754830744234209
16.751699848221705 243.54734950730685 0.6714423684249434
16.75692740317512 241.9772251254236 0.6708522582669251
16.762154958128534 241.28103986345167 0.6697505686383202
16.767382513081948 241.40073894226853 0.6695688278375292
16.772610068035362 242.42636591283127 0.670088800421373
16.777837622988777 240.74131169301518 0.6670425275521228
16.78306517794219 241.493080695598 0.668371573394624
16.788292732895606 241.40663819077935 0.6687937288863914
16.79352028784902 242.95283206668356 0.6716226183565377
16.798747842802435 240.75760965934123 0.6674874224457974
16.80397539775585 239.08008804724304 0.6644647045239592
16.809202952709263 237.03490320140347 0.6613097164422672
16.814430507662678 233.75402431660316 0.6576677624178968
16.819658062616092 233.34665462226602 0.6582406388971944
16.824885617569507 235.09560445751808 0.6632111903452206
16.83011317252292 236.0199474901208 0.6663795393370159
16.835340727476336 239.25089317613148 0.6710255500816377
16.84056828242975 236.11776122829133 0.6644420295830024
16.845795837383164 235.97991090395212 0.6626707732612744
16.85102339233658 234.3016498513412 0.6608803058560186
16.856250947289993 234.42044199649595 0.6603624568311879
16.861478502243408 234.23985593011068 0.6613966308818046
16.866706057196822 233.80773525981576 0.6600182026140914
16.871933612150237 236.14173280131283 0.6645183896166256
16.87716116710365 237.52573529130962 0.6663434176657574
16.882388722057065 238.06732696291806 0.6660177897693912
16.88761627701048 238.40077427485878 0.6650587199080765
16.892843831963894 239.53018678788763 0.6653127418008442
16.89807138691731 238.1944703730024 0.6644147966215878
16.903298941870723 237.55449898380724 0.6652944229709399
16.908526496824138 235.04714440816807 0.6620438246240351
16.913754051777552 237.2497121587268 0.6659941276943637
16.918981606730966 237.572966179871 0.6667627152148701
16.92420916168438 237.87772134638288 0.6658890217019641
16.929436716637795 238.3638226703189 0.6662073197515922
16.93466427159121 238.39824409719972 0.6646014719367315
16.939891826544624 236.09305212513274 0.6624081654274543
16.94511938149804 235.29088324112 0.6626962089485304
16.950346936451453 233.96612471316183 0.6620761254790885
16.955574491404867 233.36418011303698 0.6610593925986241
16.960802046358282 233.24828905534355 0.6601258380901539
16.966029601311696 231.87738823414082 0.6571229760650391
16.97125715626511 232.98662584503 0.6593056068216357
16.976484711218525 233.547560841075 0.659730422754791
16.98171226617194 233.14646398688345 0.6594082480581569
16.986939821125354 231.5527062240131 0.6573695016433087
16.99216737607877 231.10960819647826 0.6563107963755695
16.997394931032183 232.21241973228837 0.6576194577302396
17.002622485985597 233.37034471864308 0.6599012366414588
17.00785004093901 234.07074934421829 0.6596563310442067
17.013077595892426 234.89150365337477 0.6609781186322327
17.01830515084584 234.59008068312068 0.6588265681248017
17.023532705799255 233.55867877595065 0.6572725881633292
17.02876026075267 231.68940510254288 0.6549978487873966
17.033987815706084 233.33388454238806 0.6586033613119693
17.039215370659498 236.25551061499252 0.6653319571332765
17.044442925612913 236.11136904236457 0.6653889551373653
17.049670480566327 235.94787245779767 0.6657798083711897
17.05489803551974 234.92940076326536 0.6636682637249358
17.060125590473156 236.51599886871213 0.6656274964240759
17.06535314542657 239.4555630986503 0.6686681692989063
17.070580700379985 242.97314263833107 0.6713812700123862
17.0758082553334 245.49171902395705 0.6732682868641222
17.081035810286814 246.4164122976484 0.6745189981225495
17.086263365240228 249.1151275401051 0.6780581860194791
17.091490920193642 248.24816023419706 0.6763561723907375
17.096718475147057 248.57389481025734 0.6777174007799479
17.10194603010047 249.41583182699262 0.6785967625150843
17.107173585053886 247.94680385552388 0.6765901177893531
17.1124011400073 248.68149076159565 0.6772917607990568
17.117628694960715 245.722678849572 0.671850590133973
17.12285624991413 247.6833825598272 0.6758747977006453
17.128083804867543 247.1390012672878 0.6741872649456426
17.133311359820958 249.01895599586035 0.6769852070127494
17.138538914774372 247.652646430819 0.6744654029551993
17.143766469727787 246.40260631085997 0.6723304932859326
17.1489940246812 246.94500828790078 0.6713244992393269
17.154221579634616 247.7388986233908 0.6733067210439643
17.15944913458803 248.94120231530044 0.6764090449569584
17.164676689541444 249.41936283588583 0.6767789392732971
17.16990424449486 251.3600512931061 0.6783807967924058
17.175131799448273 254.6115993906184 0.6805653227421947
17.180359354401688 251.91674182016197 0.677769128412204
17.185586909355102 252.77175324835997 0.6807639815246792
17.190814464308517 252.11817795458242 0.6805862145341876
17.19604201926193 254.73340413268767 0.685377687101853
17.201269574215345 253.22917534499317 0.6821808000247475
17.20649712916876 251.58110280946624 0.6789838127893532
17.211724684122174 249.8423090628664 0.6762867416469123
17.21695223907559 250.11095680921687 0.6762801653709021
17.222179794029003 251.84723848929204 0.6783616039012893
17.227407348982418 251.17641105999894 0.6774848106198855
17.232634903935832 249.56281617291248 0.6749534785388228
17.237862458889246 250.16351697178314 0.6756260003283433
17.24309001384266 248.92064793260988 0.6741477886753536
17.248317568796075 250.95347033246526 0.6775297957623452
17.25354512374949 248.82167686918436 0.6754301794029304
17.258772678702904 249.07957758899474 0.6769542611654563
17.26400023365632 247.4511992605567 0.67500676931308
17.269227788609733 247.50715205205034 0.674527291825524
17.274455343563147 247.22018746263095 0.6737631554521236
17.279682898516562 247.25354858538603 0.6740836855134025
17.284910453469976 249.13746502298173 0.6763311348540434
17.29013800842339 248.34764175135638 0.6740150105528918
17.295365563376805 250.69844324795523 0.6769499343817406
17.30059311833022 252.18682925875785 0.6801740696672092
17.305820673283634 253.4237986054127 0.6822270511943168
17.31104822823705 252.7936842750654 0.6811156217869669
17.316275783190463 251.64230464132228 0.6784223153396741
17.321503338143877 251.2115547275079 0.6773604079673838
17.32673089309729 250.72252359973538 0.6751269202928178
17.331958448050706 254.13469682374435 0.6801109341546616
17.33718600300412 256.87089889295106 0.6838552820516528
17.342413557957535 258.0664413311853 0.6858323469227053
17.34764111291095 257.8673045952364 0.6856683046395007
17.352868667864364 257.80891009249183 0.684879264200268
17.358096222817778 259.91986450379756 0.6869344617035482
17.363323777771193 260.3973035716343 0.6875114567969671
17.368551332724607 262.4702065906335 0.6905611823444797
17.37377888767802 263.6272664733486 0.6925524763272924
17.379006442631436 266.93485831976454 0.6970579548272433
17.38423399758485 270.93391620253914 0.7017331661610651
17.389461552538265 270.95689668477945 0.7006104496712845
17.39468910749168 274.1632532622683 0.7044976688680953
17.399916662445094 278.1612955835141 0.7091382051157235
17.405144217398508 286.3285812274135 0.7183903704398763
17.410371772351922 290.26850110065504 0.7232468848675861
17.415599327305337 292.5499464327015 0.7250838445671399
17.42082688225875 293.5185427640188 0.7258319523331497
17.426054437212166 294.98495487056095 0.7274564969911682
17.43128199216558 297.596743006162 0.7310915937353698
17.436509547118995 299.5796303630204 0.7338105452163906
17.44173710207241 302.3936411826254 0.7367868201712464
17.446964657025823 305.52771379002155 0.740931106416993
17.452192211979238 307.4330384887112 0.7437498934367408
17.457419766932652 306.161524653331 0.7429652187778366
17.462647321886067 303.99116146354874 0.740203913651257
17.46787487683948 304.0256914151239 0.7399040217149101
17.473102431792896 301.772998293834 0.7362115694120572
17.47832998674631 300.686269664378 0.7345613851453289
17.483557541699724 300.15761901121965 0.7332556373051146
17.48878509665314 298.6583250591343 0.7313488886861451
17.494012651606553 301.733092973249 0.7355033045136606
17.499240206559968 305.93708835614945 0.7407043713900724
17.504467761513382 308.75871739757264 0.7450765629375568
17.509695316466797 308.62800563847895 0.7451922687173423
17.51492287142021 302.2581215186549 0.7382674944157729
17.520150426373625 294.54361029757615 0.7287344058415304
17.52537798132704 293.0191361305392 0.725488661792164
17.530605536280454 295.35888495748685 0.7278937054754011
17.53583309123387 297.8453060370933 0.7312376281219896
17.541060646187283 298.5969867500165 0.7322125723982875
17.546288201140698 296.44510360945344 0.7302346891697746
17.551515756094112 293.58042283967995 0.7261757081618514
17.556743311047526 295.2712510686218 0.7278345260973543
17.56197086600094 297.6345285781139 0.7306276783903478
17.567198420954355 298.1766286293069 0.7311359154786004
17.57242597590777 296.05092747948254 0.7282105957718878
17.577653530861184 292.94884563197223 0.7250595310568293
17.5828810858146 290.9015604730029 0.7228175156215894
17.588108640768013 289.32011224865425 0.7216288518420786
17.593336195721427 289.0101643545371 0.7216470524314644
17.598563750674842 289.4785240699246 0.7211306327435506
17.603791305628256 289.83145838240233 0.7206593537029737
17.60901886058167 290.70173370118727 0.7204893759680427
17.614246415535085 289.7380946105511 0.719457868239744
17.6194739704885 290.561150828331 0.7208698905951447
17.624701525441914 289.0262797176662 0.7194940102699606
17.62992908039533 289.8064919827081 0.7208309806331772
17.635156635348743 290.4260596168255 0.7222531773455354
17.640384190302157 291.3586057789345 0.7221583642077269
17.64561174525557 289.62190736390636 0.7204052817727369
17.650839300208986 289.8955757256683 0.7211055578760891
17.6560668551624 289.08307525209074 0.7209022847639731
17.661294410115815 290.5872935219841 0.7227903968125303
17.66652196506923 295.9428640105184 0.7292792149996826
17.671749520022644 296.22637413449024 0.7300610746884227
17.676977074976058 296.78893015463433 0.7311629453892152
17.682204629929473 293.5876610374507 0.7269622338096103
17.687432184882887 293.60483826173765 0.7263377257343526
17.6926597398363 293.36892419483866 0.725458227587949
17.697887294789716 293.82314414914913 0.7263163632113168
17.70311484974313 295.0987820354631 0.7280310131858675
17.708342404696545 295.0789772216357 0.7282513723017058
17.71356995964996 298.23165316802294 0.731465426935313
17.718797514603374 299.35021411292445 0.7327871000022403
17.724025069556788 304.8597944031358 0.7397856157356835
17.729252624510202 306.1005573661365 0.7413302749647539
17.734480179463617 304.4093053169446 0.739077170403889
17.73970773441703 302.95711427103777 0.7369060049687098
17.744935289370446 298.94952713463823 0.7330100053142266
17.75016284432386 296.04930076118046 0.7289022631903832
17.755390399277275 294.3258710803067 0.7262259678999011
17.76061795423069 295.0940077500083 0.7270584421166298
17.765845509184103 296.27651551593647 0.7273474106433051
17.771073064137518 293.4244252079514 0.7243094535264909
17.776300619090932 289.4142379482959 0.7198502265308749
17.781528174044347 283.16899196852665 0.7132842691999657
17.78675572899776 279.827190218139 0.7106654200185867
17.791983283951176 277.75644760644883 0.7087192623013047
17.79721083890459 279.55871481226524 0.7109955570994403
17.802438393858004 279.2294335123538 0.7098816222361783
17.80766594881142 278.571975008688 0.7078472073235968
17.812893503764833 275.31998528738575 0.7033572449362643
17.818121058718248 273.3508573516097 0.7010177186489717
17.823348613671662 272.33841884023633 0.7007616118013257
17.828576168625077 270.9734742034233 0.699540664521673
17.83380372357849 270.4120967283073 0.6983848572352346
17.839031278531905 268.06953785432756 0.6958583333720606
17.84425883348532 266.06370788244 0.6925422579134777
17.849486388438734 263.55751077204854 0.6893615250966945
17.85471394339215 261.54432125708405 0.6866372251715591
17.859941498345563 260.8495065215962 0.6874255681452898
17.865169053298978 261.6639288982643 0.6890836810504707
17.870396608252392 265.2334733021296 0.6943797532643334
17.875624163205806 265.6136035698636 0.692649331840345
17.88085171815922 267.1630174831649 0.69472291479303
17.886079273112635 266.43864480313607 0.6927414099271135
17.89130682806605 268.82548215262915 0.6956806272001348
17.896534383019464 268.8691552125734 0.6952819113971427
17.90176193797288 274.47146731072814 0.7019845043537032
17.906989492926293 277.8034818140867 0.7058497508148163
17.912217047879707 280.2912356225953 0.7094470721127962
17.917444602833122 281.8144897253829 0.711571775338131
17.922672157786536 284.4232912920645 0.7149019565282866
17.92789971273995 287.14429136199044 0.7181017515886008
17.933127267693365 290.12635242199275 0.7204837191123022
17.93835482264678 292.3104166160273 0.7239972055784389
17.943582377600194 294.80612560545785 0.7272811977414017
17.94880993255361 299.9205004272254 0.7331380744103722
17.954037487507023 300.40974107295386 0.733685079502903
17.959265042460437 303.2356024642063 0.7360947060185078
17.96449259741385 305.9316478411147 0.7390673212893532
17.969720152367266 309.55074221424456 0.7430572045627881
17.97494770732068 313.7377057705162 0.7478367136002637
17.980175262274095 311.82663190952246 0.7455082415656153
17.98540281722751 309.3971791667009 0.742015229411461
17.990630372180924 307.11559486542683 0.7388555145037199
17.995857927134338 307.72012635391263 0.7398966850848233
18.001085482087753 312.31787936379743 0.7450820776527719
18.006313037041167 312.47155021949453 0.7455092483734419
18.01154059199458 311.3231926700404 0.7448175389773014
18.016768146947996 308.7816555467795 0.7415092313772824
18.02199570190141 308.7066918269227 0.7422638840744509
18.027223256854825 306.5366918118539 0.7393126910755682
18.03245081180824 303.78549830128225 0.736351324201339
18.037678366761654 301.85854561621846 0.7346507243236338
18.042905921715068 299.8353831924144 0.7311110489814551
18.048133476668482 297.99680355789843 0.7300967412773158
18.053361031621897 298.33356119213863 0.7297426353832166
18.05858858657531 295.13624822543267 0.7252445080906283
18.063816141528726 294.5067106549956 0.7250608791950333
18.06904369648214 290.3365132051184 0.7205396684906819
18.074271251435555 293.2998063471965 0.7248804719833712
18.07949880638897 297.47109417288203 0.72984810939317
18.084726361342383 302.26934391253025 0.7349592788878692
18.089953916295798 304.5154501733429 0.7381987524531571
18.095181471249212 306.9884707240391 0.7413893368013696
18.100409026202627 314.0656180517605 0.7491058675939422
18.10563658115604 326.08395594088256 0.7627654656423581
18.110864136109456 337.10059205431213 0.774049073779219
18.11609169106287 353.975673997474 0.793034480001995
18.121319246016284 372.49257810950047 0.8129367103830641
18.1265468009697 395.64778402337004 0.8372995538816164
18.131774355923113 424.622923698551 0.8676476823878444
18.137001910876528 458.51923682729273 0.9010172177266407
18.142229465829942 497.60459406362617 0.9384367949880246
18.147457020783357 528.887345787262 0.9674322215512415
18.15268457573677 545.845480528925 0.9824737200887667
18.157912130690185 540.941852751091 0.9785329042778758
18.1631396856436 517.933788792028 0.9575394289820095
18.168367240597014 485.79453683717145 0.9270352662331388
18.17359479555043 454.6220857560342 0.8971541435079379
18.178822350503843 426.9665977006023 0.8689182659826359
18.184049905457258 406.47735792948384 0.8480282585721606
18.189277460410672 391.9946953807882 0.8327769385251367
18.194505015364086 382.75616544262425 0.8231994135930955
18.1997325703175 380.1396500512318 0.8208676302476644
18.204960125270915 383.6060515865838 0.8246240683406368
18.21018768022433 385.47605739641085 0.8266840545326826
18.215415235177744 387.60163245394466 0.8287172821158866
18.22064279013116 391.7738894658305 0.8331045748424721
18.225870345084573 399.3050569125768 0.8407876784411608
18.231097900037987 403.14013943554164 0.8447841917490889
18.236325454991402 409.1270799248991 0.8508931487448196
18.241553009944816 410.6982995060783 0.8527978410474204
18.24678056489823 410.88489825929344 0.8526653488095953
18.252008119851645 405.9982286792261 0.8477934875394151
18.25723567480506 400.6947494958644 0.8422045253734766
18.262463229758474 394.87644360830876 0.8359971218813187
18.26769078471189 389.8643360071963 0.8311971652353014
18.272918339665303 386.4851711380322 0.8273552642918856
18.278145894618717 378.49741831930595 0.8185283146428215
18.28337344957213 371.61644395380654 0.8110100760942853
18.288601004525546 368.5628835970305 0.8076647885782233
18.29382855947896 365.8435508799814 0.8051010903656931
18.299056114432375 360.5823361700452 0.799278806398604
18.30428366938579 352.89751018409873 0.7909098838035873
18.309511224339204 346.5529880801847 0.7837772217296133
18.314738779292618 342.7616225238588 0.7793618364412922
18.319966334246033 339.55565670458645 0.7765839888090265
18.325193889199447 330.8505606546363 0.7665311378058859
18.33042144415286 321.9688199783185 0.7571929013094507
18.335648999106276 316.7513921379461 0.7510450036681492
18.34087655405969 314.15865726633416 0.7490104170773314
18.346104109013105 310.8299937214358 0.7444630533653656
18.35133166396652 308.41467213310267 0.7416379737443951
18.356559218919934 305.53087686085695 0.7374527194891396
18.361786773873348 304.36952985163504 0.735706911203398
18.367014328826762 303.1003543913375 0.7336229506941345
18.372241883780177 301.8787706810073 0.732846910649185
18.37746943873359 301.1025065907839 0.73230179735405
18.382696993687006 301.7326318794716 0.7334659474057902
18.38792454864042 306.9810182383982 0.7413104277759734
18.393152103593835 313.3599043394465 0.7601534171250807
18.39837965854725 326.33259727205325 0.7824896424285671
18.403607213500663 340.98459987903 0.805992573358493
18.408834768454078 362.60335480674286 0.835801217528101
18.414062323407492 392.9729938353218 0.8744492492506688
18.419289878360907 423.88421257782784 0.9117860109308159
18.42451743331432 453.8497724165684 0.9467633101039428
18.429744988267736 477.4158776785851 0.975666190831351
18.43497254322115 492.03949375289403 0.993814327063795
18.440200098174564 493.9938374245577 0.9996950238579141
18.44542765312798 486.28639895417837 0.9960952449420475
18.450655208081393 470.54022321201944 0.9828071804403257
18.455882763034808 451.3003242451877 0.9663569475361914
18.461110317988222 437.11846821877293 0.9545451054991587
18.466337872941637 420.91077385918175 0.9393474724029337
18.47156542789505 411.74876071349826 0.9323830923258553
18.476792982848465 397.7692512657122 0.9188071727501927
18.48202053780188 387.0193164314482 0.9093807054912435
18.487248092755294 380.92607623971736 0.9051248744156952
18.49247564770871 378.0898029390027 0.9039747156465872
18.497703202662123 375.5317390869552 0.9038325162467995
18.502930757615538 375.1575564281477 0.9059204338787146
18.508158312568952 368.46685567529664 0.9006528190075686
18.513385867522366 363.4684454944075 0.8977101332953559
18.51861342247578 361.8717648661049 0.8969749040409524
18.523840977429195 361.0360386300714 0.8986850378897898
18.52906853238261 362.75575223106193 0.9023795612578985
18.534296087336024 360.01523772733435 0.9011039781642424
18.53952364228944 357.8882333586399 0.9008528844483429
18.544751197242853 353.7813078597431 0.8973732763071209
18.549978752196267 354.1878784778039 0.9001874081851553
18.555206307149682 353.1913837846153 0.9007624826547197
18.560433862103096 356.9826953619621 0.9070384644543671
18.56566141705651 361.1454694361708 0.9146556130109909
18.570888972009925 363.92447924423743 0.9198606475420181
18.57611652696334 368.42399643503165 0.927671711596897
18.581344081916754 370.33656565842216 0.9329136580243976
18.58657163687017 377.8402197566529 0.9438056694532304
18.591799191823583 385.29169167447463 0.9558881168888292
18.597026746776997 393.783580904198 0.9681747088063088
18.60225430173041 398.58878781423556 0.9760043020965599
18.607481856683826 402.4980250189389 0.9831531061718629
18.61270941163724 401.18261828925046 0.983141052752857
18.617936966590655 399.12911214207514 0.9827596805685499
18.62316452154407 397.14542205562697 0.9798783282982508
18.628392076497484 401.1036341730406 0.9653945847821755
18.633619631450898 395.8116415865537 0.9491550247994026
18.638847186404313 391.1435303376648 0.936080764840024
18.644074741357727 388.21047202268966 0.9272891493211889
18.64930229631114 386.01397141567014 0.92123011192709
18.654529851264556 378.45348074711416 0.9073837378568386
18.65975740621797 379.295715152781 0.9058892257985055
18.664984961171385 382.18695912083444 0.9058275995015581
18.6702125161248 382.74390158641205 0.9032262190240052
18.675440071078214 389.98753776558743 0.9099121405158113
18.680667626031628 395.77365259157676 0.9136547753561132
18.685895180985042 397.47515243977637 0.9131356738551393
18.691122735938457 398.2054987737766 0.9116902260481121
18.69635029089187 397.5703277594648 0.9081110328137585
18.701577845845286 395.2258876355823 0.9038747243755171
18.7068054007987 390.55003077708045 0.8970173663892551
18.712032955752115 385.09584018242435 0.8888465612109123
18.71726051070553 382.88445517577037 0.8851915230270234
18.722488065658943 378.1634369082044 0.8781829520463323
18.727715620612358 368.98817170307547 0.8670428990033375
18.732943175565772 361.2022600372129 0.8563609246829863
18.738170730519187 355.9253965525863 0.8482707782822905
18.7433982854726 352.43634793630974 0.8428562263904789
18.748625840426016 347.68287664931194 0.8362187558923476
18.75385339537943 341.32706224902284 0.8274098269100957
18.759080950332844 336.9683537976094 0.8216909437637759
18.76430850528626 334.7070594106805 0.8170843401795618
18.769536060239673 332.3121883340359 0.813837056348417
18.774763615193088 329.7787394366449 0.8100726421914165
18.779991170146502 323.7044009391883 0.8018483971699342
18.785218725099917 318.1410846772488 0.7946703003421384
18.79044628005333 313.6089572640603 0.7875103823489226
18.795673835006745 309.4844529355433 0.7810324594811245
18.80090138996016 306.96729359100317 0.7770061307047009
18.806128944913574 304.4382197799912 0.7738052744758035
18.81135649986699 302.37268229216596 0.7709819016439171
18.816584054820403 302.0482793123917 0.7708341499865392
18.821811609773818 303.72488736731236 0.7717027593269804
18.827039164727232 305.3860726832475 0.7730266128166762
18.832266719680646 304.2824291187463 0.7708275617766426
18.83749427463406 298.92065536987127 0.7628970231046565
18.842721829587475 297.7838584132204 0.7618990671747733
18.84794938454089 296.4178659049585 0.7602765655585436
18.853176939494304 299.4720881738589 0.7642203871951363
18.85840449444772 298.8969987275142 0.7631432645491345
18.863632049401133 293.9982874090451 0.7555859023364004
18.868859604354547 291.61617374455665 0.7523214664704624
18.87408715930796 290.2571405891761 0.7500018880346243
18.879314714261376 288.3131070792123 0.7477801963366898
18.88454226921479 286.91887090428384 0.7474276878379928
18.889769824168205 285.23574914762486 0.7444583647760982
18.89499737912162 283.46697135358926 0.7422127470426693
18.900224934075034 286.1604923379034 0.7439180446098717
18.90545248902845 284.094146169857 0.7402097181251706
18.910680043981863 282.26957367024335 0.7388339335117113
18.915907598935277 279.47084577154976 0.7351417350862481
18.92113515388869 282.35587103715983 0.7390972787037493
18.926362708842106 284.21041010547634 0.7407182808417333
18.93159026379552 282.6347848494634 0.7383628874085734
18.936817818748935 280.26493784397064 0.735543602533413
18.94204537370235 277.80988779372854 0.7326786877610385
18.947272928655764 278.45857767146686 0.7325987278704041
18.952500483609178 280.7769615773172 0.7352797136533246
18.957728038562593 282.33969059240184 0.7367390560229213
18.962955593516007 282.74245614103353 0.7367225122691252
18.96818314846942 282.0747047355605 0.7353430185652361
18.973410703422836 280.5021050446371 0.7320116961043364
18.97863825837625 280.2305637747928 0.7309759042082064
18.983865813329665 280.02601335023 0.7301568704755332
18.98909336828308 280.58209272983305 0.7308622827623183
18.994320923236494 281.0334394351927 0.7318797585579452
18.999548478189908 283.09956554867506 0.7352191012860162
19.004776033143322 281.9808869489515 0.7338915831573056
19.010003588096737 283.9607382628099 0.7355713833939239
19.01523114305015 286.45773003391594 0.7384238054922464
19.020458698003566 286.23274394544484 0.7383230944008556
19.02568625295698 285.2855949015565 0.7364432097611833
19.030913807910395 286.36458284866467 0.7372077424080851
19.03614136286381 289.2031561965759 0.7401847245272077
19.041368917817223 292.9777481852069 0.7454486619498668
19.046596472770638 295.560540684122 0.7482930135288047
19.051824027724052 293.8005046139763 0.745542278618005
19.057051582677467 296.02869304179904 0.7478108172338166
19.06227913763088 295.7524903393666 0.7462758739531844
19.067506692584296 295.93892825835246 0.7466495612523424
19.07273424753771 294.98632295959925 0.7443377837938547
19.077961802491124 294.0617295715284 0.7433881306959906
19.08318935744454 294.59447690405904 0.7431416642169664
19.088416912397953 297.21425293686053 0.7451959018564508
19.093644467351368 300.8026307624094 0.7496949415982691
19.098872022304782 302.1372912591674 0.7512659491370974
19.104099577258197 302.26605110106203 0.7517087429418187
19.10932713221161 305.13709810138965 0.7542479318965366
19.114554687165025 309.74408969632776 0.7592161462118485
19.11978224211844 311.05548187377934 0.7610165053893201
19.125009797071854 311.4340639723416 0.7618313543266535
19.13023735202527 311.78633396068244 0.7620427273357194
19.135464906978683 312.16913659667654 0.7624127444576785
19.140692461932098 313.74199907759595 0.7633180450836701
19.145920016885512 312.17931945629294 0.7619914574824257
19.151147571838926 309.2706321054034 0.7581983125316843
19.15637512679234 308.2188187397661 0.7562507522867423
19.161602681745755 308.6710018807894 0.7574711953292306
19.16683023669917 307.5690541987791 0.7552309141897011
19.172057791652584 306.33827233542655 0.7541044705647605
19.177285346606 307.43228922809817 0.7556074592181735
19.182512901559413 309.1292010350534 0.7570293201737188
19.187740456512827 309.9927871683017 0.758940070164562
19.19296801146624 308.1436877523554 0.756628272908206
19.198195566419656 305.7817575447426 0.7539892980978593
19.20342312137307 302.7251756670345 0.7499003569938333
19.208650676326485 298.6944904151713 0.7439383242570943
19.2138782312799 299.73778761929555 0.7457908078249335
19.219105786233314 302.46518835238703 0.7490697066053238
19.22433334118673 301.38812584783824 0.748019598667227
19.229560896140143 301.3988257074396 0.7491093361922126
19.234788451093557 301.69758605428495 0.7488030501853361
19.24001600604697 302.64229702086743 0.7503778920750804
19.245243561000386 301.3405665573165 0.7485904200932004
19.2504711159538 298.7263031158572 0.7448375464357354
19.255698670907215 295.89827012058333 0.7411392700073081
19.26092622586063 292.96159948184817 0.7358556838629376
19.266153780814044 293.7322748625761 0.7375181135115763
19.271381335767458 296.5097514754826 0.7423505588150621
19.276608890720873 299.20958819742197 0.7461387677425082
19.281836445674287 300.7674603469732 0.7476825671162074
19.2870640006277 299.07790232734607 0.7439707945754179
19.292291555581116 298.29113664495645 0.7411748867513629
19.29751911053453 297.41801212912287 0.7396067749476685
19.302746665487945 296.382195671218 0.7387787009906427
19.30797422044136 297.52750321600496 0.7409126324138127
19.313201775394774 301.9780692481873 0.7468863084823001
19.318429330348188 306.39627298159695 0.7518460617001917
19.323656885301602 308.47841587984925 0.7548201092009844
19.328884440255017 309.5735073226261 0.7556841093301636
19.33411199520843 312.9345692512826 0.758801936464586
19.339339550161846 312.2095324895499 0.757301367791226
19.34456710511526 313.3067840564001 0.7581729643780999
19.349794660068675 316.6531982469303 0.7629275626751321
19.35502221502209 322.42911406769616 0.7696623917476769
19.360249769975503 330.3215948703141 0.7780970178676988
19.365477324928918 338.96906983141616 0.7879060169602009
19.370704879882332 350.2264874262539 0.7999291195012163
19.375932434835747 359.54986676333175 0.8103265521642518
19.38115998978916 365.84054975009735 0.8170569579356977
19.386387544742576 369.93634683275303 0.8216982014242977
19.39161509969599 375.5812979818437 0.828483714005025
19.396842654649404 379.3835122793019 0.8323662816649561
19.40207020960282 382.7707303046521 0.8355109724659812
19.407297764556233 381.3541532773023 0.8337395963563673
19.412525319509648 379.788256299016 0.8311419402404371
19.417752874463062 376.60867925925146 0.8281701468478051
19.422980429416477 374.55896854904404 0.8261496105637279
19.42820798436989 370.7114175317336 0.8216453383677677
19.433435539323305 365.943004390783 0.8167825332600482
19.43866309427672 360.9901804656842 0.8104292200527266
19.443890649230134 355.9236968088764 0.8053317246580717
19.44911820418355 351.6930272056936 0.8005926351353919
19.454345759136963 351.63784340807547 0.8000215140678824
19.459573314090377 352.0646154407877 0.800970537883736
19.464800869043792 350.55173296668147 0.7990563113813751
19.470028423997206 349.2570450790145 0.7974469159748074
19.47525597895062 348.29757912154236 0.7964063965197717
19.480483533904035 347.1583952312198 0.7952972277172794
19.48571108885745 343.69247821453786 0.7917230788090367
19.490938643810864 341.8890530987009 0.789269459539411
19.49616619876428 339.8536069020556 0.78655537723422
19.501393753717693 338.82300477545834 0.7849800469230157
19.506621308671107 338.390885764082 0.7844360546448855
19.51184886362452 338.90859028576716 0.7846568508300691
19.517076418577936 340.33666727427413 0.786651372193129
19.52230397353135 343.88394243609486 0.7906038056313696
19.527531528484765 344.7873805181181 0.7916884221016804
19.53275908343818 343.53188604651655 0.7894721680764614
19.537986638391594 342.3603315519074 0.7880541497572006
19.54321419334501 343.2106934693088 0.7892332984553045
19.548441748298423 342.49740128165655 0.7887011203176859
19.553669303251837 344.079092256778 0.7906508102771833
19.55889685820525 347.781939028994 0.7951415416484212
19.564124413158666 352.17130489158717 0.7995888655414575
19.56935196811208 355.8366987041805 0.8036938580707448
19.574579523065495 356.7376533441377 0.8037553684806402
19.57980707801891 357.4406273553449 0.8041248750672614
19.585034632972324 360.49555216861205 0.8081460167327565
19.590262187925738 363.90912860361493 0.8116093702294351
19.595489742879153 368.4216845773256 0.8169605928468738
19.600717297832567 370.77053174355024 0.8194168072023396
19.60594485278598 378.7240738121188 0.8284056610583626
19.611172407739396 385.44937889750776 0.8360040528228005
19.61639996269281 387.030247816333 0.8368509156011295
19.621627517646225 388.1321784139924 0.8374287495228143
19.62685507259964 390.2316843241222 0.839452786080229
19.632082627553054 392.8468326809453 0.8420129005825855
19.637310182506468 393.2877924518309 0.8426399517746562
19.642537737459882 392.9233999874921 0.8423613657916063
19.647765292413297 395.02632501731637 0.8442226300832933
19.65299284736671 397.7735947790561 0.8471741500662654
19.658220402320126 397.88719025170974 0.8468515218754066
19.66344795727354 395.91230271275003 0.8448224418360979
19.668675512226955 393.1572877420735 0.842008254075411
19.67390306718037 388.26788845179135 0.8368868492730126
19.679130622133783 386.9658910217665 0.8355103592488543
19.684358177087198 384.3142669924563 0.8325392853859422
19.689585732040612 386.32981974725544 0.8343171975432606
19.694813286994027 386.7746060191226 0.8347284156138349
19.70004084194744 384.9721736538693 0.833010854371499
19.705268396900856 380.6263674171162 0.8284186551196431
19.71049595185427 376.9739594640406 0.8253138536105318
19.715723506807684 372.32519725369764 0.8197035077496956
19.7209510617611 369.8132707264947 0.8171229327979829
19.726178616714513 368.9646488733362 0.8162232351055406
19.731406171667928 369.1758576931079 0.8163510415035543
19.736633726621342 368.0042745377768 0.8149113544443983
19.741861281574757 367.26164235829566 0.8134131004489497
19.74708883652817 367.29563219769693 0.8133338509760248
19.752316391481585 368.8622589097948 0.8151702932394294
19.757543946435 367.5032827679922 0.8134076603661268
19.762771501388414 362.7434545665686 0.808622886993254
19.76799905634183 357.80266286342857 0.803950202366184
19.773226611295243 353.1041697753426 0.7989765331364904
19.778454166248657 352.4565919239211 0.7980977330966378
19.783681721202072 352.5573893702138 0.7968197508247518
19.788909276155486 350.12453532779756 0.7949634216920253
19.7941368311089 345.28871127661694 0.7898556870486135
19.799364386062315 340.2016176452055 0.7840088084414957
19.80459194101573 338.3090646784116 0.7812699957865098
19.809819495969144 337.70246588564004 0.7800052697065646
19.81504705092256 334.585250860107 0.7770905982676243
19.820274605875973 330.2940424140823 0.7719786396494954
19.825502160829387 324.6639487459743 0.7655041836929245
19.8307297157828 319.53229793523457 0.7592517921160683
19.835957270736216 316.16072651407234 0.7557296542928933
19.84118482568963 317.28308077332105 0.7570116706814624
19.846412380643045 318.59802616820207 0.7593006572013193
19.85163993559646 318.28433913426386 0.7585752549839921
19.856867490549874 317.30122296143736 0.758278704442117
19.86209504550329 314.05382230262467 0.7540680617509425
19.867322600456703 312.2974152980382 0.7511668669387501
19.872550155410117 311.7490690303594 0.7499171122565708
19.87777771036353 314.4324090774131 0.7527707866524813
19.883005265316946 316.02002889172127 0.7556521795888618
19.88823282027036 316.23111257407646 0.7558837397476922
19.893460375223775 310.78254042000196 0.749058820100294
19.89868793017719 308.16724809377797 0.7447744947831964
19.903915485130604 308.0911417204592 0.7449322933937573
19.909143040084018 308.8926425996508 0.7464307202078156
19.914370595037433 314.0049860514244 0.7532061452641357
19.919598149990847 316.51012715010813 0.7561966215531429
19.92482570494426 317.74046774815577 0.7579457966899062
19.930053259897676 318.51315586526636 0.7585789054961543
19.93528081485109 318.62934507039154 0.7585797659623688
19.940508369804505 317.0207049073521 0.757047811310732
19.94573592475792 314.87847501914877 0.7532693535778114
19.950963479711334 312.1306157009456 0.7492408457122774
19.956191034664748 313.4919952857016 0.7502578140841747
19.961418589618162 319.5424212828072 0.7579793609388896
19.966646144571577 324.3578581499527 0.7644230730284379
19.97187369952499 328.224735094395 0.7688364972994762
19.977101254478406 329.7197288001583 0.769702925327307
19.98232880943182 332.81427389136996 0.7735860380067779
19.987556364385235 336.2873137401439 0.7778080257431592
19.99278391933865 341.5658540184483 0.7841040162738958
19.998011474292063 347.194838875988 0.7895999666844195
20.003239029245478 357.73853025135327 0.8003491875890222
20.008466584198892 371.98582054487764 0.8158850900771234
20.013694139152307 392.2975524033839 0.8373779874143048
20.01892169410572 413.9820376559561 0.8603287465750901
20.024149249059136 433.81428257899125 0.8804866356840259
20.02937680401255 446.89310874433255 0.8932409840130097
20.034604358965964 446.50502605816183 0.8932128433867831
20.03983191391938 440.0977181605093 0.8866584511802632
20.045059468872793 427.40753168520905 0.8741708894255129
20.050287023826208 418.68856906408604 0.8656349090086994
20.055514578779622 408.2392185870526 0.8546101101314583
20.060742133733036 400.7119909823722 0.8467564061436572
20.06596968868645 393.1266971454248 0.838434895898327
20.071197243639865 387.06396977908463 0.8313430016280062
20.07642479859328 386.9445546907 0.8316503734774984
20.081652353546694 390.1353310384248 0.8351623016710121
20.08687990850011 397.25985710256293 0.8428168360556457
20.092107463453523 400.4677495002399 0.8457481025627706
20.097335018406937 407.60536678693705 0.8525007733474325
20.102562573360352 415.8975600259543 0.8610339594248012
20.107790128313766 425.6901664769655 0.8708462937952347
20.11301768326718 429.05426357403377 0.874312207018368
20.118245238220595 429.6553779065835 0.8750390163217774
20.12347279317401 422.3118783639149 0.8675426858241159
20.128700348127424 412.09695862051666 0.8572797775338096
20.13392790308084 397.94981487593697 0.8425791977407429
20.139155458034253 383.67925544752313 0.8272041757795927
20.144383012987667 369.379693011037 0.8118660440195588
20.14961056794108 359.0836481357797 0.8003293311380233
20.154838122894496 352.38962464777615 0.7928861142364105
20.16006567784791 349.6816836157257 0.7900177610892164
20.165293232801325 342.46870347416694 0.7814722336628522
20.17052078775474 334.5440092692735 0.7728864628665896
20.175748342708154 327.4340645041604 0.7644248139550259
20.18097589766157 326.53855850491334 0.7639349636550145
20.186203452614983 331.3493005934352 0.7697183477648604
20.191431007568397 333.43932147955906 0.7717401097977898
20.19665856252181 332.1414965567147 0.7697604163584275
20.201886117475226 330.28681258037636 0.7665896210623523
20.20711367242864 331.11059279661345 0.7675702591917898
20.212341227382055 330.88532355653484 0.7679693287733443
20.21756878233547 333.6289594588254 0.7716939418799598
20.222796337288884 333.26583101315083 0.7716992908865398
20.228023892242298 336.1665285105109 0.775216294850186
20.233251447195713 336.3573198992853 0.7748488494221389
20.238479002149127 338.17362530040936 0.777090841911583
20.24370655710254 339.6356213678624 0.7786148338916924
20.248934112055956 344.2095224426739 0.783416763205976
20.25416166700937 350.64617628239665 0.7903001971159836
20.259389221962785 352.2132562031396 0.7914240286780186
20.2646167769162 352.35187467510667 0.7915638466000989
20.269844331869614 351.4703871055016 0.7909105767087677
20.275071886823028 349.24380751570936 0.7882382287138664
20.280299441776442 344.28999964273277 0.7826715788385084
20.285526996729857 339.03308119707935 0.7772145867393421
20.29075455168327 337.5744831689066 0.7763143511825983
20.295982106636686 340.9751501362634 0.7813249460638676
20.3012096615901 342.68079459451326 0.782536110751391
20.306437216543515 340.1937726876038 0.779008493048552
20.31166477149693 336.2280286519333 0.7744889309925781
20.316892326450343 332.9932067039757 0.770448535643399
20.322119881403758 329.1322467862512 0.7660382045809128
20.327347436357172 325.77549640334263 0.7612985579613459
20.332574991310587 321.44798571242256 0.7558736120772792
20.337802546264 321.79359668280495 0.756502399720864
20.343030101217416 319.3757581978629 0.7534286800696384
20.34825765617083 315.9228543846394 0.7493955207315689
20.353485211124244 312.35898669717744 0.7452903907917983
20.35871276607766 310.7241214314911 0.7437818983798414
20.363940321031073 310.02155046222254 0.7440177546237868
20.369167875984488 310.5130467497675 0.7454266746806159
20.374395430937902 310.53271694811497 0.745800648523589
20.379622985891316 310.86674270083347 0.7455529350309196
20.38485054084473 307.9599263883041 0.7410448108488396
20.390078095798145 303.04868542431404 0.734858765789098
20.39530565075156 302.5002980095779 0.7335251026760562
20.400533205704974 301.33833840027927 0.7327355979919128
20.40576076065839 303.5503170327071 0.7357185459714437
20.410988315611803 303.31916069610065 0.7362622143574604
20.416215870565217 304.484049264365 0.7385408027705362
20.421443425518632 303.51715806712696 0.7365171278895628
20.426670980472046 302.03658722920846 0.7347186709156394
20.43189853542546 302.8491781894073 0.7359416613866406
20.437126090378875 307.4912007325101 0.7420721333755723
20.44235364533229 307.0268928870546 0.7412077197425817
20.447581200285704 309.49367916495646 0.7443587033349006
20.45280875523912 307.82263469374243 0.7412842277045115
20.458036310192533 310.27582665423614 0.7445382787606089
20.463263865145947 309.7086647069376 0.7430867722123415
20.46849142009936 313.1277022753842 0.7487201653299199
20.473718975052776 313.95272987215765 0.74971696029348
20.47894653000619 314.27369143477 0.7490167346307538
20.484174084959605 315.5379400371775 0.7493062373040784
20.48940163991302 316.6593685630226 0.749517147336997
20.494629194866434 314.0166454704679 0.74721558155975
20.49985674981985 312.1775101726442 0.7463029211050806
20.505084304773263 311.18989937435794 0.7451828205442927
20.510311859726677 316.33659448284976 0.7511923801177076
20.51553941468009 319.4304164892894 0.7534092138227028
20.520766969633506 320.3096134813684 0.7547801550789999
20.52599452458692 320.07653161964197 0.7554267497880128
20.531222079540335 319.11747301126394 0.753706852297452
20.53644963449375 319.589360469556 0.7552085608833113
20.541677189447164 316.9258826356207 0.7517738596786335
20.546904744400578 316.61245445357895 0.7516607421237135
20.552132299353993 316.3388667525216 0.7510758346007914
20.557359854307407 320.30997729618116 0.7544341587484205
20.56258740926082 320.971158941934 0.755014847059428
20.567814964214236 320.9817472900249 0.7540598736826927
20.57304251916765 320.1847934193293 0.7526797318654096
20.578270074121065 322.0229456907439 0.7549815708481106
20.58349762907448 322.9206103381631 0.756003609491219
20.588725184027894 321.93250289766354 0.7553744404053748
20.593952738981308 323.4929020842716 0.7583437161886691
20.599180293934722 327.3516135442715 0.7630800362289298
20.604407848888137 328.8251995684948 0.7648837204347325
20.60963540384155 329.2255879867129 0.7644170969342965
20.614862958794966 327.01848185679563 0.7613385311914433
20.62009051374838 324.9251396380085 0.7593328980403751
20.625318068701795 321.8551939983424 0.7558963352042783
20.63054562365521 318.8853670261781 0.7533020089795593
20.635773178608623 317.3103912924346 0.7514172297872085
20.641000733562038 317.1938862788829 0.7507859230823016
20.646228288515452 313.87444412055316 0.746813746357577
20.651455843468867 311.37483776329725 0.7433607880321652
20.65668339842228 306.034373657994 0.7373842148255677
20.661910953375695 304.95710036919087 0.736435417043736
20.66713850832911 302.34415588555777 0.7336546774433481
20.672366063282524 301.1696101975709 0.7318085358314523
20.67759361823594 301.63457165811866 0.7321163083062884
20.682821173189353 302.98336302008005 0.7333904928185044
20.688048728142768 305.0496529121597 0.7361457439517821
20.693276283096182 303.9016168595969 0.7343603746797528
20.698503838049596 302.0186892979537 0.7325530086092771
20.70373139300301 303.1345057468917 0.7336048367774078
20.708958947956425 305.80064541674835 0.7364703101303602
20.71418650290984 307.27206539358775 0.7386836913359838
20.719414057863254 308.2729221232318 0.7398760143712638
20.72464161281667 305.4750999399627 0.7370092466887124
20.729869167770083 303.4028150007754 0.7343228591452071
20.735096722723497 302.9435060998904 0.733214667684297
20.740324277676912 305.60649923206955 0.7363716418616908
20.745551832630326 306.1170590912659 0.7366389876481529
20.75077938758374 305.05992805673594 0.736492701314617
20.756006942537155 302.54905073422077 0.7338506716920461
20.76123449749057 304.42629274829443 0.7357562732424594
20.766462052443984 305.11227563640693 0.7361329792730199
20.7716896073974 306.70018406371634 0.7376884390945659
20.776917162350813 309.63583543659 0.741400682777352
20.782144717304227 312.7019963965927 0.744439708486986
20.78737227225764 315.1703663360856 0.7467282305453602
20.792599827211056 314.38062209878643 0.7466581094423316
20.79782738216447 317.62729324219185 0.75015837924963
20.803054937117885 321.10755064166455 0.754071978436106
20.8082824920713 326.72499860618905 0.7595759312149937
20.813510047024714 331.58669662612033 0.765178720362201
20.81873760197813 338.378703543072 0.7732867695572749
20.823965156931543 341.89134691506376 0.7766985935639855
20.829192711884957 344.68030752920475 0.7792497528818345
20.83442026683837 346.39277293597075 0.7810393433174503
20.839647821791786 348.75974310982605 0.7839961349982966
20.8448753767452 353.0121870310211 0.78907755133949
20.850102931698615 354.5943427737308 0.7904899342789338
20.85533048665203 357.601019549129 0.7934884942675544
20.860558041605444 354.5066671623868 0.7899315899306623
20.865785596558858 352.8731225312369 0.7880737909847632
20.871013151512273 348.52378399180793 0.7834610287871481
20.876240706465687 345.30353484432356 0.780051551396782
20.8814682614191 343.681998081139 0.7784999878684186
20.886695816372516 341.08841115669986 0.7755626497163168
20.89192337132593 341.04293940256133 0.7750615549845595
20.897150926279345 338.1687285052477 0.7717369764686711
20.90237848123276 336.94527488469635 0.7709252947135864
20.907606036186174 333.4230582093627 0.7670819372248988
20.912833591139588 333.8655347119614 0.767769885529199
20.918061146093002 333.40050788007994 0.7671105821299071
20.923288701046417 331.7751359781308 0.765349343538226
20.92851625599983 331.0218909617695 0.764523233945469
20.933743810953246 333.8248553266958 0.767553570921358
20.93897136590666 337.9104068451476 0.7718191635542635
20.944198920860075 338.16807040800063 0.7721883331617091
20.94942647581349 335.3865425180103 0.7692854269339058
20.954654030766903 333.3021733374821 0.7673615845111519
20.959881585720318 335.26982951134534 0.7690902002780357
20.965109140673732 337.82900101041747 0.7715193496537419
20.970336695627147 342.1477930664437 0.7764199135943882
20.97556425058056 338.7017388786958 0.772802556559895
20.980791805533975 336.0743633539761 0.7694807245229961
20.98601936048739 333.42879310624016 0.7664112742275633
20.991246915440804 331.60499748696304 0.7639013406092391
20.99647447039422 328.1215097423502 0.7600420441337897
21.001702025347633 324.815851090216 0.7562515328995933
21.006929580301048 327.08848999951425 0.7587207082520069
21.012157135254462 327.786650897429 0.7592685942560751
21.017384690207876 325.8406806152422 0.7572833589382497
21.02261224516129 323.2955999014429 0.7544049991231998
21.027839800114705 322.8301340497648 0.7549914930243854
21.03306735506812 322.95791305589086 0.7546779783295079
21.038294910021534 320.49307059015655 0.752310944442041
21.04352246497495 320.46622006113193 0.7519549518948726
21.048750019928363 320.66259508979556 0.7525626041535207
21.053977574881777 323.3426092743572 0.7559368223843456
21.059205129835192 323.7789690435752 0.7555808489267801
21.064432684788606 320.8489562752954 0.7516640568019415
21.06966023974202 319.28393695629694 0.7492965619595104
21.074887794695435 314.24784751807715 0.7431269423388478
21.08011534964885 309.14247532995853 0.7371694983929127
21.085342904602264 304.0236128957919 0.7307053160061278
21.09057045955568 301.849073369289 0.729086609604351
21.095798014509093 300.3215429497538 0.7272366412750634
21.101025569462507 298.96372674841723 0.7249757373834437
21.10625312441592 297.79404517880033 0.723044938465186
21.111480679369336 297.0979733852968 0.7223014270423418
21.11670823432275 294.9782753798352 0.7199593130969882
21.121935789276165 288.87112497584553 0.712473431204925
21.12716334422958 286.3220289853776 0.7084005313912266
21.132390899182994 285.6170662927953 0.7067176521334905
21.13761845413641 288.82897344991363 0.7104987297106979
21.142846009089823 288.5602084224708 0.7108553888967832
21.148073564043237 287.54719273709884 0.7102521958140517
21.15330111899665 285.3765112214378 0.7074296486181699
21.158528673950066 285.76451573014054 0.7079783412477932
21.16375622890348 283.68781634863353 0.7048328083185044
21.168983783856895 281.99578706917185 0.7018427641294643
21.17421133881031 279.3558072688823 0.6981526864332475
21.179438893763724 277.8397230281702 0.6957987894198215
21.184666448717138 276.5382386338684 0.6944951647384625
21.189894003670553 278.10162106825817 0.6962580867873206
21.195121558623967 278.6213269896866 0.6965691764583963
21.20034911357738 282.4374016457548 0.7016082608164499
21.205576668530796 280.8701946769285 0.6996289052747605
21.21080422348421 277.6911943675665 0.6964214240733415
21.216031778437625 277.65220875038625 0.6960563789209794
21.22125933339104 279.59326869582213 0.6980015434186305
21.226486888344454 280.80675232052795 0.6971980557951157
21.231714443297868 281.0015742568537 0.696529190064182
21.236941998251282 281.2308194448739 0.6970868153481535
21.242169553204697 282.0353554867614 0.6987141849180487
21.24739710815811 282.5679909823062 0.6992850978581696
21.252624663111526 281.03401275106603 0.6976899670078056
21.25785221806494 280.96667554762087 0.6975366358362145
21.263079773018355 278.19956521326196 0.6937370125085149
21.26830732797177 279.62151771120284 0.6954702023223981
21.273534882925183 281.15802508246685 0.6975486532881172
21.278762437878598 282.61979512947994 0.6998876965407957
21.283989992832012 284.0884716123466 0.7086154050592134
21.289217547785427 283.78747336334004 0.7175214715948316
21.29444510273884 282.3247205593554 0.7221917900447742
21.299672657692255 281.3242300168045 0.7261647096297399
21.30490021264567 285.1190513124968 0.7358153985507863
21.310127767599084 287.13832493761237 0.7427363702474113
21.3153553225525 288.8120552480884 0.7484404902352056
21.320582877505913 286.51209725416305 0.7485080950219943
21.325810432459328 286.43252810694804 0.7511462592533923
21.331037987412742 290.4599368552587 0.7590780612383609
21.336265542366156 293.86760009231955 0.7665414509078118
21.34149309731957 292.93362091522323 0.7685298877497377
21.346720652272985 290.29078950446535 0.7682915001821291
21.3519482072264 287.11035241607635 0.7664357866695967
21.357175762179814 285.9243115057516 0.7670522392129938
21.36240331713323 286.9486367766076 0.7721741467858798
21.367630872086643 288.52303784610166 0.777479902289764
21.372858427040057 289.20621424018395 0.7813283575064882
21.378085981993472 289.66367194044915 0.7822288275417421
21.383313536946886 289.46970072123185 0.7833652240600611
21.3885410919003 288.7541525212531 0.785193952033326
21.393768646853715 290.1320087476112 0.7884689307255895
21.39899620180713 291.318010774282 0.7923633081947262
21.404223756760544 292.6704437211284 0.7944804338072103
21.40945131171396 293.5323951766693 0.7980033676333524
21.414678866667373 295.35342813157 0.804208412594752
21.419906421620787 298.5893137181195 0.8118425839296872
21.4251339765742 297.21707059226424 0.8138072523703122
21.430361531527616 296.1930866052885 0.8131621473661621
21.43558908648103 298.07787029047836 0.8167493495688476
21.440816641434445 298.8551637012289 0.8181665287805464
21.44604419638786 302.34033424199623 0.8247332486256037
21.451271751341274 303.7920075718111 0.8285464702759113
21.45649930629469 307.4417299978119 0.8353114381902814
21.461726861248103 310.42914569666266 0.8404521851070709
21.466954416201517 311.20651514811783 0.8423062097812707
21.47218197115493 307.85404129503405 0.839325568118009
21.477409526108346 305.57310804234777 0.8383231741102585
21.48263708106176 303.4849597727562 0.8377881901109334
21.487864636015175 303.4911111535702 0.8395087092050965
21.49309219096859 305.1678121532182 0.844892634190923
21.498319745922004 304.9442406684759 0.8471795349772846
21.503547300875418 302.87493619086894 0.8470047413815736
21.508774855828833 302.22829079110096 0.8454740873484482
21.514002410782247 296.9839793208129 0.8199797431388967
21.51922996573566 296.43121701209645 0.8100425436197003
21.524457520689076 294.5130931368467 0.7988134721831273
21.52968507564249 293.11124724050507 0.7908774919149966
21.534912630595905 290.7947007198634 0.7830234723451508
21.54014018554932 289.7623403449533 0.7794506624822158
21.545367740502734 292.96722309792426 0.7820011506893816
21.550595295456148 291.31666612862375 0.7781881745541502
21.555822850409562 290.90205592295433 0.7752595616304107
21.561050405362977 291.15395291962676 0.7730835365038679
21.56627796031639 293.61753745599304 0.7734692079833174
21.571505515269806 296.9711319588618 0.7763928691970922
21.57673307022322 297.692024358369 0.7753373464338811
21.581960625176634 297.5137176648579 0.7745758510013696
21.58718818013005 296.66155083030407 0.7726076392217566
21.592415735083463 295.69388556543646 0.7701735752184177
21.597643290036878 295.14137864941017 0.7681501992187222
21.602870844990292 293.77114323223043 0.7640677532947496
21.608098399943707 293.4919301370712 0.7626001949859927
21.61332595489712 293.3402593640486 0.7611732578823537
21.618553509850535 295.11159438900233 0.7617208172297706
21.62378106480395 296.4571373421413 0.762934276050514
21.629008619757364 297.43613930464534 0.7635799308781692
21.63423617471078 296.9172318412255 0.7623100368268617
21.639463729664193 294.5139345469702 0.7577568226654249
21.644691284617608 293.2831257891091 0.7550765415866876
21.649918839571022 294.95544740662865 0.7567804274616001
21.655146394524436 298.4763693514427 0.7619907517234329
21.66037394947785 299.2301362431414 0.7618813846926732
21.665601504431265 300.6558579742672 0.7623665756847456
21.67082905938468 303.8885635973745 0.7645523706898351
21.676056614338094 309.055298295402 0.7702454221795346
21.68128416929151 310.0880145418877 0.7715356795403141
21.686511724244923 311.0845820508333 0.772470271084855
21.691739279198337 314.73350536754094 0.7759156278392741
21.696966834151752 317.3131300595566 0.7778550642849719
21.702194389105166 319.038469892876 0.7786528367429402
21.70742194405858 315.6501697901898 0.7743078874628884
21.712649499011995 317.0264780649238 0.7752251232115904
21.71787705396541 320.8122543524229 0.7793510467990956
21.723104608918824 322.96246091105684 0.7818383089152467
21.72833216387224 323.27264533277656 0.7814398259340293
21.733559718825653 322.7900266554301 0.7806208399970879
21.738787273779067 326.81818067847075 0.7845266313342167
21.74401482873248 329.7430613626251 0.7876889437881064
21.749242383685896 336.447883848646 0.7957323259800524
21.75446993863931 340.64921933907453 0.8008738479075642
21.759697493592725 344.3234342344283 0.805377482959918
21.76492504854614 346.60630786074773 0.8069438175761762
21.770152603499554 347.0187585842095 0.807608352198113
21.77538015845297 348.4916762506738 0.8087381928499394
21.780607713406383 352.0414667926393 0.8127680694179279
21.785835268359797 354.6353328489837 0.8150428327213536
21.79106282331321 356.3732144530512 0.8162612325914187
21.796290378266626 358.403243949749 0.8183797024315288
21.80151793322004 362.0739562424044 0.8227312951247947
21.806745488173455 367.6028245677196 0.8284600660334615
21.81197304312687 367.4268893850425 0.8279722649780328
21.817200598080284 371.6070241428162 0.8323050186745369
21.822428153033698 373.5278338901448 0.8344310750690794
21.827655707987113 374.14900179881994 0.835514955477796
21.832883262940527 370.1075237835331 0.8305301901825006
21.83811081789394 366.3559587864155 0.826279912115112
21.843338372847356 360.0060666725428 0.8192012490257407
21.84856592780077 355.2643353778296 0.8140750300849254
21.853793482754185 350.05321974667265 0.8083063888972336
21.8590210377076 345.8456717076651 0.8028727689733014
21.864248592661014 345.6080503760601 0.8026265866388141
21.869476147614428 344.66594457892995 0.80204740816488
21.874703702567842 346.0759801793118 0.8036067654589041
21.879931257521257 345.00128505108313 0.8021925656493367
21.88515881247467 343.98368231008817 0.8001577224861898
21.890386367428086 341.36930499291407 0.7960117711562418
21.8956139223815 338.08026603741274 0.7915485601957056
21.900841477334914 337.74235288921153 0.7902516237309555
21.90606903228833 336.9550164954941 0.7894646149703899
21.911296587241743 336.79526509046167 0.7897538978542631
21.916524142195158 334.5841022539348 0.7876537741340082
21.921751697148572 337.2258402060842 0.7914899850944996
21.926979252101987 340.5530758009426 0.7942825184090143
21.9322068070554 340.5259664027666 0.7934740761862925
21.937434362008815 343.2866233214366 0.7959871382432296
21.94266191696223 345.2352953710863 0.7977204133850123
21.947889471915644 348.2035303565586 0.8011863641939874
21.95311702686906 345.9312912212385 0.7980409942953726
21.958344581822473 346.6368037842626 0.7990413674148134
21.963572136775888 348.687851497236 0.8012932591834672
21.968799691729302 346.57688205539694 0.7984789443935454
21.974027246682716 344.7512797253051 0.7961255975132943
21.97925480163613 342.39372404186594 0.7933039900181605
21.984482356589545 340.99822304956155 0.791351800619581
21.98970991154296 338.5950161527841 0.7894951007704388
21.994937466496374 339.0311965227 0.7897574245424795
22.00016502144979 341.6793209495374 0.7934579556532209
22.005392576403203 347.26148922860244 0.7990297500130767
22.010620131356617 349.20212747390826 0.8001237581177316
22.015847686310032 354.43797054255873 0.8055639067584172
22.021075241263446 358.4336762184012 0.8095702715178311
22.02630279621686 360.52214462647567 0.8118915779816921
22.031530351170275 358.6459409179678 0.8099233020092728
22.03675790612369 358.46912938071847 0.8095081299282298
22.041985461077104 362.59727288002466 0.8137107475828484
22.04721301603052 368.71890738677183 0.8196260776079914
22.052440570983933 373.9646052135137 0.8252858794907602
22.057668125937347 371.6465397455346 0.8225363927538832
22.06289568089076 370.54495867956797 0.82141903671518
22.068123235844176 368.54551937855376 0.8194144775051136
22.07335079079759 365.97582593443957 0.8161007578295345
22.078578345751005 365.6464154871483 0.8157746326182607
22.08380590070442 362.393816350596 0.8122774889548908
22.089033455657834 361.5962066489625 0.8115358132004662
22.09426101061125 358.86543265175123 0.8084569570408119
22.099488565564663 356.2788642245677 0.8047097570776829
22.104716120518077 357.41350590481966 0.8059108762573007
22.10994367547149 361.11763461262586 0.8098321588927475
22.115171230424906 360.10109467484784 0.8079534217862228
22.12039878537832 357.97774071654567 0.8056266985966111
22.125626340331735 353.680960009931 0.8005640119730955
22.13085389528515 351.8683886128285 0.7990421199592584
22.136081450238564 351.7166502806058 0.7990567848283402
22.141309005191978 348.62813691534996 0.7955042014779173
22.146536560145393 343.68278958557556 0.7898438233944395
22.151764115098807 342.4293346400192 0.7876814923189505
22.15699167005222 343.94942499834536 0.7898140244729549
22.162219225005636 343.65190389290984 0.7896282259578354
22.16744677995905 341.34559687015496 0.7864883564778483
22.172674334912465 342.14343578203926 0.7880667559550173
22.17790188986588 346.9882740167604 0.792758064079985
22.183129444819293 350.0272199104016 0.796816943334717
22.188356999772708 349.49991089514197 0.7955679887284244
22.193584554726122 348.8649303539553 0.7944636455818468
22.198812109679537 348.9871404363418 0.7943604187031742
22.20403966463295 349.600702608983 0.7954973461803023
22.209267219586366 348.4812194674086 0.7947544902922936
22.21449477453978 347.5759394325339 0.7935419567302853
22.219722329493194 348.05657904580335 0.792931796480435
22.22494988444661 345.54748464647696 0.7900987615414253
22.230177439400023 341.84802765281506 0.7853064422229589
22.235404994353438 338.37939312526504 0.7819428310566486
22.240632549306852 337.13360524051063 0.7798523605596782
22.245860104260267 334.70768595157426 0.7765029379011446
22.25108765921368 331.2301130871363 0.7726492099200981
22.256315214167095 325.6388357503502 0.7656634573933058
22.26154276912051 319.41284050525394 0.7586542633813284
22.266770324073924 319.16780107275616 0.7582987952176331
22.27199787902734 318.87159033253823 0.7583564660171184
22.277225433980753 320.0879920323765 0.7602773471813669
22.282452988934168 317.7468879027657 0.7568523950980911
22.287680543887582 314.70130543605376 0.7529272136274733
22.292908098840996 312.5312155412805 0.7503302847997882
22.29813565379441 312.65352321339077 0.7506428778670022
22.303363208747825 313.7400618959695 0.7534808805555399
22.30859076370124 315.1760109560746 0.7560740065547684
22.313818318654654 312.6328066374954 0.7529591228310437
22.31904587360807 309.8712328606114 0.7484913296956194
22.324273428561483 306.7226369118151 0.7430270500931359
22.329500983514897 307.8229050040194 0.744506734631709
22.334728538468312 306.99712150990194 0.743308707542206
22.339956093421726 303.0666795071308 0.7388820271296649
22.34518364837514 301.4202273655421 0.737087054382487
22.350411203328555 299.54977088303673 0.7346147082920615
22.35563875828197 298.9764997220205 0.7341958746550354
22.360866313235384 299.20283136947893 0.7344870777219822
22.3660938681888 301.2645828763388 0.7369478267587439
22.371321423142213 300.5301112779766 0.7362058622470861
22.376548978095627 295.5460689158825 0.7298952930602237
22.38177653304904 293.66322312769864 0.7284705215846022
22.387004088002456 293.1453446056916 0.7276109664416135
22.39223164295587 292.53906664090294 0.7261881479157308
22.397459197909285 290.264972907431 0.7226643839080433
22.4026867528627 288.223104206571 0.719965098767559
22.407914307816114 287.920034304537 0.7200275189391917
22.41314186276953 288.68413113541135 0.7211229945018871
22.418369417722943 289.24968793327145 0.7215447346094128
22.423596972676357 286.8956400104881 0.7194177114240743
22.42882452762977 282.1550013218871 0.7128944667597343
22.434052082583186 281.3298421502672 0.7120069887654724
22.4392796375366 281.2168678785706 0.7102881488566866
22.444507192490015 284.2345787204365 0.7150140205191515
22.44973474744343 283.8168321108381 0.7161229159101772
22.454962302396844 280.51824057429826 0.7117716025928656
22.460189857350258 275.40340089718325 0.7051800554847354
22.465417412303673 274.8179318105167 0.7033334701294421
22.470644967257087 277.9638407169076 0.707059348322846
22.4758725222105 279.3409575988992 0.7097520558804414
22.481100077163916 281.09986411381084 0.7134762265056401
22.48632763211733 281.5285316009123 0.7138156078469431
22.491555187070745 281.2200780397457 0.7121982751047782
22.49678274202416 278.5817880223921 0.7068628481272459
22.502010296977573 276.3515529191358 0.7039773419782505
22.507237851930988 274.31337829250964 0.7011348462102188
22.512465406884402 273.9784514833768 0.7024729224752088
22.517692961837817 275.1575257358488 0.7047800063350775
22.52292051679123 277.089665457025 0.7077344362104129
22.528148071744646 278.2485532252092 0.7085793639164275
22.53337562669806 274.1559054777882 0.7032405222707351
22.538603181651474 270.0532759102103 0.6986298710276275
22.54383073660489 272.21775915809485 0.7001217103860429
22.549058291558303 274.02287157312674 0.7010119128068805
22.554285846511718 275.0844980951715 0.7031360885894785
22.559513401465132 274.6850301666148 0.703617308937885
22.564740956418547 274.7151888778967 0.7048520705344227
22.56996851137196 275.6823218615962 0.7048624738802164
22.575196066325375 274.3508325573808 0.7025427007098063
22.58042362127879 274.5285519855453 0.7021775289259253
22.585651176232204 273.0306807015151 0.7001804206968277
22.59087873118562 272.3405855989116 0.6977747600036247
22.596106286139033 269.2186260580544 0.6927621097424584
22.601333841092448 268.9608153046783 0.6925975778421102
22.606561396045862 274.25693425786733 0.7005591777760848
22.611788950999276 277.67890676136057 0.7060736894482411
22.61701650595269 279.8916831795591 0.7093254078649244
22.622244060906105 278.32976262394726 0.7072251762145008
22.62747161585952 277.0238469598363 0.7055120166445435
22.632699170812934 277.0938271033076 0.705051637548007
22.63792672576635 276.92704338082507 0.7049340457553739
22.643154280719763 278.1422921059347 0.7060875887225685
22.648381835673177 279.3630830529396 0.707516313979089
22.653609390626592 278.62311772903826 0.7067051106844653
22.658836945580006 279.7335682322853 0.708351933674838
22.66406450053342 276.5959515055271 0.703958091549573
22.669292055486835 279.7001894719847 0.7077304727029935
22.67451961044025 281.6484402709987 0.7090414602037484
22.679747165393664 285.3126495769866 0.7136605539030312
22.68497472034708 283.8094493027747 0.7111380441229118
22.690202275300493 284.9650558002657 0.7129164991345409
22.695429830253907 285.5847096978521 0.7138201840931219
22.70065738520732 285.58499471445117 0.7148169177592345
22.705884940160736 284.8201465681439 0.7139264303184952
22.71111249511415 287.734274086122 0.717740018158476
22.716340050067565 290.4218591902559 0.7202771898900483
22.72156760502098 290.36201619372 0.7194946325915255
22.726795159974394 287.1621809283638 0.7155871796527925
22.73202271492781 287.1934152693283 0.7145808266870131
22.737250269881223 287.2055716601066 0.7141047792844074
22.742477824834637 288.98669409089723 0.715711746815028
22.74770537978805 288.79117408369586 0.7159692470728485
22.752932934741466 289.21952372994974 0.7164599361104581
22.75816048969488 290.403673675104 0.717220233688743
22.763388044648295 290.9127575893379 0.719112227361311
22.76861559960171 294.2923843500495 0.7236964489091773
22.773843154555124 296.7335240367642 0.7269477263026558
22.779070709508538 298.8203505317892 0.7293207959981819
22.784298264461952 298.6729546076602 0.72936664708303
22.789525819415367 297.6358313303073 0.7281310987083109
22.79475337436878 301.0717746391311 0.7321254777649131
22.799980929322196 302.8467980531926 0.7329787990724235
22.80520848427561 305.2149278507802 0.7354493180917933
22.810436039229025 307.0219134820687 0.736904437376091
22.81566359418244 306.5965345591414 0.7371117917029835
22.820891149135853 308.77569767540814 0.739352467214076
22.826118704089268 306.94501867236914 0.7371807945700061
22.831346259042682 309.21572329679543 0.7394608222570599
22.836573813996097 309.4424664194354 0.7391923613426027
22.84180136894951 318.03483435857004 0.7497624489080249
22.847028923902926 320.1273669700829 0.7517812894965169
22.85225647885634 320.01013195874833 0.7507850199738227
22.857484033809754 318.56565684128617 0.7484885886488625
22.86271158876317 318.40577550814345 0.747935740249624
22.867939143716583 322.96259173387364 0.7535116101162831
22.873166698669998 326.1381686874891 0.7577543633195233
22.878394253623412 329.25606623885835 0.7617330006963523
22.883621808576827 329.3281569863686 0.762045882072886
22.88884936353024 327.8666760428292 0.7598297361993156
22.894076918483655 325.26349858115725 0.7572433923713587
22.89930447343707 322.21152235075783 0.7540753539947882
22.904532028390484 321.9126161239876 0.7533821760588617
22.9097595833439 323.4830421185209 0.7548168580644758
22.914987138297313 325.17826686589734 0.7560395985589174
22.920214693250728 328.193107788406 0.7595142979763463
22.925442248204142 327.7039975540107 0.758347019827295
22.930669803157556 325.9214596492129 0.7559986729433803
22.93589735811097 322.8544589619657 0.7532061615024157
22.941124913064385 325.4525788799998 0.7561973202772985
22.9463524680178 328.2117850869869 0.7594897369226041
22.951580022971214 325.04953990340687 0.7551659496554168
22.95680757792463 323.14557964541405 0.7529818690475861
22.962035132878043 321.34952202154057 0.7516207864430865
22.967262687831457 321.27442941391485 0.7513987051589286
22.972490242784872 324.11653889962577 0.7550105661138784
22.977717797738286 327.0158609293799 0.7580103422987051
22.9829453526917 326.2515080913476 0.7568657484046509
22.988172907645115 324.49518860235077 0.7548941999379604
22.99340046259853 322.6258203960568 0.752138703103617
22.998628017551944 323.3943663515382 0.7527655602983807
23.00385557250536 321.9781497800176 0.7510840595263535
23.009083127458773 320.5306904347538 0.7502607131582102
23.014310682412187 321.12398659390675 0.7518541571262205
23.0195382373656 325.32531920968063 0.7557578705291172
23.024765792319016 327.1925747205309 0.7573168020097826
23.02999334727243 329.37487816015215 0.7601325251010577
23.035220902225845 329.64947521811797 0.760968577112027
23.04044845717926 329.5254154926509 0.7610511881991285
23.045676012132674 326.753854025446 0.7567202210577705
23.05090356708609 325.74237590309957 0.7556829680493079
23.056131122039503 326.48006762645025 0.7563899144627385
23.061358676992917 325.51232735187244 0.7553493811646689
23.06658623194633 322.68164777176634 0.7532676090744089
23.071813786899746 317.2591929427028 0.74799451790615
23.07704134185316 314.7207716724151 0.7461096880330141
23.082268896806575 313.77963032529306 0.7444132980201499
23.08749645175999 316.3076684489333 0.7462756185041514
23.092724006713404 316.0157058451287 0.7459729878880352
23.097951561666818 316.4711830199864 0.7457176101168325
23.103179116620232 313.1849472207507 0.7416367708831272
23.108406671573647 310.5921714833061 0.7379938832156324
23.11363422652706 310.62358855284464 0.7379672204374171
23.118861781480476 311.56957900649945 0.740482494875402
23.12408933643389 310.3372510683469 0.7387066541557337
23.129316891387305 311.14889239853864 0.7391100189965178
23.13454444634072 311.0470919210286 0.7373798324824831
23.139772001294133 309.0957511553188 0.7349482729580106
23.144999556247548 305.7913405495638 0.7315460783981871
23.150227111200962 306.39346288830507 0.7318583258279855
23.155454666154377 309.0172965114571 0.735326202628174
23.16068222110779 309.32214693158767 0.736184964559334
23.165909776061206 306.61179766807743 0.7334844767926944
23.17113733101462 305.3883806105937 0.7323362416632804
23.176364885968034 306.7363719311654 0.7330177978187026
23.18159244092145 307.3862623651004 0.7341254177885699
23.186819995874863 305.86587940414466 0.7322515085986604
23.192047550828278 306.90604668963374 0.7346036041858662
23.197275105781692 307.9419880573248 0.735197868003848
23.202502660735107 309.49696435384027 0.7370073669568231
23.20773021568852 309.627852103253 0.736052818717534
23.212957770641935 308.65343153392274 0.7353174052203579
23.21818532559535 308.83697575861527 0.7350596436940418
23.223412880548764 309.12944445103653 0.7351919130371993
23.22864043550218 309.78096716077704 0.7353346894306707
23.233867990455593 308.62280177908406 0.7341266618751202
23.239095545409008 307.6600989361023 0.7326358906929376
23.244323100362422 305.5929726381587 0.7299750730235017
23.249550655315836 306.21489774280167 0.7311734832125677
23.25477821026925 307.12568355371934 0.7322468345650639
23.260005765222665 309.12547199694325 0.7354853858614901
23.26523332017608 310.89272241005966 0.736863913912158
23.270460875129494 310.7258886315756 0.7368468063287252
23.27568843008291 312.3571692916718 0.738935201044685
23.280915985036323 315.13353948306303 0.7417345176701616
23.286143539989737 317.93709854668134 0.7454313305186335
23.291371094943152 318.0475733855167 0.7445769059568054
23.296598649896566 321.72488687500726 0.7491940801658238
23.30182620484998 322.65136691024776 0.7507168179546801
23.307053759803395 325.65534258163314 0.7539102576227914
23.31228131475681 323.60766678124367 0.7514259309305373
23.317508869710224 323.32678607358963 0.750276564357235
23.32273642466364 326.95194473778025 0.7545329209963727
23.327963979617053 331.1393802301884 0.7593017447055712
23.333191534570467 328.98772635002905 0.7568170042494765
23.33841908952388 325.36302619726047 0.7526869058844431
23.343646644477296 323.4048877299524 0.7508044962070899
23.34887419943071 323.384378766315 0.7506565509301587
23.354101754384125 323.8842631382351 0.7513160650209956
23.35932930933754 327.2039731280191 0.7541715676804863
23.364556864290954 329.18226322855423 0.756632827971871
23.369784419244368 329.6688611100978 0.7571502038930308
23.375011974197783 328.78406096975647 0.7560213429706618
23.380239529151197 327.5080675235139 0.7545348877196058
23.38546708410461 326.6390746459465 0.7527680897096918
23.390694639058026 328.12670130069586 0.7546775953001661
23.39592219401144 328.548339147613 0.7546561078307387
23.401149748964855 328.9449821409277 0.7554862604908144
23.40637730391827 328.65148147346594 0.7553325642495278
23.411604858871684 326.404911521561 0.7529462319296011
23.416832413825098 328.901547414044 0.7554308245264448
23.422059968778512 329.4579461627707 0.7559531241839289
23.427287523731927 330.486981842798 0.7573605173762961
23.43251507868534 327.1125988733023 0.7534492636515586
23.437742633638756 327.48971313046957 0.7536384621720444
23.44297018859217 329.5228983953734 0.7553879900893226
23.448197743545585 330.80367073669606 0.7565296097748518
23.453425298499 332.5391070158185 0.7582454457756268
23.458652853452413 329.3266498123914 0.7552940413006158
23.463880408405828 326.5190647467343 0.7522547626663519
23.469107963359242 323.80288534245085 0.7497134292052472
23.474335518312657 323.8834859850523 0.7495096232461379
23.47956307326607 322.96231622103727 0.7487843875621653
23.484790628219486 321.1115664320969 0.7462700720195773
23.4900181831729 321.10923684842925 0.7465274442791555
23.495245738126314 322.23031281454206 0.748157337260972
23.50047329307973 322.435355066456 0.7483253593097718
23.505700848033143 320.28115648765777 0.745689883362961
23.510928402986558 315.70370131225394 0.740015435968879
23.516155957939972 311.72407653547276 0.7356772913511946
23.521383512893387 308.4842533958891 0.7325362924857052
23.5266110678468 307.2247181853111 0.7307774165146007
23.531838622800215 310.50471785951777 0.7339316621618888
23.53706617775363 312.0299054545037 0.7352729063046235
23.542293732707044 312.79366249993615 0.7367405447469835
23.54752128766046 309.84150599880735 0.7331564956189724
23.552748842613873 307.25733394516925 0.7297569509861574
23.557976397567288 307.1003104362032 0.7285061112408708
23.563203952520702 308.0705358581153 0.7290430720649766
23.568431507474116 309.74584381386427 0.7302565051747224
23.57365906242753 314.72486021819446 0.7360274515830536
23.578886617380945 314.0953509021739 0.7347252342284822
23.58411417233436 312.93061183342644 0.7339105642887126
23.589341727287774 307.52479147734516 0.7271737016014628
23.59456928224119 307.3462204092121 0.7264746383857011
23.599796837194603 307.9631527995139 0.7261546543414396
23.605024392148017 309.25776590654806 0.7267625205608005
23.610251947101432 311.09764965117705 0.7285239975705865
23.615479502054846 312.16204661078996 0.7304274789749567
23.62070705700826 313.23953667470624 0.7323764583998341
23.625934611961675 311.8392806382811 0.7308106818888995
23.63116216691509 310.59848198730805 0.7284420266427047
23.636389721868504 310.1824115796103 0.7274918279574092
23.64161727682192 310.11298459973995 0.7266247909892823
23.646844831775333 311.4367683084826 0.727901837030499
23.652072386728747 312.0949686553891 0.7286862056152699
23.65729994168216 313.4233802632859 0.7299696373457939
23.662527496635576 314.3607310483449 0.7309646352289233
23.66775505158899 318.11851703503066 0.7347582565176031
23.672982606542405 323.958203597354 0.7410299031394952
23.67821016149582 326.0404780497345 0.7429119634059437
23.683437716449234 328.72645246163046 0.7452125450645243
23.688665271402648 328.39450284241013 0.7448959515348129
23.693892826356063 333.82288586498044 0.7510069028033433
23.699120381309477 334.5345663156033 0.7518542290654279
23.70434793626289 337.2412516095837 0.7540320542135328
23.709575491216306 337.0772390864637 0.7530134146348607
23.71480304616972 338.1044052339894 0.7541942118020472
23.720030601123135 337.35478048825246 0.7532114269651993
23.72525815607655 338.25174712125926 0.7542837839708096
23.730485711029964 337.6767702212704 0.753194619838265
23.735713265983378 337.4338468050629 0.7530585999426285
23.740940820936792 331.6032640308684 0.7462374948927548
23.746168375890207 335.4709826935063 0.7498269019894753
23.75139593084362 340.3632767732778 0.7545118480787588
23.756623485797036 345.3704039114713 0.7592751822355084
23.76185104075045 347.632819825328 0.7617074603843301
23.767078595703865 348.19747300344306 0.7619923411798314
23.77230615065728 352.4049384012317 0.7658933256993952
23.777533705610693 355.4732047848609 0.7681631400036316
23.782761260564108 363.1751412254159 0.7761853545407553
23.787988815517522 372.6997662414984 0.7861329137301917
23.793216370470937 376.5816437664388 0.7906673530648185
23.79844392542435 374.9049676300129 0.7884136446824472
23.803671480377766 370.1048139314452 0.7830257821106522
23.80889903533118 367.2346445241307 0.7794987989717317
23.814126590284594 368.10176937512324 0.7801014993722893
23.81935414523801 365.9375114823392 0.7776630446449011
23.824581700191423 364.3651454403945 0.776061804131447
23.829809255144838 356.44697425488937 0.7678763535564546
23.835036810098252 352.05919258535647 0.762900605003401
23.840264365051667 349.48370929116516 0.7590813536400465
23.84549192000508 352.4294651196856 0.7626568058804333
23.850719474958495 353.3620642088905 0.7635779109529793
23.85594702991191 349.8808300365884 0.7600485416325704
23.861174584865324 348.6607003852138 0.7580119984382695
23.86640213981874 345.1144472914502 0.7533352465354446
23.871629694772153 341.4710172917571 0.7495540001675197
23.876857249725568 334.1634677928345 0.7410918568978679
23.882084804678982 334.1853814634193 0.7409139897065834
23.887312359632396 332.4960852075196 0.7386691609315399
23.89253991458581 335.30826837637545 0.7414551490827298
23.897767469539225 333.2638356050617 0.7395603251131462
23.90299502449264 335.3631504146667 0.7416649419318793
23.908222579446054 333.6206257367177 0.7394581382205414
23.91345013439947 333.15793463750066 0.7379487184527753
23.918677689352883 333.14534621086744 0.7376607857222146
23.923905244306297 336.3230032332147 0.7412588195515211
23.929132799259712 340.28113141392447 0.7452300223202214
23.934360354213126 338.7173466367136 0.7437917107534004
23.93958790916654 336.39497542143727 0.7411770258780878
23.944815464119955 334.37627831219805 0.7389544413718785
23.95004301907337 335.959139759586 0.7405041081460255
23.955270574026784 338.23653240534924 0.7427959777903645
23.9604981289802 337.89124916420457 0.7431347965872828
23.965725683933613 341.33057652342643 0.7465873632472938
23.970953238887027 345.034947176578 0.7507085285836059
23.97618079384044 347.0190788900984 0.7533172127075969
23.981408348793856 346.33411079646885 0.7527091791347665
23.98663590374727 345.8209383113753 0.7524500860956975
23.991863458700685 347.11375511184406 0.7529328032135966
23.9970910136541 349.1127233438168 0.7556820159961283
24.002318568607514 350.35198077201994 0.7572854650530463
24.007546123560928 351.4014776833202 0.7584388956834035
24.012773678514343 353.7007218276442 0.7610900707933893
24.018001233467757 356.649416606265 0.7633465235452028
24.02322878842117 359.2475624830259 0.7663727242201259
24.028456343374586 359.2643099237709 0.7656168159175449
24.033683898328 359.66880903503636 0.7652380111665029
24.038911453281415 359.18459256300986 0.765255517347638
24.04413900823483 365.3172004411213 0.7719299504876318
24.049366563188244 368.9128594399412 0.7764462661765987
24.054594118141658 375.21126307565726 0.7827138826068616
24.059821673095072 376.99637303925334 0.784886609890365
24.065049228048487 376.9520549942478 0.7850439254707628
24.0702767830019 373.7764407212954 0.7957299871147435
24.075504337955316 373.7031849769975 0.8053373949836756
24.08073189290873 373.0388496221399 0.8112271072145331
24.085959447862145 371.73387257283093 0.8160132727996379
24.09118700281556 367.12415578223363 0.8168626799346376
24.096414557768973 364.73968866623045 0.8193867163149792
24.101642112722388 359.53965497583533 0.8180810751281217
24.106869667675802 354.7630183941386 0.8167034552037541
24.112097222629217 347.2256851064947 0.8128738541583362
24.11732477758263 344.60418879492465 0.8138786863721686
24.122552332536046 339.745509281757 0.8125279617762506
24.12777988748946 340.024867962332 0.8159317822293222
24.133007442442874 337.9423376935094 0.816183286879581
24.13823499739629 338.752511314456 0.8203211492747738
24.143462552349703 334.8813433068285 0.8194827191537527
24.148690107303118 332.7886920616011 0.8203281563143412
24.153917662256532 332.33588398432136 0.8232467240646785
24.159145217209947 332.11540203305947 0.8247849204862302
24.16437277216336 328.1798249198005 0.8229844313273211
24.169600327116775 325.93495850949887 0.8228665558006601
24.17482788207019 323.796062246612 0.823943613441157
24.180055437023604 326.1153066698691 0.830102188353259
24.18528299197702 324.0741418060147 0.8302542328201176
24.190510546930433 324.74079375986065 0.833600024226907
24.195738101883848 322.41539833227534 0.8325517337576787
24.200965656837262 318.7249987558594 0.829803148932601
24.206193211790676 316.540200362812 0.8291556750154258
24.21142076674409 317.55926817686804 0.8336935368461685
24.216648321697505 317.723171068723 0.8367974458061864
24.22187587665092 319.9248483279131 0.8427777334523845
24.227103431604334 317.3730184564752 0.8430136666241326
24.23233098655775 314.3000919812515 0.8431235481745317
24.237558541511163 314.5935645131597 0.8464467355512929
24.242786096464577 316.56572203351186 0.8503793838923148
24.248013651417992 319.2575641155137 0.8544080435466198
24.253241206371406 317.02308033870844 0.8530984367935207
24.25846876132482 314.15385325001205 0.8526418041795796
24.263696316278235 311.13748591351117 0.8517429862092881
24.26892387123165 309.7175179292569 0.8518694001728536
24.274151426185064 313.6623101859018 0.8586209949121948
24.27937898113848 319.02938478329594 0.8670371422219414
24.284606536091893 325.8956458152224 0.8780599343740305
24.289834091045307 322.5318578592941 0.8758238422100022
24.29506164599872 319.50655089334884 0.8745356214553436
24.300289200952136 316.6424685842807 0.8725234895914271
24.30551675590555 316.2553584343823 0.874641315656173
24.310744310858965 314.4373522311179 0.8737568628673298
24.31597186581238 317.91918622536025 0.8822076146936257
24.321199420765794 323.967401174337 0.8932029087345866
24.326426975719208 327.7587537407973 0.9010819349483242
24.331654530672623 329.23631816401723 0.9049911288776281
24.336882085626037 329.91959280604704 0.9062710914260966
24.34210964057945 332.12435737927296 0.9099504830990708
24.347337195532866 332.5640147098751 0.911321929673949
24.35256475048628 334.5318454674266 0.9168941007230881
24.357792305439695 333.77123253831274 0.9183653967714698
24.36301986039311 332.6706246318019 0.9203853775278252
24.368247415346524 328.43102627249715 0.9160337197383056
24.373474970299938 329.64686171478047 0.9208164415446701
24.378702525253352 327.38986087342823 0.9192689268958496
24.383930080206767 331.1774540618334 0.9276444813528827
24.38915763516018 332.26934440991096 0.930682682907657
24.394385190113596 332.7238759437402 0.9330079003014494
24.39961274506701 327.1293020926887 0.9272984700703454
24.404840300020425 325.74656742276574 0.927498197853909
24.41006785497384 326.77131619557963 0.9323515694953801
24.415295409927253 329.2775663058565 0.9385641798675906
24.420522964880668 329.59150385527454 0.9428770493993623
24.425750519834082 329.7884610625324 0.9459612609266916
24.430978074787497 330.27687941315594 0.9488041517134048
24.43620562974091 332.66011154794177 0.9527099962088506
24.441433184694326 331.89346865248575 0.9531494272563323
24.44666073964774 329.9019986716342 0.9523935727568781
24.451888294601154 328.4452963306123 0.9521343074282789
24.45711584955457 332.1168854644777 0.9599078304295987
24.462343404507983 336.58082128072056 0.9676698043472403
24.467570959461398 334.7942675288868 0.9682846509187619
24.472798514414812 334.6155329635628 0.970426632851045
24.478026069368227 331.5772391229473 0.9697024561821062
24.48325362432164 330.1332342531298 0.9696709254827127
24.488481179275055 327.5051685204629 0.968871123038555
24.49370873422847 328.32511929937016 0.9725706074234335
24.498936289181884 332.21495169294485 0.9810603494379572
24.5041638441353 331.5932594436034 0.9821010778709988
24.509391399088713 331.0487740653972 0.9830286678214586
24.514618954042128 330.7147613579003 0.985143678111365
24.519846508995542 331.9745686626994 0.9895399952506864
24.525074063948956 330.2237907959922 0.9904204708200903
24.53030161890237 326.46938569413805 0.9879252390267527
24.535529173855785 323.9702901628721 0.9870065407835459
24.5407567288092 322.4615447137535 0.9861454093901508
24.545984283762614 320.28159478280344 0.9839348993140765
24.55121183871603 316.82209724961973 0.9815294720227826
24.556439393669443 320.04349461389955 0.9887590354543752
24.561666948622857 327.329314158101 1.0030893754295132
24.566894503576272 329.9731841344806 1.0089069639187531
24.572122058529686 327.9635025868338 1.008760425663365
24.5773496134831 324.7360916168565 1.0061183003717413
24.582577168436515 319.9797953032497 1.0014116677182272
24.58780472338993 322.74334443787643 1.0081891234660405
24.593032278343344 325.2434445245252 1.014454720430015
24.59825983329676 330.8549651940473 1.025939309502195
24.603487388250173 329.23154908475595 1.0262580060523583
24.608714943203587 320.48297952846826 1.0146955549571666
24.613942498157 317.57591386068384 1.0119646926570731
24.619170053110416 314.38337241100214 1.0085393058982874
24.62439760806383 316.08878047335554 1.0143956069287323
24.629625163017245 317.30934851365834 1.0189809878181126
24.63485271797066 319.9989222127821 1.0273412562983573
24.640080272924074 318.33776113153874 1.0271767985367408
24.645307827877488 316.10745009846164 1.025225470295917
24.650535382830903 315.6323907953422 1.0263980681221725
24.655762937784317 316.61225335494896 1.0294376207007723
24.66099049273773 316.9501752968428 1.03296421635123
24.666218047691146 316.2546613510247 1.0341974121740083
24.67144560264456 314.3791918635586 1.0338043340257268
24.676673157597975 315.023249519772 1.0370354157546406
24.68190071255139 310.9981128686361 1.0320917090128514
24.687128267504804 311.55424773358914 1.037768945574751
24.692355822458218 312.3608475402553 1.0440160442746804
24.697583377411632 314.9501160079037 1.0531654094597092
24.702810932365047 318.08519909198907 1.0601285037458965
24.70803848731846 315.5527561401172 1.057745916263049
24.713266042271876 315.5344890826814 1.0586565873049656
24.71849359722529 317.7690383885801 1.0652998633962134
24.723721152178705 318.331917289791 1.0700401859207582
24.72894870713212 316.32010332020786 1.0690457484095037
24.734176262085533 312.29035140471154 1.0637236537633594
24.739403817038948 309.9600744629681 1.0605327894226977
24.744631371992362 311.757062459084 1.0665489633964014
24.749858926945777 311.12238552820594 1.0681170518476586
24.75508648189919 309.1214615472369 1.0703508089858182
24.760314036852606 308.5670106320612 1.0717930097825559
24.76554159180602 307.70592375235395 1.0746925258432458
24.770769146759434 306.67252858430095 1.0744335489755097
24.77599670171285 301.75135106894817 1.0687565907882655
24.781224256666263 301.81790512732846 1.0704106939405298
24.786451811619678 304.0275555443629 1.0761322121512464
24.791679366573092 308.1256336318462 1.0852799787828176
24.796906921526507 311.16172281050615 1.0933880240593554
24.80213447647992 311.10938120645994 1.097244243790208
24.807362031433335 308.8148537032481 1.0951462372322383
24.81258958638675 310.15999366842414 1.1017332779707592
24.817817141340164 309.30927144893366 1.1027421826227348
24.82304469629358 310.57221888680715 1.1076895246385596
24.828272251246993 303.74330266802275 1.096704911369353
24.833499806200408 306.04149116668816 1.1024400008655526
24.838727361153822 308.90199020573135 1.1118718415312765
24.843954916107236 314.641565856343 1.1255736594797303
24.84918247106065 323.74621358899316 1.1439930389209958
24.854410026014065 331.67426344034595 1.1596778702766086
24.85963758096748 340.6846544770026 1.1795485385422353
24.864865135920894 341.6435066006735 1.1869966093045592
24.87009269087431 340.39378597347974 1.1903163664306289
24.875320245827723 340.0640742828993 1.1922102683029692
24.880547800781137 338.7441472374227 1.1912368318777364
24.885775355734552 339.7786204462791 1.1943389707344518
24.891002910687966 339.240501530823 1.1956346556250659
24.89623046564138 341.95979681597214 1.2033520721920992
24.901458020594795 339.5636216306876 1.2023958968963078
24.90668557554821 340.5067631615345 1.2073462194360167
24.911913130501624 342.2066840347211 1.213482999610333
24.91714068545504 342.67988422362663 1.2172762552070393
24.922368240408453 337.6269781805043 1.2124937231152317
24.927595795361867 334.0460443041491 1.2117068125725527
24.93282335031528 331.18032849733936 1.2105472928106409
24.938050905268696 329.1039327418059 1.2095576132050234
24.94327846022211 325.54638072207615 1.204137265912534
24.948506015175525 321.91802691745795 1.2000452039705507
24.95373357012894 322.0967312284439 1.2041282713013457
24.958961125082354 320.7281799609057 1.2053356373740383
24.964188680035768 320.1069000005525 1.208578263745719
24.969416234989183 320.22542295802475 1.213838710396407
24.974643789942597 323.2761323180812 1.2255379078176074
24.97987134489601 326.20096605983207 1.2327278383216544
24.985098899849426 326.1636609380724 1.23541955213707
24.99032645480284 326.0206204477974 1.235189067046367
24.995554009756255 327.7936879313127 1.24326060077096
25.00078156470967 330.3656189309021 1.2511467218304073
25.006009119663084 329.846779556382 1.2547126336183816
25.011236674616498 327.6905149882167 1.255681320190672
25.016464229569912 326.14896015858346 1.2557705909355428
25.021691784523327 327.7721332499263 1.2629773174931993
25.02691933947674 329.77934537322216 1.2679086042615018
25.032146894430156 329.44017659279854 1.2722087746390989
25.03737444938357 330.37639333624253 1.2774710902287365
25.042602004336985 333.8100757696867 1.2890299462757022
25.0478295592904 333.3773203472404 1.293540235090516
25.053057114243813 332.2129578760254 1.2951964280100217
25.058284669197228 322.27669632468144 1.2811721325361511
25.063512224150642 318.90718017039137 1.2770525264706318
25.068739779104057 321.7324948425143 1.2880237011051314
25.07396733405747 333.5230048467755 1.3145619460783566
25.079194889010886 340.2048217727308 1.3304912940924307
25.0844224439643 341.40625264487306 1.335758441766032
25.089649998917714 334.10901445914334 1.3255039444672525
25.09487755387113 331.0315980057996 1.3240110487936203
25.100105108824543 334.87114713077 1.3365957983702506
25.105332663777958 338.451728537692 1.3476788918872478
25.110560218731372 346.44893897200785 1.367531802235306
25.115787773684787 344.78808523945213 1.369402024461132
25.1210153286382 341.5906952393789 1.3672264012577684
25.126242883591615 339.49402755097316 1.367882781111228
25.13147043854503 343.8892254120688 1.3799765808452156
25.136697993498444 347.9103301230672 1.3909509895984575
25.14192554845186 346.1562479871808 1.391553617063583
25.147153103405273 345.4275463034329 1.3944469643675106
25.152380658358688 347.57764864069895 1.4038485861311503
25.157608213312102 351.23114743412566 1.4152548175967252
25.162835768265516 349.34937407467316 1.415634854125203
25.16806332321893 354.9162493424125 1.4316121351665831
25.173290878172345 357.3654331059955 1.4426104333826693
25.17851843312576 358.73440617161316 1.4503986508362812
25.183745988079174 352.71929765643284 1.4415524563128403
25.18897354303259 346.5701447618284 1.4319798238205228
25.194201097986003 344.67917821243987 1.4326592748373719
25.199428652939417 346.19089484957686 1.4400148554109906
25.204656207892832 346.6199602453225 1.4478004759736962
25.209883762846246 353.22675706140734 1.468504843919217
25.21511131779966 354.56718843858613 1.47823258783421
25.220338872753075 354.69964412083937 1.4835749604374746
25.22556642770649 348.55804033858317 1.4744278885546174
25.230793982659904 347.97506330209654 1.4775874944776857
25.23602153761332 347.1611421658805 1.4812077884716919
25.241249092566733 350.183694846086 1.4964221948986065
25.246476647520147 352.3672086771091 1.5063367976798645
25.25170420247356 353.04833418973556 1.5146362026753324
25.256931757426976 351.41870597705423 1.5146678156352205
25.26215931238039 342.1732157564153 1.4989479363075011
25.267386867333805 340.8962644907224 1.5011434937780581
25.27261442228722 337.3072590215673 1.4993587270453848
25.277841977240634 341.8637592986721 1.5167597804234605
25.283069532194048 341.08757404864053 1.5192539844394684
25.288297087147463 346.75137623314913 1.5374298051049173
25.293524642100877 347.32656428716655 1.5430751908367735
25.29875219705429 344.27461032403636 1.5424914210699938
25.303979752007706 337.756380575075 1.5312750097945291
25.30920730696112 332.43666483413324 1.525730219636756
25.314434861914535 329.5514680055713 1.5267825071819245
25.31966241686795 326.7275253661844 1.528873447642269
25.324889971821364 327.4190777512866 1.53941675594084
25.330117526774778 326.2967011254307 1.5411222421517883
25.335345081728192 323.16194814002483 1.5396247428683698
25.340572636681607 320.92560112658964 1.5390030158845254
25.34580019163502 324.7377091300601 1.554801116435233
25.351027746588436 327.4723970248472 1.5689222408474959
25.35625530154185 325.3006403213598 1.5703631150054467
25.361482856495265 323.06601643256374 1.570933942859731
25.36671041144868 326.70338473201105 1.5854848025104409
25.371937966402093 332.3578324288623 1.6081507336095566
25.377165521355508 338.1430394767992 1.632097681409483
25.382393076308922 338.40961471346895 1.638707872029388
25.387620631262337 332.03176594494687 1.627280953039843
25.39284818621575 325.6954658511226 1.6143422112824446
25.398075741169166 322.21246132703595 1.6121915145339372
25.40330329612258 327.24877605351276 1.630654227078535
25.408530851075994 331.4021206201855 1.645155982508748
25.41375840602941 341.50178669161437 1.6761936012810394
25.418985960982823 341.1719410969666 1.6808092344704664
25.424213515936238 337.3443000977947 1.6816177575916222
25.429441070889652 328.16210580200186 1.6683933644629922
25.434668625843067 329.5320602131547 1.6808168046881302
25.43989618079648 330.96781595372806 1.6925226833765668
25.445123735749895 331.4527968934841 1.6983058919478966
25.45035129070331 332.1805597839713 1.7077687775561055
25.455578845656724 339.57458512110793 1.7325537588497022
25.46080640061014 352.2272283562296 1.7780911255671774
25.466033955563553 360.04795172099097 1.805009254327277
25.471261510516968 358.85991834594927 1.812259699581202
25.476489065470382 350.8610821061213 1.7967998224420911
25.481716620423796 338.0243756472166 1.7742441004648473
25.48694417537721 338.11502271898917 1.78086887689725
25.492171730330625 343.1239322034338 1.8065637040719358
25.49739928528404 351.8411265533987 1.8377132309302548
25.502626840237454 356.24303910112656 1.859595602118206
25.50785439519087 354.9847351543492 1.8620111553149008
25.513081950144283 358.80885519664605 1.8794288406317081
25.518309505097697 357.0745797026929 1.8882352491178775
25.523537060051112 360.4885136037545 1.908625736003979
25.528764615004526 363.80178260140104 1.9290315290686095
25.53399216995794 361.54408868425844 1.928771015289009
25.539219724911355 361.0164848142078 1.9371481618752597
25.54444727986477 361.11048756563935 1.944833589803619
25.549674834818184 363.89932020376716 1.9657680601112728
25.5549023897716 365.4447284271796 1.9782905912933695
25.560129944725013 365.489321221426 1.9910562290334666
25.565357499678427 375.48681515524066 2.028689691611858
25.57058505463184 380.8010329772109 2.057435253935971
25.575812609585256 382.74396900436705 2.0762315975033716
25.58104016453867 382.0077341781248 2.0853596329751634
25.586267719492085 381.6879119854309 2.096483300120279
25.5914952744455 378.6716886677284 2.095942707765779
25.596722829398914 370.6238347888012 2.0890295782320134
25.601950384352328 360.2362051117663 2.0692915969177266
25.607177939305743 361.1412635844584 2.088339293676201
25.612405494259157 352.4809851993035 2.072514242656674
25.61763304921257 345.2364949765476 2.066497210081088
25.622860604165986 337.13844336672173 2.052986150161924
25.6280881591194 341.08071276990756 2.08086487309064
25.633315714072815 345.9067043850093 2.1116823765461366
25.63854326902623 342.7530638617155 2.1193261417841995
25.643770823979644 341.5483339098961 2.139365720237871
25.648998378933058 333.28039150590433 2.1240762486956557
25.654225933886472 331.1933793680018 2.1366493280228505
25.659453488839887 326.9902739887196 2.1295772746094075
25.6646810437933 329.24559315059344 2.1632783096375747
25.669908598746716 326.62892598623523 2.16611010999881
25.67513615370013 324.8729677252895 2.17896180606698
25.680363708653545 328.0299874481358 2.1933406605803065
25.68559126360696 342.96452824331755 2.264310368957186
25.690818818560373 353.20675156371334 2.310992558238764
25.696046373513788 357.22367104412285 2.3466584061614895
25.701273928467202 350.3519064219457 2.3413598513855987
25.706501483420617 346.7728034830186 2.3426268004398616
25.71172903837403 341.9542497043246 2.3440102155297606
25.716956593327446 341.3094156841797 2.3516253989690967
25.72218414828086 341.90360445993514 2.3769470166428257
25.727411703234274 356.2062293752524 2.44643856067126
25.73263925818769 358.54174813465704 2.480182699602973
25.737866813141103 356.41488925325496 2.4888225030109306
25.743094368094518 347.7834328207831 2.477663339775133
25.748321923047932 334.48874432707765 2.448285195973194
25.753549478001347 331.1201671397828 2.4595156335062485
25.75877703295476 322.62535858371507 2.449430344900212
25.764004587908175 321.7834129274468 2.4705740678954355
25.76923214286159 311.967468603538 2.4643468070446652
25.774459697815004 310.914876730605 2.48032529270897
25.77968725276842 314.5332468695869 2.5239985912711207
25.784914807721833 316.5389508690622 2.544423611756762
25.790142362675248 322.5029632922851 2.600084678857324
25.795369917628662 315.82839451994886 2.59420278715497
25.800597472582076 320.65120280591015 2.6474463015779097
25.80582502753549 323.0701822762128 2.68127809741235
25.811052582488905 338.442671750838 2.7789383436794246
25.81628013744232 338.93342328198423 2.8104545635321907
25.821507692395734 335.27854388405 2.829187488674925
25.82673524734915 329.024455159454 2.837524242795157
25.831962802302563 328.7307680626371 2.867261375376162
25.837190357255977 336.95585485331475 2.9459551198810643
25.84241791220939 342.8967731654716 3.014566444882481
25.847645467162806 351.8346815624762 3.1086411470595374
25.85287302211622 363.6849182249308 3.202243973312661
25.858100577069635 371.6877441643364 3.276107667221535
25.86332813202305 365.99462857067965 3.2957096217726787
25.868555686976464 365.32137769212477 3.358455012524441
25.87378324192988 356.9218845737599 3.3639832251646276
25.879010796883293 359.3165580993932 3.4226822561540167
25.884238351836707 359.8848553315627 3.454265749933635
25.88946590679012 364.1357414333269 3.5306647332627508
25.894693461743536 379.91645437496027 3.6736735579646207
25.89992101669695 377.93999356299116 3.720446929157222
25.905148571650365 365.45095246323797 3.7351239056634573
25.91037612660378 351.10205338930814 3.719930644864667
25.915603681557194 344.28702583967555 3.766298266119774
25.920831236510608 346.23318371885136 3.857368520127822
25.926058791464023 347.87598787138705 3.973515036679105
25.931286346417437 355.00820497164426 4.112327930372626
25.93651390137085 360.54412843862633 4.254054612392225
25.941741456324266 362.0871484342696 4.339176018643346
25.94696901127768 353.827762251869 4.385193390763112
25.952196566231095 357.8605976654029 4.512833275656395
25.95742412118451 348.0109803902533 4.56695918294957
25.962651676137924 354.067253021098 4.71629931475186
25.967879231091338 350.9279196758367 4.772763672947227
25.973106786044752 363.830709383783 4.938766056088553
25.978334340998167 358.6893195026146 4.980128952338687
25.98356189595158 344.7681302003687 5.020709289653585
25.988789450904996 333.9804508376129 5.074817416851856
25.99401700585841 323.1931379429071 5.123517827112935
25.999244560811825 320.2178206337758 5.128675010033719
26.00447211576524 331.6235652482819 5.295348352739126
26.009699670718653 335.81010078112234 5.446874297734316
26.014927225672068 346.5500487717734 5.685086010368474
26.020154780625482 343.9686313005923 5.766914713622703
26.025382335578897 337.02999213946345 5.777975512496857
26.03060989053231 334.3210767544645 5.875186622748357
26.035837445485726 339.39792293125134 6.074837307110634
26.04106500043914 350.9545212143592 6.347022885604909
26.046292555392554 368.6094423851387 6.673382437633986
26.05152011034597 357.2622959173413 6.794184442867332
26.056747665299383 333.43178831412035 6.731478899704638
26.061975220252798 315.27251939000615 6.824974041753081
26.067202775206212 323.59537688691813 7.156376019580329
26.072430330159627 339.6558145705455 7.871932667373319
26.07765788511304 350.48328754399165 8.24541792939408
26.082885440066455 342.9712637916117 8.597916586582146
26.08811299501987 359.0460591862835 8.928020571426766
26.093340549973284 349.43744423170114 9.384344109141258
26.0985681049267 381.00807223031984 10.377908406390894
26.103795659880113 349.8399291675272 10.701676301878303
26.109023214833528 355.84010655469825 11.762105211559104
26.114250769786942 276.0437402057831 11.350495858788921
26.119478324740356 238.09612167022124 12.169418026112627
26.12470587969377 195.5526776290698 12.59991179603699
26.129933434647185 209.21609944945223 18.016003160609852
26.1351609896006 226.16417241146635 26.49751920756794
