# Supplementary material for: Unraveling metal effects on CO2 uptake in pyrene-based metal-organic frameworks
Source: Nat Commun. 2025 Feb 11;16:1516. doi: 10.1038/s41467-025-56296-w (PMC11814143; doi:10.1038/s41467-025-56296-w)
Supplement: Supplementary file 3 — Source Data [file 41467_2025_56296_MOESM3_ESM.zip › SourceCode/SuppInf/FigureS5_Ga-TBAPy_InSitu_VariableT_PXRD/Data/GaTBAPy_0013p.dat]

0.002613777476707968 8.882413745154254 4.291213838285034
0.007841332430123905 21.46092020202502 6.215095553424278
0.01306888738353984 19.169218445066075 4.828827429532297
0.018296442336955775 18.11884847558501 3.3991020813057085
0.02352399729037171 17.32318713323521 3.0528067417888045
0.028751552243787646 14.544421378969464 2.415138080578111
0.03397910719720358 13.688519208183976 2.0226094751522816
0.03920666215061952 16.24648870345759 2.117465215252242
0.04443421710403546 17.49190217381245 1.9080083264727654
0.0496617720574514 17.76211917866313 1.7687224829721182
0.054889327010867336 17.347613203801185 1.7442544386086125
0.060116881964283275 15.19411537937029 1.6806017078509596
0.06534443691769921 11.649791161845712 1.4467616635182567
0.07057199187111515 11.360086035085425 1.3442904276787604
0.07579954682453109 16.444310653178544 1.546190015344531
0.08102710177794703 19.351232870762775 1.6118052925365882
0.08625465673136297 21.28793977153071 1.723814356076422
0.09148221168477891 22.252466395333702 1.7087205739192544
0.09670976663819485 19.067666934147947 1.5280504586442913
0.10193732159161079 19.491107097575902 1.4807819900066965
0.10716487654502672 17.600902083785318 1.3718130666263098
0.11239243149844266 16.905601729942624 1.3144285299756207
0.1176199864518586 17.820197474080352 1.3537861168144356
0.12284754140527454 16.768301663142513 1.241518408290172
0.12807509635869047 17.043784307024783 1.1820966627784844
0.1333026513121064 16.16704708890453 1.106002838441465
0.13853020626552232 14.707988006598375 1.0282012443330608
0.14375776121893824 15.640040750609908 1.080114152859039
0.14898531617235417 15.302704521477017 1.097544759249034
0.1542128711257701 14.73130945796917 1.0569232428559507
0.15944042607918602 16.152467078742035 1.04177627262285
0.16466798103260194 16.316730663077024 1.012864828572554
0.16989553598601786 16.993453756708785 0.9926797917897164
0.1751230909394338 19.13897329549367 1.0602398609559966
0.18035064589284971 20.890672269116383 1.1118696275810096
0.18557820084626564 21.667888541664713 1.0817740753092815
0.19080575579968156 20.21574946962381 1.0117409786574885
0.1960333107530975 19.507751597614615 0.9661357499575539
0.20126086570651341 19.373606944766998 0.9572578681404837
0.20648842065992934 19.036755636081917 0.9595703126479229
0.21171597561334526 18.948328891741095 0.9680738326412922
0.2169435305667612 18.61662476627922 0.9499362065160601
0.22217108552017711 19.264963356413524 0.97274008632903
0.22739864047359304 19.427904919391434 0.9982434101017893
0.23262619542700896 20.88294524617898 1.021493354479203
0.2378537503804249 20.410584700242254 0.9676143798867433
0.2430813053338408 19.055072193503364 0.9113773568494897
0.24830886028725674 19.41112458201522 0.890107094286802
0.25353641524067266 19.116777006516386 0.8741370060729649
0.2587639701940886 18.104547861702372 0.8760383577662695
0.2639915251475045 18.219919948396438 0.882355733813789
0.26921908010092044 18.23457029547543 0.8686162070012893
0.27444663505433636 18.41680033330708 0.8693062661873026
0.2796741900077523 18.16588071422014 0.8339784874941617
0.2849017449611682 18.64214116877936 0.8621107493478224
0.29012929991458414 19.289363215569427 0.8664256598396444
0.29535685486800006 19.746548255178308 0.8871964228108381
0.300584409821416 19.28338963393806 0.8447515332167357
0.3058119647748319 18.19905071702668 0.7879520401121273
0.31103951972824784 16.989201413160277 0.7647085537268912
0.31626707468166376 16.34631495193339 0.7603761720479036
0.3214946296350797 15.815467893454246 0.7725435311017274
0.3267221845884956 17.177739219240244 0.8217566672904869
0.33194973954191154 19.063589091491835 0.8804897107222951
0.33717729449532746 20.255753180932178 0.8961346266765642
0.3424048494487434 20.88306232183653 0.9177717150968214
0.3476324044021593 20.59966694781192 0.885694448384813
0.35285995935557524 19.65437767822665 0.843653785759765
0.35808751430899116 18.64969338672063 0.8229162979089395
0.3633150692624071 17.236415151173887 0.795873742591611
0.368542624215823 17.73123277960044 0.8189658554330493
0.37377017916923894 17.834515119576917 0.8202581050369431
0.37899773412265486 18.685161611207267 0.8605509065309958
0.3842252890760708 18.810150906280107 0.8812463595389443
0.3894528440294867 18.258952024674524 0.8479828865209319
0.39468039898290264 18.633606615562883 0.8420863988715224
0.39990795393631856 18.803009359805078 0.797971981811112
0.4051355088897345 19.527535147344988 0.7931832569671264
0.4103630638431504 19.677924212098734 0.7891037684551879
0.41559061879656634 19.711477852895676 0.8020173768236663
0.42081817374998226 20.21694256371358 0.8348724435130471
0.4260457287033982 20.480290815812154 0.8392885219402684
0.4312732836568141 21.245052140823343 0.8347839979986429
0.43650083861023004 21.51160963402131 0.8207764115952789
0.44172839356364596 19.284438798087386 0.7628617362753578
0.4469559485170619 18.79243544711355 0.7512088747551557
0.4521835034704778 17.885083767127323 0.7595310472103902
0.45741105842389373 17.580527951980944 0.7573508773070252
0.46263861337730966 18.914012199526464 0.7860900862377663
0.4678661683307256 18.376008231239055 0.7778524530242712
0.4730937232841415 18.227060712946187 0.7686877017028693
0.47832127823755743 17.70473410133493 0.7598712332877794
0.48354883319097336 17.94808851605057 0.7444087728775267
0.4887763881443893 18.30539204969783 0.743154026110386
0.4940039430978052 18.951802444721757 0.7411146430746793
0.49923149805122113 19.912287405123752 0.7467458975053796
0.5044590530046371 20.08796395235541 0.7765578280008866
0.5096866079580531 19.716933546591346 0.7915144195942229
0.5149141629114691 18.424374730727834 0.7704118153395565
0.5201417178648851 18.665404352374818 0.7655837350622542
0.525369272818301 19.2208146902083 0.7574837665190395
0.530596827771717 20.128051805123455 0.7600185304653785
0.535824382725133 21.059875706373305 0.7642835187849832
0.541051937678549 20.156323416639403 0.7455888617521835
0.546279492631965 19.8351981965142 0.7438717198387131
0.5515070475853809 18.807646270539998 0.7262492759278
0.5567346025387969 18.49211913058667 0.7128904786978686
0.5619621574922129 19.395826815896235 0.7245621198082651
0.5671897124456289 19.71082660218941 0.7334345503635837
0.5724172673990449 20.556795160348592 0.7351667060016361
0.5776448223524608 20.797345596561517 0.7229885408799422
0.5828723773058768 21.371249053155218 0.7291508309360148
0.5880999322592928 21.273225908143743 0.7363266441088515
0.5933274872127088 20.207551575885873 0.754420435828365
0.5985550421661248 20.44973878382219 0.7739189024247849
0.6037825971195407 19.41540491797328 0.7584248890874685
0.6090101520729567 19.388574032077575 0.741587023939662
0.6142377070263727 19.575577053845002 0.7203057437793654
0.6194652619797887 19.58212721328537 0.7159267176168773
0.6246928169332047 19.732551976041115 0.7128066975552978
0.6299203718866206 19.83507230314181 0.7143487499328587
0.6351479268400366 19.827252581691535 0.7245453324586514
0.6403754817934526 19.727279079576537 0.7258108064874838
0.6456030367468686 19.70865854300784 0.7126528385421321
0.6508305917002846 20.31985370044854 0.7078418928386906
0.6560581466537005 20.301441941785527 0.6918335886524898
0.6612857016071165 20.876075326758233 0.7013811904340329
0.6665132565605325 21.033319886701644 0.7013748157980616
0.6717408115139485 21.77514899110945 0.717413221076575
0.6769683664673645 23.543416725117424 0.7317529476265872
0.6821959214207804 23.651945294159866 0.7345180125626597
0.6874234763741964 23.735564382373898 0.7565931051507474
0.6926510313276124 23.68153835020085 0.7609042369685084
0.6978785862810284 22.148611216417187 0.7277812215856043
0.7031061412344444 22.317397938803584 0.7394565733568181
0.7083336961878604 22.538335765355505 0.7327189940705158
0.7135612511412763 22.07001702083779 0.723891034491515
0.7187888060946923 21.97332516575216 0.7275203288100122
0.7240163610481083 22.154864396070042 0.7140273529243241
0.7292439160015243 22.952774928920284 0.7239127524450857
0.7344714709549403 23.86369656697806 0.7378106448639441
0.7396990259083562 26.289619672427584 0.771624341521111
0.7449265808617722 27.148346668049033 0.790765765830944
0.7501541358151882 27.61894663925433 0.7866521659291279
0.7553816907686042 29.22390114298624 0.8331218072538055
0.7606092457220202 30.567375360540694 0.8533688329057475
0.7658368006754361 30.39242276038744 0.8390987688504042
0.7710643556288521 31.45700773615812 0.8276176630429477
0.7762919105822681 30.006473289106328 0.7984902739975002
0.7815194655356841 30.399167307938395 0.8062588888780239
0.7867470204891001 31.05558115232154 0.8311196405987739
0.791974575442516 30.089430257664652 0.8275598600606474
0.797202130395932 29.79135805455804 0.8114690102462985
0.802429685349348 30.786932052544323 0.8388606888237921
0.807657240302764 32.492672283508604 0.8581264656365448
0.81288479525618 35.00772533213755 0.8808717791560237
0.8181123502095959 38.22416063652972 0.921472560857132
0.8233399051630119 38.85838848772915 0.9218014222153534
0.8285674601164279 43.88967560249337 1.0138400436220625
0.8337950150698439 48.95125831189796 1.0889508035716668
0.8390225700232599 56.00310213679347 1.173066202670851
0.8442501249766758 62.84415166776519 1.2680519473920528
0.8494776799300918 62.80435638497789 1.274268162385111
0.8547052348835078 61.38360447799691 1.2426776201902965
0.8599327898369238 62.08417059301113 1.215919240954263
0.8651603447903398 62.24538436885661 1.188962196617582
0.8703878997437557 67.36352318911233 1.2475291696886932
0.8756154546971717 72.36741191643168 1.3012626085738026
0.8808430096505877 73.56181708274342 1.3247755109100183
0.8860705646040037 73.31437046814992 1.3054449769406646
0.8912981195574197 74.0812312061587 1.3159697934503256
0.8965256745108356 78.0805178492063 1.3661065038840978
0.9017532294642516 77.68297018100822 1.3779372899853508
0.9069807844176676 83.41477971319568 1.4441255698922597
0.9122083393710836 84.53369525621697 1.4491834105482027
0.9174358943244996 84.97860231906988 1.4381103330365939
0.9226634492779155 89.45548765398631 1.4488613797428835
0.9278910042313315 92.48939260524436 1.4533321158237187
0.9331185591847475 94.00172659838937 1.4503899563700995
0.9383461141381635 95.32758233971343 1.455956307083353
0.9435736690915795 94.74738670856503 1.4607329904298327
0.9488012240449955 95.05178938186589 1.4755361158566214
0.9540287789984114 98.1075628784467 1.4979206479230984
0.9592563339518274 99.62666357918337 1.5010539032501466
0.9644838889052434 101.42854972131303 1.4917693846855906
0.9697114438586594 102.97853701353232 1.4782314922779016
0.9749389988120754 105.35337799255231 1.4917108582133325
0.9801665537654913 107.4126570866233 1.5185233757382595
0.9853941087189073 109.55604261425688 1.545931675268763
0.9906216636723233 113.93239459342905 1.5764799869717518
0.9958492186257393 111.30570829442192 1.5467482076577566
1.0010767735791553 114.16839096274664 1.572660901773865
1.0063043285325712 114.09553161139881 1.5708625026902412
1.0115318834859872 113.94999428648879 1.5891855700285589
1.0167594384394032 118.77638403603947 1.6035033742540825
1.0219869933928192 123.88789886201062 1.6258944282078713
1.0272145483462352 123.0029619287845 1.5943161722424344
1.0324421032996511 127.88455438980539 1.6167476151482758
1.0376696582530671 129.14984705426454 1.6179097855897377
1.042897213206483 129.9733180102069 1.620816853993384
1.048124768159899 128.72454019716264 1.6110133424132198
1.053352323113315 126.53793474976202 1.6065935722295013
1.058579878066731 129.25739842955613 1.6340366725426483
1.063807433020147 130.99583595840852 1.659457877387797
1.069034987973563 133.11793107401883 1.6644829547166884
1.074262542926979 140.22292544325637 1.7223593311646637
1.079490097880395 141.9597660553859 1.7206317196567225
1.084717652833811 141.19883543036548 1.7055162506800283
1.089945207787227 140.42171489125298 1.6986622956063546
1.095172762740643 142.5366378196831 1.701866544119741
1.1004003176940589 138.4511611953234 1.6720684767174807
1.1056278726474749 141.12648263304615 1.6833499834733652
1.1108554276008908 146.03830845663552 1.7203517594660038
1.1160829825543068 143.26194331496694 1.7037388807115752
1.1213105375077228 145.80408525102467 1.7167828158118492
1.1265380924611388 141.5966566328793 1.6747358643614783
1.1317656474145548 138.28505260238927 1.6367398183829327
1.1369932023679707 139.96223652804787 1.6321062108576445
1.1422207573213867 144.6933241459976 1.6661318877614724
1.1474483122748027 148.41007614486563 1.6906371670927245
1.1526758672282187 145.89410442117762 1.659413916137267
1.1579034221816347 145.02037014831686 1.65925023640779
1.1631309771350506 146.8230064485107 1.675354056272592
1.1683585320884666 152.14308822421128 1.687013328156006
1.1735860870418826 156.80783584430495 1.7314073571875979
1.1788136419952986 158.3815980398536 1.7543731291246396
1.1840411969487146 156.06482763082087 1.7146993362323506
1.1892687519021305 154.7563852208696 1.7163388630960426
1.1944963068555465 153.8082026139347 1.6834610648266874
1.1997238618089625 155.34298031703239 1.672667869488943
1.2049514167623785 157.13751913792822 1.6967110265350591
1.2101789717157945 158.48577249906793 1.722582892707522
1.2154065266692105 164.1612878386664 1.7570036675423089
1.2206340816226264 170.2382971423387 1.7867246360069893
1.2258616365760424 170.65025815463355 1.7909578206059384
1.2310891915294584 182.1331743059152 1.835194522543153
1.2363167464828744 183.44808096997767 1.8449265584174865
1.2415443014362904 175.47126847143832 1.7820838819904015
1.2467718563897063 170.5517213064784 1.7556316421293268
1.2519994113431223 163.58945886322903 1.7186719757888071
1.2572269662965383 160.67542159113322 1.6777389826113311
1.2624545212499543 169.75632613917998 1.7308803035276767
1.2676820762033703 168.50896292550667 1.7315672909539281
1.2729096311567862 171.10605899143206 1.7659782718995505
1.2781371861102022 168.97720204477295 1.751698490210652
1.2833647410636182 171.60802796463383 1.7711067345235296
1.2885922960170342 170.11048828449603 1.7427592577777182
1.2938198509704502 170.59747839012493 1.7413399783670407
1.2990474059238661 171.18864983535005 1.738475572034023
1.3042749608772821 174.62700701273545 1.7464958126984051
1.309502515830698 175.3932118641646 1.726048482114479
1.314730070784114 172.89336103418879 1.7057598706366848
1.31995762573753 177.3931077617286 1.7265550194547892
1.325185180690946 177.91135765140456 1.72084565254607
1.330412735644362 178.82860564808396 1.7380812532868621
1.335640290597778 177.64196708746604 1.7343297065675305
1.340867845551194 174.69391356254897 1.7181935853520531
1.34609540050461 174.83741738757698 1.727751397115776
1.351322955458026 172.78885660049832 1.716595214159806
1.356550510411442 170.4705118715285 1.7084258292810968
1.361778065364858 172.8864861618229 1.7056398363066532
1.3670056203182739 172.72852712231554 1.6865791584280638
1.3722331752716899 175.74605080223134 1.6950422190935868
1.3774607302251058 180.0324091106304 1.7223678943255583
1.3826882851785218 187.24402591295294 1.7765376970194926
1.3879158401319378 194.6187977617915 1.8324347926995566
1.3931433950853538 194.12434532911283 1.8312068693120325
1.3983709500387698 188.01309565460687 1.787388255418825
1.4035985049921857 182.37631696435946 1.7432930525640413
1.4088260599456017 182.72222188463098 1.7621208004193154
1.4140536148990177 186.25571087356926 1.791291051199561
1.4192811698524337 189.86398938648546 1.840010698694918
1.4245087248058497 183.57998580562463 1.7904904425994004
1.4297362797592656 181.124013969061 1.7450571366687675
1.4349638347126816 183.69162824668425 1.748106805568618
1.4401913896660976 182.99153076460394 1.7375469034648439
1.4454189446195136 187.0658285136473 1.7457948269688641
1.4506464995729296 187.09733732661616 1.747399337461139
1.4558740545263456 186.32287853152212 1.7419013965550483
1.4611016094797615 193.07555226497624 1.7854968204621648
1.4663291644331775 195.12728652920597 1.8082783539577272
1.4715567193865935 192.09503941834217 1.7908800866141752
1.4767842743400095 196.33193654441348 1.8043512439860454
1.4820118292934255 190.72615855659305 1.7759597791609125
1.4872393842468414 187.00122645764117 1.7493137104325351
1.4924669392002574 192.95519095062983 1.7939062594654782
1.4976944941536734 190.97862942845524 1.7894147508207752
1.5029220491070894 192.43809405613015 1.7821784397221536
1.5081496040605054 190.04530792127585 1.750321588973801
1.5133771590139213 188.3879738809503 1.7417712504288876
1.5186047139673373 190.60538797269206 1.763161560976115
1.5238322689207533 194.79627661990807 1.7817686950857736
1.5290598238741693 197.51861529278213 1.7893640882334643
1.5342873788275853 199.6171585800494 1.7887943248858746
1.5395149337810012 198.95110590359005 1.7854085121118575
1.5447424887344172 199.26405390903278 1.7873389413567722
1.5499700436878332 199.01319972660386 1.7852509994786845
1.5551975986412492 207.13319851436307 1.8144650736788386
1.5604251535946652 210.2405184371736 1.8214301537910527
1.5656527085480811 215.28276330088778 1.8492473012113166
1.5708802635014971 220.08245296267935 1.8687649590525603
1.576107818454913 219.47795662407648 1.8790883818408768
1.581335373408329 217.83834511057185 1.880943867951836
1.586562928361745 215.58607991504786 1.8545338454647577
1.591790483315161 212.81880604514998 1.8435451089446455
1.597018038268577 214.30673688495483 1.8332511910168647
1.602245593221993 219.42795259510527 1.8411947519341207
1.607473148175409 222.96210973652217 1.8549267942140393
1.612700703128825 227.6610221266231 1.8629646807881681
1.617928258082241 225.14810625316105 1.8393130464239995
1.623155813035657 225.83526579676737 1.8421358346231318
1.628383367989073 231.69190437126164 1.8705823113184132
1.6336109229424889 234.91804699679292 1.8812876136299865
1.6388384778959049 237.7270632595432 1.885910744983558
1.6440660328493208 239.89377988875992 1.886877251080182
1.6492935878027368 244.408633487092 1.9108856168235937
1.6545211427561528 248.82560459060358 1.9355285065738654
1.6597486977095688 255.8194182745921 1.9692241361701242
1.6649762526629848 271.6251224276224 2.035335850226567
1.6702038076164007 273.5527898810958 2.0241237176918907
1.6754313625698167 271.680992287477 2.0070397733119174
1.6806589175232327 277.1717580279953 2.027818746928158
1.6858864724766487 280.2687420054749 2.0528535055361434
1.6911140274300647 284.0378609049257 2.070577853676931
1.6963415823834807 286.25789913133747 2.058536821009074
1.7015691373368966 275.3976434244515 1.9935673984134614
1.7067966922903126 266.61824734722694 1.9288611872516583
1.7120242472437286 267.144827779846 1.9408860217979162
1.7172518021971446 269.17540067944435 1.9328373326242407
1.7224793571505606 277.1468370466382 1.9553719717490472
1.7277069121039765 284.72604179712107 1.9745570515023851
1.7329344670573925 284.8365018646119 1.951534668702967
1.7381620220108085 287.31579605601956 1.9482129172938594
1.7433895769642245 290.0121495443006 1.9652072836503747
1.7486171319176405 293.1394162954909 1.987760119965088
1.7538446868710564 299.55968062206716 2.010540888686884
1.7590722418244724 304.06089626253186 2.0173155086534478
1.7642997967778884 301.71646471519193 2.0137825498692625
1.7695273517313044 304.81942489180364 2.009204095424744
1.7747549066847204 305.911814407825 2.009288202011866
1.7799824616381363 299.6781382760012 1.9641271803402516
1.7852100165915523 312.8871906228877 2.0002337709058247
1.7904375715449683 311.47742629349335 1.9884017160736083
1.7956651264983843 318.181720304296 2.0160369150063913
1.8008926814518003 321.1104475481731 2.0033915237727973
1.8061202364052162 324.26161765728597 2.0198738903106355
1.8113477913586322 321.97494789241114 1.9987617261980213
1.8165753463120482 319.0157300498994 1.982587536328906
1.8218029012654642 316.1348784889065 1.972150156371038
1.8270304562188802 316.4264684634515 1.953927896469735
1.8322580111722961 320.38451029722387 1.9466078843660841
1.8374855661257121 318.30926106752094 1.9175372156082744
1.842713121079128 318.33260442053097 1.9027966939728558
1.847940676032544 315.2117968380295 1.8716318380227395
1.85316823098596 323.99213905125396 1.902217971645757
1.858395785939376 323.2788119164975 1.8937208735933226
1.863623340892792 327.45890482657984 1.9122868067280674
1.868850895846208 327.70189183165684 1.910605596170853
1.874078450799624 313.73298741689325 1.841707623490812
1.87930600575304 312.21503522018094 1.8226555902678614
1.884533560706456 312.00028525242294 1.8133759277753598
1.889761115659872 318.8636653916629 1.8353113869710544
1.894988670613288 324.3410925926358 1.8505063768381051
1.9002162255667039 321.39983205915155 1.8315643099731098
1.9054437805201199 315.4852858391449 1.7950242337927917
1.9106713354735358 318.5507590830375 1.7905047889015566
1.9158988904269518 313.03624793267204 1.7547129294881862
1.9211264453803678 314.1189574799713 1.7502815395714761
1.9263540003337838 315.5732084755033 1.752420374893377
1.9315815552871998 311.68065531632897 1.7416433472892154
1.9368091102406157 308.05151288543476 1.7233552383873347
1.9420366651940317 305.32873181543766 1.7098934363517717
1.9472642201474477 297.94653289671965 1.6902574317038204
1.9524917751008637 297.0795121143079 1.6846544697103722
1.9577193300542797 299.4514138037711 1.6917599910806431
1.9629468850076957 296.05627508248216 1.6792240116039585
1.9681744399611116 301.8686365874083 1.670715626538014
1.9734019949145276 304.6877560905358 1.6521138070158605
1.9786295498679436 304.2058054111458 1.6405478986535071
1.9838571048213596 308.62678606293656 1.6460153644293911
1.9890846597747756 305.3979545763272 1.6425296880064137
1.9943122147281915 295.7256460370582 1.5999475955232592
1.9995397696816075 287.4142554445894 1.5585110312860215
2.0047673246350235 279.53303548749636 1.5277564520277596
2.0099948795884393 270.2190353940239 1.482078160115561
2.015222434541855 273.3895891425271 1.4868120006370447
2.0204499894952708 279.63949574169555 1.501494806704135
2.0256775444486865 288.82103223673863 1.5270253976620225
2.0309050994021023 293.52221765682486 1.548555068714452
2.036132654355518 292.4988879230344 1.540825283824651
2.041360209308934 283.22341311286254 1.5191629179541724
2.0465877642623496 280.8828536649266 1.5037502244820447
2.0518153192157653 277.88678825305936 1.4847995927148234
2.057042874169181 281.1067352889167 1.5031549805053206
2.062270429122597 280.75092534003994 1.4991533235013443
2.0674979840760126 280.4396878729629 1.5094686230496632
2.0727255390294284 279.0230746728991 1.513575772148176
2.077953093982844 279.0171583796403 1.510868780567645
2.08318064893626 277.95837515515797 1.5047820743366287
2.0884082038896756 272.78652978283316 1.4756763703018532
2.0936357588430914 274.65872241251867 1.4803829295001198
2.098863313796507 284.4006462555565 1.5235498165659225
2.104090868749923 290.40246468834073 1.5462072900643367
2.1093184237033387 287.2289337096527 1.5258728879988055
2.1145459786567544 282.3932834188418 1.5026097630091009
2.11977353361017 277.90830272804396 1.4841358627872925
2.125001088563586 271.8770660443688 1.4667540629976297
2.1302286435170017 271.9677470761848 1.474501142317154
2.1354561984704175 273.25034911726925 1.4821814466108494
2.140683753423833 274.7216202621209 1.4888464669911732
2.145911308377249 272.40410691093103 1.4788672884272271
2.1511388633306647 269.78252285726427 1.4687271608568018
2.1563664182840805 278.0610344973514 1.5000742589260574
2.1615939732374962 279.4385067676836 1.4947714149736038
2.166821528190912 279.981070763956 1.4980633014285103
2.1720490831443278 276.7839181238169 1.485762492730376
2.1772766380977435 267.0245631810912 1.4565389894753396
2.1825041930511593 270.90366298373385 1.475773514336395
2.187731748004575 277.366061582064 1.4916885182773607
2.192959302957991 282.8744692880721 1.498334612496118
2.1981868579114066 280.17154287344033 1.490039789887251
2.2034144128648223 282.1127197661645 1.5014579221017588
2.208641967818238 278.7757205064488 1.4948425682180895
2.213869522771654 275.6968503827937 1.4817644331662492
2.2190970777250696 280.74192339483176 1.5068561830567504
2.2243246326784853 282.25218657334955 1.5049573174596245
2.229552187631901 281.8096403755714 1.5064188326927106
2.234779742585317 281.4679062090128 1.4906424782187842
2.2400072975387326 280.65469578921005 1.480813844538759
2.2452348524921484 284.121297400203 1.50051515395973
2.250462407445564 284.99287116612004 1.5010054984303933
2.25568996239898 280.7330897785748 1.483226156074241
2.2609175173523957 276.8159602174734 1.4618161144304442
2.2661450723058114 276.7607810106192 1.454276225651736
2.271372627259227 276.6279357002069 1.462672173979212
2.276600182212643 277.9384517108971 1.4832429901767135
2.2818277371660587 275.42042680223733 1.4667232913259822
2.2870552921194744 274.3986372329689 1.4523195872282892
2.29228284707289 277.1195815739106 1.4532106536602882
2.297510402026306 280.74341526858734 1.4640542952637192
2.3027379569797217 280.92315546485554 1.4741870377525554
2.3079655119331375 287.3201295136446 1.5012269658785113
2.3131930668865532 285.67196408120384 1.495221122279877
2.318420621839969 280.210417495379 1.4708381550394243
2.3236481767933848 282.67111088668804 1.4742817111548223
2.3288757317468005 277.29809056247785 1.4595096892457333
2.3341032867002163 275.3383547185535 1.4582090217615478
2.339330841653632 275.8529727995502 1.4573118191369265
2.344558396607048 273.9645216734444 1.4501917601599421
2.3497859515604635 275.53667316154224 1.461039249622068
2.3550135065138793 280.8021362690585 1.4751363651651066
2.360241061467295 274.66093264158656 1.453276526095646
2.365468616420711 281.75161570524267 1.4744623135137391
2.3706961713741266 282.52992540005084 1.4601269356638278
2.3759237263275423 279.5275709571584 1.436601689940083
2.381151281280958 273.77700537456764 1.404743239849648
2.386378836234374 270.7451244481369 1.3904331577418836
2.3916063911877896 273.04107771458393 1.4045993214718389
2.3968339461412054 271.73516180233526 1.4091377198215533
2.402061501094621 274.75700341310414 1.4283226853037152
2.407289056048037 272.8145622393927 1.4376088764928034
2.4125166110014526 269.10372210054453 1.4347779830677945
2.4177441659548684 269.6491348324941 1.4307034359038682
2.422971720908284 268.3118441693293 1.4092296458429991
2.4281992758617 271.75851323059703 1.40924929847351
2.4334268308151157 272.1049022417745 1.4002351673634612
2.4386543857685314 270.24057910467405 1.39228785029487
2.443881940721947 270.4817634942717 1.3840411178688588
2.449109495675363 268.6135931300912 1.3704775953839052
2.4543370506287787 275.6202820515212 1.3866698407423703
2.4595646055821945 284.866737206397 1.3982527698971214
2.4647921605356102 306.964053841042 1.4495025051968202
2.470019715489026 321.7354632771026 1.459428330557892
2.4752472704424417 349.90928758583163 1.4949411815895666
2.4804748253958575 405.42509784457155 1.580723073004713
2.4857023803492733 509.1718194408366 1.7249239960437637
2.490929935302689 727.4640050451677 2.029410933183562
2.496157490256105 1130.2489504178832 2.5013099634109985
2.5013850452095205 1735.652854682142 3.0809906925940465
2.5066126001629363 2464.906259403473 3.6589706717070984
2.511840155116352 3227.051432739715 4.189044319036024
2.517067710069768 3848.095643155425 4.571673110269341
2.5222952650231836 4229.898637438293 4.800518350258185
2.5275228199765993 4376.043788804001 4.88551534811163
2.532750374930015 4342.828522892473 4.862455311580557
2.537977929883431 4329.928960724747 4.855106270500838
2.5432054848368466 4411.668431788064 4.901218300500277
2.5484330397902624 4668.799408847776 5.035872366181558
2.553660594743678 5121.079244803113 5.274647694293128
2.558888149697094 5710.360292994518 5.569205137024542
2.5641157046505096 6326.468578246858 5.85924040379931
2.5693432596039254 6775.918302739478 6.063635176333667
2.574570814557341 6809.257333942451 6.0665558741277446
2.579798369510757 6408.405719441011 5.866904300611045
2.5850259244641727 5579.8732403167605 5.457202184562411
2.5902534794175884 4497.9926081192425 4.888068093731009
2.595481034371004 3400.3319584392752 4.240437888047102
2.60070858932442 2436.9917703032334 3.5926522846157547
2.6059361442778357 1672.2371820803044 2.9787357691096887
2.6111636992312515 1148.312403457147 2.480164215419461
2.6163912541846672 812.6495290412867 2.0939759799357742
2.621618809138083 604.321024201592 1.819570136823368
2.6268463640914987 495.777245919774 1.6572219766338256
2.6320739190449145 431.48443357398696 1.55095651853258
2.6373014739983303 396.80079300656973 1.4944500832636298
2.642529028951746 369.65350459936036 1.4466840756570072
2.6477565839051618 347.9299971697496 1.420206233756931
2.6529841388585775 332.341973237868 1.4011515363878235
2.6582116938119933 318.2195250641421 1.3832797698657104
2.663439248765409 310.84093617018925 1.3811887241035476
2.668666803718825 307.1681882289407 1.3759901154613199
2.6738943586722406 302.24438021246465 1.3631569404481585
2.6791219136256563 295.91100099585867 1.349298560730525
2.684349468579072 286.26343120543225 1.319704428092524
2.689577023532488 282.6637292960306 1.319619372589304
2.6948045784859036 283.3555380469057 1.3224784883575107
2.7000321334393194 290.185174934801 1.3529560147049944
2.705259688392735 294.702727085924 1.3689328032910961
2.710487243346151 295.97169068825855 1.3707754569594925
2.7157147982995666 297.4607612021276 1.3769223555173788
2.7209423532529824 292.43683623751116 1.3605393687992502
2.726169908206398 294.5786441393402 1.3728966907718372
2.731397463159814 299.15131764631093 1.3972957040535983
2.7366250181132297 298.20266825504467 1.409712104138984
2.7418525730666454 302.9821389018709 1.4379136068606675
2.747080128020061 299.31518811926134 1.4393477712623024
2.752307682973477 296.11587545565584 1.4292262572481091
2.7575352379268927 297.1684328163507 1.4358990904699804
2.7627627928803085 297.1064177147999 1.4380431956662518
2.767990347833724 297.70337482766104 1.447566906407629
2.77321790278714 297.1995911579283 1.4536518298711454
2.7784454577405557 293.520479426824 1.4473673729481995
2.7836730126939715 289.8019975462854 1.4343209064334255
2.7889005676473873 288.81415446889906 1.4355015310168102
2.794128122600803 286.2519254096319 1.4283221509176256
2.7993556775542188 286.0563481812858 1.4254982906210172
2.8045832325076345 290.0986700461247 1.4463787934179062
2.8098107874610503 295.01559511705926 1.473578262832271
2.815038342414466 294.8122516821684 1.4741908289128884
2.820265897367882 295.3655740668193 1.4880468466452337
2.8254934523212976 292.9866177621185 1.4800773417790167
2.8307210072747133 290.9619242830142 1.4764703493297047
2.835948562228129 292.8490666237608 1.4820926506572063
2.841176117181545 290.5550425483529 1.4789363233899755
2.8464036721349606 289.5074057371316 1.4877053738390045
2.8516312270883764 283.972720197731 1.4741057766474015
2.856858782041792 280.4935028075144 1.4628333607653716
2.862086336995208 285.1721819872133 1.471982024196253
2.8673138919486236 286.6961777049734 1.477936851805709
2.8725414469020394 285.5551985805892 1.463155915674745
2.877769001855455 287.2492486599081 1.4741203651523729
2.882996556808871 283.9366039368722 1.4619786908925978
2.8882241117622867 285.11977763752236 1.4644886734700286
2.8934516667157024 286.6024441655659 1.4680302851643403
2.898679221669118 290.0194951843646 1.4815014415938716
2.903906776622534 293.43448390632983 1.4907029506266158
2.9091343315759497 300.50726171317626 1.5217736639191783
2.9143618865293655 304.59969726452334 1.5344593943056914
2.919589441482781 301.4911251191259 1.5138893022293054
2.924816996436197 300.1565467979668 1.507755945673367
2.9300445513896127 292.21976303970376 1.4757480194169648
2.9352721063430285 292.6978617883177 1.4723495739082575
2.9404996612964442 288.5606219332011 1.4650484879620491
2.94572721624986 287.66811097233693 1.45753722017414
2.9509547712032758 291.5859810267322 1.475682067570009
2.9561823261566915 292.36167665886506 1.4736838155623095
2.9614098811101073 293.9069670434951 1.4615015594144407
2.966637436063523 289.47635306878084 1.4399866558390837
2.971864991016939 289.8539307263765 1.437993899118661
2.9770925459703546 287.4219923811014 1.4177246443692306
2.9823201009237703 288.91501538237173 1.4220923722565977
2.987547655877186 296.1060378313885 1.4322124073587452
2.992775210830602 296.7583697621149 1.4286488734280332
2.9980027657840176 294.85299643956785 1.420091673470607
3.0032303207374333 291.58919789126014 1.4009798819746009
3.008457875690849 292.8047730951833 1.4004957445581807
3.013685430644265 296.06526601275806 1.3938923696061278
3.0189129855976806 300.9606418565056 1.4052845530444042
3.0241405405510964 302.40987590050884 1.399315843783943
3.029368095504512 301.676137659541 1.3962037916776135
3.034595650457928 299.75822565257755 1.384406080655074
3.0398232054113437 296.240295507689 1.372488552472246
3.0450507603647594 298.1372139691951 1.377643326599891
3.050278315318175 300.9216589997619 1.381465565180491
3.055505870271591 309.8276356047894 1.406671144906083
3.0607334252250067 317.04703019171774 1.4159356819848168
3.0659609801784224 323.4019150489089 1.4222288134026952
3.071188535131838 319.6882958100386 1.3963604282153967
3.076416090085254 318.63181305343085 1.3783715033389645
3.0816436450386697 327.7799483250698 1.38347585905834
3.0868711999920855 339.2153924060093 1.3934919941887007
3.0920987549455012 354.0699127682049 1.414990724670781
3.097326309898917 368.0329047073328 1.4367718079675327
3.1025538648523328 370.66638421368214 1.4280380356467521
3.1077814198057485 380.1897099088507 1.4469749447301201
3.1130089747591643 388.73660241953365 1.4510568790634677
3.11823652971258 402.4994662692594 1.4709925841380405
3.123464084665996 420.5225426436031 1.494212544721923
3.1286916396194115 442.63414364416417 1.527094615358648
3.1339191945728273 460.4225667115827 1.5510115593871803
3.139146749526243 486.99228245086573 1.5909328947812922
3.144374304479659 513.2960505251249 1.625600584862413
3.1496018594330746 539.870870473005 1.6646217006141177
3.1548294143864903 568.5087492889083 1.7029391231079247
3.160056969339906 597.9410231643537 1.7398703926190155
3.165284524293322 624.1597947860066 1.7749250465501325
3.1705120792467376 659.865688527698 1.823747372963235
3.1757396342001534 695.0578801907427 1.870666477353544
3.180967189153569 720.1486868628695 1.900700843975372
3.186194744106985 740.0393672104292 1.9251792678425137
3.1914222990604006 746.6815521507891 1.9287998193355291
3.1966498540138164 746.562865441171 1.9317827084094403
3.201877408967232 733.8282205133379 1.9175797860796593
3.207104963920648 714.9217669225624 1.8856155806121266
3.2123325188740637 680.5353806824829 1.8321628945139083
3.2175600738274794 649.2487284504373 1.7835953594935556
3.222787628780895 611.9885390491908 1.730871008483656
3.228015183734311 576.5241590232223 1.6810908373752025
3.2332427386877267 541.3962402942489 1.627722053496625
3.2384702936411425 514.8976152646031 1.5858843596910464
3.2436978485945582 493.2387797783848 1.5544000471026849
3.248925403547974 474.09074559534423 1.5292271248304974
3.2541529585013897 459.2874797049831 1.506802700749089
3.2593805134548055 444.5983831884378 1.4819277991345055
3.2646080684082213 434.77001334134565 1.460936904278386
3.269835623361637 437.4482298274576 1.4585390385628336
3.275063178315053 449.8131296755762 1.4734580237106487
3.2802907332684685 467.0729368629384 1.4959969671688071
3.2855182882218843 489.41274117623755 1.526481022584517
3.2907458431753 512.3197561200005 1.5631549038402852
3.295973398128716 531.9827157650668 1.5916644324066662
3.3012009530821316 550.9288816743103 1.6173318398142889
3.3064285080355473 556.5296460039997 1.6240113794924442
3.311656062988963 558.1438675596411 1.6254521861454032
3.316883617942379 541.2188992471262 1.602565526650833
3.3221111728957946 520.390102838462 1.5754702569668495
3.3273387278492104 485.98351426090795 1.5240778902004237
3.332566282802626 449.71229148259687 1.4711061315151674
3.337793837756042 420.2949539939167 1.4310636181111427
3.3430213927094576 390.70472511620335 1.3969028598036797
3.3482489476628734 368.042574180073 1.376539218073448
3.353476502616289 346.15469420372256 1.347668502868682
3.358704057569705 328.10724297181156 1.3235164511747801
3.3639316125231207 310.5948206131231 1.2881884860415416
3.3691591674765364 299.3775697104317 1.2693966102907916
3.374386722429952 290.85824778999483 1.2581187811068013
3.379614277383368 281.76621876109965 1.2440509740111971
3.3848418323367837 277.08402400239663 1.249298687907358
3.3900693872901995 274.4898947654755 1.2540141596483008
3.3952969422436152 268.6619825199715 1.2418097529890688
3.400524497197031 266.2183404591802 1.2374968634959747
3.4057520521504467 259.16711444438096 1.21006105481264
3.4109796071038625 256.302229130067 1.2190873664751078
3.4162071620572783 260.3653966718505 1.2358344903544056
3.421434717010694 259.39889313632597 1.2329490771061047
3.4266622719641098 262.2112605287004 1.2387448706245725
3.4318898269175255 264.3038252980957 1.2409158273520102
3.4371173818709413 261.18126278976735 1.2361988683447787
3.442344936824357 257.49200428315277 1.2264651190127633
3.447572491777773 258.23899209999655 1.235875765291405
3.4528000467311886 254.71742174772953 1.2241027910252815
3.4580276016846043 255.50061383236996 1.2349793630747483
3.46325515663802 253.8325442598866 1.2265583793500168
3.468482711591436 253.34524031798875 1.2150047943665991
3.4737102665448516 256.0700985840671 1.2271998369780306
3.4789378214982674 253.86640283909844 1.2019629402107246
3.484165376451683 255.11154325726028 1.198039421884671
3.489392931405099 258.5087310984854 1.2097998231916578
3.4946204863585146 264.824847571102 1.2255108563814066
3.4998480413119304 271.7432939284672 1.2403763221623214
3.505075596265346 273.88974330971905 1.2445371865944759
3.510303151218762 271.88746293109216 1.2312514531880092
3.5155307061721777 275.3897377236659 1.2322116116420319
3.5207582611255934 279.62662756512 1.2488186965262331
3.525985816079009 287.819891207915 1.2564695066338893
3.531213371032425 293.06941635723473 1.25551764886417
3.5364409259858407 297.1311182348994 1.2452505532472675
3.5416684809392565 312.5518789769975 1.263132096983209
3.546896035892672 329.6286949013006 1.281933460204593
3.552123590846088 366.5041925036754 1.3402444669896267
3.5573511457995037 430.07491253370193 1.4316522375508318
3.5625787007529195 550.1346054305533 1.603542152095805
3.5678062557063353 781.441432790564 1.897721276593592
3.573033810659751 1302.1580141817271 2.443137449735901
3.5782613656131668 2393.8424382557737 3.3122812288228904
3.5834889205665825 4548.020869108451 4.566957501902697
3.5887164755199983 7858.354136903493 6.002813781943712
3.593944030473414 11832.933083324413 7.311397808235146
3.59917158542683 15106.787872422548 8.20884981237694
3.6043991403802456 16860.791714664923 8.647777333538825
3.6096266953336613 16480.928404381422 8.520689756030443
3.614854250287077 14420.832127016167 7.965324132292448
3.620081805240493 11369.532907096527 7.0650696992919615
3.6253093601939086 8193.104839782533 6.000242066123198
3.6305369151473244 5551.298522609083 4.940605212622841
3.63576447010074 3486.498379384862 3.91008434397964
3.640992025054156 2229.27108748262 3.119740785923668
3.6462195800075716 1403.865441360313 2.471962873315512
3.6514471349609874 943.6789571576873 2.022623086172279
3.656674689914403 698.5773605010409 1.7433270526182332
3.661902244867819 568.1592944485375 1.57571792336523
3.6671297998212347 487.21821493159257 1.4652542128034347
3.6723573547746504 441.9796915717701 1.4065311424526254
3.677584909728066 406.4739414056487 1.356062830327204
3.682812464681482 376.9512489340058 1.3123196881493149
3.6880400196348977 356.25603571038477 1.2844533997080874
3.6932675745883135 338.3068095318959 1.2551329350412177
3.698495129541729 325.9614109982297 1.2381428713095675
3.703722684495145 312.6359277494656 1.2086160247510087
3.7089502394485607 304.03735632365067 1.1951531634699695
3.7141777944019765 300.3713539342722 1.1893917604720432
3.7194053493553922 301.16217969860503 1.1936361423884911
3.724632904308808 299.5783717517176 1.1915298269008394
3.7298604592622238 297.2544579356963 1.1842462790168928
3.7350880142156395 294.7062327605444 1.1779111951200356
3.7403155691690553 289.79783980921206 1.1715547595278568
3.745543124122471 288.70833880809386 1.1724766973001468
3.750770679075887 290.3643293521797 1.1769884151438006
3.7559982340293026 289.79719943421776 1.1753912523915684
3.7612257889827183 287.63858807939874 1.1665633150180568
3.766453343936134 287.4065852000844 1.1596488885041085
3.77168089888955 288.3867167656709 1.1538218375702922
3.7769084538429656 289.56486034959465 1.1509566365911628
3.7821360087963813 290.3980322606282 1.148583466770797
3.787363563749797 295.3605056386151 1.1577936076717672
3.792591118703213 300.17548776874924 1.1670227934023043
3.7978186736566286 309.8369508326439 1.1846941368538606
3.8030462286100444 320.57174858258736 1.1933727149834847
3.80827378356346 326.90688425691764 1.189722316218242
3.813501338516876 328.4092250003256 1.1849346982835018
3.8187288934702917 332.8989834990472 1.1930749723540126
3.8239564484237074 333.9612798449323 1.1991916673753888
3.829184003377123 337.0426296946154 1.2079173385258979
3.834411558330539 335.28690638883523 1.2082424795263091
3.8396391132839547 336.01376046577076 1.2059704630368484
3.8448666682373704 340.0105817209898 1.2135576907583434
3.850094223190786 341.5458310783633 1.2136648879827485
3.855321778144202 344.8499293186177 1.2198632537583292
3.8605493330976177 342.4862961588551 1.2091803186494925
3.8657768880510335 341.3614308932158 1.2014901281179062
3.8710044430044492 338.0107909008261 1.1912898096797813
3.876231997957865 341.415987250258 1.1946982120739387
3.8814595529112808 342.4095610826674 1.195204753990527
3.8866871078646965 349.1208458762899 1.208323052427908
3.8919146628181123 356.9758074197384 1.2232993695557735
3.897142217771528 357.7890826126221 1.2234377364802536
3.902369772724944 353.10711846542495 1.2152128100170252
3.9075973276783595 347.9546598209 1.2008927718507412
3.9128248826317753 343.51646436546815 1.1893482866268468
3.918052437585191 345.3848808939159 1.1895520230266725
3.923279992538607 351.5649695500592 1.1979049958882229
3.9285075474920226 361.89272644520076 1.2178388429357891
3.9337351024454383 365.5587698452445 1.2230858968314942
3.938962657398854 369.7420685339151 1.2262388057708482
3.94419021235227 374.74978203661476 1.227330869880226
3.9494177673056856 381.4549898629624 1.2357113777163413
3.9546453222591014 387.296539118564 1.2393143350574847
3.959872877212517 396.4543064111714 1.2533155721594238
3.965100432165933 408.3198829706827 1.2691407799426473
3.9703279871193486 429.1763755009132 1.3028045624133264
3.9755555420727644 449.606769718354 1.329054244410158
3.98078309702618 472.88365921007755 1.36109464255092
3.986010651979596 496.64658271916664 1.3893164275962995
3.9912382069330117 524.4361828322377 1.4250241579494745
3.9964657618864274 554.2528112875327 1.4662610180318307
4.001693316839844 587.6354081728582 1.5067341954982627
4.00692087179326 626.5119454407052 1.551654273935828
4.012148426746676 665.992396769495 1.6015449137027074
4.017375981700092 712.4176823593853 1.6775591548598179
4.0226035366535084 770.9912841755963 1.752216894289239
4.027831091606925 842.6847064141444 1.8375785245876604
4.033058646560341 927.0035842100192 1.929631433764294
4.038286201513757 1027.7462298606558 2.0344729032916495
4.043513756467173 1141.0507282722567 2.151790377498898
4.0487413114205895 1273.510171436324 2.2735786866361507
4.053968866374006 1428.5366291475277 2.4117259729610527
4.059196421327422 1590.9339773145916 2.548068367410914
4.064423976280838 1775.5640959272569 2.6937078353503217
4.069651531234254 1986.8123921791364 2.8477544120291536
4.0748790861876705 2218.075730289547 3.016327095374713
4.080106641141087 2459.592926331292 3.1790198111144217
4.085334196094503 2698.10083304877 3.3279034641063414
4.090561751047919 2897.596128578879 3.445107777180343
4.095789306001335 3071.1620219757665 3.5479754269381987
4.1010168609547515 3200.069487101145 3.6322715669633587
4.106244415908168 3229.969367993683 3.6586206158380623
4.111471970861584 3159.926089949786 3.6162347950807203
4.116699525815 2996.236946430388 3.5163290003838297
4.121927080768416 2795.5476573211376 3.3554267708863295
4.1271546357218325 2562.3634012814878 3.1807178207993583
4.132382190675249 2299.8201469133032 2.9932311920087376
4.137609745628665 2040.7684980915617 2.8076409677785343
4.142837300582081 1789.5276492533205 2.6222743022984494
4.148064855535497 1564.8835877716378 2.4508913493756124
4.1532924104889135 1356.9634240132516 2.2775943837233315
4.15851996544233 1176.309306931936 2.1163864207359318
4.163747520395746 1026.4869015695751 1.972432251342303
4.168975075349162 899.5594634473473 1.8440422293363397
4.174202630302578 792.861576851416 1.7286432854326717
4.1794301852559945 710.9699648570294 1.63932622908211
4.184657740209411 634.1840270154817 1.5467270148757655
4.189885295162827 569.0603171762 1.4659938430250266
4.195112850116243 519.5613217220225 1.4048788433640147
4.200340405069659 478.74330658313414 1.3483875704917856
4.2055679600230755 443.5793524940614 1.2990462443682527
4.210795514976492 413.7523788322748 1.2540522092073378
4.216023069929908 391.2936675628528 1.2238681718221638
4.221250624883324 369.94608202722304 1.195704111423645
4.22647817983674 354.3044871885364 1.1776240034978505
4.2317057347901565 343.273297639663 1.1654575284159159
4.236933289743573 327.4507201495276 1.1439503550167802
4.242160844696989 319.4836732384243 1.1367358599858837
4.247388399650405 311.0880081197432 1.1238311479466907
4.252615954603821 298.76951936383216 1.1089085231000066
4.257843509557238 294.9488824401131 1.0980925267129662
4.263071064510654 287.30651697354756 1.0832058333892913
4.26829861946407 277.2080236868266 1.0651615311568854
4.273526174417486 271.2338733225554 1.0563269796694645
4.278753729370902 263.2801467389662 1.0383361577763075
4.283981284324319 259.0919738224517 1.0346602184219
4.289208839277735 256.91207049963947 1.0339869254062541
4.294436394231151 257.5217856709929 1.0336708503888032
4.299663949184567 256.6378657958772 1.0369807442654677
4.304891504137983 261.557409081708 1.0456112411744318
4.3101190590914 264.4338840133287 1.04819121551916
4.315346614044816 259.2176513859779 1.0399429289961823
4.320574168998232 255.5688623770623 1.0341554844300171
4.325801723951648 250.0782552733638 1.0235218391525291
4.331029278905064 248.89016035198415 1.0254390874270602
4.336256833858481 253.65510347196275 1.0376573842308667
4.341484388811897 252.40216613792856 1.02938264416215
4.346711943765313 249.82154025804635 1.018993588327138
4.351939498718729 252.744025693975 1.0257394705799083
4.357167053672145 254.1527920447568 1.029485509060124
4.362394608625562 252.46396312166007 1.0294616920426
4.367622163578978 253.2600777595944 1.0327749898761813
4.372849718532394 249.945466859348 1.0309912698023564
4.37807727348581 249.00334041175927 1.0267431966269227
4.383304828439226 251.74801069548036 1.034240331529342
4.388532383392643 253.88976022631314 1.0391982158537312
4.393759938346059 254.11551490142006 1.0462418060872354
4.398987493299475 249.909560433916 1.0399829985690505
4.404215048252891 244.98354968242128 1.0359969863688965
4.409442603206307 238.9929472238635 1.0215417748980662
4.414670158159724 235.93085069080198 1.0127274055825741
4.41989771311314 230.2140776579321 0.9995939762116275
4.425125268066556 228.58633852800457 1.0015424495341256
4.430352823019972 231.24998440233213 1.0121794338377803
4.435580377973388 229.81321964001918 1.010497556791988
4.440807932926805 228.1159849586903 0.9972232018268579
4.446035487880221 221.20604759511514 0.9769495530154758
4.451263042833637 218.17017949952574 0.9696244104735608
4.456490597787053 217.27469765878752 0.9654136212035872
4.4617181527404695 216.82695068652 0.9733937436285607
4.466945707693886 217.19411755779907 0.9759013214543785
4.472173262647302 218.15546541490502 0.9813915375813368
4.477400817600718 223.5425798058315 0.9935216581372419
4.482628372554134 226.83527336290015 0.9986706545416956
4.4878559275075505 227.41288265421085 1.0011533124993015
4.493083482460967 226.23691453205956 0.9971541805309132
4.498311037414383 220.68200008039722 0.9883647486730427
4.503538592367799 218.53691779504052 0.9848872207018297
4.508766147321215 217.17906133047447 0.9812460152981305
4.5139937022746315 217.14131765685013 0.9804144176163241
4.519221257228048 218.35811463137625 0.9854269027426216
4.524448812181464 217.3267542484982 0.979273111485831
4.52967636713488 216.7730315657222 0.9855227948721729
4.534903922088296 214.59972848502096 0.9833793134552873
4.5401314770417125 213.10651616138676 0.9720655145827686
4.545359031995129 209.9882044405505 0.9550762576464145
4.550586586948545 213.2024220524688 0.9614094939152701
4.555814141901961 215.19922288392215 0.9673523833807297
4.561041696855377 219.27627148670402 0.9808909281877737
4.5662692518087935 219.72796270655422 0.9770275603108898
4.57149680676221 217.6058951520592 0.9620538619714251
4.576724361715626 215.00301970658387 0.9588029077741806
4.581951916669042 218.50825386242698 0.9660325016986673
4.587179471622458 218.19750799325843 0.967636466676902
4.5924070265758745 223.3463808192656 0.9885682720382178
4.597634581529291 229.50291975278526 1.0107470850807285
4.602862136482707 225.39904484654363 1.0011577274498267
4.608089691436123 221.7741074967016 0.9946837669900382
4.613317246389539 215.12723568729407 0.9757675252085557
4.6185448013429555 211.50008280711344 0.9670771204409658
4.623772356296372 215.04650193922672 0.9838363402777369
4.628999911249788 217.46663320518027 0.9861677541896953
4.634227466203204 219.42409820561372 0.9898219063609842
4.63945502115662 219.0970955554956 0.9791373330597494
4.6446825761100365 218.62008606059473 0.9728777437228199
4.649910131063453 217.11843383029495 0.9692662729173204
4.655137686016869 216.90903775600296 0.9731088059546739
4.660365240970285 216.52648486286682 0.9759085881408457
4.665592795923701 215.89965002021768 0.9838676321576383
4.6708203508771176 216.7270336036102 0.9819450618982836
4.676047905830534 221.3233629119864 0.9906580702887817
4.68127546078395 219.8947307470759 0.9838833289830095
4.686503015737366 221.46050386928948 0.9852686126327077
4.691730570690782 218.4256434949688 0.9739949146068456
4.696958125644199 213.4635289061475 0.958551897991769
4.702185680597615 212.43543155906255 0.9521438733032752
4.707413235551031 210.57998706055199 0.9436670282915801
4.712640790504447 208.63957295657562 0.9374979072486272
4.717868345457863 208.08734919278893 0.9375220960089504
4.72309590041128 207.11164100004504 0.9348471790030041
4.728323455364696 208.86657354921806 0.94934548035033
4.733551010318112 216.39913744983681 0.972178520524593
4.738778565271528 220.61371424455595 0.9749817270156256
4.744006120224944 222.81127807183387 0.9787707932231317
4.749233675178361 220.65625602884444 0.9732624066350998
4.754461230131777 214.13354805544532 0.9565983814845022
4.759688785085193 211.94483168244477 0.9570889133769628
4.764916340038609 210.92188162228675 0.9518679513300801
4.770143894992025 212.45461796687098 0.9531593948966233
4.775371449945442 217.3241674766066 0.9590470369253846
4.780599004898858 214.59963103675443 0.9466545067339526
4.785826559852274 212.69255290077683 0.9376033689219413
4.79105411480569 206.531976806228 0.9116593035444505
4.796281669759106 207.19411152412422 0.9183520897804155
4.801509224712523 211.92846800145202 0.9309263963220374
4.806736779665939 217.15711705157676 0.9508391231585631
4.811964334619355 219.17493189012393 0.9553090656834419
4.817191889572771 216.95527060348806 0.946219701523068
4.822419444526187 212.59664050766415 0.9377124353270314
4.827646999479604 214.47947191893337 0.9409514959697731
4.83287455443302 213.03646275666952 0.937116716083659
4.838102109386436 217.90174045722222 0.9511606850034124
4.843329664339852 219.97324802443495 0.9567382899400048
4.848557219293268 221.8026918000192 0.9599170301015426
4.853784774246685 221.6135933260273 0.9637896402614247
4.859012329200101 220.95365395075265 0.9611344859629509
4.864239884153517 222.11159454360975 0.9576337195285467
4.869467439106933 218.5448703369514 0.9459364343237363
4.8746949940603495 216.9022588726335 0.940935711699466
4.879922549013766 213.97057058053767 0.9362022362018985
4.885150103967182 212.55191645015339 0.9300639294108557
4.890377658920598 219.1209277706796 0.9402845208713685
4.895605213874014 217.15990008248673 0.9283308693235226
4.9008327688274305 217.3641610624583 0.9246002875085746
4.906060323780847 214.91750950187154 0.9183407461974451
4.911287878734263 214.40668717144686 0.9171643457826263
4.916515433687679 217.07763230006842 0.9280015082125022
4.921742988641095 218.64961519197314 0.9312250303385275
4.9269705435945115 219.41177649214364 0.9271500117823375
4.932198098547928 220.65509710334047 0.9288223460327776
4.937425653501344 220.4084617905816 0.9264030543834187
4.94265320845476 222.96096896466395 0.9422354599359462
4.947880763408176 222.45972365842098 0.9366955409882289
4.9531083183615925 229.0439106085082 0.9493436629394756
4.958335873315009 228.4001860107741 0.9397759851540556
4.963563428268425 231.93855174557808 0.9417800903377288
4.968790983221841 234.49037718871406 0.9410954294305317
4.974018538175257 233.87789553781138 0.936185903839439
4.9792460931286735 239.56900413288437 0.9432570264788287
4.98447364808209 246.5341007897415 0.9542804225230775
4.989701203035506 257.5097033329605 0.9652765424871683
4.994928757988922 268.57066519210747 0.9757216526002884
5.000156312942338 283.0706176025001 0.9805020667082475
5.0053838678957545 312.7148024650477 1.0072398393031607
5.010611422849171 370.7604221401024 1.0800847677420693
5.015838977802587 479.1591293231402 1.209806209528749
5.021066532756003 642.559235922323 1.3919541247958356
5.026294087709419 871.5610066645538 1.6147798621231377
5.0315216426628355 1133.9380208045338 1.8394611932825216
5.036749197616252 1382.7044778816492 2.0359029203650207
5.041976752569668 1569.2440130781586 2.1670835632712975
5.047204307523084 1676.4296441775832 2.237651002034008
5.0524318624765 1690.1958978293612 2.2429125739814677
5.0576594174299165 1653.22895457924 2.218720077241841
5.062886972383333 1561.907533653268 2.1543781818968375
5.068114527336749 1432.0644771290645 2.0597198811151616
5.073342082290165 1310.4464060990624 1.9707222817583865
5.078569637243581 1192.1689178190406 1.8781481965549554
5.0837971921969975 1100.6325419268087 1.8067914320383527
5.089024747150414 1020.2195296217603 1.7390268742936386
5.09425230210383 954.2002880771603 1.679119269562715
5.099479857057246 917.4141620612461 1.6468278539943857
5.104707412010662 894.8854716929555 1.6237119002008749
5.109934966964079 892.1367596120909 1.6213956077244154
5.115162521917495 892.3956557076415 1.6194547634165928
5.120390076870911 903.7185534710948 1.630325123525271
5.125617631824327 925.5023012289615 1.6489625463794113
5.130845186777743 948.4323364220628 1.6683952702773395
5.13607274173116 980.0824408502106 1.6952653520152234
5.141300296684576 1009.9108050271851 1.7180844917396951
5.146527851637992 1040.2733481482483 1.7423553164104981
5.151755406591408 1067.3520182364973 1.7637095821127107
5.156982961544824 1074.9224619207073 1.7715697556306376
5.162210516498241 1064.0772990839837 1.7643963214081322
5.167438071451657 1022.6254856662672 1.7292852582603455
5.172665626405073 946.6642592248255 1.6625147665720301
5.177893181358489 850.7161254184473 1.5718430460960564
5.183120736311905 740.5578677093783 1.4654270979537922
5.188348291265322 635.3276720560615 1.3583344617460513
5.193575846218738 542.8393421076455 1.2601921128968063
5.198803401172154 463.8185610425395 1.1743662769471646
5.20403095612557 401.5508799467144 1.1029785613592658
5.209258511078986 350.5488117190618 1.0415090103965166
5.214486066032403 313.74564939541693 0.9935795634160361
5.219713620985819 288.3831510158758 0.9646268400439587
5.224941175939235 270.4130534394408 0.9377829428429589
5.230168730892651 256.8374756788993 0.9164553487579485
5.235396285846067 250.66907072138255 0.9078056210586002
5.240623840799484 250.56295558780297 0.9123903076617735
5.2458513957529 249.20273564150713 0.922176171735645
5.251078950706316 246.65726600585248 0.9199042578546903
5.256306505659732 243.37404157872913 0.9159208112291876
5.261534060613148 239.43257784381683 0.9041017091016208
5.266761615566565 240.23898205885723 0.9017742713705607
5.271989170519981 238.36075905154664 0.8999684295404226
5.277216725473397 236.18801807071102 0.9012804847372524
5.282444280426813 234.56073952281437 0.907075293162925
5.2876718353802294 233.90771844300158 0.9054467262331588
5.292899390333646 231.3551093206205 0.8980809669013219
5.298126945287062 227.15374594820724 0.887720797181291
5.303354500240478 225.26619254204198 0.8845258024162461
5.308582055193894 225.15652980612856 0.8858500254928272
5.3138096101473105 227.6641741458449 0.8926011132735602
5.319037165100727 227.725819452628 0.8961885149201609
5.324264720054143 224.83487746228693 0.889644327555986
5.329492275007559 220.1990519020734 0.8816717803453502
5.334719829960975 217.53715980019427 0.8831499005540083
5.3399473849143915 219.22328299463467 0.8895093811271098
5.345174939867808 223.22271172918295 0.899256613140676
5.350402494821224 228.34276635487996 0.9061998638390019
5.35563004977464 225.78813468921533 0.8919188526578055
5.360857604728056 227.50477187628468 0.8887697989672975
5.3660851596814725 227.22922383048845 0.885519936809977
5.371312714634889 228.11990635333933 0.8847022790167776
5.376540269588305 235.47481398132902 0.8960486945328907
5.381767824541721 236.61717263129697 0.8941028223947353
5.386995379495137 236.68702932251892 0.8934135672972737
5.3922229344485535 234.28007519005052 0.8843969835818646
5.39745048940197 231.73219428820084 0.8801032515804311
5.402678044355386 234.75310677028196 0.8838270758687496
5.407905599308802 237.4582618058654 0.8826347453953086
5.413133154262218 241.3372425316436 0.8854559137187411
5.4183607092156345 242.71637594407161 0.8881167870858572
5.423588264169051 238.95623395929482 0.87647835303516
5.428815819122467 239.09561706115213 0.8774590387815587
5.434043374075883 241.43917048502334 0.8880796105347466
5.439270929029299 241.10712276721472 0.8903916296199119
5.4444984839827155 241.94786396643022 0.8921028830802883
5.449726038936132 238.27659703736896 0.8817606295863887
5.454953593889548 238.5868408381322 0.8803191189500084
5.460181148842964 235.89676263594419 0.8743027161492845
5.46540870379638 234.02836964592186 0.8746697715842952
5.4706362587497965 231.19132308228606 0.8682478831551164
5.475863813703213 225.76633150662983 0.8593335467780621
5.481091368656629 225.75131316121377 0.8600546170869762
5.486318923610045 222.5842570889746 0.8556691387134003
5.491546478563461 226.21936180135003 0.8647446733460327
5.4967740335168775 228.4032220734339 0.8690119723033157
5.502001588470294 226.78826424704067 0.8678804792541737
5.50722914342371 223.38928931688213 0.8699285459861437
5.512456698377126 222.3762958298007 0.8686346859443714
5.517684253330542 221.1286954593735 0.8676708945368917
5.522911808283959 223.21718984607094 0.8670457658740797
5.528139363237375 227.54454524366966 0.8733049492973688
5.533366918190791 232.7250317040586 0.8868003831915304
5.538594473144207 235.34797056616625 0.8971827102369883
5.543822028097623 232.80075484728258 0.8866122463558216
5.54904958305104 230.1213989703108 0.8774742398090332
5.554277138004456 229.3620349093489 0.8703140632167674
5.559504692957872 229.28881285133605 0.8689578233209299
5.564732247911288 231.6393430719502 0.8777279267131813
5.569959802864704 230.2039575519615 0.8764109117620935
5.575187357818121 229.27505246054494 0.8718523593124523
5.580414912771537 230.20240909334785 0.8677020339104474
5.585642467724953 229.56139040648318 0.8649849925760809
5.590870022678369 231.22317468937433 0.8643633726238343
5.596097577631785 229.93762107604502 0.8593626175978372
5.601325132585202 235.97140360675812 0.8660117506955028
5.606552687538618 243.89481224634676 0.87757714157896
5.611780242492034 246.12880149458235 0.8770771890214263
5.61700779744545 246.94584486942105 0.8739001368828441
5.622235352398866 246.02967481994807 0.863814410227505
5.627462907352283 249.32325213916008 0.8566926644910274
5.632690462305699 259.93996487993115 0.8653311290010652
5.637918017259115 288.367147619194 0.9024349281028975
5.643145572212531 341.9348147300758 0.9712964910575224
5.648373127165947 434.0067850550986 1.085624445110261
5.653600682119364 559.9746407877979 1.2251173614869981
5.65882823707278 721.3416030822633 1.3833547784589877
5.664055792026196 869.3964550462158 1.5153917915926276
5.669283346979612 993.234746364201 1.6180267327458746
5.674510901933028 1055.1420765254738 1.663352791039706
5.679738456886445 1062.6412746062485 1.6674751825614331
5.684966011839861 1030.783195329846 1.640944227673361
5.690193566793277 965.0977636202256 1.5855506314163381
5.695421121746693 894.4431462656618 1.5263284937528103
5.700648676700109 825.7977760244147 1.4665632944385307
5.705876231653526 768.808487691092 1.4165175633502538
5.711103786606942 729.9507706022791 1.3792457870971775
5.716331341560358 719.5060889576848 1.3683760977796686
5.721558896513774 727.1556415868415 1.3745720547710785
5.7267864514671905 757.9135523527194 1.4029935902943689
5.732014006420607 802.7475417956994 1.4431064619291243
5.737241561374023 851.7761332676664 1.4851805569047902
5.742469116327439 901.2236602171772 1.5276572568332718
5.747696671280855 931.4668753774085 1.553522959300121
5.7529242262342715 925.9419959632783 1.5517201184155511
5.758151781187688 878.295832332224 1.5102155040204432
5.763379336141104 799.2150578953562 1.4402511529227653
5.76860689109452 698.0729220305059 1.34626433181138
5.773834446047936 603.6184690050902 1.2583643899160784
5.7790620010013525 510.8535367547887 1.1625713949036507
5.784289555954769 436.5293620909914 1.0818005456504438
5.789517110908185 376.3966041702241 1.0097571896887831
5.794744665861601 334.03662232060145 0.9574619783813012
5.799972220815017 305.15509179299556 0.9229174025151912
5.8051997757684335 285.1345227507977 0.9001203692265207
5.81042733072185 271.8956069163749 0.88356530911836
5.815654885675266 265.4884921108952 0.8765201765626746
5.820882440628682 261.4658594926426 0.8702784518800408
5.826109995582098 263.5970927955499 0.8719798675581549
5.8313375505355145 258.19410714774017 0.8602433353635451
5.836565105488931 254.77105980789383 0.856478830097798
5.841792660442347 254.52549561513132 0.8535687424311468
5.847020215395763 251.8864619333633 0.8480081801542152
5.852247770349179 255.63198995544943 0.8493504850686204
5.8574753253025955 255.22221416785266 0.8465279643600883
5.862702880256012 253.2538837048584 0.8430504258651111
5.867930435209428 258.09163733004027 0.8531084626391591
5.873157990162844 256.2090033736579 0.8496432578555861
5.87838554511626 257.8856214924516 0.8540621069523071
5.8836131000696765 256.28473775965523 0.8575902445016517
5.888840655023093 257.861899986901 0.859536784601838
5.894068209976509 259.45204808778107 0.8592771047753099
5.899295764929925 263.56978074469924 0.8586022155237766
5.904523319883341 264.79474303440503 0.8572081385831418
5.9097508748367575 266.84488269350464 0.8563966930556456
5.914978429790174 266.7099609400959 0.8543314935823862
5.92020598474359 267.5291592020657 0.8536227156351444
5.925433539697006 268.2781835442785 0.8523436558339426
5.930661094650422 273.3438704114804 0.8589466077853353
5.9358886496038386 278.17990234436746 0.8666898044636872
5.941116204557255 283.6199321073358 0.8710673826213073
5.946343759510671 291.3669071070524 0.8812527772873496
5.951571314464087 297.31265368284375 0.8951710765755428
5.956798869417503 304.66821121737365 0.9079518995328513
5.96202642437092 313.0336056035586 0.9233379364259757
5.967253979324336 324.7172348295491 0.9439156617901219
5.972481534277752 342.6151898707519 0.9717788894207616
5.977709089231168 359.06770567900054 0.993911860442112
5.982936644184584 378.7828234591068 1.0202148145054986
5.988164199138001 409.8022658005824 1.0583669538979938
5.993391754091417 449.1668196819345 1.1090193530904262
5.998619309044833 504.7394355451198 1.177756684005708
6.003846863998249 582.8313440571416 1.2666168827518978
6.009074418951665 684.9357950000957 1.374525844038718
6.014301973905082 809.3510668362443 1.494747113241506
6.019529528858498 977.4820243041759 1.6422331804734978
6.024757083811914 1161.8400855037814 1.7915810293104761
6.02998463876533 1344.6724633033616 1.925680697080747
6.035212193718746 1526.417514413314 2.0545520517280647
6.040439748672163 1649.41426145229 2.138502291182629
6.045667303625579 1709.9096166106115 2.177859509942577
6.050894858578995 1702.7574228456829 2.1752678127689804
6.056122413532411 1633.9180023945555 2.131497387734069
6.061349968485827 1529.997679752714 2.0651078062853316
6.066577523439244 1394.7635038319643 1.9735019320550327
6.07180507839266 1262.3594654274941 1.883048378440987
6.077032633346076 1124.2440464148094 1.7818737666969264
6.082260188299492 981.2629986744793 1.6665253188597402
6.087487743252908 868.5396668795846 1.5704175274539667
6.092715298206325 765.454602906083 1.4751070678413523
6.097942853159741 681.0710384494331 1.3938366084501068
6.103170408113157 609.4087618232536 1.3214365528567091
6.108397963066573 547.020348665324 1.254091578802176
6.113625518019989 491.96014903654725 1.1923656603633832
6.118853072973406 450.4670172408565 1.1428115849649374
6.124080627926822 418.06227444349696 1.1042171173775548
6.129308182880238 392.82002159948166 1.0744458443266256
6.134535737833654 369.07935048375043 1.0426492983212001
6.1397632927870704 351.04889904582564 1.021187031188953
6.144990847740487 338.6503768062015 1.0064829574192595
6.150218402693903 332.4929702201832 1.0034012721751233
6.155445957647319 328.34939652524037 1.0024173531736351
6.160673512600735 322.4958642727514 0.9972045703666952
6.1659010675541515 319.32377751375805 0.9980156232030853
6.171128622507568 318.5702509833974 1.000522699948838
6.176356177460984 318.8797384504031 1.0007727843909315
6.1815837324144 313.11300806000577 0.9916242158176928
6.186811287367816 310.19235645368923 0.9918297389980975
6.1920388423212325 306.65526400243596 0.9860761744826297
6.197266397274649 301.8103380338595 0.9802386823252265
6.202493952228065 302.6343548346471 0.9783399805660096
6.207721507181481 297.9396467983017 0.9587079383623262
6.212949062134897 297.0468556613964 0.9521487775387422
6.2181766170883135 293.5894574413537 0.9405052917585994
6.22340417204173 290.5493755130811 0.9338117199360915
6.228631726995146 288.8753739118251 0.9281523407258697
6.233859281948562 287.44253673003533 0.9241436804274791
6.239086836901978 287.69508087533274 0.9265774469336643
6.2443143918553945 283.9316150183496 0.9157887499090323
6.249541946808811 281.53616669544 0.9079514334607897
6.254769501762227 278.6585529117087 0.8990693608634507
6.259997056715643 280.24393560513687 0.8992010917493669
6.265224611669059 278.86950427804936 0.8990314309751892
6.2704521666224755 277.4480758113073 0.8995629901103439
6.275679721575892 276.95284613618026 0.8968913340601815
6.280907276529308 276.77854512301303 0.8958214383295111
6.286134831482724 277.948737755643 0.897710253219331
6.29136238643614 276.0091940762283 0.892088501853239
6.2965899413895565 276.0402849565011 0.892789938300635
6.301817496342973 278.14079701554795 0.8946142304668775
6.307045051296389 281.6057731830019 0.8995854399242308
6.312272606249805 284.2574451971298 0.903398428240369
6.317500161203221 284.1666492121095 0.8988299752200345
6.3227277161566375 281.08228602863755 0.8906862872559965
6.327955271110054 279.9311052344434 0.8855092255240286
6.33318282606347 279.95462140665074 0.8864412204518938
6.338410381016886 279.71379807814503 0.8858306950666751
6.343637935970302 281.66455730712084 0.890377202294839
6.3488654909237185 279.3622509630432 0.8839669692274054
6.354093045877135 282.06215786467476 0.8871943786519861
6.359320600830551 284.5362297881783 0.8893857379263166
6.364548155783967 286.10191481036344 0.8914881464482147
6.369775710737383 286.6947185578647 0.8912418932105556
6.3750032656908 281.9783587505884 0.8801555331668923
6.380230820644216 280.2968970208971 0.876995739951104
6.385458375597632 275.9066396246198 0.8683764901542743
6.390685930551048 278.8875438820277 0.872586580475122
6.395913485504464 283.8961544512094 0.8814430420570555
6.401141040457881 288.99391574901244 0.8883171137423974
6.406368595411297 290.77762181704287 0.8881711625126749
6.411596150364713 292.29814406237756 0.887931946268569
6.416823705318129 293.029113743502 0.8870530217587652
6.422051260271545 294.7045160966489 0.8900401994547934
6.427278815224962 293.11866158130215 0.887321582528647
6.432506370178378 292.8440404978048 0.8864186130184093
6.437733925131794 288.0978590382212 0.8770135742213847
6.44296148008521 292.6729654347533 0.8821539886053805
6.448189035038626 296.2500983231414 0.8850100045151706
6.453416589992043 297.19324478369464 0.8863145380840823
6.458644144945459 301.90804387182374 0.8933625904040441
6.463871699898875 301.2159940504795 0.8907053851541844
6.469099254852291 304.8810023934802 0.8979663753570285
6.474326809805707 307.4553377940402 0.9001445856860021
6.479554364759124 310.3449329253324 0.9004829603893566
6.48478191971254 314.8153291795535 0.9044405362422117
6.490009474665956 323.2308365661129 0.9096010671546347
6.495237029619372 333.68299398338786 0.9204074479946204
6.500464584572788 345.2651696887926 0.9326322912765987
6.505692139526205 368.32257572022814 0.961499569726566
6.510919694479621 394.3440444416244 0.9918965765995454
6.516147249433037 424.30384335999634 1.0243365019596866
6.521374804386453 466.3344864875836 1.0709196529409557
6.526602359339869 517.6903368864378 1.125996760714911
6.531829914293286 585.9084144874057 1.1970300274203554
6.537057469246702 660.1291740674144 1.2679648896238491
6.542285024200118 725.6965736260474 1.326933799125537
6.547512579153534 777.7922586123017 1.372903626315663
6.55274013410695 801.2725973526618 1.392460245090759
6.557967689060367 795.9911763706262 1.3879852503582564
6.563195244013783 769.2377360947321 1.3639070695213633
6.568422798967199 720.9305448167893 1.319502476321481
6.573650353920615 662.523247309321 1.2626662020574249
6.5788779088740315 608.6780126321443 1.2092514895731046
6.584105463827448 554.7880749391308 1.1559015558766799
6.589333018780864 509.44767336889714 1.1095990775916484
6.59456057373428 472.22327384739117 1.069681865856886
6.599788128687696 442.52169528120334 1.036551340191524
6.6050156836411125 415.4746219647541 1.00640858990002
6.610243238594529 394.19005858722045 0.9836659246723212
6.615470793547945 374.298803011771 0.9588969813486611
6.620698348501361 359.23071311627086 0.9391424237221905
6.625925903454777 346.2633830625939 0.9200782158207433
6.6311534584081935 344.2742741087888 0.9193624870624879
6.63638101336161 334.5980957726079 0.9088792614737271
6.641608568315026 339.4178872946492 0.9156097431121468
6.646836123268442 339.45345512628273 0.9155399634884377
6.652063678221858 335.4610933516068 0.9107294404652472
6.6572912331752745 333.2696725868484 0.9096725489526851
6.662518788128691 319.6283366095897 0.889968923105476
6.667746343082107 314.71470353892374 0.882567084880791
6.672973898035523 308.9087523637189 0.8739617524288857
6.678201452988939 304.28369155400645 0.8675402769176718
6.6834290079423555 304.14077664741353 0.8705697683457759
6.688656562895772 308.68517889908475 0.8796897753061713
6.693884117849188 308.12907057488195 0.8790568349836475
6.699111672802604 309.1825117372455 0.8796802975238674
6.70433922775602 305.50104134203093 0.8719931658392529
6.7095667827094365 303.34512439143197 0.868503748898815
6.714794337662853 303.40061659346486 0.8673429625559603
6.720021892616269 303.5572201821029 0.8674374994294128
6.725249447569685 299.89901121987253 0.859480800359221
6.730477002523101 299.14167995037894 0.855248675510518
6.7357045574765175 303.8214450484236 0.8615811665980437
6.740932112429934 306.29853046639744 0.8659176875697983
6.74615966738335 309.85688754074494 0.8726953799342656
6.751387222336766 311.42760681742055 0.875267694273503
6.756614777290182 311.09579783348124 0.874380832260334
6.7618423322435985 311.4725739051543 0.8718336683047678
6.767069887197015 316.7806555580773 0.8784598616397057
6.772297442150431 316.68752798974043 0.8776317419754125
6.777524997103847 316.6061262031349 0.8749107915659172
6.782752552057263 319.0870902069108 0.8757429114570822
6.7879801070106796 321.5326054282831 0.8770228336168259
6.793207661964096 324.25436365896917 0.8800796431300212
6.798435216917512 327.38982432181325 0.8835411427074477
6.803662771870928 333.4934720657879 0.8934782031322211
6.808890326824344 336.4678154756575 0.896296870142618
6.814117881777761 336.1263660189031 0.8944415276214139
6.819345436731177 331.08628681824206 0.885534078319719
6.824572991684593 329.24902410398226 0.8814013629647017
6.829800546638009 332.02169984839014 0.8851513731567495
6.835028101591425 335.4493049605328 0.8910077104917349
6.840255656544842 344.7052283276621 0.9025164789099573
6.845483211498258 349.99013772882074 0.9070077740933375
6.850710766451674 357.841495883374 0.9172237227533521
6.85593832140509 365.41166430794425 0.9258076368959589
6.861165876358506 368.9452342604445 0.9289359218728551
6.866393431311923 375.26183799158645 0.9357343911859242
6.871620986265339 380.8021222651223 0.9394808326408881
6.876848541218755 381.80197730553624 0.9389833006113958
6.882076096172171 384.18388036760916 0.9396003376082327
6.887303651125587 392.10687457232257 0.9464539053961073
6.892531206079004 399.10097695344655 0.9538404615315814
6.89775876103242 402.3600518620048 0.9570525607189704
6.902986315985836 404.87784187158496 0.9596234555223517
6.908213870939252 405.0686294650404 0.9590026976039171
6.913441425892668 408.3940843341469 0.9612277031720579
6.918668980846085 413.2378647552676 0.9663416214500178
6.923896535799501 417.10858108366097 0.9709040565234328
6.929124090752917 418.55243693641665 0.9706263271291149
6.934351645706333 418.24927669580154 0.9708201551907604
6.939579200659749 421.02856159997924 0.9728013438508759
6.944806755613166 419.96067196672465 0.9703076689221334
6.950034310566582 421.2124065362955 0.9711823156456658
6.955261865519998 422.16700971446454 0.9705843248661777
6.960489420473414 427.56335831255126 0.9771289971186985
6.96571697542683 431.1112321793591 0.9797414009975383
6.970944530380247 432.57949052178003 0.979133330384551
6.976172085333663 444.40982918373925 0.9929882737874188
6.981399640287079 456.80433818676767 1.005379110916392
6.986627195240495 476.99080661177265 1.027065044234959
6.9918547501939114 498.76874705083327 1.0500856024810687
6.997082305147328 527.6605039938944 1.0773843255920512
7.002309860100744 562.0407093459132 1.1107115721048983
7.00753741505416 618.3467086502365 1.1633463225883804
7.012764970007576 695.9534317065875 1.2341387241231319
7.0179925249609925 783.0767158013235 1.3072902839259708
7.023220079914409 870.5134899090903 1.377135804024337
7.028447634867825 938.0877354070441 1.4274140938700146
7.033675189821241 992.5152547917388 1.4683073630168806
7.038902744774657 1021.6319230193156 1.4884061031440912
7.0441302997280735 1028.0729276349891 1.4921083036611378
7.04935785468149 1015.1613888423041 1.481196271355783
7.054585409634906 987.6319462943237 1.4595390585363914
7.059812964588322 952.0705811937471 1.4332578889566991
7.065040519541738 909.7020184799869 1.4010818549958128
7.0702680744951545 857.1579926339635 1.3587697220536055
7.075495629448571 799.8638725688667 1.3108560107278457
7.080723184401987 743.2231772489795 1.2634069655651299
7.085950739355403 689.6662378651041 1.2177526237197336
7.091178294308819 641.5066168204288 1.1736703230190288
7.0964058492622355 600.0783504152794 1.133703999654796
7.101633404215652 560.2193795958132 1.0951582070219823
7.106860959169068 526.7948667274931 1.0629771715895933
7.112088514122484 495.72627619213813 1.0329594379568883
7.1173160690759 472.5303013294546 1.0100133049489548
7.1225436240293165 453.4106456628671 0.990710670003728
7.127771178982733 438.79729598581076 0.9760198866558345
7.132998733936149 427.68930758970396 0.9639362274985521
7.138226288889565 417.19704602648864 0.9542477864755902
7.143453843842981 415.23365231218656 0.9518587669791988
7.1486813987963975 412.1321776075485 0.9489519377066449
7.153908953749814 411.5897110627715 0.9459495015403134
7.15913650870323 417.2748247945475 0.9504496229027916
7.164364063656646 429.47850471660456 0.9624945209851713
7.169591618610062 446.7698668641774 0.9789310236778392
7.1748191735634785 473.94685854034344 1.0061472364036386
7.180046728516895 520.1211032927594 1.0522735227343678
7.185274283470311 596.0642562531652 1.1263614760819496
7.190501838423727 722.5307118209179 1.23951673328332
7.195729393377143 925.0592157772276 1.4012307612721102
7.2009569483305595 1260.1865968468521 1.6329096943371784
7.206184503283976 1755.611602227368 1.9231119827194103
7.211412058237392 2469.3488930047833 2.277915336744172
7.216639613190808 3239.384699418453 2.6082305649391473
7.221867168144224 3932.699226507005 2.870082785368078
7.227094723097641 4323.017862610868 3.008080951503739
7.232322278051057 4305.826586417831 2.9964734745131105
7.237549833004473 3971.831031396067 2.875476253719183
7.242777387957889 3355.953920193547 2.6414872188941256
7.248004942911305 2690.7054221744415 2.364239751584484
7.253232497864722 2050.5254735777075 2.0642391209272155
7.258460052818138 1528.098653938556 1.7817091240107668
7.263687607771554 1132.3076872727474 1.5362706437061984
7.26891516272497 851.7266822943236 1.3334722277165227
7.274142717678386 678.5636894095934 1.1911157421343952
7.279370272631803 576.5069941219672 1.0977445882191161
7.284597827585219 516.1996502680104 1.0400270857484033
7.289825382538635 479.69353263180375 1.003820140644262
7.295052937492051 457.7121546540891 0.9803950938893744
7.300280492445467 439.76614553250846 0.9611632805906541
7.305508047398884 428.10880979407466 0.9494512470837162
7.3107356023523 424.4961115483909 0.9452721747858255
7.315963157305716 420.1294237481122 0.9407593685187188
7.321190712259132 412.5033061785091 0.931576797309167
7.326418267212548 406.17449476468875 0.9248163683603229
7.331645822165965 400.90428099212727 0.9190938586597596
7.336873377119381 397.21696330128117 0.9174800414314809
7.342100932072797 398.84649048496954 0.9197890231224479
7.347328487026213 398.11476778086865 0.9180961925238218
7.352556041979629 399.1966994551918 0.9188782756552477
7.357783596933046 397.1629345311424 0.9151739312798024
7.363011151886462 394.648818756573 0.9118834097469388
7.368238706839878 390.5802446277548 0.9064620413471125
7.373466261793294 390.68020392906607 0.9063834814270209
7.37869381674671 384.1663116228192 0.8977636519432638
7.383921371700127 380.8822752016078 0.8925999436951063
7.389148926653543 379.02599623237086 0.8903436775176776
7.394376481606959 381.4175929985027 0.8926093937014034
7.399604036560375 386.2262074208208 0.8987921474821321
7.4048315915137914 391.7706861367355 0.904402410584473
7.410059146467208 392.6098681396694 0.9047626352657515
7.415286701420624 393.37137151766854 0.9054233070407601
7.42051425637404 394.33292568329216 0.9064203906040941
7.425741811327456 391.54520437023206 0.9032251856716734
7.4309693662808725 395.4157746511321 0.9073782719305787
7.436196921234289 397.3078276193513 0.9091146546962431
7.441424476187705 403.78078986176064 0.9143015991085398
7.446652031141121 410.90521170616375 0.920590535187417
7.451879586094537 420.14568674534894 0.9310378528050205
7.4571071410479535 430.0082103758638 0.942600590986523
7.46233469600137 435.1104195729563 0.9457969097268684
7.467562250954786 443.4072773075058 0.9539746274627527
7.472789805908202 449.97335265212064 0.9598983766753284
7.478017360861618 465.25306210398986 0.9758609611258913
7.4832449158150345 481.55344304845073 0.9921223451480102
7.488472470768451 497.2576817276492 1.0068116284920696
7.493700025721867 512.5334922151578 1.0216068403107819
7.498927580675283 528.4951417189676 1.0355541623877762
7.504155135628699 532.9578104501477 1.0396322899108037
7.5093826905821155 537.6097901298755 1.0438272572063634
7.514610245535532 531.9751510651595 1.037034755567463
7.519837800488948 525.4802711116623 1.0300995195204963
7.525065355442364 520.2644186004288 1.0255349253026802
7.53029291039578 511.79972848016445 1.0171680582063107
7.5355204653491965 511.168396798668 1.0164335520225805
7.540748020302613 509.36455382106277 1.0150279289397552
7.545975575256029 514.085507599831 1.0192650213588175
7.551203130209445 524.0506994445275 1.029627650211249
7.556430685162861 539.5340553242816 1.0439082852008055
7.5616582401162775 567.4213441660494 1.0693792360753782
7.566885795069694 587.3101122640238 1.086838547917845
7.57211335002311 606.2756470025832 1.1032081251103483
7.577340904976526 616.2676802973574 1.110025723934835
7.582568459929942 615.2275860033715 1.1072429210311663
7.5877960148833585 613.7892002554751 1.1055742777003794
7.593023569836775 601.8714158743123 1.0960202259295142
7.598251124790191 590.5414781264872 1.0870771818576432
7.603478679743607 575.5943496509074 1.073276117167941
7.608706234697023 565.3235868170607 1.0640317980594614
7.6139337896504395 555.392822907714 1.0535093810248417
7.619161344603856 546.874545473457 1.045270339041193
7.624388899557272 538.9443905733087 1.0353778462790848
7.629616454510688 532.0328192820019 1.0288141442659506
7.634844009464104 527.4301253899855 1.023521749069961
7.6400715644175206 526.6835937362608 1.0226586286092787
7.645299119370937 530.5626797495412 1.0266326215777948
7.650526674324353 533.8994511710083 1.0294452208334752
7.655754229277769 534.0115386380994 1.0293060698149885
7.660981784231185 530.5436662360752 1.0239767065627392
7.666209339184602 533.508275862052 1.0260294173157825
7.671436894138018 535.7796872138632 1.0282318576827985
7.676664449091434 538.806327665966 1.0304455603926101
7.68189200404485 541.9186882629424 1.0323329213630663
7.687119558998266 547.6637015462318 1.0368090592407835
7.692347113951683 555.429145288829 1.0432010644232412
7.697574668905099 565.665090292797 1.052330906384169
7.702802223858515 578.4682710076515 1.0631607182908684
7.708029778811931 593.3565697657501 1.0773785637588102
7.713257333765347 606.2658935259361 1.088573090761006
7.718484888718764 613.3287432154556 1.094331125308563
7.72371244367218 621.8930621187916 1.102334654352838
7.728939998625596 633.3197168794705 1.1117310752984113
7.734167553579012 649.3081922288478 1.1254273600395917
7.739395108532428 665.5656674926809 1.1386071796297297
7.744622663485845 682.2472212667205 1.1516952792540354
7.749850218439261 698.6700363558015 1.1658327322332462
7.755077773392677 708.24263906222 1.1737301561815687
7.760305328346093 715.2517795255476 1.1800316426940487
7.765532883299509 715.0067879483577 1.178869164371174
7.770760438252926 711.9036273590336 1.1750549222743323
7.775987993206342 709.2442056953382 1.17168976576177
7.781215548159758 705.5868160466842 1.1679789061941404
7.786443103113174 701.981545426877 1.1644581561065015
7.79167065806659 695.8539688654664 1.1585643805927996
7.796898213020007 686.4855946085324 1.1499099762060532
7.802125767973423 677.099536294319 1.1419472021467605
7.807353322926839 668.4536010159587 1.1348380828130236
7.812580877880255 660.4496643027268 1.1278161721551672
7.817808432833671 654.5573709893448 1.1215071781211952
7.823035987787088 657.6492551581653 1.1239087839342974
7.828263542740504 650.5074588541843 1.1173841458957892
7.83349109769392 651.4706357547338 1.1175626637329257
7.838718652647336 652.2290575247578 1.1175357303315094
7.8439462076007525 654.6886065763396 1.1191870801791062
7.849173762554169 658.7726039123419 1.122635556574324
7.854401317507585 664.1252210736432 1.126596862141651
7.859628872461001 671.8031045742899 1.1328096866715325
7.864856427414417 683.7269594881359 1.1422006521483754
7.8700839823678335 692.8097175755663 1.1497725065406845
7.87531153732125 703.3395011515239 1.1586637997650715
7.880539092274666 710.9485750142643 1.1646505959308053
7.885766647228082 716.5463619250221 1.1688057271421932
7.890994202181498 715.0204165232337 1.166202812413207
7.8962217571349145 705.2708249574109 1.1565879559946424
7.901449312088331 693.4500482014353 1.1465438772906573
7.906676867041747 680.2592175591894 1.1361451590777643
7.911904421995163 667.7771566430686 1.1269679809557807
7.917131976948579 656.2145536042548 1.1173791937559172
7.9223595319019955 649.6754556111433 1.1121647217383606
7.927587086855412 640.5928446700751 1.1032851332869753
7.932814641808828 629.2372955208992 1.0920046012774163
7.938042196762244 619.1329643544342 1.0823975917738091
7.94326975171566 609.2579462069211 1.073442655911787
7.9484973066690765 600.3516218908203 1.0650296490188995
7.953724861622493 593.3178351666547 1.0580774950357832
7.958952416575909 590.1951905159048 1.054152560709863
7.964179971529325 592.5697410318842 1.0562726185830085
7.969407526482741 592.7991684400411 1.055669927928123
7.9746350814361575 602.5298317929303 1.0635876876070236
7.979862636389574 617.5927745134418 1.0777631610276577
7.98509019134299 638.4199499535966 1.0954761661677879
7.990317746296406 668.0764110184907 1.1204725215138156
7.995545301249822 694.2870769976845 1.141671513370142
8.000772856203238 718.6645871828406 1.1596717603297306
8.006000411156654 736.0568768548278 1.173365356840378
8.01122796611007 748.9057871862034 1.1831053164760912
8.016455521063486 749.8734208510067 1.1833157712409956
8.021683076016902 741.4804270047681 1.1762902904525923
8.026910630970319 727.6988706751049 1.1636427869985682
8.032138185923735 716.1823282257128 1.154675001222521
8.037365740877151 703.0974160617536 1.143384361854671
8.042593295830567 695.4674857910479 1.1371173623027397
8.047820850783983 684.4240825012167 1.1285233899340947
8.0530484057374 677.1622639523405 1.1220284692581861
8.058275960690816 673.7018065729438 1.1187680502609205
8.063503515644232 669.6843039233955 1.1140502254560076
8.068731070597648 670.0975338148547 1.1142117068201678
8.073958625551064 673.4606443620372 1.1167670843573994
8.07918618050448 677.948401247177 1.1212032721569556
8.084413735457897 681.9716343566292 1.123664176359405
8.089641290411313 690.5131214911164 1.1299375850904556
8.09486884536473 693.3980811896263 1.1303174561291276
8.100096400318145 701.3002803110392 1.136290342011206
8.105323955271562 707.2636376476077 1.1410400508896072
8.110551510224978 721.8559013305205 1.1524322635448923
8.115779065178394 739.3091418349454 1.1658869201534134
8.12100662013181 756.9708531683408 1.179762814532108
8.126234175085226 778.1632790479567 1.1966836960284783
8.131461730038643 794.5107207960214 1.2093636233563956
8.136689284992059 817.15177906255 1.2240621787694212
8.141916839945475 848.1195704325917 1.2462372817559186
8.147144394898891 885.8813082886802 1.2726175921575467
8.152371949852308 926.5456870588808 1.3006309588072817
8.157599504805724 964.5659275102726 1.3264080907713294
8.16282705975914 994.3073340951416 1.346438299292413
8.168054614712556 1015.0949150577651 1.3607162218091713
8.173282169665972 1023.5850678631055 1.3651898940138918
8.178509724619389 1022.9547161115064 1.3646443229008494
8.183737279572805 1016.2711435316386 1.3598704664229366
8.188964834526221 1004.6614057934519 1.3505884169163642
8.194192389479637 988.6352707191196 1.3389533961411264
8.199419944433053 970.3261097946494 1.3263601821704174
8.20464749938647 955.0644683619454 1.316241889559009
8.209875054339886 936.9054254174666 1.3040328368885141
8.215102609293302 919.230233939235 1.2902932234361688
8.220330164246718 904.4930414462408 1.2783288220877795
8.225557719200134 894.1062747518199 1.270401530889714
8.23078527415355 883.6362811256281 1.2626129073678565
8.236012829106967 876.4856214354379 1.2573986034477043
8.241240384060383 863.5514428930102 1.247604955881907
8.2464679390138 849.6869777368197 1.23794395505154
8.251695493967215 838.2513962779133 1.2295361227150103
8.256923048920632 823.3975089256525 1.2177639422316047
8.262150603874048 805.3408620797582 1.2017273112010503
8.267378158827464 790.0131605651889 1.1902925899107988
8.27260571378088 773.460107100982 1.177144038484693
8.277833268734296 757.9701359648744 1.1656110410860199
8.283060823687713 735.2270591693216 1.1485185039986017
8.288288378641129 713.5931462250917 1.1307854125819345
8.293515933594545 698.7085224960148 1.1196745336113703
8.298743488547961 684.702157467394 1.1077929607820498
8.303971043501377 682.3599241554292 1.107412024207691
8.309198598454794 675.511177078402 1.102081347665575
8.31442615340821 665.4543434783059 1.0933867329198534
8.319653708361626 655.6772908224377 1.0838168396555625
8.324881263315042 645.4089111608567 1.0738580833803515
8.330108818268458 639.2908208386496 1.068952825308499
8.335336373221875 635.6907056405072 1.064885735649352
8.34056392817529 630.8289350840486 1.0601456365191653
8.345791483128707 628.0327233455321 1.057547833994483
8.351019038082123 622.0996797896937 1.0524047956780809
8.35624659303554 618.6246770117235 1.0493755296847256
8.361474147988956 615.6146434047372 1.046263149613913
8.366701702942372 611.63823414574 1.0424188078750443
8.371929257895788 611.3311311627398 1.041517376169281
8.377156812849204 606.992799034141 1.0381249024249768
8.38238436780262 608.4843871601774 1.0401994041926683
8.387611922756037 601.2116014924816 1.0338248742503167
8.392839477709453 596.356161378711 1.0283806492859808
8.398067032662869 586.8409303982991 1.0199930983660772
8.403294587616285 582.3362189303274 1.0164939123118208
8.408522142569701 580.3780954106736 1.0146362147236319
8.413749697523118 583.6745379549939 1.0172233825147277
8.418977252476534 585.0175224123309 1.0176158141013352
8.42420480742995 581.5278812299536 1.0130468279188494
8.429432362383366 581.7983180393924 1.0130074397304798
8.434659917336782 580.2668293534452 1.0114874286197992
8.439887472290199 577.5147621126551 1.0093789385871452
8.445115027243615 574.6011889455554 1.0059917956155204
8.450342582197031 570.770578173257 1.0024849347929234
8.455570137150447 570.847561593872 1.0014814833620302
8.460797692103863 575.2897359573382 1.0056049650906944
8.46602524705728 575.4558191556208 1.005241625238573
8.471252802010696 575.2075279104898 1.0056180777856245
8.476480356964112 575.6491363558636 1.005697405550054
8.481707911917528 577.7223845356066 1.0078121362328742
8.486935466870944 577.6269875914612 1.0075433838181713
8.49216302182436 581.6031432367478 1.0102002138992996
8.497390576777777 585.0707186764591 1.0116315944613967
8.502618131731193 587.403955742112 1.0122393274738137
8.50784568668461 589.6985194307404 1.0140243790067391
8.513073241638025 592.4355972555178 1.0161025384518143
8.518300796591442 590.9227944156994 1.0143985732871843
8.523528351544858 591.029012911308 1.0139543054209614
8.528755906498274 595.7754536797015 1.0177649155607482
8.53398346145169 594.7489093418809 1.0181435956984957
8.539211016405106 592.6094303737489 1.0166429969628128
8.544438571358523 590.9528251854551 1.0136780316436922
8.549666126311939 588.1211158873537 1.009727506785926
8.554893681265355 592.9384251585541 1.0132364074702522
8.560121236218771 596.2046209274569 1.0145513210891628
8.565348791172188 601.8567786658942 1.0189234089871697
8.570576346125604 606.5915775066709 1.0233279464096718
8.57580390107902 611.2618348683295 1.0290244604751941
8.581031456032436 614.8477624423466 1.0321815197449786
8.586259010985852 614.9163739829407 1.0314690988101083
8.591486565939269 614.2312307287751 1.029030201524992
8.596714120892685 618.3689431313703 1.0314875995392878
8.601941675846101 619.7438790102922 1.0318282416306963
8.607169230799517 623.6841451070048 1.0357898453999572
8.612396785752933 625.4222968092113 1.0368796655587138
8.61762434070635 626.2987431693125 1.0368377275874574
8.622851895659766 631.2657665781487 1.0392804756859193
8.628079450613182 642.289112114876 1.0475579188308803
8.633307005566598 656.7813510948833 1.0601964995308313
8.638534560520014 673.4890191132888 1.0744788276218726
8.64376211547343 691.1450343237905 1.0881954290561264
8.648989670426847 710.4597540260754 1.1021220943563754
8.654217225380263 731.4301538846084 1.1181213262618734
8.65944478033368 754.3028650098197 1.135442831762535
8.664672335287095 780.4003507524881 1.154298709335165
8.669899890240512 810.545487055083 1.1749891213756007
8.675127445193928 845.34023257973 1.1993933705903919
8.680355000147344 875.8078863059314 1.2197895567919617
8.68558255510076 895.612522097194 1.2328875568077577
8.690810110054176 908.8903200675531 1.2417898192860573
8.696037665007593 909.9638188395073 1.241454235043319
8.701265219961009 904.1355219974063 1.2371371507694062
8.706492774914425 893.0597621404092 1.2293587665068637
8.711720329867841 875.8928123929718 1.2177629196926723
8.716947884821257 852.2996550512636 1.199836323844011
8.722175439774674 831.2412805591404 1.1842875283629135
8.72740299472809 812.6862290186434 1.1712775680843848
8.732630549681506 794.91645028721 1.159786323629733
8.737858104634922 782.196778040381 1.151064561847157
8.743085659588338 772.970265195689 1.1440262451025522
8.748313214541755 765.4512279565275 1.1387255721237841
8.75354076949517 762.4899230339917 1.1366540805230456
8.758768324448587 756.0166468058402 1.130414884998909
8.763995879402003 749.1607731599595 1.1246989221804626
8.76922343435542 736.2423240915482 1.1138764200858162
8.774450989308836 724.2480406536371 1.1050957404172865
8.779678544262252 712.0373916216233 1.0948630463927647
8.784906099215668 703.2540172310293 1.087315166357382
8.790133654169084 700.8568492375686 1.0850312755347002
8.7953612091225 696.7704095842371 1.0815865222930272
8.800588764075917 692.0181196157529 1.0770033649213406
8.805816319029333 686.7577007642549 1.072709169986629
8.811043873982749 683.1260720374684 1.0698806706508528
8.816271428936165 677.9107065242624 1.0654992746046843
8.821498983889581 671.9401236389796 1.060345826855122
8.826726538842998 669.1291431231238 1.058323763104776
8.831954093796414 667.387708822866 1.0561459322571811
8.83718164874983 669.2137576358357 1.0570110183591885
8.842409203703246 667.5387249155793 1.0554042204069105
8.847636758656662 664.3474080068291 1.0525653755324513
8.852864313610079 660.3688158019114 1.0503024633824805
8.858091868563495 663.0839979457596 1.0519625627899012
8.863319423516911 665.5623806270669 1.054062425765686
8.868546978470327 668.9798499214928 1.056343610815371
8.873774533423743 668.5535383286558 1.055124650419674
8.87900208837716 666.8080046527823 1.0529768834774658
8.884229643330576 668.4533307516082 1.0538775361347859
8.889457198283992 670.197071127526 1.0552837398248824
8.894684753237408 673.6883315895645 1.057418170168421
8.899912308190824 680.0740881997409 1.0628948901135287
8.90513986314424 683.4946410668504 1.0638982314251377
8.910367418097657 690.1261313133239 1.0679396028645702
8.915594973051073 697.7344316869207 1.0729759260479692
8.92082252800449 710.1329396248243 1.0821756208199687
8.926050082957905 721.3840790602487 1.0921619287560829
8.931277637911322 729.2617757739474 1.0977370517732252
8.936505192864738 733.7011621438247 1.0998454038488046
8.941732747818154 736.7829150549064 1.1018780949292055
8.94696030277157 744.445536106868 1.1069298605383484
8.952187857724986 750.616228903571 1.1114046526432169
8.957415412678403 761.4618959557005 1.118646507807137
8.962642967631819 778.9783317658655 1.1308701598889406
8.967870522585235 791.4056304160281 1.1393345319227468
8.973098077538651 798.3219556133092 1.1434927082663897
8.978325632492067 807.411533261929 1.150022406675064
8.983553187445484 814.3053236553659 1.1553087472061014
8.9887807423989 821.5505260290248 1.1593701997209147
8.994008297352316 827.4673310031167 1.1639687091210016
8.999235852305732 828.1600781444303 1.164768222320398
9.004463407259149 833.5668225014292 1.1683462020147928
9.009690962212565 839.4737700854246 1.1718710780431876
9.014918517165981 845.5189770696396 1.174811568960866
9.020146072119397 854.6622484017158 1.1809652324572417
9.025373627072813 866.5854762580535 1.1880055279162127
9.03060118202623 878.3963574914669 1.1940159546400906
9.035828736979646 891.1644821861117 1.2025490942135653
9.041056291933062 906.0650645099113 1.2115105403526683
9.046283846886478 920.3731816227158 1.220540926308268
9.051511401839894 934.0357561696278 1.2291835745815447
9.05673895679331 951.2067080921825 1.2396309561911811
9.061966511746727 974.7226860223675 1.2551801459748426
9.067194066700143 1000.9175495434447 1.2718340747816472
9.07242162165356 1029.7921042558107 1.2898254197806813
9.077649176606975 1061.3053762342379 1.307987183868138
9.082876731560392 1091.18973977676 1.3258858174828483
9.088104286513808 1126.1456896727293 1.346911073386848
9.093331841467224 1160.339387556811 1.3670416104407885
9.09855939642064 1197.217154307546 1.3881935658185522
9.103786951374056 1229.8705947571514 1.4061883554624812
9.109014506327473 1255.442078742484 1.4196194675134544
9.114242061280889 1268.4325786594452 1.4272073905494775
9.119469616234305 1266.8741096006588 1.4260819505867197
9.124697171187721 1258.9565583305432 1.4211554274646376
9.129924726141137 1240.2092760099224 1.4094385800108709
9.135152281094554 1212.5084473564696 1.3922685957121124
9.14037983604797 1190.5846088998062 1.3800542939448988
9.145607391001386 1162.8721795964623 1.3627181021208425
9.150834945954802 1146.8010380554545 1.3527753813596086
9.156062500908218 1136.6711925684847 1.3472807178967166
9.161290055861635 1139.7795405225402 1.3605196324742905
9.16651761081505 1155.3466016892319 1.3777817221813575
9.171745165768467 1179.353207714912 1.397646079754455
9.176972720721883 1201.3408966771965 1.4125655202300647
9.1822002756753 1219.740672553136 1.4256532642151651
9.187427830628716 1230.3082734028524 1.4353934981882885
9.192655385582132 1229.929166466546 1.4388716512690254
9.197882940535548 1230.5373282657706 1.4422359917597827
9.203110495488964 1231.6148210472759 1.4450842033730644
9.20833805044238 1241.2165108032707 1.4547103099879035
9.213565605395797 1260.6257596962782 1.4687829464840105
9.218793160349213 1283.812247476062 1.4850561181775876
9.224020715302629 1320.606567157713 1.508533844849996
9.229248270256045 1372.471194335686 1.53905527832305
9.234475825209461 1434.9653226396226 1.5755844961066892
9.239703380162878 1508.912688395362 1.6153397631159823
9.244930935116294 1602.414996919638 1.6658191703299572
9.25015849006971 1688.8147817810102 1.7125579096769716
9.255386045023126 1764.3689664678475 1.7532590973485391
9.260613599976542 1816.1405548142636 1.7805489049856886
9.265841154929959 1817.4746929570053 1.783978103727694
9.271068709883375 1765.097492283396 1.7589767508347403
9.276296264836791 1672.0460840417388 1.714104414752554
9.281523819790207 1544.9053708199583 1.6503917189295758
9.286751374743623 1402.2507780314827 1.5736910380711628
9.29197892969704 1265.5632276784936 1.497251688945581
9.297206484650456 1148.8986429915888 1.4266226074440196
9.302434039603872 1049.788739767722 1.364528173412025
9.307661594557288 974.6250295932681 1.316673636244751
9.312889149510704 918.2188044447905 1.2803504627236397
9.31811670446412 881.7212134505592 1.2564311919906619
9.323344259417537 856.2257071645754 1.2398705718383904
9.328571814370953 839.2613060705982 1.2281229994016838
9.33379936932437 830.829216313347 1.2229897081174486
9.339026924277785 818.928723348578 1.215181554339024
9.344254479231202 811.96842985948 1.211552897229275
9.349482034184618 804.1199078737475 1.2062631277588771
9.354709589138034 793.5231028272063 1.1993737867102456
9.35993714409145 785.214566669519 1.1937012283141988
9.365164699044866 779.6070244987437 1.1893300613541877
9.370392253998283 769.8695550656681 1.1822101943122447
9.375619808951699 765.6579557695259 1.1790326721838829
9.380847363905115 762.3244617650066 1.1774416555879954
9.386074918858531 756.3394954197511 1.1745160773220416
9.391302473811947 755.7958389651998 1.1755122351991205
9.396530028765364 754.4331468201652 1.1754723268005098
9.40175758371878 754.8265338686974 1.1777136020815
9.406985138672196 754.987281624793 1.178803658999425
9.412212693625612 758.2003252150322 1.180351606111435
9.417440248579029 754.4157475636359 1.1641378877881385
9.422667803532445 752.9947442330337 1.1562048464910457
9.427895358485861 748.3357509128366 1.1492388500927186
9.433122913439277 749.5545418526723 1.148424161310942
9.438350468392693 745.1473592359761 1.1422432831969083
9.44357802334611 743.0388797068006 1.1381589428812091
9.448805578299526 746.4135792523629 1.1378643187256192
9.454033133252942 746.803388594387 1.1359820945041839
9.459260688206358 752.3685428894546 1.1384878070228173
9.464488243159774 757.392391453014 1.1412693754978513
9.46971579811319 756.8750109675755 1.1394348822714149
9.474943353066607 753.4652358404943 1.1348320346239467
9.480170908020023 749.7585530701207 1.128893865033548
9.48539846297344 751.6627675582533 1.1283935141842278
9.490626017926855 753.2089898026557 1.1280782485352348
9.495853572880272 757.8573018321342 1.1314773906935203
9.501081127833688 757.4200771763252 1.1302649233301505
9.506308682787104 760.6721369951892 1.1318386913791043
9.51153623774052 763.9083037123912 1.1333455294824724
9.516763792693936 762.0430651204179 1.1309774130321704
9.521991347647353 760.4258207803146 1.127191575204747
9.527218902600769 763.8279353342863 1.1285136244905498
9.532446457554185 768.2099651294687 1.1310253291780308
9.537674012507601 766.1607725919428 1.127864905075017
9.542901567461017 767.1833438230934 1.1266856424298763
9.548129122414434 769.239679688892 1.1273988481125985
9.55335667736785 771.4029224722033 1.1277902417470262
9.558584232321266 778.8294987763911 1.1323721678576486
9.563811787274682 783.9770517601631 1.1361026225682884
9.569039342228098 787.0199127097313 1.1388370778843566
9.574266897181515 786.3492681085539 1.1376723124644612
9.57949445213493 786.6978579913115 1.136071731097515
9.584722007088347 785.2757423135926 1.13231841659033
9.589949562041763 787.9922475691234 1.1336514372120552
9.59517711699518 786.0010007570505 1.1313381671362506
9.600404671948596 787.3457490666386 1.1325974848444218
9.605632226902012 786.7379030628348 1.1314429153859458
9.610859781855428 785.2362991231421 1.1298755565428331
9.616087336808844 785.080432248301 1.1301990959532686
9.62131489176226 779.6118449805703 1.125496460979695
9.626542446715677 780.441451922771 1.1261631224467228
9.631770001669093 779.3228112123095 1.1248633453230394
9.636997556622509 775.2672415217128 1.1211365999078093
9.642225111575925 769.1319879451 1.1142708302419857
9.647452666529341 762.7415359629925 1.1084000564143035
9.652680221482758 759.4008679278653 1.1059475335706035
9.657907776436174 760.9329705670315 1.1079622962589828
9.66313533138959 761.7224993533499 1.108266391608497
9.668362886343006 767.8047580795327 1.1124816793368741
9.673590441296422 764.7044297253682 1.1077755307417012
9.678817996249839 766.9874672571088 1.1081029823118316
9.684045551203255 765.0674941360403 1.1062556392037626
9.689273106156671 762.3614262143076 1.1039599121497652
9.694500661110087 761.2903082482692 1.1022222541380053
9.699728216063503 760.2011349072674 1.1012237423983702
9.70495577101692 759.0018855410352 1.1000042107318009
9.710183325970336 760.1952505614862 1.100979367939965
9.715410880923752 761.9279366513899 1.100930970242282
9.720638435877168 766.5014938683422 1.103501938154714
9.725865990830584 766.6935209302522 1.1034562306699454
9.731093545784 760.3014998011935 1.0976172350391167
9.736321100737417 757.782814172261 1.094719699989989
9.741548655690833 754.5231511240346 1.0920583314926842
9.74677621064425 754.8089610215201 1.09149579116666
9.752003765597665 753.3775552610892 1.0903056054838633
9.757231320551082 749.4552139673248 1.0872235522361122
9.762458875504498 742.9311691442325 1.0803980780710816
9.767686430457914 743.9516253144641 1.0811078195884731
9.77291398541133 745.4376550570189 1.0815513469462719
9.778141540364746 743.8755441141659 1.079434063105352
9.783369095318163 742.2557703828581 1.0777450984129506
9.788596650271579 740.5593553942936 1.0765733775300779
9.793824205224995 747.0786544240123 1.0833098805636108
9.799051760178411 752.1796819669689 1.0857057796835503
9.804279315131827 749.6204858702539 1.0824390835493103
9.809506870085244 747.0905856814044 1.0789805235036953
9.81473442503866 749.4587584937472 1.080434841233629
9.819961979992076 751.9757427786072 1.0812831873007627
9.825189534945492 758.8997199948424 1.0854395241474077
9.830417089898909 763.5350352849356 1.088304551632913
9.835644644852325 765.1405550739197 1.0881664875010328
9.840872199805741 766.7242541094025 1.0879449679196784
9.846099754759157 768.1160152313076 1.0888907637785847
9.851327309712573 772.564430041125 1.0920393250047553
9.85655486466599 776.9245749661013 1.0955814086752695
9.861782419619406 784.3051050070063 1.100644006197662
9.867009974572822 794.6416494128006 1.1076711220035194
9.872237529526238 801.8715656682913 1.1115130264089916
9.877465084479654 807.4108662058992 1.1149943895627297
9.88269263943307 813.1675419490128 1.1170329406042812
9.887920194386487 822.6259345178521 1.1232106950691407
9.893147749339903 828.4985494308678 1.127259867130391
9.89837530429332 832.9020983606621 1.1292688297343088
9.903602859246735 836.4857334991655 1.1309787924272547
9.908830414200152 843.3538001454837 1.1352997771915552
9.914057969153568 850.807880473364 1.14055274611892
9.919285524106984 852.2426961704251 1.1411833980807786
9.9245130790604 846.268426543581 1.1360644954464467
9.929740634013816 842.1383206923333 1.1323090745456246
9.934968188967233 837.8096864885447 1.128980678938221
9.940195743920649 830.2310401336556 1.1236346332141154
9.945423298874065 828.199287214534 1.1219741097376388
9.950650853827481 824.7753852726071 1.119418568463104
9.955878408780897 823.724398076447 1.118517041465648
9.961105963734314 822.7520015937582 1.1183263463536302
9.96633351868773 814.018506609477 1.1123750266046328
9.971561073641146 808.8863254281238 1.1069902325252652
9.976788628594562 809.3365974184859 1.1057812983649136
9.982016183547978 804.2025950777144 1.102074050396527
9.987243738501395 801.1433620748268 1.0983388176793778
9.99247129345481 790.3756381248393 1.0907827128718406
9.997698848408227 782.7578857619397 1.0849955436063057
10.002926403361643 779.3325902464485 1.0819894914685877
10.00815395831506 770.6658822316042 1.0754613190672193
10.013381513268476 763.2257194902388 1.0695914327014884
10.018609068221892 756.3421416353009 1.0645669900063788
10.023836623175308 750.4732394342717 1.0598999839048209
10.029064178128724 752.5371398011575 1.0612212108030756
10.03429173308214 751.6038849231347 1.0614826393907968
10.039519288035557 751.797890226688 1.0618125384167423
10.044746842988973 750.3584976107107 1.0602218846482927
10.049974397942389 744.6460830142111 1.0551458180325362
10.055201952895805 742.6283612523096 1.0532841746250767
10.060429507849221 743.8863188274597 1.0535560036396752
10.065657062802638 745.4434047229815 1.055054416354589
10.070884617756054 749.9331444561404 1.057937690780544
10.07611217270947 750.9539432344766 1.0588542473626457
10.081339727662886 755.659393705724 1.062133430497951
10.086567282616302 755.3756492312626 1.0618840720241538
10.091794837569719 755.6133205248615 1.0613050882802852
10.097022392523135 756.245523744169 1.0605188817376072
10.102249947476551 758.9616753355115 1.0623031092086157
10.107477502429967 766.2510127666102 1.0663120519298486
10.112705057383383 771.9049014122024 1.0692332378713936
10.1179326123368 773.3211636865578 1.0705457344470197
10.123160167290216 768.0691172931739 1.0673869092778392
10.128387722243632 759.591766595777 1.0614923258519453
10.133615277197048 754.0466553722421 1.0565854237660999
10.138842832150464 746.017239009133 1.0491915795651996
10.14407038710388 739.6368577157982 1.0445493584368655
10.149297942057297 735.5700567197113 1.0418484965872177
10.154525497010713 730.972734059397 1.039359974467605
10.15975305196413 727.4300086408276 1.0368002339188613
10.164980606917545 725.1361309384821 1.0341771248705167
10.170208161870962 722.1597911505987 1.031288728350728
10.175435716824378 720.9258501450396 1.0302973847616463
10.180663271777794 721.5025166039287 1.0299229797722527
10.18589082673121 719.7594767701315 1.0286282523584145
10.191118381684626 714.5628696894306 1.024889227043395
10.196345936638043 713.0375235109641 1.0241224271610572
10.201573491591459 711.4991360145759 1.022746350362066
10.206801046544875 709.4457565656511 1.0214378890682945
10.212028601498291 708.6100970939693 1.0203091430710762
10.217256156451707 707.314319316626 1.0192381378030606
10.222483711405124 707.8814417821457 1.0194564674449318
10.22771126635854 713.1059105511338 1.0226650734929932
10.232938821311956 713.876032217239 1.0231183047192502
10.238166376265372 709.7457624023709 1.019288863132727
10.243393931218788 711.6056727693274 1.0208529506546573
10.248621486172205 709.6326586228442 1.0193928059245216
10.253849041125621 712.8404519304389 1.0221487344169602
10.259076596079037 710.3954799835881 1.0208765306433014
10.264304151032453 708.813999817099 1.0194837000024508
10.26953170598587 707.9273043906937 1.0180588843359224
10.274759260939286 709.2712664075015 1.018183167380549
10.279986815892702 713.7680487425522 1.0209673541741078
10.285214370846118 718.6463550635565 1.023306944665242
10.290441925799534 722.6968466163074 1.0254432433613938
10.29566948075295 726.1088793461219 1.027811717863484
10.300897035706367 728.4358161224587 1.0297318412516643
10.306124590659783 737.370556027191 1.0352661373354135
10.3113521456132 741.5126704883467 1.0381247386662493
10.316579700566615 750.7003357540511 1.0436416969762092
10.321807255520032 758.2890041850621 1.0480240210582457
10.327034810473448 766.4608477934908 1.053444031705755
10.332262365426864 775.979326667804 1.0596648070576675
10.33748992038028 789.4921201371268 1.0686857020999285
10.342717475333696 796.8369589929484 1.0729839620674708
10.347945030287113 810.9833383630431 1.0815070727391523
10.353172585240529 830.165186306933 1.0940474843724974
10.358400140193945 846.3851204569007 1.1045447304199683
10.363627695147361 855.9898709331258 1.1098761466115215
10.368855250100777 866.1327681525397 1.1164145694371985
10.374082805054194 864.1216156207892 1.1147546212246962
10.37931036000761 858.8062697593914 1.1106973895142527
10.384537914961026 851.7323001859417 1.1062507590413926
10.389765469914442 839.3145754154671 1.0970920940261821
10.394993024867858 830.1393513510822 1.0908022684918646
10.400220579821275 821.462290941795 1.085128857304809
10.40544813477469 812.958958848332 1.0790768078680784
10.410675689728107 804.8424805181721 1.0738516239234337
10.415903244681523 800.8615743854243 1.0706074486969497
10.42113079963494 802.0007789720875 1.0697218942461875
10.426358354588356 800.9001572440342 1.0686639074395163
10.431585909541772 801.4017706342811 1.0691158564234207
10.436813464495188 804.0339836776758 1.071183165232665
10.442041019448604 795.7809412040249 1.0653480741752825
10.44726857440202 787.9726722690365 1.0586585645310884
10.452496129355437 776.0928734950903 1.0496350216895496
10.457723684308853 765.7726958787405 1.0427020021314686
10.462951239262269 756.6730994071693 1.0367212913113357
10.468178794215685 747.0807137987248 1.0310572342188045
10.473406349169101 731.3372233615137 1.0200247684988184
10.478633904122518 717.8717037074782 1.0096072156850062
10.483861459075934 710.124201015529 1.0035503291354608
10.48908901402935 702.8998618366228 0.9980971624125828
10.494316568982766 692.3096929773433 0.989626013569345
10.499544123936182 682.4608160746147 0.9823148727424692
10.504771678889599 671.9980623004353 0.9746218269691649
10.509999233843015 668.3077341016774 0.971789383630628
10.515226788796431 670.8149978808449 0.9732815434461849
10.520454343749847 670.3344676511088 0.972678296321881
10.525681898703263 669.6251886783908 0.9730278421291358
10.53090945365668 664.8867133757652 0.9692082711718533
10.536137008610096 661.7956694107784 0.9669434271004734
10.541364563563512 661.5307539432914 0.9656329553304065
10.546592118516928 661.9859250328491 0.9658960955301717
10.551819673470344 659.7771361062083 0.9637620295090543
10.55704722842376 660.9579592983961 0.9653731537578776
10.562274783377177 657.1793718207998 0.9622098549837828
10.567502338330593 656.2294730344222 0.9607672061705804
10.57272989328401 652.8645166201427 0.9572063297860678
10.577957448237425 653.0410605392922 0.9570367168032166
10.583185003190842 650.5958796979129 0.954516516786339
10.588412558144258 646.4932908066867 0.9513144856621324
10.593640113097674 646.2949368436572 0.9513010689840827
10.59886766805109 649.6144941583732 0.9529784697104783
10.604095223004506 648.7178179374712 0.9516337941214874
10.609322777957923 648.2250299905817 0.9514157059929399
10.614550332911339 650.0970203336301 0.9527488368748807
10.619777887864755 649.1989446353701 0.9516584135653315
10.625005442818171 650.8808412954485 0.9533849509340392
10.630232997771587 649.1033466315089 0.9510496797592317
10.635460552725004 650.4251942680229 0.9518288981167664
10.64068810767842 654.060204475863 0.9539605930400372
10.645915662631836 663.8177686401468 0.9608511000269614
10.651143217585252 672.6849155714579 0.9673215718513992
10.656370772538668 681.1018696558829 0.9727655839883902
10.661598327492085 684.5136125626617 0.9748529159165037
10.666825882445501 690.6469538654809 0.9794692315920539
10.672053437398917 696.9561641971928 0.9830781426785299
10.677280992352333 705.5550364840002 0.9890708055040801
10.68250854730575 708.7657103961773 0.9913579768603744
10.687736102259166 710.665527214661 0.9918136315606325
10.692963657212582 712.4559691690248 0.993001313010437
10.698191212165998 711.0794171659625 0.9917878655357644
10.703418767119414 708.7521162389864 0.9888975402333475
10.70864632207283 703.5492568151543 0.9847024830432866
10.713873877026247 698.7739635731658 0.9810307534407287
10.719101431979663 693.966653607109 0.9780048554302587
10.72432898693308 687.7621146777055 0.9736174018883638
10.729556541886495 678.6817883173109 0.9667514831551132
10.734784096839912 671.9457830495356 0.9621534853012795
10.740011651793328 664.6459404382019 0.9565429240787944
10.745239206746744 657.7332177882722 0.9512466979958456
10.75046676170016 655.4185969872813 0.94968928390159
10.755694316653576 653.3478577161699 0.9478036476586724
10.760921871606993 650.5807612577833 0.944921561360872
10.766149426560409 654.2727605529266 0.9469498442857683
10.771376981513825 654.8827469534849 0.9473225147692221
10.776604536467241 657.7613152794313 0.949407293603321
10.781832091420657 663.5509821856859 0.953057151153798
10.787059646374074 667.6754304971673 0.9557465108695355
10.79228720132749 674.6830939625816 0.9596796495521375
10.797514756280906 682.2822372718806 0.9645709372571752
10.802742311234322 696.2733383517494 0.974625823926426
10.807969866187738 713.8725377264143 0.9877270718520911
10.813197421141155 734.0004788248903 1.0012247001976458
10.81842497609457 763.2133695572165 1.0201719985367947
10.823652531047987 800.875926928032 1.0436312683587048
10.828880086001403 859.3662048703961 1.0807528358986551
10.83410764095482 935.9538068305371 1.1284132973522443
10.839335195908236 1029.4572120565729 1.1820884209453049
10.844562750861652 1127.8386444072669 1.2371923166277774
10.849790305815068 1205.7912230457555 1.2771130333164171
10.855017860768484 1251.6415247659022 1.2997548183653669
10.8602454157219 1254.0724757859894 1.3011311632511593
10.865472970675317 1217.8910775022657 1.2832343911895907
10.870700525628733 1152.3862383275223 1.2486812643334189
10.875928080582149 1071.4931611346722 1.2041755247038042
10.881155635535565 983.9357083022278 1.1521190575827236
10.886383190488981 907.8992456858169 1.1063230816264116
10.891610745442398 845.7519254614723 1.0679955583472938
10.896838300395814 801.6381949351282 1.0392504228456443
10.90206585534923 768.11566084436 1.0169690909471745
10.907293410302646 748.1520141118302 1.003295321613891
10.912520965256062 732.7863845145156 0.9930969215835971
10.917748520209479 720.088604847486 0.984393379096249
10.922976075162895 708.4599946178569 0.9760197678426101
10.928203630116311 700.856444460945 0.9703729683314212
10.933431185069727 697.7089074188556 0.9681402193310437
10.938658740023143 694.3814848859479 0.9653858880592672
10.94388629497656 695.0714285198595 0.9657992853221303
10.949113849929976 693.5190639268303 0.9645888635707666
10.954341404883392 690.491332361105 0.962341435825252
10.959568959836808 687.983249828019 0.9608883798920124
10.964796514790224 683.7982989267495 0.957826232446877
10.97002406974364 685.0382120391033 0.9602999220887977
10.975251624697057 682.5616394917943 0.9608220705813296
10.980479179650473 678.8719088008658 0.95986073881195
10.98570673460389 672.6136177557547 0.9565772347277007
10.990934289557305 667.5709383931795 0.9538094771134208
10.996161844510722 661.6917511655474 0.9506434664882234
11.001389399464138 655.101202652156 0.9467855410552505
11.006616954417554 648.9792396960861 0.9429374556211128
11.01184450937097 643.3801036109194 0.9397662425819501
11.017072064324386 637.2311024854689 0.9358750660462805
11.022299619277803 631.5099166592831 0.9321583678568163
11.027527174231219 627.5712376202941 0.9298853264148388
11.032754729184635 626.9807036696162 0.9301461454865133
11.037982284138051 624.5926835690074 0.9288299400195659
11.043209839091467 624.3331145775936 0.9288523265421101
11.048437394044884 621.3142426411149 0.9266995988975781
11.0536649489983 618.768259038476 0.9251922251807111
11.058892503951716 611.9348373558228 0.9202941365204585
11.064120058905132 607.3577348549098 0.9171312503453634
11.069347613858548 603.1086791206094 0.9148192961899378
11.074575168811965 600.1805767931442 0.9129936010936544
11.079802723765381 600.3923210507212 0.9135075957138092
11.085030278718797 601.3981015682301 0.9146324187000244
11.090257833672213 600.3921580823926 0.913911282165371
11.09548538862563 600.5456357351882 0.9141403645676935
11.100712943579046 597.6750296259272 0.9120174181562279
11.105940498532462 593.2185821881774 0.9090743997958675
11.111168053485878 589.2986482725677 0.9060402481369408
11.116395608439294 582.0786102779355 0.9009274308381309
11.12162316339271 576.4967167980134 0.8967218798357849
11.126850718346127 574.2457487000983 0.8958513952590313
11.132078273299543 572.2205154582014 0.8943830253009463
11.13730582825296 570.8257107149326 0.8931553189726069
11.142533383206375 569.662180225876 0.8920146334241109
11.147760938159792 566.2575852118869 0.889073174741992
11.152988493113208 560.9591872716088 0.8854934186834457
11.158216048066624 556.9010732379882 0.8831427325554541
11.16344360302004 555.2935238240674 0.882262054385862
11.168671157973456 551.7176385013264 0.8792309897225078
11.173898712926873 553.0026060608054 0.8804655422217885
11.179126267880289 548.6032670022053 0.8770329713102943
11.184353822833705 544.7721586367802 0.8739566120339314
11.189581377787121 543.0072406606545 0.8729055958718765
11.194808932740537 537.5136970266359 0.8683770341350356
11.200036487693954 532.3536705584308 0.8642054205211623
11.20526404264737 529.0741535347838 0.8620527390246475
11.210491597600786 528.5483671549057 0.8619290970930162
11.215719152554202 525.6647115807228 0.8599580786863007
11.220946707507618 526.5932749943673 0.8606136677151205
11.226174262461035 530.980346385272 0.8638439309393253
11.23140181741445 530.3267604651562 0.8635050264831559
11.236629372367867 527.8874374601039 0.8614478458095907
11.241856927321283 525.3480553651831 0.859301823069743
11.2470844822747 521.2785365307634 0.8564047965837298
11.252312037228116 525.1463686487488 0.8598051044133359
11.257539592181532 523.9264607428636 0.8592951056378868
11.262767147134948 520.3656596193979 0.8566603032327335
11.267994702088364 518.3986555039388 0.8547335770530787
11.27322225704178 516.5096884780547 0.8529657819161406
11.278449811995197 515.7415379066022 0.8520945667719608
11.283677366948613 516.8182552146283 0.852793491863386
11.288904921902029 516.9437657865399 0.8523501576270001
11.294132476855445 515.087862787898 0.8501030705159522
11.299360031808861 510.72434357707454 0.8462854533359365
11.304587586762278 511.8546575982462 0.846741468494522
11.309815141715694 510.93447233233087 0.8459620722181622
11.31504269666911 513.3719634991974 0.8482418465442108
11.320270251622526 518.0162942145092 0.8523609304511994
11.325497806575942 518.0130956169 0.8522320728135316
11.330725361529359 519.0021047852907 0.8526934753835727
11.335952916482775 519.235953449266 0.8525051785704848
11.341180471436191 515.9396421843062 0.8498761137129983
11.346408026389607 512.764051865809 0.8479067297567375
11.351635581343023 511.4424229472722 0.8468154183114929
11.35686313629644 510.8255533955611 0.8463415239476358
11.362090691249856 510.4094875794576 0.8447961582715386
11.367318246203272 508.6286702452346 0.8434609550768553
11.372545801156688 511.5682214547243 0.8468651431760363
11.377773356110104 512.0725544929418 0.8468886695731652
11.38300091106352 515.3369256935379 0.8501486455492947
11.388228466016937 517.1812088428011 0.8510936651596034
11.393456020970353 515.7742090420209 0.849224427502016
11.39868357592377 513.7446622979198 0.8478298752253706
11.403911130877185 511.45611268212474 0.846067914417225
11.409138685830602 509.5390269506823 0.8445920514269104
11.414366240784018 509.4955606722938 0.8446498799449211
11.419593795737434 509.5886511232194 0.8441446928011613
11.42482135069085 509.8683834586491 0.8448275464926986
11.430048905644266 511.31272990472826 0.8456330598496533
11.435276460597683 512.6439374102684 0.8464765562342978
11.440504015551099 512.2350380776193 0.8461367303937042
11.445731570504515 512.6556585494951 0.8462147124269837
11.450959125457931 517.2247318220541 0.8497808499744613
11.456186680411347 522.4982745447209 0.8546083792177785
11.461414235364764 526.2570672729837 0.857568052809267
11.46664179031818 524.0381389718123 0.8555228524196196
11.471869345271596 530.464374513002 0.8605927625641374
11.477096900225012 535.5515988949627 0.8654088315909806
11.482324455178428 539.2601326489395 0.8761864063238011
11.487552010131845 542.2218525629102 0.8812944392624216
11.49277956508526 542.0884368612923 0.8829183780259483
11.498007120038677 544.2639224967145 0.8864429279049352
11.503234674992093 545.9576229488183 0.8887144622055488
11.50846222994551 547.6857668052152 0.8912251631799932
11.513689784898926 549.2399064127603 0.893890712735766
11.518917339852342 549.40505472613 0.894473722365041
11.524144894805758 546.2006054843979 0.893066021814697
11.529372449759174 541.7345102767437 0.890268820066776
11.53460000471259 536.5644657697521 0.8866297593606455
11.539827559666007 534.7382658015522 0.8859299349860452
11.545055114619423 533.9999860484336 0.8860465389534229
11.550282669572839 530.5482575379581 0.8839535102383659
11.555510224526255 529.4899570435573 0.8841959267561521
11.560737779479672 526.0594600862985 0.8818222645873043
11.565965334433088 524.034519488518 0.8809414360208677
11.571192889386504 522.2001148156437 0.8800717808903625
11.57642044433992 519.1283904141342 0.8782101887342438
11.581647999293336 516.4449085318245 0.8766875089643085
11.586875554246753 512.3743317720307 0.8734702987534178
11.592103109200169 505.3357867389935 0.867701438891936
11.597330664153585 502.03057215908325 0.8653801262392291
11.602558219107001 499.30967829297657 0.8637018118952308
11.607785774060417 496.4730802747347 0.8619895515380991
11.613013329013834 495.9438547188877 0.8625307332544192
11.61824088396725 490.39215538769287 0.8583806343791625
11.623468438920666 485.0564284216983 0.8542201223061503
11.628695993874082 482.1596078574737 0.852226880843229
11.633923548827498 478.48879404409513 0.8494568321061322
11.639151103780915 476.6016066651806 0.8482230327752089
11.64437865873433 474.85108860910697 0.8472652575938814
11.649606213687747 467.9725726139252 0.841436313404759
11.654833768641163 460.75888961758994 0.8353725741562924
11.66006132359458 455.6671936106225 0.8311271626686243
11.665288878547996 451.5242139779068 0.8274844533718662
11.670516433501412 452.55737075584085 0.8285315557077333
11.675743988454828 453.4380253681317 0.830408812368959
11.680971543408244 453.43638305890164 0.8305078376939145
11.68619909836166 452.2161377905652 0.8301873972811746
11.691426653315077 449.10471687663085 0.8284234827645665
11.696654208268493 449.03657134680157 0.8288060702880936
11.701881763221909 445.7338439748873 0.8265217322955825
11.707109318175325 442.33277580848403 0.8238761514426464
11.712336873128741 437.39991515195044 0.8190558606147437
11.717564428082158 439.04971596161994 0.8214073532770813
11.722791983035574 440.51468011436555 0.8226322968048241
11.72801953798899 443.5503217283904 0.8256319096489159
11.733247092942406 443.80705470274864 0.826580271099361
11.738474647895822 443.75589731589673 0.8267692200639261
11.743702202849239 440.8272134685459 0.8243195118705908
11.748929757802655 442.46507133222747 0.8265516497558816
11.754157312756071 443.05088145433393 0.8270616867551327
11.759384867709487 446.7684753000919 0.8307445496464673
11.764612422662903 451.3272778823423 0.8353297682554386
11.76983997761632 451.8665551228339 0.8353733999965173
11.775067532569736 452.26931837350094 0.8364367530972918
11.780295087523152 452.38672226647606 0.8362738372354572
11.785522642476568 452.99564628190427 0.8366691050592996
11.790750197429984 455.1388295033507 0.8388724230488587
11.7959777523834 458.1433404651002 0.841491503060707
11.801205307336817 460.646002052187 0.8440667669584291
11.806432862290233 466.31374791894467 0.8492958909525351
11.81166041724365 470.3483234655996 0.8523879189036201
11.816887972197065 475.12210249456484 0.8562705565810134
11.822115527150482 480.3585275438591 0.8605464407055465
11.827343082103898 482.170135548879 0.8616225281607861
11.832570637057314 484.0061098016731 0.8632804284627601
11.83779819201073 484.55423917558596 0.8641930442040038
11.843025746964146 477.5632962175422 0.858337341866138
11.848253301917563 474.4165194768342 0.8559546792471757
11.853480856870979 473.4997474563545 0.8557461735459949
11.858708411824395 470.8169484770557 0.853380144332531
11.863935966777811 470.6732757604656 0.8535468037202959
11.869163521731227 467.0117538682773 0.8507784118530433
11.874391076684644 464.7992855665001 0.8486472166151323
11.87961863163806 466.01958680905784 0.8503809847954222
11.884846186591476 465.2032298190125 0.8497710908242018
11.890073741544892 462.88266625250657 0.8474018742153709
11.895301296498308 461.8141349108062 0.846465736341149
11.900528851451725 459.2223588456165 0.8444995614082916
11.90575640640514 463.8598559434481 0.8489529065934899
11.910983961358557 467.78600355307566 0.8535193233382041
11.916211516311973 473.0302885494899 0.8582253909719687
11.92143907126539 473.88314760647705 0.8592851386732953
11.926666626218806 477.7577960021827 0.8631160803398134
11.931894181172222 480.3450060572584 0.8646033395526479
11.937121736125638 482.4475910764201 0.8668395468208775
11.942349291079054 484.5584946155763 0.8692778647584269
11.94757684603247 484.4957389541908 0.8691968014447027
11.952804400985887 485.4571645863352 0.8709396290619477
11.958031955939303 484.20720627802376 0.8701396075655046
11.963259510892719 482.1162679270221 0.868068575876758
11.968487065846135 476.93101851291254 0.8638036512614286
11.973714620799552 471.6774812975491 0.8589329421459825
11.978942175752968 470.2850227607984 0.857793807909422
11.984169730706384 470.5581592028085 0.8589196322203558
11.9893972856598 471.52014624889483 0.8601531083542384
11.994624840613216 473.8207768950879 0.8626198949536876
11.999852395566633 468.90900185906526 0.8586411464134683
12.005079950520049 469.7588779443501 0.859330715502196
12.010307505473465 470.1685110600263 0.8602079775505784
12.015535060426881 472.84173329426875 0.8628637830290676
12.020762615380297 483.38863884504593 0.8720456484932231
12.025990170333714 491.0239191456721 0.8791292549899701
12.03121772528713 500.19109894570147 0.887181435889009
12.036445280240546 513.9099010093948 0.8990449434377284
12.041672835193962 530.7214531629853 0.9142322354003564
12.046900390147378 555.1068348504639 0.9352004467954133
12.052127945100795 587.0455696410808 0.9618598148367105
12.05735550005421 630.4222057247454 0.9964648449950223
12.062583055007627 681.0791521536057 1.035781889296326
12.067810609961043 744.9823414514447 1.0835085894150567
12.07303816491446 814.0617392456959 1.1329344232654457
12.078265719867876 893.2709972641793 1.187078666341323
12.083493274821292 980.1544271087577 1.2436272487974949
12.088720829774708 1061.0087990688658 1.2944765208978166
12.093948384728124 1126.5559880792364 1.3340111440129923
12.09917593968154 1168.975027369054 1.3591550966129784
12.104403494634957 1173.9041980728412 1.3627117984665018
12.109631049588373 1146.9134327495897 1.3467776291139202
12.114858604541789 1093.6685478754036 1.3154934645571688
12.120086159495205 1031.6328098436732 1.2783722128495338
12.125313714448621 961.9345262533861 1.2342728397214056
12.130541269402038 892.146820991356 1.1891690217564195
12.135768824355454 828.0644392684048 1.1460366869012035
12.14099637930887 762.9851471098627 1.0999247581468852
12.146223934262286 710.9680276892644 1.0623750775509282
12.151451489215702 664.8470035147282 1.0274902579389493
12.156679044169119 626.04909504536 0.9974589086241035
12.161906599122535 596.2421252798857 0.9740689210828885
12.167134154075951 570.2543093987279 0.9524352589371214
12.172361709029367 546.9401182141842 0.9330645285896224
12.177589263982783 526.6072202635589 0.9160949465662798
12.1828168189362 510.02083920365396 0.9014936241133503
12.188044373889616 495.41424417572614 0.8894022143450012
12.193271928843032 487.07712833458135 0.8822919040846995
12.198499483796448 477.3380784524002 0.873419576255776
12.203727038749864 469.2227572122569 0.8665464290054445
12.20895459370328 460.30897543046666 0.8581441297313924
12.214182148656697 450.8555061217263 0.8497842631857976
12.219409703610113 445.06170910306633 0.8452325017978625
12.22463725856353 441.7025008589635 0.8423880604133757
12.229864813516945 436.09126082893215 0.8376964383010157
12.235092368470362 434.1709280882525 0.835468010586072
12.240319923423778 432.5629092322923 0.8337778525931766
12.245547478377194 430.62539545252173 0.8324296951326865
12.25077503333061 431.16971263611754 0.8333534440408215
12.256002588284026 426.19023339448205 0.8284425257103121
12.261230143237443 424.86982188287527 0.827573623755336
12.266457698190859 422.6480637936249 0.8254330384499461
12.271685253144275 425.2590730182416 0.8281855416004558
12.276912808097691 423.5132433309412 0.8273628636771018
12.282140363051107 421.1958167724698 0.825125612412483
12.287367918004524 419.2596330414685 0.8238629223489036
12.29259547295794 414.142754154709 0.8190824446928031
12.297823027911356 415.48566555314727 0.8205297089303581
12.303050582864772 416.45233970534446 0.8209425027464238
12.308278137818188 418.3267766922705 0.8220790256124864
12.313505692771605 418.9496642074161 0.8263938978640994
12.31873324772502 420.95396603232155 0.8373980851859905
12.323960802678437 423.21436671479074 0.8448592174866755
12.329188357631853 426.38175533006654 0.8519757495291954
12.33441591258527 424.3017912347973 0.8533114982897787
12.339643467538686 421.47682948320625 0.8537239352801035
12.344871022492102 416.17977847694857 0.85181393146164
12.350098577445518 413.4477100490651 0.852230867978797
12.355326132398934 414.08155899817797 0.855967341646413
12.36055368735235 411.53781330722103 0.8561972025548236
12.365781242305767 406.8321961370831 0.8532428159762762
12.371008797259183 402.5805904636997 0.8500227408621543
12.376236352212599 396.88556944262626 0.845382951743911
12.381463907166015 393.6518754143721 0.843580174551269
12.386691462119432 392.7587399668339 0.8452879721797766
12.391919017072848 389.13394024263783 0.8443484563457636
12.397146572026264 387.2517547576302 0.8448698093231528
12.40237412697968 384.18501529857764 0.8430531881951443
12.407601681933096 379.8321711973373 0.839388046088604
12.412829236886513 380.26983608038853 0.8412216394510514
12.418056791839929 375.89903874868173 0.8377698433958708
12.423284346793345 375.3098441572708 0.8380173142853878
12.428511901746761 373.2450443013059 0.8372073185003966
12.433739456700177 373.99576083371403 0.839384904071502
12.438967011653594 377.9487997448761 0.8455737368906877
12.44419456660701 376.71386100035755 0.8472916923423807
12.449422121560426 375.50094704600735 0.8465214802687095
12.454649676513842 373.7720317794103 0.8454255908769662
12.459877231467258 372.7133216811871 0.8452523074261731
12.465104786420675 370.5405716446608 0.8439577624898786
12.47033234137409 367.533834703253 0.8432302401688849
12.475559896327507 364.96216284341904 0.8414325180048189
12.480787451280923 362.9991984356166 0.8414554136308315
12.48601500623434 362.12823930220986 0.8418156840366631
12.491242561187756 361.89239210960255 0.8419850486134172
12.496470116141172 359.5795486834684 0.8404257919136776
12.501697671094588 361.13582060629494 0.8429930694753349
12.506925226048004 362.38143977293356 0.8460608556654621
12.51215278100142 359.98794442179627 0.8452903277010173
12.517380335954837 359.22874414899263 0.8454626113786772
12.522607890908253 358.66264555333294 0.8453232194770602
12.527835445861669 355.46030006610135 0.8417899618550809
12.533063000815085 358.1361940413819 0.8456976028534364
12.538290555768501 357.1853774516822 0.8463381320449058
12.543518110721918 355.5826379346321 0.8454528553046111
12.548745665675334 359.4880155973508 0.8506858666260385
12.55397322062875 359.29629261375175 0.8507874992641832
12.559200775582166 359.3714148096661 0.8513410205937679
12.564428330535582 359.69339803464874 0.8473747582606365
12.569655885488999 355.37351714505843 0.8344124248867016
12.574883440442415 355.77161174513725 0.8312972036894493
12.580110995395831 356.46467964016637 0.8291337780985416
12.585338550349247 354.8907797523059 0.8248524700139281
12.590566105302663 351.292649959419 0.8188901441388774
12.59579366025608 348.45573599812167 0.8141749707346541
12.601021215209496 344.7990002574224 0.8080314441287277
12.606248770162912 345.2642881098701 0.807937860764447
12.611476325116328 349.0832465772187 0.8116754021651579
12.616703880069744 351.392834462276 0.8139921641602094
12.62193143502316 356.27012528176675 0.818650706205528
12.627158989976577 359.64345236140724 0.8207069739242
12.632386544929993 361.3193133493656 0.8210711131026754
12.63761409988341 363.2553535344754 0.8209456742497364
12.642841654836825 365.9850038679167 0.8232833186899164
12.648069209790242 370.2433729594711 0.8271678005649873
12.653296764743658 376.60899605917797 0.8328110830611686
12.658524319697074 381.81823860560854 0.837827179245184
12.66375187465049 389.0321882660738 0.8451740191118655
12.668979429603906 394.95725212983496 0.8504315149294116
12.674206984557323 403.20805468020694 0.8585775621705299
12.679434539510739 411.46509264737307 0.8668228445921285
12.684662094464155 417.93433201519355 0.8722248085579462
12.689889649417571 420.86793646732457 0.8753275836684806
12.695117204370987 424.9259016321114 0.8787329053907461
12.700344759324404 432.0412715551793 0.8854546705216557
12.70557231427782 435.00881430820033 0.8881808211371656
12.710799869231236 435.4643792055357 0.8880341317419237
12.716027424184652 434.68013508347667 0.886874510189092
12.721254979138068 432.1958036521013 0.8848452286711468
12.726482534091485 432.6403224193433 0.8841036589265872
12.7317100890449 436.1766819341236 0.8875801426071676
12.736937643998317 439.2739085638164 0.8906492586835628
12.742165198951733 449.16279663884353 0.8998023338563813
12.74739275390515 469.67199750682454 0.9203614048797167
12.752620308858566 492.4952751055903 0.9413794244481156
12.757847863811982 515.1817106497434 0.9618746491821111
12.763075418765398 530.7420878201646 0.976310844768269
12.768302973718814 534.3472145173168 0.9787407272154612
12.77353052867223 532.6225574904224 0.9764674195319876
12.778758083625647 529.5646828235415 0.9732735446021005
12.783985638579063 520.5539246122006 0.9640295057522713
12.789213193532479 519.140393019355 0.9623389438507113
12.794440748485895 515.7007706451377 0.9589807001953231
12.799668303439312 522.8840426120429 0.9649215975608538
12.804895858392728 536.0821995643213 0.977119808217815
12.810123413346144 551.5310302989977 0.9907570778132919
12.81535096829956 571.0942789821131 1.0073063783268332
12.820578523252976 598.8843276053684 1.031607133684958
12.825806078206393 631.9076625943479 1.0595057674602726
12.831033633159809 665.2011950497247 1.086720475105861
12.836261188113225 701.3569557979673 1.1158385204688581
12.841488743066641 723.3283965366467 1.132881760383543
12.846716298020057 733.2513712106113 1.1405493028292508
12.851943852973474 724.5437888187707 1.1336693986957278
12.85717140792689 697.9867881304691 1.1123394417872972
12.862398962880306 655.242625346786 1.0773194470903922
12.867626517833722 605.6501563012234 1.035621738388072
12.872854072787138 560.0166011081559 0.9955869338494748
12.878081627740555 523.95300021941 0.9631054219791185
12.88330918269397 494.9465302450229 0.9364866278392906
12.888536737647387 469.4940007454654 0.911917340967995
12.893764292600803 449.8139614578266 0.8920513399683507
12.89899184755422 438.3680458143179 0.8808942648711805
12.904219402507636 432.4836303920541 0.8744642130386363
12.909446957461052 425.4521296597348 0.8672233783953789
12.914674512414468 418.8390583294845 0.8601755067832841
12.919902067367884 411.8437890738329 0.8520370452659702
12.9251296223213 409.9398153138636 0.8499364958806248
12.930357177274717 410.83954230245126 0.8501210887720763
12.935584732228133 407.9339281940439 0.8460097423465675
12.940812287181549 402.0024523780272 0.8396623351543593
12.946039842134965 399.14140050635064 0.8362000232688741
12.951267397088381 395.82751802917466 0.8326179239651105
12.956494952041798 396.4653773782905 0.8337644888414977
12.961722506995214 398.12061758075725 0.8347156556861878
12.96695006194863 395.1246894397363 0.8317460047310692
12.972177616902046 393.35441975641146 0.8297847297428689
12.977405171855462 385.61070121375724 0.820827835306198
12.982632726808879 382.04081497836773 0.8174369475197498
12.987860281762295 380.9266610799456 0.8164311662058477
12.993087836715711 378.7802445536202 0.8145046258384041
12.998315391669127 378.28028967598874 0.8149441806728571
13.003542946622543 376.45250060272883 0.8134454869526659
13.00877050157596 374.17386326490634 0.8113932476350161
13.013998056529376 377.49161281111645 0.8142034566644218
13.019225611482792 378.81831744916894 0.8148702992486065
13.024453166436208 379.1240266411279 0.8145275511367562
13.029680721389624 378.8419099348485 0.8142572831960533
13.03490827634304 376.2567358057275 0.8109100060252921
13.040135831296457 377.21815421570653 0.8125158737161114
13.045363386249873 385.0620091300139 0.821198559901339
13.05059094120329 391.72718812283006 0.8286070725901138
13.055818496156705 395.14086623672307 0.8325759036312447
13.061046051110122 401.4663632073465 0.8390562184183394
13.066273606063538 408.81845800070846 0.8462460754838663
13.071501161016954 421.35614557828194 0.8589234973482017
13.07672871597037 433.29011967170493 0.8704919331960792
13.081956270923786 447.39294307772286 0.8839976231480873
13.087183825877203 461.5072617119464 0.8977451472448009
13.092411380830619 482.1445672495909 0.9168870316714194
13.097638935784035 507.54884426064797 0.9405084643129286
13.102866490737451 532.2936301568444 0.9632791001987592
13.108094045690867 555.4526478802863 0.983597466897388
13.113321600644284 577.901334040262 1.0035380860396519
13.1185491555977 591.6694799853428 1.0154391640048668
13.123776710551116 610.015458105263 1.030803845012108
13.129004265504532 620.1265735827623 1.039757117296265
13.134231820457948 626.7943382312028 1.0453328433983846
13.139459375411365 630.9849509422703 1.0491116591657208
13.14468693036478 632.9244366579359 1.0509374449088158
13.149914485318197 633.9201663561811 1.051711526112586
13.155142040271613 626.2160501311126 1.0454756158755047
13.16036959522503 617.6162891501067 1.0384119218531795
13.165597150178446 604.8193156939702 1.027737568540791
13.170824705131862 586.6819984649931 1.012611150762285
13.176052260085278 571.6269805928047 1.0001495873067539
13.181279815038694 552.7844116170852 0.9837338932157541
13.18650736999211 535.7204408773799 0.9688103813124984
13.191734924945527 516.3382951364232 0.9514078249391015
13.196962479898943 498.9461877776411 0.9351870810381248
13.202190034852359 486.71113467601566 0.9242091615335195
13.207417589805775 476.3126824803558 0.9142149102483416
13.212645144759191 463.06628369501954 0.9014688598279562
13.217872699712608 450.943057295557 0.8898011381768114
13.223100254666024 441.81495558535926 0.8806643814489934
13.22832780961944 431.42993036968244 0.8704087949129209
13.233555364572856 419.32162468282047 0.8583805178281176
13.238782919526273 409.16682335153314 0.8484663975569742
13.244010474479689 396.564757589844 0.835825716289556
13.249238029433105 390.0877951891621 0.82973728084432
13.254465584386521 385.25973539312065 0.824825427797842
13.259693139339937 378.463219695654 0.8186177159475112
13.264920694293354 373.26097818128125 0.813479579205905
13.27014824924677 367.5075241466343 0.8067333774189207
13.275375804200186 361.8359939788545 0.8002080976742274
13.280603359153602 359.0764533888743 0.7970628599990287
13.285830914107018 356.06626997788663 0.7939952734530976
13.291058469060435 353.10349126525574 0.7913320498605898
13.29628602401385 352.4568010155354 0.790530976449784
13.301513578967267 353.2770511629837 0.7907150607516901
13.306741133920683 348.9550573605897 0.7867976497110973
13.3119686888741 345.1898580202765 0.7844208286567119
13.317196243827516 340.1918323433417 0.7793687180932288
13.322423798780932 336.935517573964 0.7759081476140771
13.327651353734348 337.97410265771214 0.7754996303416748
13.332878908687764 339.70215418564305 0.7774364003091874
13.33810646364118 338.1780263658342 0.7760600980931582
13.343334018594597 337.0392141551925 0.7753971169371102
13.348561573548013 336.0750969940074 0.7740092070454923
13.353789128501429 337.8842267782092 0.7752216188103392
13.359016683454845 338.10335729434934 0.774706426509711
13.364244238408261 338.24135420506076 0.7739067729640785
13.369471793361678 343.8010562979985 0.7807723138134554
13.374699348315094 349.1258083213791 0.7880439271951766
13.37992690326851 354.1327715715991 0.7936195112386245
13.385154458221926 360.79969403207315 0.8000006378646062
13.390382013175342 365.2370274012794 0.8046345915074229
13.395609568128759 367.6796178219475 0.80693878314709
13.400837123082175 371.0920323538401 0.8096811624869688
13.406064678035591 368.2249594046823 0.8067586187255253
13.411292232989007 366.16424289222533 0.8049980916917233
13.416519787942423 361.94221425269006 0.8022227036050841
13.42174734289584 360.46229766158865 0.8011574690363654
13.426974897849256 359.39770391271696 0.7997082338012335
13.432202452802672 356.79749768867174 0.7967252283797618
13.437430007756088 350.13477897337265 0.7891484605335913
13.442657562709504 342.76023959019585 0.781725525843533
13.44788511766292 335.25788160001326 0.7734216698118459
13.453112672616337 330.0503774626025 0.767292055972358
13.458340227569753 327.91436900344684 0.7632297979417247
13.46356778252317 325.87581283717606 0.7608444417236284
13.468795337476585 325.032917531134 0.7594533381612948
13.474022892430002 325.72802611439977 0.7602839312037091
13.479250447383418 323.43734249302946 0.7586433868920076
13.484478002336834 325.78633827736 0.7616762175151596
13.48970555729025 325.49123078408786 0.762505010463762
13.494933112243666 325.16949294915696 0.7628352874679533
13.500160667197083 323.3402537499203 0.7597894676448681
13.505388222150499 318.8345037977928 0.7550344452849413
13.510615777103915 316.6607143507659 0.751527711876084
13.515843332057331 316.3154291398678 0.7507058565660746
13.521070887010747 319.50785814681774 0.7544166348511093
13.526298441964164 323.4827524165565 0.7590985229722211
13.53152599691758 325.24007496346826 0.7610108436054853
13.536753551870996 326.6845799058783 0.7633235960648992
13.541981106824412 325.4980244618492 0.7623400503877775
13.547208661777828 325.6505894692763 0.7617736475105878
13.552436216731245 323.9801492486714 0.7599381124597835
13.55766377168466 323.7333336380522 0.759180548947989
13.562891326638077 321.81513873864316 0.7569034841375363
13.568118881591493 321.48899854732366 0.7572237518687063
13.57334643654491 325.1962567323709 0.7621931042670578
13.578573991498326 326.2673911400668 0.7645091304445242
13.583801546451742 325.99050549038816 0.7646767101459864
13.589029101405158 323.262823429939 0.7615795943233029
13.594256656358574 318.0921042908347 0.7553428341324963
13.59948421131199 315.64740107302896 0.7524706796417052
13.604711766265407 311.78570700360564 0.746941203661805
13.609939321218823 310.2742535262608 0.7454008202650602
13.615166876172239 310.11026800640013 0.7461718446437322
13.620394431125655 307.2814218651889 0.743429771571983
13.625621986079071 308.1165774966092 0.7443759508559965
13.630849541032488 307.6675946439275 0.7428160995863136
13.636077095985904 309.36935017617526 0.744891605397292
13.64130465093932 311.8611880703821 0.7474995123969499
13.646532205892736 314.7767946127318 0.7515896616325674
13.651759760846153 316.4544963884942 0.7539851868619534
13.656987315799569 316.25696136514824 0.7543367520236459
13.662214870752985 318.42091048783726 0.7571496669583495
13.667442425706401 316.6739092394906 0.7546366089010347
13.672669980659817 316.9828528307301 0.7542693477595029
13.677897535613234 315.4606146725502 0.7506584150003957
13.68312509056665 315.7887332782816 0.7509037358861237
13.688352645520066 319.5537205242183 0.7550969839178424
13.693580200473482 322.39514034854625 0.7595237873671155
13.698807755426898 326.2860111786518 0.7641881534745271
13.704035310380315 327.4494743860043 0.7650241988265255
13.70926286533373 325.46579239995265 0.7635937853571417
13.714490420287147 321.2716409970473 0.7576475984031076
13.719717975240563 317.96294800512305 0.7553990498703733
13.72494553019398 319.1299308963537 0.7574081426496303
13.730173085147396 317.55994637723995 0.756627601759434
13.735400640100812 315.4198429266438 0.753915953119588
13.740628195054228 315.35660357566655 0.7528426570980679
13.745855750007644 315.65402711953953 0.7528773170127697
13.75108330496106 317.464665190284 0.7543520831054856
13.756310859914477 316.16701816335575 0.7522441951329557
13.761538414867893 311.0149368914078 0.7469715983621944
13.766765969821309 311.2708173625486 0.7471371366817573
13.771993524774725 315.0461889246277 0.7518489276745278
13.777221079728141 319.54404983593577 0.7577582873608016
13.782448634681558 321.6749728494156 0.7601220554499251
13.787676189634974 323.58626288614164 0.763037583380385
13.79290374458839 325.52505263514774 0.7649854868392976
13.798131299541806 329.1714968070311 0.7677019239248534
13.803358854495222 333.2767200115519 0.7719831658115979
13.808586409448639 340.33886217366717 0.7791556150053713
13.813813964402055 347.79293749174997 0.78749112471023
13.819041519355471 355.2915744687592 0.795649942450106
13.824269074308887 362.3109060403929 0.8029442587615142
13.829496629262303 367.6910020393569 0.8081583076100326
13.83472418421572 372.85013947876365 0.8132350048577285
13.839951739169136 384.7674020969804 0.8255755650940865
13.845179294122552 395.6448872417601 0.8369732236940984
13.850406849075968 410.2060702001034 0.8522935072413448
13.855634404029384 425.36778753090675 0.867473013989264
13.8608619589828 435.42683884322855 0.8779861202539542
13.866089513936217 446.26093871350406 0.8880919978281759
13.871317068889633 452.8634479562313 0.8944457204927609
13.87654462384305 457.7884902612539 0.8994930099869084
13.881772178796465 458.3267068018102 0.8991616504579577
13.886999733749882 458.2431387929199 0.8991312638132093
13.892227288703298 450.2036858990187 0.8912552980408477
13.897454843656714 439.4617531079498 0.8805368362110529
13.90268239861013 429.91773118782356 0.8719118933719384
13.907909953563546 417.2661888008586 0.8593910048172569
13.913137508516963 404.932752418368 0.8464891750536202
13.918365063470379 393.59750148597584 0.8346996897904779
13.923592618423795 382.14892705573044 0.8227595677007971
13.928820173377211 372.06299133642585 0.8130546413479673
13.934047728330627 363.26190214617276 0.8046213655885124
13.939275283284044 358.65506727609926 0.7996895399268613
13.94450283823746 353.99728304284145 0.7944408049674395
13.949730393190876 350.07452886203095 0.7903873650801306
13.954957948144292 345.5352335472544 0.7842562928962864
13.960185503097708 341.84414757307314 0.7812002442637648
13.965413058051125 338.5115270034857 0.7770013419498931
13.97064061300454 336.09836068747984 0.7745808113902408
13.975868167957957 331.78720808902057 0.7706716494600794
13.981095722911373 326.65629156989553 0.7641357192431687
13.98632327786479 325.38867211273833 0.7630361552953958
13.991550832818206 323.89656175794636 0.7609197405196068
13.996778387771622 322.7807550034251 0.7588144794296677
14.002005942725038 322.118906320154 0.7591198981930062
14.007233497678454 322.36844088541085 0.7606741422459956
14.01246105263187 321.99511927016465 0.75996825343751
14.017688607585287 325.1599859146464 0.7641027306067385
14.022916162538703 330.29028616680074 0.7682916497163699
14.028143717492119 334.7298375299724 0.7723134613727257
14.033371272445535 336.505269109801 0.7743669938343533
14.038598827398951 340.47992417784974 0.7790613970025603
14.043826382352368 344.1360681874675 0.7835082245114542
14.049053937305784 346.2888672778806 0.7857933588546688
14.0542814922592 347.5751640591346 0.786359786894782
14.059509047212616 351.0553168725043 0.7898726181525068
14.064736602166032 352.9314488427842 0.79166784803949
14.069964157119449 355.0168185673393 0.7939881267048281
14.075191712072865 354.90577954544995 0.7942159250701121
14.080419267026281 354.8417646922808 0.7943737769244996
14.085646821979697 359.1903123251378 0.799625215191996
14.090874376933114 362.82252249185467 0.8035679238885021
14.09610193188653 364.4123959324574 0.8050343026970168
14.101329486839946 364.75025758515716 0.8048711646452392
14.106557041793362 362.5524863654909 0.8024854423715151
14.111784596746778 359.72948967799294 0.7989767196914125
14.117012151700195 359.6491158162964 0.7990938343344034
14.12223970665361 358.6354833899527 0.798923265158858
14.127467261607027 356.46699542127124 0.7973295108204853
14.132694816560443 353.68201143337456 0.7953189687844573
14.13792237151386 351.9926579015013 0.7934169331396026
14.143149926467276 351.3586633345797 0.7915683707011311
14.148377481420692 352.8803048498145 0.7929296701950465
14.153605036374108 354.58981581398916 0.7950093330088194
14.158832591327524 351.3070209074569 0.7911647455384844
14.16406014628094 352.0569415609024 0.7925276802532651
14.169287701234357 349.10360341495874 0.7889947594427035
14.174515256187773 348.0187949195266 0.7866727138080717
14.179742811141189 345.85102785786785 0.7841217098124433
14.184970366094605 344.5869419897376 0.7831009673371875
14.190197921048021 338.8838907534259 0.7773873793456013
14.195425476001438 335.2950381881753 0.7739276019229944
14.200653030954854 333.30968972152004 0.7712893279257401
14.20588058590827 336.4156519174861 0.7746104440243029
14.211108140861686 342.452277539508 0.7814372183506499
14.216335695815102 344.4047869275441 0.7833913294524866
14.221563250768519 343.98766396072256 0.7820904440836706
14.226790805721935 340.70217117821653 0.7778914103569057
14.232018360675351 335.054799161804 0.7695868536624544
14.237245915628767 336.06925091290356 0.770999161971303
14.242473470582183 338.1408608022009 0.7723633537807998
14.2477010255356 339.53824260949074 0.7733759071819047
14.252928580489016 342.3139155303405 0.7770304904244267
14.258156135442432 343.1528702738382 0.7776189417847457
14.263383690395848 350.3556419107191 0.7859526213433222
14.268611245349264 358.84783304460314 0.7958887783935269
14.27383880030268 363.8498214507216 0.8002552883565652
14.279066355256097 368.33766358968575 0.805356306648024
14.284293910209513 374.8475838217427 0.8118828930258533
14.28952146516293 385.6400188869572 0.822386101643673
14.294749020116345 393.4148405945546 0.8302812480216614
14.299976575069762 400.8149265204352 0.837619880938143
14.305204130023178 403.9786837190247 0.8403174383987282
14.310431684976594 407.74227180923515 0.8445676170670271
14.31565923993001 410.055782728275 0.8467581476392847
14.320886794883426 411.64108297787027 0.8488390829083803
14.326114349836843 410.5629497638851 0.8480621604949733
14.331341904790259 410.05067055254085 0.8466158546470619
14.336569459743675 409.2806938908332 0.8461005478121708
14.341797014697091 406.13432213823836 0.8429368674450921
14.347024569650507 405.0934684116116 0.8422757132448556
14.352252124603924 402.10506625874496 0.839996866396458
14.35747967955734 401.4830495644922 0.8393210802966709
14.362707234510756 399.5876351567341 0.8373714469107477
14.367934789464172 399.84264214641837 0.8381141734005648
14.373162344417588 401.7562396342559 0.8397713584459644
14.378389899371005 402.59848539518606 0.841065544970408
14.38361745432442 404.870484416217 0.8430540622258224
14.388845009277837 403.73566762331893 0.8410506066709127
14.394072564231253 397.4398214116704 0.8348360247405704
14.39930011918467 394.1779369835003 0.8317364523791966
14.404527674138086 387.66553227979176 0.8247270440486236
14.409755229091502 385.5908734920897 0.8227188933726285
14.414982784044918 380.53602548678293 0.8169284110098949
14.420210338998334 377.43945626947755 0.8136907223307692
14.42543789395175 375.4833199695642 0.8122869681193396
14.430665448905167 375.7167989664531 0.8127808131416602
14.435893003858583 377.00949458533586 0.8146651478661541
14.441120558811999 377.9010197850601 0.8156540904191123
14.446348113765415 377.8657280047027 0.8157690137369072
14.451575668718831 377.802484946347 0.8157613139940771
14.456803223672248 384.8945207513857 0.8239071030083259
14.462030778625664 397.59566248152277 0.8365785498040123
14.46725833357908 414.966938390576 0.8542310522239238
14.472485888532496 441.4285184477276 0.8801703132571495
14.477713443485912 473.45160991170786 0.9113236728307045
14.482940998439329 509.9909850850347 0.9455323637165861
14.488168553392745 541.6016691640491 0.9738017703180918
14.493396108346161 560.2451047474717 0.9901753379154276
14.498623663299577 560.9044126547371 0.9908001726544092
14.503851218252994 541.256883704211 0.9733956347277165
14.50907877320641 510.18769790175736 0.9454615984050894
14.514306328159826 472.3194403895153 0.909601320317109
14.519533883113242 431.84385928408335 0.8696978197845315
14.524761438066658 399.7918445650944 0.8369185568478493
14.529988993020075 376.7556660567949 0.8138565908053808
14.53521654797349 362.01551697724 0.798156259914868
14.540444102926907 356.7679482906667 0.7937610902831554
14.545671657880323 351.1640627824734 0.7874230376037437
14.55089921283374 344.88994062768916 0.7808376789285609
14.556126767787156 340.2086865692126 0.7755442562574183
14.561354322740572 335.62523003236805 0.770434080766057
14.566581877693988 333.485257067549 0.7683019189090243
14.571809432647404 333.1887576555595 0.7686148584436581
14.57703698760082 329.8868861530998 0.7637916867923166
14.582264542554237 332.4836959345864 0.7658773183188728
14.587492097507653 333.30432970730277 0.7667185144034249
14.592719652461069 336.13819241986056 0.7692059892906088
14.597947207414485 336.934724702496 0.770094943500825
14.603174762367901 336.1630805318517 0.7697611314950823
14.608402317321318 335.8078255717223 0.7688636343476901
14.613629872274734 333.2915531784798 0.7662709070914123
14.61885742722815 333.7226782760464 0.7661932412773639
14.624084982181566 332.3044763249405 0.7639762399455926
14.629312537134982 333.1513777589814 0.7647504789649509
14.634540092088399 337.2122450071375 0.7692428450249397
14.639767647041815 339.03774246790624 0.7719828167455954
14.644995201995231 338.2766353480693 0.7712940822760952
14.650222756948647 337.20599704508106 0.7695274892768745
14.655450311902063 335.8201763037939 0.7673857149609962
14.66067786685548 336.0362580812597 0.7673102867109061
14.665905421808896 338.17763724012815 0.7700508138368299
14.671132976762312 336.2113330191793 0.7674365736657258
14.676360531715728 332.50437094389986 0.7632521653306011
14.681588086669144 328.540520197995 0.7586076250018102
14.68681564162256 327.6132202343802 0.7585509102402137
14.692043196575977 325.5332203543713 0.7555121483013028
14.697270751529393 319.91779787800533 0.7487970078777955
14.70249830648281 320.50706256637835 0.748696481859283
14.707725861436225 319.850794805582 0.7474553951304576
14.712953416389642 322.77561163488934 0.7518090349271968
14.718180971343058 321.3676144383493 0.7505364564180447
14.723408526296474 321.79139640898546 0.7510507633806716
14.72863608124989 326.7164866757171 0.7568829864705445
14.733863636203306 328.53870351466804 0.7585576260340174
14.739091191156723 332.2822201815095 0.7622419617716525
14.744318746110139 330.23482069536465 0.7603951946415899
14.749546301063555 330.51513975365884 0.7609957879039149
14.754773856016971 328.9725977705557 0.7597638748778038
14.760001410970387 329.79681412318865 0.7617384709468809
14.765228965923804 332.6760281859165 0.7646311402541973
14.77045652087722 334.8743519610288 0.7662732938944866
14.775684075830636 337.32327896266753 0.7679355792959569
14.780911630784052 336.48318688132196 0.7665693664339102
14.786139185737468 339.0665681576286 0.7690405944472299
14.791366740690885 342.3803250972362 0.7733117797540596
14.7965942956443 345.94031969976317 0.7779398962013548
14.801821850597717 348.7320919617373 0.781240342976889
14.807049405551133 350.5136996042514 0.7820001485842727
14.81227696050455 355.6918771347843 0.7874958321001458
14.817504515457966 363.2456233369642 0.7948835008723667
14.822732070411382 375.17251570046847 0.807275745145529
14.827959625364798 385.58796325212154 0.8185461295914425
14.833187180318214 395.7858551485762 0.8292457018288514
14.83841473527163 404.7133548056921 0.8380417271871343
14.843642290225047 409.6413376656726 0.8431644133627744
14.848869845178463 415.98226030002905 0.8492560497770151
14.854097400131879 425.1595320056455 0.8583670319934992
14.859324955085295 431.2825336726273 0.8648317764818552
14.864552510038711 433.4115129660278 0.8662429676961709
14.869780064992128 431.359461256169 0.8647170526573937
14.875007619945544 427.5069075663944 0.8610631440617842
14.88023517489896 422.9119571309175 0.8562197114008285
14.885462729852376 417.1453225227421 0.8510063183858101
14.890690284805792 406.2157293952056 0.83991292962121
14.895917839759209 397.4661907588058 0.8308772286093697
14.901145394712625 390.69631587775945 0.8250651563345501
14.906372949666041 389.06769405581235 0.8237336360178673
14.911600504619457 385.1573580061363 0.8198108460591059
14.916828059572873 381.3308456216488 0.8158443958377631
14.92205561452629 373.07460850952793 0.8064989496799774
14.927283169479706 368.2587694784919 0.8015513536760334
14.932510724433122 365.46565658803866 0.7983181342236034
14.937738279386538 362.5872361557299 0.7948531764693189
14.942965834339955 361.14643259803876 0.7933233094683654
14.94819338929337 360.37941066961224 0.7936123913759624
14.953420944246787 358.430679083985 0.791794135487821
14.958648499200203 357.35034025236155 0.7907099668484576
14.96387605415362 357.0899939858665 0.7897648606293255
14.969103609107036 357.7576418308028 0.7899382672270853
14.974331164060452 363.0852370762532 0.7953307307691758
14.979558719013868 367.305269366415 0.7994588479347641
14.984786273967284 372.27392092200756 0.8046948275691946
14.9900138289207 377.0490472294357 0.8100042129075302
14.995241383874117 384.937591951658 0.8183562812955484
15.000468938827533 389.95377874707435 0.8235894962958915
15.005696493780949 394.4953322096287 0.8281183423006316
15.010924048734365 395.3728784811986 0.8296540576478191
15.016151603687781 397.25318674197734 0.8320130138653746
15.021379158641198 401.5086655994533 0.8362386963155836
15.026606713594614 403.225114102349 0.8374208585693751
15.03183426854803 405.6877238544231 0.8399005541465439
15.037061823501446 404.96494751905965 0.8398884592807017
15.042289378454862 404.20186300588057 0.839679942733027
15.047516933408279 400.3853764130251 0.8364885181310445
15.052744488361695 394.7128716787942 0.8299798279742762
15.057972043315111 385.7092449629981 0.8207904493540438
15.063199598268527 376.14005760263467 0.8102803476494839
15.068427153221943 369.23873698227226 0.8035301350631103
15.07365470817536 366.09470240751205 0.7998322813813985
15.078882263128776 363.5273081731776 0.7968791453616003
15.084109818082192 358.16869237337056 0.7903507045115247
15.089337373035608 354.11590313112396 0.7863361350421033
15.094564927989024 349.2982857104934 0.7810195042368259
15.09979248294244 346.9663127100498 0.7793763836569563
15.105020037895857 344.7707177478186 0.7780061592150829
15.110247592849273 340.09864640320393 0.7731007327856025
15.11547514780269 338.25731921603085 0.7717757456160753
15.120702702756105 333.58422207186703 0.7666818658516429
15.125930257709522 330.64330982002105 0.7623193091987321
15.131157812662938 327.6888822215151 0.7584924292008468
15.136385367616354 325.9834251687213 0.7566032793602716
15.14161292256977 323.8463308380322 0.7546710229990591
15.146840477523186 320.08537117187717 0.7511274294059178
15.152068032476603 319.0646092194185 0.7501565563531282
15.157295587430019 316.5062298518649 0.7469588150560299
15.162523142383435 315.8845874970614 0.7467800512244076
15.167750697336851 312.51920660618646 0.7426362947068824
15.172978252290267 310.30299756713316 0.7400076881473832
15.178205807243684 308.58715040195096 0.7388943270553945
15.1834333621971 305.90217354996526 0.734219283957778
15.188660917150516 304.1044444887484 0.7326660680248508
15.193888472103932 300.25050042919196 0.7285786542525919
15.199116027057348 299.1465303086171 0.7270350649289978
15.204343582010765 300.29209299997484 0.7288407290281352
15.20957113696418 303.6440637558308 0.7315903052390623
15.214798691917597 304.6108298821373 0.7327428253248561
15.220026246871013 302.6434134961802 0.730864187056053
15.22525380182443 299.6760775405246 0.7274682657534424
15.230481356777846 297.2772146164296 0.72500218003849
15.235708911731262 296.5323683197747 0.7243784010407792
15.240936466684678 295.9375577140499 0.7233709366286531
15.246164021638094 294.4223325023073 0.7222178882480169
15.25139157659151 295.70118213197065 0.7239888773152008
15.256619131544927 297.6910716472398 0.7279816305385455
15.261846686498343 295.8249668499918 0.7258124049079534
15.267074241451759 294.94565720208 0.7249912403817085
15.272301796405175 295.28649593195297 0.7245067255549398
15.277529351358591 293.3652972226477 0.7216616651940988
15.282756906312008 291.765318018818 0.718860995882137
15.287984461265424 288.7965217658951 0.7147635950665115
15.29321201621884 287.74260512116564 0.7136794873002575
15.298439571172256 289.40066291457373 0.7155899493762522
15.303667126125672 289.8883485980004 0.7161821296068753
15.308894681079089 291.8936096540232 0.7180190511130528
15.314122236032505 291.18206938874187 0.7177489852451926
15.319349790985921 290.50782127848856 0.7168608449405531
15.324577345939337 293.77207374760155 0.7207456491805612
15.329804900892753 293.0447779356712 0.7201808636190196
15.33503245584617 295.9309298404439 0.7239473812183875
15.340260010799586 295.06976134197964 0.7237553996529309
15.345487565753002 295.9024743069395 0.725144879005457
15.350715120706418 298.3272466957247 0.7277783965621942
15.355942675659835 302.6759894550208 0.7330403739604752
15.36117023061325 306.2504851681635 0.7374061045164586
15.366397785566667 305.96327235810855 0.7353136715215682
15.371625340520083 306.48850711959784 0.7345128848318621
15.3768528954735 306.99972831962697 0.7350286428657445
15.382080450426916 307.88493584073325 0.7355698466928121
15.387308005380332 312.68613343144347 0.74161718477873
15.392535560333748 319.5852813672788 0.749725892784214
15.397763115287164 323.06938990120074 0.7625578039590377
15.40299067024058 327.48645379062714 0.7754555313667323
15.408218225193997 324.1247903064939 0.7765775282859357
15.413445780147413 323.2048272058199 0.7795157370256648
15.418673335100829 320.9423792421941 0.7811535106953353
15.423900890054245 321.7024205176486 0.7854245962205576
15.429128445007661 323.70462740730653 0.7916278924867978
15.434355999961078 324.3821409152023 0.7944958431511221
15.439583554914494 323.83995133215745 0.7958870886120145
15.44481110986791 320.82587967710725 0.7942279637569528
15.450038664821326 319.85204720401435 0.795633591053445
15.455266219774742 314.2231273508802 0.7914877446939717
15.460493774728159 310.72318968562314 0.7898334725075781
15.465721329681575 310.7390392739461 0.7927948891363096
15.470948884634991 309.84191123695786 0.7949076462685428
15.476176439588407 310.8748393702507 0.7980830859813444
15.481403994541823 310.8635615583294 0.799588216494879
15.48663154949524 308.59442439666196 0.7986089598153652
15.491859104448656 310.49974649232985 0.8017502362458763
15.497086659402072 308.3399109547543 0.8013946920966409
15.502314214355488 307.7358548732422 0.8022002187456883
15.507541769308904 306.3076435199265 0.8022571013764441
15.51276932426232 302.1788809229203 0.7998480083756923
15.517996879215737 302.0100728267734 0.8013666844685551
15.523224434169153 301.2915403777268 0.8036372324972486
15.52845198912257 304.0167306265088 0.8093657986743618
15.533679544075985 302.92508263905955 0.8101925117814655
15.538907099029402 304.4090755654391 0.8134020966343231
15.544134653982818 305.6588980021068 0.8155616072218864
15.549362208936234 305.9800016203253 0.8166247139945098
15.55458976388965 307.3261546979617 0.8196636210374317
15.559817318843066 308.06281895642576 0.8225558084179301
15.565044873796483 311.5910069127377 0.8289880847781533
15.570272428749899 314.9930750403217 0.8340547336101846
15.575499983703315 317.5415365862078 0.8389879019810806
15.580727538656731 320.43252776305934 0.844295019253568
15.585955093610147 322.0808044298552 0.848782092507978
15.591182648563564 324.02146896737247 0.8524858978307107
15.59641020351698 323.90101661404674 0.855388324129992
15.601637758470396 323.5496576621573 0.8567041044874988
15.606865313423812 319.57981143478617 0.8523538888278724
15.612092868377228 317.7613269082557 0.8520636177209732
15.617320423330645 318.4349759049086 0.8540494536610836
15.62254797828406 317.46983165055485 0.854469007620179
15.627775533237477 319.17356351484915 0.8576600852334495
15.633003088190893 318.7115207339174 0.8575275958440739
15.63823064314431 315.9062964651035 0.851168698670961
15.643458198097726 312.28313196482355 0.8338747872602369
15.648685753051142 312.2713977735158 0.8277713442626526
15.653913308004558 311.9766726095829 0.8229104656794399
15.659140862957974 313.18664445866307 0.820943530626517
15.66436841791139 313.12323716928165 0.8174125105062608
15.669595972864807 314.3346547785236 0.8159234113218525
15.674823527818223 313.66314698725216 0.8124084062839306
15.680051082771639 316.9510639536145 0.8156662431955441
15.685278637725055 315.84802418377143 0.8133419178998262
15.690506192678471 313.4401283625596 0.8086681216245197
15.695733747631888 310.63494979679155 0.8033749838073755
15.700961302585304 303.81332657957324 0.7925986471129325
15.70618885753872 303.8196170322994 0.7916113076909186
15.711416412492136 303.7434455385895 0.7908996798024495
15.716643967445552 307.0014100723137 0.7931828733811671
15.721871522398969 309.0749207166376 0.7947514083399583
15.727099077352385 309.7066982095962 0.7948159388286944
15.732326632305801 308.89325700267733 0.7935542257957573
15.737554187259217 308.1846135494163 0.7933019748586101
15.742781742212633 309.05985600986276 0.793901496743508
15.74800929716605 313.4644432035054 0.7986440159599276
15.753236852119466 314.71196007067203 0.7985589371297259
15.758464407072882 318.3373169630893 0.8000652448192772
15.763691962026298 313.29450642132457 0.7925595748083737
15.768919516979715 313.2557487107589 0.7912204289368336
15.77414707193313 314.856623171901 0.7929172895114999
15.779374626886547 315.6799517438979 0.7937362320792528
15.784602181839963 319.3591877610385 0.7967502515592649
15.78982973679338 321.66137871226516 0.799199166138681
15.795057291746796 324.339952398664 0.8018074432381727
15.800284846700212 328.87761178830533 0.8063205380177791
15.805512401653628 327.3207567319436 0.8038274586586294
15.810739956607044 330.5098168085676 0.8076014385839015
15.81596751156046 329.74085474370486 0.8062952500405058
15.821195066513877 328.9710792566066 0.8051509668798258
15.826422621467293 329.7872468067246 0.8050615139645874
15.831650176420709 328.82479252332934 0.8029109835591347
15.836877731374125 327.35945204038654 0.8006467370544158
15.842105286327541 324.0257017240389 0.7964371365929157
15.847332841280958 323.3466417647262 0.7955313803240152
15.852560396234374 321.6796250449803 0.7945913854798904
15.85778795118779 320.36758616864057 0.7929934384642925
15.863015506141206 319.02496756156035 0.7910110018131384
15.868243061094622 315.5331239284295 0.7861763453736467
15.873470616048039 312.1568696091667 0.7818218786963331
15.878698171001455 309.768358525866 0.7769508148814768
15.883925725954871 309.3441134992107 0.7746783954598502
15.889153280908287 307.73010239746066 0.7713408598929816
15.894380835861703 312.16417888446136 0.7773362203364445
15.89960839081512 313.2355507322181 0.7797460402077655
15.904835945768536 315.3041072404148 0.7827531674433079
15.910063500721952 313.25611539622537 0.7797081642561403
15.915291055675368 307.6114105162046 0.7718001978574069
15.920518610628784 304.6940721301698 0.768410184224165
15.9257461655822 306.082816383288 0.7699444317200824
15.930973720535617 309.3012515963659 0.7741313439192117
15.936201275489033 308.565792797269 0.7723705995911085
15.94142883044245 308.1256487977336 0.7715984681440252
15.946656385395865 306.2220907075471 0.7684989176391924
15.951883940349282 304.3890018451053 0.7662405384823064
15.957111495302698 304.8572217558139 0.7665338924457213
15.962339050256114 304.631271792285 0.7673616418659486
15.96756660520953 303.6272792626115 0.7659637599099111
15.972794160162946 301.52471755418054 0.7623403592432602
15.978021715116363 300.07426233547795 0.7595544927899889
15.983249270069779 299.543693159923 0.7578410583841346
15.988476825023195 298.2770829984064 0.7568417570231801
15.993704379976611 294.45729836390774 0.7530280845525685
15.998931934930027 291.33983528352877 0.7495392950422161
16.004159489883442 288.96421906672833 0.7475144940949995
16.009387044836856 290.01658414043266 0.7501193542976248
16.01461459979027 291.1716222310302 0.7503848428262213
16.019842154743685 291.4076041311879 0.7501242408614035
16.0250697096971 291.645817793954 0.749450338087968
16.030297264650514 294.27223931884777 0.7536137402991226
16.03552481960393 294.61806712565556 0.7535963356670913
16.040752374557343 297.4910066657204 0.7568167585355428
16.045979929510757 300.2811720288779 0.7602014213844301
16.05120748446417 303.436523767153 0.7642001982723918
16.056435039417586 307.6311079113914 0.7685939010337808
16.061662594371 311.33372394494836 0.7719930169256066
16.066890149324415 315.8808867287698 0.7760999530850414
16.07211770427783 318.9157024101452 0.7801711956913716
16.077345259231244 322.3928539755012 0.784983365361443
16.08257281418466 324.68271450141947 0.7879998893730709
16.087800369138073 324.16126048084976 0.7875628331785689
16.093027924091487 321.7475968850205 0.7831221805556703
16.0982554790449 318.5944034952886 0.7782470784139097
16.103483033998316 319.5991903907706 0.7799009445252059
16.10871058895173 320.46300090315907 0.781588997807669
16.113938143905145 321.3439294839257 0.7836457915912235
16.11916569885856 320.9489756536632 0.7832626614805848
16.124393253811974 318.36130666563423 0.7800978149539409
16.129620808765388 317.4710552765304 0.7796408953754456
16.134848363718802 316.465765571547 0.7791063574194321
16.140075918672217 313.5140068841158 0.7746015787206595
16.14530347362563 310.6636675205701 0.771966769084769
16.150531028579046 303.9146187580595 0.7632846981867911
16.15575858353246 304.2277989894842 0.7655405638718403
16.160986138485875 305.2957070496364 0.7668163519322723
16.16621369343929 304.5332830834454 0.7656931622401155
16.171441248392703 301.6274271384123 0.7608750385358796
16.176668803346118 300.8839077689496 0.7590883591670575
16.181896358299532 301.18041825753517 0.7591521480778469
16.187123913252947 303.8499558586046 0.7621001578576871
16.19235146820636 300.77890964534635 0.7579000250921335
16.197579023159776 301.6329388049069 0.759511212085113
16.20280657811319 300.9028366744847 0.7602428241577545
16.208034133066604 301.13270065225737 0.7629851620629227
16.21326168802002 299.16794020666134 0.760558029557859
16.218489242973433 296.1507473792209 0.7562793797448601
16.223716797926848 293.6117473221848 0.7514638957797173
16.228944352880262 290.4551097363615 0.7460710672700296
16.234171907833677 288.85256731596115 0.7446194750908318
16.23939946278709 284.55462802488626 0.7386424021492699
16.244627017740505 282.0822074709752 0.7349225894857371
16.24985457269392 279.01006333192055 0.7305509208322853
16.255082127647334 275.36633824767176 0.7254924573414347
16.26030968260075 272.4059596442959 0.722292975603337
16.265537237554163 272.562823698915 0.7231006737479665
16.270764792507578 272.963409863656 0.7230270809472861
16.275992347460992 275.08081992989935 0.7264861011474931
16.281219902414406 273.24724881129833 0.7241849806279375
16.28644745736782 272.8363957359791 0.7246480866670637
16.291675012321235 273.05508374201156 0.7248002872342015
16.29690256727465 275.05379011242223 0.7270979369538267
16.302130122228064 276.5295605964866 0.7277131511666074
16.30735767718148 281.21030923486927 0.7336325988343042
16.312585232134893 285.28926809647226 0.7377723610340823
16.317812787088307 287.7152938179259 0.7397605728090505
16.323040342041722 286.3508825981853 0.7377029433646338
16.328267896995136 282.7065223729848 0.7325241953913659
16.33349545194855 279.89519642793863 0.7290532575233782
16.338723006901965 280.0888578768512 0.7299896756154132
16.34395056185538 285.08396054968364 0.734263062646201
16.349178116808794 290.05851252262045 0.7403285296074718
16.35440567176221 295.4492354991651 0.7451555228930714
16.359633226715623 305.136096498307 0.7571884951975905
16.364860781669037 316.9999603965183 0.7723362031105603
16.37008833662245 336.8087692935041 0.7941302340900511
16.375315891575866 352.46425027584684 0.8115765436160127
16.38054344652928 362.5874039914944 0.82187586211234
16.385771001482695 366.69121658283166 0.825196304721641
16.39099855643611 365.1867919101733 0.8236110485230724
16.396226111389524 361.47095168099577 0.8188089039840394
16.401453666342938 355.6417389324094 0.8120400589895347
16.406681221296353 351.0830450055533 0.8076828482714156
16.411908776249767 344.94275097462145 0.8005851322609935
16.41713633120318 341.7722329115147 0.7969515206898619
16.422363886156596 342.40485995192324 0.797025734973126
16.42759144111001 347.03398142435054 0.8011445335524159
16.432818996063425 349.7970932008551 0.8044108398895775
16.43804655101684 356.0960005510195 0.8112337501072951
16.443274105970254 359.48613864633006 0.8148773251660885
16.448501660923668 366.4543645912589 0.8227389372799375
16.453729215877082 373.5993679491284 0.8295986979629183
16.458956770830497 378.606878392677 0.83539305536218
16.46418432578391 379.4265444608237 0.8359900830339113
16.469411880737326 379.209021131533 0.8356519489063804
16.47463943569074 375.80860722150766 0.8327268138629863
16.479866990644155 365.86523435157875 0.8207747729946467
16.48509454559757 352.31401557154754 0.8051742360438157
16.490322100550983 339.7172743314686 0.7909324354887994
16.495549655504398 330.8429681458442 0.7803961861995009
16.500777210457812 321.77727548367073 0.7713454684978105
16.506004765411227 316.4466495872591 0.7654660952554521
16.51123232036464 309.93418746715776 0.7576062021118558
16.516459875318056 304.15073207512904 0.751201791886566
16.52168743027147 300.2537765459517 0.7471117441131008
16.526914985224884 297.41603535799635 0.7439404595775044
16.5321425401783 298.1355004371689 0.7453405603663831
16.537370095131713 297.9862675129846 0.7435551790671557
16.542597650085128 299.11553696966484 0.7451417481765622
16.547825205038542 298.7434905728807 0.7444783363153735
16.553052759991957 302.7834506951677 0.7488921280576457
16.55828031494537 302.4323272132382 0.7495124170565011
16.563507869898785 300.67599911833355 0.7475294524271836
16.5687354248522 296.25007260266597 0.741711424759159
16.573962979805614 292.4639499479015 0.7365215125899595
16.57919053475903 288.1977113411722 0.7314698575151739
16.584418089712443 284.4800451182459 0.7273157461827603
16.589645644665858 280.6784247248773 0.7230870717355127
16.594873199619272 276.6687013961944 0.7178021874800002
16.600100754572686 272.7185755048358 0.7136587784869065
16.6053283095261 270.1333953313264 0.7112379513042563
16.610555864479515 270.5094068990232 0.711879112828851
16.61578341943293 271.32136579708396 0.7131876095766847
16.621010974386344 270.5099840571821 0.7118661171677944
16.62623852933976 268.9616387491962 0.7103668970267882
16.631466084293173 269.4036359766771 0.7105778217637096
16.636693639246587 270.50954505424033 0.7105468564955886
16.641921194200002 269.6145659655557 0.7088464380086332
16.647148749153416 268.1921582426666 0.7062843971181384
16.65237630410683 264.7084856208465 0.7010820184121764
16.657603859060245 262.0515937700888 0.6975120464595739
16.66283141401366 257.84035692668914 0.692491885129667
16.668058968967074 253.96119119301127 0.6883826777952772
16.67328652392049 253.36056180713499 0.6878385697712094
16.678514078873903 253.91829683410904 0.6882363441296302
16.683741633827317 255.70050024734766 0.6905238330294498
16.68896918878073 255.50184004423988 0.6899170899124207
16.694196743734146 255.42575163271098 0.6899741541868507
16.69942429868756 254.64452161960827 0.6885314208290527
16.704651853640975 253.42384376610266 0.6885448994795129
16.70987940859439 250.81514236810938 0.6861110532098997
16.715106963547804 248.9226169910846 0.6848304552206149
16.720334518501218 246.43537269745784 0.6811453026508275
16.725562073454633 245.40950696180113 0.6781774046707926
16.730789628408047 245.49626458894704 0.6763256664948525
16.73601718336146 244.56523768251068 0.6741920030404706
16.741244738314876 248.5682786109545 0.680145290937368
16.74647229326829 248.63679104582627 0.6811652315905782
16.751699848221705 247.92719474855016 0.6787840048464826
16.75692740317512 243.34692304087795 0.6729231240546854
16.762154958128534 241.69783748064066 0.6697039977674131
16.767382513081948 239.93524771713308 0.6676768643136685
16.772610068035362 240.0357252127193 0.6683855450180285
16.777837622988777 240.6711181675862 0.6694193892007281
16.78306517794219 242.83073249146236 0.6731443643362335
16.788292732895606 243.37160597569903 0.6728819068393469
16.79352028784902 240.96610871022813 0.6696495699442286
16.798747842802435 238.57254915531934 0.6648583595205385
16.80397539775585 238.3443085836972 0.665569590134402
16.809202952709263 240.02473188827696 0.6687801486850382
16.814430507662678 237.87235864998797 0.6662552274558913
16.819658062616092 235.4318606786593 0.6608319349798878
16.824885617569507 235.42093662302844 0.6604046585182137
16.83011317252292 235.77686136151092 0.6615417774497944
16.835340727476336 237.4339400696444 0.6649618782383035
16.84056828242975 235.247132043245 0.661728792269009
16.845795837383164 234.05058257296307 0.6593096882313675
16.85102339233658 231.93018861448442 0.6561500818526184
16.856250947289993 234.72051633186692 0.6601868098678627
16.861478502243408 235.3150135017325 0.6618373694095134
16.866706057196822 236.1606265888551 0.664201982544424
16.871933612150237 235.80707511898228 0.6643836219265409
16.87716116710365 235.61653647449415 0.6625231913454626
16.882388722057065 236.13690261299183 0.6644308772804718
16.88761627701048 237.5593051415532 0.6683197581535508
16.892843831963894 235.6340801048552 0.6649948429406183
16.89807138691731 235.45360632917703 0.6639569641142175
16.903298941870723 231.1148800872588 0.6548592413209294
16.908526496824138 232.68005630449753 0.6555396271532885
16.913754051777552 231.79551387599716 0.6543610204566297
16.918981606730966 233.04629743212348 0.6566123942760307
16.92420916168438 231.78519678495812 0.6554381426020225
16.929436716637795 231.63898944652612 0.6558421278324079
16.93466427159121 231.58513801877723 0.6543672518731546
16.939891826544624 231.4480063733751 0.6530424840636359
16.94511938149804 231.80318472936725 0.6535726110689484
16.950346936451453 230.91261200096866 0.6519280229570047
16.955574491404867 231.39439360327944 0.6541428048288469
16.960802046358282 232.08065111474755 0.6561987223093947
16.966029601311696 230.64340468497397 0.6545898350661676
16.97125715626511 231.42545937724904 0.6551446402821282
16.976484711218525 230.57367595425848 0.6538586514801252
16.98171226617194 228.20225828949393 0.6512992505334538
16.986939821125354 227.66490440726236 0.6509642821614
16.99216737607877 226.38288716449586 0.6480313390987442
16.997394931032183 227.48622528311148 0.6498810665474791
17.002622485985597 228.723972952305 0.651803028641467
17.00785004093901 230.18192499388383 0.6530586149938706
17.013077595892426 233.7340365601705 0.6573181953063061
17.01830515084584 235.55829565629352 0.6588976952698828
17.023532705799255 236.28511149554478 0.6598480034957106
17.02876026075267 234.22994441308327 0.6585191710572968
17.033987815706084 233.60532866602472 0.6579457178053326
17.039215370659498 232.486452826393 0.6583390212354459
17.044442925612913 232.66661450081767 0.6586705722932016
17.049670480566327 232.63265702261 0.6588358661407177
17.05489803551974 230.49865112664926 0.6551118660624281
17.060125590473156 234.6518059338102 0.6593828518214467
17.06535314542657 235.8706672550006 0.6611590766117894
17.070580700379985 240.61655108847202 0.6663790594866957
17.0758082553334 243.35379391123956 0.669092076859505
17.081035810286814 240.2557727817722 0.6650424445117533
17.086263365240228 241.12569430775 0.6673524338909712
17.091490920193642 240.22774416316696 0.6666090574178642
17.096718475147057 241.99566026536732 0.6690759259546691
17.10194603010047 245.31695505430835 0.6724998491393505
17.107173585053886 245.7875625549271 0.6730697217987377
17.1124011400073 244.6427084790161 0.6708878074633162
17.117628694960715 244.87463256610496 0.6715887062899507
17.12285624991413 243.7788904352539 0.669709885217076
17.128083804867543 245.50948617130356 0.6716330109662393
17.133311359820958 246.0365965617423 0.6714959737017029
17.138538914774372 243.86280079320903 0.6690434871869713
17.143766469727787 242.23441650367516 0.6664189108232021
17.1489940246812 241.9570406434165 0.6657631069697431
17.154221579634616 241.92653169555777 0.6666419446742208
17.15944913458803 241.17265267231892 0.6654774736355035
17.164676689541444 240.37008555544156 0.6641882978332948
17.16990424449486 242.0668366729495 0.6655714032302729
17.175131799448273 245.5315757287327 0.6706106819380988
17.180359354401688 246.7824765949641 0.672002640557947
17.185586909355102 247.49557802080443 0.6732264097235329
17.190814464308517 246.5804342274967 0.6719354880207862
17.19604201926193 250.6034961876681 0.678068770633208
17.201269574215345 250.120051394696 0.6766569349435214
17.20649712916876 249.52362798830734 0.6754364093939289
17.211724684122174 246.6146074058131 0.6721898245478878
17.21695223907559 245.2370879438246 0.6718415271824923
17.222179794029003 247.7606029938727 0.6762424089477245
17.227407348982418 248.86821677094082 0.6757891928086084
17.232634903935832 249.7274072704877 0.6742330860692269
17.237862458889246 251.15649419143847 0.6770050421797772
17.24309001384266 248.51572345294102 0.674201887412855
17.248317568796075 248.47994736337156 0.6752849721527805
17.25354512374949 247.06643719008375 0.6726422387404523
17.258772678702904 246.54110082978784 0.6713529319510869
17.26400023365632 245.48856404833313 0.66923734169026
17.269227788609733 243.23853812689987 0.6678039783744333
17.274455343563147 239.81025074498896 0.6643127533736682
17.279682898516562 237.64507558859276 0.6614034421081171
17.284910453469976 239.82406775415356 0.6631338536875055
17.29013800842339 243.13878244174344 0.6679413680958698
17.295365563376805 248.2128586202674 0.6743265928835622
17.30059311833022 251.6534844836473 0.6783146794922983
17.305820673283634 252.42506656901665 0.6772872046418555
17.31104822823705 253.6699684082244 0.678813432652353
17.316275783190463 254.04421939717759 0.6794519168518779
17.321503338143877 255.11158090117183 0.6816294803472092
17.32673089309729 255.43073472322524 0.681367412699489
17.331958448050706 255.628375118561 0.6816820362936922
17.33718600300412 253.81794840798565 0.6791513692599966
17.342413557957535 253.32521882098337 0.678703629911798
17.34764111291095 253.10229874111525 0.6785157939655421
17.352868667864364 253.3839621063453 0.6787067055192895
17.358096222817778 258.001328119316 0.68440213144241
17.363323777771193 260.4702404698199 0.6871444620012348
17.368551332724607 263.4867120958451 0.6918617360819446
17.37377888767802 265.3415908771152 0.6946820399720406
17.379006442631436 266.06348100889585 0.6953058007250716
17.38423399758485 267.31205616532213 0.6959070943558858
17.389461552538265 268.58539313459966 0.6970704986504074
17.39468910749168 274.02141965919674 0.704787377473074
17.399916662445094 279.0816525698137 0.7118044333045963
17.405144217398508 285.2445099161995 0.7191961703697354
17.410371772351922 284.4772370179127 0.7161482518181798
17.415599327305337 286.35815019883466 0.7181873106162271
17.42082688225875 289.96496881224436 0.7230655278046562
17.426054437212166 293.86047873166183 0.7276469349560735
17.43128199216558 299.1557676197514 0.7338956526440427
17.436509547118995 300.9808989708908 0.7366627620812383
17.44173710207241 302.6915581306 0.7387321219348238
17.446964657025823 302.09023379387367 0.7379107029667309
17.452192211979238 301.0565468078752 0.7360136847904917
17.457419766932652 300.27550727630853 0.7339432703393772
17.462647321886067 299.99882758712585 0.7336704971730343
17.46787487683948 299.9137931368592 0.7333394939333153
17.473102431792896 297.9661701959936 0.7311445290880615
17.47832998674631 295.95685299838357 0.7287496471762759
17.483557541699724 295.57099395810025 0.728459278961012
17.48878509665314 296.4800144780074 0.7296813859549286
17.494012651606553 299.04967280834774 0.7327409235652615
17.499240206559968 300.3691722397892 0.7334185568558712
17.504467761513382 302.8235782039884 0.7365664999880394
17.509695316466797 304.11653602243155 0.7382383970459178
17.51492287142021 303.66813445896304 0.7386470702440253
17.520150426373625 299.28344803576664 0.7332632041645126
17.52537798132704 294.39831472866035 0.7268515587053096
17.530605536280454 291.4327047160616 0.7230958751166103
17.53583309123387 292.4804894162706 0.7246069091269328
17.541060646187283 292.55957846021465 0.7247942700291764
17.546288201140698 292.8184693453389 0.7251288506818435
17.551515756094112 292.3927878067403 0.7245647357613508
17.556743311047526 294.1633998042051 0.7263174381121641
17.56197086600094 295.44879251876847 0.7279692929732228
17.567198420954355 295.6180111759376 0.7285690303543275
17.57242597590777 294.56368640383454 0.7272908123400142
17.577653530861184 292.5125689827684 0.7257948424057643
17.5828810858146 289.83968789998534 0.7224960001095782
17.588108640768013 287.8373021383685 0.7203430625189717
17.593336195721427 289.208932803807 0.7207470839448663
17.598563750674842 289.7943318379325 0.7206206484299709
17.603791305628256 291.55012488549715 0.7227268397403531
17.60901886058167 291.5077704878786 0.7222055268870177
17.614246415535085 291.4323056886234 0.7233670524931696
17.6194739704885 288.1764954876799 0.7192037507138549
17.624701525441914 284.62198177436983 0.7146193362822151
17.62992908039533 284.6963964707434 0.7148915715839557
17.635156635348743 287.4168002652987 0.7179803350163441
17.640384190302157 291.038033179879 0.7229393739446723
17.64561174525557 290.8497703767824 0.722350872541629
17.650839300208986 288.15272355313994 0.7188616955725669
17.6560668551624 288.3453138437081 0.7196129611634671
17.661294410115815 288.0895285774259 0.7202550111715688
17.66652196506923 289.09144685047994 0.7215053587399469
17.671749520022644 289.4747353672209 0.7213283055705785
17.676977074976058 289.9605442412725 0.7211671204424541
17.682204629929473 292.2332457979436 0.7239665387710351
17.687432184882887 294.31800152665767 0.7267928670081061
17.6926597398363 294.0578421989899 0.7267847297911861
17.697887294789716 292.277575775232 0.7243937400118144
17.70311484974313 289.353252556025 0.7201048481457043
17.708342404696545 289.346662814646 0.719924331778828
17.71356995964996 293.18231857777215 0.724087730091586
17.718797514603374 298.8007215643249 0.7311438836867261
17.724025069556788 304.31808428331044 0.7377148257156554
17.729252624510202 306.3514244682661 0.7402799487118839
17.734480179463617 307.27094894703794 0.7411309427813844
17.73970773441703 304.2033456556559 0.7371259017386295
17.744935289370446 297.65646537283874 0.729603503912816
17.75016284432386 294.73427565705873 0.7263384649875271
17.755390399277275 292.9184611317901 0.7252477376661061
17.76061795423069 295.3104909555522 0.7282005761491234
17.765845509184103 294.45913922597185 0.7269953108736036
17.771073064137518 294.1002629483395 0.7259831871002521
17.776300619090932 291.0195008841638 0.7223957291647621
17.781528174044347 285.60769313447804 0.7164842694178315
17.78675572899776 279.0936810022185 0.7090296093996887
17.791983283951176 278.40340584851486 0.7081953582812912
17.79721083890459 275.88473370228826 0.7047689806019386
17.802438393858004 276.7900593080006 0.7065524927380057
17.80766594881142 275.7581002916936 0.7048767923628212
17.812893503764833 273.10902977546937 0.7027270339246339
17.818121058718248 271.15199882579196 0.6998593623059698
17.823348613671662 268.5753202974982 0.6960991984135897
17.828576168625077 269.14951267262995 0.6970649120990696
17.83380372357849 270.2788476273907 0.6980745424813558
17.839031278531905 268.9129367281224 0.696013596808759
17.84425883348532 267.33506688099106 0.695013019150234
17.849486388438734 267.5344586107727 0.6948167803682335
17.85471394339215 266.46895254290916 0.6939250353212834
17.859941498345563 266.79178368887756 0.6940036370695253
17.865169053298978 264.8448903395053 0.6910542860829386
17.870396608252392 265.1727502066859 0.6922081005045286
17.875624163205806 264.317781734185 0.6890389014371565
17.88085171815922 264.19216971858486 0.6906446293715853
17.886079273112635 263.87748937004204 0.6903491253479112
17.89130682806605 264.6246691156026 0.6915963539240758
17.896534383019464 267.65836851609885 0.6955811261173482
17.90176193797288 270.11048240571176 0.6978340786465002
17.906989492926293 274.6235106455276 0.7030858978010954
17.912217047879707 279.66017270723097 0.7100723663528941
17.917444602833122 282.7821937609241 0.7133034061506989
17.922672157786536 282.22017057238634 0.7125452350495434
17.92789971273995 282.3373384060724 0.71334246082921
17.933127267693365 284.33166613154225 0.7141915175233374
17.93835482264678 288.61630991250354 0.719973741523534
17.943582377600194 290.84058865546024 0.7215649237541178
17.94880993255361 295.2512225681999 0.7268862054889416
17.954037487507023 298.4198029081398 0.7306163264153096
17.959265042460437 297.21483209751744 0.7281601013922542
17.96449259741385 296.36520151732867 0.7278167699623643
17.969720152367266 301.0251518649027 0.7337316391457445
17.97494770732068 305.12218303873976 0.7382086143385911
17.980175262274095 308.6330177426702 0.7425190265409919
17.98540281722751 305.88895843361985 0.7386675684028648
17.990630372180924 303.0267084522196 0.7354380395275203
17.995857927134338 304.5667579852579 0.7371112656894534
18.001085482087753 308.8658149847935 0.7414954753988726
18.006313037041167 313.31331861756763 0.7471989317583149
18.01154059199458 314.2004039494193 0.748321165346053
18.016768146947996 315.6844989459989 0.7500963203074152
18.02199570190141 316.1048171461555 0.7514050372445551
18.027223256854825 312.82987275576073 0.7473190449713969
18.03245081180824 306.68101413457697 0.7402724148510273
18.037678366761654 300.39576954717785 0.7321869763148033
18.042905921715068 296.55822318374356 0.7271785115940972
18.048133476668482 290.3677724948049 0.7200508329829971
18.053361031621897 291.4774898985257 0.7216171540937923
18.05858858657531 293.1771487365974 0.7236168270121942
18.063816141528726 295.61316043700435 0.7271759465662446
18.06904369648214 295.3221517247329 0.7263299997602886
18.074271251435555 295.2577759350135 0.7265594931342034
18.07949880638897 297.2424226032424 0.7290546520224901
18.084726361342383 301.02934061279836 0.7319664783641052
18.089953916295798 302.4488158660549 0.7341183421402357
18.095181471249212 304.6425368544237 0.7356228312063452
18.100409026202627 311.1717242752191 0.7433337248006149
18.10563658115604 322.1999652239408 0.7564317121604746
18.110864136109456 335.6723959628988 0.771385206556938
18.11609169106287 353.9681310338771 0.7925800497661589
18.121319246016284 372.21107471846364 0.8124430325843948
18.1265468009697 392.83896218233394 0.8343722154537485
18.131774355923113 421.3569764847808 0.8640344671333431
18.137001910876528 454.40936683630747 0.8968377555027451
18.142229465829942 494.93220181872545 0.9358929265709494
18.147457020783357 523.6749803238022 0.9626532302369356
18.15268457573677 537.2531867437519 0.9747103621756795
18.157912130690185 533.7334285527382 0.9719912243294536
18.1631396856436 510.8083357206487 0.9509299629803556
18.168367240597014 482.9789052270249 0.9243448459819663
18.17359479555043 452.89974454457126 0.8954530912613244
18.178822350503843 427.1295830442487 0.8690840956170076
18.184049905457258 404.2200920811694 0.8458384843926123
18.189277460410672 390.7587546352612 0.8316044534848519
18.194505015364086 383.4344159144689 0.824061880193495
18.1997325703175 380.7331540801337 0.8214657482593889
18.204960125270915 382.55903355765713 0.8233851614283523
18.21018768022433 383.54991203172926 0.824291755285172
18.215415235177744 385.21377803722504 0.8262328542616159
18.22064279013116 388.3774271334517 0.8294163016691479
18.225870345084573 398.4564894211813 0.8398187708356074
18.231097900037987 402.1094102761363 0.8436364712636314
18.236325454991402 409.315454552386 0.8511814709515483
18.241553009944816 409.7893525040524 0.8518185964410574
18.24678056489823 408.3939179761634 0.8500240231365084
18.252008119851645 407.9884145576515 0.8496539065391001
18.25723567480506 403.6322953269218 0.8449236624165397
18.262463229758474 399.22489961212693 0.8404500335195119
18.26769078471189 392.65186165891606 0.8336562891409169
18.272918339665303 387.66899517341494 0.8283583718149674
18.278145894618717 381.0841826923679 0.8214287480180277
18.28337344957213 371.58928882898726 0.8110667093683569
18.288601004525546 365.99360805561037 0.8049471980287684
18.29382855947896 358.9818279727182 0.7973355189988738
18.299056114432375 356.26082000964817 0.7945721671288949
18.30428366938579 352.5849120722612 0.7910905432586253
18.309511224339204 347.6083116740148 0.7859298671167843
18.314738779292618 342.10750832307866 0.7797187525475529
18.319966334246033 335.31480585663695 0.7721288515436091
18.325193889199447 328.1946859138969 0.7632090099387712
18.33042144415286 321.30322652314595 0.7552374446886438
18.335648999106276 317.54795539320986 0.750750687855708
18.34087655405969 315.29851891135434 0.7487909226108571
18.346104109013105 311.83049544526335 0.7449568791878849
18.35133166396652 307.40957520103586 0.7397369548568733
18.356559218919934 302.9971791870719 0.7337272824320309
18.361786773873348 299.6907651666343 0.7298996448397421
18.367014328826762 297.72761086583023 0.7270534471106093
18.372241883780177 296.1421120809466 0.7254764310120787
18.37746943873359 296.50243052981654 0.7258569059239198
18.382696993687006 297.2054419193733 0.7265510588517309
18.38792454864042 302.12879781230396 0.7344978680779909
18.393152103593835 309.69022487217956 0.7559376955054213
18.39837965854725 325.2010683153032 0.78168210926106
18.403607213500663 342.73113430894324 0.8081488965855281
18.408834768454078 365.2129548017169 0.8385491278253081
18.414062323407492 392.6458462551935 0.8741072639930837
18.419289878360907 426.4119290352257 0.9151990775838499
18.42451743331432 457.2248574936046 0.9509157384617262
18.429744988267736 480.37333087634033 0.9790195151517191
18.43497254322115 493.9557891958521 0.9957476995206602
18.440200098174564 492.38900116871156 0.9980698497895129
18.44542765312798 486.0284708949423 0.9958310436494785
18.450655208081393 470.6100461161337 0.9828800965297751
18.455882763034808 452.43981674575093 0.9672907234321819
18.461110317988222 437.74107943632697 0.954735013978052
18.466337872941637 419.2840957169246 0.9369597677470664
18.47156542789505 408.8865103086972 0.9284823979469222
18.476792982848465 395.7109508952809 0.9155464009763185
18.48202053780188 386.8296825444081 0.9081204129345396
18.487248092755294 381.2304239528116 0.904661542840579
18.49247564770871 373.5636443837971 0.8977014205659125
18.497703202662123 370.0937874886935 0.8967351574971766
18.502930757615538 368.14687804539295 0.8963975443532992
18.508158312568952 364.86626462560554 0.8952938392980107
18.513385867522366 362.49520587929624 0.895026557024605
18.51861342247578 359.6847761150754 0.8931378436806761
18.523840977429195 357.8384082313356 0.8933706622960558
18.52906853238261 358.069973825615 0.8956274175820917
18.534296087336024 357.162013324917 0.897094774686611
18.53952364228944 354.85278074269274 0.897442429195869
18.544751197242853 354.531085158887 0.8992218649742714
18.549978752196267 354.89727826675005 0.9017626922893222
18.555206307149682 352.5833181273388 0.9002314658976813
18.560433862103096 352.31565896597976 0.901363161305683
18.56566141705651 356.3693565685581 0.9090688864214127
18.570888972009925 360.7554155078722 0.9165616247969841
18.57611652696334 365.32735618602925 0.9243653530470716
18.581344081916754 370.71220222603563 0.9336290767896326
18.58657163687017 375.2435341015726 0.9408005930301291
18.591799191823583 383.5107896177389 0.9534911377433983
18.597026746776997 392.9529237753975 0.9670513688080346
18.60225430173041 397.26411363066455 0.9737955906829685
18.607481856683826 397.7289015052465 0.9767941254851356
18.61270941163724 392.9845134004468 0.9723611489816415
18.617936966590655 388.3122714807609 0.968989716061717
18.62316452154407 388.3398790548726 0.9689859877262512
18.628392076497484 395.7214153270112 0.9591288521084856
18.633619631450898 393.658843089347 0.9469886389869754
18.638847186404313 391.8321750447112 0.9370948093874716
18.644074741357727 391.4717139170083 0.9313299855142689
18.64930229631114 390.17101474929007 0.9262958467807908
18.654529851264556 376.98129395350185 0.9057848405866417
18.65975740621797 376.43735981224756 0.9027562487759955
18.664984961171385 376.9570617394378 0.8998922536856778
18.6702125161248 379.87196018932514 0.9000637508603111
18.675440071078214 386.539517023981 0.9056258123309839
18.680667626031628 391.5283180629562 0.9079717975209014
18.685895180985042 396.14705774594813 0.9107272142938524
18.691122735938457 395.0787051190687 0.9073175544329629
18.69635029089187 393.6890780602663 0.9030707280842177
18.701577845845286 391.44814256568094 0.8991603985947557
18.7068054007987 391.08262465644435 0.8974978150747188
18.712032955752115 387.92254963689476 0.8921949021858039
18.71726051070553 384.1135955801556 0.8865667835377505
18.722488065658943 377.1150163237341 0.8763812245451652
18.727715620612358 367.29029891412983 0.8644068026070648
18.732943175565772 358.8188813170689 0.8534998073732256
18.738170730519187 350.9128655343045 0.8428744548352131
18.7433982854726 346.5162173607289 0.8363060491027947
18.748625840426016 343.2333964257888 0.8311140393456374
18.75385339537943 339.78028149297944 0.8261930268782217
18.759080950332844 335.52516916918347 0.820380416663262
18.76430850528626 333.7310225138029 0.8166031285596003
18.769536060239673 328.4518017434467 0.8089384477178336
18.774763615193088 326.47460333418854 0.805061536745773
18.779991170146502 322.7738048371763 0.7992637621065766
18.785218725099917 318.58978416519676 0.7931827128588408
18.79044628005333 314.812594013016 0.7876707515576572
18.795673835006745 309.7016259096031 0.7807551762998285
18.80090138996016 305.81137695909706 0.7756087362488261
18.806128944913574 306.4254401713587 0.7761922182471297
18.81135649986699 304.55497927894777 0.7739116527351042
18.816584054820403 302.8581419542618 0.7714691745950875
18.821811609773818 298.28974931337007 0.7642531306967688
18.827039164727232 301.3008439666178 0.7678667076159098
18.832266719680646 301.9606771922829 0.7680282354448081
18.83749427463406 300.8039661395375 0.7664592311453077
18.842721829587475 297.30095426764575 0.761736561805377
18.84794938454089 292.6347949640321 0.7557323088245708
18.853176939494304 292.3380578027048 0.7558802662699985
18.85840449444772 293.0569565569877 0.7566228469213923
18.863632049401133 293.05431508200735 0.756749390160332
18.868859604354547 291.7756327513239 0.7549073252849381
18.87408715930796 292.8514955952654 0.7552842133352174
18.879314714261376 290.1450904982662 0.7498614490960204
18.88454226921479 288.97783903517836 0.7481486520301703
18.889769824168205 286.94872062596113 0.7451680363383336
18.89499737912162 286.7945419396105 0.7458812063311822
18.900224934075034 287.7312699607233 0.7467461662231829
18.90545248902845 285.1072960474656 0.742419658874417
18.910680043981863 283.34242462507217 0.7407572907591569
18.915907598935277 281.70365960888654 0.7381382709763918
18.92113515388869 283.80134330179686 0.7419941834734773
18.926362708842106 283.5709771990017 0.7409159060998828
18.93159026379552 283.4507829717264 0.740355555031428
18.936817818748935 279.81412881594906 0.7357104462229791
18.94204537370235 276.6234883783156 0.7305283870267134
18.947272928655764 277.11120796678296 0.7301152837957118
18.952500483609178 278.1200740054942 0.7298110898569409
18.957728038562593 276.77889985580066 0.7273896872818976
18.962955593516007 276.0902137845284 0.7265900215074382
18.96818314846942 274.6215297974056 0.7249713977303266
18.973410703422836 278.37432886885836 0.7295140329150295
18.97863825837625 282.23791081115667 0.734513648436232
18.983865813329665 282.78607884353596 0.7349359974121243
18.98909336828308 281.2275813802688 0.7340478489693885
18.994320923236494 279.9069366345787 0.7327149083644857
18.999548478189908 283.1156761351176 0.7371153680271104
19.004776033143322 282.93031433198286 0.7363492927628119
19.010003588096737 286.2865557994446 0.7391243216669671
19.01523114305015 286.477893209218 0.7386611068999293
19.020458698003566 287.27136964934084 0.7386802558558094
19.02568625295698 287.2076425301984 0.7375945721818299
19.030913807910395 286.10210742564226 0.7353603506540841
19.03614136286381 286.331910365491 0.7354414130331277
19.041368917817223 287.68852423598946 0.7373313381393882
19.046596472770638 289.371915596448 0.7388311299322696
19.051824027724052 289.718575411789 0.7396495695605767
19.057051582677467 292.07113620276516 0.7409160332898629
19.06227913763088 291.6543240606171 0.7394309064523429
19.067506692584296 290.89307250239136 0.7379595182374032
19.07273424753771 289.1850769172626 0.7353203855443983
19.077961802491124 288.3333612697768 0.7341978686532843
19.08318935744454 291.2921567524491 0.7375365024950052
19.088416912397953 295.0964893180476 0.7417489143109959
19.093644467351368 299.4431698285114 0.7480836074465954
19.098872022304782 304.81701730078436 0.7538997201574835
19.104099577258197 303.28379024529823 0.7527878192455899
19.10932713221161 304.5150599196564 0.7538684381203602
19.114554687165025 302.23107272793555 0.7509908989858594
19.11978224211844 302.89785122981027 0.7523688821296219
19.125009797071854 306.3138272185965 0.7555781608844818
19.13023735202527 307.75406926598583 0.7564386994989257
19.135464906978683 309.3742090252557 0.7579306118753272
19.140692461932098 310.43453870700085 0.759102328570245
19.145920016885512 314.1278205810731 0.7643269534675786
19.151147571838926 313.7965080465419 0.7639276476226052
19.15637512679234 312.5438839465142 0.7624000919481064
19.161602681745755 308.37156449333884 0.7579749248390065
19.16683023669917 304.47839693074377 0.7527082646436712
19.172057791652584 301.8906738386971 0.7497674478946816
19.177285346606 302.18576383640163 0.7489185177236863
19.182512901559413 304.18257111379177 0.7503494495620703
19.187740456512827 305.13736402779165 0.7516547585053899
19.19296801146624 300.59698715861134 0.7461801762882158
19.198195566419656 295.2558536945847 0.7406255907063853
19.20342312137307 295.0605574521545 0.7406004841377245
19.208650676326485 296.0957826541851 0.7415205752038998
19.2138782312799 298.3494988014574 0.7444208833372901
19.219105786233314 300.17037638683644 0.7453452057885069
19.22433334118673 300.6952450282013 0.7456430614619352
19.229560896140143 301.883881871315 0.7471446097757051
19.234788451093557 302.9990770990409 0.7480413836916302
19.24001600604697 301.4625027772664 0.7467785426670291
19.245243561000386 298.7600763858289 0.7426452336787389
19.2504711159538 297.23691754995656 0.7403457312913492
19.255698670907215 296.4148222115423 0.7400370342871715
19.26092622586063 294.55970478128654 0.7383237196982766
19.266153780814044 293.9890588450041 0.7380872887319962
19.271381335767458 292.36198158868126 0.7363293356338937
19.276608890720873 294.4543655761788 0.737476417750046
19.281836445674287 297.4644578223743 0.7406975304382115
19.2870640006277 297.8408572861759 0.7412976288341666
19.292291555581116 296.5965807789853 0.7404824244062355
19.29751911053453 293.66327140828776 0.7377055889963324
19.302746665487945 293.4109705738071 0.7371951952449791
19.30797422044136 295.6367111145783 0.7389202374583796
19.313201775394774 301.04418977782206 0.7450428475745078
19.318429330348188 305.8637814047909 0.7508021614138326
19.323656885301602 308.5828936301708 0.7544348232394527
19.328884440255017 309.2646769534332 0.7544589779610215
19.33411199520843 311.0539478021524 0.7550195019435723
19.339339550161846 311.8471944694511 0.7554212362164243
19.34456710511526 312.1797277856795 0.7555861661478334
19.349794660068675 315.50414822707467 0.7602563678885578
19.35502221502209 322.7206496591486 0.7692704881190773
19.360249769975503 331.9325861900002 0.7798815295591636
19.365477324928918 338.966071244686 0.7879655605090118
19.370704879882332 345.1628165359835 0.7944444787716476
19.375932434835747 353.7301266463184 0.8038420212052216
19.38115998978916 360.5050338738313 0.8110103268499171
19.386387544742576 366.74385583122705 0.8176438022774233
19.39161509969599 372.85373643946247 0.8245605087466813
19.396842654649404 375.0636978075844 0.8268389812200632
19.40207020960282 379.4725643267366 0.8314715041936565
19.407297764556233 377.8166231274191 0.829563340257825
19.412525319509648 377.43720101002646 0.828485132073764
19.417752874463062 373.11328054899366 0.8242266847622871
19.422980429416477 371.814894258673 0.8231582557842275
19.42820798436989 369.730700701709 0.8209856158527645
19.433435539323305 366.05052193169206 0.8175092691607917
19.43866309427672 359.98916804547304 0.8101460649742677
19.443890649230134 355.09214285052957 0.8048195930389956
19.44911820418355 352.54822333950295 0.801630785864843
19.454345759136963 354.4781181190409 0.8034395396556119
19.459573314090377 355.6603665382311 0.8051203681691655
19.464800869043792 352.4717201973161 0.8012371213552855
19.470028423997206 349.3194882546536 0.7977810263045036
19.47525597895062 345.6594295469116 0.7935164213531586
19.480483533904035 341.50352140604286 0.7885555203086577
19.48571108885745 340.61037415813263 0.7880594879671607
19.490938643810864 341.7534231479868 0.7889090070126593
19.49616619876428 343.412907156036 0.7906271347692931
19.501393753717693 340.19105868908235 0.7865350438757027
19.506621308671107 336.49731683442565 0.7821468093329239
19.51184886362452 337.5617478686348 0.7833356753985344
19.517076418577936 339.9557145648555 0.7863008693647456
19.52230397353135 340.4586391505868 0.7862211869038059
19.527531528484765 341.02019430817734 0.7867979568496974
19.53275908343818 339.8901853592225 0.7852693084618919
19.537986638391594 342.16595462340007 0.7879016418583266
19.54321419334501 338.99642270554995 0.7843627417894924
19.548441748298423 340.50810406733535 0.7860980824428863
19.553669303251837 342.3212299355607 0.7884529134799679
19.55889685820525 345.3546928474203 0.792189831792075
19.564124413158666 350.47465737880725 0.7976457938818389
19.56935196811208 355.1798891713695 0.8027939916194224
19.574579523065495 358.0962382040831 0.8053901440331277
19.57980707801891 360.35465092786114 0.8081891891446435
19.585034632972324 360.16298167599206 0.8079655163509949
19.590262187925738 364.49930169941143 0.8120614823963201
19.595489742879153 366.5576873980184 0.8141918272116796
19.600717297832567 371.38773451467705 0.8191850861309938
19.60594485278598 378.93781558710515 0.8277265665165863
19.611172407739396 383.66995281854724 0.8335320343061934
19.61639996269281 389.0771019821145 0.8396383849922165
19.621627517646225 389.5644328744209 0.8402737793380781
19.62685507259964 387.5601761297631 0.8375328825712695
19.632082627553054 387.80560786508613 0.8371712125595623
19.637310182506468 389.170023800584 0.8383227196365957
19.642537737459882 392.28734621295416 0.8415434994200736
19.647765292413297 393.07886013220417 0.8421648579405573
19.65299284736671 395.5661696431541 0.8447897964913084
19.658220402320126 393.1733346203228 0.8418979142142758
19.66344795727354 393.1784600322462 0.8422253510824563
19.668675512226955 388.1253397225636 0.836755310233359
19.67390306718037 386.20672463071804 0.83523817844029
19.679130622133783 388.3843354830102 0.8379157647876356
19.684358177087198 389.2794545855963 0.8386807907313463
19.689585732040612 390.82556153634886 0.8395789255613633
19.694813286994027 385.63869363501175 0.8338979154777442
19.70004084194744 381.24646673744576 0.828866967490516
19.705268396900856 375.19215558049825 0.8221757417110834
19.71049595185427 373.8705127553817 0.8212304447371618
19.715723506807684 369.299048142897 0.8164431359727117
19.7209510617611 368.86238957111914 0.81661653549101
19.726178616714513 368.46772035700127 0.8159717125581168
19.731406171667928 369.80502426646945 0.8165600008680619
19.736633726621342 368.6775069607352 0.8156585185027987
19.741861281574757 366.2465799912551 0.8129724833423446
19.74708883652817 363.0369342922207 0.8100944030646446
19.752316391481585 362.284635892197 0.8087824024138112
19.757543946435 361.7537007744865 0.8073220966568869
19.762771501388414 358.9586433407095 0.8040768378322275
19.76799905634183 355.15028764469616 0.7998448712947103
19.773226611295243 351.0142387077194 0.7956040589014863
19.778454166248657 347.82781878230236 0.7922481144349629
19.783681721202072 348.4550770539466 0.7921222218657106
19.788909276155486 347.0161011497063 0.7906748304285465
19.7941368311089 342.63881293264035 0.7850156717594049
19.799364386062315 338.1108601559919 0.780119949417044
19.80459194101573 332.2913619117443 0.7742226709636894
19.809819495969144 328.16616686360237 0.7694839271990906
19.81504705092256 325.94147032489343 0.7672778410602006
19.820274605875973 325.59973365191036 0.766296552136649
19.825502160829387 323.78880326291926 0.7639348508262336
19.8307297157828 324.3392987480583 0.7652076394679679
19.835957270736216 319.74415224353885 0.7601407134247858
19.84118482568963 316.33145716217365 0.7555631250209324
19.846412380643045 315.7978212277916 0.7550476483786537
19.85163993559646 314.79818268697187 0.7531218376690393
19.856867490549874 313.69025929411055 0.752510068345102
19.86209504550329 314.4338209994099 0.7537182463694185
19.867322600456703 311.6139050090049 0.7506397953912081
19.872550155410117 310.9702476117003 0.749748442413751
19.87777771036353 307.5596164540074 0.7445551136232978
19.883005265316946 310.2429115746212 0.7478775934974742
19.88823282027036 314.3834238190217 0.7530350315870843
19.893460375223775 313.56400720762286 0.7517553769569868
19.89868793017719 310.9838756252199 0.7489787217623409
19.903915485130604 309.6305862755957 0.7465795548450173
19.909143040084018 308.2066456188643 0.7452311890253961
19.914370595037433 310.7419168475389 0.7484702206260937
19.919598149990847 311.6550159834723 0.7495845506930392
19.92482570494426 310.77547508321203 0.748929692300355
19.930053259897676 310.6518123949668 0.7486685767934156
19.93528081485109 310.0986682208586 0.7471170405416832
19.940508369804505 310.20992918515185 0.7465668070989318
19.94573592475792 311.43608321987256 0.7478576455075354
19.950963479711334 311.8576294474442 0.7487619638585625
19.956191034664748 315.2385250967215 0.7533200476819468
19.961418589618162 316.1967156592225 0.7538976577891446
19.966646144571577 318.22867021553134 0.7562228602956134
19.97187369952499 318.4997905892846 0.756086538282108
19.977101254478406 324.88824581298235 0.7641201888719866
19.98232880943182 329.8976748291236 0.7705950567984691
19.987556364385235 334.3702047686216 0.7746457669638641
19.99278391933865 340.47188615392565 0.7814887302331154
19.998011474292063 346.8942183436234 0.7883416332111064
20.003239029245478 356.7519033063199 0.7991140322621912
20.008466584198892 370.95814379278823 0.81489918149086
20.013694139152307 390.8756268112251 0.8360286213868887
20.01892169410572 412.81220899837587 0.8592058510966308
20.024149249059136 431.6262023986874 0.8783310072970001
20.02937680401255 445.07779823904104 0.8914322448092874
20.034604358965964 444.1644943230086 0.8904252533099777
20.03983191391938 436.3260270704928 0.8823535579793652
20.045059468872793 422.666660234799 0.868591456583788
20.050287023826208 411.90208628273325 0.8577963777008109
20.055514578779622 401.3524563346131 0.8465387854229833
20.060742133733036 395.5923085905974 0.8410816713113933
20.06596968868645 391.12373555545554 0.8363114851619434
20.071197243639865 388.21452086398455 0.8332204204543985
20.07642479859328 385.5999791167809 0.8301677387538134
20.081652353546694 389.0104644628124 0.8335216732686046
20.08687990850011 392.3340876159345 0.8370805080591409
20.092107463453523 398.0202657683722 0.8431410870124302
20.097335018406937 405.84351600822987 0.8512132918778316
20.102562573360352 416.3779897514275 0.8621897511837215
20.107790128313766 425.5291250905845 0.871132109901385
20.11301768326718 430.1535759871856 0.8758048868450954
20.118245238220595 428.05342589625894 0.8737741424543637
20.12347279317401 418.6629810138033 0.8638625188514443
20.128700348127424 405.13949355220547 0.8499224379536291
20.13392790308084 393.0173500945408 0.8370621033614762
20.139155458034253 380.63631627095754 0.8240250925950264
20.144383012987667 374.07017513754107 0.8172268920769395
20.14961056794108 366.6515163711814 0.8091221615710592
20.154838122894496 359.84591749469394 0.8016999923738485
20.16006567784791 350.11727059312136 0.7911891980732897
20.165293232801325 341.70625743058685 0.7812985535588608
20.17052078775474 334.4765103047159 0.7728384909862763
20.175748342708154 328.99242194758466 0.766169289839897
20.18097589766157 329.05834057073554 0.766705369267707
20.186203452614983 331.019064860725 0.7689838880197455
20.191431007568397 331.2747079919364 0.7693068728802251
20.19665856252181 330.63655217234833 0.7691841000825494
20.201886117475226 330.9670750158376 0.7701686293839303
20.20711367242864 330.7241799033311 0.7689665572789173
20.212341227382055 332.63268972652884 0.7704685030901796
20.21756878233547 333.9838306597778 0.7717158871631308
20.222796337288884 333.89269485436375 0.771898989043448
20.228023892242298 336.1220740159637 0.7747729080670859
20.233251447195713 337.2487712460959 0.7753095580691973
20.238479002149127 338.2833621280352 0.7765774491523172
20.24370655710254 340.47923543963884 0.7789974985140584
20.248934112055956 344.05687683604833 0.7835746414629765
20.25416166700937 347.5723986289316 0.787833775082197
20.259389221962785 351.7891913872943 0.7925453657135161
20.2646167769162 354.65516937790545 0.7946874634248564
20.269844331869614 352.5376341177652 0.7916947538143746
20.275071886823028 348.09096274246383 0.7862676208503443
20.280299441776442 339.78070126454685 0.7774379597944726
20.285526996729857 338.271045295322 0.7761605107208169
20.29075455168327 337.81534957885657 0.7757812563686163
20.295982106636686 339.28189961708335 0.7778686187671136
20.3012096615901 341.09411670766497 0.7794846558776929
20.306437216543515 339.8421723965558 0.7783818887399
20.31166477149693 337.33158033981204 0.7756621054885708
20.316892326450343 333.2839793989512 0.7705454890687615
20.322119881403758 327.70845022705976 0.7641386579857182
20.327347436357172 325.03999886481324 0.7606179977244194
20.332574991310587 321.99064449915204 0.7576046080292531
20.337802546264 321.170539269197 0.756875249921914
20.343030101217416 318.42738367685365 0.7538052894546579
20.34825765617083 317.5737728883739 0.7524852550109937
20.353485211124244 313.67197724975705 0.7480205583485268
20.35871276607766 309.00317295626445 0.7424610779039664
20.363940321031073 307.10262207747536 0.7410228846988115
20.369167875984488 307.3626488467895 0.7419507780554324
20.374395430937902 306.3469279659115 0.7412942764413777
20.379622985891316 303.50936262327934 0.7373107563061932
20.38485054084473 298.58399912340997 0.7304588616130274
20.390078095798145 299.060064307873 0.7307250858954412
20.39530565075156 303.4465023541834 0.7353163909509021
20.400533205704974 306.68400312075863 0.7397548463688809
20.40576076065839 305.34107319588657 0.7381758239523141
20.410988315611803 300.18219757175996 0.731961383368336
20.416215870565217 296.93395235663127 0.7288054759408737
20.421443425518632 295.9030429014494 0.7276535288383914
20.426670980472046 295.9394778187261 0.7275577357977514
20.43189853542546 298.3667102174706 0.7297525271759349
20.437126090378875 303.686901615709 0.7353818046466194
20.44235364533229 305.2786019901588 0.7380869346927958
20.447581200285704 308.08743732456963 0.7415574968935472
20.45280875523912 309.8609237972682 0.7433092939206882
20.458036310192533 314.35806034818296 0.7496133985762763
20.463263865145947 312.35990176991123 0.7468254624776555
20.46849142009936 313.5867086614339 0.7482121182669618
20.473718975052776 314.48400735893995 0.7480416007420965
20.47894653000619 316.3662468417377 0.7494694837878494
20.484174084959605 315.07607805436373 0.7483823124459839
20.48940163991302 317.28809262012294 0.7511485163640981
20.494629194866434 317.9866511228794 0.7531249065951802
20.49985674981985 317.2221390918646 0.7527575334230517
20.505084304773263 316.1692052445804 0.7513801928589194
20.510311859726677 316.02622681135705 0.7509589609156478
20.51553941468009 317.5652930503636 0.7518612377954772
20.520766969633506 314.33532460366865 0.7482283659413878
20.52599452458692 311.96489180262864 0.7460794482732241
20.531222079540335 311.46063710633075 0.7451182445802043
20.53644963449375 313.26504665785876 0.7473039671348138
20.541677189447164 312.0440757232144 0.7452905575208556
20.546904744400578 311.9659388848487 0.7448185398393053
20.552132299353993 313.2074521169721 0.7466146095729891
20.557359854307407 317.3712394155964 0.7512065270611609
20.56258740926082 319.1302724292205 0.7534969152844776
20.567814964214236 318.6138614276863 0.7527405105938646
20.57304251916765 315.5604759677684 0.7490548338098261
20.578270074121065 316.7291938142488 0.7505739691681761
20.58349762907448 317.0758215116103 0.7502119157406275
20.588725184027894 319.81273364720727 0.7529179019298318
20.593952738981308 321.4416779196031 0.7544237408922452
20.599180293934722 325.95554374420357 0.7600840893164033
20.604407848888137 326.2272800615135 0.7614583071412665
20.60963540384155 325.9631267928999 0.7606270447147913
20.614862958794966 323.7165713900046 0.757948664074111
20.62009051374838 320.7998096759351 0.7542503551455411
20.625318068701795 317.8358414791858 0.751613295621039
20.63054562365521 313.77066884384834 0.7477512628637756
20.635773178608623 311.1405683209483 0.7438816957443579
20.641000733562038 308.90696415527367 0.7402635967093842
20.646228288515452 308.3495202884105 0.7392756519009758
20.651455843468867 307.10419904394035 0.7382837505924855
20.65668339842228 309.14588614549524 0.7415055002873472
20.661910953375695 307.9708084855233 0.7399180409213406
20.66713850832911 308.0958028584265 0.7394307254983754
20.672366063282524 305.11454294196653 0.736205503747357
20.67759361823594 304.5578431016373 0.7354335277367929
20.682821173189353 303.7693255837971 0.7354403468004608
20.688048728142768 304.4108742726582 0.7366859016865722
20.693276283096182 302.787026509767 0.7346690552866055
20.698503838049596 299.6387597090134 0.7311935697059913
20.70373139300301 299.1838517742933 0.7291402718267721
20.708958947956425 300.38513352046925 0.7305373226241113
20.71418650290984 303.0686164941941 0.7340497608110425
20.719414057863254 303.03480662439506 0.7341157245522978
20.72464161281667 300.3736400343261 0.7310347623906237
20.729869167770083 301.0249928276951 0.7318237376131219
20.735096722723497 300.2877791691049 0.7308499172698325
20.740324277676912 298.03988565239223 0.7285081293364417
20.745551832630326 296.29501445103097 0.7259967174519815
20.75077938758374 293.864587007909 0.7225889882861001
20.756006942537155 297.8397824208819 0.7271249191301647
20.76123449749057 301.23414197184513 0.7315682361663366
20.766462052443984 304.69210872491516 0.7366662373033579
20.7716896073974 305.4306251073804 0.7373429357240495
20.776917162350813 306.3847800883525 0.7382372971664707
20.782144717304227 306.8568779960166 0.7379325312110854
20.78737227225764 308.55240838001356 0.7396114264633944
20.792599827211056 309.3257319323079 0.7403048258173687
20.79782738216447 314.038833001299 0.7456506768746398
20.803054937117885 317.5196161502559 0.7494348234649533
20.8082824920713 321.6828350936105 0.7546993526322584
20.813510047024714 327.45860171027476 0.7610681272840216
20.81873760197813 335.09274488791476 0.7699024492883711
20.823965156931543 339.84223750170725 0.77469632911536
20.829192711884957 341.89493116916645 0.7771266323806946
20.83442026683837 346.3582885581537 0.7819999208229754
20.839647821791786 346.4464819681614 0.7818978564049721
20.8448753767452 348.427194085203 0.7844271299000964
20.850102931698615 347.4941778948523 0.7833086396966233
20.85533048665203 349.0305721947623 0.7849006567988004
20.860558041605444 350.1258576343911 0.7859095919981659
20.865785596558858 352.6431151593463 0.7891059906569997
20.871013151512273 349.92194783108664 0.785946813340002
20.876240706465687 346.2010275576981 0.7820645327434889
20.8814682614191 343.15348569886555 0.7780782190483144
20.886695816372516 340.5022808772172 0.7749848932808021
20.89192337132593 338.24879312573074 0.7718082058491216
20.897150926279345 334.8282277371235 0.7680268947250283
20.90237848123276 334.88244434914316 0.7681797635976004
20.907606036186174 330.7882504361756 0.763995987440993
20.912833591139588 329.3450620154523 0.7629310754020355
20.918061146093002 322.9184152350231 0.7551025434572249
20.923288701046417 322.4923634957883 0.7545204271632026
20.92851625599983 323.3946496068138 0.754846303242996
20.933743810953246 327.51040051581714 0.7597851062878598
20.93897136590666 330.4955069837099 0.7627245090758845
20.944198920860075 330.10381509412275 0.7625386928348462
20.94942647581349 331.09122218396317 0.7634086875271163
20.954654030766903 331.49886865959974 0.7640271673284225
20.959881585720318 332.679220707595 0.7656829393086702
20.965109140673732 333.2082694345087 0.7663469482674193
20.970336695627147 335.4895929119283 0.7687979846060985
20.97556425058056 334.25517240031087 0.7676462546709357
20.980791805533975 335.54023507602375 0.7696929522989188
20.98601936048739 332.6045214822089 0.7660589350208806
20.991246915440804 330.10857348617066 0.7623679629987468
20.99647447039422 326.70326001398564 0.7582141422950907
21.001702025347633 325.24432192783536 0.7584831294575887
21.006929580301048 326.93133533528055 0.7614438880982785
21.012157135254462 326.7493088221818 0.7612894701361756
21.017384690207876 327.0368359220809 0.7607128584862011
21.02261224516129 326.5972967636844 0.7599484140983915
21.027839800114705 325.2739459907765 0.7583272906380774
21.03306735506812 321.83821870134324 0.7534969015152505
21.038294910021534 319.25460476008504 0.7509991462506934
21.04352246497495 318.63427150337327 0.7500050844393064
21.048750019928363 319.4907802153605 0.7511931512751988
21.053977574881777 318.03827015130634 0.7491564313210004
21.059205129835192 318.1727584129691 0.7489441224306745
21.064432684788606 317.8538356921174 0.7486448852935189
21.06966023974202 312.98484672056685 0.7429541829012254
21.074887794695435 308.7682028997642 0.7378164410975249
21.08011534964885 303.30766914088474 0.730952109267101
21.085342904602264 304.1443533723011 0.7315343816421317
21.09057045955568 302.8321845946388 0.7303281380022724
21.095798014509093 302.5837412670763 0.7303973989543376
21.101025569462507 299.75092638341897 0.7262327110482717
21.10625312441592 297.90039286089785 0.7234540315226269
21.111480679369336 293.0257031979341 0.7176937486130004
21.11670823432275 288.2343970355614 0.7119150010280467
21.121935789276165 285.0501561209855 0.708109905782059
21.12716334422958 284.2225521992246 0.7068141368915392
21.132390899182994 286.6123527993881 0.7098271264850519
21.13761845413641 286.73085927127147 0.7090439823963555
21.142846009089823 286.9249059690754 0.708681427819488
21.148073564043237 285.83912774422157 0.706664199045304
21.15330111899665 284.06520309774936 0.7047041462098639
21.158528673950066 282.2362778124367 0.703303745321373
21.16375622890348 280.78246338249545 0.7020603390797694
21.168983783856895 281.5669822447651 0.7029840881558443
21.17421133881031 280.73855924216764 0.7021821382722588
21.179438893763724 279.1636080851958 0.6994622343227346
21.184666448717138 279.39292781428804 0.6998800843127663
21.189894003670553 279.2725284461129 0.6979675333480575
21.195121558623967 279.95690278171776 0.6971334683759091
21.20034911357738 281.60221996305404 0.6986349942327905
21.205576668530796 277.58358776916714 0.6937163951279188
21.21080422348421 276.5666693364585 0.6934381811345831
21.216031778437625 274.18078508495887 0.691326838323934
21.22125933339104 275.9722364514907 0.693094760852991
21.226486888344454 275.7695517743522 0.6915950908294057
21.231714443297868 274.03738578706736 0.6872323175038979
21.236941998251282 275.94949520354703 0.6894191837028801
21.242169553204697 276.6024535786943 0.6916856409794206
21.24739710815811 278.1223990687531 0.6944339094481629
21.252624663111526 276.3058257514648 0.6923175651730733
21.25785221806494 279.2729483862666 0.6952031145152622
21.263079773018355 277.41752873177927 0.6922644577565594
21.26830732797177 278.70108339837395 0.6944143111721005
21.273534882925183 278.6487478611098 0.6937825637957528
21.278762437878598 278.0521129177794 0.6925905503502192
21.283989992832012 280.0603592597606 0.702724168154071
21.289217547785427 282.5656474159683 0.7167648638665675
21.29444510273884 283.9463730432524 0.7260625721570563
21.299672657692255 280.76759761340617 0.7272716413718261
21.30490021264567 283.2027601214309 0.7348458249392139
21.310127767599084 283.660733520333 0.7391056252911239
21.3153553225525 286.2821898995841 0.746156707972192
21.320582877505913 285.6490199257304 0.7485431133255426
21.325810432459328 285.6156167670181 0.7511930650003537
21.331037987412742 287.9347503842875 0.7559917685022747
21.336265542366156 289.0532932582471 0.7601849910134144
21.34149309731957 286.5195888047483 0.7598913126103278
21.346720652272985 282.44052984312617 0.7585221045407757
21.3519482072264 281.34825957416984 0.7598748159173613
21.357175762179814 282.74443929538126 0.7643109849713531
21.36240331713323 284.75716262430217 0.7687836840679548
21.367630872086643 287.1873040265405 0.7736800219384623
21.372858427040057 288.1530398692062 0.7780490400206881
21.378085981993472 293.69497945829426 0.7870223080554455
21.383313536946886 292.2929146427628 0.7872386810237354
21.3885410919003 291.45666250950813 0.788332491851811
21.393768646853715 289.32733529653996 0.7876314863828201
21.39899620180713 291.6373388028214 0.7932109949454559
21.404223756760544 295.1761063150419 0.8003479043185296
21.40945131171396 296.3939014535154 0.8041310469553848
21.414678866667373 295.54286411054346 0.8049274330767245
21.419906421620787 294.1850384266257 0.8042697485801749
21.4251339765742 292.75761723583076 0.8043828720028068
21.430361531527616 293.3787992463507 0.80680037882118
21.43558908648103 296.4277370769 0.8122930331622196
21.440816641434445 297.2611364737137 0.8154790224223003
21.44604419638786 300.68133196902454 0.8226793861782181
21.451271751341274 301.2743011839347 0.8263644729096847
21.45649930629469 309.15965310811333 0.8374924329180552
21.461726861248103 308.37069075596867 0.8367728952965636
21.466954416201517 307.2837831812485 0.8370325133922359
21.47218197115493 304.1207909717423 0.834747872931957
21.477409526108346 303.3316655487777 0.835996790338553
21.48263708106176 303.58577126912996 0.8386394223173048
21.487864636015175 301.9217963627518 0.8394692753344657
21.49309219096859 298.2521941377235 0.8372731961813524
21.498319745922004 296.6491422276635 0.8362964640465337
21.503547300875418 296.7873400530361 0.8386834660661727
21.508774855828833 299.5362996622973 0.8410445882438605
21.514002410782247 298.74638809333794 0.8220517329289394
21.51922996573566 298.70427130043385 0.8133201877760601
21.524457520689076 299.9794462873251 0.8074212953953247
21.52968507564249 296.61807999391993 0.7977770733665684
21.534912630595905 294.7879039922417 0.7900801267651721
21.54014018554932 291.66245643924293 0.7830350242714618
21.545367740502734 292.3727169298854 0.7813033343666684
21.550595295456148 292.9730199521506 0.7794412738990442
21.555822850409562 294.82468912343137 0.7792400689932992
21.561050405362977 296.6289440740548 0.7795890703398733
21.56627796031639 296.9925606392711 0.7783209499457141
21.571505515269806 297.65428981656817 0.7775810603206555
21.57673307022322 297.7702180852686 0.77622503689342
21.581960625176634 295.84133795912095 0.7730047375649314
21.58718818013005 293.9345989098332 0.7692077897371162
21.592415735083463 292.51668335259905 0.7648303661296558
21.597643290036878 294.7728602108145 0.7660043402134575
21.602870844990292 294.877872176941 0.7648517598669234
21.608098399943707 295.5912384881416 0.765537918832455
21.61332595489712 296.1377097910978 0.7651447428495863
21.618553509850535 296.7498741350178 0.7639210896138738
21.62378106480395 295.0389500350697 0.760200808157416
21.629008619757364 294.8178357683998 0.7593084383001516
21.63423617471078 293.5299521707461 0.7564919169435471
21.639463729664193 294.2680642433758 0.7570292119410607
21.644691284617608 296.87721613015026 0.7592856668742117
21.649918839571022 299.7049469530768 0.7621490552310254
21.655146394524436 300.2147117174437 0.7622168452305255
21.66037394947785 297.628480253443 0.7582391758749072
21.665601504431265 298.93054656243237 0.760221142696777
21.67082905938468 304.1727362611648 0.7664856629297127
21.676056614338094 309.2774603010733 0.7716432550268557
21.68128416929151 310.32177599938046 0.7719455817314507
21.686511724244923 311.86568214020417 0.7730613791455908
21.691739279198337 314.4838551765275 0.7760124853960797
21.696966834151752 313.9233421907992 0.7742297746682872
21.702194389105166 312.0633954618993 0.770872715307295
21.70742194405858 315.14232429929785 0.7737993171613268
21.712649499011995 321.48297468065766 0.7814724669809836
21.71787705396541 327.03192693101755 0.787569550663459
21.723104608918824 326.7372532382265 0.7866500403501657
21.72833216387224 327.48640135115556 0.786141726376053
21.733559718825653 326.17401657707813 0.7845002957372235
21.738787273779067 330.3745513777725 0.7885234123157702
21.74401482873248 332.2241271455535 0.7909979760395525
21.749242383685896 333.09078344174344 0.7919851464293937
21.75446993863931 335.4862664787957 0.7944910270598907
21.759697493592725 340.3768056760185 0.800913619063616
21.76492504854614 345.00071708168866 0.805583125760229
21.770152603499554 344.9770249357723 0.8055506222604865
21.77538015845297 343.58921378980585 0.8031519822047389
21.780607713406383 345.48011888312794 0.805203683156753
21.785835268359797 350.6416036128658 0.8110320554167505
21.79106282331321 353.7483170267862 0.8138591425618954
21.796290378266626 356.7076478103057 0.8169730414126737
21.80151793322004 357.6833461873674 0.8179835690568882
21.806745488173455 360.3909044638207 0.8209418035921845
21.81197304312687 361.4859694439117 0.8220130578037882
21.817200598080284 362.15709305979516 0.8221571486567569
21.822428153033698 364.7056462788799 0.8247789735946119
21.827655707987113 363.7651636499466 0.8237835204260692
21.832883262940527 362.83339497721704 0.8229511768128863
21.83811081789394 362.73417687569975 0.8237214005076217
21.843338372847356 361.19009107948136 0.8223039890531131
21.84856592780077 357.6003033326808 0.817886199357796
21.853793482754185 351.7195234517195 0.8107820834863892
21.8590210377076 349.7567728205719 0.8075911761584299
21.864248592661014 348.4684766870563 0.8058924614942202
21.869476147614428 347.48975269554677 0.8043736640092916
21.874703702567842 345.76823860496114 0.8019093688530279
21.879931257521257 343.77509248442954 0.7989015040703017
21.88515881247467 343.54809499476465 0.7983364728883264
21.890386367428086 344.1782833059077 0.7987331956421018
21.8956139223815 342.67128835124646 0.7974554547188238
21.900841477334914 339.2427363466331 0.7932651901880176
21.90606903228833 338.8550745278752 0.7929520228121826
21.911296587241743 342.35330570568175 0.7968648554563461
21.916524142195158 339.7441080541508 0.7934055058073493
21.921751697148572 336.73495784072065 0.7900240448794598
21.926979252101987 334.4597759019901 0.7867183170340012
21.9322068070554 334.7797136133531 0.7866744390016791
21.937434362008815 341.1427716292948 0.7935279810639021
21.94266191696223 344.1039822907391 0.7970521213130123
21.947889471915644 345.63981039418 0.7991298839099719
21.95311702686906 343.65958009169157 0.7965205288257673
21.958344581822473 341.4708269070466 0.7930647702666542
21.963572136775888 341.88028660526925 0.7931039542070762
21.968799691729302 342.78227848287656 0.7936591051940999
21.974027246682716 343.39400575572995 0.7946258943888773
21.97925480163613 342.78315744489703 0.7937678500604621
21.984482356589545 340.6849859310486 0.79134095671731
21.98970991154296 340.8806211432952 0.7912241729523198
21.994937466496374 339.8933989864364 0.7895503940558517
22.00016502144979 342.4460627629758 0.7926360177808047
22.005392576403203 341.55060108360146 0.7914445086665012
22.010620131356617 340.21625117018976 0.789870701756292
22.015847686310032 343.6092053720518 0.7936910001880728
22.021075241263446 349.29922524411876 0.7991114406440155
22.02630279621686 356.6115916119624 0.8079165349307228
22.031530351170275 363.1416056181289 0.8147256238968373
22.03675790612369 364.9662257446199 0.8164766518343097
22.041985461077104 367.9507146355758 0.8200925950855726
22.04721301603052 369.854394120387 0.8219646604795536
22.052440570983933 370.88898802410716 0.8237778294206863
22.057668125937347 367.2589652000978 0.8186698310530399
22.06289568089076 366.3016633260829 0.8172452378202646
22.068123235844176 365.196995096935 0.8155823735961649
22.07335079079759 363.0404729285982 0.8128155672172703
22.078578345751005 361.24844133747735 0.8113075660978751
22.08380590070442 358.9261937477142 0.8085424283461637
22.089033455657834 357.0982416532052 0.8062709866966487
22.09426101061125 356.24212299328065 0.8051546216411601
22.099488565564663 358.55531250184305 0.8074036677687443
22.104716120518077 358.4805805817248 0.8073527726772891
22.10994367547149 357.8943340735203 0.8060790673071427
22.115171230424906 355.53829828517456 0.8031632273035572
22.12039878537832 354.74991268268303 0.8023013330169392
22.125626340331735 355.3671985431992 0.8027055698928186
22.13085389528515 352.63931621597015 0.7994304951075524
22.136081450238564 351.42754296923806 0.7983511320293595
22.141309005191978 345.5689204281781 0.7917243018760731
22.146536560145393 341.5050771570717 0.786989759547781
22.151764115098807 339.09839299690555 0.7835367162320998
22.15699167005222 340.5339561405764 0.7852664289262938
22.162219225005636 341.37117067663576 0.7862947952942144
22.16744677995905 343.6757556548651 0.7888032484748687
22.172674334912465 346.00545935799204 0.7919265820797787
22.17790188986588 347.3397101745112 0.7927553547778896
22.183129444819293 343.99772945013063 0.7893584006497181
22.188356999772708 341.54461262322064 0.786218857877305
22.193584554726122 342.14664018827204 0.7864465856211144
22.198812109679537 345.11448490303997 0.7902042431644362
22.20403966463295 347.04040023016995 0.7921435205413526
22.209267219586366 346.4575947578165 0.7918062496494686
22.21449477453978 347.8706467753343 0.7934647896244351
22.219722329493194 346.24448718532426 0.7905868939266272
22.22494988444661 342.58197655624554 0.7861809951339015
22.230177439400023 339.1162655874466 0.781267587422779
22.235404994353438 336.24079843195113 0.7786095071875598
22.240632549306852 335.94767762357236 0.7791221282076742
22.245860104260267 334.6664945134648 0.7775124895911536
22.25108765921368 329.98941344005016 0.7726851435450539
22.256315214167095 325.0779605912964 0.765150196699761
22.26154276912051 322.15805135905066 0.7622232331930325
22.266770324073924 322.11146290980116 0.7620473455425393
22.27199787902734 318.8491063052484 0.7584213413388647
22.277225433980753 317.05061869132294 0.75648857223157
22.282452988934168 313.0612362551608 0.7513065847940599
22.287680543887582 310.6406773771741 0.748911544319943
22.292908098840996 310.0730154741822 0.7484741076593171
22.29813565379441 308.76180062235443 0.7467479590460794
22.303363208747825 308.6407017918339 0.7473127694241417
22.30859076370124 309.78516471446204 0.7486001239417978
22.313818318654654 310.0659214940499 0.7490852142220368
22.31904587360807 311.2738378456254 0.7502480809941945
22.324273428561483 310.1048972046681 0.7475051795809055
22.329500983514897 307.9567287998694 0.7447819540978798
22.334728538468312 304.8037118388286 0.7408553536482559
22.339956093421726 300.2679678857486 0.7361211520297634
22.34518364837514 300.45990500029023 0.735805694538992
22.350411203328555 300.38835743641766 0.73485627662516
22.35563875828197 299.250806966978 0.7332667670221963
22.360866313235384 298.64315437300667 0.733424856172088
22.3660938681888 300.4718095708618 0.7358974711375165
22.371321423142213 299.73307919700846 0.7347883778927135
22.376548978095627 299.20808912131304 0.7331757511968324
22.38177653304904 297.0774919675072 0.7302861929500238
22.387004088002456 294.4600455759542 0.727707001075913
22.39223164295587 289.9606959139696 0.7229439398212136
22.397459197909285 286.98162940003436 0.7192317004740976
22.4026867528627 287.0976941935229 0.7196988075505314
22.407914307816114 286.5876599650246 0.7193738679833617
22.41314186276953 287.84733445198077 0.7210355012514368
22.418369417722943 289.7361142744159 0.7231850081182698
22.423596972676357 288.75161813091034 0.7217708164431252
22.42882452762977 281.62751150870105 0.7124679573962303
22.434052082583186 277.752728962437 0.7081579482069378
22.4392796375366 277.2532184179888 0.7077153731296463
22.444507192490015 276.87727739241546 0.7072391482385205
22.44973474744343 278.04188864000736 0.7081397290758487
22.454962302396844 277.38285968249215 0.7061603841575544
22.460189857350258 277.27246379751426 0.7066619360443311
22.465417412303673 275.72611656519723 0.7052542372124309
22.470644967257087 275.61863203494283 0.7051270530283803
22.4758725222105 275.59581198841516 0.7045433372607695
22.481100077163916 275.4430870160549 0.7041539548425635
22.48632763211733 276.96133767017363 0.7053110392573263
22.491555187070745 274.9985523763234 0.7025443509899809
22.49678274202416 275.61015775575794 0.7031201558439247
22.502010296977573 273.3473165737817 0.701139332051302
22.507237851930988 271.42461274232454 0.6991586873567324
22.512465406884402 271.0764997223255 0.6991125275861361
22.517692961837817 274.3219841889721 0.7034931217904503
22.52292051679123 276.84369546142625 0.7078385910033328
22.528148071744646 275.86196727926836 0.7076282510801489
22.53337562669806 274.5669432099379 0.703896427819295
22.538603181651474 273.2070292750606 0.7010239639199847
22.54383073660489 274.4821457765984 0.7026418815599758
22.549058291558303 273.68592717417846 0.7023867571857225
22.554285846511718 274.9180183567978 0.7042096127258914
22.559513401465132 275.9287346044736 0.7041069754630297
22.564740956418547 274.6562667034652 0.7034329918681889
22.56996851137196 271.2787948129988 0.6988924190559773
22.575196066325375 269.0802514987366 0.6957768789432291
22.58042362127879 269.41754101488453 0.6956121524006378
22.585651176232204 270.99033588937516 0.6978982415017981
22.59087873118562 272.51068937587644 0.7004452603234275
22.596106286139033 271.4041461770092 0.6988813378787255
22.601333841092448 270.53914712537687 0.6976159894842467
22.606561396045862 272.7506969488182 0.7004154869692515
22.611788950999276 273.46721146436084 0.7025249071444304
22.61701650595269 275.28029848196627 0.7050343770372931
22.622244060906105 275.50227163316913 0.7054112386546184
22.62747161585952 276.8611174381474 0.7065991143658237
22.632699170812934 278.13289939992524 0.7072814699031587
22.63792672576635 278.34424373014554 0.7061134031677299
22.643154280719763 277.0956392027086 0.7044113852668631
22.648381835673177 279.5492264066972 0.7077304418433883
22.653609390626592 278.5475603645039 0.7082152108529961
22.658836945580006 281.11870325232536 0.7117529291680098
22.66406450053342 278.6062541521707 0.7084736683761851
22.669292055486835 279.37246980730794 0.7086861407650153
22.67451961044025 277.453022967939 0.7059547224704118
22.679747165393664 278.00232619515964 0.7062437467719849
22.68497472034708 277.8400584681811 0.7048722754686969
22.690202275300493 279.49792749612965 0.7056986220795683
22.695429830253907 280.20074913590634 0.70616707550893
22.70065738520732 279.5050813030385 0.7057924590098076
22.705884940160736 278.67038763895613 0.7053434230865491
22.71111249511415 280.8986156513585 0.7089811297293331
22.716340050067565 282.16370982016383 0.7101566787047322
22.72156760502098 283.95810361084176 0.7107173407289212
22.726795159974394 283.47819075843535 0.709748223182575
22.73202271492781 288.3592679395109 0.7155059832955343
22.737250269881223 290.64178590633935 0.7205468432440166
22.742477824834637 293.3601066578002 0.723916086843509
22.74770537978805 292.03203907404435 0.7220430958525205
22.752932934741466 289.8129401449262 0.7185313991144973
22.75816048969488 291.7625866828626 0.7205586548682876
22.763388044648295 289.58017189943706 0.7176732238078583
22.76861559960171 292.3303465812592 0.7211567280714172
22.773843154555124 293.08902653310537 0.7226755976787544
22.779070709508538 295.08537377519434 0.7247438000762141
22.784298264461952 294.89571175970667 0.7239287821422378
22.789525819415367 294.42494573194904 0.7224566300173993
22.79475337436878 296.5599980078559 0.7254183106365356
22.799980929322196 296.48473519488715 0.7247960274930044
22.80520848427561 298.7168051974437 0.7268010376045145
22.810436039229025 304.22442695423564 0.733133476521397
22.81566359418244 307.8695043096854 0.7375430554776672
22.820891149135853 307.3123541759201 0.7366365066776037
22.826118704089268 305.71303533858713 0.7343134561321171
22.831346259042682 308.732493021281 0.7379421950263976
22.836573813996097 311.45314178497847 0.7417037056747272
22.84180136894951 314.76030555083804 0.7458519133225976
22.847028923902926 316.06532371313335 0.7478452673134576
22.85225647885634 318.71348857850523 0.7500537428106293
22.857484033809754 319.43900825459514 0.7508031889710189
22.86271158876317 318.50469358648354 0.7490778438866366
22.867939143716583 318.45821424618055 0.7492265766365219
22.873166698669998 319.5673837469518 0.7501337164831696
22.878394253623412 322.80181291176405 0.7532926090452831
22.883621808576827 325.1953378526922 0.7563008637941058
22.88884936353024 325.6086466029737 0.757277592047277
22.894076918483655 327.6689638019111 0.7608054754058109
22.89930447343707 329.3211691177367 0.7643527883999711
22.904532028390484 330.3611987937736 0.765028274975758
22.9097595833439 325.4783309889404 0.7592939517599793
22.914987138297313 320.45946952235073 0.7515099154657094
22.920214693250728 319.6733063836747 0.750434479299629
22.925442248204142 323.9502321358124 0.7547283159456155
22.930669803157556 325.0143157600636 0.7559371101952855
22.93589735811097 321.68244794892894 0.752067034299315
22.941124913064385 318.77130629827315 0.7484517678371991
22.9463524680178 316.3656367547519 0.7459647507030828
22.951580022971214 318.2373099827556 0.7485004400856629
22.95680757792463 318.75630492821955 0.749219707866607
22.962035132878043 317.89470535614726 0.7487966241341473
22.967262687831457 316.55661922666405 0.7467496782086732
22.972490242784872 321.36759146366103 0.7524413714151148
22.977717797738286 325.5762113595743 0.7567599590398497
22.9829453526917 326.1473634350592 0.7579692848463625
22.988172907645115 323.68944023107423 0.7552364734474892
22.99340046259853 322.6489515187091 0.7537292863852386
22.998628017551944 320.7571577089698 0.7518778386928229
23.00385557250536 320.7287763308002 0.752083414669156
23.009083127458773 324.38680117817376 0.7561275412770925
23.014310682412187 326.7600433545542 0.757481381528885
23.0195382373656 326.804382697272 0.7563367300597956
23.024765792319016 326.67995872496226 0.7568451638030177
23.02999334727243 328.30238098683003 0.7592287274260436
23.035220902225845 328.72067657072535 0.7604075876656531
23.04044845717926 326.7013582368763 0.758046941125936
23.045676012132674 327.1059102196107 0.7578058794472451
23.05090356708609 327.74066801171904 0.7584647868966233
23.056131122039503 326.8711966731946 0.756722509196634
23.061358676992917 323.6352287770046 0.7528039030292728
23.06658623194633 321.6566941199101 0.751224535716237
23.071813786899746 318.23993981068963 0.7470124131629309
23.07704134185316 319.879730832514 0.7491525268374818
23.082268896806575 315.97658593097435 0.7436086764158545
23.08749645175999 315.41364378124575 0.7429687773908086
23.092724006713404 312.4509280841484 0.7398035570867219
23.097951561666818 311.9079579001139 0.7389709419824261
23.103179116620232 310.92648442657855 0.7377254040144764
23.108406671573647 309.5767099474656 0.7361743792328691
23.11363422652706 308.6799844189551 0.7356837773148575
23.118861781480476 309.0795419559531 0.7370257851417936
23.12408933643389 307.82198274874514 0.7352731872091971
23.129316891387305 307.0150649456198 0.7345414659279698
23.13454444634072 309.466973991055 0.737364922430526
23.139772001294133 310.57420040156995 0.7389238161348409
23.144999556247548 308.8640381826719 0.7365190143223623
23.150227111200962 308.5844079845564 0.7360258979533499
23.155454666154377 309.57493146560427 0.7369687517843302
23.16068222110779 310.1425727042914 0.7371342855564008
23.165909776061206 305.4248398874704 0.7306351035877875
23.17113733101462 304.27973215365165 0.7293640289384251
23.176364885968034 305.1577262963477 0.7306332937732138
23.18159244092145 307.1211498506213 0.7336905088142397
23.186819995874863 307.30353165889863 0.7335234558536388
23.192047550828278 308.23570654637416 0.7354960724956039
23.197275105781692 308.72038685575876 0.7365454408158152
23.202502660735107 306.87878541322596 0.7346683084059529
23.20773021568852 306.52482660880094 0.7336297327250278
23.212957770641935 307.06657524089167 0.7342863075107824
23.21818532559535 309.77472554784055 0.7368833067390854
23.223412880548764 309.5253794579976 0.7361062700743282
23.22864043550218 309.27822837515254 0.7350219013884148
23.233867990455593 306.10961238916195 0.7319903993304411
23.239095545409008 307.6275379152334 0.7341934107764064
23.244323100362422 306.69698263651514 0.7332037431916004
23.249550655315836 306.7489033815601 0.7324752271310158
23.25477821026925 306.96730520947375 0.7317833005663416
23.260005765222665 307.7665149755267 0.7330432782703249
23.26523332017608 309.88355144400253 0.7350566103688537
23.270460875129494 311.07012571042395 0.7369680396709319
23.27568843008291 311.8643083522949 0.7380852783676689
23.280915985036323 314.1304016772588 0.7412739797737276
23.286143539989737 313.8131544930957 0.7408248333215913
23.291371094943152 317.5177874267923 0.7448334824350866
23.296598649896566 317.9466143092312 0.7454823053460308
23.30182620484998 318.7053477410669 0.7463394323622384
23.307053759803395 318.2447607175831 0.7449663148802218
23.31228131475681 321.9657111175726 0.74923206135859
23.317508869710224 323.5426435668661 0.7513519920592222
23.32273642466364 324.28914750625313 0.7527699628251604
23.327963979617053 325.47629472346415 0.7535307408556354
23.333191534570467 325.3052662950984 0.7520975556401265
23.33841908952388 322.28911358532594 0.7484091808020215
23.343646644477296 320.26063236282954 0.7460294397010728
23.34887419943071 320.54460538898616 0.7464743963592038
23.354101754384125 322.9955411604414 0.7496756750571612
23.35932930933754 325.3610378933713 0.7521261265398281
23.364556864290954 323.85216325589914 0.7506826459865491
23.369784419244368 325.33135554092536 0.7519262041415447
23.375011974197783 326.3111587840988 0.7531966064213763
23.380239529151197 324.606494321244 0.7514777318460277
23.38546708410461 323.9561084447324 0.7514880904883711
23.390694639058026 327.15745567064664 0.7556705396594999
23.39592219401144 329.00086231531986 0.7571703645336851
23.401149748964855 330.9854883595278 0.7595191864265253
23.40637730391827 329.9092814647934 0.7580132836490038
23.411604858871684 329.87738743141546 0.7582261417801123
23.416832413825098 330.8657877051557 0.758825130343437
23.422059968778512 330.02998478198117 0.7573271737542647
23.427287523731927 329.263986166245 0.7561556970000946
23.43251507868534 327.7447290824178 0.754286269703148
23.437742633638756 329.3504713574193 0.7558344480886312
23.44297018859217 329.95553486923296 0.7564257120544389
23.448197743545585 329.65538367496714 0.7560165041585397
23.453425298499 328.60090589583314 0.755130726655053
23.458652853452413 327.2770035219094 0.7538206335101906
23.463880408405828 324.9374905471855 0.7512743890923899
23.469107963359242 323.1965911661918 0.749086169078309
23.474335518312657 322.7073089855959 0.7479243474137205
23.47956307326607 321.62160147860493 0.746268587819131
23.484790628219486 320.14161843721786 0.7444470896770055
23.4900181831729 317.02553818556163 0.7409693979540546
23.495245738126314 315.7606023718174 0.7399538505459656
23.50047329307973 313.43353576755504 0.7373391046796425
23.505700848033143 314.32329076793275 0.7390574924849438
23.510928402986558 313.93054878626685 0.7383909117913989
23.516155957939972 311.6858140322617 0.7353928939169888
23.521383512893387 308.9082288968678 0.7317014193728395
23.5266110678468 307.81754936163674 0.7308997464530941
23.531838622800215 306.24518727933247 0.7287156444401431
23.53706617775363 305.8236663959539 0.7278749199788753
23.542293732707044 305.8400979019264 0.7267866736154567
23.54752128766046 306.68681628803887 0.7283833803019637
23.552748842613873 309.73046800289393 0.7318649704604765
23.557976397567288 312.87476499413094 0.7351251873445236
23.563203952520702 314.69586285065543 0.73632106387789
23.568431507474116 312.9130832858855 0.7332568667734661
23.57365906242753 312.25709257838247 0.7324273151979089
23.578886617380945 311.17882530830747 0.7302739302584543
23.58411417233436 308.06847829450106 0.7273318267823004
23.589341727287774 306.7351216548599 0.7253855958561487
23.59456928224119 306.9268266759747 0.7252683106601046
23.599796837194603 306.98466138814103 0.7254747488272407
23.605024392148017 307.4502555152454 0.725802505440749
23.610251947101432 309.03188050440787 0.7272600931508892
23.615479502054846 310.84465057120195 0.7289233520839308
23.62070705700826 312.8880034285165 0.7316796780301518
23.625934611961675 313.78168241833447 0.73382858769717
23.63116216691509 313.17904751257174 0.7324543635499015
23.636389721868504 310.789402483814 0.7285176996020573
23.64161727682192 307.2311360715915 0.7230380272008055
23.646844831775333 307.37429518196024 0.7224774420802531
23.652072386728747 307.6970449638772 0.7229157621809009
23.65729994168216 308.4333508263027 0.7231471513420518
23.662527496635576 312.20386730533716 0.7266760042271925
23.66775505158899 316.4041312274976 0.7313090818321953
23.672982606542405 320.3350458061984 0.7360573839637713
23.67821016149582 322.4701989565262 0.7384669070322196
23.683437716449234 325.2838987831931 0.7410462753059219
23.688665271402648 328.4906695134638 0.7450781603056134
23.693892826356063 331.7611716788912 0.7486324536255659
23.699120381309477 332.3457779988631 0.7488292484955683
23.70434793626289 337.6556231636875 0.7539366161726199
23.709575491216306 339.9348662388474 0.7564769302817442
23.71480304616972 337.92367462542575 0.7541835784857751
23.720030601123135 332.18562060405367 0.7477927070697512
23.72525815607655 329.3482037698693 0.7441038335180984
23.730485711029964 331.0528545024754 0.7460150963208025
23.735713265983378 334.944684132225 0.750071856772487
23.740940820936792 334.62834797660867 0.7496296750462975
23.746168375890207 334.7661675839885 0.7491302078574633
23.75139593084362 336.759798548224 0.7509723704348815
23.756623485797036 340.56927655510236 0.7548876630956288
23.76185104075045 346.57502103393824 0.7606830048756628
23.767078595703865 350.34954428708033 0.7648244535634962
23.77230615065728 351.9652131324088 0.7657811629208948
23.777533705610693 355.0392880095354 0.7690150441287343
23.782761260564108 362.3549885465785 0.776406223903716
23.787988815517522 372.2686667693035 0.7863785043747913
23.793216370470937 377.0020763244436 0.7906436114849694
23.79844392542435 375.812546861508 0.7892381643605747
23.803671480377766 374.79912491638163 0.788068160518998
23.80889903533118 371.7439217006436 0.7847611106114141
23.814126590284594 366.67215209651266 0.7790542857275295
23.81935414523801 360.2470631911234 0.7724093964120484
23.824581700191423 356.68322919990715 0.7682087057951814
23.829809255144838 354.7168844580405 0.7663992357375298
23.835036810098252 351.7374311842105 0.7635281353138481
23.840264365051667 348.65417502825227 0.7597540824935678
23.84549192000508 346.56916129964986 0.7567162421967929
23.850719474958495 346.2581739984491 0.7552761705681438
23.85594702991191 343.3427180908171 0.7519159686050496
23.861174584865324 342.2328495040217 0.7504509695652483
23.86640213981874 335.73845007819574 0.7427027266050666
23.871629694772153 334.80970048725266 0.7417242803961099
23.876857249725568 332.9832802722517 0.7395772232563277
23.882084804678982 335.74188125652506 0.7427522032795572
23.887312359632396 335.5478143054349 0.7429812029949344
23.89253991458581 340.3207199687436 0.747991959930285
23.897767469539225 339.7579719903434 0.7475429072025902
23.90299502449264 339.25323749670173 0.7459067841064889
23.908222579446054 335.994771497704 0.7423163228813332
23.91345013439947 334.03638263705614 0.7400708112434536
23.918677689352883 334.53703676209415 0.7405295923420698
23.923905244306297 334.07920098952883 0.7395576474181691
23.929132799259712 338.6892305547124 0.7441503748379155
23.934360354213126 337.8868912816026 0.7437313102394135
23.93958790916654 340.12344348912706 0.7463462913003798
23.944815464119955 339.76711950419457 0.7455932617107387
23.95004301907337 341.06288252760635 0.7472715638505791
23.955270574026784 339.88996629767195 0.7455046714205743
23.9604981289802 339.92684314159305 0.7456959462542505
23.965725683933613 337.3113665272043 0.7425232569423637
23.970953238887027 337.22473181980655 0.7423909885683294
23.97618079384044 336.4910793719017 0.7416741831222953
23.981408348793856 339.5426938297541 0.74468726167767
23.98663590374727 341.4449829495687 0.7470722065500839
23.991863458700685 345.77080979011873 0.7517141696196814
23.9970910136541 347.18225105424835 0.7535388001373723
24.002318568607514 348.2376712038943 0.7546133207634401
24.007546123560928 350.19275679906997 0.756349299124894
24.012773678514343 350.8972974083663 0.7573243372931431
24.018001233467757 354.2338477843808 0.7605807499456069
24.02322878842117 358.2555801713633 0.7648937057258904
24.028456343374586 362.27241671336617 0.7689890599074535
24.033683898328 364.75078685577995 0.7708287910857043
24.038911453281415 362.8068174723736 0.7693389588321305
24.04413900823483 365.75749107761743 0.7721321139336668
24.049366563188244 368.3761839931172 0.7759199904378498
24.054594118141658 373.51075071430597 0.7812012776642667
24.059821673095072 375.70846294790573 0.7829078145559679
24.065049228048487 375.6901113607036 0.7826852206869432
24.0702767830019 376.4137700233367 0.797734532111861
24.075504337955316 376.74911080754737 0.8092044080845474
24.08073189290873 376.49164242316436 0.816483763751525
24.085959447862145 371.2225871022491 0.8168132419846124
24.09118700281556 364.6031287289375 0.8145972113174308
24.096414557768973 360.14116265701324 0.8143998535448094
24.101642112722388 353.3285253006723 0.8108182355633624
24.106869667675802 350.7836282303758 0.8116365381603468
24.112097222629217 345.1703833108147 0.8096674737126465
24.11732477758263 342.33678671893455 0.8101083502178309
24.122552332536046 337.6618487580526 0.8086479743662272
24.12777988748946 336.92939157881585 0.8113824790812433
24.133007442442874 334.4818199322252 0.8125730173009849
24.13823499739629 331.7381854221664 0.8123616647657561
24.143462552349703 326.107476064166 0.8086537517811604
24.148690107303118 323.3704910369325 0.807937130899027
24.153917662256532 323.73428353244566 0.8119331463147351
24.159145217209947 322.60487012692005 0.813672692784468
24.16437277216336 322.6855375074879 0.8180374811247182
24.169600327116775 322.37352258504905 0.8209208857914556
24.17482788207019 322.9155427730424 0.8241973136784043
24.180055437023604 322.02431334964507 0.8245821126924406
24.18528299197702 319.2574502302708 0.8224947583540553
24.190510546930433 317.1707454033005 0.8230865925278406
24.195738101883848 317.67197475646026 0.827060373144367
24.200965656837262 320.9714799898227 0.8345984431114923
24.206193211790676 319.61594798254816 0.8353728667867345
24.21142076674409 317.4586969614256 0.8348486364950348
24.216648321697505 311.6187259850141 0.8297294502383245
24.22187587665092 311.80337317435027 0.8325894035915411
24.227103431604334 310.72267734512616 0.8345437734401457
24.23233098655775 308.62190682733655 0.8349677331101991
24.237558541511163 307.16221401657486 0.8351202966281618
24.242786096464577 309.39922578258273 0.8405355386112865
24.248013651417992 312.47620093518816 0.847382872752649
24.253241206371406 316.5369633985925 0.8554004315837404
24.25846876132482 315.7881909630405 0.8561949522494534
24.263696316278235 316.0244493942023 0.8579553492772041
24.26892387123165 309.9935362307235 0.8516950816236767
24.274151426185064 308.6350658136735 0.8509772275585694
24.27937898113848 308.335631721426 0.8519684294903762
24.284606536091893 312.43113769849623 0.8599594755894898
24.289834091045307 314.6508448535325 0.8652884300657073
24.29506164599872 315.3836095686568 0.8691503430228185
24.300289200952136 318.7939072371894 0.8756632218482406
24.30551675590555 319.3885861000548 0.8799596780373097
24.310744310858965 318.37681010390423 0.8804352276196167
24.31597186581238 315.65910382836654 0.8789833916157951
24.321199420765794 316.8745322476019 0.8827591887981413
24.326426975719208 321.2875792365367 0.8922802432160121
24.331654530672623 326.8520461955896 0.9017100766704944
24.336882085626037 329.880493347431 0.9060807617960053
24.34210964057945 330.30826355283887 0.9064381619894065
24.347337195532866 331.96018506487087 0.9108689335984735
24.35256475048628 331.09349469499114 0.9138170706533786
24.357792305439695 330.91788837689444 0.9160965826929589
24.36301986039311 325.1054780533663 0.9098258910589161
24.368247415346524 324.85709749100073 0.9096064347691835
24.373474970299938 329.2594167184256 0.9184583147799882
24.378702525253352 335.0472925011728 0.9307413298986059
24.383930080206767 336.99052207868425 0.9372128235921403
24.38915763516018 334.34919802157407 0.9352596597157292
24.394385190113596 332.2920548801768 0.9334641275416753
24.39961274506701 327.66126034511996 0.9287908509725756
24.404840300020425 328.67862958968095 0.932879413802163
24.41006785497384 330.6162800984385 0.9387085597053149
24.415295409927253 329.9442909678481 0.9398991967648034
24.420522964880668 326.50667429954086 0.9377326660357024
24.425750519834082 325.7429117159754 0.9385993726891162
24.430978074787497 325.7553569054669 0.9410646773297261
24.43620562974091 327.40861614828526 0.9454466791383449
24.441433184694326 324.31374878472036 0.942930708740637
24.44666073964774 325.4246996951357 0.9470833927852503
24.451888294601154 329.3525098589492 0.954769367592688
24.45711584955457 335.3059053927154 0.9664288277951903
24.462343404507983 335.5159881603735 0.9683660701091712
24.467570959461398 333.92883711617077 0.9690116946611932
24.472798514414812 330.5055098675736 0.9663086455864763
24.478026069368227 333.2794446699005 0.9738989546161897
24.48325362432164 330.2452590384776 0.9725518229748304
24.488481179275055 329.0986100154862 0.9730795517158095
24.49370873422847 328.3094422749272 0.9736649593929759
24.498936289181884 331.970452185986 0.9805546560015526
24.5041638441353 334.17825277711637 0.9856854094288959
24.509391399088713 336.56247174720767 0.9918889540319106
24.514618954042128 332.9160633244073 0.9885838769835236
24.519846508995542 335.8960400209617 0.9947614230212927
24.525074063948956 331.3620533222979 0.9904629599928867
24.53030161890237 330.5138411719371 0.991081863259111
24.535529173855785 326.25262624266793 0.9884906070021686
24.5407567288092 328.08605427874613 0.9949720248141775
24.545984283762614 325.772654073528 0.9949272427060762
24.55121183871603 322.67295174152923 0.9908593944015268
24.556439393669443 320.41954443574167 0.9877826548930467
24.561666948622857 326.8559399713824 0.9996504035969922
24.566894503576272 332.31807345779214 1.011839337487086
24.572122058529686 332.10275400313975 1.0147325345423113
24.5773496134831 326.1582792312666 1.008883441419547
24.582577168436515 316.5371699170515 0.9947510829317804
24.58780472338993 316.2770486788168 0.9965782711113894
24.593032278343344 319.4839372582899 1.004953623464032
24.59825983329676 323.68494451654044 1.0140884701505424
24.603487388250173 322.80626055781323 1.01622094943831
24.608714943203587 314.8747815429692 1.00472558942332
24.613942498157 315.4474862239292 1.0086672435427564
24.619170053110416 317.23256175289526 1.013653852153093
24.62439760806383 316.9663071058641 1.0178428645990283
24.629625163017245 315.71573033073713 1.0190342287211027
24.63485271797066 316.8834832198418 1.0235245745664385
24.640080272924074 318.6812691554776 1.0286028102097369
24.645307827877488 320.58848683213097 1.0336438862754493
24.650535382830903 317.1236230264542 1.031401939132647
24.655762937784317 316.0971875090027 1.032123470461241
24.66099049273773 314.2998092091127 1.0314095865022612
24.666218047691146 313.0197835979497 1.0310847390106481
24.67144560264456 312.6898414873421 1.0327422465699398
24.676673157597975 315.15415340238275 1.0388299116972672
24.68190071255139 314.500218260265 1.0401990876595442
24.687128267504804 315.6227002566964 1.0439433594238616
24.692355822458218 316.28497203154245 1.0481797747587938
24.697583377411632 319.24420411777305 1.055816967863447
24.702810932365047 319.5035757550548 1.0600488183631498
24.70803848731846 320.0826796844895 1.0642320773742775
24.713266042271876 316.50965101042095 1.0617479522878561
24.71849359722529 315.83809260051174 1.0620930933644133
24.723721152178705 308.3362560077661 1.0530460467025993
24.72894870713212 309.47723204075135 1.0580399236835911
24.734176262085533 307.7036973954413 1.0572854500576814
24.739403817038948 312.42115662562276 1.0693215738121629
24.744631371992362 310.4017498631388 1.0687717177036058
24.749858926945777 308.858293675962 1.0681305364365663
24.75508648189919 304.705885780467 1.0621291892775602
24.760314036852606 301.73612950255887 1.0594899390724533
24.76554159180602 306.026152037295 1.0710729278756792
24.770769146759434 309.5935949888605 1.0799827588601325
24.77599670171285 313.28757909435967 1.0886252264586889
24.781224256666263 311.8584855640125 1.090352382266871
24.786451811619678 313.5130103220128 1.0991685993445979
24.791679366573092 311.3415056555363 1.0981517436189727
24.796906921526507 309.26552306339687 1.0953950856878618
24.80213447647992 307.2869226738178 1.0911154442678874
24.807362031433335 308.3835097254645 1.0947415691545053
24.81258958638675 309.0120038852029 1.0985176596613286
24.817817141340164 308.2340319626312 1.1005919485163003
24.82304469629358 307.1862696416658 1.1028937547736852
24.828272251246993 305.822927648 1.1033196323840662
24.833499806200408 306.5560896279642 1.1068098922646183
24.838727361153822 311.29730809424495 1.116606120691807
24.843954916107236 314.87776776072724 1.1260934634866346
24.84918247106065 316.0352307043935 1.129992359646699
24.854410026014065 315.01587114519856 1.132095111078043
24.85963758096748 315.58902499429405 1.1359656131301217
24.864865135920894 320.4437751209911 1.148978996017491
24.87009269087431 321.4989211005094 1.1537600451746024
24.875320245827723 325.7173282481402 1.1653832661943573
24.880547800781137 329.08239257083073 1.1740122019586832
24.885775355734552 336.0020143938192 1.1902172740553145
24.891002910687966 337.86670362087335 1.1964313707725043
24.89623046564138 339.2131924860085 1.2027239735254098
24.901458020594795 336.33159807436994 1.2002931399596946
24.90668557554821 337.89605686107035 1.2062522738270332
24.911913130501624 335.3933382949966 1.2044316234202308
24.91714068545504 335.56063466250004 1.2067970934669503
24.922368240408453 331.6918475351942 1.2034921826134302
24.927595795361867 329.44998365771846 1.2026134837514584
24.93282335031528 328.93228193476995 1.204795089409758
24.938050905268696 326.19783404593255 1.2017366255089248
24.94327846022211 326.8935375000739 1.207798415432121
24.948506015175525 323.18659703315114 1.20584178166015
24.95373357012894 328.3566852288096 1.2210116517748986
24.958961125082354 326.782771879072 1.2205762499970432
24.964188680035768 325.28819596904117 1.220828458334363
24.969416234989183 321.19992173836624 1.2146559670671349
24.974643789942597 320.96456818003185 1.2177135546656406
24.97987134489601 322.4542457585262 1.224726106886325
24.985098899849426 323.10439692370693 1.2302999921335736
24.99032645480284 321.28591757165833 1.2299402539888606
24.995554009756255 323.36419209521176 1.2373382675788918
25.00078156470967 331.7534124891175 1.255714422384363
25.006009119663084 334.3019802422276 1.2645316492810643
25.011236674616498 333.1785007872524 1.264532543896277
25.016464229569912 326.1220093998543 1.2547561143356398
25.021691784523327 320.86844148114255 1.2480476515257828
25.02691933947674 323.6439930748046 1.2568408208805784
25.032146894430156 325.4293602044608 1.2646353225159148
25.03737444938357 335.29195114795766 1.2875579513093918
25.042602004336985 337.39133830890967 1.2958883206130958
25.0478295592904 336.9773168585733 1.300863663012056
25.053057114243813 338.56682911865875 1.3085189929622867
25.058284669197228 335.4599351025343 1.3054827605220245
25.063512224150642 335.53098023264704 1.3069020517374288
25.068739779104057 328.9752300356418 1.2968013080784226
25.07396733405747 329.1289081289509 1.3040165671442183
25.079194889010886 332.33258298087253 1.3174512394217155
25.0844224439643 336.2392540230178 1.330216088884008
25.089649998917714 335.9017152458368 1.3315568586131197
25.09487755387113 335.8773330531097 1.332313244658227
25.100105108824543 336.55793564907697 1.3375140811455466
25.105332663777958 336.72534895847156 1.3441168437917086
25.110560218731372 340.13277114049095 1.3543731380568171
25.115787773684787 339.4860012316807 1.357980008944605
25.1210153286382 343.7623282242607 1.371540857786187
25.126242883591615 344.43874793977693 1.3787862306591894
25.13147043854503 345.44636278363436 1.3861539201900002
25.136697993498444 345.7918895596282 1.3902569525696307
25.14192554845186 349.48618511264044 1.4042644902825014
25.147153103405273 351.29000338351653 1.413741551523443
25.152380658358688 355.4901046133568 1.4250434868721773
25.157608213312102 352.4819578589655 1.4219718579986547
25.162835768265516 349.1314744290147 1.4175306898326236
25.16806332321893 343.78466901584454 1.4089157125466145
25.173290878172345 343.1448703526 1.4107660860706284
25.17851843312576 346.0274337002764 1.4205958260030322
25.183745988079174 352.65869109797563 1.4404790761190636
25.18897354303259 352.0685184195067 1.4437762252741326
25.194201097986003 354.3415592186971 1.4539560144603945
25.199428652939417 357.40381548905253 1.4646326246442605
25.204656207892832 354.86423895280694 1.4651144513233494
25.209883762846246 357.5984600881393 1.4770117798284104
25.21511131779966 352.6028823026569 1.4704025554050537
25.220338872753075 350.3518173534214 1.4738717749808232
25.22556642770649 346.7187483287117 1.471647002528638
25.230793982659904 344.41700661927644 1.4729683668840743
25.23602153761332 350.3828092872736 1.4874575823784153
25.241249092566733 351.24334935445904 1.4967349725888344
25.246476647520147 352.7317478226134 1.5054779055106509
25.25170420247356 352.2798754333956 1.5107887620327187
25.256931757426976 351.76122446648696 1.5119969549974002
25.26215931238039 350.01513515886023 1.5122337203816307
25.267386867333805 340.0138175933212 1.4975898921546125
25.27261442228722 333.50819027495055 1.4883786612455814
25.277841977240634 333.62716734625036 1.4950399727861456
25.283069532194048 339.24145746312394 1.5107959696950053
25.288297087147463 344.8893454237589 1.5310423640272535
25.293524642100877 346.72435844609277 1.5422669014686188
25.29875219705429 343.9305831690977 1.5443213287430981
25.303979752007706 341.5655964497709 1.5429282324237166
25.30920730696112 336.68955186261906 1.5360650538444203
25.314434861914535 328.04291935248864 1.5186613378863236
25.31966241686795 324.2129986647413 1.5169203753323537
25.324889971821364 325.2858836484439 1.529941080882246
25.330117526774778 327.73989872928564 1.5424749367596418
25.335345081728192 329.39491932595143 1.5522477784904218
25.340572636681607 331.43633298109944 1.5578293328393122
25.34580019163502 336.90127712859663 1.5761262643917784
25.351027746588436 329.7152832346087 1.5641869562210755
25.35625530154185 325.8118374230645 1.5662737700318345
25.361482856495265 325.78067380136156 1.575046071327008
25.36671041144868 329.14458928172087 1.5914310038078292
25.371937966402093 333.7549258862612 1.608125043676904
25.377165521355508 333.0161695189546 1.6103796544267879
25.382393076308922 335.24561805454334 1.6225790266958469
25.387620631262337 340.80957995076665 1.6433918981149043
25.39284818621575 335.69643366721056 1.6366616471662092
25.398075741169166 335.70116012673225 1.6437738298766935
25.40330329612258 327.1895406929493 1.6313328817908763
25.408530851075994 324.60172664223177 1.6355379154547016
25.41375840602941 328.9636551071167 1.6553867426214621
25.418985960982823 333.12057963807035 1.6689402723857747
25.424213515936238 336.50763818594436 1.6819241496072657
25.429441070889652 332.49227676642147 1.6770240941827526
25.434668625843067 332.33773776252156 1.6842748739166389
25.43989618079648 335.0466771037371 1.6988107081080077
25.445123735749895 341.23297142701404 1.7228916506135412
25.45035129070331 339.45548925981643 1.7263797560225442
25.455578845656724 338.6939042604353 1.7304578502087253
25.46080640061014 333.94215757996966 1.7264980432435233
25.466033955563553 335.7669400089368 1.7380633495668947
25.471261510516968 333.95708899162213 1.744699182409412
25.476489065470382 334.62358527304934 1.7539544750256282
25.481716620423796 335.0947440145341 1.7678655409965096
25.48694417537721 333.73590472280904 1.7707019564492759
25.492171730330625 341.637212702104 1.8008408805393932
25.49739928528404 345.03093651769905 1.8159535717030768
25.502626840237454 355.17598723519257 1.851059596734488
25.50785439519087 356.60402034903734 1.8670099116574614
25.513081950144283 361.7449298656403 1.892252325459983
25.518309505097697 362.1973994751707 1.9043810349260917
25.523537060051112 363.8472424237648 1.9150485644408688
25.528764615004526 367.95879014938345 1.9349479390986764
25.53399216995794 369.7614678216924 1.9468251635231282
25.539219724911355 372.87040558453873 1.968694281375203
25.54444727986477 369.1141185423978 1.9687780080675865
25.549674834818184 366.577058711451 1.9763346478647528
25.5549023897716 364.93329463535963 1.9835664178140795
25.560129944725013 363.29647113694585 1.9898359192997428
25.565357499678427 366.5194232964523 2.0078588050937283
25.57058505463184 366.58964043406564 2.0172910395403494
25.575812609585256 372.0078803684446 2.0432170194474493
25.58104016453867 368.9167478948187 2.04558471956958
25.586267719492085 368.89512929754056 2.0601937719563392
25.5914952744455 361.63705303020805 2.052084838390943
25.596722829398914 358.1186225901721 2.0593052721038805
25.601950384352328 354.40787627292406 2.063306936340821
25.607177939305743 359.31553396621865 2.091091526869425
25.612405494259157 356.8352919046959 2.092179085201058
25.61763304921257 351.6948243587962 2.0861299044741037
25.622860604165986 344.19961743045224 2.0746232566642147
25.6280881591194 335.8023594458679 2.0709607085915964
25.633315714072815 333.93071824403876 2.0790034702272746
25.63854326902623 327.016200208206 2.073828679688193
25.643770823979644 327.0876727085858 2.090517878259414
25.648998378933058 327.7582749703649 2.1056986021249915
25.654225933886472 328.29105370501696 2.1276468715398638
25.659453488839887 329.6725429274697 2.1386807361171316
25.6646810437933 332.41424832466 2.169924240908623
25.669908598746716 334.8357301950522 2.186916825679481
25.67513615370013 331.918750442132 2.1958971434096877
25.680363708653545 328.2543211505985 2.1965190400599024
25.68559126360696 324.65635209052743 2.20045811677432
25.690818818560373 332.45342800467677 2.2402669489051097
25.696046373513788 332.1377035049437 2.25340621074774
25.701273928467202 335.24368702744215 2.2842918921090694
25.706501483420617 336.80686187344594 2.3088074077211664
25.71172903837403 345.43881139308706 2.3581187978978075
25.716956593327446 340.4090346119054 2.3562060084448913
25.72218414828086 340.00757814416386 2.37529070926843
25.727411703234274 333.54186675081417 2.367303723343669
25.73263925818769 335.38135969112807 2.3925642048558613
25.737866813141103 333.299241813349 2.40060588935208
25.743094368094518 327.8320181445451 2.408367139170821
25.748321923047932 324.0696843951672 2.433314857099428
25.753549478001347 325.15087498338755 2.46602823084347
25.75877703295476 328.50226685080753 2.500177054589163
25.764004587908175 330.88276930119764 2.5108769802197743
25.76923214286159 334.22895817237674 2.5428841548677408
25.774459697815004 334.68676954427326 2.572491153756013
25.77968725276842 341.6422778678312 2.6311673879804838
25.784914807721833 336.53960154622956 2.6321275988669806
25.790142362675248 342.91793356441633 2.683447605382086
25.795369917628662 339.20235075566666 2.6884858928006605
25.800597472582076 348.0291674753376 2.758965360249846
25.80582502753549 341.27183280953477 2.7656006297524898
25.811052582488905 343.09296550401683 2.8081962925420347
25.81628013744232 349.68100864162045 2.865329242219801
25.821507692395734 339.7121756972445 2.8484036255676175
25.82673524734915 344.9838753726983 2.905526826609862
25.831962802302563 341.8181843265265 2.923779984238891
25.837190357255977 353.84665585388774 3.0176043925737037
25.84241791220939 351.37944324981544 3.038846861561197
25.847645467162806 359.5481240222593 3.1214525563099067
25.85287302211622 363.6280565383732 3.1736495045825923
25.858100577069635 368.22907937955733 3.2453483692312703
25.86332813202305 345.0527045964621 3.178335159208003
25.868555686976464 329.75947169458544 3.1599308812715505
25.87378324192988 329.3880077166307 3.199525532280222
25.879010796883293 348.31079104022035 3.345176764265822
25.884238351836707 378.2638378784519 3.5413705651237235
25.88946590679012 389.39489905921243 3.6510682738218536
25.894693461743536 392.428860087022 3.7336790252212833
25.89992101669695 369.1383731292481 3.676870084397772
25.905148571650365 348.34386714621616 3.6648982276518134
25.91037612660378 343.14432918372034 3.700802390653131
25.915603681557194 346.1145798175886 3.801270506380524
25.920831236510608 345.01995833299134 3.851855275140927
25.926058791464023 340.09847005971454 3.9289194089771415
25.931286346417437 326.9709642916533 3.9273559500057464
25.93651390137085 324.9238389312873 4.01542630944778
25.941741456324266 342.1297827590446 4.18365898098087
25.94696901127768 356.50472444043373 4.390645689108612
25.952196566231095 375.2013537085003 4.663142213118191
25.95742412118451 370.30654415067994 4.756390717214435
25.962651676137924 356.3373073785358 4.776350111721675
25.967879231091338 348.03483700939057 4.753049401718826
25.973106786044752 355.9135523441739 4.884735367426767
25.978334340998167 349.35705282763314 4.914916266296156
25.98356189595158 332.1356941664678 4.8839680985487295
25.988789450904996 319.4464173738438 4.858000375239607
25.99401700585841 317.7349137927056 4.954298334697358
25.999244560811825 332.79856840692804 5.137180305629157
26.00447211576524 348.7018378554702 5.398049909545772
26.009699670718653 351.782274063322 5.498280680818686
26.014927225672068 343.500444229327 5.577989575277545
26.020154780625482 351.3953364542225 5.741333805043952
26.025382335578897 366.88128464117545 6.021698022560744
26.03060989053231 402.86829312388585 6.44942998122238
26.035837445485726 380.6944895572276 6.433811854843925
26.04106500043914 363.57789438864046 6.460161549117332
26.046292555392554 350.5454159922021 6.507811008468269
26.05152011034597 367.7209222152058 6.892914800297673
26.056747665299383 348.5896869066402 6.882785816747689
26.061975220252798 364.43958959232424 7.3378819341229065
26.067202775206212 372.5206953415358 7.6783375443955215
26.072430330159627 401.13772670358026 8.55477513277948
26.07765788511304 377.82635737885386 8.561012713406548
26.082885440066455 338.30209986044997 8.539190598846924
26.08811299501987 312.82350467622547 8.33354507358196
26.093340549973284 304.34335868348273 8.757922922671172
26.0985681049267 320.94068989115215 9.524784003063075
26.103795659880113 297.9887855441866 9.876818713073623
26.109023214833528 267.1618407923981 10.191657622869279
26.114250769786942 221.15435011764924 10.159530212647699
26.119478324740356 222.16108788580613 11.755135666022165
26.12470587969377 268.91353054792495 14.775491918790845
26.129933434647185 282.8234775841774 20.946845424251133
26.1351609896006 213.8986621955816 25.768986973458794
