# Supplementary material for: Unraveling metal effects on CO2 uptake in pyrene-based metal-organic frameworks
Source: Nat Commun. 2025 Feb 11;16:1516. doi: 10.1038/s41467-025-56296-w (PMC11814143; doi:10.1038/s41467-025-56296-w)
Supplement: Supplementary file 3 — Source Data [file 41467_2025_56296_MOESM3_ESM.zip › SourceCode/SuppInf/FigureS5_Ga-TBAPy_InSitu_VariableT_PXRD/Data/GaTBAPy_0014p.dat]

0.002613777476707968 18.867695309682993 4.889291072235352
0.007841332430123905 25.06778595804791 5.79770963502128
0.01306888738353984 24.896172463156418 5.511665019602403
0.018296442336955775 19.873622430392338 3.476468299979504
0.02352399729037171 15.570565800294183 2.7219354126191875
0.028751552243787646 18.13396102129013 2.5545481483719077
0.03397910719720358 20.51545361560705 2.343895730641364
0.03920666215061952 22.434194224984193 2.4924935087837756
0.04443421710403546 22.847941043112414 2.5137665203953223
0.0496617720574514 17.511316645034817 2.0613153198036405
0.054889327010867336 14.258142339769096 1.7611615970076981
0.060116881964283275 13.677370319312764 1.659129677253962
0.06534443691769921 18.39108830186744 1.901241377539355
0.07057199187111515 17.241523538190265 1.6879864873522878
0.07579954682453109 17.59354040283 1.6974413525965817
0.08102710177794703 15.072000483614593 1.5405147573738298
0.08625465673136297 12.900487448058502 1.4118989767614831
0.09148221168477891 13.770277862868335 1.3949943633703523
0.09670976663819485 14.985539565967057 1.3631662876162942
0.10193732159161079 16.537443730808562 1.3682306374445878
0.10716487654502672 17.791332088081894 1.3909133278159642
0.11239243149844266 18.311014878719817 1.389469270834949
0.1176199864518586 18.54565536517689 1.3700969370533804
0.12284754140527454 18.49243026116471 1.2789318578577353
0.12807509635869047 18.946591498207667 1.2410731085837605
0.1333026513121064 18.06100719486902 1.1879741119428167
0.13853020626552232 18.63641667172749 1.1725072900062892
0.14375776121893824 17.767980427039713 1.1390778220277014
0.14898531617235417 16.94034712995024 1.1508474198976544
0.1542128711257701 16.976933444060855 1.1564568723419613
0.15944042607918602 18.152999264897254 1.1695793005277668
0.16466798103260194 19.553196753015072 1.1715679647785906
0.16989553598601786 20.77261222979217 1.1486418426064577
0.1751230909394338 21.03193891513898 1.1364734576479105
0.18035064589284971 20.30906980241733 1.1023106471257054
0.18557820084626564 19.54809566737823 1.0682702578052983
0.19080575579968156 19.49006611039339 1.0669138217078928
0.1960333107530975 19.465112765380788 1.0621823368521905
0.20126086570651341 19.38051479763398 1.0377200714308625
0.20648842065992934 18.614796182025575 1.00197248318654
0.21171597561334526 17.926594776951266 0.9847098967372678
0.2169435305667612 18.20097111074746 0.9472233037327503
0.22217108552017711 17.68462535437169 0.9194960807231783
0.22739864047359304 18.169077074775664 0.9510265672682285
0.23262619542700896 17.5109806018855 0.9123713022947224
0.2378537503804249 16.645219366735212 0.8803375255375638
0.2430813053338408 17.025484094777283 0.8865817366852475
0.24830886028725674 17.501947204624056 0.8641023205219207
0.25353641524067266 19.526623288304883 0.9091500882959043
0.2587639701940886 20.798109880901816 0.9519042037447588
0.2639915251475045 19.734368984956234 0.9300302279344845
0.26921908010092044 20.10163007649778 0.9235588442234222
0.27444663505433636 18.4088408146927 0.8626012447216912
0.2796741900077523 17.48973081038051 0.8114311270907496
0.2849017449611682 17.242436764953325 0.7884150043313554
0.29012929991458414 16.736439272992754 0.7952698408689601
0.29535685486800006 16.338950724668653 0.7855971143521087
0.300584409821416 16.59197582388295 0.7727255912533351
0.3058119647748319 16.954715062633053 0.7727958371836229
0.31103951972824784 17.519240378399303 0.7863875659370626
0.31626707468166376 17.599404597187544 0.7748798927333732
0.3214946296350797 16.99975676428446 0.7673150938009865
0.3267221845884956 16.826592467406766 0.7622881474109273
0.33194973954191154 16.332634818240138 0.7605199268451212
0.33717729449532746 17.516112591902857 0.8020504306367143
0.3424048494487434 18.340230321835712 0.8179736921220683
0.3476324044021593 17.604815555578792 0.7954585913751846
0.35285995935557524 18.47480843978473 0.7925119253457756
0.35808751430899116 19.101915962795818 0.7977371442382001
0.3633150692624071 19.413523424368584 0.8174413081510489
0.368542624215823 19.214070567291266 0.8280077792963383
0.37377017916923894 19.450174841962443 0.8464645081202684
0.37899773412265486 19.497142601104 0.8733273264438671
0.3842252890760708 19.146535657508522 0.8651834915724882
0.3894528440294867 20.28641270083738 0.9063606803524646
0.39468039898290264 20.510333136518774 0.8951036657457138
0.39990795393631856 21.877943072275265 0.908994218922757
0.4051355088897345 21.973155914358017 0.8922348279948027
0.4103630638431504 22.009492850492787 0.8664311529218091
0.41559061879656634 22.12218362880935 0.8629689843834571
0.42081817374998226 21.28868064267526 0.8482933015308982
0.4260457287033982 19.554692432535088 0.8203237793979076
0.4312732836568141 19.146638196108327 0.8175571758004168
0.43650083861023004 18.90041489371911 0.8136692784108475
0.44172839356364596 20.447274359530475 0.8239883861849402
0.4469559485170619 22.636617704630044 0.8631644309440984
0.4521835034704778 22.089752385338585 0.8516111624576526
0.45741105842389373 20.63248268854894 0.8223313894220671
0.46263861337730966 20.508867665286534 0.825210416149795
0.4678661683307256 18.448435271998637 0.7756653588040031
0.4730937232841415 19.339234130827077 0.7804348841137753
0.47832127823755743 20.04853012667627 0.7850889662879396
0.48354883319097336 19.495550541123173 0.7724626770930296
0.4887763881443893 19.98795621438419 0.7879791656891982
0.4940039430978052 20.12488012730295 0.7826903522998112
0.49923149805122113 20.74128438760514 0.7907024657490904
0.5044590530046371 20.372401181014354 0.7945306000689972
0.5096866079580531 20.425936353155674 0.8076111572794406
0.5149141629114691 19.172284814933178 0.7777657489602091
0.5201417178648851 18.590662294102053 0.7546125499211357
0.525369272818301 17.922026977966446 0.7351573920144271
0.530596827771717 17.522990337740673 0.7171276278746578
0.535824382725133 18.232985155061414 0.7320237625867485
0.541051937678549 18.61434321910829 0.7458930442293814
0.546279492631965 18.436061780762408 0.7393076216617096
0.5515070475853809 18.209819756631557 0.7409023492158049
0.5567346025387969 18.402827862873835 0.7300148030363819
0.5619621574922129 18.774096691365948 0.7225649798235929
0.5671897124456289 19.357517351463898 0.7377913779944327
0.5724172673990449 19.320832116786253 0.7420023476935185
0.5776448223524608 19.286427489071098 0.7465531594356996
0.5828723773058768 18.96897502243519 0.735310240227878
0.5880999322592928 17.968512987410158 0.7123014255206077
0.5933274872127088 17.886530728131397 0.7089403036640052
0.5985550421661248 18.47370746896542 0.727745832322506
0.6037825971195407 18.125951547541973 0.7193068764026856
0.6090101520729567 18.869181586239474 0.7288874915345429
0.6142377070263727 17.88860782281573 0.6922672771838067
0.6194652619797887 18.351169468766148 0.6974201421811022
0.6246928169332047 19.266937785280707 0.7145264104530814
0.6299203718866206 20.244661482412365 0.7318346732942008
0.6351479268400366 20.706767881530418 0.7365216850269419
0.6403754817934526 20.461298014901175 0.7304258515108881
0.6456030367468686 19.226526283562702 0.7098629363665899
0.6508305917002846 18.84277619585356 0.6968268241651622
0.6560581466537005 18.94708307822385 0.6837049775473527
0.6612857016071165 19.808210479517864 0.7021957140433063
0.6665132565605325 20.362597868808752 0.7089840041263124
0.6717408115139485 20.37478352104761 0.7172305941740449
0.6769683664673645 20.62175423094786 0.7198632893092985
0.6821959214207804 21.069790568114158 0.7201091090586434
0.6874234763741964 20.901340890750266 0.7130985360305274
0.6926510313276124 21.247394881193326 0.7032947931017545
0.6978785862810284 21.419094597377235 0.6962585404854382
0.7031061412344444 21.65767201923154 0.7034667769831849
0.7083336961878604 22.245567335093327 0.7212515251972356
0.7135612511412763 22.66137064738527 0.7423748902534302
0.7187888060946923 22.581179933342046 0.7467143789180325
0.7240163610481083 22.833171255530665 0.7466352214916129
0.7292439160015243 23.349117889568582 0.7505458805562326
0.7344714709549403 24.3337547334987 0.7612354289456122
0.7396990259083562 26.178625910583825 0.7727584375500716
0.7449265808617722 26.527397455607094 0.7706854706899278
0.7501541358151882 26.176927190873393 0.7627634200642742
0.7553816907686042 26.071465565917144 0.7739589144067046
0.7606092457220202 26.89457536705039 0.8011515280219722
0.7658368006754361 26.176462110743895 0.7825514276769823
0.7710643556288521 27.723898004602848 0.7849975672136825
0.7762919105822681 29.340987733136007 0.8028884337384374
0.7815194655356841 29.535525677501486 0.8083500483961142
0.7867470204891001 30.924304289043732 0.8271375913391893
0.791974575442516 30.759089038111266 0.8236720226932602
0.797202130395932 32.46743585639205 0.8415979428031156
0.802429685349348 36.02812874482691 0.9068549724020571
0.807657240302764 36.73584301333019 0.9063364482919268
0.81288479525618 40.04486446296935 0.9426396454143557
0.8181123502095959 39.71085004269538 0.9230547874825338
0.8233399051630119 39.07700316708219 0.9260523502100559
0.8285674601164279 42.01386683736428 0.9953825596000887
0.8337950150698439 42.69459085020289 1.0262700863526446
0.8390225700232599 49.089060783176116 1.1123322139828777
0.8442501249766758 53.362375095331885 1.133026439843603
0.8494776799300918 57.39017634492265 1.1716757748432407
0.8547052348835078 61.729877313452036 1.2291574649664794
0.8599327898369238 63.392333853149545 1.2535788368655987
0.8651603447903398 66.43282240521651 1.2954973377593424
0.8703878997437557 67.78374625210374 1.302860520202968
0.8756154546971717 71.12792250214653 1.2989641960994465
0.8808430096505877 72.17061605977028 1.3033029038729957
0.8860705646040037 75.12343035894277 1.3282273965476974
0.8912981195574197 78.66625579583486 1.3855639903631334
0.8965256745108356 80.86125717747376 1.4133769299206016
0.9017532294642516 86.25676962500947 1.4645019508648405
0.9069807844176676 88.42682746418163 1.5019189640030877
0.9122083393710836 90.48329906861974 1.5035284441085432
0.9174358943244996 91.6917888815152 1.5104090525145228
0.9226634492779155 88.28445707585652 1.4436320695165916
0.9278910042313315 89.6956982015232 1.4315844921427954
0.9331185591847475 89.65624604145994 1.4284968644872016
0.9383461141381635 93.17002029028203 1.441133177932546
0.9435736690915795 96.65123848029711 1.4794128971693348
0.9488012240449955 98.46404178346894 1.4677065345274378
0.9540287789984114 102.1590643546627 1.490436614928627
0.9592563339518274 99.05436811222027 1.4791869763566687
0.9644838889052434 97.84262924809579 1.4705129019665666
0.9697114438586594 98.87005862516955 1.4844910796624733
0.9749389988120754 103.2850502721958 1.50430575197352
0.9801665537654913 106.66202529222113 1.5218472037446438
0.9853941087189073 112.90669464832192 1.5587937087186057
0.9906216636723233 116.42151276280208 1.5778740627714203
0.9958492186257393 116.3379553801534 1.5916292741289482
1.0010767735791553 117.99239894402473 1.5910580110668353
1.0063043285325712 118.18987812184596 1.5992253818983668
1.0115318834859872 114.60718978352327 1.5793379558309366
1.0167594384394032 116.60983427697951 1.569887772006435
1.0219869933928192 121.81899929069856 1.6045601252381676
1.0272145483462352 120.48557886345291 1.5934786134627108
1.0324421032996511 118.92663646907552 1.5749366153712567
1.0376696582530671 120.62008253887308 1.5846360885560542
1.042897213206483 121.09470316955596 1.5843538589770036
1.048124768159899 125.67793302509017 1.616045525772652
1.053352323113315 132.20730280127526 1.6740868793653396
1.058579878066731 133.58962873635627 1.6806273970759007
1.063807433020147 131.60138502616857 1.6548606619530852
1.069034987973563 130.74652878180726 1.6237801798937406
1.074262542926979 128.6958241214325 1.6013538792672057
1.079490097880395 130.61157915998015 1.611499835967394
1.084717652833811 128.5665889564503 1.6206581841263683
1.089945207787227 134.0382743248381 1.676040143256702
1.095172762740643 140.00139834711112 1.7242352217421901
1.1004003176940589 139.5660269476662 1.7014542163155668
1.1056278726474749 145.8393460816143 1.7201962053622217
1.1108554276008908 145.37140686071103 1.7244506028560453
1.1160829825543068 144.02471433755343 1.7166718553972504
1.1213105375077228 148.62426676996273 1.7209043126473227
1.1265380924611388 150.34544565681512 1.7168685185543258
1.1317656474145548 147.53948147313633 1.7024439866583845
1.1369932023679707 151.84015291676883 1.7321592041417728
1.1422207573213867 148.84664007179583 1.7278144625209022
1.1474483122748027 153.84981417105413 1.7647959039763925
1.1526758672282187 160.05714627489914 1.7939404822822238
1.1579034221816347 161.33228328085244 1.790701480937808
1.1631309771350506 160.9601855165024 1.7544315504708525
1.1683585320884666 162.91714135035096 1.7571578074305274
1.1735860870418826 157.83498291510776 1.7244670215117817
1.1788136419952986 154.8296579418531 1.707119334227262
1.1840411969487146 148.88805515048983 1.668152356046095
1.1892687519021305 149.89786679057133 1.681449884912873
1.1944963068555465 159.94153724794435 1.7494874899879165
1.1997238618089625 161.50240321791435 1.731510875812579
1.2049514167623785 164.05968347039726 1.75799817788934
1.2101789717157945 162.64708384465877 1.736078099465977
1.2154065266692105 157.3377724686565 1.7037129885392084
1.2206340816226264 162.42425891543317 1.7463302807829137
1.2258616365760424 164.36842248926757 1.7680981417279866
1.2310891915294584 166.07028242338023 1.7673871899936944
1.2363167464828744 168.93766181379488 1.7848112623098862
1.2415443014362904 166.91273450015123 1.7651029309425508
1.2467718563897063 160.35867215304808 1.7195576910237964
1.2519994113431223 157.50723046574964 1.697064323762383
1.2572269662965383 156.98966169024422 1.6706708344340668
1.2624545212499543 164.63948131579198 1.700460672777503
1.2676820762033703 165.8200758342271 1.7133314732302483
1.2729096311567862 166.85298064563375 1.7093624526877305
1.2781371861102022 167.7397197969668 1.7199290405701118
1.2833647410636182 170.6464347158976 1.7281403514419529
1.2885922960170342 171.76717140031715 1.7287954526911193
1.2938198509704502 177.4465997318064 1.7781905984971262
1.2990474059238661 181.75891933913599 1.807951932282627
1.3042749608772821 176.22854236424308 1.7697479311189903
1.309502515830698 172.67615451172514 1.7398967259241311
1.314730070784114 169.91475325771145 1.7193373818356201
1.31995762573753 169.76935468968037 1.7112925764563114
1.325185180690946 170.1648153842384 1.721400143822552
1.330412735644362 169.59524318710345 1.7411339728816446
1.335640290597778 172.16589912390424 1.7545851436793976
1.340867845551194 177.14462523944445 1.771007564956035
1.34609540050461 175.53134831628745 1.7479538565757355
1.351322955458026 180.0770064616904 1.7795909132576424
1.356550510411442 176.35530813163084 1.761272146943145
1.361778065364858 173.71731072798835 1.7589201379330548
1.3670056203182739 177.87452976586502 1.7795716897126712
1.3722331752716899 184.44931403908956 1.8094607213064675
1.3774607302251058 191.08868986231394 1.83387653285665
1.3826882851785218 196.89059447550662 1.8529635732141176
1.3879158401319378 194.4653679435414 1.8183731271735004
1.3931433950853538 187.52305466820067 1.7789446238326223
1.3983709500387698 180.16216755269926 1.7114766133412411
1.4035985049921857 179.32819174387498 1.708768556078379
1.4088260599456017 181.36443629128712 1.7242973806283675
1.4140536148990177 181.39396617543915 1.735620062893199
1.4192811698524337 181.5960726315354 1.747389765951212
1.4245087248058497 179.02523111277767 1.7239439133327723
1.4297362797592656 177.83254595052966 1.7082134247349348
1.4349638347126816 177.54122571900416 1.7083550680949129
1.4401913896660976 177.0178845201594 1.690908290188054
1.4454189446195136 179.9624313343242 1.6878221636664563
1.4506464995729296 182.95713888247164 1.699048306158369
1.4558740545263456 190.21815065562066 1.7464011888627107
1.4611016094797615 187.0469427657038 1.738347819303935
1.4663291644331775 186.7886609016887 1.7505610370376854
1.4715567193865935 185.824574832183 1.7564203988270517
1.4767842743400095 187.94727576437515 1.7512427475299692
1.4820118292934255 186.23425371487664 1.7416546905328578
1.4872393842468414 183.28701256305294 1.7109035530357612
1.4924669392002574 189.83270092789667 1.744786273392802
1.4976944941536734 192.88469572070017 1.774952295297424
1.5029220491070894 192.60601514919227 1.7729383570570412
1.5081496040605054 194.38015427144794 1.7733133352131571
1.5133771590139213 189.28318441748291 1.7494535082938198
1.5186047139673373 188.54071755305236 1.7358374904657488
1.5238322689207533 189.58080734762285 1.7508055844903885
1.5290598238741693 188.17484941525734 1.7388955380110342
1.5342873788275853 192.9130818492264 1.7719408110341925
1.5395149337810012 197.20584769632865 1.800250655294315
1.5447424887344172 208.64310930602753 1.8578838970209899
1.5499700436878332 211.77302388930585 1.8633125048522456
1.5551975986412492 216.2235910443174 1.8602199435083662
1.5604251535946652 222.01118840074366 1.8951404894893464
1.5656527085480811 218.7375709782214 1.8759107411771636
1.5708802635014971 223.76047542112263 1.8836887188023925
1.576107818454913 219.48433308512443 1.855486854726793
1.581335373408329 215.71716077868518 1.8248317568825156
1.586562928361745 214.49639771693907 1.8152238059852805
1.591790483315161 214.92781415243647 1.8506716383468906
1.597018038268577 217.3627956331651 1.846775443933022
1.602245593221993 222.9584440423406 1.868156505808624
1.607473148175409 230.0242139741088 1.898382510164364
1.612700703128825 232.8876653041073 1.8902300071951537
1.617928258082241 227.5245838175889 1.8583175590661447
1.623155813035657 222.88933777171474 1.8401726862558727
1.628383367989073 222.08523041916246 1.8262468368093963
1.6336109229424889 228.01018277955413 1.8699092281853686
1.6388384778959049 234.50898576559314 1.9071803051621385
1.6440660328493208 240.87520658207728 1.9347677763732571
1.6492935878027368 239.355701565821 1.9147896386945
1.6545211427561528 236.64581997209143 1.8898312732612301
1.6597486977095688 244.0629400436294 1.9088177994476878
1.6649762526629848 256.34835774955604 1.9623513523494605
1.6702038076164007 263.0653942723782 1.9906607522870505
1.6754313625698167 271.01052058736036 2.0072705221571603
1.6806589175232327 267.434555562369 1.9885253085217345
1.6858864724766487 271.6172220596462 2.023494684463316
1.6911140274300647 274.51974252581584 2.0272407627500098
1.6963415823834807 273.8794941629433 2.01710449157555
1.7015691373368966 261.27070650492743 1.933731862024642
1.7067966922903126 261.45166099054495 1.9043052681121955
1.7120242472437286 268.02131576456986 1.9446436716400946
1.7172518021971446 271.1098716775193 1.9512576542642939
1.7224793571505606 276.8393649587807 1.959068139316021
1.7277069121039765 285.58573790050053 1.9976278547154027
1.7329344670573925 293.0072424374655 2.0098025284055696
1.7381620220108085 298.601166711662 2.024342551694869
1.7433895769642245 299.5865268229072 2.018413015743284
1.7486171319176405 298.6912025201597 2.0120608503514017
1.7538446868710564 304.28674602978424 2.040061489009843
1.7590722418244724 308.6811464943769 2.0541302144895583
1.7642997967778884 301.2972102265606 2.0138226419155583
1.7695273517313044 298.19875395507546 1.9939657110226099
1.7747549066847204 298.72777310832686 1.984973975476312
1.7799824616381363 302.8491358345316 2.00208617086974
1.7852100165915523 309.260866385487 2.0079058776187213
1.7904375715449683 317.84094026156606 2.0379540962036446
1.7956651264983843 320.4024013649574 2.0455676328045223
1.8008926814518003 318.4356859896632 1.992579457628959
1.8061202364052162 313.00610703743024 1.960209234319934
1.8113477913586322 306.97269962568157 1.9118669582787884
1.8165753463120482 311.29244066024967 1.9242610158332385
1.8218029012654642 315.6335124294694 1.9540740171146203
1.8270304562188802 317.74578459638764 1.9568208907140534
1.8322580111722961 319.63981249443395 1.9428337298650686
1.8374855661257121 320.0775155160725 1.9423072510713282
1.842713121079128 320.8907613303793 1.930140082095383
1.847940676032544 319.1571467185989 1.9166934763556749
1.85316823098596 324.9042793938402 1.9478516294388042
1.858395785939376 325.286829678471 1.9340933325576672
1.863623340892792 328.8919837720024 1.942294629539529
1.868850895846208 329.9296104754657 1.9402756447071645
1.874078450799624 320.1733535973608 1.8819025906400453
1.87930600575304 318.4802216543019 1.8560045606115105
1.884533560706456 308.49563108185504 1.8010365204467167
1.889761115659872 305.8727212128487 1.7792914029141178
1.894988670613288 305.90640714375263 1.776958379831537
1.9002162255667039 310.47314808773734 1.7945608999668585
1.9054437805201199 313.7957339266194 1.7952697298653393
1.9106713354735358 317.7289645299225 1.788250726159809
1.9158988904269518 321.9250383278767 1.8103101795290921
1.9211264453803678 324.3108299928484 1.8205217686891972
1.9263540003337838 329.1387533152261 1.8346321881992025
1.9315815552871998 324.85768384359574 1.8167862877469472
1.9368091102406157 318.2150787110308 1.7728744946200985
1.9420366651940317 307.3487901881664 1.70221565642949
1.9472642201474477 295.6912637961736 1.6479802769275051
1.9524917751008637 296.0232837679857 1.6415009781914802
1.9577193300542797 300.88110293278277 1.6631022564735574
1.9629468850076957 301.0752966267142 1.6584943523064302
1.9681744399611116 307.0264836626817 1.6644546714333157
1.9734019949145276 304.7513170983438 1.6399063524745885
1.9786295498679436 297.7275948302491 1.6100733834655552
1.9838571048213596 296.82000065462256 1.6011459161478632
1.9890846597747756 293.7603596484439 1.5829614421105875
1.9943122147281915 292.56211906355543 1.5696420758850542
1.9995397696816075 296.1895262275152 1.5767219643649233
2.0047673246350235 293.8608480529963 1.57189787463247
2.0099948795884393 292.7514787171058 1.583310819732122
2.015222434541855 290.268884765823 1.5661259000097545
2.0204499894952708 287.7089935517171 1.5491053063196498
2.0256775444486865 289.9841680182669 1.547930383315586
2.0309050994021023 289.80040028429335 1.5353180740799806
2.036132654355518 292.47431201966367 1.54813592121619
2.041360209308934 283.70168943724525 1.511521897869039
2.0465877642623496 286.1726720567509 1.5223713301332193
2.0518153192157653 280.2625860077736 1.513318687226455
2.057042874169181 275.19039256848527 1.5062927916363058
2.062270429122597 280.0341996701879 1.531215350601056
2.0674979840760126 272.5063985230186 1.4997110318208111
2.0727255390294284 276.0545323662083 1.5061250039242862
2.077953093982844 282.61109372280976 1.5155373235732221
2.08318064893626 283.0472819188961 1.5060588017987064
2.0884082038896756 287.8290082971924 1.530849582141427
2.0936357588430914 287.1319233633686 1.533771184491177
2.098863313796507 285.09993881891813 1.5355322766326767
2.104090868749923 281.57737897050316 1.531935655186335
2.1093184237033387 284.883232416804 1.5404533074306077
2.1145459786567544 283.50736398338216 1.535671301658627
2.11977353361017 277.7399119724423 1.50046635365612
2.125001088563586 280.37947029592823 1.513960541793481
2.1302286435170017 275.4190934197191 1.4953255405481718
2.1354561984704175 274.8636074085107 1.4829743592006217
2.140683753423833 273.4317767269302 1.4702539036881028
2.145911308377249 271.2668835934326 1.4507470963842284
2.1511388633306647 275.55657004781483 1.4694818810357273
2.1563664182840805 284.13088441908167 1.499975446497767
2.1615939732374962 287.10221063725123 1.5104648267773915
2.166821528190912 289.383145278496 1.5405674187118708
2.1720490831443278 286.99647573474243 1.5365450426671003
2.1772766380977435 279.95999116634994 1.5139426066260289
2.1825041930511593 283.28485824490804 1.5235355298294395
2.187731748004575 287.1534299518392 1.5282721271141966
2.192959302957991 291.4597619624298 1.5431635176589042
2.1981868579114066 289.3460638849686 1.536184454450764
2.2034144128648223 287.19150451527753 1.5267389236913869
2.208641967818238 278.33994652470403 1.4997666185703373
2.213869522771654 269.8212774693164 1.4592477137646955
2.2190970777250696 269.0635708604616 1.4546031058378688
2.2243246326784853 267.71908032426927 1.4356765478063487
2.229552187631901 272.20493682105064 1.4517208141855715
2.234779742585317 272.97275735196814 1.445900248939
2.2400072975387326 270.6077671918754 1.435154936273878
2.2452348524921484 269.9590503262674 1.4405946241133927
2.250462407445564 274.1779031962132 1.4620476272486804
2.25568996239898 274.8015185332262 1.4729060508657061
2.2609175173523957 275.6312428044184 1.4743648318270262
2.2661450723058114 277.8988997824051 1.4737486927678265
2.271372627259227 274.49542372125165 1.4531902645950163
2.276600182212643 276.4541325671185 1.4664099979873766
2.2818277371660587 279.6538842802761 1.486905570609607
2.2870552921194744 279.2785288598127 1.496753298819807
2.29228284707289 281.4203901045396 1.5084138415024606
2.297510402026306 282.7455635763416 1.514250785135138
2.3027379569797217 280.52176946071387 1.4935690673033908
2.3079655119331375 279.0754356021382 1.4825464318880741
2.3131930668865532 270.9313177158759 1.4351148925589814
2.318420621839969 267.78971045771556 1.4136792604562465
2.3236481767933848 273.14089679522317 1.4394186043387653
2.3288757317468005 273.73283053101676 1.4445079448971252
2.3341032867002163 272.97474949637547 1.4438125837440507
2.339330841653632 271.3796294014472 1.4400782163519985
2.344558396607048 264.9665464326038 1.4168788564666586
2.3497859515604635 271.26831552171086 1.4425540552193685
2.3550135065138793 271.5586533985556 1.4355476312369702
2.360241061467295 270.4136685796163 1.42561361984643
2.365468616420711 269.8817157856683 1.415114125528878
2.3706961713741266 269.31186107244304 1.3928712379399202
2.3759237263275423 268.99870907685596 1.3999012444919754
2.381151281280958 268.7361026685646 1.4090051560245387
2.386378836234374 265.0409685052107 1.3951445400847948
2.3916063911877896 260.60057647379944 1.3811358542326793
2.3968339461412054 258.1793120051227 1.3680860136291564
2.402061501094621 264.875191590918 1.3909852996030783
2.407289056048037 269.90520881811796 1.4119730709267113
2.4125166110014526 269.685578907563 1.4146104797317514
2.4177441659548684 267.12180581308354 1.4080141407182263
2.422971720908284 265.0916317586595 1.3883049055190873
2.4281992758617 267.5466614659742 1.393221150876412
2.4334268308151157 275.0516269628518 1.418526954085076
2.4386543857685314 278.4486129854147 1.4330104443460912
2.443881940721947 283.94328678938757 1.4457072598792264
2.449109495675363 290.19173733683215 1.4562392390498118
2.4543370506287787 297.6770223182034 1.4774683634910712
2.4595646055821945 299.24757639524483 1.4535380125100616
2.4647921605356102 310.3610654884844 1.45629252289182
2.470019715489026 317.8710798591617 1.4376733613452806
2.4752472704424417 340.33315991380596 1.456631958295672
2.4804748253958575 394.64171964449173 1.5390487311442123
2.4857023803492733 500.5299176408978 1.6970048625964396
2.490929935302689 710.8535646411736 1.9913157716956622
2.496157490256105 1120.1488759901772 2.4892354597678645
2.5013850452095205 1738.7435418671473 3.0970334786960527
2.5066126001629363 2493.4397265969656 3.708056692927239
2.511840155116352 3260.8348619922676 4.236071953610181
2.517067710069768 3889.968496108373 4.6243084203771145
2.5222952650231836 4243.279845165783 4.817687154619663
2.5275228199765993 4391.896549688511 4.901522875332908
2.532750374930015 4328.765014218747 4.846214033363389
2.537977929883431 4321.855540150952 4.8447711820916295
2.5432054848368466 4421.271464285535 4.905823118642581
2.5484330397902624 4676.594500046767 5.039342883774655
2.553660594743678 5110.101360303033 5.256578749809097
2.558888149697094 5659.179638734644 5.519033951212174
2.5641157046505096 6250.036115457545 5.79406594076298
2.5693432596039254 6680.1322299897865 5.9883556028731215
2.574570814557341 6724.052954185927 5.999944735175292
2.579798369510757 6374.283073347526 5.840978514584518
2.5850259244641727 5590.55168278896 5.470700762585119
2.5902534794175884 4511.627719698668 4.906542399959708
2.595481034371004 3422.5976943671053 4.270257590284511
2.60070858932442 2440.319671511342 3.603676008965906
2.6059361442778357 1678.8564816854448 2.9956660659061582
2.6111636992312515 1151.8276895536994 2.49034345091686
2.6163912541846672 817.7621877159028 2.1004668298335605
2.621618809138083 609.3434513188777 1.827615325872362
2.6268463640914987 498.28979421665633 1.6713282256737267
2.6320739190449145 432.79661095587755 1.5670902071338628
2.6373014739983303 393.0556626038899 1.5014174897692414
2.642529028951746 364.7671316904256 1.4477424220453758
2.6477565839051618 345.7717426397661 1.42469509163316
2.6529841388585775 327.47234383781444 1.393966220840639
2.6582116938119933 311.72729201167186 1.364839770330757
2.663439248765409 304.348500983606 1.3658254684269113
2.668666803718825 301.11357707383536 1.365313290645121
2.6738943586722406 297.8959132207291 1.3617578351107027
2.6791219136256563 297.0433573390194 1.3616731902704238
2.684349468579072 288.9297712745643 1.3378190882763856
2.689577023532488 282.22811221273525 1.3215985415499687
2.6948045784859036 279.67209131148826 1.3097041485288794
2.7000321334393194 278.4697984946459 1.3184963630323216
2.705259688392735 278.7986488015436 1.3215231274344774
2.710487243346151 278.0820602706327 1.3221978107038816
2.7157147982995666 280.83634761214614 1.3415023301914206
2.7209423532529824 281.4412215769972 1.3488867262441917
2.726169908206398 281.6092047599106 1.356344674262444
2.731397463159814 286.5984110179138 1.3786094962361362
2.7366250181132297 286.57832160351256 1.387914718953979
2.7418525730666454 286.2704171131029 1.4018459007458264
2.747080128020061 291.6818961713015 1.4286186260512403
2.752307682973477 292.91644527152584 1.4307796785218683
2.7575352379268927 295.9536893166177 1.4413870835306493
2.7627627928803085 294.20474075331987 1.434742121959399
2.767990347833724 292.19152437174097 1.4342542823153541
2.77321790278714 284.03650824715044 1.4099659070755932
2.7784454577405557 281.8831434741685 1.4037099950230523
2.7836730126939715 282.4477496884993 1.4101512301671937
2.7889005676473873 275.4470204631359 1.3980284595742067
2.794128122600803 277.1420995599622 1.4127799698436774
2.7993556775542188 281.7436893806472 1.4253428988966184
2.8045832325076345 282.2263356165659 1.4185417190411105
2.8098107874610503 287.66324697058263 1.4317601155032416
2.815038342414466 290.3732421027772 1.4447459434066963
2.820265897367882 292.8112207266202 1.4662502706292069
2.8254934523212976 292.6779027905835 1.4625700274652416
2.8307210072747133 289.9844563200305 1.454297718010848
2.835948562228129 286.5444685519106 1.4472750626608677
2.841176117181545 280.5107407996292 1.4393827026764512
2.8464036721349606 278.10982619201855 1.4405021596223822
2.8516312270883764 281.16384495133707 1.4591167009551202
2.856858782041792 281.9968625120868 1.4543296745956522
2.862086336995208 284.8006487266613 1.4599252119239556
2.8673138919486236 282.4992998489833 1.4630638208551625
2.8725414469020394 280.8861212157123 1.4559675818397593
2.877769001855455 282.15323537499495 1.4664009013979378
2.882996556808871 279.0868728378988 1.4550248682731164
2.8882241117622867 276.9474272307682 1.4455456074546469
2.8934516667157024 274.67888972217804 1.4299730099695314
2.898679221669118 273.9592352945514 1.4229595765154681
2.903906776622534 280.0633410431783 1.4378975031560388
2.9091343315759497 288.95172992886944 1.475538924280124
2.9143618865293655 288.3114140711928 1.4821822943963046
2.919589441482781 292.40460013795615 1.4993395814434447
2.924816996436197 289.7500458027474 1.4938564795058829
2.9300445513896127 287.2875906031312 1.4827797278917494
2.9352721063430285 289.83437842392345 1.479320461578853
2.9404996612964442 295.96288090291773 1.493675082139155
2.94572721624986 298.13225998151813 1.4936027220232118
2.9509547712032758 295.8101545767842 1.481514035005139
2.9561823261566915 296.26296400224356 1.4769944804235395
2.9614098811101073 289.2326040135151 1.4384106194411557
2.966637436063523 286.4168325196381 1.4219328194972463
2.971864991016939 285.7104895028767 1.4228990964897206
2.9770925459703546 284.9756731743642 1.4205949235209596
2.9823201009237703 289.6282228584727 1.4389832690114397
2.987547655877186 294.132498933539 1.4425849828469473
2.992775210830602 292.97945366701856 1.4309181023721071
2.9980027657840176 286.5359533766873 1.3985993553528557
3.0032303207374333 284.6866005020979 1.3782293090826028
3.008457875690849 285.7444363724249 1.3784656985174655
3.013685430644265 294.60531807804426 1.3966003926364372
3.0189129855976806 298.03724742788467 1.4024101935745834
3.0241405405510964 295.67364714029924 1.3810863406692244
3.029368095504512 296.0360033329758 1.369516830743
3.034595650457928 296.12944852003227 1.3672916938919195
3.0398232054113437 297.6336284257721 1.376004982531913
3.0450507603647594 294.90693265732233 1.3673804900832014
3.050278315318175 292.97303705175216 1.3580039030346769
3.055505870271591 294.5808258242812 1.3445766575053384
3.0607334252250067 299.2211457997495 1.3438566139919075
3.0659609801784224 307.8753185568327 1.3627616102700524
3.071188535131838 308.74556199740465 1.3589142901889635
3.076416090085254 312.5149245375847 1.3621178429444492
3.0816436450386697 321.5028505561481 1.3757858455801308
3.0868711999920855 332.7303959221989 1.3929034859674727
3.0920987549455012 346.60980680300025 1.4136261853554952
3.097326309898917 359.65237267733073 1.4292507383636117
3.1025538648523328 367.05816950775835 1.4265116008486538
3.1077814198057485 377.92621453303553 1.4381891815911578
3.1130089747591643 392.67189832060035 1.4538208701712791
3.11823652971258 405.992785416427 1.4691195986705265
3.123464084665996 418.56253442058477 1.4832088104997283
3.1286916396194115 439.72316856163735 1.5135467203596125
3.1339191945728273 459.00545327560894 1.5433729203499789
3.139146749526243 488.4573922387306 1.5870212326098845
3.144374304479659 517.2706526865109 1.626269435323945
3.1496018594330746 543.6184475532872 1.6617078891311299
3.1548294143864903 578.4812348692117 1.7187698730285639
3.160056969339906 602.3922369791233 1.7530166666354954
3.165284524293322 630.7704741804743 1.7916563578146287
3.1705120792467376 659.7067467889214 1.828415427831108
3.1757396342001534 689.7050475927913 1.8654234161839687
3.180967189153569 720.946844038391 1.9054033132187913
3.186194744106985 741.9978961184252 1.9300294474499706
3.1914222990604006 752.0682746003592 1.9380182590994348
3.1966498540138164 747.9073830223979 1.9305143005521088
3.201877408967232 733.075397522945 1.9090243569906058
3.207104963920648 713.2399984355701 1.8774189711040905
3.2123325188740637 677.9387063852993 1.8269408872597166
3.2175600738274794 648.8707041392533 1.7854605928702911
3.222787628780895 607.3887492719981 1.7261137731938818
3.228015183734311 573.9129301632834 1.6745656504081452
3.2332427386877267 542.1210579207427 1.6303685271794264
3.2384702936411425 507.3149583881213 1.5745134446238938
3.2436978485945582 488.5146893493145 1.5491167354593807
3.248925403547974 469.0202794063005 1.5222416073176945
3.2541529585013897 459.25002490552646 1.5087518767590553
3.2593805134548055 453.7335005580867 1.4981958094495689
3.2646080684082213 450.52365279350477 1.4911391971209569
3.269835623361637 449.69457305784664 1.485603832553126
3.275063178315053 456.6098584086785 1.4911362788151912
3.2802907332684685 471.6777328316628 1.512446939135459
3.2855182882218843 491.2095754050107 1.533891853547798
3.2907458431753 518.5733625168598 1.575751818818966
3.295973398128716 541.1529536600042 1.6046623805015598
3.3012009530821316 559.1364427964876 1.626644151087906
3.3064285080355473 564.7206640021597 1.6353850694633725
3.311656062988963 560.8922635419284 1.6289396508936678
3.316883617942379 538.7231617161415 1.596321968097167
3.3221111728957946 512.0501098590896 1.557724019339986
3.3273387278492104 480.04805478083506 1.516154765723336
3.332566282802626 442.39113480561355 1.464539575746022
3.337793837756042 416.3320507742484 1.4348203012604954
3.3430213927094576 386.70883323079187 1.3990360801860424
3.3482489476628734 359.230506406629 1.3594666440164402
3.353476502616289 337.8289989486367 1.3262424941477515
3.358704057569705 319.3655459222666 1.2963035766382278
3.3639316125231207 302.61617928307334 1.2699405483528112
3.3691591674765364 295.3574714385734 1.2735715528525016
3.374386722429952 291.2183721753988 1.2812208134162435
3.379614277383368 283.85185262184575 1.2739206216242798
3.3848418323367837 275.8819025607305 1.2607670787321559
3.3900693872901995 272.5541831118408 1.2556077050062278
3.3952969422436152 269.0437386356513 1.252422397837608
3.400524497197031 264.4061064032022 1.2457540078518723
3.4057520521504467 255.94408749360178 1.2149317221428546
3.4109796071038625 251.48470595194144 1.2151743782831987
3.4162071620572783 256.26197069728835 1.2268179279008538
3.421434717010694 259.91225911787046 1.2421860329624121
3.4266622719641098 260.46729917420316 1.2472160432554917
3.4318898269175255 266.89683889209607 1.263831998177746
3.4371173818709413 258.61277795098687 1.2444365256220302
3.442344936824357 256.82765693453894 1.2338264320053465
3.447572491777773 257.7294362777669 1.240680325443521
3.4528000467311886 256.0091826559515 1.2388090094454118
3.4580276016846043 254.4296953666983 1.2349496435760456
3.46325515663802 252.7176319983233 1.2259240487172567
3.468482711591436 250.38904859105597 1.207366562630775
3.4737102665448516 246.69444997699398 1.1876089840305855
3.4789378214982674 247.73482197379514 1.1824351563312339
3.484165376451683 244.382571597522 1.1695768218879923
3.489392931405099 252.0750108552278 1.1963515414128933
3.4946204863585146 253.17444798458868 1.2032350129989975
3.4998480413119304 259.27835010016526 1.2253512199873682
3.505075596265346 263.0520924677185 1.2336476753377705
3.510303151218762 266.871944083166 1.2325793420707536
3.5155307061721777 270.03879938904663 1.2252294875907452
3.5207582611255934 275.3131119744493 1.2368160869599119
3.525985816079009 284.56836732541126 1.247727044177805
3.531213371032425 289.7708959557211 1.2463801764621771
3.5364409259858407 301.28512415319483 1.2489898278688956
3.5416684809392565 315.34492676298856 1.2611957237919555
3.546896035892672 337.4574747830665 1.290349055038067
3.552123590846088 369.4038627582181 1.3392162508967234
3.5573511457995037 431.87868704241 1.4335049158760371
3.5625787007529195 544.8452488651582 1.592129915941359
3.5678062557063353 774.8451514150875 1.887622240869161
3.573033810659751 1289.1972611480398 2.429437260818499
3.5782613656131668 2378.160508578001 3.3014141163665998
3.5834889205665825 4525.3882718911755 4.555579913123018
3.5887164755199983 7840.5007118384265 5.99599099667328
3.593944030473414 11808.039085813072 7.306502107187443
3.59917158542683 15108.914183588417 8.221309090197401
3.6043991403802456 16842.708696020578 8.650833983605763
3.6096266953336613 16540.969780058036 8.565096209190763
3.614854250287077 14473.543353934456 8.003528541466617
3.620081805240493 11431.092714720171 7.108640898604622
3.6253093601939086 8222.372436688269 6.02090755059671
3.6305369151473244 5558.608957020715 4.943194582688369
3.63576447010074 3490.3169467471207 3.90973618748613
3.640992025054156 2237.0690741913486 3.124106997591584
3.6462195800075716 1405.7385439120897 2.4732176972842743
3.6514471349609874 946.1667675809622 2.0237698177723846
3.656674689914403 698.7022568032066 1.7408692740727136
3.661902244867819 565.8025619654658 1.5684073883810083
3.6671297998212347 484.2210401274795 1.4563864761354375
3.6723573547746504 431.7831748567198 1.3780098958675842
3.677584909728066 394.2650382776707 1.3230193997596007
3.682812464681482 365.58644431191897 1.2775161255620233
3.6880400196348977 345.5971709453223 1.2517803786088055
3.6932675745883135 332.24696469008853 1.2323649725790446
3.698495129541729 320.8835378782535 1.2173520617939368
3.703722684495145 313.47905999997465 1.2126009410096736
3.7089502394485607 305.7029548318648 1.2014976767973344
3.7141777944019765 302.6621227652295 1.189075000099866
3.7194053493553922 299.245577724387 1.186992280243337
3.724632904308808 296.4510094317435 1.181984723980304
3.7298604592622238 289.8043164667927 1.1703654723931576
3.7350880142156395 284.77978496806344 1.1579977012898877
3.7403155691690553 279.90414510084395 1.1410062111409816
3.745543124122471 281.0464998520363 1.1448678550358828
3.750770679075887 286.4905906832357 1.163472446652347
3.7559982340293026 291.3178969890161 1.1780897085851854
3.7612257889827183 297.9425225529168 1.194472293509896
3.766453343936134 299.6763607318558 1.195285059543354
3.77168089888955 301.0197512801556 1.189159383589821
3.7769084538429656 292.9172479761616 1.1699589884853951
3.7821360087963813 294.4432835420284 1.173225633656032
3.787363563749797 301.22786388850983 1.1826333160412286
3.792591118703213 305.62253981154066 1.1786669290024547
3.7978186736566286 313.90706358463007 1.183641858370662
3.8030462286100444 320.34760883971717 1.185370674920191
3.80827378356346 329.68844217985514 1.1994284238366717
3.813501338516876 338.2846412942458 1.211651681882709
3.8187288934702917 343.66681906839216 1.218795987251521
3.8239564484237074 338.48442022880045 1.2012458433109336
3.829184003377123 340.02233260493983 1.2049203626959224
3.834411558330539 334.75270462540317 1.1970008433958073
3.8396391132839547 338.12423848958844 1.2103895367889512
3.8448666682373704 337.3909790422662 1.2052006553762233
3.850094223190786 339.07849370907496 1.2094100135930306
3.855321778144202 337.78070310142465 1.2076535250559066
3.8605493330976177 336.0243578953227 1.2068079914617014
3.8657768880510335 336.7842793769857 1.205467310588518
3.8710044430044492 341.39103171848495 1.2118789520540834
3.876231997957865 347.99987484439976 1.2205216663506693
3.8814595529112808 349.304934983523 1.2212124469135586
3.8866871078646965 351.96221158975095 1.21914578833772
3.8919146628181123 352.89494415442584 1.2132959343023526
3.897142217771528 352.61576977221824 1.2062742030851725
3.902369772724944 356.16907471002924 1.211253636784093
3.9075973276783595 355.57690604618534 1.2096015001086569
3.9128248826317753 350.4184628679109 1.1997790401124842
3.918052437585191 350.3504427798986 1.2023450749906113
3.923279992538607 351.3617901574304 1.2040741310355119
3.9285075474920226 360.97938123540814 1.2181941613811307
3.9337351024454383 368.56421569333395 1.2307916773646055
3.938962657398854 374.68908354062535 1.2399516174094234
3.94419021235227 373.0396684031167 1.2271299938251632
3.9494177673056856 375.0918270914548 1.2242373017405992
3.9546453222591014 381.4926946861319 1.2269247175577647
3.959872877212517 397.4661447014117 1.2497525726642953
3.965100432165933 412.8334663672872 1.275280155820553
3.9703279871193486 431.3784599181948 1.3008619412662812
3.9755555420727644 447.63141452601525 1.319688891302884
3.98078309702618 468.7099463769889 1.3448684272231397
3.986010651979596 489.3028036928757 1.371233766228614
3.9912382069330117 518.1265288407596 1.4138974155152186
3.9964657618864274 547.0131400505609 1.4558466301358215
4.001693316839844 580.8396325308256 1.497703653534438
4.00692087179326 622.1616013908778 1.5450882479347678
4.012148426746676 670.8249516715377 1.6115687323625605
4.017375981700092 722.6562971844835 1.696717698297026
4.0226035366535084 782.9171627491827 1.7762185067003824
4.027831091606925 849.8197977818161 1.854043777087169
4.033058646560341 933.1015884992197 1.9447636274378062
4.038286201513757 1034.6897609495018 2.0470084304460356
4.043513756467173 1147.848090761596 2.1605696346095487
4.0487413114205895 1281.8641773156382 2.2827773621389595
4.053968866374006 1433.5688543515969 2.4123778285672532
4.059196421327422 1593.4522168171632 2.544804174963021
4.064423976280838 1780.2587843606323 2.690224198126997
4.069651531234254 1987.7869742423798 2.8400955556358376
4.0748790861876705 2219.245682413236 3.013219986636249
4.080106641141087 2455.5646374564762 3.1721113354513366
4.085334196094503 2697.621128373434 3.3291800156750195
4.090561751047919 2903.6780964792342 3.4529086868303986
4.095789306001335 3080.3188538819472 3.557996445201787
4.1010168609547515 3201.3847803737203 3.634471401101949
4.106244415908168 3223.581459651893 3.6497159855732
4.111471970861584 3157.3601703650643 3.6079014991454237
4.116699525815 3001.3611069412386 3.5152393602321763
4.121927080768416 2798.8157340322105 3.3545564970570845
4.1271546357218325 2560.0341922273324 3.1775636193577337
4.132382190675249 2302.128389234725 3.0010674149674506
4.137609745628665 2036.1424699074407 2.8107549339961584
4.142837300582081 1784.4640939787112 2.624080497680486
4.148064855535497 1555.0782354473477 2.4433869222499407
4.1532924104889135 1352.0558552156751 2.2737802417644812
4.15851996544233 1177.398265793477 2.1181421009712644
4.163747520395746 1026.823246444562 1.975167551623845
4.168975075349162 900.4088931911102 1.8477241155848612
4.174202630302578 792.191645969546 1.730853204673399
4.1794301852559945 707.2388638090451 1.636155845315663
4.184657740209411 632.4505146255168 1.5471809049838656
4.189885295162827 572.0517319524839 1.4731103056154395
4.195112850116243 522.1396469493232 1.4125986081543525
4.200340405069659 476.8191603948393 1.3490360832710193
4.2055679600230755 436.95615790190635 1.292237197387866
4.210795514976492 403.97800204847834 1.2447624657720833
4.216023069929908 381.07095621487395 1.2114109557410524
4.221250624883324 360.76671340880836 1.1831363237671337
4.22647817983674 348.326590386671 1.169707407990813
4.2317057347901565 335.1387328506299 1.15431590689162
4.236933289743573 322.0082997479291 1.1372484608416742
4.242160844696989 310.9701648320847 1.1206844362775386
4.247388399650405 300.9310059450371 1.1014035446657473
4.252615954603821 292.9793164345249 1.091170485869502
4.257843509557238 289.3775036787747 1.0846445499271162
4.263071064510654 280.1962937223534 1.0742446239787613
4.26829861946407 272.63342643677686 1.0606457911039613
4.273526174417486 269.0146158387717 1.053886120902685
4.278753729370902 266.9052422740321 1.0488081957264555
4.283981284324319 262.43942067575176 1.0437940740055232
4.289208839277735 261.6347094575306 1.044749633754362
4.294436394231151 260.04437378638426 1.048349746090116
4.299663949184567 258.6815856422266 1.0478067211022353
4.304891504137983 257.83491731715884 1.0439749605054236
4.3101190590914 262.75608815183864 1.0526097613925194
4.315346614044816 261.09576339396114 1.0483649168315456
4.320574168998232 257.97955533004534 1.0378452193009216
4.325801723951648 255.75476514407987 1.0351207791549806
4.331029278905064 249.06733625360448 1.023710170801547
4.336256833858481 251.45120564011475 1.0365304882318997
4.341484388811897 251.16694239508197 1.0363174808261009
4.346711943765313 252.4363514443829 1.0379075414379355
4.351939498718729 253.9631418633732 1.038209935644961
4.357167053672145 251.33006426850523 1.024704538976784
4.362394608625562 246.69213793609904 1.0127277564196189
4.367622163578978 244.56670177082137 1.0036692408000942
4.372849718532394 243.789150913633 1.0058284653778442
4.37807727348581 246.15021496947148 1.0111484201847143
4.383304828439226 249.69283612515122 1.0246826677508558
4.388532383392643 251.21872020510565 1.0334653719103268
4.393759938346059 252.58685405590228 1.037984532580979
4.398987493299475 250.15061223986464 1.0353364767896338
4.404215048252891 246.73627158179025 1.0283460920372187
4.409442603206307 242.71701548876268 1.0215678239871764
4.414670158159724 239.50906749293185 1.0159405855119303
4.41989771311314 235.41350727219518 1.0082618968655912
4.425125268066556 232.28231886394462 1.0083176282365431
4.430352823019972 229.24501507843425 1.0030683300036038
4.435580377973388 229.71591709181587 1.0097182865328767
4.440807932926805 228.46932451078078 1.0045694533241014
4.446035487880221 232.9450606775858 1.0226273707292035
4.451263042833637 231.7706224412317 1.0250661475661482
4.456490597787053 233.86612890858677 1.031312636166842
4.4617181527404695 231.22143445543836 1.0307245354901968
4.466945707693886 228.57492279027596 1.0235697385804303
4.472173262647302 231.2165611449359 1.025905372304959
4.477400817600718 231.97193675922432 1.0275583639545314
4.482628372554134 228.84566244102064 1.010475404601306
4.4878559275075505 228.8610740336178 1.0101191485469023
4.493083482460967 226.0605345042854 1.0011225436448175
4.498311037414383 224.8167654277264 0.9976823140064593
4.503538592367799 222.92676510730774 0.9952331442976428
4.508766147321215 220.1998917629487 0.9903403532893874
4.5139937022746315 213.5293387635242 0.976037425486939
4.519221257228048 211.72490117617843 0.97338540548005
4.524448812181464 210.37994348546732 0.9659369968101551
4.52967636713488 211.9693065806087 0.9757807175430036
4.534903922088296 217.56012570817586 0.9856424698556097
4.5401314770417125 220.49462249041514 0.9897272633951337
4.545359031995129 217.8933841259577 0.9844502733728595
4.550586586948545 221.4430974522123 0.9938725736607645
4.555814141901961 222.90281996673434 0.9985892950444659
4.561041696855377 220.03194356512847 0.9875831421052019
4.5662692518087935 214.9984917318365 0.9668395054535732
4.57149680676221 215.09636378295875 0.9625275816079939
4.576724361715626 214.26933784258443 0.9531625834402324
4.581951916669042 218.27529689463813 0.9604657100665416
4.587179471622458 221.89594881160963 0.97249536741185
4.5924070265758745 222.30524897152858 0.9796107899480678
4.597634581529291 221.5258227555363 0.9816089685920965
4.602862136482707 216.9559416688753 0.9713364639954294
4.608089691436123 215.26135537923466 0.9711980547297355
4.613317246389539 214.20356348375034 0.9738474045959674
4.6185448013429555 217.11981267831194 0.981658976858539
4.623772356296372 216.38441543662566 0.9788987654295446
4.628999911249788 219.47428113765898 0.9840386160687014
4.634227466203204 217.98768589974503 0.9803751245433803
4.63945502115662 214.24324000098005 0.9667049191469823
4.6446825761100365 215.32137361531986 0.9692185584076083
4.649910131063453 217.25887952289813 0.9758831408979912
4.655137686016869 221.56323547197783 0.9918654167699621
4.660365240970285 228.29392427642472 1.00585261975672
4.665592795923701 223.51546549519853 0.9914290687093787
4.6708203508771176 224.07352148014303 0.9940806430965572
4.676047905830534 223.0425490131645 0.993969331947765
4.68127546078395 221.2035464171159 0.9944552991994571
4.686503015737366 222.74422866352336 0.9984427041959082
4.691730570690782 219.6428456078816 0.9894910335502083
4.696958125644199 218.03689118532367 0.9796369505050362
4.702185680597615 217.60434451030565 0.9709898328523465
4.707413235551031 216.59356303699218 0.9693398475281784
4.712640790504447 214.1658286550005 0.9589748446646827
4.717868345457863 212.97545931517203 0.9648183942387472
4.72309590041128 214.29273683375 0.9675387443254083
4.728323455364696 213.28135888194518 0.9668184066063177
4.733551010318112 216.6433241780167 0.974266619183679
4.738778565271528 219.02244233950904 0.9745163469221308
4.744006120224944 218.3116867078532 0.9675307480452393
4.749233675178361 220.56827249315748 0.9736464055048919
4.754461230131777 218.25795236478027 0.9654826793978959
4.759688785085193 219.82251674978306 0.9691621571937368
4.764916340038609 214.6622572418757 0.9527514198251906
4.770143894992025 209.3371339751664 0.9337811185095415
4.775371449945442 211.79416090364506 0.9328887802237947
4.780599004898858 212.93742954799504 0.9324170903506408
4.785826559852274 217.4742956904867 0.9474228919145096
4.79105411480569 217.14648866824095 0.9493834049203324
4.796281669759106 214.58904234864238 0.942865990880855
4.801509224712523 216.92329003483076 0.9501432393933632
4.806736779665939 216.5577058104724 0.9498216351676291
4.811964334619355 216.81227873666558 0.9502173470290113
4.817191889572771 213.6753823435331 0.9457440111281308
4.822419444526187 209.85009572706036 0.934387056883884
4.827646999479604 210.28330028546443 0.937465034356185
4.83287455443302 214.2940680914369 0.948859475613316
4.838102109386436 218.5370173311978 0.9636556996488198
4.843329664339852 221.87785509827387 0.9697858761330712
4.848557219293268 222.4068084529672 0.9703953357937392
4.853784774246685 222.62131834905165 0.9712254533950325
4.859012329200101 226.43073621933746 0.9687323574744171
4.864239884153517 222.73664932467256 0.9550279192263001
4.869467439106933 218.46899565860636 0.9365331794560445
4.8746949940603495 212.87010229871453 0.9225189531039555
4.879922549013766 211.98926908916508 0.9206628801300333
4.885150103967182 212.36580092932886 0.9206848137693172
4.890377658920598 220.1879603513927 0.9412736442925987
4.895605213874014 220.57647641911066 0.9414055677067203
4.9008327688274305 221.10670916578061 0.941725353079912
4.906060323780847 218.18557262026343 0.931491615236647
4.911287878734263 212.48250473659334 0.914429967939643
4.916515433687679 210.34678783719457 0.9145862691444826
4.921742988641095 214.6358463272696 0.9273611711217038
4.9269705435945115 216.83571318012747 0.9319524850472533
4.932198098547928 219.93958068344836 0.9393580521442333
4.937425653501344 217.02834608794495 0.927394666535852
4.94265320845476 212.61163605008053 0.913888622975429
4.947880763408176 213.2413254648445 0.9123141484940052
4.9531083183615925 214.2411276920611 0.9101441352070497
4.958335873315009 215.89537634614075 0.9149223612442613
4.963563428268425 219.61498666579186 0.922657816769783
4.968790983221841 224.28028932159896 0.9252534945952827
4.974018538175257 230.96063119468369 0.9374936095963856
4.9792460931286735 240.3186023183646 0.9566823255502133
4.98447364808209 248.0822821348084 0.9623583410262736
4.989701203035506 254.36895993022077 0.9635535957640323
4.994928757988922 265.08294280869075 0.9700431705327609
5.000156312942338 277.38014042308913 0.9701751899709478
5.0053838678957545 306.90318692608776 1.0014339171884192
5.010611422849171 362.3627415489585 1.068486216209698
5.015838977802587 467.03731270336317 1.195936995756397
5.021066532756003 633.0043942618865 1.3809346801475448
5.026294087709419 866.1812462612571 1.6118174382132675
5.0315216426628355 1126.096128056386 1.8343767182777433
5.036749197616252 1373.7891743737687 2.028467553355356
5.041976752569668 1562.2687472353366 2.1620965381679578
5.047204307523084 1668.0416951832995 2.231652226379064
5.0524318624765 1690.103695439279 2.2450991458863006
5.0576594174299165 1650.8707962720923 2.215852830837885
5.062886972383333 1559.0214428042157 2.1522601568216704
5.068114527336749 1437.9209463153786 2.067005664615668
5.073342082290165 1318.0287400830991 1.9790822415093663
5.078569637243581 1194.2679863722437 1.881507560433438
5.0837971921969975 1096.547795903529 1.8006909019612107
5.089024747150414 1006.2713789984633 1.7236929900211937
5.09425230210383 943.8295956724728 1.6677346331030194
5.099479857057246 910.7856887294242 1.6390011198628631
5.104707412010662 890.387410581902 1.61888086579412
5.109934966964079 888.5700078743993 1.617791782901393
5.115162521917495 888.4967716157182 1.6175901377165451
5.120390076870911 900.3730037355255 1.6297174764135078
5.125617631824327 917.9307805321419 1.6412440240069306
5.130845186777743 938.0452848089953 1.6554975000867065
5.13607274173116 973.4571904151768 1.6854981054994291
5.141300296684576 1013.5889008370597 1.7220993661805835
5.146527851637992 1045.2683280657054 1.7492866986097177
5.151755406591408 1071.7013561424303 1.7704158132928194
5.156982961544824 1075.8222228200934 1.7729839371155105
5.162210516498241 1060.09144679394 1.759706160578682
5.167438071451657 1009.9283572141863 1.716682762479592
5.172665626405073 927.8774531483455 1.641806690473846
5.177893181358489 833.7347656975176 1.5540896952651047
5.183120736311905 727.8849690722188 1.4519917133292126
5.188348291265322 625.8267540334055 1.3482262006673895
5.193575846218738 535.031610966691 1.2491458182105681
5.198803401172154 458.133123600432 1.1619062578704595
5.20403095612557 394.8581653129162 1.0885331801942955
5.209258511078986 350.9546736895336 1.0372727097331151
5.214486066032403 319.4709989440629 1.0060788813041863
5.219713620985819 296.33485171889885 0.9787806874890278
5.224941175939235 277.7019500809755 0.951102164379349
5.230168730892651 261.4557944579319 0.9278274927063804
5.235396285846067 254.19507840518 0.9206334341751268
5.240623840799484 246.98054707241164 0.9122352549892206
5.2458513957529 243.36957380136002 0.9123170465243757
5.251078950706316 240.58573204816912 0.9068875505719431
5.256306505659732 239.3881587548196 0.9021603453854731
5.261534060613148 235.77894509391987 0.8976553074336802
5.266761615566565 234.44972171670784 0.8951926632623076
5.271989170519981 231.47897608097546 0.8903134487094633
5.277216725473397 234.20068992212714 0.9022075754054546
5.282444280426813 236.15194433471035 0.9177246922496579
5.2876718353802294 235.6121329868067 0.9238772979597634
5.292899390333646 233.38199217057053 0.9221617311854221
5.298126945287062 226.0207966021278 0.9000668722861074
5.303354500240478 223.92064343478623 0.8924686285905764
5.308582055193894 222.23180859398704 0.8811930316543967
5.3138096101473105 222.38544157873554 0.8797170516712397
5.319037165100727 219.4420833190762 0.8701257969634224
5.324264720054143 215.91317032253195 0.8625702629644716
5.329492275007559 215.00687001351648 0.8685281367585443
5.334719829960975 216.8108850248426 0.8811332830065858
5.3399473849143915 217.4688166381528 0.8887425868065082
5.345174939867808 219.907303800053 0.8988962391353853
5.350402494821224 222.5170395943892 0.8971434077770866
5.35563004977464 222.74657283185616 0.8878162007347447
5.360857604728056 224.61881541859677 0.8853664595711666
5.3660851596814725 227.96879518600792 0.891385817508484
5.371312714634889 228.42977956218544 0.8899298078830268
5.376540269588305 232.90931842463277 0.896271959560166
5.381767824541721 227.43126849589075 0.8827599778489141
5.386995379495137 227.0264528835621 0.8790382650604728
5.3922229344485535 227.80046548808508 0.8774950320396318
5.39745048940197 227.9174645446969 0.8765911470867175
5.402678044355386 234.28327774843478 0.8848841897686526
5.407905599308802 240.02301869777042 0.890069725247889
5.413133154262218 245.75836932301098 0.8984365731225696
5.4183607092156345 247.4246091741642 0.9021179827266562
5.423588264169051 250.1341075807732 0.9050994244043934
5.428815819122467 249.27588688010982 0.904891508790133
5.434043374075883 245.67707022704207 0.8971439376726106
5.439270929029299 238.13592037527275 0.8835368517590508
5.4444984839827155 233.76544634253716 0.8805316715435686
5.449726038936132 233.43528876525565 0.8828034582415795
5.454953593889548 235.65707592448067 0.8896645857607118
5.460181148842964 238.53293155600616 0.8938294849498113
5.46540870379638 233.97752021476646 0.8869574608144081
5.4706362587497965 232.5916074963533 0.8852185319167594
5.475863813703213 227.93983823935673 0.8794843537595238
5.481091368656629 228.3131894826899 0.8787336024263032
5.486318923610045 229.9449086064266 0.8826981085301819
5.491546478563461 230.0897972175665 0.8826338104438867
5.4967740335168775 230.57137780504752 0.8785820063505795
5.502001588470294 227.41309708078154 0.8734649089223601
5.50722914342371 221.61451879642408 0.8641084314031394
5.512456698377126 220.99501338123014 0.8618777310071225
5.517684253330542 218.43574110876216 0.8603214279907038
5.522911808283959 221.17659750026252 0.8644705216947861
5.528139363237375 223.6059869919042 0.8667163421086295
5.533366918190791 225.18340620967936 0.8713096135983969
5.538594473144207 226.75630918818933 0.8737090388664109
5.543822028097623 227.56636923983632 0.8776903908670839
5.54904958305104 227.66645064914326 0.8771334966809682
5.554277138004456 228.49763403643044 0.875704315546119
5.559504692957872 225.0140361855634 0.8648920604884838
5.564732247911288 224.84151219587005 0.8611406907835459
5.569959802864704 226.66358199962792 0.8627581263829499
5.575187357818121 225.63008723078272 0.8553761256940712
5.580414912771537 224.60870770067243 0.8480376560047107
5.585642467724953 228.37162225518495 0.8554293023922943
5.590870022678369 228.4462382144938 0.8551357471860707
5.596097577631785 230.12026931943228 0.860662266579049
5.601325132585202 233.4906905860208 0.8647521941974984
5.606552687538618 235.20632443161145 0.8641634997693509
5.611780242492034 238.17428561109344 0.8602032395176157
5.61700779744545 240.8913775721566 0.8592102341265695
5.622235352398866 243.51291422294094 0.8574573621649251
5.627462907352283 248.38668466321693 0.8578394492920095
5.632690462305699 259.832513445087 0.8711546074215333
5.637918017259115 283.90828579590556 0.8998105944143874
5.643145572212531 339.118563064414 0.9728232508200017
5.648373127165947 425.8478388059518 1.0769298702632282
5.653600682119364 552.3934125339363 1.218467803913213
5.65882823707278 708.8623338740132 1.3736788791551626
5.664055792026196 858.1656469098933 1.5089312357361835
5.669283346979612 983.3343673615097 1.6123413900273011
5.674510901933028 1043.6639495539328 1.6559946641024432
5.679738456886445 1054.2410747090194 1.6619544157970136
5.684966011839861 1022.5090499540078 1.635854777493357
5.690193566793277 958.1119184054704 1.5810519109510244
5.695421121746693 892.7177828509339 1.5259307142895855
5.700648676700109 828.4244077572904 1.4691381303581605
5.705876231653526 777.454607521732 1.4242856657345984
5.711103786606942 738.2689826822461 1.3865816061793674
5.716331341560358 724.5263363604735 1.3730965917962379
5.721558896513774 729.8471898313778 1.3777460858391124
5.7267864514671905 762.2136992424671 1.4080407965550574
5.732014006420607 804.3275956949353 1.4462182462836548
5.737241561374023 858.0739988150083 1.493276013660264
5.742469116327439 904.3855335846611 1.5329486798660277
5.747696671280855 932.662706084832 1.556127594888607
5.7529242262342715 931.7416476424986 1.5567892380802406
5.758151781187688 889.9165255502543 1.5202811096943893
5.763379336141104 814.733795302668 1.455096666672853
5.76860689109452 707.3705125701612 1.3543566473151707
5.773834446047936 604.8164138288018 1.254037155077365
5.7790620010013525 501.7342542106049 1.146860823598769
5.784289555954769 425.9605142149864 1.0658918288478438
5.789517110908185 368.0751179025612 0.9971417092975509
5.794744665861601 327.99351323908525 0.9513477016578303
5.799972220815017 300.8365611420264 0.9190765590288211
5.8051997757684335 280.5962644587344 0.8935398647683567
5.81042733072185 267.8147637175593 0.8789873276971429
5.815654885675266 256.57768690951673 0.8612128056664359
5.820882440628682 253.29578780801742 0.856859389796699
5.826109995582098 252.60587596784282 0.8542231530566534
5.8313375505355145 251.7070023412735 0.8512661306511802
5.836565105488931 253.3341555309569 0.8529387861600308
5.841792660442347 253.62051223029692 0.8527386956081046
5.847020215395763 254.79232203560215 0.856137164009129
5.852247770349179 257.2416466783042 0.8584368150218835
5.8574753253025955 259.5276432892797 0.86287954083758
5.862702880256012 258.7348611118632 0.8646980693867378
5.867930435209428 255.07687625471684 0.8562533551159821
5.873157990162844 250.81493019422572 0.8474742801449379
5.87838554511626 255.21053915297026 0.8519942881702797
5.8836131000696765 256.75879530026543 0.8543496403616283
5.888840655023093 258.19767651007186 0.8537906880508311
5.894068209976509 259.3796198913633 0.8525420357417612
5.899295764929925 260.7224772062546 0.8534359766160569
5.904523319883341 263.79479465615856 0.8578090582991358
5.9097508748367575 270.7347367366948 0.8732733298750612
5.914978429790174 272.83060019888035 0.8786508026256618
5.92020598474359 270.8404681575491 0.871230776874294
5.925433539697006 273.2256200431346 0.8705124315353916
5.930661094650422 276.15544407246233 0.8691676777091171
5.9358886496038386 279.58225945013976 0.8718863185487283
5.941116204557255 284.78811142263453 0.8774927889343249
5.946343759510671 293.95336340366924 0.8912693691703905
5.951571314464087 300.3686135710622 0.9056101905625368
5.956798869417503 305.78620995708644 0.916466899456759
5.96202642437092 313.4722008957236 0.9278854037852896
5.967253979324336 318.56917792609573 0.936257949236776
5.972481534277752 335.49186737916517 0.9609582807682513
5.977709089231168 354.62115838803203 0.9873732481458672
5.982936644184584 378.20009691101575 1.0195619059875
5.988164199138001 411.241780380761 1.0619674117373155
5.993391754091417 446.0366491864525 1.1057137809931188
5.998619309044833 499.5812622975422 1.1690479224325268
6.003846863998249 576.8388554281956 1.2577533654151418
6.009074418951665 676.9500266707295 1.3626777697052042
6.014301973905082 802.8279818153483 1.4836959933288918
6.019529528858498 966.0947949905476 1.6267499699579546
6.024757083811914 1149.8379836543054 1.7782131681204034
6.02998463876533 1336.9943084329402 1.9203745907891199
6.035212193718746 1522.04854368091 2.0528711758720006
6.040439748672163 1649.6683272247712 2.139353194746515
6.045667303625579 1712.1567853796876 2.1825675037141017
6.050894858578995 1706.3762851164436 2.180578900992194
6.056122413532411 1634.7343052034653 2.135732692181415
6.061349968485827 1522.0054638258264 2.05983588174184
6.066577523439244 1385.3100976664714 1.9659257427072305
6.07180507839266 1244.2125935035624 1.8670917512992005
6.077032633346076 1113.8714649060823 1.7708826851562574
6.082260188299492 978.4138934575443 1.6620087154888923
6.087487743252908 865.1082642228029 1.565735843952012
6.092715298206325 761.9905083794566 1.4706361639004468
6.097942853159741 671.2392549699529 1.3826396455694612
6.103170408113157 599.960967877622 1.312670504762585
6.108397963066573 540.4531380028415 1.2502693012413848
6.113625518019989 489.6079053542385 1.1937759627191458
6.118853072973406 449.9430119225332 1.1471548627110044
6.124080627926822 418.9761568375408 1.1086216742167452
6.129308182880238 396.40736050339115 1.0827668273607822
6.134535737833654 375.0648243278257 1.0573503073629922
6.1397632927870704 355.59473302519086 1.033222258358216
6.144990847740487 346.0263713274563 1.0236361636714069
6.150218402693903 337.2755880191413 1.0167021321707632
6.155445957647319 332.1125943041249 1.011852264368072
6.160673512600735 326.5531793881642 1.0066347378255556
6.1659010675541515 319.2185650411846 0.9993780767851502
6.171128622507568 319.1010715526245 0.9996182938421955
6.176356177460984 318.677412072035 1.003669922016081
6.1815837324144 311.57761376001093 0.9955319497493322
6.186811287367816 304.24697248902464 0.9827380153057018
6.1920388423212325 302.5571194435603 0.9828673212821155
6.197266397274649 296.8460974696832 0.9730208023390396
6.202493952228065 298.0848227406895 0.9749175701506305
6.207721507181481 295.867920120217 0.9659993902032368
6.212949062134897 293.77037507048215 0.9541281441661169
6.2181766170883135 290.15182721927323 0.9448682456013809
6.22340417204173 280.6213239511165 0.9257076579075556
6.228631726995146 277.305925153157 0.9135601969408521
6.233859281948562 276.5991489165179 0.9115309228903095
6.239086836901978 276.9350256535736 0.9091622283282518
6.2443143918553945 282.2074458061893 0.915223243548837
6.249541946808811 284.97626227344466 0.9205814944629236
6.254769501762227 285.4150257104103 0.9149155079502511
6.259997056715643 284.8948729211434 0.9088459505263775
6.265224611669059 280.563219297376 0.8997745620390553
6.2704521666224755 276.7436407886577 0.8918611539104478
6.275679721575892 274.93066207558894 0.8901843258137793
6.280907276529308 272.7227613239212 0.8858129923992946
6.286134831482724 273.45547955407494 0.8871267600981656
6.29136238643614 273.9124915050734 0.886232594914991
6.2965899413895565 273.55274172268304 0.8836208485211693
6.301817496342973 275.06528382850325 0.8847790783107519
6.307045051296389 280.05447609744823 0.8942422789840934
6.312272606249805 280.262845005996 0.8929982442884536
6.317500161203221 276.9205294247502 0.8839954773947988
6.3227277161566375 277.38910623305105 0.8817130022094344
6.327955271110054 276.95831903048753 0.8824496831369967
6.33318282606347 281.3849626248798 0.8923262721382664
6.338410381016886 283.2299154454598 0.8974574148760041
6.343637935970302 286.67145597840613 0.9036058293746538
6.3488654909237185 286.7678339952741 0.9027778056913566
6.354093045877135 287.32990959309075 0.9016607074710149
6.359320600830551 285.867330181988 0.8937619915220845
6.364548155783967 287.5712892469689 0.8939467267457377
6.369775710737383 287.89005393649734 0.8899263053844444
6.3750032656908 285.17457732457984 0.8841525616736404
6.380230820644216 285.2828269734925 0.8871167355435605
6.385458375597632 288.05704218408346 0.89201615512801
6.390685930551048 287.0450712120807 0.8884558674241809
6.395913485504464 290.0336208224597 0.8927017632758233
6.401141040457881 287.623554233317 0.8858677285826089
6.406368595411297 287.0931818384922 0.8843045727449247
6.411596150364713 288.84188481012853 0.8871455373323318
6.416823705318129 288.8818303325318 0.8845510822541884
6.422051260271545 288.7822677009343 0.8868237774664376
6.427278815224962 287.82494489475823 0.8827753990835243
6.432506370178378 288.460156499269 0.8842068984095556
6.437733925131794 290.294864129848 0.883924134047554
6.44296148008521 295.36460736421384 0.8891735217204549
6.448189035038626 300.4923503722799 0.8976155935879381
6.453416589992043 301.10620089466204 0.8934791188736577
6.458644144945459 299.0396148714311 0.8884697957811507
6.463871699898875 296.77193610254045 0.8808249318480909
6.469099254852291 303.21821203148994 0.8932251940475388
6.474326809805707 308.4885533646003 0.8995402175756735
6.479554364759124 316.33303886433305 0.9109166186975014
6.48478191971254 321.0384162150427 0.9156198794243843
6.490009474665956 327.02905199479244 0.9186678606565559
6.495237029619372 334.2051382013261 0.9264232133987637
6.500464584572788 344.63155078832165 0.935034265063765
6.505692139526205 359.67218259636365 0.9510256818933448
6.510919694479621 382.9883323361393 0.9770817210712816
6.516147249433037 416.5359632526312 1.0150783183013974
6.521374804386453 459.887288405314 1.0634806103464323
6.526602359339869 514.050819232402 1.1206241816744793
6.531829914293286 581.0346994599715 1.188711845849934
6.537057469246702 655.4603165015875 1.2603031568074077
6.542285024200118 723.4936119709755 1.3232282464150944
6.547512579153534 772.9939534432898 1.3656592934155811
6.55274013410695 797.6812318463471 1.3861498769759477
6.557967689060367 792.2318629187873 1.3814663519473245
6.563195244013783 769.715465330517 1.364059645744727
6.568422798967199 722.3940809262733 1.3215880993031626
6.573650353920615 668.2852329594165 1.2681649660520653
6.5788779088740315 610.8118222575831 1.2103235808433814
6.584105463827448 555.5681158912865 1.1545301380841817
6.589333018780864 510.3315731673776 1.1086948621875445
6.59456057373428 470.5239675579586 1.0664990436731632
6.599788128687696 435.318827299185 1.027697862607545
6.6050156836411125 407.7218924804516 0.9963627555846089
6.610243238594529 385.84193649950254 0.9716341434836728
6.615470793547945 369.7665144922133 0.951309397207928
6.620698348501361 353.9392987606659 0.930252809104762
6.625925903454777 344.44510149281405 0.918790547974807
6.6311534584081935 339.4125933012977 0.9135301211951842
6.63638101336161 333.7851217445844 0.910991972811401
6.641608568315026 337.96645206144063 0.9157651529827529
6.646836123268442 334.8244525738102 0.9107252184760941
6.652063678221858 331.7402678299088 0.9065323966616864
6.6572912331752745 331.7153260263514 0.9086864399701146
6.662518788128691 319.16312148812983 0.8935643215036015
6.667746343082107 313.536359819408 0.8861512221169394
6.672973898035523 309.41278624781734 0.8789450964797556
6.678201452988939 301.8861347818492 0.8673102698848965
6.6834290079423555 301.291780728544 0.8674530294325655
6.688656562895772 303.8884813996438 0.871206840358969
6.693884117849188 301.41852418630856 0.8668975175955063
6.699111672802604 303.5737978814661 0.8683795734960176
6.70433922775602 300.7801673511134 0.8648036495744776
6.7095667827094365 302.01687985394807 0.8674549006603394
6.714794337662853 303.39605411903966 0.8698282664349815
6.720021892616269 303.4053188927232 0.8700658603122956
6.725249447569685 302.08838672464697 0.867410593380224
6.730477002523101 301.5804999362732 0.8659500557403653
6.7357045574765175 303.2702345316626 0.8675665411032596
6.740932112429934 303.2540310419701 0.8645588606500376
6.74615966738335 304.4726615003022 0.8639133942225597
6.751387222336766 305.0400024317376 0.8631109830606429
6.756614777290182 306.39886966532015 0.8625201612132211
6.7618423322435985 310.68323042475856 0.8673054567540323
6.767069887197015 315.82417382613073 0.8734099613065293
6.772297442150431 316.88708467435913 0.8764252707038018
6.777524997103847 319.48495425262064 0.8802648912012531
6.782752552057263 319.5716542410302 0.881758694886388
6.7879801070106796 320.2593672478567 0.881371348993033
6.793207661964096 319.8036819423719 0.8779444798152749
6.798435216917512 323.21606723882513 0.8826876242268195
6.803662771870928 329.61976021108023 0.8909580993272521
6.808890326824344 333.7450129705045 0.8954851933701469
6.814117881777761 334.86642886915104 0.8945223305185129
6.819345436731177 333.60614121762717 0.8884897057386955
6.824572991684593 336.3850238915642 0.8911336254238574
6.829800546638009 340.13580101057244 0.8958848081742652
6.835028101591425 345.0477240309901 0.9021696217551072
6.840255656544842 347.23641056391165 0.9023146549306625
6.845483211498258 352.59915261733966 0.9090974739710841
6.850710766451674 356.059142825565 0.9122480517552177
6.85593832140509 359.8640932637901 0.9159369155221334
6.861165876358506 364.29063257989714 0.9223355590695386
6.866393431311923 368.86141288073395 0.9259779616736733
6.871620986265339 375.0101729120836 0.9308917165544411
6.876848541218755 376.9077797858815 0.9323604730445297
6.882076096172171 382.35704656599853 0.9384455248828479
6.887303651125587 388.7652361233647 0.9454859115524954
6.892531206079004 392.2462763032803 0.9482400951058563
6.89775876103242 396.862661867323 0.9496197623889414
6.902986315985836 401.4244287875819 0.9535232105328916
6.908213870939252 406.7891480589187 0.9588611932647556
6.913441425892668 409.93912696026695 0.9620102638091004
6.918668980846085 412.0133410871548 0.965087194652477
6.923896535799501 413.36792763488285 0.9648108327829512
6.929124090752917 415.26277781713634 0.9666101555231048
6.934351645706333 412.692035272342 0.9628395924745008
6.939579200659749 415.96463743805754 0.9684751556589737
6.944806755613166 417.96687014389016 0.9703329829359019
6.950034310566582 421.6502192167057 0.9734405665344619
6.955261865519998 426.7612021681116 0.9759979147526451
6.960489420473414 428.44586160361627 0.976070584344954
6.96571697542683 432.3219123371776 0.9791737450869344
6.970944530380247 432.669826002598 0.978178162311902
6.976172085333663 439.6066581327654 0.9855685057343117
6.981399640287079 451.2359162058316 0.9980721231313868
6.986627195240495 468.078160493587 1.0173949764415773
6.9918547501939114 491.98064872335453 1.0426995189893038
6.997082305147328 519.7209534217662 1.0699963460518656
7.002309860100744 558.7026867480143 1.107915103883386
7.00753741505416 620.1631978578589 1.1653128199272917
7.012764970007576 697.9038010566293 1.233944985825865
7.0179925249609925 788.4013821244713 1.308904793189511
7.023220079914409 874.938952294459 1.378261196773199
7.028447634867825 941.5925586677465 1.4295495057439365
7.033675189821241 994.2467674486066 1.4704210715702846
7.038902744774657 1021.2568758005118 1.488639075828219
7.0441302997280735 1024.7671515657153 1.4893024622942743
7.04935785468149 1011.0454836558761 1.4783283350173912
7.054585409634906 983.1838299452122 1.4558458454819192
7.059812964588322 944.7347129523466 1.4267459548582737
7.065040519541738 903.60319570274 1.394668441405319
7.0702680744951545 856.1115118905532 1.3582579745285737
7.075495629448571 799.4237037490292 1.3112694298904504
7.080723184401987 741.3906600489637 1.2618329979510574
7.085950739355403 688.6850611377982 1.2154718067344494
7.091178294308819 645.3884187654019 1.177850762520662
7.0964058492622355 607.0877557800479 1.1429059413807585
7.101633404215652 566.8531877593356 1.1046041507996713
7.106860959169068 534.918322758493 1.0732192627777923
7.112088514122484 503.86873480624905 1.0430185512525685
7.1173160690759 478.3390006461904 1.0183255926586088
7.1225436240293165 459.651659310527 0.9995734279278964
7.127771178982733 442.3489282092584 0.9806503904594793
7.132998733936149 432.3067333954605 0.9697843745065281
7.138226288889565 423.0113248550005 0.9591483776451598
7.143453843842981 418.5180065601875 0.9531690089145721
7.1486813987963975 418.5643862618841 0.954880051822799
7.153908953749814 418.3598307682922 0.9547216318363873
7.15913650870323 421.5547665439117 0.9566312492545157
7.164364063656646 429.4150318022788 0.965211226202894
7.169591618610062 445.5637616676873 0.9817766164644912
7.1748191735634785 474.6110256881849 1.0109568017432817
7.180046728516895 522.7546848208262 1.0584429643844182
7.185274283470311 595.0705489632568 1.1266524013464403
7.190501838423727 719.4350413137586 1.2363262540056212
7.195729393377143 919.5717976088588 1.395711775599703
7.2009569483305595 1252.7448486946353 1.6269422612284823
7.206184503283976 1748.6064860349416 1.9198074891056265
7.211412058237392 2458.2045812557217 2.2731685608812873
7.216639613190808 3235.566400513275 2.6081081121108762
7.221867168144224 3938.857287745012 2.873563133975423
7.227094723097641 4336.7354237610425 3.015722879608771
7.232322278051057 4337.951000788257 3.0166953147212894
7.237549833004473 3996.4636144773126 2.8934745744450456
7.242777387957889 3373.2545843630764 2.655588965335438
7.248004942911305 2696.4189961519373 2.3701405621897216
7.253232497864722 2058.8191352317995 2.0705660782447244
7.258460052818138 1532.090944716551 1.785443868259466
7.263687607771554 1132.4220516493665 1.5347883289497903
7.26891516272497 849.1896731376319 1.3296621117995313
7.274142717678386 676.7907331618642 1.1883753823848608
7.279370272631803 575.4809763507828 1.096145598545279
7.284597827585219 512.59482545274 1.0352952037907222
7.289825382538635 478.314631210562 0.9992148505221451
7.295052937492051 462.047305589451 0.9841740962763645
7.300280492445467 450.0555992923273 0.9733713707177728
7.305508047398884 439.40867217281806 0.9638916128563724
7.3107356023523 428.83337626566964 0.9520062573363685
7.315963157305716 418.5386533737052 0.9394815301300701
7.321190712259132 409.5353440134336 0.9289416811125882
7.326418267212548 405.38988274546557 0.924082791802603
7.331645822165965 398.4988171540508 0.9159929976326874
7.336873377119381 393.1025998201163 0.9101639606788862
7.342100932072797 389.69422223500356 0.9046734718782224
7.347328487026213 388.5405272853823 0.902773591051046
7.352556041979629 387.4092881620962 0.9014937326397969
7.357783596933046 381.72567248383905 0.8949590707429061
7.363011151886462 380.0341706412079 0.8931631762131539
7.368238706839878 377.23424919411707 0.8906605725769322
7.373466261793294 381.0721971830085 0.8955732832482785
7.37869381674671 379.44941178592114 0.893504101420306
7.383921371700127 380.68684813828025 0.8946993013506092
7.389148926653543 378.36017733640614 0.8928343122286811
7.394376481606959 378.0746010545551 0.8915123969000803
7.399604036560375 382.36370319685363 0.8956692093543768
7.4048315915137914 385.98714602175585 0.8987848216859322
7.410059146467208 390.616058617492 0.9025262599194427
7.415286701420624 395.57582831330063 0.907860092761475
7.42051425637404 401.4144789860526 0.9159557217939296
7.425741811327456 403.03503267689126 0.9183179703269845
7.4309693662808725 407.4009484464885 0.9230499389808187
7.436196921234289 407.65051726219224 0.9226130796693
7.441424476187705 407.754761081491 0.9197455831249076
7.446652031141121 409.30464242927394 0.9178781648302257
7.451879586094537 414.63354079609 0.9230886555805445
7.4571071410479535 424.5300259376128 0.932914444690149
7.46233469600137 436.5493898544767 0.9463055781302421
7.467562250954786 448.14823047442854 0.9582435720683419
7.472789805908202 459.07331313017426 0.9688704490439436
7.478017360861618 472.3057739576648 0.9824240809780522
7.4832449158150345 485.94479341040875 0.9950999413662662
7.488472470768451 499.9994079945601 1.0089220309021953
7.493700025721867 512.9133190738156 1.0208494533853043
7.498927580675283 525.4812123306544 1.0320450557313563
7.504155135628699 531.6989998992477 1.0372333958121507
7.5093826905821155 532.7334966507773 1.0366028696773777
7.514610245535532 529.1681055224486 1.032911549306185
7.519837800488948 528.2975543266614 1.0331241639704425
7.525065355442364 526.6638379852782 1.031965191151068
7.53029291039578 520.760874412139 1.027038221521452
7.5355204653491965 514.8373695950512 1.0201719677880712
7.540748020302613 509.2347273869037 1.0148172891562977
7.545975575256029 511.5566059678487 1.016629707701425
7.551203130209445 524.7937219641392 1.0286291839634347
7.556430685162861 547.0818029421223 1.0503563059453678
7.5616582401162775 570.943888650126 1.070050075662539
7.566885795069694 593.706301409789 1.0903202894966224
7.57211335002311 610.2915173270356 1.1045678752684818
7.577340904976526 617.863457275662 1.1114584735875723
7.582568459929942 616.4953338332843 1.1089584526383764
7.5877960148833585 608.9154772779285 1.1015289013494292
7.593023569836775 597.7773336488431 1.0906110596872634
7.598251124790191 585.8284113865411 1.0790617976118266
7.603478679743607 574.5387947476905 1.068773908523771
7.608706234697023 564.8088078668206 1.0608153896039576
7.6139337896504395 552.0491618017065 1.0494472773366548
7.619161344603856 543.8378371644569 1.0419406926821257
7.624388899557272 535.9354562353732 1.033434670652905
7.629616454510688 533.4202943207835 1.0298020001729367
7.634844009464104 532.2364949860512 1.027786636440212
7.6400715644175206 529.423118742683 1.0240682973087212
7.645299119370937 531.2270307874371 1.0258560969590662
7.650526674324353 535.1515437012985 1.028568101660333
7.655754229277769 537.4185586801965 1.0308423180652948
7.660981784231185 535.4548533598826 1.028369828784429
7.666209339184602 538.6406594117265 1.0309400247902558
7.671436894138018 542.2780600956411 1.035181040463678
7.676664449091434 546.9331457661957 1.0397359248695042
7.68189200404485 549.1634747254599 1.0404917738990798
7.687119558998266 553.8856097999923 1.0441034986449742
7.692347113951683 560.2510523065931 1.0487464374247286
7.697574668905099 568.3217039380811 1.0558412263852557
7.702802223858515 578.1598327209059 1.0642384865481835
7.708029778811931 588.2694506531383 1.073899278334594
7.713257333765347 600.7442067041405 1.0845561499108403
7.718484888718764 612.0086674223469 1.0946918731173079
7.72371244367218 622.5015961711375 1.1042159245865624
7.728939998625596 632.8614831286773 1.112109164738971
7.734167553579012 647.0363446224752 1.1237634574080764
7.739395108532428 665.0960764739824 1.138766068006374
7.744622663485845 684.3612424715606 1.1550861765340907
7.749850218439261 702.7953887802673 1.1707395775884635
7.755077773392677 712.509268019748 1.1777282111808474
7.760305328346093 715.3842584224551 1.1788131000026512
7.765532883299509 712.0452017147388 1.1749145139977926
7.770760438252926 710.3227441675722 1.1726612246451387
7.775987993206342 712.2255358446185 1.1741529292043449
7.781215548159758 706.6635801089803 1.1682948285858834
7.786443103113174 699.9078885554775 1.1625067827487716
7.79167065806659 690.522256695802 1.1558240244071798
7.796898213020007 680.5121985363879 1.1481030094315017
7.802125767973423 673.609176273154 1.1412334128573267
7.807353322926839 668.8354036795707 1.135722825971288
7.812580877880255 664.9102550186353 1.132567129190088
7.817808432833671 660.2058890115428 1.1278385098637198
7.823035987787088 654.0029457596934 1.1223679160263387
7.828263542740504 646.8967109112482 1.1152483260900772
7.83349109769392 645.7538798018032 1.114491545584022
7.838718652647336 646.6285872336218 1.1154354572154408
7.8439462076007525 651.2097971314281 1.1196689498118064
7.849173762554169 657.3102462586199 1.123369343079971
7.854401317507585 662.7683176904308 1.1271516955308125
7.859628872461001 670.8300414694558 1.1332188554687541
7.864856427414417 681.4542468114015 1.1414806782514517
7.8700839823678335 691.5197829066341 1.148591926584317
7.87531153732125 703.5696314903428 1.1576833100217756
7.880539092274666 705.9957913231855 1.1581923279496857
7.885766647228082 712.0990078224908 1.1630576303888849
7.890994202181498 710.2732557199056 1.161334932878293
7.8962217571349145 705.6772295103729 1.1588983169185734
7.901449312088331 696.3917645606446 1.1510655535449346
7.906676867041747 685.7155231950027 1.1425171324576229
7.911904421995163 669.7109718860606 1.12876894990427
7.917131976948579 655.582344863622 1.1166021251827678
7.9223595319019955 645.3052850386333 1.1077979300685303
7.927587086855412 634.620979044853 1.0992281145670004
7.932814641808828 625.0499028258046 1.0900064465425188
7.938042196762244 618.9783962290838 1.0843387713524308
7.94326975171566 608.1722463901222 1.0743972014516332
7.9484973066690765 599.0324978705787 1.065011549080547
7.953724861622493 594.6312099134639 1.0600620893224948
7.958952416575909 588.4968785890634 1.0520644541117146
7.964179971529325 592.076512328965 1.0550803840088379
7.969407526482741 594.8254934689375 1.0570982525342163
7.9746350814361575 605.6903888931413 1.0660135480534052
7.979862636389574 622.3955785249915 1.080971632947933
7.98509019134299 642.6862733540838 1.098175356336524
7.990317746296406 671.5952544938337 1.1230598178843882
7.995545301249822 698.4768186539019 1.1450690941996051
8.000772856203238 721.7121316619375 1.1632172511967382
8.006000411156654 739.2184709098517 1.1776546880315455
8.01122796611007 747.0880890087329 1.1845770902311765
8.016455521063486 743.8674008887318 1.1802806722243608
8.021683076016902 735.1232428948902 1.171999042299227
8.026910630970319 727.5354973398122 1.1639025774015561
8.032138185923735 717.1144997435431 1.1551338134851679
8.037365740877151 707.7682584952713 1.1471079830776376
8.042593295830567 700.1803629690197 1.1408086814546672
8.047820850783983 690.6703421957006 1.1350117973314882
8.0530484057374 682.4036432693387 1.1276163926333267
8.058275960690816 678.3447099406033 1.1235162877487348
8.063503515644232 671.0385088367283 1.1160198542463027
8.068731070597648 669.2955456491142 1.113729926721154
8.073958625551064 668.4085424029257 1.1130524071512498
8.07918618050448 670.9631472978551 1.1150936405325118
8.084413735457897 679.5981278201693 1.1217442845293248
8.089641290411313 692.4107723350875 1.132463958779442
8.09486884536473 697.6949613753642 1.13638942301899
8.100096400318145 706.5215123585289 1.143376042667575
8.105323955271562 709.8763699633489 1.1456726712750813
8.110551510224978 719.0412501961888 1.1529579403104535
8.115779065178394 730.5359337496507 1.1615370692425995
8.12100662013181 745.0881462239131 1.1704904137358139
8.126234175085226 764.5696898981165 1.1845617694466082
8.131461730038643 789.7856537813067 1.2035927032781522
8.136689284992059 819.3242157394887 1.2254395598259058
8.141916839945475 849.543769949327 1.2466705214507778
8.147144394898891 882.7886628070668 1.2703477301753112
8.152371949852308 918.1946772487546 1.295015638483997
8.157599504805724 951.279024141349 1.3187360583136847
8.16282705975914 984.7344356490261 1.341305107708942
8.168054614712556 1012.1843047112637 1.3599322817554618
8.173282169665972 1023.2893200294357 1.3655631916514768
8.178509724619389 1022.367613492618 1.3643870308862311
8.183737279572805 1016.3749146983474 1.3605250898303183
8.188964834526221 1003.7549667756325 1.3507975526549036
8.194192389479637 994.5900344547294 1.343814080681972
8.199419944433053 980.5838225972034 1.3317996948464002
8.20464749938647 961.9824240510757 1.318331240022714
8.209875054339886 947.2264489725351 1.3088524683551015
8.215102609293302 931.567013616637 1.298908281288621
8.220330164246718 915.7767126740016 1.2869271347691373
8.225557719200134 904.0566529047043 1.2780367259441403
8.23078527415355 888.2564506312891 1.2660992341876234
8.236012829106967 876.3085032009824 1.2576586894542832
8.241240384060383 859.7198836389156 1.24490624722742
8.2464679390138 843.382270592135 1.2328141171790037
8.251695493967215 832.6941325441314 1.2247105174968815
8.256923048920632 815.0974738627808 1.2108677366517842
8.262150603874048 800.2484493254653 1.1991282135755967
8.267378158827464 782.9152343089962 1.1863533113520501
8.27260571378088 763.6883760810638 1.1709392307715467
8.277833268734296 746.734536186242 1.1569266839369703
8.283060823687713 729.0553608665413 1.1433428250655673
8.288288378641129 711.9344707056241 1.1289777195727257
8.293515933594545 696.7145390711448 1.1162995872114263
8.298743488547961 684.4440266868187 1.1052482963205712
8.303971043501377 679.3156070238789 1.1018190175702418
8.309198598454794 670.8250433548278 1.0957918658371553
8.31442615340821 658.4405922458006 1.0859299147705104
8.319653708361626 649.2755218516696 1.0779418657537096
8.324881263315042 638.3615950261802 1.0676713830453222
8.330108818268458 638.8176214577168 1.0678737646149137
8.335336373221875 636.9116024888054 1.0664004068371267
8.34056392817529 637.1313164383392 1.0657104144204816
8.345791483128707 635.5963303669747 1.06418488333477
8.351019038082123 624.2304309391442 1.0524695785675853
8.35624659303554 616.2510127348711 1.0457298521233762
8.361474147988956 607.5246976281467 1.0376673961820964
8.366701702942372 601.061447937247 1.0333137186544756
8.371929257895788 603.8291926558528 1.0355212217547958
8.377156812849204 604.7140723586613 1.036476262666682
8.38238436780262 604.6932547406327 1.0364941668414507
8.387611922756037 598.5552283050155 1.0316137794843816
8.392839477709453 591.660755200368 1.0254023403809347
8.398067032662869 585.3829189906231 1.020430927983886
8.403294587616285 579.7312322753951 1.015335576898417
8.408522142569701 576.2777332997608 1.010891669082661
8.413749697523118 572.757852790099 1.0059589075550837
8.418977252476534 573.0867522236219 1.005972667640965
8.42420480742995 573.9852341473271 1.0075292639334639
8.429432362383366 572.7110760428183 1.0065471953251357
8.434659917336782 571.305998137414 1.0055210425417276
8.439887472290199 569.5584757836447 1.0025856918563574
8.445115027243615 568.8971504764071 1.0012217044831517
8.450342582197031 568.9729862132532 1.0008246530276868
8.455570137150447 572.0245913676177 1.00283130418281
8.460797692103863 578.87319746962 1.0091742715219971
8.46602524705728 580.689090234765 1.0105745344156027
8.471252802010696 580.7114410191298 1.010486664274027
8.476480356964112 580.6778972622033 1.0097743579816332
8.481707911917528 581.9255716575918 1.0102097085163695
8.486935466870944 579.6662872482856 1.008371810010968
8.49216302182436 579.9101616622162 1.0081742182886446
8.497390576777777 585.8105589911319 1.0128488293198201
8.502618131731193 589.5009445090756 1.015569446453556
8.50784568668461 593.0923680129758 1.0177685202331541
8.513073241638025 593.139918782481 1.0171128468563486
8.518300796591442 590.102403224702 1.0130863072860885
8.523528351544858 588.438607952432 1.0110420972492307
8.528755906498274 590.0186139151498 1.0128398515104498
8.53398346145169 590.3265648827122 1.0140647392173903
8.539211016405106 591.7155873387114 1.0154424730483407
8.544438571358523 593.5977975433273 1.0166615215323829
8.549666126311939 594.1178150088696 1.0167861177124307
8.554893681265355 600.3140510938396 1.0225182422021397
8.560121236218771 598.9661387102203 1.0199085753179087
8.565348791172188 599.1449685020889 1.0185855329008475
8.570576346125604 603.297809165533 1.0210279746332676
8.57580390107902 606.9354026289228 1.0235213626763313
8.581031456032436 610.3124176587696 1.0263452187879618
8.586259010985852 610.6021629316084 1.0268141569907943
8.591486565939269 610.8444845278833 1.0263099431335412
8.596714120892685 613.2589509052821 1.0278116098597454
8.601941675846101 614.3602269687528 1.0275913549254514
8.607169230799517 618.3770944585197 1.030062665149373
8.612396785752933 622.5706312605253 1.0332466319913995
8.61762434070635 626.2663445975936 1.0361766428572614
8.622851895659766 637.8562180586117 1.0472550009617028
8.628079450613182 650.2003842798381 1.0573307842096638
8.633307005566598 660.1185674029332 1.0652609776154458
8.638534560520014 674.0245855908819 1.0753852733501212
8.64376211547343 691.2158419983489 1.0885015694851317
8.648989670426847 708.3977930845904 1.100764967909283
8.654217225380263 731.4327659524549 1.1184206983003648
8.65944478033368 757.3973386803411 1.1374759450070384
8.664672335287095 779.8351852469586 1.1534922102964953
8.669899890240512 811.0859921137348 1.1755868827928946
8.675127445193928 840.6862314039729 1.196443070499383
8.680355000147344 869.1123385873154 1.215396955747606
8.68558255510076 892.0317527128145 1.2308881389718753
8.690810110054176 901.5901915021564 1.237028377086497
8.696037665007593 904.37200910745 1.238652283174286
8.701265219961009 903.3788820177004 1.2370527061367464
8.706492774914425 891.1208974508593 1.2285375745914962
8.711720329867841 876.3022494857385 1.2191054240422967
8.716947884821257 857.9376433399389 1.2057222465192516
8.722175439774674 838.8773319639579 1.1915691210164763
8.72740299472809 816.8775857240728 1.174654508149838
8.732630549681506 797.5450572210184 1.1614431635929863
8.737858104634922 779.9644566494908 1.148926721809315
8.743085659588338 767.1892056268963 1.139625688350777
8.748313214541755 761.0564525089895 1.1355165113458732
8.75354076949517 755.4274566693103 1.1318179695509087
8.758768324448587 751.1595011947647 1.12833016911393
8.763995879402003 743.4594609983704 1.1214748370191971
8.76922343435542 735.7497681271523 1.1146059026032311
8.774450989308836 723.8357535147052 1.1044191071580507
8.779678544262252 711.3978043046501 1.0938539815959272
8.784906099215668 698.7464480329986 1.082499287689493
8.790133654169084 694.5457013940564 1.0786112218647246
8.7953612091225 695.3270763051814 1.0789335119071737
8.800588764075917 690.3439416782657 1.0750091805420088
8.805816319029333 689.3360323961529 1.0750624587080524
8.811043873982749 682.9312346841932 1.0702732697520143
8.816271428936165 675.4064161980173 1.0639697531186214
8.821498983889581 673.6327400176428 1.061684734777293
8.826726538842998 667.4278355090921 1.0568149729338685
8.831954093796414 665.4719854743919 1.0557320294608716
8.83718164874983 665.4234995189299 1.0557600897534998
8.842409203703246 663.0023386074316 1.0533343355852154
8.847636758656662 660.276397151252 1.0499575260600447
8.852864313610079 662.8293477673574 1.0514344496781587
8.858091868563495 664.9623194451383 1.0519533234886624
8.863319423516911 663.6139241012497 1.049447853847129
8.868546978470327 664.543022484193 1.0504735763810844
8.873774533423743 664.0446547270394 1.0501119013001738
8.87900208837716 667.5278797359055 1.054956465551868
8.884229643330576 667.9954242571043 1.0547897334202108
8.889457198283992 672.3776168100076 1.0576519673025977
8.894684753237408 671.9295984233373 1.0549373041537964
8.899912308190824 675.1243138733672 1.0572443082673608
8.90513986314424 678.3412253287959 1.059317319835824
8.910367418097657 680.8978014021006 1.0604643332058081
8.915594973051073 687.530593067541 1.0651924582099583
8.92082252800449 698.7071648754362 1.0723365003355214
8.926050082957905 709.6930874881084 1.081416362395434
8.931277637911322 722.0594874763153 1.0899902624806086
8.936505192864738 727.5126450147294 1.0939138078518902
8.941732747818154 731.7856834824257 1.0959424570633933
8.94696030277157 738.6094433036537 1.1004920644994687
8.952187857724986 747.8830889728772 1.106410764935174
8.957415412678403 761.1931395908074 1.1165166766938717
8.962642967631819 772.5003923144619 1.1241100164168383
8.967870522585235 778.9266392632456 1.1289025108432034
8.973098077538651 786.0188657034194 1.1334396920831118
8.978325632492067 798.578646533311 1.142654589565961
8.983553187445484 809.7156077458923 1.1502069749275845
8.9887807423989 819.9757022467807 1.1559194945167124
8.994008297352316 825.5577745052119 1.160161527887848
8.999235852305732 828.7380547985387 1.1624849859141684
9.004463407259149 832.0298856464649 1.1644099983732739
9.009690962212565 835.720997579647 1.1664727721563233
9.014918517165981 843.8336551137453 1.1719409179978968
9.020146072119397 852.1433435532282 1.1779809687487743
9.025373627072813 865.8509993283133 1.187293876558412
9.03060118202623 875.5087256175636 1.1925718246865407
9.035828736979646 890.7935546571315 1.2029739315100407
9.041056291933062 903.4064791221895 1.2105328933985309
9.046283846886478 918.5786476023076 1.2200905833015963
9.051511401839894 934.3664102890505 1.2300743757627441
9.05673895679331 951.831790979435 1.2391793721355535
9.061966511746727 977.8785073726111 1.2567729206889668
9.067194066700143 1002.2266380313796 1.27212409215016
9.07242162165356 1029.957938481068 1.288423426667586
9.077649176606975 1054.8084221846852 1.3021325340080905
9.082876731560392 1087.434748308013 1.3220780247922288
9.088104286513808 1123.878431838581 1.3450086682881972
9.093331841467224 1160.5136951146173 1.3667996246799354
9.09855939642064 1195.8270712908702 1.3871910609295075
9.103786951374056 1224.7591052214689 1.403899973633017
9.109014506327473 1250.7433549243508 1.4173501815136798
9.114242061280889 1264.2729772974574 1.4247126583639405
9.119469616234305 1270.3094377100786 1.4258703554757834
9.124697171187721 1262.5762298453055 1.4212531237913422
9.129924726141137 1240.707036461074 1.4086639368147462
9.135152281094554 1211.4948369047777 1.391951383114739
9.14037983604797 1179.8113014911123 1.374173314603374
9.145607391001386 1156.9357351112174 1.3595212712883746
9.150834945954802 1137.4179255890317 1.3472745905675323
9.156062500908218 1128.8648897781154 1.3426515098043739
9.161290055861635 1133.240103200207 1.3557062745967043
9.16651761081505 1151.900946722507 1.3742813259865578
9.171745165768467 1177.2178721092068 1.394802943106813
9.176972720721883 1199.704576132663 1.4123164408428421
9.1822002756753 1216.7001344373734 1.425945959638737
9.187427830628716 1229.8168694662427 1.436847200468236
9.192655385582132 1232.5622912103581 1.439903471096348
9.197882940535548 1236.4828857115397 1.4448581614666207
9.203110495488964 1239.6392465243928 1.4493306680185063
9.20833805044238 1245.5110764719338 1.4564617746467488
9.213565605395797 1260.406961652686 1.4673785372673167
9.218793160349213 1282.380844767339 1.483397851638611
9.224020715302629 1318.8745225399825 1.5085833271954927
9.229248270256045 1366.9036851916665 1.5373006986376891
9.234475825209461 1424.7234968179991 1.5711312725052733
9.239703380162878 1497.552468784579 1.6107217765840975
9.244930935116294 1593.4047710038406 1.6630838877023428
9.25015849006971 1683.9176861139572 1.7108092217001067
9.255386045023126 1762.6589392433991 1.7515770856954647
9.260613599976542 1815.5536969145778 1.7791849917467588
9.265841154929959 1814.3685595537245 1.782596430587696
9.271068709883375 1760.884453837914 1.7569328041084022
9.276296264836791 1660.866850744586 1.7083742173033813
9.281523819790207 1533.4110123501493 1.6436152992800186
9.286751374743623 1392.7187910081163 1.5673919583900098
9.29197892969704 1258.1054390857996 1.4919953527409138
9.297206484650456 1139.5271628474209 1.4209123655120295
9.302434039603872 1042.8210817773331 1.3604133563228384
9.307661594557288 968.8014429717106 1.313098318826165
9.312889149510704 918.8525712190782 1.2812572242646982
9.31811670446412 882.152541415585 1.2571299319975575
9.323344259417537 855.0408013563579 1.2390162857326144
9.328571814370953 838.4113645021101 1.2264329348776148
9.33379936932437 826.5793804401288 1.2187282677837683
9.339026924277785 819.4300784079436 1.2149947655443065
9.344254479231202 808.077481751196 1.2081203838289813
9.349482034184618 795.7847499606381 1.1997230377095593
9.354709589138034 786.8975567205113 1.1942910767965664
9.35993714409145 780.4200529404193 1.1913611488661313
9.365164699044866 778.1612983881863 1.190333600451441
9.370392253998283 772.381104845418 1.186656740970929
9.375619808951699 763.6114139448857 1.1792891470234887
9.380847363905115 756.9266789689259 1.1743718095975555
9.386074918858531 749.7251487889015 1.1695193728596402
9.391302473811947 748.6286289865568 1.1687130192376451
9.396530028765364 746.0651153266632 1.1678518934250228
9.40175758371878 747.2644233164455 1.170403691190285
9.406985138672196 751.2527697072518 1.174149912574021
9.412212693625612 754.1970355126718 1.1752488812598225
9.417440248579029 750.0464145963307 1.158494189073506
9.422667803532445 745.3366185764839 1.148452087596918
9.427895358485861 739.913787333768 1.1407364067291617
9.433122913439277 742.6499496369775 1.1411384237683924
9.438350468392693 740.2592710206744 1.1372882631427528
9.44357802334611 737.8606683656255 1.1332161227742492
9.448805578299526 736.8712025012178 1.1291850989612588
9.454033133252942 737.5397557466323 1.1273060465723135
9.459260688206358 742.1511643519864 1.1290827764417484
9.464488243159774 746.9045310639017 1.1316138983298751
9.46971579811319 749.5458216853903 1.1320648559073259
9.474943353066607 747.8929358049206 1.1293013709936153
9.480170908020023 749.9091421411642 1.1294254981785594
9.48539846297344 752.9979505405904 1.1305113808645453
9.490626017926855 752.169414089547 1.1279858817843849
9.495853572880272 753.3006933652225 1.126838636462428
9.501081127833688 752.7138061687047 1.1248609476688578
9.506308682787104 751.8357776426692 1.1237075893963844
9.51153623774052 753.170351618435 1.1250761398184221
9.516763792693936 752.4417494216175 1.1237491607842716
9.521991347647353 755.0898639194016 1.1231438365196798
9.527218902600769 760.9571665110078 1.1258161005296556
9.532446457554185 767.1606747168687 1.1294911623400483
9.537674012507601 771.2175875525556 1.131850665098784
9.542901567461017 774.3497602802556 1.1327581377999265
9.548129122414434 775.0890393439086 1.1324166936708908
9.55335667736785 776.0482901145311 1.1326578921270782
9.558584232321266 774.299424193852 1.1308461649452393
9.563811787274682 776.6585459859343 1.1321499543456122
9.569039342228098 776.6567239053671 1.130729804558592
9.574266897181515 777.4152761109957 1.1305467422403215
9.57949445213493 779.6775277873663 1.1310240263991767
9.584722007088347 781.4825932348484 1.1316815214545795
9.589949562041763 788.6020982718023 1.1366097597542946
9.59517711699518 787.6063934909484 1.1348471329762875
9.600404671948596 789.2834831127303 1.1357204934971215
9.605632226902012 787.949738808634 1.1335719346812174
9.610859781855428 783.7219631777449 1.1293797649643391
9.616087336808844 783.1564301163329 1.1290726188324778
9.62131489176226 781.918492142478 1.1272383128024106
9.626542446715677 778.4036802423958 1.1241364414444899
9.631770001669093 777.379659495449 1.1231652036280864
9.636997556622509 774.0340137771232 1.1200062346849864
9.642225111575925 773.2567986857284 1.1183008555950886
9.647452666529341 770.5497984582393 1.1157174425074976
9.652680221482758 767.8867286504812 1.1137829645571684
9.657907776436174 764.462878829582 1.1099316521137887
9.66313533138959 762.158994272258 1.1068316223780779
9.668362886343006 760.0041508054486 1.105184794943573
9.673590441296422 755.1449855562523 1.1011185052787706
9.678817996249839 755.9580232786792 1.1004992428577065
9.684045551203255 752.0865383233768 1.0970444714520255
9.689273106156671 752.5644787070181 1.0963922361665994
9.694500661110087 755.2674109223746 1.0974327960130863
9.699728216063503 756.4955133382028 1.0981972502170294
9.70495577101692 759.3516089453957 1.1002727875758707
9.710183325970336 762.9198756582581 1.1028777029401489
9.715410880923752 761.9079255592229 1.1011763330316884
9.720638435877168 762.4292838764229 1.1008238644665242
9.725865990830584 758.3718657120784 1.0977494874918816
9.731093545784 753.2270410056277 1.0920535327422005
9.736321100737417 755.2825256654586 1.0923093647564828
9.741548655690833 755.8778549036614 1.0924536008351255
9.74677621064425 756.4231316486798 1.093268584604577
9.752003765597665 755.68215268238 1.0926601804002234
9.757231320551082 749.9567935460506 1.0883713619917479
9.762458875504498 749.0396979042939 1.0858160379479327
9.767686430457914 751.2506463691014 1.0873492838318524
9.77291398541133 753.4595032871047 1.088580472748599
9.778141540364746 755.695467547224 1.0888921275834644
9.783369095318163 753.4607700501882 1.0860737056781946
9.788596650271579 751.1134055650607 1.0838481424551538
9.793824205224995 748.5161999507376 1.0829707096379628
9.799051760178411 750.2879733779846 1.0831376853568406
9.804279315131827 747.9679161931891 1.0804544492329884
9.809506870085244 745.581148106866 1.0771104523519968
9.81473442503866 744.038661687301 1.0756923975184338
9.819961979992076 749.0854172112779 1.0785913546627623
9.825189534945492 756.2518475196197 1.0838469664767114
9.830417089898909 763.5543136604336 1.0885352543809048
9.835644644852325 763.511134196831 1.0878419778697417
9.840872199805741 767.3618811935455 1.0905138305891962
9.846099754759157 768.7523322258722 1.0912022405466837
9.851327309712573 774.3238326626478 1.0942100587454626
9.85655486466599 775.5012037082233 1.0943869091832479
9.861782419619406 778.2680470415617 1.096102354097786
9.867009974572822 784.8891118012509 1.0988220456319884
9.872237529526238 791.2643819090353 1.102091843527605
9.877465084479654 800.4887199162384 1.1086162485896909
9.88269263943307 812.2873631850292 1.1189567877740394
9.887920194386487 823.5213986373659 1.1267922215284183
9.893147749339903 829.6000542656976 1.1305324614637606
9.89837530429332 832.4022622875892 1.1293016859042881
9.903602859246735 831.9306458626831 1.1278967049822581
9.908830414200152 834.1650865971691 1.129130974728099
9.914057969153568 840.2665557626511 1.1330734168169516
9.919285524106984 841.1868444406737 1.133465032744979
9.9245130790604 840.4438534998504 1.1317693360806824
9.929740634013816 842.0035683664654 1.1326668674312765
9.934968188967233 839.7975706196428 1.1308189640717965
9.940195743920649 834.7416160949759 1.1279552367616907
9.945423298874065 830.9513790096174 1.1251821803706847
9.950650853827481 827.1438984601041 1.1221947087633815
9.955878408780897 824.4115152507314 1.1186764296834095
9.961105963734314 821.6976864773268 1.1158736411734582
9.96633351868773 814.5256913406798 1.1108163549918242
9.971561073641146 803.3097450248086 1.1025546160378843
9.976788628594562 802.05278497705 1.1013779151787526
9.982016183547978 793.6459304502151 1.0952476467578591
9.987243738501395 789.3062919516486 1.091906204690103
9.99247129345481 786.5053764187638 1.0894136709421438
9.997698848408227 781.460215513443 1.0855360478172504
10.002926403361643 776.2490623494303 1.0795522839009761
10.00815395831506 771.1210408090154 1.075469331852679
10.013381513268476 764.0190724488209 1.0702384714316555
10.018609068221892 758.8114282260018 1.0663899952125477
10.023836623175308 754.7093773158238 1.0631189383935824
10.029064178128724 752.4117662936345 1.0608084708875887
10.03429173308214 754.1355371041299 1.0627616441242358
10.039519288035557 753.6471524225315 1.0623802981791257
10.044746842988973 749.691347230758 1.0591785312999138
10.049974397942389 750.8484023119963 1.0600627582557034
10.055201952895805 746.9868975624286 1.0571076807164013
10.060429507849221 744.713009525328 1.0550904386728224
10.065657062802638 736.1442205800187 1.0485485541277626
10.070884617756054 737.5737214810877 1.0493966052489876
10.07611217270947 738.3738899844142 1.0499231306239187
10.081339727662886 742.8892485442789 1.0527771562607018
10.086567282616302 750.0077605566704 1.057867551696547
10.091794837569719 753.3337138612757 1.059699930525573
10.097022392523135 758.5589888419032 1.0618797545443732
10.102249947476551 769.8062214419673 1.069337423586503
10.107477502429967 774.2187476346762 1.0711933401575933
10.112705057383383 773.5902535485843 1.0701231235230608
10.1179326123368 764.1617857331754 1.0639567063702426
10.123160167290216 756.80961828594 1.0593460396209717
10.128387722243632 751.485870421603 1.0555199250656215
10.133615277197048 743.8375629340568 1.0487269244980297
10.138842832150464 746.5522107709747 1.0493124232231066
10.14407038710388 741.932907224713 1.04598936576031
10.149297942057297 738.2123029826853 1.0437191071467398
10.154525497010713 732.4288483589904 1.0399706969688658
10.15975305196413 728.3792436065461 1.0372182884457013
10.164980606917545 725.8874576914521 1.0351457908704114
10.170208161870962 725.4393068626343 1.034003941093914
10.175435716824378 721.6995143474103 1.0311267697793454
10.180663271777794 718.094907244966 1.0278219021781059
10.18589082673121 716.5356257567001 1.0265906448390019
10.191118381684626 710.8744436114827 1.0223600588393138
10.196345936638043 714.585889576674 1.0246173483156251
10.201573491591459 715.9314020864308 1.0257933112564002
10.206801046544875 713.2346758188992 1.0240989817291744
10.212028601498291 711.0962821914359 1.022020886750631
10.217256156451707 709.5145908211591 1.020727891377725
10.222483711405124 711.2378785497945 1.021441450940346
10.22771126635854 717.4220901662106 1.0256003307710844
10.232938821311956 716.5485233711789 1.0249266357214841
10.238166376265372 715.890357538886 1.0234804380472617
10.243393931218788 714.6531488281197 1.0223385910489133
10.248621486172205 707.6133154242774 1.0169736233103384
10.253849041125621 709.4456658396247 1.0190353585676246
10.259076596079037 704.0794145311195 1.0154845905565093
10.264304151032453 700.3809255850555 1.0125866825230128
10.26953170598587 700.5314657589238 1.0116710040756731
10.274759260939286 704.3382381312167 1.0135293482827137
10.279986815892702 713.7557082212277 1.0200860209941351
10.285214370846118 718.0195726798368 1.0225933411533927
10.290441925799534 724.3789857340236 1.0265943561376605
10.29566948075295 727.1948467219131 1.0284510291825146
10.300897035706367 727.6102066763001 1.0283989104261433
10.306124590659783 734.2531895255556 1.0328183744982569
10.3113521456132 737.4551390873796 1.034968415015325
10.316579700566615 744.0003986206979 1.038701944258641
10.321807255520032 753.5065870694168 1.044714942874591
10.327034810473448 763.2473048700261 1.051573945011167
10.332262365426864 772.5164343873453 1.0574798379076955
10.33748992038028 788.3264130629287 1.0677528385196609
10.342717475333696 796.5523982155569 1.071918142247692
10.347945030287113 813.1783986793539 1.082298207216754
10.353172585240529 830.5838523357365 1.0937801952557145
10.358400140193945 844.099724624089 1.1029834870075845
10.363627695147361 855.8538721651062 1.1101143100040327
10.368855250100777 861.5238191473205 1.113719879493014
10.374082805054194 860.5602073580674 1.1122223783206362
10.37931036000761 855.8379441779849 1.108760275222373
10.384537914961026 847.6814709062793 1.1034165315003552
10.389765469914442 836.6106112189049 1.0944590026776257
10.394993024867858 828.3014169093781 1.0883216040096664
10.400220579821275 819.9937631025986 1.0829063600980013
10.40544813477469 810.3426740295114 1.0764188407114283
10.410675689728107 804.2107628072065 1.0723763014641012
10.415903244681523 799.7213844476947 1.0690207378518226
10.42113079963494 803.0503129344244 1.0710012811830505
10.426358354588356 801.5170231524183 1.069935438549188
10.431585909541772 798.6856718296157 1.0681140583426738
10.436813464495188 795.7998948177967 1.0659838575897156
10.442041019448604 787.535700767745 1.0602103307499704
10.44726857440202 780.180990303059 1.0539283034390512
10.452496129355437 771.7813155323705 1.0472509828908076
10.457723684308853 764.2048015560981 1.0420880429051231
10.462951239262269 757.7752189834647 1.0374722910482967
10.468178794215685 746.4989399583973 1.0303128055988664
10.473406349169101 732.4312116859427 1.0203528280508338
10.478633904122518 718.5179566849391 1.0097537555544143
10.483861459075934 709.6177644146939 1.0030353684085231
10.48908901402935 701.9472653687378 0.9973221421726036
10.494316568982766 694.5516659187876 0.9916769316696121
10.499544123936182 690.097030212079 0.9879748227397578
10.504771678889599 677.9452489704462 0.979173079810571
10.509999233843015 675.3350119176282 0.9781641099254385
10.515226788796431 674.3416736341682 0.9771841279701683
10.520454343749847 666.6811842033788 0.9711345423575456
10.525681898703263 664.0225704103913 0.9692428989334548
10.53090945365668 663.0440813617613 0.9681765251762521
10.536137008610096 664.0943849046453 0.9688479070666817
10.541364563563512 665.4677381772951 0.9686164034023375
10.546592118516928 665.9934166599089 0.9687597888704578
10.551819673470344 662.9526773813511 0.9658206742293947
10.55704722842376 659.7789196233848 0.9635402707135622
10.562274783377177 657.3035753238232 0.9614033114216951
10.567502338330593 656.4202997921223 0.9610073541415948
10.57272989328401 653.5186242241141 0.9587101264771957
10.577957448237425 652.324086649846 0.9578938454190263
10.583185003190842 647.7740111287488 0.9540180817200341
10.588412558144258 644.5512513825339 0.9513140655901794
10.593640113097674 638.5703858426374 0.9467197391512846
10.59886766805109 635.8367008368865 0.943606040611413
10.604095223004506 637.5887055190265 0.944100767483469
10.609322777957923 640.4099679574425 0.9463786306849051
10.614550332911339 643.5891345540623 0.9489954583206286
10.619777887864755 642.2844483492745 0.9478250760558876
10.625005442818171 646.0664486106243 0.9506153864334389
10.630232997771587 646.5682046206311 0.949549993471385
10.635460552725004 650.061460387919 0.9521445092767019
10.64068810767842 656.1918588196074 0.9562411765459383
10.645915662631836 663.7696083906259 0.9617497889372121
10.651143217585252 673.0558947680245 0.9683345818602881
10.656370772538668 681.3795569824475 0.97363133123727
10.661598327492085 687.3353092076869 0.9769606261123457
10.666825882445501 699.7220797892072 0.9857070458496835
10.672053437398917 708.1592431291062 0.9907347530171353
10.677280992352333 717.0107620162647 0.9971901378888629
10.68250854730575 722.9853433642742 1.0014496768545342
10.687736102259166 722.3568396233339 1.0002766240185705
10.692963657212582 717.9818979218495 0.9970358468341369
10.698191212165998 712.3697739451227 0.993185807474184
10.703418767119414 703.1943730930777 0.9860641085134392
10.70864632207283 695.7589691065845 0.9802834188769789
10.713873877026247 688.7717106110067 0.9744304056485582
10.719101431979663 682.4024743653844 0.9689767090216426
10.72432898693308 677.4074825656525 0.9652607131515681
10.729556541886495 672.6386729967444 0.9618276701876645
10.734784096839912 674.6321649954831 0.9641879355051699
10.740011651793328 671.32058223791 0.9617269059225734
10.745239206746744 666.5375480507339 0.9580839551008088
10.75046676170016 663.8854526572725 0.9566285234028931
10.755694316653576 658.1308140587319 0.9520725288806171
10.760921871606993 655.6910312059308 0.9496202576765566
10.766149426560409 658.8721706023509 0.9513931699374404
10.771376981513825 659.2805344058249 0.9511136895325891
10.776604536467241 657.5155560724785 0.9489193144660026
10.781832091420657 659.8520429204541 0.9498562948224818
10.787059646374074 661.1758612168063 0.9507348690930468
10.79228720132749 667.4488159138207 0.9550399550040084
10.797514756280906 676.506979398082 0.9610728228730046
10.802742311234322 687.1957974804649 0.968354613245189
10.807969866187738 704.999676503669 0.9799166937898157
10.813197421141155 725.0444743224443 0.9930563302140487
10.81842497609457 754.6765837012301 1.0129836289203558
10.823652531047987 797.1291343863601 1.0406859621928626
10.828880086001403 854.8487684829649 1.0774110690282612
10.83410764095482 929.9622855559984 1.1235789029714103
10.839335195908236 1024.7432437964646 1.1790355539851005
10.844562750861652 1123.0625117387215 1.234263492528065
10.849790305815068 1204.7997558789666 1.2776063240491353
10.855017860768484 1253.5702082134558 1.3016708573839593
10.8602454157219 1258.112534475532 1.3041422207096698
10.865472970675317 1216.3863562152226 1.2817321377602802
10.870700525628733 1146.6928036356612 1.2444284104844505
10.875928080582149 1063.6950482073507 1.1986542136130467
10.881155635535565 981.2325433825232 1.1508966441206583
10.886383190488981 907.6492949860037 1.1066861241385804
10.891610745442398 847.9790586579503 1.069796302836186
10.896838300395814 800.4417454863301 1.0383900123880956
10.90206585534923 763.3347614263378 1.0137932772932503
10.907293410302646 743.3610338295063 0.9998338282469854
10.912520965256062 727.5036967891525 0.9883949986033083
10.917748520209479 722.9495348775499 0.9851963585601172
10.922976075162895 711.6568246500611 0.9780292180789497
10.928203630116311 707.3425256869915 0.9761272072947093
10.933431185069727 702.271515393487 0.9726105930305258
10.938658740023143 698.165455603642 0.9693324856503664
10.94388629497656 693.9336408195176 0.9664986395895622
10.949113849929976 687.7024277220668 0.9618718077410772
10.954341404883392 684.7774374669782 0.9592179736818398
10.959568959836808 684.6572246252038 0.9589494185914272
10.964796514790224 683.3427895474656 0.9580298231341887
10.97002406974364 683.6035895567109 0.9596532690818225
10.975251624697057 679.4160503301291 0.9588701500382759
10.980479179650473 675.5334547201204 0.9576574928290753
10.98570673460389 672.365268044776 0.9564006195011453
10.990934289557305 670.1575188179155 0.9558074460012478
10.996161844510722 667.5891607741462 0.9554149855347723
11.001389399464138 662.0837126685278 0.9523694528302088
11.006616954417554 651.97866824674 0.9455604286105653
11.01184450937097 641.6312590105587 0.9387540277081448
11.017072064324386 635.0461796234589 0.9341966105513865
11.022299619277803 631.9689123371747 0.9325814528949333
11.027527174231219 627.1795141871496 0.9293986495245778
11.032754729184635 625.7058857085437 0.9288522265574215
11.037982284138051 619.567340473622 0.9248306306812817
11.043209839091467 614.0111550288848 0.9208234220320949
11.048437394044884 613.5150756742518 0.9210114671387333
11.0536649489983 612.3690539881233 0.9207186741736014
11.058892503951716 610.3504340928384 0.9192906322740567
11.064120058905132 608.1708650694683 0.9177995833547495
11.069347613858548 604.2245495559749 0.9151404714402779
11.074575168811965 601.6668245550575 0.913480861473641
11.079802723765381 599.694935529864 0.9122694091682044
11.085030278718797 599.165848377961 0.9123423172528683
11.090257833672213 596.4075316036707 0.9103204335974948
11.09548538862563 591.9535962853571 0.9068199672840987
11.100712943579046 588.117452151371 0.9042207881293199
11.105940498532462 582.7537775394362 0.900509637976215
11.111168053485878 580.1193349807786 0.8987472253293246
11.116395608439294 576.5725697974262 0.8964755315495486
11.12162316339271 571.6223672984108 0.8927244275622359
11.126850718346127 569.2423645689846 0.8910307990963026
11.132078273299543 567.5630248388918 0.8899509284220507
11.13730582825296 563.3873708841832 0.8867297481467488
11.142533383206375 560.6747160686109 0.8847503658794571
11.147760938159792 559.9478350899466 0.8842601077889043
11.152988493113208 559.2772840001246 0.8835976609994788
11.158216048066624 556.87827593655 0.8821930034228691
11.16344360302004 552.7473810799746 0.8790935585401678
11.168671157973456 549.000213048493 0.8761177531966456
11.173898712926873 548.7178842159135 0.8766331668338373
11.179126267880289 544.5416872514041 0.8738126067007718
11.184353822833705 541.0069411447599 0.8709648196797554
11.189581377787121 535.3766679484856 0.8669525644036794
11.194808932740537 530.5083714022825 0.8623769893768037
11.200036487693954 530.5467636132162 0.8624678413891247
11.20526404264737 529.1262063417441 0.8615088195026018
11.210491597600786 528.4874747097447 0.8611121800700231
11.215719152554202 528.3709099935242 0.861747544410278
11.220946707507618 530.7666946006035 0.8637815129150249
11.226174262461035 530.2099813069387 0.8632519688179174
11.23140181741445 527.6577378875118 0.8619585699563673
11.236629372367867 523.4426562180041 0.8578326073786124
11.241856927321283 520.7268719624504 0.8558303224765496
11.2470844822747 517.664361929624 0.8535878874984232
11.252312037228116 522.1836166321007 0.8572929257455085
11.257539592181532 522.3231574340618 0.857849844254462
11.262767147134948 520.5281372528947 0.8564428254900174
11.267994702088364 519.001865387558 0.8546065003969455
11.27322225704178 516.4840218128625 0.8526089391105289
11.278449811995197 518.6706276699737 0.8542368326949886
11.283677366948613 520.816603926815 0.8558319456988907
11.288904921902029 520.9066034780188 0.8561866401876789
11.294132476855445 516.1533265539296 0.8517892248844612
11.299360031808861 509.2009454357427 0.8463284457821167
11.304587586762278 509.5259864765278 0.8464736160736653
11.309815141715694 509.452312123231 0.8457531875007508
11.31504269666911 512.6844995885696 0.8485258763609731
11.320270251622526 514.8314314507136 0.8489368927085905
11.325497806575942 511.47751762855944 0.8457436131555599
11.330725361529359 511.09833063064775 0.8452536048746025
11.335952916482775 512.2352891952813 0.8457827463220715
11.341180471436191 509.7928923439447 0.8438216278205228
11.346408026389607 506.8839230307024 0.8416505488924672
11.351635581343023 506.4575996001295 0.8413512617297648
11.35686313629644 504.51440902194867 0.8397850040810108
11.362090691249856 504.2755264541606 0.8390783303314149
11.367318246203272 503.9140310615427 0.8387096505163494
11.372545801156688 501.8228608519243 0.8371036861258364
11.377773356110104 501.88883073209195 0.8370894211780361
11.38300091106352 502.1008056700817 0.8378014331707012
11.388228466016937 503.31356686953956 0.8388258974675621
11.393456020970353 506.0195967202712 0.8413552976973975
11.39868357592377 507.8373166669472 0.8433058879136619
11.403911130877185 510.3320947581555 0.8455151557659684
11.409138685830602 511.68785467061804 0.8471464428414341
11.414366240784018 509.19906437101815 0.8446309514023934
11.419593795737434 505.7948706664668 0.8413487534842194
11.42482135069085 508.1641420307289 0.8430568594579508
11.430048905644266 509.18388663408695 0.8439989625192811
11.435276460597683 512.5815595123154 0.8468838805668348
11.440504015551099 515.0283462997216 0.8491863332531174
11.445731570504515 513.6148053335081 0.847766632021456
11.450959125457931 515.1103088834705 0.8487637579629586
11.456186680411347 518.6833292868128 0.8515621139567062
11.461414235364764 522.0279406959642 0.8538868666066723
11.46664179031818 521.0390370066411 0.8532285697980251
11.471869345271596 525.2057859842132 0.8568385085575662
11.477096900225012 528.3253975657839 0.8602567821830767
11.482324455178428 532.7780990977348 0.871076688409895
11.487552010131845 536.2809710786111 0.8761730311472706
11.49277956508526 535.5582539865942 0.8772830713096467
11.498007120038677 537.3168630676134 0.8806668668000149
11.503234674992093 540.6100040716578 0.8840509907705916
11.50846222994551 546.2575951393932 0.8899959808910487
11.513689784898926 549.624694152968 0.8937014513715782
11.518917339852342 548.9521940233741 0.8939975359657066
11.524144894805758 542.7549395533964 0.8903365939426409
11.529372449759174 537.2372571065087 0.8866975322298369
11.53460000471259 533.3157148315677 0.8842367943924753
11.539827559666007 532.1037763514463 0.8838363776425021
11.545055114619423 531.0577499850385 0.8835741900333262
11.550282669572839 528.8159962763162 0.8827055557311769
11.555510224526255 523.101096346189 0.8788335199498061
11.560737779479672 519.4262578664618 0.8766014447762199
11.565965334433088 517.4279577729427 0.875365178621623
11.571192889386504 515.1099884280752 0.8736781849321533
11.57642044433992 516.347630501215 0.8753261070134656
11.581647999293336 516.819766146209 0.876337453684768
11.586875554246753 514.8663069245414 0.8755147488471346
11.592103109200169 513.4819342679457 0.8744712079525991
11.597330664153585 510.9370238945645 0.8729752352404662
11.602558219107001 508.76302889747643 0.871837667131251
11.607785774060417 503.8893852751595 0.868106247260847
11.613013329013834 497.4705105805428 0.8631356724722951
11.61824088396725 488.36652710114794 0.8559518256234537
11.623468438920666 481.48379207336984 0.8504266132151747
11.628695993874082 476.89665203378365 0.8470466144756079
11.633923548827498 475.7638117465317 0.8469725846218328
11.639151103780915 475.78832920382223 0.8473219679394084
11.64437865873433 472.6151156836191 0.844780842880057
11.649606213687747 468.8388520405167 0.8416851276301558
11.654833768641163 460.2060702828257 0.8344478711748903
11.66006132359458 457.0623899700948 0.8327431645619217
11.665288878547996 454.39603182935775 0.8311218783885954
11.670516433501412 452.9801216063824 0.8302147353943571
11.675743988454828 453.7525433221317 0.831516153471951
11.680971543408244 451.69711457255545 0.8294052921614634
11.68619909836166 451.1623727316422 0.8292155433326474
11.691426653315077 450.8322790530265 0.8300527698695596
11.696654208268493 449.7175447377016 0.8290953826987093
11.701881763221909 447.4376704217554 0.8274835619278916
11.707109318175325 446.68469945153834 0.8270490199513119
11.712336873128741 445.0383772818549 0.8253941123825409
11.717564428082158 443.23947124340975 0.8245048677358436
11.722791983035574 443.00394577157954 0.8240302452616531
11.72801953798899 441.4914591780002 0.8234456464432471
11.733247092942406 440.52149061903657 0.8237689083216925
11.738474647895822 441.2237191474319 0.8245641023122873
11.743702202849239 439.3542071947273 0.8233257555779142
11.748929757802655 441.8565052778738 0.8259553218664492
11.754157312756071 440.81493938871745 0.8245114538494934
11.759384867709487 441.41557495312543 0.8262150972655149
11.764612422662903 441.97320115020864 0.8269175401247766
11.76983997761632 443.28782117489135 0.8281505788862565
11.775067532569736 445.3358149290512 0.8300495441166216
11.780295087523152 447.6869696829507 0.8320868769947405
11.785522642476568 449.18200628797194 0.8338658658485737
11.790750197429984 449.60654792396855 0.8343583394111845
11.7959777523834 453.65254985444017 0.8383011042343036
11.801205307336817 456.2345045057297 0.8405162368962584
11.806432862290233 463.2830703502413 0.8472726584926771
11.81166041724365 470.1783171467505 0.8532221295530359
11.816887972197065 474.7615989693723 0.8567475170139812
11.822115527150482 482.26251179741377 0.8629349882554797
11.827343082103898 484.75189907679123 0.8646168198044974
11.832570637057314 486.7671058434594 0.8662455929541719
11.83779819201073 483.6057935323102 0.8637094067047659
11.843025746964146 476.55145469540247 0.8573833804312444
11.848253301917563 474.80872447870695 0.8562252786847422
11.853480856870979 471.7744644711334 0.8540593875161381
11.858708411824395 468.65744625312504 0.8512069923620973
11.863935966777811 465.9361063630065 0.8497423586740749
11.869163521731227 462.7306624265759 0.847593746246648
11.874391076684644 458.26328025807805 0.8433416251607574
11.87961863163806 457.5452727826966 0.8436826125701556
11.884846186591476 457.4696866251993 0.8441959727597617
11.890073741544892 456.6281122600715 0.8437951241034405
11.895301296498308 461.3346440566446 0.8482048555687065
11.900528851451725 462.97629355841144 0.8491318804096722
11.90575640640514 465.91083371792683 0.851261440729018
11.910983961358557 472.6842456735739 0.85752374676893
11.916211516311973 473.63571303241656 0.8583895653327042
11.92143907126539 473.7376028966799 0.8589617522987103
11.926666626218806 475.52536256841 0.8614115237398983
11.931894181172222 472.88651222520224 0.8585085942294624
11.937121736125638 475.2661157023196 0.8610746476999381
11.942349291079054 477.28801421939835 0.8633618538243442
11.94757684603247 477.1790952617974 0.8636739506548696
11.952804400985887 478.35064402982346 0.8653797160979192
11.958031955939303 477.28421278408945 0.8645104947767256
11.963259510892719 473.6191000253513 0.8613593614515748
11.968487065846135 470.0899521482491 0.8580871031475448
11.973714620799552 466.9728517477187 0.8550437134843654
11.978942175752968 466.52043825973266 0.854768268799709
11.984169730706384 468.3656815151593 0.8561819910743218
11.9893972856598 467.60340764921034 0.8559246326644873
11.994624840613216 470.37710428903273 0.8592326662939321
11.999852395566633 469.38665231723695 0.8588239794703071
12.005079950520049 474.98666686254444 0.8635849273995148
12.010307505473465 476.67261837360417 0.8648426858499821
12.015535060426881 479.0577293709375 0.8669135872904342
12.020762615380297 484.2525688903012 0.871641828009803
12.025990170333714 489.18704634842743 0.8766275899347192
12.03121772528713 496.94031064402645 0.8838097554299789
12.036445280240546 512.7989199354026 0.8979673876226756
12.041672835193962 530.719573749527 0.9138691779279368
12.046900390147378 549.3378250915213 0.93008264338281
12.052127945100795 578.6983793072055 0.9548433548532126
12.05735550005421 619.9404414731996 0.9883540254337496
12.062583055007627 673.5432764758091 1.030263699053085
12.067810609961043 741.4549254792121 1.0809403940279818
12.07303816491446 811.2348010496065 1.1309655794048303
12.078265719867876 892.2811969378541 1.1864208052214988
12.083493274821292 982.6603553723285 1.2452160042033615
12.088720829774708 1063.436609944195 1.2959566916642564
12.093948384728124 1129.372667615313 1.3356777882783006
12.09917593968154 1165.9130646873743 1.357373873364148
12.104403494634957 1170.3078689569759 1.3606228207916724
12.109631049588373 1143.8435753017789 1.344974011902716
12.114858604541789 1094.9481119428426 1.31626278635813
12.120086159495205 1035.7928254068038 1.280947110541526
12.125313714448621 961.49755312056 1.2339924644359754
12.130541269402038 890.6136066745242 1.1881467488832407
12.135768824355454 824.7591680918313 1.143747161241358
12.14099637930887 760.1487704997311 1.0978783842991209
12.146223934262286 711.6540066158381 1.0628874713461764
12.151451489215702 668.4526184424326 1.0302444771892796
12.156679044169119 632.0595658149596 1.0018313424086398
12.161906599122535 601.1717391916449 0.9781147041943714
12.167134154075951 571.5313407079022 0.953756650875663
12.172361709029367 548.3563105649987 0.9346481253130592
12.177589263982783 528.1438340883924 0.9178399996202731
12.1828168189362 510.73303106851967 0.9021886737020628
12.188044373889616 492.83872658920154 0.886903828554613
12.193271928843032 478.99924685416175 0.8750959720334496
12.198499483796448 468.2096346531601 0.8650041180114689
12.203727038749864 460.73535763712835 0.8590523565015935
12.20895459370328 455.7206062030827 0.8546792737120819
12.214182148656697 448.2988697957806 0.8477833722349744
12.219409703610113 443.02649303151793 0.8435708488225314
12.22463725856353 437.01500003811583 0.8378651370806537
12.229864813516945 430.69221333807997 0.8324085067165611
12.235092368470362 429.34192077538154 0.8312994705964738
12.240319923423778 428.00053170460916 0.8300207463521265
12.245547478377194 426.2356440963231 0.8289755194555075
12.25077503333061 424.58724308498455 0.8271640781361798
12.256002588284026 424.56918354475073 0.8275022473541568
12.261230143237443 425.2891456389266 0.8284294120822567
12.266457698190859 424.7640441977354 0.8277552384204659
12.271685253144275 427.61345716636936 0.8300000427232189
12.276912808097691 424.5717064443814 0.8271293494477769
12.282140363051107 425.55965645366786 0.8279191578247656
12.287367918004524 425.13718571681824 0.8282979642773529
12.29259547295794 421.38329085350676 0.8259620402837797
12.297823027911356 418.2866361460274 0.8234181625319951
12.303050582864772 414.744731503111 0.8204079831535709
12.308278137818188 414.8304089648405 0.8199857616541913
12.313505692771605 416.0239824553234 0.8238180594595796
12.31873324772502 416.344971696937 0.8325838701168442
12.323960802678437 416.59768784403843 0.8382425725727336
12.329188357631853 414.72876502106504 0.8405065371456449
12.33441591258527 413.86029957509305 0.8431393703769642
12.339643467538686 411.4926016864946 0.8436006204779325
12.344871022492102 408.04220438956787 0.8426202994157793
12.350098577445518 407.6937204131591 0.8441696957217925
12.355326132398934 406.2393200462721 0.8456325685723576
12.36055368735235 406.61754646722295 0.8493564710244029
12.365781242305767 401.60302441032167 0.8466212763887587
12.371008797259183 398.3658246354723 0.8454192084146651
12.376236352212599 394.3564765716273 0.8431549532455982
12.381463907166015 390.0377606894252 0.8410118285750662
12.386691462119432 391.7738322534715 0.845611815320542
12.391919017072848 390.13289504369595 0.8455790382688401
12.397146572026264 387.1027980827572 0.8437847990106392
12.40237412697968 385.15238814016175 0.8428568411129665
12.407601681933096 381.01644115949796 0.8407454304653491
12.412829236886513 377.24332283142104 0.8388149227130096
12.418056791839929 378.3128900191853 0.8417399872586623
12.423284346793345 377.634103580785 0.84254029901214
12.428511901746761 374.28775079432154 0.8404490048597845
12.433739456700177 372.2050284382254 0.8386795263774458
12.438967011653594 371.7571557825614 0.8396828143814825
12.44419456660701 370.01951017402115 0.8394139505303256
12.449422121560426 371.182364600044 0.8416546205350807
12.454649676513842 367.7272217772095 0.8393054441331307
12.459877231467258 366.6565901541758 0.838846643498607
12.465104786420675 367.37932104792066 0.8410168701319289
12.47033234137409 368.6433933814603 0.8452337202040143
12.475559896327507 368.1016495738652 0.8454016037409144
12.480787451280923 363.54193973863784 0.8408400752169373
12.48601500623434 356.18529054237285 0.8329822033965569
12.491242561187756 357.339791710379 0.8349751424552389
12.496470116141172 359.76774632855603 0.8391140585474068
12.501697671094588 362.6617070759018 0.8435211833151329
12.506925226048004 366.50740971549965 0.8497439107667786
12.51215278100142 363.9029403278877 0.8489952886467458
12.517380335954837 359.2852734794095 0.8462808814332514
12.522607890908253 357.9840962737549 0.8464930127644182
12.527835445861669 356.6774323008246 0.8457216275681054
12.533063000815085 357.28114956122573 0.8467940445715125
12.538290555768501 357.8389279716044 0.8477158889870825
12.543518110721918 360.85133329160016 0.851697460931967
12.548745665675334 362.5405807978739 0.8547589354223228
12.55397322062875 362.927842339421 0.8559245720718303
12.559200775582166 362.84488594166334 0.8567555744756759
12.564428330535582 358.40201376649134 0.8476994114477041
12.569655885488999 356.2557143197496 0.8368977813539699
12.574883440442415 354.6246459052336 0.8313534265816139
12.580110995395831 355.34135642362065 0.8295110452839841
12.585338550349247 356.3790350286541 0.8277396298379922
12.590566105302663 356.7674938813917 0.8254940917380278
12.59579366025608 355.65967244914196 0.8225156260216445
12.601021215209496 354.90175877121465 0.8204037450821889
12.606248770162912 351.6329989966696 0.8144855131291422
12.611476325116328 352.9485080272552 0.8149456659349411
12.616703880069744 354.56047137910747 0.8151619291532779
12.62193143502316 358.67853287420337 0.8188517753191962
12.627158989976577 366.4530895146017 0.8267788659473756
12.632386544929993 365.0927598893467 0.8244912528770683
12.63761409988341 366.85812071648036 0.8253286573121795
12.642841654836825 367.2664384023801 0.8250662849997317
12.648069209790242 369.59907115835097 0.8272432738524602
12.653296764743658 374.6438747631072 0.8319435745135284
12.658524319697074 378.7144634285547 0.8355401683465892
12.66375187465049 384.09341531060323 0.8407114834022581
12.668979429603906 389.3006113862525 0.8448263238456152
12.674206984557323 398.6576771056675 0.8540092673413776
12.679434539510739 408.6679446995158 0.8640383473648114
12.684662094464155 417.8718590166229 0.8722964396034515
12.689889649417571 421.876122536609 0.8764364839115365
12.695117204370987 424.6067677574161 0.8788525746829567
12.700344759324404 428.8617575730259 0.8822142133617596
12.70557231427782 430.4955889581085 0.883681566224873
12.710799869231236 432.4406460249469 0.884785542583011
12.716027424184652 430.0883617548047 0.8816319726243692
12.721254979138068 427.5140035517516 0.8790137601955023
12.726482534091485 425.7097867419297 0.8764852184446625
12.7317100890449 432.6766885746658 0.883510616196227
12.736937643998317 440.7120936982166 0.8917113214356578
12.742165198951733 454.9852141282201 0.9056603820053807
12.74739275390515 474.24688639603716 0.9247296127766006
12.752620308858566 496.2796347225546 0.9458758341508579
12.757847863811982 515.7178028428585 0.9631390952377229
12.763075418765398 525.3257830907563 0.9716588816568802
12.768302973718814 530.4338382844234 0.9757244730525576
12.77353052867223 528.4398662570455 0.9735081348556482
12.778758083625647 524.458912741776 0.9694105179271479
12.783985638579063 518.9852323706369 0.9632864880492829
12.789213193532479 519.632102180111 0.9629861731365353
12.794440748485895 520.472145889816 0.9633780203671155
12.799668303439312 524.9729689399938 0.9667419387468242
12.804895858392728 537.560564444381 0.9781981025233683
12.810123413346144 550.663817398062 0.9900197781434913
12.81535096829956 566.8872875823997 1.0038813029979659
12.820578523252976 592.2840636662912 1.0262020743114155
12.825806078206393 620.6309197373317 1.0501090113908538
12.831033633159809 655.294029019485 1.078597587927767
12.836261188113225 692.1682242865604 1.108504918924607
12.841488743066641 719.398374033214 1.1297999548966413
12.846716298020057 731.720266088282 1.1393578877730288
12.851943852973474 723.0033063559403 1.1324635867665072
12.85717140792689 691.0082190022052 1.1067648104617476
12.862398962880306 649.014992688301 1.0721876324078152
12.867626517833722 597.1541818426375 1.028332306922538
12.872854072787138 549.433585952269 0.9857583902612415
12.878081627740555 514.9480942939929 0.9544121494783234
12.88330918269397 487.3585791095225 0.92929407537408
12.888536737647387 472.3662803377732 0.9147682929256495
12.893764292600803 456.3763029149124 0.8990868255306073
12.89899184755422 443.9920076222938 0.8861864402166177
12.904219402507636 437.3022873117501 0.8789461351833215
12.909446957461052 430.92913482437496 0.8723163331736816
12.914674512414468 422.88775997283204 0.8640549864190535
12.919902067367884 415.91207949236605 0.8559161025654564
12.9251296223213 408.9870246247972 0.8486728458245159
12.930357177274717 408.86010225301845 0.8481144008198567
12.935584732228133 408.51386834295033 0.8465381617739052
12.940812287181549 408.06507042473726 0.8457891151257664
12.946039842134965 408.2719307985603 0.8454806464831577
12.951267397088381 401.79962500050345 0.8387981970873256
12.956494952041798 398.7657320842755 0.8360953717164572
12.961722506995214 399.6034964948158 0.8368118026265214
12.96695006194863 396.54777968278427 0.8338814958889944
12.972177616902046 394.0254298561981 0.8311809807953247
12.977405171855462 387.75007015090574 0.8235158807376851
12.982632726808879 380.52642544335293 0.8147740070576982
12.987860281762295 381.50784772461924 0.8158692118967091
12.993087836715711 381.37095363609905 0.8164229241479509
12.998315391669127 381.5034178774875 0.8179131934132045
13.003542946622543 377.28667440177344 0.8141123488227218
13.00877050157596 374.6136535034624 0.8118153365374127
13.013998056529376 376.14965138318667 0.8139726007286089
13.019225611482792 379.2607206075991 0.8163262732206028
13.024453166436208 380.78442258291125 0.8182345026352577
13.029680721389624 381.84005249487325 0.8193306578467908
13.03490827634304 383.6994026445675 0.8213760275913994
13.040135831296457 385.027047352665 0.8223613556619225
13.045363386249873 387.91876994129296 0.8253689988421704
13.05059094120329 387.9431552162045 0.8247435896997009
13.055818496156705 392.56397026084636 0.8300725915929994
13.061046051110122 398.60379099038573 0.8359493983794973
13.066273606063538 407.8755225135966 0.8459782329258061
13.071501161016954 420.4891867235293 0.8588324931622053
13.07672871597037 433.29710553564433 0.8713997351299978
13.081956270923786 446.7655612966579 0.8846418849200061
13.087183825877203 464.75363971313044 0.9018973457623339
13.092411380830619 481.9235054389262 0.9177830041687541
13.097638935784035 505.3409342496677 0.9393082343668174
13.102866490737451 532.5939942354894 0.9642595533731191
13.108094045690867 553.2890566634345 0.9820987435111032
13.113321600644284 574.1079591220537 1.0006842222670387
13.1185491555977 589.4327455626876 1.0138800804648027
13.123776710551116 608.2958936705285 1.0295785525986618
13.129004265504532 621.4331245791412 1.0409168465400904
13.134231820457948 631.147812805985 1.0489568033802394
13.139459375411365 635.2646289387 1.052506586315104
13.14468693036478 634.1372518905622 1.051661072540011
13.149914485318197 633.0742496695674 1.0507270597367226
13.155142040271613 622.3273296390417 1.042031098959129
13.16036959522503 616.5436055438518 1.0375097666327593
13.165597150178446 608.0914206228783 1.0308027243959985
13.170824705131862 590.0261809020809 1.0159624368859728
13.176052260085278 575.4106506055965 1.0036614324759687
13.181279815038694 557.1679904554651 0.9880836697945982
13.18650736999211 536.7532651506076 0.969758628855013
13.191734924945527 516.090527497419 0.9510161236704447
13.196962479898943 497.06200210831275 0.9328463478910546
13.202190034852359 479.7936621335379 0.9167722636345265
13.207417589805775 464.724635765927 0.9024583816195774
13.212645144759191 450.04174399036555 0.8887650791029917
13.217872699712608 437.86205742088 0.8772800249685814
13.223100254666024 430.8236907667812 0.8706418260413017
13.22832780961944 422.5655308426045 0.8624557434771342
13.233555364572856 414.85934842680194 0.8553294690433988
13.238782919526273 403.8369713714358 0.8436557925704232
13.244010474479689 392.7479848068385 0.8320317838034283
13.249238029433105 381.1155192119626 0.8196842933909579
13.254465584386521 377.0683365051464 0.8146789508482816
13.259693139339937 372.48062276504675 0.8101152293808167
13.264920694293354 368.893989591609 0.8071362691542491
13.27014824924677 364.3530743805519 0.8028088723169187
13.275375804200186 358.3237520376158 0.797104686352811
13.280603359153602 353.9340519432414 0.7927423840310459
13.285830914107018 351.1430981602865 0.7898894121311439
13.291058469060435 348.6072263834956 0.787179971734161
13.29628602401385 345.27945090012724 0.7838077264842641
13.301513578967267 342.5633274839565 0.7800587465575111
13.306741133920683 339.6109114789823 0.7768693380141964
13.3119686888741 337.3072926002091 0.773563850747063
13.317196243827516 338.42985999658924 0.7750191174957752
13.322423798780932 339.7330427259736 0.7766447290880358
13.327651353734348 341.39799062119783 0.778776644691995
13.332878908687764 337.5232844728791 0.7746209459282896
13.33810646364118 337.0540695580463 0.7741738725962357
13.343334018594597 336.64457249033757 0.7745431340015699
13.348561573548013 339.7538064365322 0.7791195929507154
13.353789128501429 341.9321263072575 0.7819380684876728
13.359016683454845 340.69620437181504 0.7796849778753675
13.364244238408261 340.58786633372586 0.7783267063625292
13.369471793361678 343.6149422876699 0.7813892975792034
13.374699348315094 347.60238946740566 0.785862623376084
13.37992690326851 351.47798691176286 0.7907662685539092
13.385154458221926 357.7145914741097 0.7967314773368354
13.390382013175342 361.8097570290934 0.8004049908748968
13.395609568128759 364.3584523397992 0.802269845259674
13.400837123082175 368.2798718541332 0.8061194169210235
13.406064678035591 368.4993773717844 0.8069385992443393
13.411292232989007 367.5033954317197 0.8060697491280142
13.416519787942423 364.92793599284187 0.8028307044513985
13.42174734289584 358.3456615338791 0.7959212013746805
13.426974897849256 355.1303542697379 0.7928157500670103
13.432202452802672 353.5782817603896 0.7914192466294248
13.437430007756088 349.1538252780683 0.7877265218275488
13.442657562709504 346.76494584800525 0.7849519836397995
13.44788511766292 340.45801990016616 0.7777753809257558
13.453112672616337 336.038031336889 0.7728235823017858
13.458340227569753 335.5792187614279 0.7721724979535906
13.46356778252317 330.3469216017126 0.7666242566358136
13.468795337476585 329.11539102610743 0.7663958443782081
13.474022892430002 326.73947670158105 0.7647403108655928
13.479250447383418 324.78239419533986 0.7629123358863733
13.484478002336834 324.15986210872467 0.7605294258598866
13.48970555729025 319.4037881518327 0.7540185870979014
13.494933112243666 318.42499723940006 0.7549183904371436
13.500160667197083 316.9362787335868 0.7536715678162383
13.505388222150499 318.66831575537634 0.7567132558916604
13.510615777103915 317.2090312850303 0.7546799388424468
13.515843332057331 318.84936202692734 0.7550783776922833
13.521070887010747 324.8748048752791 0.7627432249020415
13.526298441964164 326.99329156290753 0.7646648290176227
13.53152599691758 327.23934052117664 0.7647802078710315
13.536753551870996 325.45287866350816 0.761699140872723
13.541981106824412 325.0781019032153 0.7612406481310404
13.547208661777828 330.54944912577974 0.7675234306548184
13.552436216731245 335.13678955908773 0.7728363654084606
13.55766377168466 335.6916036466059 0.7739986248891773
13.562891326638077 330.94329736920486 0.7677021532246985
13.568118881591493 328.5991036148635 0.7655337261062618
13.57334643654491 325.40411351551563 0.7631003897741138
13.578573991498326 323.7574551635371 0.7614780448690107
13.583801546451742 323.7628599552358 0.7633664851794829
13.589029101405158 321.78156757307806 0.7599560468704182
13.594256656358574 318.36278278305963 0.754227701667798
13.59948421131199 314.18170789970856 0.7494918966548252
13.604711766265407 311.97905192918614 0.7452459375457599
13.609939321218823 312.2389422830062 0.7465823149940717
13.615166876172239 309.4447463369608 0.7437918249831796
13.620394431125655 307.6085407328359 0.7424895113441998
13.625621986079071 305.32007924197904 0.7404615706656337
13.630849541032488 305.21955107364136 0.7410688994246298
13.636077095985904 307.83007097541434 0.7442188789784592
13.64130465093932 307.6568910857478 0.7446323208327662
13.646532205892736 309.06923229251095 0.7461648420149614
13.651759760846153 308.21092694815036 0.7446983301901293
13.656987315799569 309.1034345611535 0.7448997202446359
13.662214870752985 312.22994756556767 0.747206749204908
13.667442425706401 313.04679590188846 0.7480383960886339
13.672669980659817 316.0503622129062 0.7523488613695339
13.677897535613234 317.42532496957176 0.7533330855202208
13.68312509056665 318.0115747111708 0.7548975489439043
13.688352645520066 322.865037041516 0.7601970920416187
13.693580200473482 324.1386597411725 0.7611185735150303
13.698807755426898 324.0158941870236 0.7616007019934268
13.704035310380315 325.83504347476105 0.7641592259344397
13.70926286533373 320.9655563397832 0.7584461410329082
13.714490420287147 319.83908133230284 0.7575860660736825
13.719717975240563 319.822089074953 0.7574532265845946
13.72494553019398 321.6323200408027 0.7594969396266066
13.730173085147396 318.8685490915391 0.7557252898254447
13.735400640100812 317.62629670185044 0.7531821974749615
13.740628195054228 317.37631770692286 0.7530346722684639
13.745855750007644 321.55519489883005 0.7589557598401151
13.75108330496106 322.67902483144707 0.7599992263843861
13.756310859914477 317.68049278524614 0.7533691578071595
13.761538414867893 312.208540985408 0.7472612345048666
13.766765969821309 313.32768673030216 0.7484171824638604
13.771993524774725 313.499383255037 0.749397143898028
13.777221079728141 317.33784402154475 0.754305431045432
13.782448634681558 315.9662222571753 0.7515939919079034
13.787676189634974 318.53763361866424 0.7555313875754575
13.79290374458839 323.5822966130959 0.7599778279056841
13.798131299541806 329.0587770696058 0.7658662155170965
13.803358854495222 332.39810981660617 0.7687998283441191
13.808586409448639 337.3903501264713 0.7741777514742375
13.813813964402055 342.5900554953615 0.7818440252933423
13.819041519355471 349.54671995919506 0.7906599214623515
13.824269074308887 356.0520791895213 0.7974657925697656
13.829496629262303 363.108133358973 0.8047623284290352
13.83472418421572 372.5228810693086 0.8146044947578378
13.839951739169136 385.19164326928114 0.8277754627689886
13.845179294122552 396.4476866191372 0.8384861599006747
13.850406849075968 410.9124004955528 0.8528824797317184
13.855634404029384 424.15812743590277 0.8652015556385321
13.8608619589828 434.5813911349433 0.8756433367016377
13.866089513936217 445.9221299001632 0.8868099919593313
13.871317068889633 451.7970938212741 0.8929801466076114
13.87654462384305 452.2546162817208 0.8939986196764729
13.881772178796465 448.7357125228274 0.8902551540241034
13.886999733749882 448.09384025520245 0.8896698428845008
13.892227288703298 444.17491925601036 0.8858250350141741
13.897454843656714 437.82504003529647 0.8795647503299155
13.90268239861013 430.00915102308613 0.8725075637952175
13.907909953563546 414.62617739750664 0.8573871140390751
13.913137508516963 404.5304178859663 0.8470109565776738
13.918365063470379 393.90256976884683 0.8358466146125128
13.923592618423795 384.52108942070873 0.8254099561066991
13.928820173377211 378.31188252076424 0.8190009612084961
13.934047728330627 371.8113385259327 0.812822056106709
13.939275283284044 361.68759747115604 0.8021251370830698
13.94450283823746 355.40792081787356 0.7962028469244917
13.949730393190876 347.4953726867795 0.7877864336127428
13.954957948144292 340.63595650365363 0.7795767679306728
13.960185503097708 340.47288681387175 0.780689116414839
13.965413058051125 335.3180218889616 0.7747235855139852
13.97064061300454 334.1817685909244 0.7738881501941096
13.975868167957957 328.94618552920633 0.766853247768564
13.981095722911373 323.76385729146006 0.760272613236011
13.98632327786479 319.8876855955866 0.756012440290632
13.991550832818206 318.03425533490014 0.7542660336203865
13.996778387771622 316.78166392425993 0.7532495680122538
14.002005942725038 318.27604974419177 0.7551242507516952
14.007233497678454 321.76285333415166 0.7596654210931189
14.01246105263187 324.1010715085019 0.7617338524391403
14.017688607585287 327.8852492973008 0.7663282687970758
14.022916162538703 329.62418815262225 0.7673298216091854
14.028143717492119 330.58176423590896 0.7674457838488328
14.033371272445535 333.3002494310739 0.7705930240825141
14.038598827398951 335.27738904478593 0.7730347065544838
14.043826382352368 340.7438108596759 0.7801268820612778
14.049053937305784 347.9727227015502 0.7892507113853527
14.0542814922592 351.55469404245434 0.7923404682711738
14.059509047212616 354.40841481953083 0.7955111671613609
14.064736602166032 358.03081662537403 0.7983821648002548
14.069964157119449 359.9634312750173 0.8011400613305925
14.075191712072865 361.73619080142316 0.8037831892077693
14.080419267026281 361.22172408156604 0.8034627750795527
14.085646821979697 363.43554219062503 0.8044752059131451
14.090874376933114 361.9380315878508 0.8027183100525002
14.09610193188653 363.3840899126877 0.8040549231707044
14.101329486839946 363.26536896551994 0.8039461826526524
14.106557041793362 361.7026916563555 0.8028668339486892
14.111784596746778 360.9931053475269 0.8017762657170758
14.117012151700195 358.0097543001439 0.7987089478921853
14.12223970665361 355.81423138813244 0.7961836037536606
14.127467261607027 352.10628853034035 0.791915416365048
14.132694816560443 348.51545796016705 0.788324564325857
14.13792237151386 345.626795587075 0.7857494600657667
14.143149926467276 345.4203720550416 0.7859601341433361
14.148377481420692 346.83417675765514 0.7867747956448393
14.153605036374108 347.69978291502747 0.7876647010267693
14.158832591327524 346.39058610533687 0.7856811622896255
14.16406014628094 344.4194885787035 0.7833466772783282
14.169287701234357 345.4522828449678 0.784856569690533
14.174515256187773 343.8845041190317 0.7822852096327052
14.179742811141189 340.9213999552289 0.7780007559326632
14.184970366094605 339.23776902530363 0.7757568089114192
14.190197921048021 337.9390304430916 0.7740270850566248
14.195425476001438 336.98878744542964 0.7740590092165829
14.200653030954854 337.6827472460371 0.7746615977102933
14.20588058590827 336.9685542199806 0.7735241801657144
14.211108140861686 336.5711912703476 0.773339771837047
14.216335695815102 337.2368894680298 0.7735913710784084
14.221563250768519 338.94452864337984 0.7760755769281829
14.226790805721935 340.2550904703485 0.7778492689085997
14.232018360675351 339.4410875569433 0.7765570044300125
14.237245915628767 337.7848161895955 0.7746498008208853
14.242473470582183 334.7173189685245 0.7699954866954243
14.2477010255356 334.5994101045489 0.7693497490012698
14.252928580489016 336.68149500428376 0.7722037464552924
14.258156135442432 341.4244546786094 0.7774942678362221
14.263383690395848 348.828797508008 0.785995949160577
14.268611245349264 357.60767848227727 0.7952386617694713
14.27383880030268 364.72610662575465 0.8010535900771207
14.279066355256097 372.70360778758 0.8092053582358997
14.284293910209513 379.260215632584 0.8162493060879529
14.28952146516293 388.18041718279244 0.8253438373951615
14.294749020116345 395.2021418392016 0.8332847907630143
14.299976575069762 401.8253273178318 0.8399153669251122
14.305204130023178 405.71410747306953 0.8431563797381657
14.310431684976594 404.9657325425353 0.8427368837357115
14.31565923993001 404.94652599757643 0.8419802698663996
14.320886794883426 405.7163712568251 0.8425861578624922
14.326114349836843 406.3743310464368 0.84345623746432
14.331341904790259 406.8082998711658 0.843363465735842
14.336569459743675 402.12485797653585 0.8395887965655956
14.341797014697091 398.88860645270006 0.8366025460470328
14.347024569650507 399.7656845439525 0.8371650024884678
14.352252124603924 401.595847177426 0.8390561373243973
14.35747967955734 403.7862742877747 0.8411102134045695
14.362707234510756 403.4411634958873 0.841136427543931
14.367934789464172 402.259236557611 0.8402468972023036
14.373162344417588 403.83564257054536 0.841728551282794
14.378389899371005 404.36434992266936 0.8420249859567948
14.38361745432442 406.44635288050563 0.8444954701040295
14.388845009277837 403.718036424836 0.8419626119272907
14.394072564231253 399.31083049762606 0.8379940663531769
14.39930011918467 395.0118193127465 0.8333218574777346
14.404527674138086 392.0448966201931 0.8298658400012112
14.409755229091502 390.03232634526216 0.827673429247427
14.414982784044918 387.11359484320417 0.8250250525019506
14.420210338998334 384.82884049128495 0.8226306557411982
14.42543789395175 381.1666220441704 0.8185618889972776
14.430665448905167 376.35096577067935 0.8134384874713403
14.435893003858583 373.5011946476525 0.8107355329992197
14.441120558811999 371.7440097431856 0.8092665366748815
14.446348113765415 375.74195605499625 0.8138284022541514
14.451575668718831 378.7649685907179 0.8169681364357072
14.456803223672248 388.8386449730419 0.827473000433424
14.462030778625664 400.2900899065281 0.8390164527814117
14.46725833357908 415.98387414327146 0.8543282945955695
14.472485888532496 440.42366228211944 0.8782247401797016
14.477713443485912 471.7697044486682 0.9087528468456645
14.482940998439329 507.4838343628855 0.9425804659375107
14.488168553392745 539.1980723852145 0.9714106812045535
14.493396108346161 561.4297476190055 0.9913483431904269
14.498623663299577 562.5938420060355 0.9923172389585693
14.503851218252994 541.5989425266994 0.9733591492756828
14.50907877320641 508.3836686008846 0.9433450099689962
14.514306328159826 470.95938816098067 0.9080397864098001
14.519533883113242 433.4852875124503 0.8717758908014323
14.524761438066658 402.4074073934104 0.8403105212165223
14.529988993020075 379.0779324519754 0.8168379587081736
14.53521654797349 360.83212201949385 0.7970062441624961
14.540444102926907 353.29385592330266 0.7892167355470248
14.545671657880323 348.44387310008557 0.7847477186455919
14.55089921283374 344.2986716157827 0.780172420815693
14.556126767787156 340.5845226074695 0.7758907370924989
14.561354322740572 335.3522277015136 0.7690494284842287
14.566581877693988 331.00063573340526 0.7631476737340276
14.571809432647404 330.05351685748775 0.761979936233795
14.57703698760082 327.6246943398789 0.7587625559403816
14.582264542554237 328.7480004363858 0.7601222968854062
14.587492097507653 328.9202988681476 0.7607189909720274
14.592719652461069 331.71923730727184 0.7639518808610996
14.597947207414485 335.5688631269853 0.7694405918249989
14.603174762367901 338.01309593215234 0.7722395563220722
14.608402317321318 337.8033236698204 0.7728620274106669
14.613629872274734 337.0682517680236 0.7721329211397662
14.61885742722815 336.6365094486628 0.7709742583886607
14.624084982181566 337.83572605710305 0.7721084073891882
14.629312537134982 338.04663474396835 0.7712039802984847
14.634540092088399 339.71004837427313 0.7723996730443878
14.639767647041815 340.94227390062804 0.7732505046304307
14.644995201995231 341.9339971564958 0.7750548734425946
14.650222756948647 342.74176837630296 0.7754005246076482
14.655450311902063 342.5029699284245 0.7754088316363137
14.66067786685548 339.46972889611004 0.771537517008003
14.665905421808896 337.6188665370439 0.7689982563689283
14.671132976762312 334.7846091291336 0.7655148799251624
14.676360531715728 331.56699197304965 0.7617909379351777
14.681588086669144 329.55745633645154 0.7592490738560479
14.68681564162256 326.76420623220895 0.7556660183858805
14.692043196575977 324.934817901421 0.7533238519562832
14.697270751529393 321.60335425247627 0.7493360269912539
14.70249830648281 318.86843595475125 0.7469184443855919
14.707725861436225 319.7048221491527 0.7477267450854035
14.712953416389642 319.68445662769324 0.7483751306795076
14.718180971343058 320.45142020758436 0.7495874703240079
14.723408526296474 322.6338903857548 0.7525521348287815
14.72863608124989 327.31035528719707 0.7584902936072719
14.733863636203306 329.40677489007123 0.7598379211629118
14.739091191156723 332.89053244234236 0.7627992054533542
14.744318746110139 330.8300814634749 0.7600246955446368
14.749546301063555 330.6793906417024 0.7593120796421704
14.754773856016971 329.4266090842456 0.7578358643784279
14.760001410970387 326.07891018861216 0.7547102801656227
14.765228965923804 327.3348032567302 0.7560501862595252
14.77045652087722 328.5599077365766 0.7574786809732963
14.775684075830636 333.77089598345987 0.7630784031916015
14.780911630784052 337.9727458044963 0.7673347581218525
14.786139185737468 340.89132379153597 0.7712020170871927
14.791366740690885 346.87797202411815 0.7783746256417756
14.7965942956443 350.23971299404747 0.7822597721107445
14.801821850597717 352.89813686545307 0.7858720796679313
14.807049405551133 355.4915909897275 0.7881139103943364
14.81227696050455 357.92526655819006 0.7901177264977239
14.817504515457966 366.9788834977982 0.7993302175045054
14.822732070411382 374.0598188667753 0.8057405188609627
14.827959625364798 383.0558749830677 0.8157745357550324
14.833187180318214 388.938006662059 0.821912579604098
14.83841473527163 396.5826868044837 0.8300716491780541
14.843642290225047 407.1586426836201 0.841382914519781
14.848869845178463 415.69063918632577 0.849601767115511
14.854097400131879 425.0827400322295 0.8587149899219447
14.859324955085295 429.62358305138383 0.8635489379309336
14.864552510038711 434.72298312048434 0.8681254258522678
14.869780064992128 434.94624149706726 0.8688789990340251
14.875007619945544 432.26554026256076 0.866363397374412
14.88023517489896 422.94002559462496 0.8567251603013444
14.885462729852376 414.471815340502 0.8486633174398585
14.890690284805792 404.0262551773901 0.837922468829541
14.895917839759209 397.6065151296044 0.8316154676745857
14.901145394712625 391.3581438069684 0.8257842810309662
14.906372949666041 389.587315808101 0.8239338063515339
14.911600504619457 383.5728975464366 0.8173930551892614
14.916828059572873 380.01022277242373 0.8131778948287092
14.92205561452629 374.4318724393542 0.8063205641298546
14.927283169479706 370.0402974956596 0.8015460585448014
14.932510724433122 364.9226921470348 0.7966652035438898
14.937738279386538 360.6942439287858 0.7923129648337258
14.942965834339955 356.9845582011792 0.788914375677868
14.94819338929337 358.04195457329445 0.7902214050703101
14.953420944246787 355.80472448478275 0.7878311818519561
14.958648499200203 355.79075056897733 0.7888106030048445
14.96387605415362 354.35244280858706 0.78682739368643
14.969103609107036 356.19859369467594 0.7887573221586304
14.974331164060452 361.0709400304176 0.7930109774272234
14.979558719013868 365.16944873720195 0.7973100091876334
14.984786273967284 369.1471357551873 0.800884562003788
14.9900138289207 371.93018308049363 0.8039791678430034
14.995241383874117 381.4046288330444 0.8136591797942102
15.000468938827533 388.90138260523685 0.8219224346257074
15.005696493780949 394.69578193329994 0.8281585588207968
15.010924048734365 398.20289932784857 0.8318534883606578
15.016151603687781 398.2175539217277 0.8322346194290497
15.021379158641198 401.59527580846134 0.8356936441694985
15.026606713594614 402.2367369529717 0.8361858817393353
15.03183426854803 404.14382079570555 0.8382469644248918
15.037061823501446 405.2840137096884 0.83928903467354
15.042289378454862 402.8433881554454 0.8363943158098657
15.047516933408279 398.21265529712315 0.8323052524763442
15.052744488361695 392.2331166603978 0.8265163845955009
15.057972043315111 386.7601768596841 0.8212763866470144
15.063199598268527 379.6258832897848 0.8137378183716736
15.068427153221943 371.96896866976965 0.8051719025788595
15.07365470817536 368.0685920732366 0.8017376496713347
15.078882263128776 364.68428397897964 0.7992064907501593
15.084109818082192 358.0219682683367 0.7932358057295988
15.089337373035608 354.4521420976155 0.7893773865486556
15.094564927989024 349.77850932183725 0.7833148992829502
15.09979248294244 345.5556420641252 0.7783242026769419
15.105020037895857 341.277289365736 0.7730237938912583
15.110247592849273 334.11828525953547 0.7646687110315092
15.11547514780269 328.6042841742434 0.75793952770493
15.120702702756105 328.4304601317097 0.7577119755656809
15.125930257709522 326.091900439398 0.7547754692291868
15.131157812662938 323.9758391181785 0.7532608807023073
15.136385367616354 323.6179286720261 0.7530247072081414
15.14161292256977 319.0856784889044 0.7477693043810959
15.146840477523186 317.2044237017061 0.7462485887480503
15.152068032476603 316.5021745479956 0.7454184830739014
15.157295587430019 316.81887688429197 0.746405164370254
15.162523142383435 316.82269445472355 0.7461758704061261
15.167750697336851 312.2040910075109 0.7408721357582391
15.172978252290267 310.3628101488807 0.7398612919447519
15.178205807243684 308.9612228717923 0.74016480796655
15.1834333621971 307.55630532763945 0.7397663432145821
15.188660917150516 302.6840177359287 0.7332018294593488
15.193888472103932 299.6851122321112 0.7292506388237789
15.199116027057348 297.6564250990348 0.7258792360381731
15.204343582010765 301.6460411608858 0.7306225180761146
15.20957113696418 305.2886658156234 0.7348332722634714
15.214798691917597 306.8479738506897 0.7353923818304071
15.220026246871013 304.6256221817324 0.7328618809008991
15.22525380182443 299.9041205855216 0.727849886867107
15.230481356777846 298.11179162006914 0.7269014274411583
15.235708911731262 294.0557079131336 0.7224415301025758
15.240936466684678 294.7007000420257 0.7228783835033757
15.246164021638094 294.8674791747555 0.7225750598537857
15.25139157659151 297.9976686193552 0.7259191777142249
15.256619131544927 297.521684476663 0.7248754976621208
15.261846686498343 294.2386437787353 0.7216333899544468
15.267074241451759 291.1428468873336 0.7167223411617727
15.272301796405175 290.4663221446225 0.7163603625040812
15.277529351358591 290.5595585026751 0.7182168598831458
15.282756906312008 292.8932026904634 0.7210970085805346
15.287984461265424 293.63961286181217 0.7220872299430716
15.29321201621884 292.28513497848166 0.7208353972318748
15.298439571172256 289.54273156234524 0.7164480102708484
15.303667126125672 290.4900543969022 0.7188428535698458
15.308894681079089 293.8008707099506 0.7238735358089575
15.314122236032505 293.83802634456214 0.7231185840697387
15.319349790985921 292.0018263335864 0.7215089269201677
15.324577345939337 292.9450950931548 0.7210819596878314
15.329804900892753 295.1540154881061 0.7238709348300979
15.33503245584617 297.69846969386043 0.7262693640599267
15.340260010799586 294.5488037780722 0.7212024766175502
15.345487565753002 290.5696318308102 0.7159801819521807
15.350715120706418 290.20401854629523 0.7155890404619928
15.355942675659835 292.28556708699676 0.7187420689880748
15.36117023061325 294.1354603475913 0.7217949491072571
15.366397785566667 294.9984607611256 0.7225102308936753
15.371625340520083 296.4236768945501 0.7236480933769855
15.3768528954735 299.749623782095 0.7269344169201734
15.382080450426916 305.5552091017623 0.7335757822484313
15.387308005380332 309.7203447543758 0.7382432943992363
15.392535560333748 311.75136234816335 0.7407747093090447
15.397763115287164 313.74249257813534 0.7517498822395469
15.40299067024058 315.4107672558823 0.760654704609221
15.408218225193997 316.22218338734217 0.7674479982875566
15.413445780147413 319.11333460927665 0.7749904943840336
15.418673335100829 323.19415229254304 0.7849708029815364
15.423900890054245 324.1259629299499 0.7892223756984933
15.429128445007661 327.65161925596755 0.7960547810631404
15.434355999961078 324.0658815952713 0.7944342711984905
15.439583554914494 324.5434110744618 0.7974884779017566
15.44481110986791 322.75485106557073 0.798944244480036
15.450038664821326 323.2302014615372 0.8016456163674501
15.455266219774742 317.26914049068375 0.796216296243362
15.460493774728159 310.4906556781146 0.7903200232923999
15.465721329681575 307.03559671344277 0.7891478053944224
15.470948884634991 305.4148528708223 0.7901877222233803
15.476176439588407 305.0837715268267 0.7913708432859397
15.481403994541823 307.49687596104854 0.7958497741944687
15.48663154949524 305.9335992078882 0.7953887699812429
15.491859104448656 307.3505506747747 0.7987534584082041
15.497086659402072 306.4325818335355 0.8004208347517129
15.502314214355488 304.9457525335679 0.8006820995273755
15.507541769308904 304.1053075115414 0.8013941847316292
15.51276932426232 301.1444750345258 0.8003311187328556
15.517996879215737 300.1272241005733 0.799601839889727
15.523224434169153 297.4141024940737 0.7980553369231003
15.52845198912257 299.69145930889795 0.801958332671443
15.533679544075985 303.2273857556594 0.807020543617031
15.538907099029402 307.3291649426353 0.814210373166799
15.544134653982818 308.0596931870869 0.8166818380922093
15.549362208936234 309.75579767439234 0.8214092148655886
15.55458976388965 306.6895635563655 0.8184768839925188
15.559817318843066 306.10885221381125 0.8184164923477926
15.565044873796483 306.1199888544876 0.8199814679924271
15.570272428749899 309.16285972729565 0.8256033460030956
15.575499983703315 313.4391813119801 0.8334688241510197
15.580727538656731 316.8999612397956 0.840248952943577
15.585955093610147 318.86467099135024 0.8434939818813953
15.591182648563564 319.5758088259371 0.8456402532267587
15.59641020351698 317.7355715359837 0.8448998033516847
15.601637758470396 318.91795569814633 0.8474772394666196
15.606865313423812 318.7540495598787 0.8502283955283878
15.612092868377228 318.6459120602679 0.8528068634257874
15.617320423330645 318.46524244518025 0.8539012830205269
15.62254797828406 317.6034214301884 0.8537611972171296
15.627775533237477 317.6869572177614 0.855717635780742
15.633003088190893 316.4117972234245 0.8557062981460273
15.63823064314431 314.7233086843284 0.8523293469583134
15.643458198097726 309.1738472843305 0.8323486227953933
15.648685753051142 307.7880282678081 0.8227832566454995
15.653913308004558 308.6703693243275 0.8189065120584599
15.659140862957974 308.1250304011536 0.8139386863689686
15.66436841791139 309.34710964169557 0.8123808632869896
15.669595972864807 308.70620153878514 0.8088291413684802
15.674823527818223 308.05406151477575 0.8064870794991459
15.680051082771639 308.6614441649636 0.8067124233853766
15.685278637725055 308.93188377856694 0.8067658468219864
15.690506192678471 309.56395204445323 0.8069036046690774
15.695733747631888 310.588747528951 0.8065304368225253
15.700961302585304 308.232955570985 0.801183437163583
15.70618885753872 307.9936810604495 0.7983776274632978
15.711416412492136 307.0592213474217 0.7943694605691636
15.716643967445552 310.11979096424426 0.7968558903260435
15.721871522398969 308.7760777223799 0.7944122641910746
15.727099077352385 307.2050090694269 0.7914010898965009
15.732326632305801 306.602283849513 0.790967866945629
15.737554187259217 307.1721769341066 0.7906617035376657
15.742781742212633 311.1807807846164 0.7946588724248842
15.74800929716605 318.27810462891364 0.8032976964234195
15.753236852119466 318.03250447673173 0.8018179148551918
15.758464407072882 319.89752981599383 0.8029835599331904
15.763691962026298 319.59943270520137 0.8013536294375775
15.768919516979715 321.69561604570794 0.8020188328180772
15.77414707193313 323.7569119837355 0.8036121431997738
15.779374626886547 320.90992938246126 0.7990002505562581
15.784602181839963 320.8527619199393 0.7990288381266312
15.78982973679338 320.44174209273996 0.7985935549065319
15.795057291746796 321.75148040166454 0.8005821497168039
15.800284846700212 322.12840263835056 0.8009209903190057
15.805512401653628 322.01720316563615 0.7993360525704483
15.810739956607044 326.52059329765376 0.8037616690433149
15.81596751156046 327.24319069458903 0.803146265321263
15.821195066513877 327.3976593525749 0.8028575602148429
15.826422621467293 327.5409547456567 0.8025323353621524
15.831650176420709 328.953090782752 0.8041743882684432
15.836877731374125 330.0776855021735 0.8046326857275857
15.842105286327541 327.32012544183647 0.8009530788003945
15.847332841280958 325.518816850672 0.7988495124647812
15.852560396234374 319.0625890659925 0.7913174252169535
15.85778795118779 318.69731818308526 0.7907847337003528
15.863015506141206 317.41049102403576 0.78902912541114
15.868243061094622 316.24619856094336 0.7871769034275663
15.873470616048039 315.3353864277083 0.7854297207865834
15.878698171001455 311.92782414215606 0.7796743322289772
15.883925725954871 307.6348830548422 0.773281327193408
15.889153280908287 304.0981477272296 0.7690868452185073
15.894380835861703 303.3876724268606 0.7681773963386372
15.89960839081512 303.9501904055592 0.7683661565527111
15.904835945768536 306.5890463254629 0.7715326505740614
15.910063500721952 306.92160711823306 0.7716520661765685
15.915291055675368 305.5945605929641 0.7703590158031489
15.920518610628784 306.9771250102411 0.7716928852578273
15.9257461655822 307.88190106521273 0.7712511411301267
15.930973720535617 309.2530574905212 0.7720782794883143
15.936201275489033 308.1775943833576 0.7701587215677671
15.94142883044245 307.04329017823886 0.7688527351590452
15.946656385395865 309.4786618617966 0.7720876209971097
15.951883940349282 308.18948572814753 0.7714141485495257
15.957111495302698 308.19603700659604 0.7716767312352759
15.962339050256114 305.7713829914332 0.7686658774947661
15.96756660520953 305.9846886073447 0.7677373629802285
15.972794160162946 304.1332643213102 0.7646567213394403
15.978021715116363 303.61407573713853 0.7636044674133705
15.983249270069779 301.32003277906483 0.7612290612905137
15.988476825023195 299.84238742153997 0.7605706532282993
15.993704379976611 297.6842034752384 0.7585540540316744
15.998931934930027 293.38056167492147 0.7518143026164652
16.004159489883442 288.46827440654494 0.7456922796867566
16.009387044836856 286.8219933058089 0.7442639603369275
16.01461459979027 286.4491256718866 0.7442224008964641
16.019842154743685 285.0728956047925 0.7427829809867632
16.0250697096971 284.1045351731247 0.7406423550940623
16.030297264650514 286.6858132284397 0.743158063164042
16.03552481960393 288.12757622364836 0.7438171196073211
16.040752374557343 293.3801454899255 0.751228384184253
16.045979929510757 297.5453888415216 0.7573720134691381
16.05120748446417 302.9991737233598 0.7650093194693096
16.056435039417586 307.0776717107 0.7698854834786759
16.061662594371 312.26836705699486 0.7754635139435961
16.066890149324415 317.2263694065094 0.7797800003529346
16.07211770427783 317.73542021667856 0.7796463037554611
16.077345259231244 319.52775058077515 0.7813867271966657
16.08257281418466 321.92635131746954 0.7839182758954916
16.087800369138073 324.2849116778852 0.7869772804474667
16.093027924091487 321.08186003709636 0.7819676115655307
16.0982554790449 317.40365854919014 0.7774586140337867
16.103483033998316 316.3628097356045 0.7770266751262755
16.10871058895173 316.14634445490043 0.7770023618875679
16.113938143905145 319.16024475340896 0.7814687140564927
16.11916569885856 317.47790655126215 0.7799780238962358
16.124393253811974 316.23464271029803 0.7789321635994663
16.129620808765388 315.56438405652625 0.7784853513212018
16.134848363718802 314.15882909694835 0.7765217069595273
16.140075918672217 310.4501011200807 0.7718301450367026
16.14530347362563 306.7111117164842 0.7676186389712443
16.150531028579046 302.91142092121106 0.7625882623745779
16.15575858353246 304.6994738060627 0.764396831214892
16.160986138485875 304.87392999128446 0.7640604837719095
16.16621369343929 304.82753650814226 0.7643411831785217
16.171441248392703 302.3430597582934 0.7612678935744179
16.176668803346118 299.09460134182046 0.7576558670571696
16.181896358299532 301.91307996962814 0.7607440409622906
16.187123913252947 301.2623830933269 0.759277420391382
16.19235146820636 302.1036836913508 0.7593817318359187
16.197579023159776 300.7306234254096 0.7577355200407049
16.20280657811319 299.53640696587945 0.7562950014223667
16.208034133066604 297.45793823065736 0.7535137549178418
16.21326168802002 292.6350838343265 0.7476372967078213
16.218489242973433 291.0241965126146 0.744031212208784
16.223716797926848 290.06761804863567 0.743656502567306
16.228944352880262 289.43087495242526 0.7429550772786494
16.234171907833677 288.80534498958485 0.7434083934319651
16.23939946278709 286.60433949288483 0.7412292360608859
16.244627017740505 282.3694167537698 0.7362243980917265
16.24985457269392 280.28629191821994 0.7346503217424134
16.255082127647334 276.4451620112853 0.7301771773495347
16.26030968260075 274.00561909035065 0.7262096688401685
16.265537237554163 275.76008652415356 0.7279602617792821
16.270764792507578 276.2702922607078 0.7272990807443156
16.275992347460992 275.4817303097135 0.726230376245148
16.281219902414406 275.29634741638444 0.727194544676563
16.28644745736782 274.0059094786726 0.725444435112144
16.291675012321235 275.7468980753782 0.7272505666166196
16.29690256727465 277.05888121966166 0.7281520730925845
16.302130122228064 278.2231591482284 0.7290113177547073
16.30735767718148 283.182138456898 0.7350134080564078
16.312585232134893 284.12468076780823 0.7352380952154827
16.317812787088307 284.2443336802612 0.7346854625040127
16.323040342041722 285.4806980070635 0.7356985196514966
16.328267896995136 287.91773530850645 0.7385781219545278
16.33349545194855 288.00289726338036 0.7383238801081746
16.338723006901965 287.36950188305104 0.7379172699019846
16.34395056185538 291.8748522217965 0.7440778829891959
16.349178116808794 295.9759463404982 0.7504557245220496
16.35440567176221 303.79537408489114 0.7597229346889518
16.359633226715623 309.63223150768897 0.7648538863846606
16.364860781669037 318.0341309346791 0.7730630221690844
16.37008833662245 331.00563111893047 0.7861681532093571
16.375315891575866 344.24244598324935 0.8009207631559219
16.38054344652928 357.2382933336142 0.8152814709111029
16.385771001482695 366.18765227443276 0.8248265614148335
16.39099855643611 365.3078260428637 0.823969243451992
16.396226111389524 357.86473760532033 0.8152331449052809
16.401453666342938 353.1530566894198 0.8102102692541508
16.406681221296353 349.42540926070285 0.8063779575166207
16.411908776249767 348.3434996221873 0.8044247368086577
16.41713633120318 348.07751507028047 0.803456627036041
16.422363886156596 344.2465541154823 0.7983307579318479
16.42759144111001 342.2905328750887 0.7948707919732743
16.432818996063425 344.59765091193395 0.7982785552662984
16.43804655101684 350.3061866608841 0.8042398507210299
16.443274105970254 358.15895715754687 0.8130895049831958
16.448501660923668 366.92445139338184 0.8228827525020418
16.453729215877082 372.58419509518365 0.8285692008050796
16.458956770830497 378.9617769583589 0.83578492351025
16.46418432578391 384.7806511281283 0.841582267204029
16.469411880737326 383.74423660637854 0.839592498838457
16.47463943569074 375.7254105889913 0.8314208847020562
16.479866990644155 363.4057419144786 0.818028225390038
16.48509454559757 351.46908875709903 0.8047780603039449
16.490322100550983 341.39939156049115 0.7941255336970889
16.495549655504398 331.87224578275755 0.7832528606914615
16.500777210457812 322.8520318613792 0.7737849157120511
16.506004765411227 315.73881279143865 0.7646580646399862
16.51123232036464 309.38068546987625 0.7565596295390129
16.516459875318056 305.3747769430591 0.7515251513714435
16.52168743027147 300.8638749088709 0.7470283426885037
16.526914985224884 296.0867970417458 0.7427853772395437
16.5321425401783 295.26496248556055 0.7421076605225964
16.537370095131713 294.6443343410777 0.7411532791628342
16.542597650085128 295.70206447755805 0.7420355318974429
16.547825205038542 297.8526871529886 0.7443175416186543
16.553052759991957 300.0929638637577 0.7467063284441032
16.55828031494537 297.182876239598 0.7423715795674537
16.563507869898785 296.319658674934 0.7418314531555406
16.5687354248522 295.1614516521477 0.7397533436180936
16.573962979805614 293.7760277158922 0.7379288094777162
16.57919053475903 290.2579466007344 0.7332354974776047
16.584418089712443 284.16155534148675 0.728572161844988
16.589645644665858 278.5457634042368 0.7227740170308495
16.594873199619272 276.48948593258086 0.7192068276240017
16.600100754572686 271.57784518643234 0.7122415058301339
16.6053283095261 270.3936625378326 0.7103897682118461
16.610555864479515 270.4605522839926 0.7118206445227538
16.61578341943293 268.72196010766993 0.7096483213727514
16.621010974386344 268.4150730739391 0.7092872176098558
16.62623852933976 268.3194157809862 0.7084176797467153
16.631466084293173 268.6345262266272 0.7076936015923364
16.636693639246587 270.41872213856414 0.7093156647342268
16.641921194200002 269.02609821304327 0.7066229493061797
16.647148749153416 268.32495740658055 0.7059048876577568
16.65237630410683 265.37365960632036 0.702101860056581
16.657603859060245 261.8714505001503 0.6973261015816733
16.66283141401366 257.3275683827917 0.6914365320817959
16.668058968967074 254.5764778122706 0.689040761641421
16.67328652392049 253.89842227235403 0.6890228308680789
16.678514078873903 253.87331157234726 0.6884843128494422
16.683741633827317 255.40007157246652 0.6889722364069455
16.68896918878073 252.93583358866238 0.6848092486333729
16.694196743734146 249.37206556185453 0.6806678441402118
16.69942429868756 248.8434821028776 0.6816514868835972
16.704651853640975 249.72088364306538 0.6829660984932725
16.70987940859439 252.16794899541918 0.6846736316499348
16.715106963547804 251.04369342839723 0.6829054010898324
16.720334518501218 247.78526822182806 0.6785586870055533
16.725562073454633 244.9523348460485 0.6752693504196522
16.730789628408047 244.69649847919231 0.6746564931805459
16.73601718336146 246.87725723272604 0.6777818181658497
16.741244738314876 246.20952783397485 0.6763284974218872
16.74647229326829 245.40350096975698 0.6739136073310552
16.751699848221705 244.95836505181154 0.6727153571301643
16.75692740317512 242.37909963978305 0.6700911381432132
16.762154958128534 242.64325884749013 0.6702287893100608
16.767382513081948 239.32162441416716 0.6668402283329998
16.772610068035362 238.18226808267733 0.664792301318505
16.777837622988777 236.269476337904 0.6608920457620554
16.78306517794219 236.30436538688468 0.6605807991238057
16.788292732895606 238.3888025197069 0.6621665925400485
16.79352028784902 240.50127743071832 0.6664192324767486
16.798747842802435 242.50016685707118 0.6684511661581051
16.80397539775585 240.48544894583884 0.6665104619094568
16.809202952709263 238.9135786923662 0.6665492184564594
16.814430507662678 235.9276932756676 0.6637726823448584
16.819658062616092 236.29254504834407 0.6647144955198059
16.824885617569507 237.92810151463672 0.6658947601967601
16.83011317252292 238.84130252635796 0.6666835622065594
16.835340727476336 238.42788788891102 0.6655595325584291
16.84056828242975 237.82497346460457 0.6652821082904472
16.845795837383164 237.94686180745686 0.6660703430159438
16.85102339233658 238.4356806527395 0.6652579361303409
16.856250947289993 240.48621409236185 0.6671822073797345
16.861478502243408 238.79062812805122 0.6645745561776369
16.866706057196822 238.95582492193802 0.6660561069885623
16.871933612150237 237.0690054264697 0.6648589103113286
16.87716116710365 236.5291172930075 0.6645315798635969
16.882388722057065 233.79005524785916 0.6599133853189628
16.88761627701048 232.9855020419106 0.658484451853505
16.892843831963894 234.01793898074789 0.6595106330502036
16.89807138691731 235.09194787124483 0.6609695950119702
16.903298941870723 234.96435597422268 0.661311038465672
16.908526496824138 237.96412122848406 0.6649597968568225
16.913754051777552 236.93857204142998 0.6629539616847439
16.918981606730966 237.1264548144584 0.662944480856873
16.92420916168438 234.5202962660068 0.6586853514229086
16.929436716637795 230.7441374767705 0.6532360029994766
16.93466427159121 230.5799893281635 0.6552344735135932
16.939891826544624 229.59143338634107 0.6550687432619776
16.94511938149804 229.7761394131901 0.6552459078972918
16.950346936451453 231.16518565196364 0.6567423298043892
16.955574491404867 232.47193941671603 0.6576571875770584
16.960802046358282 232.14964576336044 0.6570749866730783
16.966029601311696 232.62930300963865 0.6577455925010895
16.97125715626511 231.08382396080307 0.6553983517732225
16.976484711218525 229.462036990318 0.6529757590713572
16.98171226617194 228.356258941515 0.6511568288301237
16.986939821125354 227.7169724774137 0.6511067222893517
16.99216737607877 228.900849434329 0.6536058935186604
16.997394931032183 229.4135689460965 0.6559924156114668
17.002622485985597 229.36047658110056 0.6560100188779511
17.00785004093901 230.37438654883428 0.6567371541363931
17.013077595892426 231.0701453304978 0.6563786439391379
17.01830515084584 231.9490326150614 0.6570430166125574
17.023532705799255 230.94814812873767 0.6549288274545265
17.02876026075267 229.32116141002328 0.6528699409590379
17.033987815706084 229.4781844636426 0.652177964780901
17.039215370659498 231.11560315908596 0.6557628741011005
17.044442925612913 233.15487712065018 0.6592768060206845
17.049670480566327 234.47802074777024 0.6619346369440373
17.05489803551974 235.36651838047172 0.6623496540538123
17.060125590473156 238.49791946867055 0.6652495875298117
17.06535314542657 238.10987349537305 0.6653768374209977
17.070580700379985 242.54863398128742 0.6721799266281571
17.0758082553334 242.91252993751456 0.6719031122059475
17.081035810286814 244.70776716632847 0.672358863737007
17.086263365240228 245.9872871086837 0.6740056593118013
17.091490920193642 245.0786844879364 0.6720424020158696
17.096718475147057 242.9264832791813 0.6694512892612476
17.10194603010047 239.46294312641442 0.6640180245355183
17.107173585053886 239.5951032126 0.6645275555643853
17.1124011400073 240.6462712735155 0.6659045694698316
17.117628694960715 244.39867155971376 0.6719216719122751
17.12285624991413 246.02579399586057 0.6758707329631597
17.128083804867543 248.03668835113078 0.6787233167020512
17.133311359820958 246.46166932422844 0.6744490562236221
17.138538914774372 240.78211620391738 0.6655546576962807
17.143766469727787 239.6822501945785 0.6615274226123665
17.1489940246812 241.70226541336874 0.6647833942545914
17.154221579634616 244.17182580204533 0.6686099522485085
17.15944913458803 243.06893179896358 0.6686142977839715
17.164676689541444 244.12368557567007 0.6709105205651976
17.16990424449486 246.7520504887786 0.6752346800205145
17.175131799448273 251.78460756922593 0.6814810354459517
17.180359354401688 251.75496359802236 0.6819695664659238
17.185586909355102 249.99200835402544 0.6790518632576892
17.190814464308517 248.3784553620295 0.6753560525477299
17.19604201926193 249.93825337367224 0.6775044897153583
17.201269574215345 251.26493597585846 0.6790018349140389
17.20649712916876 249.0179068105192 0.6763726121911117
17.211724684122174 249.2867993488588 0.6767284198683833
17.21695223907559 249.04072890704282 0.6749233977051909
17.222179794029003 252.47383189024987 0.678803582938645
17.227407348982418 253.97533420153056 0.6802894941876869
17.232634903935832 254.2311738118692 0.6806976170747199
17.237862458889246 253.28055168073305 0.6798268224452227
17.24309001384266 249.61359899288476 0.675457260993609
17.248317568796075 247.40933794038892 0.6729665302738389
17.25354512374949 246.74700163377403 0.6718299417412984
17.258772678702904 247.02749529959445 0.6710627050896656
17.26400023365632 247.79856554969442 0.6716634924872124
17.269227788609733 245.7250120735402 0.669924610742664
17.274455343563147 243.1209727072426 0.6671706044810621
17.279682898516562 241.40069505283853 0.6659939111171492
17.284910453469976 241.8896419003876 0.6664446861554658
17.29013800842339 245.3718755328222 0.6703815009819083
17.295365563376805 248.74320432024223 0.6745019034488003
17.30059311833022 249.41744727969808 0.6757179753600483
17.305820673283634 248.41334747899012 0.674691094848059
17.31104822823705 249.0323988594571 0.6760885040422316
17.316275783190463 251.0832140164152 0.6786371538029629
17.321503338143877 252.083423090521 0.6794055811978468
17.32673089309729 253.25527963519326 0.6812258490324764
17.331958448050706 253.08879722422904 0.6800766001525083
17.33718600300412 252.86213165128402 0.679108148495288
17.342413557957535 253.4034826387702 0.6790123124153518
17.34764111291095 257.0065838763964 0.6832350610702476
17.352868667864364 257.2902357590271 0.6832467768687847
17.358096222817778 259.2720659853098 0.6847153131005103
17.363323777771193 259.3071772164115 0.6848240773853552
17.368551332724607 259.6485343344087 0.685799045914983
17.37377888767802 261.93733587637104 0.689943317230726
17.379006442631436 266.3443486999217 0.6961225901800829
17.38423399758485 269.45157176623496 0.6997606412215019
17.389461552538265 271.59707781442887 0.7025563904839074
17.39468910749168 273.6071192477851 0.7047570263817767
17.399916662445094 276.46085679816315 0.7065290344903762
17.405144217398508 279.9124391545536 0.710664932472892
17.410371772351922 280.7360430397963 0.7117128478348379
17.415599327305337 284.34834484948914 0.7166956397217292
17.42082688225875 286.7085803307223 0.7201083424625095
17.426054437212166 290.7024248096451 0.7236683894137897
17.43128199216558 295.57065063152686 0.7292498007678305
17.436509547118995 297.23993247620257 0.73108530530072
17.44173710207241 299.8022347847547 0.7344146850899373
17.446964657025823 300.61443232206375 0.7351945310578811
17.452192211979238 303.3746424491275 0.7383149933714508
17.457419766932652 303.5648371123494 0.7383385024399265
17.462647321886067 303.3426383406324 0.7385170016480956
17.46787487683948 302.10807192776554 0.7378429612895296
17.473102431792896 298.3275404793139 0.7336577351512686
17.47832998674631 296.7176519324394 0.7309708952483761
17.483557541699724 295.17696954829955 0.7286545127000863
17.48878509665314 295.76658149767985 0.729279550976585
17.494012651606553 296.2346055002184 0.7297147146727537
17.499240206559968 299.67625664892904 0.7333133827264379
17.504467761513382 302.60088101139826 0.7370370132113825
17.509695316466797 305.1223501109274 0.7399721817637948
17.51492287142021 301.40632662371365 0.7358912756380964
17.520150426373625 294.64000047947036 0.7276564370164988
17.52537798132704 292.34884659216226 0.7236379462178635
17.530605536280454 292.2709515860672 0.7235261790386636
17.53583309123387 294.15605642176774 0.7262774060445376
17.541060646187283 294.98361138316716 0.7269141255440171
17.546288201140698 295.61934878347415 0.7284482977124112
17.551515756094112 295.2773260188023 0.7279221373973048
17.556743311047526 293.3069339958416 0.7251422310935911
17.56197086600094 293.42678448186666 0.7253009166664793
17.567198420954355 292.9011316223672 0.7245079192094489
17.57242597590777 294.01280860126315 0.7262826856884039
17.577653530861184 292.38218635773063 0.7248538383928764
17.5828810858146 292.6222661047132 0.7255914024877104
17.588108640768013 289.1835657908896 0.7217140027986823
17.593336195721427 286.4404012545664 0.7177561195273112
17.598563750674842 285.9068986896983 0.7160912457228995
17.603791305628256 287.01723382686095 0.7173809644550311
17.60901886058167 288.6340717097677 0.7196630760062244
17.614246415535085 289.7287249631904 0.7213384181230349
17.6194739704885 287.1759075673471 0.7189572518492157
17.624701525441914 284.9194039573478 0.7156235548185508
17.62992908039533 285.11977718398805 0.7157922624877978
17.635156635348743 286.38146720662337 0.716648670288324
17.640384190302157 285.9663917436893 0.7163034136408695
17.64561174525557 285.80974845522366 0.7165190351206222
17.650839300208986 284.0530501863949 0.7140938156718185
17.6560668551624 286.3828543859864 0.7171128825707455
17.661294410115815 288.7656494144602 0.7211304465376899
17.66652196506923 291.57404501556914 0.7257654451357409
17.671749520022644 293.13755070069 0.7275077760652235
17.676977074976058 291.56537289292555 0.7257847309225618
17.682204629929473 291.0757831701089 0.7238859521978718
17.687432184882887 291.3814437640559 0.7249442309406745
17.6926597398363 292.458811868597 0.7259439253932332
17.697887294789716 293.10249599266314 0.7264714534857983
17.70311484974313 294.45955299966585 0.7277342708059359
17.708342404696545 294.6091098342581 0.727861569730744
17.71356995964996 296.4530921244303 0.7294169842329294
17.718797514603374 297.8995246617919 0.7316421811474347
17.724025069556788 301.2090833095356 0.7356906112541349
17.729252624510202 303.31172975723274 0.7381219819852918
17.734480179463617 303.7686543955632 0.7382626157108361
17.73970773441703 302.31271180801065 0.7357193935894881
17.744935289370446 299.15829765605474 0.731796068116696
17.75016284432386 296.01565083197664 0.7276805643823298
17.755390399277275 295.96008332635347 0.7272021607912318
17.76061795423069 295.0597899760242 0.7256218905665847
17.765845509184103 292.1569280369141 0.7218838491900471
17.771073064137518 290.20757099731065 0.7203241938899447
17.776300619090932 286.744122649197 0.7167136751947983
17.781528174044347 283.4020054470138 0.7131975790934221
17.78675572899776 279.12361528155185 0.7091698904115857
17.791983283951176 276.751719454123 0.7057860459200886
17.79721083890459 275.63612542467723 0.7056429007182233
17.802438393858004 272.0695527821453 0.7015313192648853
17.80766594881142 269.2894675620759 0.6972561943112188
17.812893503764833 268.16779986522005 0.695245714057374
17.818121058718248 267.01246679412355 0.6936767190629586
17.823348613671662 267.5272470281916 0.6947122505349425
17.828576168625077 267.6583998659521 0.6960511612804268
17.83380372357849 265.57600986967486 0.693316156639924
17.839031278531905 262.73297826486885 0.6910866037432892
17.84425883348532 260.5066085519554 0.6882977790691662
17.849486388438734 261.7231687119903 0.6892160361132843
17.85471394339215 263.0724735932198 0.6900774683113712
17.859941498345563 264.82823659045147 0.6914414184160714
17.865169053298978 263.37065869063406 0.6898643031430169
17.870396608252392 264.67550916787826 0.6922439834503432
17.875624163205806 264.9815271744558 0.6925566996891702
17.88085171815922 264.3844345431223 0.6919331313412722
17.886079273112635 262.9058892370945 0.6893017686842177
17.89130682806605 265.0677585692931 0.6915143226087761
17.896534383019464 266.92249946962534 0.6953448872303661
17.90176193797288 271.31277425900583 0.7007821150970395
17.906989492926293 272.92236346458117 0.701952132048836
17.912217047879707 276.0955923683224 0.7058285821754571
17.917444602833122 278.559402858054 0.7083474290031053
17.922672157786536 279.20575740506024 0.7095899977104402
17.92789971273995 281.7254321900721 0.7123904880712386
17.933127267693365 285.09445037801004 0.7146859924370289
17.93835482264678 287.4387306966251 0.7172020911607855
17.943582377600194 288.260899604948 0.717742220598773
17.94880993255361 290.3097638084632 0.7209225692203071
17.954037487507023 293.7517391069428 0.7258321958035158
17.959265042460437 301.2512176047932 0.7345998362560039
17.96449259741385 302.8592554307681 0.7359561932126745
17.969720152367266 303.21036021282083 0.7362014360253482
17.97494770732068 304.1137751407883 0.7365477518707688
17.980175262274095 306.6045855597846 0.7397420368226395
17.98540281722751 305.9068224819433 0.738367846286205
17.990630372180924 304.769000588383 0.7371771180607235
17.995857927134338 305.735732910911 0.7388772963130565
18.001085482087753 310.98644173820406 0.7457149705043723
18.006313037041167 311.11468888675813 0.7467333978259806
18.01154059199458 310.1072218320639 0.744750378206583
18.016768146947996 308.3513820063914 0.7418109482899953
18.02199570190141 306.4577084432507 0.7400510584477289
18.027223256854825 303.87216732338885 0.7368637852401844
18.03245081180824 300.12687685491306 0.732022317976344
18.037678366761654 298.6380908778065 0.7300293430311163
18.042905921715068 298.13193596432023 0.7287422975851373
18.048133476668482 296.8289688889591 0.7281131961519318
18.053361031621897 297.6135736260354 0.729285755646904
18.05858858657531 293.8703423073493 0.7256260528706714
18.063816141528726 292.52992422334296 0.7247121961565932
18.06904369648214 291.5671727350776 0.7234840263647522
18.074271251435555 293.78672750673906 0.7266897339343525
18.07949880638897 296.4839080385176 0.729530010480425
18.084726361342383 300.36199206025475 0.732865054695192
18.089953916295798 305.66395658129466 0.7386475867592115
18.095181471249212 308.4422131396027 0.7413066338396127
18.100409026202627 314.7696581669149 0.7492564894169711
18.10563658115604 319.09085268394506 0.7544783546578604
18.110864136109456 328.7455662818332 0.7651727514471214
18.11609169106287 344.2911508798349 0.7823673250858552
18.121319246016284 364.6539146118468 0.804590218154477
18.1265468009697 392.96940766669286 0.834289968199783
18.131774355923113 422.38323537248317 0.8651033864907886
18.137001910876528 455.13355155299143 0.8976909323004282
18.142229465829942 493.38300067678796 0.93445771293633
18.147457020783357 522.4441299413927 0.9615212502876139
18.15268457573677 536.202973674018 0.9737572228259608
18.157912130690185 532.4159745418549 0.9707908639371295
18.1631396856436 513.3888829402787 0.9533289334667466
18.168367240597014 485.691407521719 0.9269368608583706
18.17359479555043 452.559999467279 0.8951171638746221
18.178822350503843 423.7574817215838 0.8657010765913434
18.184049905457258 401.3312812104648 0.8430532938315259
18.189277460410672 389.7338690509258 0.8308552946233612
18.194505015364086 386.644193611939 0.827385318113144
18.1997325703175 383.0040014226979 0.8235068700366579
18.204960125270915 381.9651196893963 0.8221424945896924
18.21018768022433 382.1741513403659 0.8220812599518956
18.215415235177744 385.926357900381 0.8263930930374285
18.22064279013116 393.01590425272207 0.8338097314194531
18.225870345084573 400.9942381570577 0.8422771407725153
18.231097900037987 403.95874492451577 0.8452255642719672
18.236325454991402 407.6867169123341 0.8489357807077601
18.241553009944816 408.30498799035587 0.8497961020660423
18.24678056489823 409.3282890900184 0.8505607782488463
18.252008119851645 407.1975201236752 0.8487295788931283
18.25723567480506 400.6978869499098 0.8420508925063949
18.262463229758474 394.0442266301327 0.8353828677601887
18.26769078471189 385.60772671301646 0.8269075422826189
18.272918339665303 380.2942280951682 0.8210081024969391
18.278145894618717 374.0318399123105 0.8141525621082286
18.28337344957213 368.92740347315544 0.8088316219180379
18.288601004525546 367.2796178147813 0.806852818479108
18.29382855947896 363.443576207536 0.8028881603868575
18.299056114432375 361.2032794225665 0.8003680315688478
18.30428366938579 350.9857669336668 0.789884847567409
18.309511224339204 339.9027331622463 0.7771686626110844
18.314738779292618 331.0752747983294 0.7669138419994497
18.319966334246033 326.42381966592893 0.7616062935301963
18.325193889199447 324.75195873152535 0.7592420704713833
18.33042144415286 319.9318640125164 0.7534399751590154
18.335648999106276 314.6881511908625 0.7464050440070311
18.34087655405969 307.74394710938503 0.7386141515185716
18.346104109013105 303.15318850406493 0.7337066294502868
18.35133166396652 298.8083991315744 0.7293561532365779
18.356559218919934 299.35139439611265 0.7305360486201907
18.361786773873348 299.6107687151433 0.7313058237698667
18.367014328826762 300.70160682843704 0.7326848123866793
18.372241883780177 301.09476566556293 0.7341391705994538
18.37746943873359 300.90779367438046 0.7331998134078329
18.382696993687006 302.0847852289542 0.7338440781188909
18.38792454864042 307.96668742962123 0.7419086810058036
18.393152103593835 312.01170998006893 0.7581084872493243
18.39837965854725 322.2026869967877 0.7777919809417339
18.403607213500663 335.41475614325736 0.79926232883829
18.408834768454078 357.58201998657125 0.8299967000350567
18.414062323407492 387.9883296654195 0.8687033551314459
18.419289878360907 421.93935847053365 0.9098663717374391
18.42451743331432 454.10410575468035 0.9471957568545266
18.429744988267736 478.1745011064317 0.9767039268645948
18.43497254322115 491.9359045146721 0.9937399763114282
18.440200098174564 492.4797852929792 0.9981618550139815
18.44542765312798 486.9689904764003 0.996885787253004
18.450655208081393 471.4686658572386 0.9840704200477146
18.455882763034808 453.4282515053636 0.968893419772729
18.461110317988222 436.52247172541547 0.9539471228216949
18.466337872941637 417.69214246117826 0.9357604596985349
18.47156542789505 405.41388773536374 0.9249687961087136
18.476792982848465 392.8522956690251 0.9124998653026919
18.48202053780188 386.6813620678574 0.9085425435309611
18.487248092755294 382.21491778832933 0.9066852423183338
18.49247564770871 377.52724627818486 0.9035867524433334
18.497703202662123 373.0413738227605 0.9012188101077777
18.502930757615538 366.331731776574 0.8941867028535198
18.508158312568952 358.7616671153544 0.8873815161547505
18.513385867522366 357.0687370132156 0.8880126784210767
18.51861342247578 354.8888864710697 0.8873622050797596
18.523840977429195 355.5704915531241 0.8919914972684422
18.52906853238261 355.8237590308129 0.895147812301549
18.534296087336024 354.46810399600207 0.8956076262286728
18.53952364228944 355.72450289593286 0.8999964837368443
18.544751197242853 353.0835865143156 0.8973111798046017
18.549978752196267 354.07051065840784 0.9009329525372528
18.555206307149682 352.69253279698324 0.9005521273459456
18.560433862103096 355.89414842164547 0.9065123284828694
18.56566141705651 358.4087955451197 0.9116221885683079
18.570888972009925 362.84031246612665 0.9187936745360159
18.57611652696334 368.4504677867444 0.927850789069114
18.581344081916754 375.0276384279022 0.9387037231889447
18.58657163687017 381.39753290599305 0.9483301585840918
18.591799191823583 387.1502177872205 0.9578741026219404
18.597026746776997 393.8671930806414 0.9680570151351378
18.60225430173041 397.6726589644187 0.9749659408844656
18.607481856683826 400.8216112888259 0.9817276559263839
18.61270941163724 398.489287173277 0.9803291267005833
18.617936966590655 394.2017916237234 0.9768660204328955
18.62316452154407 393.67301638926943 0.9756743134884241
18.628392076497484 396.6523417500014 0.9603454573655492
18.633619631450898 390.7057883865905 0.9433089820706153
18.638847186404313 386.03417271891095 0.9305503418135473
18.644074741357727 387.78385227145884 0.928011933923146
18.64930229631114 387.4858940575471 0.9244550252281138
18.654529851264556 379.832436281146 0.9105979995863431
18.65975740621797 379.9224680494929 0.9076734658583584
18.664984961171385 380.2547921575678 0.9041310342111167
18.6702125161248 379.8864822619674 0.9005994131089987
18.675440071078214 384.306804494589 0.9036375889973015
18.680667626031628 392.1574020845177 0.9091201217039044
18.685895180985042 396.9592448208189 0.9119149564537262
18.691122735938457 397.71545175771246 0.9101060456254976
18.69635029089187 395.9732500621238 0.9057752823459233
18.701577845845286 392.8316946893422 0.9010162566142931
18.7068054007987 390.07556653805267 0.8962443584681834
18.712032955752115 388.0676027653525 0.8924432154065403
18.71726051070553 381.55278660362643 0.883921163105129
18.722488065658943 375.181447187454 0.8752869147460123
18.727715620612358 363.7184079481113 0.8610785575997977
18.732943175565772 357.92853681396497 0.8532332537797909
18.738170730519187 351.59029772146283 0.8444371880709116
18.7433982854726 347.3997310547523 0.8384172100558724
18.748625840426016 344.3017426579519 0.8333942119094576
18.75385339537943 338.9822139844614 0.8254519393869804
18.759080950332844 335.1022885422211 0.8194134218060153
18.76430850528626 333.3923659644961 0.8158651065864739
18.769536060239673 330.4965713732203 0.8118626642024265
18.774763615193088 324.71158637629645 0.8034152506635873
18.779991170146502 317.4541637823316 0.7926946559150922
18.785218725099917 312.30379472505194 0.785483969755392
18.79044628005333 312.53962148165704 0.7849377277134922
18.795673835006745 310.8351104474734 0.7824812585716673
18.80090138996016 305.9049798665589 0.7756682743961978
18.806128944913574 300.9380134491845 0.7679865893464141
18.81135649986699 298.2790446019552 0.7648130224682577
18.816584054820403 300.1663397605655 0.7673841459602212
18.821811609773818 301.69098730647454 0.7684578708775158
18.827039164727232 302.6225147530838 0.7688824380207736
18.832266719680646 300.6091737450866 0.7651554533845242
18.83749427463406 298.2379455948705 0.7625676281996174
18.842721829587475 296.2728805456977 0.7600756716180734
18.84794938454089 295.48839423005376 0.7585368805326409
18.853176939494304 294.48696388317927 0.7568588154740126
18.85840449444772 292.60207029419297 0.7542463508065325
18.863632049401133 290.57458898559935 0.7528864438085152
18.868859604354547 290.54459600104167 0.7531023172596122
18.87408715930796 292.4948114088002 0.7548131992744259
18.879314714261376 287.5030452736743 0.7474626937222717
18.88454226921479 284.3104450609696 0.7434551030393246
18.889769824168205 281.04178359844377 0.7384489607307396
18.89499737912162 283.61974005479163 0.741702504985459
18.900224934075034 285.2933228908875 0.7422862050932083
18.90545248902845 283.22564462548934 0.7395527968472976
18.910680043981863 283.1721403193655 0.7407228151611136
18.915907598935277 282.5749461460378 0.7410416397666711
18.92113515388869 284.2378054364932 0.7444491835770121
18.926362708842106 284.0140409938689 0.7427589868919913
18.93159026379552 283.54786229834315 0.7409572281070586
18.936817818748935 283.2577602774091 0.7391616518289726
18.94204537370235 284.3571712551561 0.7401285388205674
18.947272928655764 285.04719025720186 0.7414932630395273
18.952500483609178 284.4641052932874 0.7396750231311499
18.957728038562593 283.3742381315233 0.7381279515317454
18.962955593516007 280.06702294722885 0.7338059233759626
18.96818314846942 279.02590569233433 0.7320804725257444
18.973410703422836 278.25661064126564 0.731209666807153
18.97863825837625 277.7785611786931 0.7289227311276935
18.983865813329665 277.6857472032141 0.7287471039443847
18.98909336828308 277.9841676876635 0.7284617366067503
18.994320923236494 278.8559569656478 0.7300080695937866
18.999548478189908 280.16202195412484 0.7323678189106042
19.004776033143322 280.01865159870835 0.7321746488153154
19.010003588096737 282.52021198641455 0.7349845722855896
19.01523114305015 284.6677028057959 0.7364989972300476
19.020458698003566 283.5786465906468 0.7342971666550109
19.02568625295698 282.52103928277063 0.7324762572451012
19.030913807910395 284.07634221867056 0.7342604366198663
19.03614136286381 289.775422680668 0.7418400514539216
19.041368917817223 292.30451897800697 0.7438135974358234
19.046596472770638 290.52531785482574 0.7399305317943803
19.051824027724052 288.2018196549106 0.7354613034349217
19.057051582677467 288.26185572983604 0.7359813678484505
19.06227913763088 289.39161160087866 0.7382487604792365
19.067506692584296 291.9152691202735 0.7420152154441064
19.07273424753771 292.2443269236835 0.7414551265089724
19.077961802491124 294.59491885507254 0.7441534083745258
19.08318935744454 295.24638539551484 0.7446901421025361
19.088416912397953 298.61365835365405 0.7488656135854868
19.093644467351368 297.5952352192915 0.747850865825513
19.098872022304782 299.072783436589 0.7489588632757567
19.104099577258197 298.1725455909953 0.7478686239289062
19.10932713221161 300.89654191122764 0.7501663352559486
19.114554687165025 304.07746285489196 0.7537135445747265
19.11978224211844 306.75030283918295 0.7565613340551375
19.125009797071854 310.13063498626485 0.7598374586553945
19.13023735202527 310.97071643933293 0.7606394032575181
19.135464906978683 309.50848124460896 0.7579908374111176
19.140692461932098 308.1646657809902 0.7561978675474361
19.145920016885512 310.16858728465155 0.7604256473467046
19.151147571838926 310.2640709158672 0.7604933672619489
19.15637512679234 312.16379892550617 0.7625733841497637
19.161602681745755 310.3414781070607 0.7598197012342816
19.16683023669917 307.4402769180233 0.7555261021229074
19.172057791652584 305.52328654681145 0.7533786372249001
19.177285346606 305.67230842693556 0.7531190714170996
19.182512901559413 307.6240101537319 0.7557806483893826
19.187740456512827 306.0832144998951 0.7541115554403887
19.19296801146624 302.55483143160205 0.7494317765197611
19.198195566419656 298.36335204440996 0.7440839110043941
19.20342312137307 299.956881878959 0.7466826885177082
19.208650676326485 300.78413053782214 0.7473719393614154
19.2138782312799 301.58013730226673 0.7488614345944654
19.219105786233314 300.60470921407017 0.7470240948404215
19.22433334118673 299.835981347705 0.7459894265960348
19.229560896140143 301.06515473521415 0.7478069616069459
19.234788451093557 300.21608647419936 0.7461522567229775
19.24001600604697 299.61619578016723 0.7463101257833377
19.245243561000386 297.95207705720077 0.7431208972430181
19.2504711159538 297.6259062478148 0.7421677287048424
19.255698670907215 297.11779342601545 0.7415381934390267
19.26092622586063 293.9337412459934 0.7373743430448053
19.266153780814044 291.4624635727421 0.7341776625351907
19.271381335767458 290.1508030688239 0.7325831804875155
19.276608890720873 291.22762241371066 0.7330310297533418
19.281836445674287 295.793621021845 0.7388875889624751
19.2870640006277 295.5350802521166 0.7383836866921836
19.292291555581116 298.21085528021234 0.7421646818095167
19.29751911053453 295.89550491662146 0.7399333899700247
19.302746665487945 295.0430472181532 0.7385853347325816
19.30797422044136 294.2011185877028 0.7376291549933205
19.313201775394774 296.6001670666334 0.7403056383666078
19.318429330348188 301.3102935825531 0.7448173235641016
19.323656885301602 302.03086909317625 0.7460446536481365
19.328884440255017 303.0236567606967 0.7465377282262333
19.33411199520843 303.1908932575701 0.7467635880605193
19.339339550161846 303.5049456693044 0.7470477405995352
19.34456710511526 306.7102743033335 0.7500813285953618
19.349794660068675 312.17029866708026 0.7574466935643236
19.35502221502209 319.9273970544899 0.7668511077946163
19.360249769975503 329.2196184893985 0.7771004387653087
19.365477324928918 337.318553910144 0.7862609726996047
19.370704879882332 345.19686945489906 0.7942185234486061
19.375932434835747 356.7068723192914 0.8073969340806865
19.38115998978916 365.0461289525901 0.8160277135760989
19.386387544742576 371.18483673647876 0.822223486587941
19.39161509969599 376.303429659694 0.8288506688941127
19.396842654649404 378.02952734879267 0.8311987225325986
19.40207020960282 380.01414103130986 0.8336559834074792
19.407297764556233 378.18615991894 0.831317623843367
19.412525319509648 379.19346159046864 0.831602161030708
19.417752874463062 377.596695555867 0.82953264358775
19.422980429416477 377.44752614582967 0.8288199386779664
19.42820798436989 372.92645089869467 0.8236679669038038
19.433435539323305 367.5346585095362 0.8181528156936398
19.43866309427672 357.1989235471284 0.8063193303508869
19.443890649230134 351.2450523133111 0.7997526901719394
19.44911820418355 347.94349173677335 0.7961952811256459
19.454345759136963 347.9132680795247 0.7957319407157836
19.459573314090377 349.67877380801116 0.7977687188765752
19.464800869043792 346.52797736076354 0.7937987931020903
19.470028423997206 346.96392944236317 0.7945257870190657
19.47525597895062 345.61564976422886 0.7937137171140458
19.480483533904035 342.5832695766487 0.7903516501009982
19.48571108885745 339.21323728462056 0.7869819530376164
19.490938643810864 338.8750386677311 0.7865289922350979
19.49616619876428 340.1361071454858 0.7877229388734135
19.501393753717693 340.4954843049635 0.7881285329550162
19.506621308671107 338.4957134397605 0.7847198888421927
19.51184886362452 337.2604024118536 0.7829422240139826
19.517076418577936 338.35572966880795 0.7842081214597351
19.52230397353135 339.4865428378144 0.7849605632567578
19.527531528484765 342.9426677897701 0.7886621942753873
19.53275908343818 343.00662069442706 0.7886610424576009
19.537986638391594 341.3307539658702 0.786972845221351
19.54321419334501 338.85996356576925 0.7842536299317496
19.548441748298423 339.3879167960419 0.7847768943722897
19.553669303251837 338.91099015862426 0.7840831491411856
19.55889685820525 343.1048934893572 0.7890802661240623
19.564124413158666 345.13795028604795 0.7915618171998162
19.56935196811208 351.31175475432366 0.7991335523170837
19.574579523065495 353.68895095311996 0.8016930838467918
19.57980707801891 356.9694095166643 0.8051692331039045
19.585034632972324 356.467048793894 0.804265662677684
19.590262187925738 359.5922895734543 0.8068500193315487
19.595489742879153 364.09367706100915 0.8118593996241839
19.600717297832567 372.8300433930058 0.8211604057970117
19.60594485278598 380.46796798740144 0.8294507167205639
19.611172407739396 383.54680176189083 0.8326518850099028
19.61639996269281 382.51939139376015 0.8312214404728285
19.621627517646225 384.97024742554464 0.8338697190658124
19.62685507259964 386.7848560481871 0.8358324775283121
19.632082627553054 390.88036389959314 0.8400976277492689
19.637310182506468 391.3601381598832 0.8409646148954586
19.642537737459882 392.7530164832955 0.842522043594256
19.647765292413297 390.92406554842205 0.8401442818105435
19.65299284736671 391.1086342576347 0.8400110387865488
19.658220402320126 389.4915488057938 0.8380390788687925
19.66344795727354 392.2764444375126 0.8410678869174247
19.668675512226955 391.7670701712034 0.8403759395052438
19.67390306718037 388.27245894266105 0.8365043193563321
19.679130622133783 384.58501390218066 0.832729855412495
19.684358177087198 382.6246945633993 0.8308061769335217
19.689585732040612 383.65567115498567 0.8317899760641372
19.694813286994027 382.0146009563326 0.8297935320939525
19.70004084194744 379.35813681986497 0.8268689153248913
19.705268396900856 378.2677089304318 0.8256253935096959
19.71049595185427 379.57244656855556 0.8274132304682826
19.715723506807684 374.9919851226739 0.8222643125420305
19.7209510617611 370.3975360402339 0.8177246674968313
19.726178616714513 367.41239408305074 0.8143786406330831
19.731406171667928 367.71380035642284 0.8146093009182338
19.736633726621342 367.49264474346296 0.8145148186498753
19.741861281574757 367.5732208929293 0.8144366955935011
19.74708883652817 363.6327560600597 0.810275693881714
19.752316391481585 363.44010818247983 0.8104873797143417
19.757543946435 362.4102184991838 0.8092950349833195
19.762771501388414 360.52557625883907 0.8072076523676138
19.76799905634183 356.2687268016266 0.802384983397837
19.773226611295243 352.99372398755526 0.7983041557497766
19.778454166248657 349.62002626880314 0.7946891362309169
19.783681721202072 346.70566543541 0.7899020742617529
19.788909276155486 340.6431859921795 0.7831213736904156
19.7941368311089 338.3332167158208 0.7805857305952
19.799364386062315 335.7846968972184 0.7780084169310804
19.80459194101573 331.35247534639035 0.7734269199442441
19.809819495969144 329.50378429033856 0.7711235877213223
19.81504705092256 325.53129145316507 0.7662776035845434
19.820274605875973 326.02567118996853 0.7667446698007028
19.825502160829387 324.2832009441817 0.7648171894943988
19.8307297157828 323.2294672808531 0.7646914215199376
19.835957270736216 319.19925967256114 0.7598203029738396
19.84118482568963 315.19035967288295 0.7547754765572665
19.846412380643045 313.49961359882064 0.7522481974400316
19.85163993559646 312.1151632694652 0.7505928287269222
19.856867490549874 311.12979995360365 0.749682325720594
19.86209504550329 308.2483546107821 0.7464697380486577
19.867322600456703 309.9232909352849 0.7483054579608523
19.872550155410117 311.24395469331284 0.750023175257248
19.87777771036353 312.4069203581558 0.7508600521584469
19.883005265316946 313.8425949294119 0.7532325679032256
19.88823282027036 313.7456232840702 0.7530162953327718
19.893460375223775 309.83503788957444 0.7481252211047091
19.89868793017719 307.054486850931 0.7440698204807287
19.903915485130604 305.18806122533726 0.7410305845491575
19.909143040084018 305.43339468234274 0.7418583734114678
19.914370595037433 310.1013571743496 0.7478658560021043
19.919598149990847 312.04865632186414 0.7502929177919808
19.92482570494426 312.7111622377171 0.7516251036680263
19.930053259897676 312.30137546696244 0.7500639615922904
19.93528081485109 308.179445295877 0.7442280110249101
19.940508369804505 308.0790006244749 0.7446674889312543
19.94573592475792 311.36445102912916 0.7487961454224004
19.950963479711334 313.41712975105975 0.752172122506583
19.956191034664748 314.6726509026913 0.7537616610510401
19.961418589618162 315.6863409984378 0.7537494894265228
19.966646144571577 316.86737742177417 0.7546046150563145
19.97187369952499 318.1983084085689 0.7552308028251932
19.977101254478406 321.02073167499884 0.7585232087239544
19.98232880943182 326.2885136435899 0.7651013877912319
19.987556364385235 332.4005491292469 0.7717325982514716
19.99278391933865 339.02583231184445 0.7796575753788935
19.998011474292063 344.58070995316143 0.7857311967416659
20.003239029245478 358.21488280055945 0.8008031942111642
20.008466584198892 371.60847747100456 0.816063828804483
20.013694139152307 392.8214897781642 0.8385863499546666
20.01892169410572 411.30930308400974 0.8576059463435612
20.024149249059136 430.1527752497689 0.8765619022187052
20.02937680401255 441.81039343731476 0.8880069902556763
20.034604358965964 441.42729576999443 0.8876960899423267
20.03983191391938 436.20174640833875 0.8827072122782694
20.045059468872793 423.75345742009875 0.8703254777900291
20.050287023826208 411.7435673372068 0.858094817739106
20.055514578779622 400.05647249076924 0.8452267959847855
20.060742133733036 393.4483059034698 0.8385772535046269
20.06596968868645 390.07342402021885 0.8350255238576633
20.071197243639865 389.229605214997 0.8339255489684625
20.07642479859328 386.6800753071156 0.8309942879044483
20.081652353546694 387.79125226877755 0.8321952688783498
20.08687990850011 391.6950774179065 0.8365514363937775
20.092107463453523 399.2785649341638 0.844524041473259
20.097335018406937 406.13225388930994 0.8510946205380524
20.102562573360352 414.3709343819154 0.859637714751462
20.107790128313766 421.3272026098216 0.866586423711932
20.11301768326718 426.3853222852592 0.8717950992461979
20.118245238220595 429.74640127220204 0.875011866115088
20.12347279317401 419.1916278921908 0.8641295580962294
20.128700348127424 409.6451063290888 0.8546156651346759
20.13392790308084 394.04196387714865 0.8384145148919886
20.139155458034253 381.8444010281434 0.8253379084603961
20.144383012987667 369.68115550046576 0.8126725178358798
20.14961056794108 359.777597349707 0.802169326641393
20.154838122894496 350.00415400783834 0.7915593171901062
20.16006567784791 343.53034395587065 0.7837839730299414
20.165293232801325 336.6721715043997 0.7750592533946686
20.17052078775474 331.65006733177637 0.7694839739471223
20.175748342708154 329.55693111847836 0.7671326807023643
20.18097589766157 330.3396341547826 0.7680259407658521
20.186203452614983 331.674052746678 0.7699289738464855
20.191431007568397 330.1319595913151 0.7679028504693496
20.19665856252181 326.902873682201 0.7645731317506771
20.201886117475226 326.60391833270563 0.7635599216143756
20.20711367242864 328.65156942522174 0.7655075204762871
20.212341227382055 328.23981889246295 0.7645986022551625
20.21756878233547 328.4219240795431 0.7648761516298123
20.222796337288884 329.3903297703151 0.7668608925613546
20.228023892242298 333.70010673754894 0.7725318172984408
20.233251447195713 337.34537989191136 0.7765035539213285
20.238479002149127 340.16814951155374 0.7795758517185797
20.24370655710254 339.7467714521599 0.7790965948270646
20.248934112055956 342.44863799618366 0.7818241881230895
20.25416166700937 346.1825550740432 0.7852924793873628
20.259389221962785 350.1669266071462 0.7890435254404952
20.2646167769162 352.9309278387178 0.7922237839388743
20.269844331869614 349.6941950987431 0.7888959352627418
20.275071886823028 344.82726384176385 0.7837186050447094
20.280299441776442 336.00224163463787 0.7736252648221618
20.285526996729857 332.48456244029944 0.7698514896565476
20.29075455168327 333.66184211158117 0.7706766376250243
20.295982106636686 337.1204212542252 0.775358261210737
20.3012096615901 338.03942230442084 0.7764366594287725
20.306437216543515 334.8575706707221 0.7735898638012232
20.31166477149693 334.19990354942985 0.7725089493543548
20.316892326450343 332.4819030847407 0.7695673220781512
20.322119881403758 328.1279940537481 0.76462146452746
20.327347436357172 324.4337296123413 0.7604565490784511
20.332574991310587 318.064770519655 0.7536512812941788
20.337802546264 318.341885774861 0.7540430416902897
20.343030101217416 317.87679261113504 0.7532303202083558
20.34825765617083 315.0851726802557 0.7496198471879733
20.353485211124244 312.2922069071451 0.7465603325898682
20.35871276607766 307.31761476981734 0.7405938607429791
20.363940321031073 307.4089944458436 0.7417480419968384
20.369167875984488 305.87397715701167 0.7390725730645156
20.374395430937902 304.87690654490103 0.7375232809138089
20.379622985891316 303.0980457415433 0.7347582279695699
20.38485054084473 302.84901196785205 0.7342942469746682
20.390078095798145 302.27025196916503 0.7345946397023569
20.39530565075156 302.51110636804196 0.7348948226025925
20.400533205704974 304.3651126843902 0.7371407569534293
20.40576076065839 304.1790271868928 0.7370445563481408
20.410988315611803 302.73279491500074 0.7353841274401816
20.416215870565217 299.9190107433875 0.7332585904823989
20.421443425518632 298.4025216230387 0.7314465445397568
20.426670980472046 298.3385451978621 0.7312137035612413
20.43189853542546 299.95472326241503 0.7327848930344625
20.437126090378875 306.3310972480828 0.73962913804675
20.44235364533229 307.8159014223849 0.741455687163896
20.447581200285704 307.4143800750055 0.7407860904231208
20.45280875523912 307.33076997837946 0.7407079896707277
20.458036310192533 310.5522829656413 0.7447691674746658
20.463263865145947 311.1832445314784 0.7455548585184882
20.46849142009936 310.8160084929351 0.7446518764189706
20.473718975052776 311.8232933709482 0.7454704282651167
20.47894653000619 313.34568345491033 0.7466023233751968
20.484174084959605 315.6189619693502 0.7503693840146538
20.48940163991302 316.4055382715582 0.7513116316133879
20.494629194866434 314.92905128685385 0.7499284269875209
20.49985674981985 314.9999694914177 0.7496296446799691
20.505084304773263 314.307266720795 0.7479399215408568
20.510311859726677 316.8117059096858 0.7511018124134786
20.51553941468009 317.3978736609575 0.7517274850777813
20.520766969633506 316.73439720090806 0.7512018776779794
20.52599452458692 314.3332476944338 0.7482062432657112
20.531222079540335 314.1826307676716 0.7480844340249259
20.53644963449375 311.4638910714067 0.7447865620971977
20.541677189447164 309.84099851325504 0.742859039668215
20.546904744400578 308.7667085227364 0.7410761193299813
20.552132299353993 311.4152114173794 0.7448099476786998
20.557359854307407 314.6098001369506 0.7480681479726311
20.56258740926082 319.13993370982547 0.7536057199980676
20.567814964214236 317.961065642631 0.751798222879625
20.57304251916765 313.717960794219 0.746853975921349
20.578270074121065 313.7776366878511 0.7472960061155358
20.58349762907448 315.4038272617417 0.7487084625513514
20.588725184027894 318.64547001041836 0.7534466950820147
20.593952738981308 318.19082949733047 0.7531997114506798
20.599180293934722 319.90558846203567 0.7541009839165593
20.604407848888137 320.7935801291745 0.7544708939756699
20.60963540384155 325.7883341891154 0.760106248490545
20.614862958794966 324.1437283765534 0.758381302396837
20.62009051374838 322.671210356258 0.756888397445282
20.625318068701795 319.7805278023797 0.7528827927279439
20.63054562365521 315.95261773442616 0.7486592186447443
20.635773178608623 313.00384329812135 0.7447617996431962
20.641000733562038 310.1318527334707 0.741498161042367
20.646228288515452 309.09786073897095 0.7410339170347026
20.651455843468867 306.5328889120703 0.7384364432612607
20.65668339842228 304.0937224113642 0.7363656279992931
20.661910953375695 303.1129008832072 0.7355568110365711
20.66713850832911 302.13519389803594 0.7341857571388029
20.672366063282524 299.5809863799083 0.730722517352453
20.67759361823594 299.45328645065837 0.7296642716277894
20.682821173189353 300.6176479395107 0.7312517732530772
20.688048728142768 301.15014305502905 0.7326132493691291
20.693276283096182 301.25532241251483 0.73341981305265
20.698503838049596 299.9123766116515 0.7331244188001113
20.70373139300301 299.4580371125929 0.7319212098134235
20.708958947956425 296.52109646106084 0.7273822453863127
20.71418650290984 297.04984688485814 0.7267475216379574
20.719414057863254 295.63389445140297 0.7248499264672251
20.72464161281667 298.6864171291484 0.7295415132680108
20.729869167770083 299.18534098822255 0.7307794939155792
20.735096722723497 301.6911060816339 0.7339063385584988
20.740324277676912 302.1006675806559 0.7343802945713113
20.745551832630326 304.222985952042 0.7358502811387493
20.75077938758374 305.2810268236617 0.736730799186574
20.756006942537155 305.48946061832186 0.736222472059598
20.76123449749057 304.09826678840943 0.7340667873492572
20.766462052443984 303.6088664940618 0.7338011131580964
20.7716896073974 304.55646220748315 0.7348628092383567
20.776917162350813 308.84593890154247 0.740278747858317
20.782144717304227 310.1731442330851 0.7407900728703098
20.78737227225764 312.16377999371093 0.7425283402770424
20.792599827211056 310.9789396764074 0.742209004849129
20.79782738216447 314.8909687862366 0.7475132428846554
20.803054937117885 317.6029922561984 0.7505710281026831
20.8082824920713 323.8683608922989 0.7572547658205456
20.813510047024714 330.84042311351465 0.7637543435130947
20.81873760197813 335.2658078211013 0.7693232637218281
20.823965156931543 337.52585920782644 0.7715051265046041
20.829192711884957 341.7824555070156 0.7766407500703968
20.83442026683837 344.9129579362644 0.7801179852122768
20.839647821791786 349.3390615966385 0.7850918783924288
20.8448753767452 351.0579858340487 0.7873402193746583
20.850102931698615 352.2628316670856 0.7890755656325337
20.85533048665203 351.29458150294397 0.7881125129895314
20.860558041605444 348.25401212934133 0.7848960886996166
20.865785596558858 346.24088232276904 0.7820734513876096
20.871013151512273 347.4510585336845 0.7833923075338457
20.876240706465687 347.5229142852915 0.7832148303673186
20.8814682614191 347.0394873404643 0.7823312007602217
20.886695816372516 342.36050859383926 0.7767455814324921
20.89192337132593 339.755801992915 0.7742362957227914
20.897150926279345 338.73768387703 0.7732284101513381
20.90237848123276 337.8474073077038 0.7718488392430809
20.907606036186174 333.51450056262905 0.7668333263696109
20.912833591139588 333.7881584260724 0.7669051990826729
20.918061146093002 331.6740822379189 0.764396773478091
20.923288701046417 329.90596200577176 0.7625543696598786
20.92851625599983 327.63473979064054 0.7603068467787553
20.933743810953246 326.4355081916127 0.7595574203763342
20.93897136590666 330.9390846420488 0.7642419939477092
20.944198920860075 329.117842902363 0.7618970601150934
20.94942647581349 328.1677050832125 0.7608359914395522
20.954654030766903 329.79789741465277 0.763376475902909
20.959881585720318 332.3671309141246 0.7665373492362354
20.965109140673732 337.0435736397967 0.7718119081009371
20.970336695627147 336.76256107619184 0.7716724156226906
20.97556425058056 334.8699791902984 0.7690016503024573
20.980791805533975 334.05421739372423 0.7682334286748809
20.98601936048739 329.74585422452964 0.7626243177414633
20.991246915440804 330.2423540839326 0.7629421081161761
20.99647447039422 325.661652438243 0.7573135025687661
21.001702025347633 324.5544781910865 0.7566876135048789
21.006929580301048 323.521250012261 0.7557292845842797
21.012157135254462 322.5698741983541 0.7549179054206179
21.017384690207876 318.15670217044243 0.748967776174275
21.02261224516129 318.11592468572695 0.7482363580858011
21.027839800114705 318.0559957889794 0.74930639122812
21.03306735506812 318.05389762640755 0.749044098507292
21.038294910021534 315.50058866950457 0.7466299465009224
21.04352246497495 314.4806083150526 0.7443026274857901
21.048750019928363 315.25571202489124 0.7452745496726179
21.053977574881777 314.73623477922325 0.7449314655746188
21.059205129835192 316.0228901476421 0.7462002456147455
21.064432684788606 317.2646952742034 0.7477525413783123
21.06966023974202 316.0130310226897 0.7461774019613747
21.074887794695435 313.5075965517131 0.7432964717007167
21.08011534964885 308.33804064523906 0.7379230623613053
21.085342904602264 303.0793493213657 0.7321410107496362
21.09057045955568 301.82926044814764 0.7306615289078855
21.095798014509093 298.3916379847461 0.7257663262792609
21.101025569462507 296.37500148943633 0.721708900415929
21.10625312441592 294.03169028075644 0.7184722024683831
21.111480679369336 291.9242963767943 0.715565573178892
21.11670823432275 292.3817234998615 0.7170118804768796
21.121935789276165 287.7399506646052 0.7115277793986765
21.12716334422958 284.7140380911786 0.7066282419853759
21.132390899182994 283.29448958906335 0.7036178457920286
21.13761845413641 286.74254818774926 0.7082307759215543
21.142846009089823 288.72831411248166 0.7117889607487103
21.148073564043237 286.1077010083611 0.7085603085811977
21.15330111899665 280.71740583112324 0.7001804456219963
21.158528673950066 276.59091518086547 0.6951699539223727
21.16375622890348 277.6610046603574 0.6972527822418936
21.168983783856895 282.23713481873756 0.7034557255447528
21.17421133881031 285.4233851048961 0.706368000248701
21.179438893763724 285.54592560226786 0.7056767813717314
21.184666448717138 282.2901487825415 0.7013898253238842
21.189894003670553 283.04422537399046 0.7028370266099628
21.195121558623967 281.6448365374116 0.7012313319033604
21.20034911357738 282.68460724028984 0.7021655740073054
21.205576668530796 278.97951745009607 0.6978701327713731
21.21080422348421 276.91015869630684 0.695386579002122
21.216031778437625 275.7148051240445 0.6936786799777233
21.22125933339104 278.8270919789237 0.6967944163972324
21.226486888344454 279.5046096500224 0.6966196753705799
21.231714443297868 279.14415185782525 0.6956268623972821
21.236941998251282 279.2231651700077 0.6961654628940355
21.242169553204697 276.0056807004922 0.6920799728682172
21.24739710815811 276.64383449433 0.693401709849928
21.252624663111526 275.7794884024886 0.6920501713939686
21.25785221806494 282.63462114458673 0.6999450626958421
21.263079773018355 282.6763623534871 0.6992295855727897
21.26830732797177 282.62008194516835 0.6996595064631052
21.273534882925183 281.4658467344731 0.6985497619862624
21.278762437878598 280.37502266158737 0.6975879958961517
21.283989992832012 280.1870613038959 0.7043233893940329
21.289217547785427 277.49048234642373 0.7115570788414166
21.29444510273884 277.4390539903471 0.7181218708125492
21.299672657692255 278.4867312410963 0.7246658817078723
21.30490021264567 281.86594234306637 0.7334513604696851
21.310127767599084 283.73805417469714 0.738954399306015
21.3153553225525 282.0659501219074 0.7401455884133875
21.320582877505913 281.21071064647094 0.7431397230701375
21.325810432459328 282.44491230645144 0.7479331790406031
21.331037987412742 286.6413736080109 0.7563558313519522
21.336265542366156 289.91075293040797 0.7631192298845924
21.34149309731957 290.5997614622961 0.7663410451201167
21.346720652272985 290.11022124280254 0.768425456800058
21.3519482072264 286.26111338533775 0.765242429911971
21.357175762179814 283.4972757896696 0.7644623694885048
21.36240331713323 283.0460426302025 0.7660622917713912
21.367630872086643 284.8891430246291 0.7709443643063724
21.372858427040057 285.6504301064011 0.7740340612986087
21.378085981993472 285.07881226916265 0.7762593035463053
21.383313536946886 284.6714260139781 0.7773370025200653
21.3885410919003 285.01457699769975 0.7800806505297293
21.393768646853715 289.14490583583597 0.7860895982140604
21.39899620180713 289.1809326558219 0.7885594113406736
21.404223756760544 294.3265263844755 0.7974737571544455
21.40945131171396 295.28297349917665 0.8020417356976153
21.414678866667373 295.7165477718313 0.8039639365677826
21.419906421620787 294.4071957555524 0.8041223833079111
21.4251339765742 294.0121609252015 0.8053289008933614
21.430361531527616 293.5731961461368 0.8063491991703544
21.43558908648103 297.6857776137296 0.8145120271931472
21.440816641434445 298.8423201257835 0.8180727026267239
21.44604419638786 301.4209492147502 0.8238001399846887
21.451271751341274 303.1779585870293 0.8285712625691354
21.45649930629469 307.02690041994276 0.8352011400326349
21.461726861248103 312.7224900741372 0.845139519009674
21.466954416201517 314.69670134540615 0.8502632153774674
21.47218197115493 309.24908565905565 0.8437388837905939
21.477409526108346 303.4931312883438 0.8375097710987851
21.48263708106176 299.1066131095885 0.8328097751764875
21.487864636015175 300.7744895116533 0.8365025108574508
21.49309219096859 300.57490198077437 0.8388656742392379
21.498319745922004 299.57724856941275 0.8391604449201466
21.503547300875418 293.1646544519945 0.8324222369679702
21.508774855828833 292.64775091008295 0.8303768222142961
21.514002410782247 290.16592105766773 0.8090439244024236
21.51922996573566 293.6042780941409 0.8048541094415725
21.524457520689076 295.1226286860168 0.8000723068518077
21.52968507564249 291.41043612585935 0.7899464240968851
21.534912630595905 290.5364833525251 0.7846469764607311
21.54014018554932 289.55016754543465 0.7797244370896419
21.545367740502734 294.95597993586 0.7844492440400035
21.550595295456148 292.765779665144 0.7784188339598801
21.555822850409562 290.0114883749756 0.7731558391696468
21.561050405362977 287.97829249231256 0.7687519208949823
21.56627796031639 290.48443348987234 0.769502443617872
21.571505515269806 292.2457702831048 0.7705692382806693
21.57673307022322 291.34901459538054 0.7682652112339496
21.581960625176634 290.01029375572125 0.7661972313367009
21.58718818013005 290.9191430200922 0.7654630037993235
21.592415735083463 293.9110441536317 0.7672574655692224
21.597643290036878 294.25682535662565 0.7669541499123468
21.602870844990292 293.7919136413394 0.7643558245665899
21.608098399943707 295.20760264435097 0.7640532756802682
21.61332595489712 296.8958239003279 0.7641882876589552
21.618553509850535 296.55960591466464 0.7626078274842762
21.62378106480395 295.7083784069387 0.7613256854089134
21.629008619757364 297.32281438199107 0.7636783327986582
21.63423617471078 296.8544855605907 0.7637919025299607
21.639463729664193 299.9175433782019 0.7660807213823836
21.644691284617608 298.812884544328 0.7634035319260968
21.649918839571022 299.1187882421147 0.7617324073503856
21.655146394524436 298.3987772799288 0.7602399600005917
21.66037394947785 295.20486452152005 0.7544924413311161
21.665601504431265 298.34450034943615 0.7583183265685648
21.67082905938468 299.99007908526676 0.7592087680604008
21.676056614338094 305.46768038866094 0.7653662872996948
21.68128416929151 305.9762652765893 0.7656526059187045
21.686511724244923 306.82161029451373 0.7660922742107958
21.691739279198337 310.11119030618715 0.7703460115395325
21.696966834151752 310.77408775963625 0.7699645846153004
21.702194389105166 311.76206251105424 0.7704246736699596
21.70742194405858 313.41339675217046 0.7727265053241432
21.712649499011995 316.99528916303086 0.7767370442436426
21.71787705396541 321.309728354856 0.7813138409822511
21.723104608918824 325.03855899613905 0.7850392859832908
21.72833216387224 326.408087870732 0.7848514921506466
21.733559718825653 325.74459140821165 0.7835598751344226
21.738787273779067 328.0178403468397 0.784911067885172
21.74401482873248 331.73483777661215 0.7894071881472774
21.749242383685896 337.1620164168799 0.7962204958633656
21.75446993863931 339.93838702606695 0.799745217158069
21.759697493592725 342.69510375500425 0.803376529841629
21.76492504854614 345.4398019808281 0.8057631935539976
21.770152603499554 345.3097004555167 0.8062226723116943
21.77538015845297 342.79097206906 0.8029961745711729
21.780607713406383 341.4671299399807 0.8010399439854118
21.785835268359797 346.2779535996064 0.8059693232812861
21.79106282331321 354.68727826790325 0.8146769406615112
21.796290378266626 363.6346294613836 0.824588153003653
21.80151793322004 367.2353372710644 0.828399504979294
21.806745488173455 366.2393916034434 0.8271567903847781
21.81197304312687 362.88475052067815 0.82277199037422
21.817200598080284 360.1303651670564 0.8190810242482571
21.822428153033698 362.8288318837675 0.822077007922931
21.827655707987113 362.841119077864 0.8223161980733699
21.832883262940527 364.56842488404703 0.8244037548179922
21.83811081789394 361.6571807600023 0.8210932497324044
21.843338372847356 359.6978752756407 0.8185209030482447
21.84856592780077 352.4645731097351 0.8103277474612179
21.853793482754185 346.71761846680107 0.8044757343318002
21.8590210377076 343.32750666398425 0.8004875779559814
21.864248592661014 344.2969463577762 0.8011467950255335
21.869476147614428 343.72524142261113 0.8001107926466143
21.874703702567842 340.0711149016805 0.795285791069356
21.879931257521257 336.90628936637665 0.7913908060669775
21.88515881247467 339.14131538780373 0.7936518514733387
21.890386367428086 338.93401941888254 0.7932511784910683
21.8956139223815 341.18651145169 0.7963080608754333
21.900841477334914 341.77817832785223 0.7965656271492593
21.90606903228833 343.6825559710749 0.7988324389170532
21.911296587241743 344.61228569488776 0.7989201333842928
21.916524142195158 342.26638218851485 0.7958912992219478
21.921751697148572 339.86529992442263 0.7937404237955418
21.926979252101987 336.4732391850758 0.7896623419265026
21.9322068070554 338.4012269773049 0.7921407014975677
21.937434362008815 341.5840455010958 0.7950185619083775
21.94266191696223 344.401908463653 0.7978295298695545
21.947889471915644 341.59943782431213 0.7942668872675737
21.95311702686906 339.1476124775949 0.7905432140778578
21.958344581822473 339.7935638121434 0.7910095726921473
21.963572136775888 343.47062518520113 0.7950755282895697
21.968799691729302 343.7672774883856 0.7954433266150172
21.974027246682716 343.92006872670134 0.7954553684540676
21.97925480163613 341.01846603612756 0.7920483857461146
21.984482356589545 339.9309070619254 0.790387655300197
21.98970991154296 342.2290981630108 0.792841607876066
21.994937466496374 340.993723495537 0.7902078401160814
22.00016502144979 342.278201521236 0.7919265718761566
22.005392576403203 341.5989987771425 0.7912757422970025
22.010620131356617 344.5780836018342 0.7954551447806354
22.015847686310032 347.0064233490234 0.7983290412450332
22.021075241263446 351.2487191471598 0.802624385258984
22.02630279621686 354.5718495386417 0.806849680790188
22.031530351170275 359.87195461687895 0.812215558113961
22.03675790612369 359.53461464732663 0.8117840814920163
22.041985461077104 359.5108853748759 0.8113215874648896
22.04721301603052 364.60489324484473 0.8157844422067567
22.052440570983933 369.6600741029209 0.8211320641678455
22.057668125937347 370.26777677356404 0.8211777580371997
22.06289568089076 368.19079754694593 0.8188062697839508
22.068123235844176 366.7503632528389 0.8171069293981432
22.07335079079759 363.6013857120047 0.8128542438220514
22.078578345751005 358.5923445176164 0.8076699619002672
22.08380590070442 351.0086933028662 0.7997550055289641
22.089033455657834 349.47314760937667 0.7994961600918886
22.09426101061125 349.97473110452137 0.8004810339198992
22.099488565564663 352.5257743893629 0.80224985112636
22.104716120518077 354.58867803866696 0.8036557869045013
22.10994367547149 358.0895018812576 0.8071748949820543
22.115171230424906 355.07423844916514 0.8035331986109645
22.12039878537832 350.47683164006224 0.7984202574334799
22.125626340331735 346.0516996328029 0.7929851100273076
22.13085389528515 346.4994351812065 0.7935964537237915
22.136081450238564 348.08363418339843 0.7948212011735674
22.141309005191978 349.2332666927419 0.7958844325879076
22.146536560145393 345.78944920621734 0.7922030939990597
22.151764115098807 342.4296278074158 0.7884847734316713
22.15699167005222 341.0012332204293 0.7870113602029436
22.162219225005636 339.7413062451802 0.785101008299827
22.16744677995905 340.79524638303536 0.7865546838575159
22.172674334912465 342.15999879515414 0.7884491157509055
22.17790188986588 345.1954024458349 0.7915528287010568
22.183129444819293 346.0608866830896 0.7926797958180326
22.188356999772708 346.7972755255988 0.7929662739912913
22.193584554726122 347.28031890268886 0.7926588742870944
22.198812109679537 348.92661547878475 0.7946838862365436
22.20403966463295 349.6293233437968 0.7943667315983677
22.209267219586366 348.2316985165172 0.7934799726380911
22.21449477453978 345.7918042782668 0.7905044573704991
22.219722329493194 343.9392826099175 0.788442575099216
22.22494988444661 342.7687917407964 0.7872627614330631
22.230177439400023 343.41387284513013 0.787744850107909
22.235404994353438 340.0571258099275 0.7837138621345999
22.240632549306852 335.47837521824346 0.7778759387479476
22.245860104260267 332.35522148853255 0.7743573584404865
22.25108765921368 329.71496526940155 0.7725384932321819
22.256315214167095 327.8801228441725 0.7700506349582559
22.26154276912051 323.8281486315501 0.7654529165381612
22.266770324073924 323.2611560231827 0.764325892419977
22.27199787902734 321.86488013845724 0.7629205643028746
22.277225433980753 320.29616094947914 0.7612411859825199
22.282452988934168 315.55261073231 0.7548725914184895
22.287680543887582 311.3680553705346 0.7497878364220886
22.292908098840996 310.1768263695121 0.7478451244484217
22.29813565379441 311.7933056942181 0.7496515768263387
22.303363208747825 310.68728506598035 0.7488547430472713
22.30859076370124 308.52625769198306 0.7467312516592483
22.313818318654654 310.0436377763225 0.7487255063919573
22.31904587360807 310.74163440049415 0.749236211532227
22.324273428561483 308.09725412525563 0.7447901483502949
22.329500983514897 306.67124621567245 0.7429703480173077
22.334728538468312 305.9968073037582 0.7419301365423072
22.339956093421726 307.0106847887186 0.7438831362280317
22.34518364837514 309.1586568907988 0.7469810169140052
22.350411203328555 305.68671233683955 0.7432639470910032
22.35563875828197 303.9719234862048 0.7420850237328702
22.360866313235384 301.4340604240115 0.738602019683218
22.3660938681888 300.1233478540231 0.7364911639277353
22.371321423142213 297.6428633210721 0.7335069541687941
22.376548978095627 293.53669330587644 0.7280142910638854
22.38177653304904 290.61549619371925 0.7252618304213541
22.387004088002456 288.3869730337492 0.7224891214332954
22.39223164295587 288.8909758020244 0.723582408684416
22.397459197909285 288.1679955648781 0.7223596614281222
22.4026867528627 289.3447664035752 0.7246414072541683
22.407914307816114 290.1416037193828 0.7257801199972289
22.41314186276953 289.1958016464663 0.7227055546401895
22.418369417722943 291.0694719127738 0.7242241168150304
22.423596972676357 289.1779030376039 0.7226523425477543
22.42882452762977 285.61643723715775 0.7183472545591717
22.434052082583186 281.3527821233559 0.7133661773129514
22.4392796375366 279.7121684178096 0.7099727995616897
22.444507192490015 278.8543421366657 0.7087447981981748
22.44973474744343 279.1608859773297 0.7099343294723918
22.454962302396844 277.02178742453907 0.7070760152276861
22.460189857350258 278.49112707667535 0.7092383317866023
22.465417412303673 279.4078847243525 0.709838700898946
22.470644967257087 282.00062895686784 0.7141972941139332
22.4758725222105 282.96093954041277 0.7159335348293053
22.481100077163916 285.23663033018244 0.7181517322094736
22.48632763211733 284.76755951623016 0.716526477674849
22.491555187070745 279.9683954781803 0.7094343242328213
22.49678274202416 276.496413733629 0.7056241477439169
22.502010296977573 271.38532963277476 0.6991486072265027
22.507237851930988 270.06380185024216 0.6976131842071919
22.512465406884402 270.03752334597567 0.696913039199436
22.517692961837817 271.6162526995525 0.6990662673163135
22.52292051679123 273.4264039245642 0.7027311456465916
22.528148071744646 274.82750182196133 0.7046784146440419
22.53337562669806 272.6330763084668 0.7003598913311968
22.538603181651474 270.7099877798122 0.6973610222575253
22.54383073660489 267.8527518277414 0.6943207248217271
22.549058291558303 267.8640034267206 0.6947348237863006
22.554285846511718 270.62405118607245 0.6985319118904283
22.559513401465132 273.6571802882501 0.7022287916558381
22.564740956418547 274.05817375758977 0.7030545274400587
22.56996851137196 272.4849140988376 0.7014772161292495
22.575196066325375 270.3534159220868 0.6981059975649772
22.58042362127879 271.5079406245463 0.6994897758929401
22.585651176232204 272.5581611934495 0.7002561056276727
22.59087873118562 273.56964553223725 0.7018246000119526
22.596106286139033 271.819539191576 0.699318348021543
22.601333841092448 271.1424113785093 0.6977855040057277
22.606561396045862 271.42829491444405 0.6983547447236795
22.611788950999276 271.80919511527725 0.6991970681795914
22.61701650595269 274.1950990930504 0.7024361567326828
22.622244060906105 276.5119362654697 0.7051805936979312
22.62747161585952 274.88527644184063 0.7031261426776272
22.632699170812934 270.1572139317815 0.6971189440435219
22.63792672576635 266.7949262811136 0.6911997874103696
22.643154280719763 268.05431801533047 0.6925266266901836
22.648381835673177 270.97769597101 0.6957403414441442
22.653609390626592 272.93465144827906 0.6983288593637041
22.658836945580006 273.76817259397455 0.7002769224204567
22.66406450053342 274.00775605648255 0.7026475818978566
22.669292055486835 277.4828399595597 0.7075475850899531
22.67451961044025 279.51258146377904 0.7098444637994012
22.679747165393664 278.6842186166679 0.7067192687051302
22.68497472034708 275.7026662128046 0.7026294114437889
22.690202275300493 273.9719863920368 0.6992394163181826
22.695429830253907 274.0933676634442 0.698851044941113
22.70065738520732 275.3440182427943 0.7007828242721567
22.705884940160736 278.1943939560939 0.705417252022334
22.71111249511415 281.9622529631043 0.7108565181645387
22.716340050067565 283.44565129009277 0.711502378666555
22.72156760502098 282.7533297199782 0.7104237884120231
22.726795159974394 282.5754306519334 0.7103966399747698
22.73202271492781 286.55391667544757 0.7148251976708438
22.737250269881223 289.8643663908266 0.7184327199897932
22.742477824834637 291.51789428795485 0.7192523078824553
22.74770537978805 286.7477477259263 0.7129950302516967
22.752932934741466 286.4093587905633 0.7124783114149208
22.75816048969488 285.24618813100614 0.7123434890080743
22.763388044648295 288.9248267714916 0.718192727099367
22.76861559960171 292.0787777739483 0.7230550111265792
22.773843154555124 295.1068644623686 0.7260982545315412
22.779070709508538 293.28215051476974 0.7229598930443167
22.784298264461952 293.7115047520011 0.7233804105385251
22.789525819415367 293.8017222474237 0.7232137669480331
22.79475337436878 298.44684375298567 0.7290378487723491
22.799980929322196 300.76843077425184 0.7307967661007102
22.80520848427561 301.455670332596 0.7307164199520539
22.810436039229025 302.6503753691988 0.7308720485429425
22.81566359418244 304.81800618840794 0.7339307213741808
22.820891149135853 310.294913047388 0.7410894866813188
22.826118704089268 313.3795717075773 0.746078935279826
22.831346259042682 314.3368952968233 0.746920408855819
22.836573813996097 313.4839635992305 0.7447169185379665
22.84180136894951 316.4324826658791 0.7471040444358655
22.847028923902926 317.20986399702343 0.7479438307198033
22.85225647885634 318.46028939030833 0.749192591211388
22.857484033809754 319.1704194081745 0.751020136269461
22.86271158876317 322.2387415999021 0.754131930095631
22.867939143716583 325.2637452103284 0.7577709574613741
22.873166698669998 325.7232501031061 0.7578630627349295
22.878394253623412 324.97399045056744 0.7566452513297023
22.883621808576827 324.3053275415305 0.7559813001343634
22.88884936353024 325.91642844621526 0.7577142723926454
22.894076918483655 325.77406503050173 0.758473639301998
22.89930447343707 324.79171735878714 0.7573864589986584
22.904532028390484 324.6569246001621 0.7566952614688898
22.9097595833439 324.6558078333936 0.7562934100037869
22.914987138297313 322.2181487095687 0.7531579857863548
22.920214693250728 320.92545681080264 0.7523029880216966
22.925442248204142 319.20941402685696 0.7502312047802151
22.930669803157556 321.8863953583837 0.7529880584871405
22.93589735811097 321.9841414874685 0.75304980202785
22.941124913064385 324.8955976623129 0.7556609367035558
22.9463524680178 323.44291486539174 0.7539083208396637
22.951580022971214 320.6828337602318 0.7500416142419815
22.95680757792463 316.37488485214635 0.7447946749505127
22.962035132878043 315.9459168112352 0.7448893752256359
22.967262687831457 317.785199170633 0.7469150035993618
22.972490242784872 322.8181063272596 0.7535017178629382
22.977717797738286 327.87057984548034 0.7596423982724049
22.9829453526917 328.3677917318981 0.760469815986508
22.988172907645115 327.46136094075473 0.7598329876709552
22.99340046259853 322.0674789222093 0.7523528849577311
22.998628017551944 319.21968796012106 0.7491587420667565
23.00385557250536 318.1325865374332 0.7476624763166364
23.009083127458773 322.4349769590505 0.753376550936465
23.014310682412187 323.9391377359037 0.7546204694125904
23.0195382373656 324.8106729406651 0.75533043063304
23.024765792319016 323.1912209523052 0.7529445005049159
23.02999334727243 325.589594639404 0.7557257687439918
23.035220902225845 324.5853120687496 0.753949630438168
23.04044845717926 321.1696334439547 0.7508141246929366
23.045676012132674 320.39660860711496 0.7489690348789365
23.05090356708609 322.2803054203097 0.7513663397807283
23.056131122039503 323.95876536399464 0.7529103480703815
23.061358676992917 323.82394461330716 0.7533848307785453
23.06658623194633 321.5106143655465 0.7513702948367768
23.071813786899746 320.5126985759207 0.74994989854946
23.07704134185316 320.41088624605544 0.7506754052989792
23.082268896806575 319.35047513066405 0.749092191694944
23.08749645175999 316.60151540309687 0.7460040835997954
23.092724006713404 312.38422313310423 0.740379395913762
23.097951561666818 310.2115897606916 0.7371949275682412
23.103179116620232 308.5016352916537 0.7353007291576812
23.108406671573647 307.42712033287455 0.7336228095672999
23.11363422652706 307.8145886793873 0.7346283230707675
23.118861781480476 306.2989698607387 0.7326760227423676
23.12408933643389 305.8973390302834 0.7326820915054196
23.129316891387305 306.96040055001504 0.7348842102410315
23.13454444634072 309.677112974452 0.7379844446215131
23.139772001294133 308.63365878954113 0.735456429952584
23.144999556247548 307.7369897737389 0.7334766484129633
23.150227111200962 307.3210963993263 0.7322256495917104
23.155454666154377 307.74298174871103 0.7338904833422547
23.16068222110779 307.8928820953942 0.7345959641355783
23.165909776061206 306.4964953723591 0.7333548567367653
23.17113733101462 307.16248482122097 0.7337928939092585
23.176364885968034 306.0983375672166 0.7317530593443347
23.18159244092145 305.97672831234837 0.7316618899109415
23.186819995874863 306.2144591235539 0.7321246130349345
23.192047550828278 308.43021114099696 0.7352693948397518
23.197275105781692 309.8770371522724 0.7377747962168777
23.202502660735107 308.89995423099714 0.7363402128341858
23.20773021568852 307.9132582727964 0.7363283136978347
23.212957770641935 305.97886297164627 0.7338480446866932
23.21818532559535 306.29962656702196 0.7345549351261094
23.223412880548764 306.43060983303485 0.7339446622246465
23.22864043550218 307.5854833313425 0.7344672445822794
23.233867990455593 305.61324313844125 0.7318440673471411
23.239095545409008 305.89511914450475 0.7313944379698085
23.244323100362422 308.15628595574805 0.7337840571506541
23.249550655315836 308.65133197682576 0.7340377717414556
23.25477821026925 308.1332807480749 0.7337888529084057
23.260005765222665 305.8714552647531 0.7320801273705018
23.26523332017608 305.188616774243 0.7310094113220711
23.270460875129494 306.7298706753347 0.7337505297907059
23.27568843008291 308.8915091330951 0.7354141061819862
23.280915985036323 305.91949384188086 0.7306581998534736
23.286143539989737 306.06728239244194 0.7302930513489121
23.291371094943152 312.54747302486203 0.7383754856197904
23.296598649896566 319.52256019853485 0.7471756550525007
23.30182620484998 319.5325095755039 0.7464912701884342
23.307053759803395 316.82676245243425 0.7422026516170982
23.31228131475681 317.79365157496943 0.7436306881198466
23.317508869710224 321.63611175491036 0.7483783711229088
23.32273642466364 327.6148896821916 0.755883617469068
23.327963979617053 328.450542444366 0.7571297782569745
23.333191534570467 325.9384720060115 0.7543716165151727
23.33841908952388 323.86120041802894 0.752796606692873
23.343646644477296 324.49703579958134 0.7530968485276379
23.34887419943071 323.4478520987189 0.752049962277921
23.354101754384125 320.30738595251955 0.7476877903777313
23.35932930933754 321.29326659204463 0.7476164584919597
23.364556864290954 322.1447508871786 0.7480678485911851
23.369784419244368 322.426218454821 0.7479512740974483
23.375011974197783 323.13270393893976 0.7499356958638194
23.380239529151197 326.4544499995706 0.754035929981824
23.38546708410461 327.34357029438297 0.7548839039055664
23.390694639058026 328.7137654487004 0.7559754508290364
23.39592219401144 327.6871404523639 0.754110212727604
23.401149748964855 329.1538278835476 0.7563994623204573
23.40637730391827 328.1383441643445 0.7556993431800278
23.411604858871684 326.7969936212043 0.7554262612494986
23.416832413825098 326.2198786393647 0.7547655234375237
23.422059968778512 324.2333200498747 0.7517197105702608
23.427287523731927 323.05169056694143 0.7495838191775834
23.43251507868534 322.3063392276651 0.7477384732331898
23.437742633638756 322.78692913873243 0.7484217148268344
23.44297018859217 321.10725578314043 0.7466820593423776
23.448197743545585 322.7739012641396 0.7491164506808005
23.453425298499 322.27111280631175 0.7479283153968792
23.458652853452413 320.8555561136962 0.7464158862376522
23.463880408405828 321.30201437005695 0.7460655388121424
23.469107963359242 323.26396681961137 0.7487487898598714
23.474335518312657 325.63814388395105 0.7514819130968575
23.47956307326607 325.0326197020158 0.751046609252135
23.484790628219486 322.9283437294831 0.7484851209233314
23.4900181831729 322.54801970324667 0.7478132312414331
23.495245738126314 322.9124466189812 0.748034650694082
23.50047329307973 322.4846264760496 0.7469130317529494
23.505700848033143 321.7941037000761 0.7466796539953577
23.510928402986558 319.36508657253046 0.7440883984251543
23.516155957939972 313.52560912723203 0.7380574846099208
23.521383512893387 309.0969671578386 0.7329127081171656
23.5266110678468 307.68987215333016 0.7317860220882011
23.531838622800215 308.7172490461933 0.7320730522340735
23.53706617775363 310.34504644138826 0.7340025463773302
23.542293732707044 308.3968024352456 0.7309469160439257
23.54752128766046 308.2209489397933 0.73130076442871
23.552748842613873 308.4882761156028 0.730503296484473
23.557976397567288 311.7071318771882 0.7330325645638787
23.563203952520702 311.1956492538813 0.7318394940290498
23.568431507474116 308.87529994229646 0.7292554160364996
23.57365906242753 307.11592960861094 0.72719088630968
23.578886617380945 307.5458433017908 0.7272111420626878
23.58411417233436 309.45015671844357 0.7297531451351797
23.589341727287774 309.5528012981725 0.7296475812071738
23.59456928224119 309.5265025612468 0.7289278834701745
23.599796837194603 310.5620146704361 0.7301177169531395
23.605024392148017 311.5886629800825 0.7311858676682109
23.610251947101432 312.25456283349774 0.7316576314461886
23.615479502054846 311.3763543557934 0.7307501832304011
23.62070705700826 312.9257355111411 0.732356598612414
23.625934611961675 313.052551382741 0.7327310639294491
23.63116216691509 314.61765000706527 0.7326018813587787
23.636389721868504 310.10641763797025 0.726894096366921
23.64161727682192 308.96375709065353 0.725221346140122
23.646844831775333 306.53348804504304 0.721989721041776
23.652072386728747 308.4234485784499 0.7235321821518069
23.65729994168216 310.27812138341034 0.7246896914108236
23.662527496635576 313.17826752553714 0.7285410691366805
23.66775505158899 312.7537854821517 0.7288522185438097
23.672982606542405 315.3992443256338 0.7318107670268668
23.67821016149582 320.4871795982044 0.7369785990080806
23.683437716449234 325.8809864101722 0.7419018634776912
23.688665271402648 329.4837585881004 0.7458711197861548
23.693892826356063 333.3663208543123 0.7496544961112964
23.699120381309477 334.6296638296258 0.7504454362410367
23.70434793626289 337.54925414847173 0.7537485905753539
23.709575491216306 336.1682983779388 0.7519316265690095
23.71480304616972 334.7402390214534 0.7508060812246237
23.720030601123135 330.20698046718775 0.7452857386339459
23.72525815607655 327.5734181902784 0.7419769481542471
23.730485711029964 328.1667423706031 0.7424504973010101
23.735713265983378 329.19193573382194 0.7429769024362985
23.740940820936792 330.26489285668345 0.7443124979826653
23.746168375890207 333.42019183143395 0.7472678505018845
23.75139593084362 336.8282982370548 0.7513396212507645
23.756623485797036 340.2285794942912 0.7553859953945563
23.76185104075045 346.884268183505 0.7613397441380948
23.767078595703865 351.24739565746495 0.7651105765563165
23.77230615065728 355.4451187679368 0.7689150881950467
23.777533705610693 360.19480847726334 0.7745227367108123
23.782761260564108 366.42869966838447 0.781519902654377
23.787988815517522 371.0097061805077 0.785825362230784
23.793216370470937 373.7700011108009 0.7879969379674052
23.79844392542435 374.9438639726682 0.7885817411214737
23.803671480377766 375.8301217536014 0.7891010302211708
23.80889903533118 373.91131597226035 0.787550518211451
23.814126590284594 370.3403600824546 0.7837384915167098
23.81935414523801 366.42458242351154 0.780176007786842
23.824581700191423 360.992168817326 0.7737101081591445
23.829809255144838 357.65641159821337 0.7699394584098054
23.835036810098252 352.9961460172992 0.7640374337764811
23.840264365051667 347.83958873820825 0.7578089521985227
23.84549192000508 343.52586768365416 0.7529756817508249
23.850719474958495 343.4386045078313 0.75255278714657
23.85594702991191 343.46116477994883 0.7532504211545195
23.861174584865324 344.12705607489966 0.7541357428146735
23.86640213981874 342.95996370165614 0.752321811854193
23.871629694772153 342.04254626896045 0.7506056024456993
23.876857249725568 338.13644304401834 0.746201021498466
23.882084804678982 335.8465732114496 0.7429894235089262
23.887312359632396 335.93216820336045 0.7422314305998481
23.89253991458581 339.015102308227 0.7443388742873058
23.897767469539225 339.1589132898867 0.7448665552859383
23.90299502449264 337.02967196577737 0.7421945149616591
23.908222579446054 332.2137471847569 0.737091368434561
23.91345013439947 332.68646570944014 0.7375412874238909
23.918677689352883 331.9052738009861 0.7370674461598696
23.923905244306297 332.84405844369047 0.7381982468838679
23.929132799259712 336.12845262739603 0.741263414247113
23.934360354213126 337.47245838656573 0.7427729260358499
23.93958790916654 339.99695249490867 0.7449734579515713
23.944815464119955 338.9866760364038 0.7436273985403488
23.95004301907337 340.90744274557557 0.7458166382787303
23.955270574026784 340.3211065364611 0.7451630951793676
23.9604981289802 340.04190442036054 0.7455223957520717
23.965725683933613 340.78630627908933 0.7462626602223512
23.970953238887027 340.8238009793002 0.7462085216913533
23.97618079384044 340.3853425016799 0.7456237455553713
23.981408348793856 342.1726178330373 0.7471358781637017
23.98663590374727 345.969055556101 0.7517663775259469
23.991863458700685 350.85114129095456 0.7567250586885378
23.9970910136541 352.31510714270723 0.7592013003522955
24.002318568607514 352.6870692084801 0.7591565153614688
24.007546123560928 351.09365254952894 0.7569100104668105
24.012773678514343 349.1291262141944 0.7541724811995397
24.018001233467757 350.4182733321915 0.755515021731083
24.02322878842117 351.75316873872777 0.7573190284314263
24.028456343374586 353.48998984710795 0.7590602940283018
24.033683898328 359.4885142981057 0.765102875901723
24.038911453281415 363.02718570701313 0.769399805807487
24.04413900823483 364.53980006012694 0.7703959245270925
24.049366563188244 363.16026512805587 0.7693892138507746
24.054594118141658 366.92366377671766 0.7733982935097354
24.059821673095072 370.6550092536755 0.7780334416756934
24.065049228048487 369.978998546332 0.7775432420387315
24.0702767830019 370.06753314460025 0.7914153768223451
24.075504337955316 371.99982058651153 0.8032018042812578
24.08073189290873 372.93327309809746 0.8111518341253898
24.085959447862145 371.15795403349614 0.8155821774224767
24.09118700281556 367.42658324609107 0.8169513342906205
24.096414557768973 359.86461719985203 0.8136556192610208
24.101642112722388 355.20077483819426 0.8128648467188563
24.106869667675802 349.6939545860606 0.8112655283567975
24.112097222629217 346.5693231722385 0.8114685588476053
24.11732477758263 342.3827278034648 0.8104046543959433
24.122552332536046 335.94168161993565 0.8062104671618741
24.12777988748946 333.59302208997497 0.8071743262802895
24.133007442442874 334.891213701418 0.8124658642850248
24.13823499739629 334.4729008121076 0.8153164474113541
24.143462552349703 331.8642629059514 0.8154272087308677
24.148690107303118 327.3203418959634 0.813041723241041
24.153917662256532 325.01309590202817 0.8135187007802943
24.159145217209947 323.65976525191365 0.8146032880975805
24.16437277216336 324.08523011266317 0.8175345559462464
24.169600327116775 323.6515724604425 0.8208261236039166
24.17482788207019 321.8769700977829 0.8218840214625751
24.180055437023604 320.9617163700884 0.8236830756067789
24.18528299197702 319.9733211174254 0.8241424948956185
24.190510546930433 320.78801924118096 0.828377914635118
24.195738101883848 317.53316667952214 0.8270922303986895
24.200965656837262 316.90107781513245 0.8290547951185121
24.206193211790676 315.5946870987001 0.8301209285321796
24.21142076674409 315.0494410117545 0.8317744669986386
24.216648321697505 314.7066832442274 0.834881686845747
24.22187587665092 313.7256161446419 0.8361409329745351
24.227103431604334 311.6566321783833 0.8364973063236041
24.23233098655775 309.57863723305957 0.835601475358407
24.237558541511163 307.19161712914666 0.8349793207994443
24.242786096464577 309.5102370274367 0.8413824895774575
24.248013651417992 312.21598860374615 0.8474648743785825
24.253241206371406 311.5904404527682 0.848100943405971
24.25846876132482 310.5218587946928 0.8488935708123228
24.263696316278235 308.32345441077206 0.8490498798910333
24.26892387123165 305.4282314808023 0.848668453882813
24.274151426185064 307.59146461405084 0.8525291699531075
24.27937898113848 308.7872770774849 0.8547211127006225
24.284606536091893 314.63284031361843 0.8635026842183514
24.289834091045307 316.74906996917923 0.8688215495536794
24.29506164599872 316.59351961234756 0.8715724451836113
24.300289200952136 316.14586381393474 0.8726027239272706
24.30551675590555 314.52223511751697 0.8726575604796123
24.310744310858965 316.67461987885986 0.8771311836842909
24.31597186581238 318.4853745769686 0.8821483749469626
24.321199420765794 322.0883002973686 0.8895051097763267
24.326426975719208 320.69479621795153 0.8904282508464617
24.331654530672623 321.75629512924263 0.8934229515278167
24.336882085626037 325.8746100141008 0.8995288458752599
24.34210964057945 332.2569363754426 0.909023184522028
24.347337195532866 335.41397733850397 0.915667467989987
24.35256475048628 332.69916981021805 0.914336394334889
24.357792305439695 330.4906368537508 0.913718901590272
24.36301986039311 328.30238781130174 0.9128743832397177
24.368247415346524 328.27913784865314 0.9156245896921222
24.373474970299938 330.9950369491499 0.9226492391537662
24.378702525253352 332.61550464522986 0.9280070442724812
24.383930080206767 333.05570748582585 0.9311686531106114
24.38915763516018 332.818693757695 0.9316923668818172
24.394385190113596 333.34318786737236 0.9341469893084341
24.39961274506701 331.03975697878315 0.9334433499730764
24.404840300020425 328.78390005773355 0.9321383514049078
24.41006785497384 329.30408913743315 0.9356032018494426
24.415295409927253 327.26193842815246 0.933909970653218
24.420522964880668 322.06281866631025 0.9294484953567059
24.425750519834082 318.4010461049688 0.9263191610663122
24.430978074787497 320.0152394566311 0.932622535551469
24.43620562974091 326.2418631827592 0.9442832019625418
24.441433184694326 328.6818846681183 0.9496030097350188
24.44666073964774 329.96197410765666 0.9539972202022095
24.451888294601154 328.87934658519737 0.9551300587158681
24.45711584955457 330.84400585251404 0.9622149343390995
24.462343404507983 330.5370235826277 0.9633237356167828
24.467570959461398 328.75859293798356 0.9625502538201691
24.472798514414812 330.20074512778694 0.9656104465361965
24.478026069368227 327.38848005194615 0.9643658525838399
24.48325362432164 328.3255990761177 0.9683597874290465
24.488481179275055 326.9104447903418 0.9693234447029466
24.49370873422847 330.85727559709426 0.9764398996218125
24.498936289181884 334.1003321567073 0.9829250673620445
24.5041638441353 332.262021890301 0.9813788929053998
24.509391399088713 330.3261226867366 0.9811580120802352
24.514618954042128 327.5995577811326 0.979955236857698
24.519846508995542 327.2425435857126 0.9816112034814705
24.525074063948956 325.02147659787227 0.9816627626026789
24.53030161890237 324.02901655188214 0.982967096675773
24.535529173855785 325.1531457491245 0.9882064366506661
24.5407567288092 322.1878687793767 0.985135833548351
24.545984283762614 321.76525799239806 0.9866867416238825
24.55121183871603 321.75677191877173 0.9881615433000309
24.556439393669443 326.3361362310776 0.9973835566980468
24.561666948622857 328.9163849186642 1.0041894625638794
24.566894503576272 325.4131686131959 1.0016946585547122
24.572122058529686 319.8377569923177 0.9966162411074846
24.5773496134831 313.72812624769915 0.9900993514651246
24.582577168436515 313.0349755590764 0.991652512207627
24.58780472338993 315.89637614257083 0.9975520274489412
24.593032278343344 321.2104834375038 1.007404866980953
24.59825983329676 321.8312283011867 1.009846529720406
24.603487388250173 318.1549056364555 1.00699787057226
24.608714943203587 312.4305391730016 1.0003335849450312
24.613942498157 311.53569319827164 1.0019835607340761
24.619170053110416 312.6217749499709 1.0064730045333237
24.62439760806383 311.2738738101072 1.0076723024255545
24.629625163017245 314.41164893956295 1.016691991898501
24.63485271797066 316.3336248141628 1.0229935487084287
24.640080272924074 316.1225085209351 1.0256723730122712
24.645307827877488 313.59185166240076 1.0237271598810436
24.650535382830903 311.5468275773757 1.0225536339829053
24.655762937784317 310.42900010177567 1.0230988527431129
24.66099049273773 309.39951205147247 1.0233120624707492
24.666218047691146 310.19917372166805 1.026369142227839
24.67144560264456 311.52845033679006 1.0303504913943624
24.676673157597975 313.53391910626766 1.0353477590070521
24.68190071255139 313.0039746602126 1.0383237233211182
24.687128267504804 313.71114126838575 1.0448118152488175
24.692355822458218 317.6288344138223 1.053581354603862
24.697583377411632 316.6957761377954 1.0544939802127946
24.702810932365047 316.08867749198595 1.0539917871512925
24.70803848731846 313.0024810158742 1.051367129556937
24.713266042271876 309.1061869858509 1.0457821813365893
24.71849359722529 310.8783181262769 1.0519398450804007
24.723721152178705 309.5944437861551 1.0534724739275174
24.72894870713212 310.8114803775844 1.0593080103436685
24.734176262085533 306.6968017296937 1.0550302842027879
24.739403817038948 306.1622538370692 1.0553945161096503
24.744631371992362 304.94320745879287 1.0555655263339057
24.749858926945777 305.9935317980151 1.0589355938010636
24.75508648189919 303.89281769991294 1.0594586358238791
24.760314036852606 302.1736101057952 1.0599245084478484
24.76554159180602 300.10693501674126 1.0600052715489334
24.770769146759434 299.40975798285393 1.0608054400134745
24.77599670171285 299.89756901703976 1.0631930367667477
24.781224256666263 299.739077891164 1.0669001110251177
24.786451811619678 307.44872561630774 1.0848460283542758
24.791679366573092 312.005470042971 1.095766707895729
24.796906921526507 316.41413776981983 1.1044408797816312
24.80213447647992 315.20062307370205 1.1038201531113447
24.807362031433335 315.8907564083568 1.1077643805585506
24.81258958638675 314.86209430276904 1.1083282567248585
24.817817141340164 312.43549390858874 1.1061335763528517
24.82304469629358 312.62035509368826 1.1094886245948403
24.828272251246993 314.1966864746785 1.1176132794937224
24.833499806200408 313.3726406634226 1.120048386816131
24.838727361153822 313.6202859839474 1.1229080695961324
24.843954916107236 311.6165348712683 1.1201569763735408
24.84918247106065 313.8924192842626 1.1259060777416008
24.854410026014065 311.20056886591925 1.1247520007810894
24.85963758096748 317.07895625926545 1.1390070694869359
24.864865135920894 323.6322090184143 1.1540196817948563
24.87009269087431 330.03830867699116 1.1679306700995
24.875320245827723 329.63743672515284 1.1705412632679997
24.880547800781137 327.41289195800334 1.1718169590531204
24.885775355734552 329.1870734651026 1.1775307072623256
24.891002910687966 333.23395238664745 1.1872511443815008
24.89623046564138 341.42547831154303 1.2039501748855062
24.901458020594795 343.6761428072507 1.2129549544939795
24.90668557554821 342.66507398596156 1.2154591031351625
24.911913130501624 336.1302974775689 1.2068284057973278
24.91714068545504 336.5764480626217 1.2098477257796183
24.922368240408453 334.97173634783263 1.2113113763663077
24.927595795361867 336.06916776114593 1.2161726932319175
24.93282335031528 326.2312267838112 1.2008101836050995
24.938050905268696 321.1402488976869 1.192909626667603
24.94327846022211 320.4049464483027 1.1965048077974008
24.948506015175525 324.31943683320463 1.2108327514473742
24.95373357012894 324.6153708781376 1.215071863472469
24.958961125082354 323.0864943873219 1.2149016014268545
24.964188680035768 320.85409489336377 1.2128869599661134
24.969416234989183 321.73931613669293 1.2179798934895474
24.974643789942597 319.44911469200724 1.2192867324798453
24.97987134489601 314.74795807829923 1.212430287551274
24.985098899849426 314.35037688344255 1.2153218770348275
24.99032645480284 313.59817566665043 1.2156915499417884
24.995554009756255 317.91528248472093 1.2256868686770914
25.00078156470967 319.0048454851969 1.2307555059068536
25.006009119663084 320.68661895320463 1.2372550578113233
25.011236674616498 324.1147720624007 1.248259641785901
25.016464229569912 326.7947162644113 1.2563952703823984
25.021691784523327 328.68188135533444 1.262696356820633
25.02691933947674 329.25062080701724 1.2662001963408585
25.032146894430156 326.2996253024191 1.264543566046606
25.03737444938357 321.87542685499096 1.2602492346332226
25.042602004336985 320.86499012077877 1.2618946433292813
25.0478295592904 324.73119454656955 1.273005290212438
25.053057114243813 336.2926379486573 1.2985100228739037
25.058284669197228 338.8662510363253 1.308730784279183
25.063512224150642 334.5533118150667 1.3063339524826632
25.068739779104057 331.2513712371922 1.3047108548959605
25.07396733405747 329.3141645094655 1.3044546646570532
25.079194889010886 332.06499787955545 1.312192629967227
25.0844224439643 332.575588927099 1.3194098449967206
25.089649998917714 333.71760168437487 1.3255088169549756
25.09487755387113 335.76049237872184 1.3349139697684802
25.100105108824543 341.86131084901706 1.348551639231217
25.105332663777958 342.9597820470899 1.3556790903074563
25.110560218731372 345.5317745084434 1.3646474131077142
25.115787773684787 340.1235786396351 1.3584844856069513
25.1210153286382 335.5898405222077 1.351900103166244
25.126242883591615 336.6003464368085 1.3579635363347227
25.13147043854503 341.5581967300058 1.3716176082738922
25.136697993498444 350.2951252375659 1.3958718936149173
25.14192554845186 351.236564903371 1.4012748601230995
25.147153103405273 347.6802577617413 1.398826565224293
25.152380658358688 341.0983573506553 1.3881748661752058
25.157608213312102 340.6712657014106 1.393347756723816
25.162835768265516 343.95841465304903 1.4052974257149826
25.16806332321893 351.6441036043576 1.4268979916755506
25.173290878172345 355.1822688440227 1.438911633078801
25.17851843312576 351.96486168415913 1.4366220175640438
25.183745988079174 348.4257847196297 1.4338338522921519
25.18897354303259 346.86473167330206 1.4336975081736385
25.194201097986003 350.695427073677 1.4464958541233142
25.199428652939417 349.3633495074399 1.4470235250077794
25.204656207892832 344.6460576414458 1.4424927836136832
25.209883762846246 340.781273011211 1.4404050237039616
25.21511131779966 340.5093741297685 1.4444058216886864
25.220338872753075 344.21569904182155 1.4587972490702041
25.22556642770649 346.41408187509137 1.467689191985605
25.230793982659904 348.64184438206934 1.4790975693868982
25.23602153761332 349.40894123672666 1.4851758968541813
25.241249092566733 347.2107190680835 1.4865924820505312
25.246476647520147 341.0516212234866 1.4764072288230998
25.25170420247356 337.5590950658577 1.4745216632047864
25.256931757426976 335.37965678898865 1.4762398342074163
25.26215931238039 337.1887550347782 1.4862932803145843
25.267386867333805 337.36009941016533 1.4926471744589787
25.27261442228722 335.80937977235396 1.4920002958893526
25.277841977240634 335.5741167899215 1.497688902630942
25.283069532194048 336.13849587765634 1.5025237805673635
25.288297087147463 341.7786017437463 1.521281964754762
25.293524642100877 348.040270435325 1.5416264172001528
25.29875219705429 345.48308256675705 1.5455020298832693
25.303979752007706 340.6299235077302 1.5406091308159313
25.30920730696112 334.9110924566882 1.536014146365164
25.314434861914535 328.74966097573173 1.5266611866723458
25.31966241686795 327.8512914709697 1.5330452465631492
25.324889971821364 328.44067488022216 1.5395435182405048
25.330117526774778 336.22186594502614 1.5677764647477619
25.335345081728192 338.82990245937685 1.5801279972823685
25.340572636681607 335.3836085147692 1.576502616957728
25.34580019163502 334.18518789615473 1.5776923744732447
25.351027746588436 329.19057322202485 1.569239482884861
25.35625530154185 326.4289840003579 1.5692268170406938
25.361482856495265 318.6251903553645 1.554780868323511
25.36671041144868 326.2854307430961 1.578672283687806
25.371937966402093 334.5466526301611 1.6044494469655666
25.377165521355508 342.795640925817 1.6315391924887783
25.382393076308922 340.8680225623195 1.6391293882780988
25.387620631262337 332.7213845589755 1.6328699276416039
25.39284818621575 326.536286952004 1.6269739011089726
25.398075741169166 328.89616602406045 1.6380752557214011
25.40330329612258 328.87859425145626 1.6413414089965435
25.408530851075994 332.78738835290125 1.654889294687486
25.41375840602941 333.8217997719918 1.6627388104056542
25.418985960982823 338.0755084199021 1.675384069850959
25.424213515936238 338.7709051215817 1.686985163171586
25.429441070889652 332.0345166109614 1.681517324520071
25.434668625843067 333.79071719218103 1.6973684752150857
25.43989618079648 332.4964504197825 1.7042641314806748
25.445123735749895 337.3432412974356 1.7221842339721887
25.45035129070331 330.8147970582975 1.71094595955632
25.455578845656724 331.3682013028257 1.71890237144311
25.46080640061014 331.11876194074404 1.7242794930546497
25.466033955563553 339.9747140874165 1.753894780747755
25.471261510516968 352.417787638153 1.7934642576369237
25.476489065470382 358.98265628699613 1.8167015152608441
25.481716620423796 356.19002931908057 1.8274870044508473
25.48694417537721 348.61922328914636 1.814660367823445
25.492171730330625 339.6664162342139 1.800997701067462
25.49739928528404 339.4754895772854 1.802879472191226
25.502626840237454 340.924806546535 1.8135431978463996
25.50785439519087 348.5990056086525 1.8431463774858272
25.513081950144283 349.07431294616845 1.8566036694694852
25.518309505097697 356.16865029276556 1.8876104569777352
25.523537060051112 359.3872567851009 1.905653012331335
25.528764615004526 371.6639384864569 1.947191162923486
25.53399216995794 373.36072103013834 1.9599794589532653
25.539219724911355 374.915260004799 1.9773854599005574
25.54444727986477 372.94666206395226 1.9853375809045084
25.549674834818184 372.33265826022097 1.996553790843242
25.5549023897716 374.4203712152354 2.009300804719272
25.560129944725013 375.64356953313234 2.0206558344420835
25.565357499678427 374.7694916398669 2.026750978403933
25.57058505463184 375.7833382333473 2.0418658691497216
25.575812609585256 374.3945169909373 2.0503732848587704
25.58104016453867 369.24215477685965 2.050173885664532
25.586267719492085 361.3688286669114 2.041470297384768
25.5914952744455 353.95566473658914 2.0300772406371848
25.596722829398914 358.66074678653854 2.056954229423021
25.601950384352328 364.3400047138083 2.088948058689994
25.607177939305743 356.10826970061385 2.08173802598884
25.612405494259157 343.43580575552204 2.058021082448561
25.61763304921257 333.5687140665896 2.0431740615878202
25.622860604165986 335.2404601877181 2.0594468978197438
25.6280881591194 342.0361348277564 2.092175953050074
25.633315714072815 348.2288909436695 2.13105885107473
25.63854326902623 347.84185283415917 2.1452546294635026
25.643770823979644 351.07504427857396 2.1700069691194894
25.648998378933058 344.74335090463904 2.151389879758215
25.654225933886472 344.7351053501913 2.167179166095829
25.659453488839887 340.134382899033 2.1639412010172316
25.6646810437933 340.5475415556838 2.186672021249256
25.669908598746716 336.13118783047565 2.1819004635224237
25.67513615370013 325.5741286569678 2.1840899322132064
25.680363708653545 316.7202792993127 2.1667577836632907
25.68559126360696 315.3607302544564 2.1790959182358294
25.690818818560373 323.1408262593121 2.20631556956417
25.696046373513788 328.2765736729037 2.234476666611008
25.701273928467202 327.7844859212074 2.253182663856881
25.706501483420617 332.1405827622717 2.2870263398826287
25.71172903837403 330.414658342608 2.3085123453296355
25.716956593327446 330.0084444654328 2.325988438262152
25.72218414828086 326.05983831404575 2.334920195726088
25.727411703234274 325.24205264194865 2.344948857602099
25.73263925818769 326.04521885713405 2.370535948062536
25.737866813141103 329.01256507048595 2.3964034061831962
25.743094368094518 334.3255769862603 2.440167636024774
25.748321923047932 335.1186697485337 2.459770702267122
25.753549478001347 337.9885846117084 2.492167921494967
25.75877703295476 329.52324659137065 2.4842652615731073
25.764004587908175 326.1072769025416 2.4930252365787653
25.76923214286159 322.0796216393096 2.5067613862372315
25.774459697815004 325.73413146366397 2.542640491607558
25.77968725276842 335.9213297496771 2.6090566976320853
25.784914807721833 328.41522335066685 2.598403037029342
25.790142362675248 334.9884848730103 2.649937168720868
25.795369917628662 334.70850134412296 2.670617600775725
25.800597472582076 343.7136685264133 2.744261615573362
25.80582502753549 341.6929672409616 2.767281362634661
25.811052582488905 343.0569820264381 2.8080228682627197
25.81628013744232 344.73184306699955 2.842866766176172
25.821507692395734 347.2944697345309 2.8794383324066963
25.82673524734915 350.9827796332417 2.930679968556431
25.831962802302563 354.20290982091535 2.976275775152946
25.837190357255977 358.69291450956314 3.0381985659605024
25.84241791220939 352.4600050871641 3.0468976794658884
25.847645467162806 345.9136772477894 3.074888974515949
25.85287302211622 345.4234599284223 3.1068123967491847
25.858100577069635 346.4980039228555 3.16097810268745
25.86332813202305 350.6406104117948 3.2039673449287847
25.868555686976464 358.6713299855 3.2958107330295037
25.87378324192988 361.71093044126843 3.3694643352728417
25.879010796883293 362.81150561483906 3.431605308203348
25.884238351836707 364.41407532752413 3.501902540706215
25.88946590679012 367.6058334226904 3.5696880403291624
25.894693461743536 382.02544572204914 3.704873330814153
25.89992101669695 366.34231376086757 3.6787248514182838
25.905148571650365 350.49915704367726 3.6579178949324023
25.91037612660378 337.39884448133824 3.6466153321594135
25.915603681557194 341.8328173754471 3.7528504569296426
25.920831236510608 356.0621368315823 3.8972150804050525
25.926058791464023 374.23638940195775 4.091988115630548
25.931286346417437 376.018932559266 4.200679380369745
25.93651390137085 371.6783481242495 4.298535917977506
25.941741456324266 349.8414167491935 4.265169784062857
25.94696901127768 350.295291304458 4.363248496968958
25.952196566231095 340.3935278700017 4.401320499193614
25.95742412118451 343.2373346979119 4.535528675934978
25.962651676137924 329.26576735010184 4.548118472829833
25.967879231091338 333.9990784756032 4.65622119946881
25.973106786044752 352.7367127107246 4.862886235526876
25.978334340998167 360.0864660690683 4.989818685595675
25.98356189595158 356.7218032817351 5.100892181170433
25.988789450904996 335.5603237581835 5.038431901614592
25.99401700585841 331.1833648550074 5.1212215037470745
25.999244560811825 342.7982311064588 5.2453132134484255
26.00447211576524 354.9964210604401 5.446553385591278
26.009699670718653 338.0279626712366 5.389720501104449
26.014927225672068 336.4761279192885 5.520662217268411
26.020154780625482 343.881357348252 5.679617873144661
26.025382335578897 347.84204639953794 5.863369077718584
26.03060989053231 359.0034442989699 6.088202590113155
26.035837445485726 336.21257505988126 6.046263050268324
26.04106500043914 332.9264687110932 6.181854878394225
26.046292555392554 343.1225132760765 6.438539927362807
26.05152011034597 342.8096184487359 6.655339883556288
26.056747665299383 352.32866531950464 6.91959979716805
26.061975220252798 345.91037367243274 7.148908500147354
26.067202775206212 363.8556045374242 7.515953418006609
26.072430330159627 378.4061282554541 8.078335261816859
26.07765788511304 381.4464172046133 8.348847919932787
26.082885440066455 375.25279946018446 8.766913784935614
26.08811299501987 378.88063968782586 9.171308601111845
26.093340549973284 336.36465271244884 9.207132215794239
26.0985681049267 350.2718769164635 9.950510897088016
26.103795659880113 336.2822543781251 10.492261292467774
26.109023214833528 345.41455745579424 11.588518821880028
26.114250769786942 262.23135799834944 11.062879831981135
26.119478324740356 218.97251170517637 11.67047275128203
26.12470587969377 185.4044716830975 12.268620241385676
26.129933434647185 183.42129659661484 16.868861729501337
26.1351609896006 105.41973726962352 18.09065437991605
