# Supplementary material for: Unraveling metal effects on CO2 uptake in pyrene-based metal-organic frameworks
Source: Nat Commun. 2025 Feb 11;16:1516. doi: 10.1038/s41467-025-56296-w (PMC11814143; doi:10.1038/s41467-025-56296-w)
Supplement: Supplementary file 3 — Source Data [file 41467_2025_56296_MOESM3_ESM.zip › SourceCode/SuppInf/FigureS5_Ga-TBAPy_InSitu_VariableT_PXRD/Data/GaTBAPy_0015p.dat]

0.002613777476707968 9.689262432910537 3.6072035535798648
0.007841332430123905 18.640957252907025 4.716241537517415
0.01306888738353984 19.552050558284968 3.648347957829546
0.018296442336955775 19.787214486983462 2.9565762228481134
0.02352399729037171 23.223485706084134 3.127386753570423
0.028751552243787646 22.986122203896368 3.01866960697833
0.03397910719720358 25.387840318458082 2.768795809150358
0.03920666215061952 25.90607763783225 2.713335150096095
0.04443421710403546 24.232461550559417 2.3775863121572214
0.0496617720574514 22.97349598789954 2.0878380726343124
0.054889327010867336 22.384411012175878 2.1730086663494323
0.060116881964283275 21.48712041068646 2.0173534982337897
0.06534443691769921 23.371997484566915 2.09713201441655
0.07057199187111515 23.283176981651703 2.053495068638096
0.07579954682453109 19.69144944590622 1.7568045641044816
0.08102710177794703 18.768189236796896 1.6023271082387551
0.08625465673136297 19.069117810694756 1.6068659170131814
0.09148221168477891 18.106765633315234 1.484335709776043
0.09670976663819485 19.346843114222693 1.5201057024210667
0.10193732159161079 19.141250153933413 1.5089752048574951
0.10716487654502672 16.63920772803825 1.3319608538338192
0.11239243149844266 17.360215911209906 1.3607385640435443
0.1176199864518586 17.79476725255791 1.3637129024559211
0.12284754140527454 18.741535935723167 1.2804489870205817
0.12807509635869047 20.37006452318063 1.235922173654123
0.1333026513121064 20.171966385327885 1.1943971289824011
0.13853020626552232 19.125941067733745 1.1078292307882467
0.14375776121893824 18.043723377188588 1.1039761104610817
0.14898531617235417 18.63492000077438 1.1801668410435862
0.1542128711257701 20.14693595286045 1.2164080968362658
0.15944042607918602 19.044467203851873 1.1864248575221026
0.16466798103260194 21.178439053155625 1.1848340649565048
0.16989553598601786 21.539047685305786 1.1558485905500588
0.1751230909394338 21.662926464770173 1.1376838128826365
0.18035064589284971 23.528492246424427 1.1607665681330732
0.18557820084626564 22.98255176942828 1.158903892730885
0.19080575579968156 22.173844914048328 1.089571909700005
0.1960333107530975 21.53329303594845 1.0625198881325653
0.20126086570651341 20.228352127528257 1.0117064881741342
0.20648842065992934 20.948807782387625 1.0098256034559447
0.21171597561334526 21.20652145878109 1.0209596464700361
0.2169435305667612 21.327258985651252 1.0590775313978835
0.22217108552017711 19.99028011638972 1.0349923680786595
0.22739864047359304 18.1701770927122 0.9952064316025402
0.23262619542700896 18.03065620226129 0.961376658299996
0.2378537503804249 17.641454454926603 0.9162301753440892
0.2430813053338408 17.628854056195177 0.9016575626782849
0.24830886028725674 17.334358502289636 0.8803820405571328
0.25353641524067266 18.114816611402595 0.8736024295623575
0.2587639701940886 18.048465767313214 0.865979964446121
0.2639915251475045 17.979729317786926 0.8636236960083022
0.26921908010092044 17.198882879033455 0.8589107844875031
0.27444663505433636 16.776314650803638 0.8570516882680869
0.2796741900077523 17.33961711453939 0.8743565670970715
0.2849017449611682 17.299158217782274 0.8571345802426742
0.29012929991458414 17.170527380613397 0.8274994056737989
0.29535685486800006 17.51375550565973 0.812388248560255
0.300584409821416 18.428978421722135 0.812658494903841
0.3058119647748319 18.749518091385973 0.8305024668675532
0.31103951972824784 18.954459179523678 0.8445785940659327
0.31626707468166376 18.9461280744481 0.8362736838575996
0.3214946296350797 19.318688065602437 0.8330378892252627
0.3267221845884956 19.782755991934337 0.833766068329784
0.33194973954191154 19.571276821611683 0.8354405704264648
0.33717729449532746 19.989600318077837 0.8627363505175701
0.3424048494487434 18.86340127120407 0.8498295322983466
0.3476324044021593 17.795699397076064 0.824907239979366
0.35285995935557524 18.246778598148012 0.8412764881333079
0.35808751430899116 18.798742554573224 0.8313067568796243
0.3633150692624071 19.692633073090263 0.8512821222029872
0.368542624215823 18.576074488873896 0.8114603849152283
0.37377017916923894 18.5506751443444 0.7930072675693882
0.37899773412265486 17.4095425102652 0.7810479421352785
0.3842252890760708 17.14204892656085 0.8049725176843472
0.3894528440294867 17.545236111879646 0.8312036730518757
0.39468039898290264 18.193857702440425 0.8427643847462789
0.39990795393631856 19.00714719258942 0.8209019562703442
0.4051355088897345 19.62737385441912 0.8066724393414765
0.4103630638431504 20.55175180123548 0.8140401057048587
0.41559061879656634 20.181656430085226 0.7926930486182873
0.42081817374998226 20.380480671602555 0.815699176445388
0.4260457287033982 20.33289832285864 0.8258242597014421
0.4312732836568141 20.534295756253847 0.8302936599346792
0.43650083861023004 20.68213558640229 0.847565342757751
0.44172839356364596 19.755598285071297 0.8184564161152603
0.4469559485170619 18.70778536712063 0.7753240217910051
0.4521835034704778 17.789014363623004 0.7768587545640603
0.45741105842389373 17.99646263302948 0.8086457345782581
0.46263861337730966 17.986909635195566 0.8270274410166799
0.4678661683307256 18.534359269955587 0.8272614567986016
0.4730937232841415 19.395166540416795 0.814061572336179
0.47832127823755743 18.76072764343965 0.7810377033655987
0.48354883319097336 18.357169268047983 0.7423827124760997
0.4887763881443893 18.582297918762745 0.7397694544602954
0.4940039430978052 18.64612334944477 0.7272184529302591
0.49923149805122113 19.114460099118467 0.7180590215158178
0.5044590530046371 19.565980721651993 0.7362112428741033
0.5096866079580531 19.710280220821307 0.745754144915821
0.5149141629114691 18.731532807310305 0.730824473080536
0.5201417178648851 17.990769590699532 0.7169876103745395
0.525369272818301 17.09848230559544 0.6938791442971466
0.530596827771717 16.922055487753486 0.6880532101718789
0.535824382725133 18.332973684932785 0.71950331621148
0.541051937678549 18.750143552381235 0.7373023079130541
0.546279492631965 19.610879612469354 0.7517507646965478
0.5515070475853809 19.830119589798052 0.7714352013347268
0.5567346025387969 18.8488498497991 0.7499134130573576
0.5619621574922129 18.15464723587454 0.7194394891834212
0.5671897124456289 16.784069393147604 0.684603256786781
0.5724172673990449 17.17333705331823 0.6761996148734263
0.5776448223524608 17.390141389410406 0.6793749061191555
0.5828723773058768 17.71282027061652 0.6974372596687558
0.5880999322592928 18.419856117108935 0.7250106162595752
0.5933274872127088 19.124830271489504 0.7639759766143415
0.5985550421661248 19.22688182491927 0.7536241973237109
0.6037825971195407 19.99782880836147 0.7683739611299394
0.6090101520729567 20.34494263971589 0.7688277269366499
0.6142377070263727 19.52258194052271 0.7543931051314224
0.6194652619797887 19.95677121597016 0.7610303140642501
0.6246928169332047 20.21000712748736 0.7500592390008273
0.6299203718866206 20.410202916628315 0.732853222777842
0.6351479268400366 20.944676446177958 0.7426785059371233
0.6403754817934526 19.75369669155555 0.7259370751139373
0.6456030367468686 19.81031456220217 0.7219774969890748
0.6508305917002846 20.05141863951475 0.7326416210977561
0.6560581466537005 20.182899697736662 0.7230177646575244
0.6612857016071165 19.846242279802542 0.7002091430840768
0.6665132565605325 19.59486154874602 0.6864288089507072
0.6717408115139485 20.34285615058145 0.6916639407426318
0.6769683664673645 20.790056630401455 0.6979956933159416
0.6821959214207804 21.34222265683393 0.7185680604734428
0.6874234763741964 22.369902220283397 0.7423844402282409
0.6926510313276124 21.539068966960762 0.7206055601336981
0.6978785862810284 22.76584200288201 0.7281466715500404
0.7031061412344444 23.079469633553796 0.7287841001910449
0.7083336961878604 23.1178588043907 0.7205532992289816
0.7135612511412763 22.182615064583995 0.7222032682560803
0.7187888060946923 22.34359104134885 0.7407009962327581
0.7240163610481083 23.84182314337639 0.7634122126713007
0.7292439160015243 24.671124343238038 0.7832944372177184
0.7344714709549403 24.54427525720269 0.752844524374401
0.7396990259083562 23.865099035557808 0.7300587065833815
0.7449265808617722 22.3078534483632 0.7160896986804972
0.7501541358151882 21.752570476838315 0.7115608388063736
0.7553816907686042 22.61506049442291 0.7195792562959837
0.7606092457220202 24.295364134332072 0.7247444471286166
0.7658368006754361 24.947950361479585 0.7209365139508042
0.7710643556288521 27.05844041148188 0.7340384866206267
0.7762919105822681 28.738706715377333 0.764510470710264
0.7815194655356841 29.729236675397207 0.793135901809201
0.7867470204891001 31.47233428272321 0.8295770263997696
0.791974575442516 31.43960300798268 0.8346626729977779
0.797202130395932 29.86518723978144 0.8008103893325574
0.802429685349348 30.80268681158916 0.8119518733700851
0.807657240302764 31.71832280614845 0.8406815343824898
0.81288479525618 35.516789088132946 0.8988035304306592
0.8181123502095959 39.57606957507969 0.950954390827276
0.8233399051630119 40.73317441193431 0.9627078869805191
0.8285674601164279 41.97763432767279 0.9726907704692604
0.8337950150698439 43.906213088292596 1.0071270489206694
0.8390225700232599 49.555493223138846 1.0876866105403322
0.8442501249766758 55.54744283720849 1.1694331210818025
0.8494776799300918 59.94177599080405 1.2380751582317502
0.8547052348835078 65.25815752800975 1.3051184574088572
0.8599327898369238 67.33682832634928 1.3448430597357184
0.8651603447903398 65.62195735124823 1.3113557389432453
0.8703878997437557 68.0964437689132 1.3108172302680483
0.8756154546971717 69.2414552917882 1.271261533681527
0.8808430096505877 72.47277580328618 1.275558677898289
0.8860705646040037 79.53714293192282 1.33930157153705
0.8912981195574197 82.014604133925 1.3805225468162583
0.8965256745108356 83.10924122865828 1.4168420326034274
0.9017532294642516 81.38687728833658 1.4140861098603732
0.9069807844176676 77.91262163403013 1.3867876811886815
0.9122083393710836 81.07221149467637 1.437047311154446
0.9174358943244996 85.11459647291797 1.4568982471648781
0.9226634492779155 89.97813418169915 1.4736218061815685
0.9278910042313315 93.67573499689806 1.473460510176729
0.9331185591847475 91.97662253094833 1.4372232335426096
0.9383461141381635 89.20650704427636 1.4126250733749952
0.9435736690915795 93.67124296574441 1.4519658211633577
0.9488012240449955 99.99780654488201 1.4877321602275446
0.9540287789984114 103.94859768510187 1.5056741439132026
0.9592563339518274 108.48267394019715 1.541273744335506
0.9644838889052434 104.5847570893691 1.5166452651789148
0.9697114438586594 105.88024050619039 1.5429466890655004
0.9749389988120754 107.453076396257 1.5410880752182194
0.9801665537654913 107.20880413504938 1.5257574493517687
0.9853941087189073 109.50356633543629 1.5420476133385341
0.9906216636723233 108.89683808883083 1.5019210086650414
0.9958492186257393 107.18160471715328 1.4838506910624443
1.0010767735791553 107.64198397572525 1.4851916718275977
1.0063043285325712 108.96008478524925 1.4940344415643938
1.0115318834859872 110.29622067559352 1.5078972941795494
1.0167594384394032 114.80108914352797 1.5400512415845582
1.0219869933928192 117.58108381322646 1.5511138259613166
1.0272145483462352 118.75010137904371 1.5485349692832293
1.0324421032996511 117.27862710185813 1.5406393897926327
1.0376696582530671 117.79997939741112 1.5482271639158707
1.042897213206483 124.09588596865886 1.592068144680826
1.048124768159899 124.8044758810452 1.5981003062066743
1.053352323113315 130.38634108824436 1.6376094566122246
1.058579878066731 130.1505282336403 1.6255359107565952
1.063807433020147 125.80227004612152 1.5911824752940413
1.069034987973563 128.5947194171753 1.5990622055161403
1.074262542926979 127.70987539279326 1.5902896236875732
1.079490097880395 131.11230001451625 1.6102957288448168
1.084717652833811 129.90182181312755 1.607462802676515
1.089945207787227 132.49960440732806 1.628543391182378
1.095172762740643 137.89615436546308 1.6613544459914147
1.1004003176940589 135.93645131381882 1.6478029787638118
1.1056278726474749 143.35143827204635 1.6985692799301428
1.1108554276008908 149.23910171269972 1.7417471428703637
1.1160829825543068 147.1819194399205 1.7186017747662845
1.1213105375077228 147.10590881308076 1.6957706066838711
1.1265380924611388 143.20474406346156 1.6532987094362577
1.1317656474145548 140.45787902026538 1.626398938437267
1.1369932023679707 144.83521088233226 1.6682015282130271
1.1422207573213867 148.28398881419065 1.7045255045888483
1.1474483122748027 151.71689170712375 1.7252557096695023
1.1526758672282187 153.13903899296196 1.7197644662966625
1.1579034221816347 152.2161858189812 1.703221681323509
1.1631309771350506 151.95487244559126 1.687691268094988
1.1683585320884666 156.12009018158864 1.712100318455277
1.1735860870418826 155.5710467419679 1.718617514174836
1.1788136419952986 151.44878019533905 1.6877665239648518
1.1840411969487146 152.47534724722692 1.6768440064262515
1.1892687519021305 152.78839913494457 1.6852329763903142
1.1944963068555465 159.88217567892656 1.7320365771039725
1.1997238618089625 169.1845910362139 1.7788919130655783
1.2049514167623785 169.82864731716742 1.7972433408146904
1.2101789717157945 172.7684149796217 1.8218055168463143
1.2154065266692105 172.34194864437688 1.8164881078535788
1.2206340816226264 168.67949201039448 1.7944462551720437
1.2258616365760424 166.80579198909234 1.7800307489387528
1.2310891915294584 168.22922641054353 1.7776462935477089
1.2363167464828744 172.3051331993186 1.8111508868830792
1.2415443014362904 176.38537361465188 1.845668113685043
1.2467718563897063 171.9508347046463 1.8230498609370553
1.2519994113431223 166.9846923319379 1.7821636381788855
1.2572269662965383 163.02510650106532 1.724403170220494
1.2624545212499543 170.58920671818444 1.7505269339263063
1.2676820762033703 172.65879819436728 1.7553968150594341
1.2729096311567862 166.72539423888946 1.72177271441802
1.2781371861102022 160.06203760392498 1.6601053975125981
1.2833647410636182 160.87085966306537 1.6609895714535334
1.2885922960170342 159.1522525812721 1.6425415386968958
1.2938198509704502 167.346152637009 1.6954742844538977
1.2990474059238661 169.6759703328512 1.7336614282431613
1.3042749608772821 174.96122774483504 1.7744423735634656
1.309502515830698 177.90329531990162 1.7837914718000034
1.314730070784114 173.33974338217436 1.7391511045148418
1.31995762573753 175.22478883818488 1.7311325348207882
1.325185180690946 176.8450251296147 1.7378667187268535
1.330412735644362 182.25126047435222 1.7873576779832965
1.335640290597778 182.2679776814661 1.7943834161919334
1.340867845551194 182.67499693262474 1.8013999873107527
1.34609540050461 178.1340952788138 1.7680233676559372
1.351322955458026 179.2071274125727 1.7847192509578853
1.356550510411442 173.0949276540053 1.7390144164834784
1.361778065364858 167.98665314622878 1.7052425243219331
1.3670056203182739 164.5278778414689 1.6717458585826306
1.3722331752716899 170.0559537347095 1.6971502804432486
1.3774607302251058 174.0741234767386 1.722327641007247
1.3826882851785218 176.65633660598684 1.720156072013028
1.3879158401319378 182.04215820298515 1.7536703271335736
1.3931433950853538 183.7834060564313 1.7654236108391688
1.3983709500387698 186.8874770066327 1.771737862922965
1.4035985049921857 184.74759862599586 1.7455228122367534
1.4088260599456017 182.00838651475772 1.7312453887617014
1.4140536148990177 183.14425488152702 1.7602249283029099
1.4192811698524337 188.5164441709504 1.7994894746571921
1.4245087248058497 192.9057049157761 1.8163939182044713
1.4297362797592656 197.31962391067614 1.820500376803231
1.4349638347126816 196.64423267513973 1.8164245893471098
1.4401913896660976 190.08596129704108 1.78602582776601
1.4454189446195136 189.8430332298105 1.7795312726351968
1.4506464995729296 181.34114904538146 1.739280700624571
1.4558740545263456 179.04468953445868 1.7130646467952098
1.4611016094797615 179.6318841013224 1.7043022216666277
1.4663291644331775 176.21407816526178 1.6796421940342978
1.4715567193865935 178.62022836121673 1.6834615451252568
1.4767842743400095 183.79304009869094 1.7054386990152428
1.4820118292934255 191.05405667161904 1.7733405943652527
1.4872393842468414 191.36381917412155 1.7765262864641376
1.4924669392002574 191.61076125443122 1.781723133935602
1.4976944941536734 191.6664013792955 1.7818372601609405
1.5029220491070894 188.71682337264596 1.7677588019461565
1.5081496040605054 189.28847296047542 1.764201112842802
1.5133771590139213 190.21808799846448 1.7769889292714116
1.5186047139673373 185.92115516064004 1.7463507677258305
1.5238322689207533 188.1920933376369 1.7489053220115252
1.5290598238741693 199.8825584062433 1.8047517673312505
1.5342873788275853 205.3116645871776 1.813053611093717
1.5395149337810012 207.88266255042726 1.8210591340378255
1.5447424887344172 212.60039541887176 1.839684105758088
1.5499700436878332 211.31203815539644 1.8283387704941045
1.5551975986412492 210.34775669924758 1.8208592162659665
1.5604251535946652 219.9215109795332 1.8974394863174961
1.5656527085480811 217.4656810897764 1.8812033241395696
1.5708802635014971 216.1913804345585 1.885025991590753
1.576107818454913 213.6088606295941 1.868782210513405
1.581335373408329 208.9742391362556 1.8228566115069147
1.586562928361745 213.17612258737725 1.8374534528916213
1.591790483315161 214.0845068628494 1.8420877092569268
1.597018038268577 213.14189311384501 1.814431603102652
1.602245593221993 219.48482664040438 1.839046784873274
1.607473148175409 228.50636170675975 1.8914767332388494
1.612700703128825 229.30773719675824 1.880361042428449
1.617928258082241 224.42945078467505 1.8485356748325348
1.623155813035657 219.95300252822446 1.818424589042027
1.628383367989073 226.01242228804904 1.842794140823414
1.6336109229424889 232.4539362270885 1.8830381402484149
1.6388384778959049 231.85241607491474 1.8733987422329823
1.6440660328493208 230.66536224796897 1.8610000178165882
1.6492935878027368 230.9887829869428 1.8529148709217242
1.6545211427561528 228.05097732824444 1.8296835673036191
1.6597486977095688 239.79774727860828 1.8933834294405234
1.6649762526629848 254.08158289570537 1.958482674744627
1.6702038076164007 261.1836419964115 1.9777542875973069
1.6754313625698167 269.58725530644284 1.9950148743960012
1.6806589175232327 270.75966235168687 1.989522941773523
1.6858864724766487 271.76928289433886 1.9950628805412707
1.6911140274300647 271.6006597827727 1.9812199102038601
1.6963415823834807 270.00446788940206 1.95617863305377
1.7015691373368966 266.0930083187855 1.9386449703827273
1.7067966922903126 261.88647419360245 1.910065053505878
1.7120242472437286 256.51068754552784 1.883470583206979
1.7172518021971446 255.29745743186405 1.8688116615631452
1.7224793571505606 262.00963213208513 1.8830073068764186
1.7277069121039765 269.63416986085906 1.9280561463549615
1.7329344670573925 278.7469381164327 1.9713403824834441
1.7381620220108085 281.69631127894183 1.9686844352058452
1.7433895769642245 289.0312308805537 1.9746101237528366
1.7486171319176405 294.08950930532075 1.9908070919897483
1.7538446868710564 303.78358884190516 2.0259400816096487
1.7590722418244724 309.5724819924737 2.0463282015793927
1.7642997967778884 308.97692119944134 2.0601922979927476
1.7695273517313044 312.1687649002378 2.061597271993318
1.7747549066847204 307.00788943696426 2.02790048332541
1.7799824616381363 297.2183122391208 1.9775870499115953
1.7852100165915523 306.6301703056232 1.9929127628893877
1.7904375715449683 314.6675661827903 2.0200674823580367
1.7956651264983843 315.6222764981499 2.0202027022284126
1.8008926814518003 318.58119851040743 2.000344201672859
1.8061202364052162 315.3331075568491 1.9763461923128187
1.8113477913586322 319.4339666001328 1.986489830261489
1.8165753463120482 320.64064581673483 1.9631538286857912
1.8218029012654642 320.1664288274057 1.9615363549794045
1.8270304562188802 308.6500054700055 1.894419143431994
1.8322580111722961 305.76479598688695 1.8730847041565155
1.8374855661257121 308.23389843984756 1.8726455175824976
1.842713121079128 310.62797647611177 1.872214466660779
1.847940676032544 313.0897770248655 1.8725978516531017
1.85316823098596 318.51267204445793 1.8896413613094236
1.858395785939376 314.4614981854536 1.8778759017270938
1.863623340892792 319.0159251308899 1.9116403766125976
1.868850895846208 314.898938666446 1.8779844581148124
1.874078450799624 313.0006849867607 1.8477089085354759
1.87930600575304 309.2260444677403 1.819960440245731
1.884533560706456 312.233895532479 1.8173165842017822
1.889761115659872 313.20249020697594 1.822161209996049
1.894988670613288 316.27005600693957 1.8387574293128437
1.9002162255667039 323.6379914101851 1.8608899514159611
1.9054437805201199 322.61644793164794 1.840983951743656
1.9106713354735358 324.4466341577937 1.8327660380047075
1.9158988904269518 322.25149615539704 1.7997283125775663
1.9211264453803678 318.5494894050185 1.7731408483911875
1.9263540003337838 321.68856927718156 1.789144963642658
1.9315815552871998 322.71327298027956 1.8182747450417946
1.9368091102406157 317.8336878487814 1.7973180004860771
1.9420366651940317 316.3317808868064 1.7773693914584714
1.9472642201474477 308.10243420819603 1.7313740363990602
1.9524917751008637 304.9571923882677 1.6991105480083701
1.9577193300542797 302.79047236983456 1.6852905975638068
1.9629468850076957 296.97422689126597 1.6533245075421132
1.9681744399611116 296.4260873332234 1.6352089491815551
1.9734019949145276 293.81657478021583 1.6071441397401782
1.9786295498679436 291.0942347044069 1.5970913510339817
1.9838571048213596 291.9824515087206 1.5888233110386127
1.9890846597747756 290.05771639288713 1.567178042146659
1.9943122147281915 286.3435521568133 1.5482846267712254
1.9995397696816075 290.22708604398275 1.5564651019674458
2.0047673246350235 290.6300227560678 1.5605487908078124
2.0099948795884393 288.1963677928225 1.555402759535299
2.015222434541855 294.57673493512436 1.5766033371207593
2.0204499894952708 296.83327819869294 1.5813638948988848
2.0256775444486865 300.4251996890654 1.6022003349713034
2.0309050994021023 297.67620630690396 1.5818719603583804
2.036132654355518 289.15313221172585 1.540434762736382
2.041360209308934 276.9768050134056 1.488668375201309
2.0465877642623496 276.6965569348188 1.473923747980568
2.0518153192157653 273.13069887081474 1.4603129025021053
2.057042874169181 272.9484920750255 1.463938098275024
2.062270429122597 280.5169707347944 1.4993833913350267
2.0674979840760126 280.5961718038266 1.5110566936931091
2.0727255390294284 286.7870980353194 1.5438465525162275
2.077953093982844 293.38132744396063 1.5663133728839906
2.08318064893626 286.6243137989271 1.5411288346310856
2.0884082038896756 278.5429303935163 1.5021880884386754
2.0936357588430914 273.8041105834447 1.4738391669041875
2.098863313796507 272.0241979315807 1.4616481932604573
2.104090868749923 279.5130394177037 1.4918453584719267
2.1093184237033387 280.53704101765476 1.4971527133298306
2.1145459786567544 279.3816830191323 1.5053865625657186
2.11977353361017 268.0707355113001 1.457474110918318
2.125001088563586 263.4667204442907 1.4467789101178388
2.1302286435170017 268.02607353191576 1.4607804879320903
2.1354561984704175 272.27304326830966 1.4696470366956784
2.140683753423833 281.0482836702089 1.5066663828028908
2.145911308377249 282.07209586299604 1.5126740160573708
2.1511388633306647 277.3009638962593 1.4880482931553036
2.1563664182840805 280.22125444820637 1.492509436338262
2.1615939732374962 276.4200862285938 1.4716813334154677
2.166821528190912 277.61324905038833 1.4806832659329037
2.1720490831443278 285.65247867217437 1.5159807432418384
2.1772766380977435 282.8845740760185 1.5217553023042876
2.1825041930511593 285.82414687917236 1.5332196107514426
2.187731748004575 290.790023369318 1.5412023505175918
2.192959302957991 285.3682293984372 1.509512882410426
2.1981868579114066 286.18251009868953 1.5159372656046526
2.2034144128648223 287.2235920892178 1.5223376492074991
2.208641967818238 281.1113956050183 1.5069045299656942
2.213869522771654 282.22577105181864 1.5049032288316657
2.2190970777250696 282.83601681047804 1.4966385003366551
2.2243246326784853 284.7537181877097 1.507956237008966
2.229552187631901 286.4482947260014 1.503979222680327
2.234779742585317 288.2490234402043 1.5129012455353583
2.2400072975387326 284.9680386061727 1.503898284354592
2.2452348524921484 285.21058762291364 1.5075870488455145
2.250462407445564 282.17041555654583 1.4993257760037648
2.25568996239898 278.4033863121322 1.4883530226449253
2.2609175173523957 274.3265814021334 1.4711558209403048
2.2661450723058114 270.3674707861127 1.451828140419435
2.271372627259227 267.6552114151782 1.4366639688408591
2.276600182212643 267.9459181309338 1.4453207797741683
2.2818277371660587 270.91726456675946 1.4598645951007423
2.2870552921194744 269.92521039236595 1.464309988358741
2.29228284707289 274.77552122696267 1.4777824161667736
2.297510402026306 277.57212781808346 1.4809061728459056
2.3027379569797217 273.58546314697674 1.4512183981586686
2.3079655119331375 271.0305198750336 1.4374039068654243
2.3131930668865532 268.8874354496514 1.4351417234831993
2.318420621839969 268.21392519789794 1.4447865824606443
2.3236481767933848 271.8262935859315 1.466974167849676
2.3288757317468005 266.6688315035786 1.4438251051363216
2.3341032867002163 263.106490755701 1.4101663969315377
2.339330841653632 262.8411777062779 1.3947848329749117
2.344558396607048 264.2304741025373 1.4031177136989852
2.3497859515604635 270.69884283224206 1.4244880161206757
2.3550135065138793 274.2038286674185 1.4365956761775078
2.360241061467295 277.01901203505986 1.4429072651190786
2.365468616420711 279.76463702178853 1.4488142880087331
2.3706961713741266 283.1141229157057 1.45208837176332
2.3759237263275423 282.1877205640613 1.4443791624218034
2.381151281280958 278.2948939339994 1.4324473299994755
2.386378836234374 281.69947108562246 1.4536298158779664
2.3916063911877896 276.5621967294412 1.4490792455384456
2.3968339461412054 270.22723236868137 1.435240751132817
2.402061501094621 269.52429788729575 1.4235324532205023
2.407289056048037 269.39358786958326 1.4157263568042322
2.4125166110014526 266.51276357325963 1.4006225963362684
2.4177441659548684 267.53454559565733 1.4026070567505713
2.422971720908284 269.4434818082153 1.4045020149767105
2.4281992758617 272.02890048636567 1.4185423838475502
2.4334268308151157 274.9529949584799 1.4187344475511137
2.4386543857685314 280.28036513260037 1.4358540138745144
2.443881940721947 280.0505990974369 1.4259365027892186
2.449109495675363 284.24155317847305 1.4350084422260345
2.4543370506287787 282.0819000384473 1.4202638014301063
2.4595646055821945 279.63222078270286 1.385307020192151
2.4647921605356102 294.1691352234803 1.4054934066253122
2.470019715489026 307.57244129259743 1.4050890403881997
2.4752472704424417 340.862746718198 1.4632577250484728
2.4804748253958575 404.6923901816576 1.570182662683031
2.4857023803492733 510.7853507997179 1.7236203208905978
2.490929935302689 727.7753973680569 2.0286994588789806
2.496157490256105 1141.2454742121781 2.522012274307854
2.5013850452095205 1760.172143056983 3.117127075643125
2.5066126001629363 2511.487135021302 3.7218883973954333
2.511840155116352 3282.6346267723025 4.259286994314208
2.517067710069768 3918.0374648643838 4.652061636363382
2.5222952650231836 4281.351660740408 4.860753441637586
2.5275228199765993 4423.481430610288 4.9323682331465895
2.532750374930015 4343.1770188372975 4.8542874054935
2.537977929883431 4321.832786722743 4.8384105355383396
2.5432054848368466 4427.640447965007 4.907523224068913
2.5484330397902624 4714.148629444845 5.077527322527744
2.553660594743678 5163.274409841096 5.31279327322907
2.558888149697094 5701.072538940669 5.563680037140676
2.5641157046505096 6284.0159473518215 5.826233315796302
2.5693432596039254 6724.086784048645 6.022389091404806
2.574570814557341 6781.620941949988 6.0400093606198215
2.579798369510757 6365.570973739433 5.819820978412804
2.5850259244641727 5535.302577102445 5.406549805422449
2.5902534794175884 4466.192676171876 4.8558869884534
2.595481034371004 3419.2439939138903 4.271041907709616
2.60070858932442 2455.7359029580393 3.6304761426667724
2.6059361442778357 1683.9836707422044 3.0038691313194166
2.6111636992312515 1144.4782361512991 2.471106807229042
2.6163912541846672 807.5336055463266 2.077269764660364
2.621618809138083 603.0343617024492 1.8119286888063073
2.6268463640914987 496.0105379894655 1.6550342458496214
2.6320739190449145 438.6627386361705 1.5766965151935801
2.6373014739983303 399.60449384354786 1.5113253402065896
2.642529028951746 371.48304225250007 1.4624575093437608
2.6477565839051618 350.7369902085332 1.4409125328551282
2.6529841388585775 331.4690135793903 1.4049995491633303
2.6582116938119933 319.7485703266814 1.3878694559503921
2.663439248765409 309.4378131565873 1.3758038041810108
2.668666803718825 304.1165373450321 1.3671744448634182
2.6738943586722406 298.4342535145707 1.3565300243646599
2.6791219136256563 294.30807042157727 1.3456484219380096
2.684349468579072 288.9713879621867 1.3338600383208261
2.689577023532488 283.7370447141509 1.3249888519477577
2.6948045784859036 285.4621583754082 1.3339144574380886
2.7000321334393194 291.2352889162886 1.3549060512899542
2.705259688392735 297.9654845803333 1.383148707480766
2.710487243346151 299.9205076688493 1.3989926616876955
2.7157147982995666 299.9947572235733 1.4178815593200573
2.7209423532529824 299.188762441486 1.4212062874764237
2.726169908206398 297.43917076091634 1.4060363519336703
2.731397463159814 299.6087562557918 1.4127715123607152
2.7366250181132297 299.63859186895854 1.424691710925951
2.7418525730666454 292.9989714068895 1.415779551724934
2.747080128020061 287.96508810414736 1.4202507776943256
2.752307682973477 285.0526562717826 1.4129032584069614
2.7575352379268927 289.170650225586 1.421291763749089
2.7627627928803085 287.9193438216191 1.428187589176875
2.767990347833724 287.4320625468325 1.437837183638049
2.77321790278714 281.1910053924795 1.4215641010730744
2.7784454577405557 281.05959870827337 1.4283156164286417
2.7836730126939715 280.42557759661344 1.4134467890808722
2.7889005676473873 277.59914024343584 1.4067959312672838
2.794128122600803 277.5388190789962 1.4058283275373047
2.7993556775542188 280.57481729146076 1.4151720821075302
2.8045832325076345 285.48494552588244 1.4331467974891305
2.8098107874610503 290.00360160339335 1.4489312295717858
2.815038342414466 294.3678903076932 1.4779625694028442
2.820265897367882 292.9796255357584 1.4767425322333798
2.8254934523212976 290.12490510160427 1.4683169201096227
2.8307210072747133 285.12229581715354 1.4478269349815096
2.835948562228129 285.7838923405555 1.4498993181780937
2.841176117181545 284.6071870303553 1.4593658545337707
2.8464036721349606 285.84861286468583 1.4656463436757856
2.8516312270883764 284.28379160311846 1.4605216837520547
2.856858782041792 282.12969381834307 1.445890660142328
2.862086336995208 281.1954656597438 1.4399190077307384
2.8673138919486236 282.6795932384147 1.4579582806811213
2.8725414469020394 281.0938444923765 1.4458889765496998
2.877769001855455 285.4117251267301 1.4644449650675673
2.882996556808871 279.8255555157787 1.4564636027406035
2.8882241117622867 277.18423450846444 1.450905998593119
2.8934516667157024 279.03734253946277 1.4598927587592032
2.898679221669118 281.94302542603907 1.4668413659223178
2.903906776622534 286.65603572683733 1.4640059446593068
2.9091343315759497 297.6359535519432 1.5003917487714917
2.9143618865293655 296.4940541393613 1.4975210605692735
2.919589441482781 290.93399668949127 1.4786257274142778
2.924816996436197 284.07054992989777 1.459136848958383
2.9300445513896127 289.6062623911214 1.4668463774108667
2.9352721063430285 295.2553412289451 1.481481134253304
2.9404996612964442 300.30914659680195 1.4864283982737985
2.94572721624986 300.7894906844734 1.484617147969213
2.9509547712032758 293.9187037902018 1.4719242511690012
2.9561823261566915 283.71904088491937 1.4370605844502249
2.9614098811101073 274.3781910846724 1.3946321307071985
2.966637436063523 274.1691830960847 1.3933489266125145
2.971864991016939 280.0018083168442 1.4136404505294267
2.9770925459703546 280.6957148147436 1.4063304790680127
2.9823201009237703 285.91850671897726 1.4181635189709727
2.987547655877186 291.0067606489593 1.415603047122957
2.992775210830602 289.21878376040405 1.4014840957110652
2.9980027657840176 288.04924214561225 1.3925649294043303
3.0032303207374333 284.5891042547334 1.3767680742811772
3.008457875690849 283.51849069054674 1.3673621600483032
3.013685430644265 284.29476919932193 1.3599847718836657
3.0189129855976806 283.9472334927717 1.352499176971774
3.0241405405510964 289.82010857643786 1.3688280266409039
3.029368095504512 295.2704783808231 1.3730268520362152
3.034595650457928 292.5212591546811 1.3501038444605045
3.0398232054113437 292.73238838025634 1.3435226970390992
3.0450507603647594 293.73504249043316 1.3506124754022564
3.050278315318175 297.46529634376395 1.3699593678295843
3.055505870271591 303.4669796673782 1.385993734242373
3.0607334252250067 307.27795214959366 1.3887551119879755
3.0659609801784224 315.22767524235144 1.3999630653746602
3.071188535131838 322.5410216805385 1.411322767662939
3.076416090085254 327.39973533603336 1.406447075090227
3.0816436450386697 329.88098512659604 1.388948520545214
3.0868711999920855 330.8558825163084 1.3743057200310371
3.0920987549455012 342.42824601633424 1.3911061387520678
3.097326309898917 356.6833417393714 1.4179417006587145
3.1025538648523328 370.50785879922154 1.4392420731252102
3.1077814198057485 383.1128960721853 1.4579582414794636
3.1130089747591643 390.31632762677344 1.4543269347816354
3.11823652971258 402.54726785016214 1.4690756487339425
3.123464084665996 421.00019321257776 1.4921466888566415
3.1286916396194115 445.5707313845366 1.5273929201390806
3.1339191945728273 463.289478582983 1.5439834692755607
3.139146749526243 493.18946916538334 1.5906288662214263
3.144374304479659 523.9345922200555 1.6409573050050574
3.1496018594330746 548.4572754407726 1.6780073552774095
3.1548294143864903 577.4077373883417 1.722843692869714
3.160056969339906 599.3187856592987 1.7465730267805264
3.165284524293322 624.8742521905874 1.7766920805575614
3.1705120792467376 659.2016239676568 1.819008978877456
3.1757396342001534 699.592692841096 1.8712081205371076
3.180967189153569 727.6278594950472 1.9081247571483477
3.186194744106985 748.3260879965867 1.9354007945439182
3.1914222990604006 755.0439916879986 1.9392032746095227
3.1966498540138164 752.4270462322722 1.9375878205648196
3.201877408967232 738.5815215544774 1.9174191101617233
3.207104963920648 716.7233277458565 1.8838275409647465
3.2123325188740637 679.5775163600673 1.8294958836284645
3.2175600738274794 649.6491998584715 1.7896574648732002
3.222787628780895 603.7090159933402 1.720845898390409
3.228015183734311 571.174629816204 1.6756064189332884
3.2332427386877267 535.4708807073207 1.6178583568659692
3.2384702936411425 509.5364189702349 1.5780498520927575
3.2436978485945582 489.1640859362786 1.5474544286053549
3.248925403547974 464.54904901730873 1.5086491217212732
3.2541529585013897 449.99434202236 1.4859794784147422
3.2593805134548055 434.3603036812584 1.4548365662900649
3.2646080684082213 428.95532927895914 1.4453388020044955
3.269835623361637 439.2908217487918 1.460880055056428
3.275063178315053 452.9149187070009 1.48353866347042
3.2802907332684685 471.7573447059634 1.5074703549835893
3.2855182882218843 492.5566795556769 1.532896828604701
3.2907458431753 515.1416828948653 1.5667651865070191
3.295973398128716 537.9838621262102 1.5973347575884724
3.3012009530821316 559.3053429205245 1.6256788698436646
3.3064285080355473 567.3124541802827 1.6339332415611356
3.311656062988963 563.3283331681629 1.6282950512446024
3.316883617942379 545.2689968198687 1.6059307476997184
3.3221111728957946 515.0159333755203 1.5652458385477928
3.3273387278492104 481.50029241325393 1.5103327197884608
3.332566282802626 447.47126765993033 1.457783425622508
3.337793837756042 420.29366553951405 1.4279252408791865
3.3430213927094576 392.67002500607737 1.402554663319387
3.3482489476628734 364.55913939274103 1.3748495525398938
3.353476502616289 338.86669756703276 1.3369140111775648
3.358704057569705 316.16626391066785 1.296444449276502
3.3639316125231207 300.23090339130425 1.2731558186672354
3.3691591674765364 290.7065891421595 1.2548111423706676
3.374386722429952 284.7505896350995 1.2552361615737462
3.379614277383368 277.57656516040976 1.2476012971556532
3.3848418323367837 276.6179134769171 1.2560674012562798
3.3900693872901995 273.83168559628695 1.2628692896303821
3.3952969422436152 268.43343914273436 1.2546976720225924
3.400524497197031 267.57360393674173 1.2613092644368864
3.4057520521504467 259.0338895981577 1.2349073275670783
3.4109796071038625 256.17620468652734 1.2354296400384532
3.4162071620572783 257.4501002266549 1.2442562673952646
3.421434717010694 258.7844213611686 1.2449346464963311
3.4266622719641098 264.6018805040713 1.2667730556358732
3.4318898269175255 270.5123848130164 1.2723959220346295
3.4371173818709413 264.476396007612 1.255021566337771
3.442344936824357 260.6857959978238 1.2474934065617613
3.447572491777773 258.38627912740816 1.2403806428778381
3.4528000467311886 257.70369498140883 1.2345908066544469
3.4580276016846043 252.30725012507108 1.2178859143470524
3.46325515663802 251.3497443464385 1.2125713237684068
3.468482711591436 246.77374072793614 1.1961521489807312
3.4737102665448516 245.88359714490517 1.1905799817467233
3.4789378214982674 248.8987274505679 1.1900083258000793
3.484165376451683 252.23799147702184 1.1969056541730225
3.489392931405099 261.0390404053569 1.227088321093793
3.4946204863585146 262.62357161688357 1.2287860825666335
3.4998480413119304 269.91563817842103 1.2407656965311282
3.505075596265346 269.32167192353774 1.2270383313219368
3.510303151218762 273.62011633651264 1.2349504366526993
3.5155307061721777 278.8202870093487 1.238241326700433
3.5207582611255934 276.8486008492619 1.2352122520724573
3.525985816079009 284.88022858259245 1.2371742719684458
3.531213371032425 293.72961015389825 1.2473368565234624
3.5364409259858407 302.47741191684963 1.2500786609607424
3.5416684809392565 313.648978898025 1.2567104250878272
3.546896035892672 326.99571559572274 1.2656439998683189
3.552123590846088 361.0664828227862 1.315753449293527
3.5573511457995037 427.9148839031557 1.4190390443938097
3.5625787007529195 547.6703326911376 1.593665909761554
3.5678062557063353 781.6546754921275 1.8972897256928039
3.573033810659751 1296.4324495168714 2.4391245050501955
3.5782613656131668 2387.928754422224 3.309627558225754
3.5834889205665825 4521.742904428545 4.553744699492862
3.5887164755199983 7829.18872822805 5.991664038711762
3.593944030473414 11846.952371847332 7.329171779322134
3.59917158542683 15193.071839521972 8.26261596926546
3.6043991403802456 16977.339525646883 8.71022615994863
3.6096266953336613 16673.37537371148 8.6191064015036
3.614854250287077 14613.602977542536 8.067279150566604
3.620081805240493 11504.715060506724 7.1482674171874905
3.6253093601939086 8219.7183987488 6.013608106344992
3.6305369151473244 5538.88297906727 4.926997211696962
3.63576447010074 3477.197014973452 3.8988280024736364
3.640992025054156 2246.792358046209 3.143232636898128
3.6462195800075716 1409.0003041840457 2.486667847397396
3.6514471349609874 944.4372722220049 2.0315327500019147
3.656674689914403 693.2369610119034 1.7348800473977115
3.661902244867819 562.1876162615766 1.562972028807057
3.6671297998212347 480.3820076746624 1.4456106731570901
3.6723573547746504 434.2002478754428 1.3857361420207162
3.677584909728066 398.43359313627946 1.334886659967704
3.682812464681482 371.36450695413373 1.297890044221499
3.6880400196348977 351.61634501112434 1.2719815739125713
3.6932675745883135 337.05918460287864 1.2534765591956025
3.698495129541729 322.2142976269964 1.2254095192306957
3.703722684495145 316.8648520118822 1.2262811688840192
3.7089502394485607 310.3519923791575 1.2136746712894424
3.7141777944019765 306.47261853038503 1.2055624711193829
3.7194053493553922 300.810811996108 1.1900538255605073
3.724632904308808 297.99407657792574 1.1852942002353548
3.7298604592622238 292.4732150332975 1.178314637169821
3.7350880142156395 290.4158232671244 1.177125418285331
3.7403155691690553 287.5163255734117 1.1736218506841747
3.745543124122471 290.4587749870606 1.185857735298465
3.750770679075887 287.50787109512385 1.1780628373811033
3.7559982340293026 285.7654762497685 1.1725642549891149
3.7612257889827183 285.29781753171255 1.1681621848915966
3.766453343936134 281.74756608821997 1.159173921101534
3.77168089888955 287.0083887813945 1.1656163806842899
3.7769084538429656 284.6690732864866 1.1518560361932302
3.7821360087963813 286.3547182348722 1.1489686271599997
3.787363563749797 289.5256462787144 1.1468771967590297
3.792591118703213 295.5754214928965 1.1493980855581827
3.7978186736566286 303.7680864184722 1.1596066486008298
3.8030462286100444 313.0516329133388 1.169626512627173
3.80827378356346 322.37148101854217 1.177856122864159
3.813501338516876 326.8138761633543 1.1770687376082662
3.8187288934702917 329.5437252664823 1.1792160984748314
3.8239564484237074 327.7516318131412 1.1773568582296243
3.829184003377123 332.0890291710563 1.1884647450868142
3.834411558330539 332.3528426787843 1.1923984962805199
3.8396391132839547 332.46409515694256 1.1902051276791161
3.8448666682373704 336.35826831876835 1.1981920942742117
3.850094223190786 340.0542879391207 1.2057506765553143
3.855321778144202 343.10596443629714 1.217821358209955
3.8605493330976177 347.125653147416 1.2289973672871417
3.8657768880510335 346.91030167552094 1.2203948475257427
3.8710044430044492 344.29786075474175 1.2112600986218574
3.876231997957865 349.97214756645934 1.2153788562429655
3.8814595529112808 350.60679860832846 1.2133922508835673
3.8866871078646965 351.3263507595176 1.2163870678792659
3.8919146628181123 350.3574334829679 1.212551635114517
3.897142217771528 351.38438223288 1.2163654964859694
3.902369772724944 351.2169266724284 1.2123775193789248
3.9075973276783595 352.9460281422844 1.2112625391920313
3.9128248826317753 354.8545292949941 1.2099130855667035
3.918052437585191 350.7920098860005 1.1976904526975136
3.923279992538607 348.6837940875829 1.189367892206175
3.9285075474920226 351.7658990430211 1.193376190855334
3.9337351024454383 359.720918198169 1.208156038248877
3.938962657398854 372.593218400566 1.2328407540819684
3.94419021235227 380.29747181464154 1.2416723605485138
3.9494177673056856 387.80515293315267 1.249564395352121
3.9546453222591014 393.746185771941 1.2537320320840954
3.959872877212517 399.23482788392914 1.2582410531138841
3.965100432165933 410.4040795554855 1.2714288937361042
3.9703279871193486 428.3841373867393 1.2971373818493734
3.9755555420727644 455.6961412748426 1.3344550795469459
3.98078309702618 482.60863954153854 1.3740130537787436
3.986010651979596 505.4713192096883 1.40059718558237
3.9912382069330117 528.7733994940878 1.4311010987900752
3.9964657618864274 553.2719978796079 1.4611918510069755
4.001693316839844 587.297328443702 1.5032218948539235
4.00692087179326 630.0000369709078 1.5544118990062799
4.012148426746676 674.2038095636915 1.6149008945536703
4.017375981700092 720.8190150525854 1.6908420372818163
4.0226035366535084 789.6065156190409 1.7810118612989043
4.027831091606925 863.2112608189062 1.8686346889062737
4.033058646560341 948.8928519893784 1.9638790928702419
4.038286201513757 1048.8931316053686 2.0615998170615586
4.043513756467173 1163.7306804358795 2.1753130043325615
4.0487413114205895 1290.0696864135164 2.2890217748765895
4.053968866374006 1443.1536994281446 2.4222322658518403
4.059196421327422 1609.8677772851565 2.5635897906904934
4.064423976280838 1800.975104725796 2.716406063128048
4.069651531234254 2015.7241857231238 2.869195039938603
4.0748790861876705 2237.4554933011877 3.0213076318291656
4.080106641141087 2470.27663837499 3.1702874527200717
4.085334196094503 2694.9074963621556 3.3069906097125688
4.090561751047919 2910.86050968301 3.448217888261081
4.095789306001335 3083.703865159361 3.553408972515907
4.1010168609547515 3232.616330654854 3.6627338206804843
4.106244415908168 3244.3892170786357 3.6691847512882094
4.111471970861584 3173.2250577720465 3.627613192096043
4.116699525815 2977.9621047337614 3.495796091992548
4.121927080768416 2763.157396141899 3.324798553770786
4.1271546357218325 2524.250481233728 3.1460285354834983
4.132382190675249 2275.040536345148 2.9767635341626186
4.137609745628665 2032.8746339943252 2.810644635470014
4.142837300582081 1784.2735591238725 2.627438117113542
4.148064855535497 1557.8983665886192 2.454274865978265
4.1532924104889135 1348.240829888563 2.276124531011046
4.15851996544233 1165.8582168843295 2.1106205105562577
4.163747520395746 1016.17689056852 1.9648666913329513
4.168975075349162 893.3780545491198 1.8407343618607546
4.174202630302578 793.8808158903835 1.7335730658565578
4.1794301852559945 710.9471839991778 1.6435074349939125
4.184657740209411 631.4740994285372 1.5455240870752842
4.189885295162827 566.1560336648579 1.4618298478866478
4.195112850116243 513.3066001526535 1.393085740628413
4.200340405069659 469.77843479113983 1.3335209813039777
4.2055679600230755 434.2480602623036 1.2839642307629102
4.210795514976492 409.0941294146087 1.2535493614123678
4.216023069929908 387.19424520695156 1.2231512084183214
4.221250624883324 370.03825118154487 1.2000867180764356
4.22647817983674 353.1320969437116 1.1772490942135987
4.2317057347901565 340.9111143672106 1.15903259617262
4.236933289743573 326.4220394091768 1.1383358005246629
4.242160844696989 314.28134771361306 1.1229852544284462
4.247388399650405 298.64155816909397 1.0976485646190153
4.252615954603821 288.10758620535717 1.084068210196301
4.257843509557238 283.37981173294236 1.0779883212781094
4.263071064510654 280.4423645961674 1.075262524907093
4.26829861946407 274.2534525197292 1.0637204944558856
4.273526174417486 267.81395930293485 1.0498278937403704
4.278753729370902 265.36737668716444 1.0439755453269324
4.283981284324319 262.3778712762737 1.040735606294239
4.289208839277735 262.0235195642409 1.043824122952714
4.294436394231151 261.42936063082664 1.0462193130756061
4.299663949184567 262.20595561175963 1.0508785802918283
4.304891504137983 264.4224042534883 1.0617173350869415
4.3101190590914 267.5731782487807 1.070983055750319
4.315346614044816 262.88433097739573 1.0571713330469354
4.320574168998232 255.3357903042925 1.0336156128346263
4.325801723951648 249.11472171767335 1.0160969979022052
4.331029278905064 246.14711142324163 1.0134548033360236
4.336256833858481 251.18843216733634 1.024678493555716
4.341484388811897 255.84511946623977 1.036061669825944
4.346711943765313 254.83376192579576 1.0351944060449378
4.351939498718729 256.6058469716413 1.0438022577502704
4.357167053672145 254.65190664107487 1.0437607049242235
4.362394608625562 251.09936615936124 1.0354490660498217
4.367622163578978 249.64563172898087 1.0273216542454668
4.372849718532394 246.87481378725047 1.018601171214076
4.37807727348581 244.31312028976785 1.0126939212551798
4.383304828439226 245.28150573141713 1.0154442234194287
4.388532383392643 247.00581720710403 1.021666625395794
4.393759938346059 245.26169498820948 1.0177085504744545
4.398987493299475 242.3599462060663 1.012475916270623
4.404215048252891 236.68760630682368 0.9973398534414313
4.409442603206307 232.32055790504376 0.9935677241364177
4.414670158159724 231.8222278350211 0.9956085483903573
4.41989771311314 230.9357741084219 1.0062274643610145
4.425125268066556 228.5555156479165 1.010987968548428
4.430352823019972 227.45161217676244 1.015877004286879
4.435580377973388 227.0877474779408 1.0164555894683136
4.440807932926805 228.0016479083597 1.0160423333796111
4.446035487880221 231.01991678607646 1.0298731724686092
4.451263042833637 225.70971899343795 1.0101668741744998
4.456490597787053 222.10833090577407 0.9994221016384081
4.4617181527404695 218.9892377466366 0.990569575304941
4.466945707693886 219.64118011164277 0.9927526584419202
4.472173262647302 224.892210391322 1.0022365784975493
4.477400817600718 230.22845391162645 1.0090092642900508
4.482628372554134 233.33841260322114 1.011146877075198
4.4878559275075505 236.17340719249805 1.0181679078366692
4.493083482460967 231.54603008450178 1.0111016265348387
4.498311037414383 227.15165915888971 1.0031547518599169
4.503538592367799 225.28882663702592 1.0000429329361027
4.508766147321215 221.8087133709329 0.9863903125588788
4.5139937022746315 217.0521598477513 0.9762878252319905
4.519221257228048 215.5810314328007 0.9738169538510584
4.524448812181464 214.00510595961833 0.9664545664970405
4.52967636713488 218.12115069074002 0.9915407888980048
4.534903922088296 219.6425146538721 0.9926126471586345
4.5401314770417125 221.761002678387 0.9944911471851238
4.545359031995129 219.9293436040079 0.9907298596733993
4.550586586948545 222.25858827375268 1.0009550691979787
4.555814141901961 221.04124336775544 0.9957207116016876
4.561041696855377 215.9333393925397 0.9805333480081927
4.5662692518087935 211.78953684140814 0.95926424996174
4.57149680676221 210.0064472489568 0.9406965350923053
4.576724361715626 211.062549734789 0.9399647254739478
4.581951916669042 217.85427486737424 0.9590347681631081
4.587179471622458 219.90652958618082 0.9694082280288807
4.5924070265758745 223.51009287369308 0.9883359413202515
4.597634581529291 223.56888995695624 0.9958006150072954
4.602862136482707 217.56232675501454 0.9833592390879957
4.608089691436123 217.60151308066276 0.9887182923503302
4.613317246389539 219.17839689350205 0.9914851085885433
4.6185448013429555 221.31819125247316 0.9868732580429598
4.623772356296372 222.00495024158084 0.9831094109306712
4.628999911249788 224.04276427183308 0.9893292270881441
4.634227466203204 218.62970257148706 0.9783929179361224
4.63945502115662 216.67348661338139 0.9765832116741359
4.6446825761100365 214.2367081277511 0.9681769938957181
4.649910131063453 215.68597772288524 0.9728787712134405
4.655137686016869 219.48388900956223 0.9791304826202161
4.660365240970285 215.97200777400923 0.9733592586349848
4.665592795923701 209.70883694601883 0.9545445615424402
4.6708203508771176 210.51699073401775 0.9562806901371362
4.676047905830534 213.31805846196363 0.9626351228494627
4.68127546078395 219.0327302197732 0.9729713621314385
4.686503015737366 221.5331234703313 0.980863799762761
4.691730570690782 213.95252628146014 0.962576929957456
4.696958125644199 210.06323890394518 0.9522483176360756
4.702185680597615 211.87586168155315 0.9554822297076855
4.707413235551031 216.21879969463865 0.9625956150491418
4.712640790504447 219.83800964329032 0.9703887892640478
4.717868345457863 220.95260703843894 0.9746066578536655
4.72309590041128 219.17594830188628 0.9698901050419779
4.728323455364696 216.40497691843836 0.9696186609104832
4.733551010318112 219.5975505340146 0.97789508086297
4.738778565271528 220.70011921910054 0.9767451271103823
4.744006120224944 221.620342383386 0.9769663030201494
4.749233675178361 220.3243473536851 0.9759075061626996
4.754461230131777 217.92785040289863 0.9711882615582612
4.759688785085193 213.57847019126552 0.9616767825835991
4.764916340038609 214.59224399963347 0.9632363702437851
4.770143894992025 215.54403211246048 0.9595849100845675
4.775371449945442 218.38960667606204 0.9629433305430685
4.780599004898858 218.68871218390134 0.9550786538924619
4.785826559852274 217.52548841218965 0.94801225672044
4.79105411480569 210.68553547400833 0.9248977522923787
4.796281669759106 210.77798849843865 0.9251591922137539
4.801509224712523 210.85493291152525 0.932754563908893
4.806736779665939 212.43444165668896 0.9454948960060718
4.811964334619355 212.09303467763402 0.949691405663516
4.817191889572771 212.47518308188992 0.9572298093820992
4.822419444526187 214.2479574638902 0.961114173372338
4.827646999479604 216.35954056296612 0.9600734479186569
4.83287455443302 215.21566023810092 0.9484203364691262
4.838102109386436 216.80089834102324 0.9438441422450963
4.843329664339852 217.13573544584378 0.9398681135986809
4.848557219293268 215.03911946517795 0.9356591036434191
4.853784774246685 213.88846030982637 0.9382899393025212
4.859012329200101 213.97192812750558 0.9335123825418594
4.864239884153517 217.8243557284509 0.9354701189103999
4.869467439106933 219.13020142866728 0.937499147543845
4.8746949940603495 218.50821943919425 0.9371428524402443
4.879922549013766 217.10238678370888 0.9421543825452563
4.885150103967182 218.9873051268159 0.9477555001479343
4.890377658920598 224.10149997293115 0.957624023645571
4.895605213874014 220.55056429119315 0.9397649495120687
4.9008327688274305 218.9297028072517 0.9326382167255772
4.906060323780847 213.26076249139754 0.9163512123615057
4.911287878734263 212.07419029351482 0.9099989855400759
4.916515433687679 210.7840824264304 0.9046182295587438
4.921742988641095 210.71003687172276 0.9030253870385743
4.9269705435945115 214.30229449945267 0.9114882741739101
4.932198098547928 218.1550798389845 0.9205355004674238
4.937425653501344 222.14081115365158 0.9251121920590514
4.94265320845476 221.86738338049216 0.9297386537818919
4.947880763408176 222.68379171328078 0.9320586008964927
4.9531083183615925 220.5317467286805 0.9307496969033917
4.958335873315009 219.54084540023626 0.9322784142900221
4.963563428268425 223.79473001743497 0.9323495854822638
4.968790983221841 230.58866249617986 0.9352011606660637
4.974018538175257 234.51222818194304 0.9331574768882408
4.9792460931286735 240.4995434729496 0.9427389709844812
4.98447364808209 243.65150475723937 0.9465357408014947
4.989701203035506 253.2854039830409 0.9627635376087048
4.994928757988922 262.11604752423193 0.9677981271635129
5.000156312942338 277.47911558920686 0.9774084538305245
5.0053838678957545 307.9181940996751 1.003568972850079
5.010611422849171 368.82133788192004 1.078514748230547
5.015838977802587 479.05844548545497 1.2120115517491798
5.021066532756003 644.9414843604951 1.3953656713178328
5.026294087709419 870.5591213008065 1.6147054490194614
5.0315216426628355 1122.599781026366 1.8290772537871869
5.036749197616252 1360.8389746317284 2.0146665227671274
5.041976752569668 1548.0250461566386 2.149443979435142
5.047204307523084 1661.8800787677712 2.227420663021571
5.0524318624765 1681.622024322325 2.238292464415622
5.0576594174299165 1642.2113361284935 2.208779824532842
5.062886972383333 1552.7515515502123 2.145979636486264
5.068114527336749 1432.9863230848491 2.0617781067061967
5.073342082290165 1315.9067396684063 1.9765257017680304
5.078569637243581 1194.1450686341668 1.8819744691628169
5.0837971921969975 1101.0755596347713 1.807789186121084
5.089024747150414 1019.9294255692537 1.7396793747092907
5.09425230210383 958.1334708905949 1.6850612544472947
5.099479857057246 923.5114830040793 1.6557747947563306
5.104707412010662 899.3712725663808 1.6325760447631912
5.109934966964079 890.571573377455 1.6245277276918242
5.115162521917495 887.8744025420067 1.619186407551064
5.120390076870911 899.6930651321346 1.629631700552237
5.125617631824327 923.6977196649979 1.649488646104499
5.130845186777743 948.5449453176196 1.6690392789020345
5.13607274173116 985.3906866219763 1.7009830793338823
5.141300296684576 1020.294464099335 1.7290480449912742
5.146527851637992 1048.8435684884023 1.7517506642143434
5.151755406591408 1072.0014434325626 1.7698181634293857
5.156982961544824 1073.6392800680796 1.7697237190020485
5.162210516498241 1054.2565194875667 1.7534416012660332
5.167438071451657 1011.5085742843136 1.7172868864565942
5.172665626405073 942.9569898228218 1.6585378896772875
5.177893181358489 852.4396069703902 1.5753165366462176
5.183120736311905 745.6008834351326 1.4719856407238283
5.188348291265322 637.936808997354 1.3622054038391818
5.193575846218738 540.1015017354392 1.2574108190587407
5.198803401172154 461.49637029465566 1.1719919406360984
5.20403095612557 405.01674310277286 1.1119285830699657
5.209258511078986 357.7703204662134 1.0552324662243922
5.214486066032403 322.71012439436174 1.012934522669603
5.219713620985819 297.8522371586976 0.9812346895593316
5.224941175939235 280.0215783628007 0.9546972780344509
5.230168730892651 269.85846965918336 0.9459895873063885
5.235396285846067 263.1374558580501 0.9393425804449773
5.240623840799484 258.83464592692326 0.933531215080856
5.2458513957529 251.04811731580384 0.925177103639725
5.251078950706316 245.18781978420293 0.9158438011834533
5.256306505659732 243.64050722863814 0.9179191375006553
5.261534060613148 244.36586190121818 0.9195203682181725
5.266761615566565 243.73250285868767 0.9146182243869359
5.271989170519981 244.7574707493661 0.9159176311865834
5.277216725473397 243.18143344571558 0.9126608873297959
5.282444280426813 240.3178328309106 0.9065188685466316
5.2876718353802294 239.5263188560974 0.9067434686620807
5.292899390333646 234.66858174257428 0.8985931267023028
5.298126945287062 228.62433487813655 0.8892457047990331
5.303354500240478 226.29229600731654 0.8900878229972191
5.308582055193894 223.60200944603488 0.8914133429699828
5.3138096101473105 223.8142992907934 0.8943698133964518
5.319037165100727 226.2877402360001 0.8959725431819124
5.324264720054143 224.4806178484878 0.8897856192535502
5.329492275007559 221.55905535071753 0.883598466021791
5.334719829960975 220.37563998747268 0.8795888871152918
5.3399473849143915 218.09754506521895 0.8776166936862005
5.345174939867808 218.7305225020536 0.8850828830403644
5.350402494821224 222.13401026425026 0.891757543640503
5.35563004977464 221.97494654733927 0.8906890328632289
5.360857604728056 225.68100971590496 0.893593208138174
5.3660851596814725 229.56328989429636 0.8975865828914343
5.371312714634889 232.88204794707062 0.9036014309156178
5.376540269588305 234.84107284534554 0.9017511521016927
5.381767824541721 233.14840193207777 0.8984999579682513
5.386995379495137 231.72505717525647 0.8929876605771465
5.3922229344485535 231.27295834170081 0.8886690318632829
5.39745048940197 228.52446494797812 0.883240157093869
5.402678044355386 232.24640253630807 0.8884041933713032
5.407905599308802 234.3548770313415 0.8904513673204902
5.413133154262218 238.55114430809434 0.8925689303391059
5.4183607092156345 241.6530886780635 0.8928801938006072
5.423588264169051 240.15216573073096 0.8843539384648539
5.428815819122467 240.35537353388267 0.8812973802822143
5.434043374075883 238.73279068558892 0.878474213544313
5.439270929029299 234.3705133725598 0.8708730207749594
5.4444984839827155 233.92508540696426 0.8717401925594287
5.449726038936132 234.08156739435324 0.87652949309918
5.454953593889548 234.9911083419243 0.879610739916706
5.460181148842964 233.31211771914053 0.8796668758882555
5.46540870379638 231.6936923768857 0.8813082843943962
5.4706362587497965 227.9952478626639 0.8751307414849143
5.475863813703213 226.2363675943541 0.876093347341538
5.481091368656629 228.9600372037243 0.8799438342092643
5.486318923610045 226.34001849613247 0.873812815892503
5.491546478563461 226.11626519850708 0.8703369665077352
5.4967740335168775 229.03391349525413 0.8740424652589384
5.502001588470294 226.69562275852928 0.8714602641280141
5.50722914342371 223.8594643824931 0.8669857380412883
5.512456698377126 225.78006847496084 0.8694123271880558
5.517684253330542 225.34944263906195 0.8674043122013083
5.522911808283959 225.14374865454943 0.8679549908094722
5.528139363237375 226.27539480554682 0.8740626281630287
5.533366918190791 226.11543653201247 0.8772324738223544
5.538594473144207 224.51525826972917 0.8755864764272502
5.543822028097623 227.01409299266473 0.8737263982400718
5.54904958305104 229.6314957027921 0.8759906597774549
5.554277138004456 231.90203265445368 0.8764399560854349
5.559504692957872 230.95370339212062 0.8760312570364697
5.564732247911288 230.87084151294408 0.8792203016872281
5.569959802864704 224.46342392114514 0.8617283193170453
5.575187357818121 221.85423540399634 0.8518548087408904
5.580414912771537 224.85976561260736 0.8520902025650303
5.585642467724953 231.3667329637868 0.8654519266604226
5.590870022678369 237.00655336516618 0.8778628499304127
5.596097577631785 236.52821646290366 0.8775815826645426
5.601325132585202 237.5883913216078 0.8747474398722448
5.606552687538618 238.72466898589335 0.8714381981221703
5.611780242492034 242.17076938328404 0.8690581584870372
5.61700779744545 243.68210301345897 0.8668676743078059
5.622235352398866 245.47244381817072 0.8618903279449813
5.627462907352283 251.71823544195647 0.865797666805969
5.632690462305699 264.99975448762643 0.8811538413796677
5.637918017259115 288.76309334249214 0.9069671022422061
5.643145572212531 342.1969823610384 0.9734039779654413
5.648373127165947 431.4928223067354 1.0828471969546196
5.653600682119364 555.3386672748726 1.2185369223230782
5.65882823707278 710.7684899162515 1.3714770889231964
5.664055792026196 857.4437080814687 1.5019233497730309
5.669283346979612 983.8166934785038 1.6080186654463933
5.674510901933028 1047.2865119051291 1.65525330030626
5.679738456886445 1062.0745679283566 1.6668862991969122
5.684966011839861 1032.9390460508143 1.6442449119847993
5.690193566793277 965.9829027845237 1.5901080430467012
5.695421121746693 898.7703288828421 1.5345261083086377
5.700648676700109 830.2262739344006 1.4727531673673262
5.705876231653526 775.6593271316113 1.4226874361878923
5.711103786606942 736.3038059915074 1.3851013735382485
5.716331341560358 722.8512482518852 1.3722428514036487
5.721558896513774 729.9988601370295 1.3783414643897856
5.7267864514671905 763.5016368845264 1.4093441945699656
5.732014006420607 809.7775418237627 1.4510323946013048
5.737241561374023 855.5072984724756 1.4899873351044706
5.742469116327439 902.6961724762036 1.5288778083367538
5.747696671280855 932.1855181948071 1.5530876685031447
5.7529242262342715 930.2047285968323 1.5514400839915203
5.758151781187688 889.1878947052958 1.5154717968186888
5.763379336141104 807.2644615643247 1.4443549190930136
5.76860689109452 702.4191900176234 1.3478292383754529
5.773834446047936 602.2777202380637 1.2521939989209419
5.7790620010013525 504.6784798311752 1.1517691367749716
5.784289555954769 431.0948861154329 1.074785117531001
5.789517110908185 369.57880845003154 0.9999304602110806
5.794744665861601 330.04044829483263 0.9519575920375576
5.799972220815017 304.1340055216114 0.9177861562255554
5.8051997757684335 287.2644163786624 0.8971891208825424
5.81042733072185 273.455340706542 0.877932160643131
5.815654885675266 266.3998854379187 0.8690167534890935
5.820882440628682 264.1562821568006 0.8700698682765091
5.826109995582098 260.7739154828467 0.8703601202989582
5.8313375505355145 258.68627045427945 0.8702179981376009
5.836565105488931 252.64485518772207 0.8582528580278075
5.841792660442347 250.8456765643901 0.8545969283362218
5.847020215395763 253.53836437390143 0.8573293638364473
5.852247770349179 256.0943822404289 0.8601820542575085
5.8574753253025955 258.467151485225 0.8618108259906724
5.862702880256012 258.3489670229082 0.8607186570311727
5.867930435209428 258.94664565467116 0.8609632218175765
5.873157990162844 259.3890590262541 0.8590126011259367
5.87838554511626 262.44577475078984 0.8651698116534411
5.8836131000696765 262.26664579130556 0.8653682477018049
5.888840655023093 260.58558308956066 0.8621050333665433
5.894068209976509 260.9479692901434 0.863056507888996
5.899295764929925 263.02620798808573 0.865026601980443
5.904523319883341 267.2375827212275 0.8703911623695554
5.9097508748367575 272.5063417249399 0.8780553617710367
5.914978429790174 273.7075335879311 0.8765835632711344
5.92020598474359 273.92493011323484 0.8702836764984961
5.925433539697006 272.58138980657463 0.8651873297653391
5.930661094650422 277.2642738578594 0.8690905671551757
5.9358886496038386 278.0826583898386 0.8669967929493687
5.941116204557255 283.4376855112583 0.8713522032730295
5.946343759510671 292.1115977229365 0.8841335967399164
5.951571314464087 294.65241559795743 0.8944454213113009
5.956798869417503 302.66905221040014 0.9078044103111247
5.96202642437092 310.76386051856167 0.9193118783266184
5.967253979324336 321.25002747305615 0.9367123189197917
5.972481534277752 337.4376161378241 0.9593064904020061
5.977709089231168 354.3030991436015 0.9821918124187016
5.982936644184584 378.28025997056073 1.0175511987685777
5.988164199138001 412.65449399793886 1.0610216844099174
5.993391754091417 454.3613997469631 1.1135650058994115
5.998619309044833 503.6703872542576 1.1707847552163146
6.003846863998249 577.5510680754697 1.2543959925778436
6.009074418951665 674.3340453110238 1.3580729954139712
6.014301973905082 801.1640963088386 1.4859681023194067
6.019529528858498 972.2900669197038 1.6388939867265013
6.024757083811914 1158.993592496369 1.790738818414244
6.02998463876533 1341.4273214135392 1.9227024241594297
6.035212193718746 1519.649618596324 2.048582804783936
6.040439748672163 1644.8279732443336 2.1350587723111265
6.045667303625579 1712.9711821594053 2.1828119456565815
6.050894858578995 1714.6897448582529 2.18540409846503
6.056122413532411 1649.5425455237669 2.1436761733926724
6.061349968485827 1541.3166148049654 2.072975298489437
6.066577523439244 1402.027276816413 1.9790070293006081
6.07180507839266 1257.5258472710452 1.8793205035289378
6.077032633346076 1117.8465459363783 1.7753791499668476
6.082260188299492 977.6466076695579 1.6628221128344083
6.087487743252908 863.9287737750077 1.5647314579622784
6.092715298206325 760.9823615599216 1.469462458911383
6.097942853159741 673.8828752156741 1.385185413405069
6.103170408113157 600.2637577185327 1.311027299568392
6.108397963066573 539.0234334606388 1.243982851340874
6.113625518019989 486.32182869013246 1.1851824605793444
6.118853072973406 448.40160268587596 1.1415602540046221
6.124080627926822 419.84856447821124 1.1103073276909015
6.129308182880238 396.36622044837156 1.08345379764923
6.134535737833654 376.01991024516843 1.0583383408765048
6.1397632927870704 363.4998053453256 1.0445251033602878
6.144990847740487 349.7538600748242 1.0284409229220777
6.150218402693903 339.286707086189 1.0184308214268503
6.155445957647319 332.80839585742706 1.0122969861060742
6.160673512600735 322.68602154070794 0.9986513532456831
6.1659010675541515 319.2266435680102 1.0012627910986254
6.171128622507568 315.5853564431462 0.9978231260784814
6.176356177460984 311.6509292385637 0.9922919757264907
6.1815837324144 303.3511929955661 0.9773119019916047
6.186811287367816 296.13170185201307 0.9676875397548399
6.1920388423212325 296.3446909566467 0.9685538429251586
6.197266397274649 294.462784580207 0.9660449382826937
6.202493952228065 300.5202698930763 0.9750596557414616
6.207721507181481 297.86822993875523 0.9587968759733099
6.212949062134897 295.7946490030883 0.9551621064385529
6.2181766170883135 286.5193721397569 0.9389258698372744
6.22340417204173 282.0291228666257 0.925840734648469
6.228631726995146 284.0322246581326 0.926687416625566
6.233859281948562 286.5632532186782 0.9245057330398473
6.239086836901978 287.1113505586189 0.9211045989030521
6.2443143918553945 279.69266402960744 0.9059744060585098
6.249541946808811 276.9845447111126 0.8993342953054126
6.254769501762227 275.8611243069613 0.8983954411920585
6.259997056715643 281.01884260962305 0.9055660198844024
6.265224611669059 282.86267674574543 0.9074253571324519
6.2704521666224755 277.45927337722395 0.8991774503571792
6.275679721575892 275.7257166561375 0.8927394065268878
6.280907276529308 275.1701913627541 0.889868579835941
6.286134831482724 278.0609525398228 0.8996565518447427
6.29136238643614 277.9474166331669 0.8981877417705121
6.2965899413895565 274.58851614068533 0.8881398730010032
6.301817496342973 274.16337918935204 0.8844356281219914
6.307045051296389 274.01011016992953 0.8816577085630047
6.312272606249805 277.0417801683441 0.8851556876824501
6.317500161203221 277.3111165492485 0.8824135608831646
6.3227277161566375 276.62325723815366 0.8797356963771576
6.327955271110054 273.7843958434676 0.8741024169603883
6.33318282606347 273.1785737705958 0.8753944475478465
6.338410381016886 272.7630148527356 0.8762153629769479
6.343637935970302 276.46246860254485 0.8815241065843428
6.3488654909237185 278.780166452128 0.8834976114867025
6.354093045877135 280.749154506023 0.8833644302225535
6.359320600830551 287.24908639325105 0.8917514449485235
6.364548155783967 291.1088711678571 0.8965480231455433
6.369775710737383 291.4071289297105 0.8947915235256708
6.3750032656908 291.28507177233786 0.8940673170406845
6.380230820644216 287.4262600465384 0.887189609545355
6.385458375597632 288.34628303176453 0.8881050161875461
6.390685930551048 289.01478844250636 0.8916568877601047
6.395913485504464 295.42386918753095 0.903105042218391
6.401141040457881 296.32501530687495 0.9047525594310297
6.406368595411297 294.8532245287352 0.8998966169944406
6.411596150364713 295.27676274092295 0.8968436698086502
6.416823705318129 293.3944507533087 0.888646223296445
6.422051260271545 292.4923254307938 0.8855873660437633
6.427278815224962 291.3815648672343 0.8822942329233304
6.432506370178378 291.54146273219925 0.8814801573492627
6.437733925131794 294.7443864024717 0.8867941596458273
6.44296148008521 296.1791527684668 0.886690279644737
6.448189035038626 298.2015818154093 0.8887051378474556
6.453416589992043 299.61768772695524 0.8885928788999531
6.458644144945459 300.4195585097549 0.8904881121457021
6.463871699898875 299.9607520989049 0.8890090229027432
6.469099254852291 299.6476957937767 0.8871776416404374
6.474326809805707 303.6215271439173 0.8906949266848543
6.479554364759124 313.2681259517784 0.9045523591376858
6.48478191971254 322.15672525187847 0.9163597225569602
6.490009474665956 333.57677384428916 0.928819354639657
6.495237029619372 338.9149448507999 0.933709972999568
6.500464584572788 347.4778659660816 0.9390951136430229
6.505692139526205 363.51569523662766 0.957391655926462
6.510919694479621 388.5807550730559 0.9849706095297536
6.516147249433037 421.49970750399467 1.0217797432219489
6.521374804386453 466.0982586930092 1.07154733503837
6.526602359339869 520.8592451833176 1.1290848811978151
6.531829914293286 588.9448261504859 1.198413185655269
6.537057469246702 659.4554358465596 1.2654030996494523
6.542285024200118 731.86800946048 1.3309064408168996
6.547512579153534 779.9897502701234 1.3721515566959366
6.55274013410695 803.0161674734208 1.3911359344105223
6.557967689060367 796.5644980617141 1.3858801869129964
6.563195244013783 764.5255340061736 1.3582270858187937
6.568422798967199 716.109287531004 1.314010067344086
6.573650353920615 660.1870310399166 1.259828673109659
6.5788779088740315 611.1762336956157 1.2115779790162875
6.584105463827448 559.9195119162677 1.1600301039225815
6.589333018780864 512.8154038480427 1.1114218860044427
6.59456057373428 477.39636278657554 1.0733395594821473
6.599788128687696 443.48142054161985 1.0368515965352265
6.6050156836411125 420.00258131511185 1.0097667076237065
6.610243238594529 399.49132129197505 0.9878197782232396
6.615470793547945 380.1310293936771 0.9660983046465966
6.620698348501361 362.85191117654284 0.9439447537120026
6.625925903454777 347.57174533249236 0.9245265737587471
6.6311534584081935 341.1759764631484 0.9159545734393025
6.63638101336161 333.93051150243923 0.9076509780609571
6.641608568315026 337.2659074686696 0.9105472645829541
6.646836123268442 338.01484204104 0.9120118677722985
6.652063678221858 333.6306872984392 0.9079264513170026
6.6572912331752745 332.58908493822685 0.911216940250356
6.662518788128691 321.4391041685901 0.8982976190089965
6.667746343082107 314.8550197129043 0.8917967671660659
6.672973898035523 309.3715119620147 0.8816015576913444
6.678201452988939 306.906065069259 0.8758687001137958
6.6834290079423555 303.120962931598 0.8714739763365589
6.688656562895772 302.16995652141503 0.8684934076531945
6.693884117849188 301.4810566543693 0.867965576459877
6.699111672802604 300.1065790831132 0.8641663567954104
6.70433922775602 297.45601685443836 0.8589351985982895
6.7095667827094365 298.9749610310224 0.862307105298884
6.714794337662853 305.1680580412807 0.8731113414976392
6.720021892616269 307.9987599891322 0.8758147039055116
6.725249447569685 308.1785780521034 0.8737256782614683
6.730477002523101 305.87873349857955 0.8649113414894157
6.7357045574765175 307.1734187198424 0.866635366778948
6.740932112429934 310.500113895834 0.8726574526522891
6.74615966738335 313.7783322681574 0.876956125186393
6.751387222336766 313.4247075786265 0.8757781269359507
6.756614777290182 317.83595451462566 0.880741466884511
6.7618423322435985 316.5234690876235 0.8780582928303975
6.767069887197015 320.1839895666577 0.8832965669145522
6.772297442150431 321.4233821780918 0.884088589287228
6.777524997103847 319.3492585422192 0.8794278099728602
6.782752552057263 322.5760025534311 0.881677425384275
6.7879801070106796 324.0304541581554 0.8825664261375072
6.793207661964096 326.4943455751723 0.8836844251211993
6.798435216917512 329.0375712857601 0.8851944913027023
6.803662771870928 332.37194944018734 0.8870501338588415
6.808890326824344 331.45933570945215 0.8834391470325719
6.814117881777761 333.81703448066963 0.8873962670844926
6.819345436731177 333.72797011051705 0.8866385705418974
6.824572991684593 334.86729914971784 0.8886183722910276
6.829800546638009 340.51792230863487 0.8944457266615355
6.835028101591425 343.88650319130835 0.8993455948965625
6.840255656544842 348.50383931642466 0.9042794380919754
6.845483211498258 353.46338238849376 0.909249784297098
6.850710766451674 355.527488422315 0.9101397785964707
6.85593832140509 363.7860907426439 0.9195551387647578
6.861165876358506 367.43364929127927 0.9226570240548293
6.866393431311923 372.82125571120406 0.9304341457435799
6.871620986265339 381.9407007105026 0.9396417840424747
6.876848541218755 387.5565756434164 0.9456888753050999
6.882076096172171 394.4534417785262 0.9538045870808236
6.887303651125587 397.56604511123646 0.955730045823832
6.892531206079004 400.0870124552021 0.9578568211160858
6.89775876103242 400.1822375229779 0.9541405231012914
6.902986315985836 402.36574399989485 0.9550896057492745
6.908213870939252 405.5813655669241 0.9576399688768417
6.913441425892668 409.288557154902 0.9604076664308305
6.918668980846085 416.01913499567246 0.9684979300680119
6.923896535799501 415.62819364419965 0.9665674944736335
6.929124090752917 414.7088384203629 0.9636506295017775
6.934351645706333 415.31370979533307 0.9646273283698584
6.939579200659749 418.4785589282485 0.9683760563345076
6.944806755613166 423.6270134257842 0.975945510013858
6.950034310566582 425.7675530497853 0.9794098325676626
6.955261865519998 427.11091850597785 0.9782873005352507
6.960489420473414 431.2111492371421 0.9820453047651996
6.96571697542683 437.83624990153834 0.9867945955180153
6.970944530380247 439.1570298107589 0.9866025772422098
6.976172085333663 448.54559182948634 0.9960466625339697
6.981399640287079 461.03653479830837 1.00921248890514
6.986627195240495 475.1941279459666 1.023365858696719
6.9918547501939114 494.9656505663837 1.043463240808374
6.997082305147328 520.3426809381609 1.0678405172382974
7.002309860100744 560.676237144605 1.1075100625266703
7.00753741505416 621.1273610580181 1.1648318180968151
7.012764970007576 699.2057380785014 1.2357457715708533
7.0179925249609925 793.1998935566031 1.3168704484640807
7.023220079914409 882.1312728935786 1.3880834013268952
7.028447634867825 953.0305916529525 1.4406261183916105
7.033675189821241 1002.1434914853722 1.4752581710092458
7.038902744774657 1029.7661377891598 1.4936212240388866
7.0441302997280735 1029.3980022207202 1.491704922161383
7.04935785468149 1015.7877746972301 1.4805952593817928
7.054585409634906 986.6129933612889 1.4582211863097831
7.059812964588322 945.4357415987234 1.427938180360056
7.065040519541738 901.3266670692666 1.3941561519748809
7.0702680744951545 850.913072051221 1.3541257673936147
7.075495629448571 795.6266774399953 1.3089854367890206
7.080723184401987 742.6604790514621 1.2637942796610426
7.085950739355403 688.8840107780036 1.217003495123979
7.091178294308819 642.0714784795721 1.1742704984946626
7.0964058492622355 598.118547575484 1.133433266993459
7.101633404215652 559.449564779969 1.096947883177492
7.106860959169068 526.8147375853885 1.0652473598404029
7.112088514122484 500.250497515031 1.0395538716424768
7.1173160690759 478.44545116270217 1.0173348354603329
7.1225436240293165 457.2346521734602 0.9932820784465168
7.127771178982733 439.2074825128208 0.9731572470520325
7.132998733936149 424.60750833038657 0.9572495601773836
7.138226288889565 417.4077015057973 0.953176444991939
7.143453843842981 415.76355042641876 0.9521866906537348
7.1486813987963975 415.86384887142407 0.9528853374701334
7.153908953749814 418.1299586716845 0.9537561156219404
7.15913650870323 423.38301794533663 0.9576910819188612
7.164364063656646 434.0656918744947 0.9695959458938199
7.169591618610062 448.59183262474784 0.9838762515043195
7.1748191735634785 474.77855710446636 1.0108271765536085
7.180046728516895 521.4874536663586 1.0566454591596375
7.185274283470311 596.85719905641 1.1278601252679934
7.190501838423727 724.9180044070365 1.2416658939705976
7.195729393377143 930.818561088602 1.4050787184155142
7.2009569483305595 1262.6645545081903 1.6341610308364223
7.206184503283976 1760.7114652990442 1.926406415700147
7.211412058237392 2469.459091363179 2.2795536796585627
7.216639613190808 3240.8461736976333 2.610784855940645
7.221867168144224 3946.345366958771 2.876615782746801
7.227094723097641 4341.1641503990695 3.0157237691728818
7.232322278051057 4348.325140483917 3.017108895487023
7.237549833004473 4008.9333827816076 2.8949111893223787
7.242777387957889 3389.6008163987144 2.66067339545258
7.248004942911305 2713.1218245047285 2.3776825141434754
7.253232497864722 2070.4054754648405 2.0764005395803813
7.258460052818138 1544.9057819489058 1.7927096938500295
7.263687607771554 1140.2171130182019 1.5398175827741678
7.26891516272497 852.7541129925198 1.3314661436863586
7.274142717678386 675.7057280365233 1.1844183265636692
7.279370272631803 574.0682908960141 1.091323271830847
7.284597827585219 513.7202259945243 1.03359776091817
7.289825382538635 480.47926610025337 1.0018679469654104
7.295052937492051 460.3065237327999 0.983524228661089
7.300280492445467 443.55322152358417 0.9671526776282688
7.305508047398884 430.34796836322687 0.9545440668440379
7.3107356023523 425.5734453232187 0.9485121359408434
7.315963157305716 417.2340361362212 0.9394435566416883
7.321190712259132 411.20565464873624 0.9321586636424242
7.326418267212548 405.27631357770423 0.9251353515895643
7.331645822165965 400.37975821490363 0.9186898852505498
7.336873377119381 395.28983833450104 0.910887553227069
7.342100932072797 394.1367287012724 0.9089482437522612
7.347328487026213 395.7663934016307 0.9098010130076354
7.352556041979629 393.76974668225495 0.9073873781263099
7.357783596933046 391.9052855633309 0.9054590821807071
7.363011151886462 393.21895826372463 0.9075938553571533
7.368238706839878 388.25788045142457 0.9037079310546339
7.373466261793294 394.43809626856114 0.9110809085120362
7.37869381674671 391.29510285882856 0.9069454142695497
7.383921371700127 390.1358626280682 0.9050436668374414
7.389148926653543 386.81874832055007 0.900510622389415
7.394376481606959 383.0707939187654 0.8947005585363579
7.399604036560375 389.3219463956958 0.9028329352913458
7.4048315915137914 394.30645962262867 0.9080669181863468
7.410059146467208 395.4478739945659 0.9082426166553703
7.415286701420624 397.084138670372 0.9089457751443666
7.42051425637404 398.5251939561374 0.9114192223861323
7.425741811327456 399.1255934751738 0.913274821410978
7.4309693662808725 404.752886323148 0.919299692074256
7.436196921234289 405.29776312725903 0.9201838044065382
7.441424476187705 406.013777138168 0.918646395809378
7.446652031141121 412.57540065330375 0.9236867154469878
7.451879586094537 415.42717633862617 0.9269752533104857
7.4571071410479535 427.70233679161487 0.9411030098302464
7.46233469600137 438.70041694483155 0.9519535275287981
7.467562250954786 451.4099844010888 0.9643209899189821
7.472789805908202 465.0923451623699 0.9756042118695265
7.478017360861618 479.24507569300386 0.9905172627814267
7.4832449158150345 493.69187503433227 1.0046470016698612
7.488472470768451 506.44307579068567 1.0166276561982412
7.493700025721867 514.5512295097059 1.0241761987166875
7.498927580675283 522.785825542182 1.0305163245483875
7.504155135628699 528.5637242308466 1.0349331025286659
7.5093826905821155 532.8617820440656 1.0378373901040168
7.514610245535532 533.0704817739462 1.0373512878471132
7.519837800488948 529.9500463857137 1.0345511891606276
7.525065355442364 524.8018547798785 1.030230008686081
7.53029291039578 516.6406285827359 1.0229900557046538
7.5355204653491965 511.65312924118155 1.0176504673052151
7.540748020302613 506.93529351442754 1.0116920371645164
7.545975575256029 511.79028302338355 1.0148585036654163
7.551203130209445 525.9636206913406 1.0279399648574739
7.556430685162861 546.043125958712 1.0478927711607946
7.5616582401162775 572.8232913722309 1.0720300649273617
7.566885795069694 593.2428797649608 1.0907238952860783
7.57211335002311 611.7950766293424 1.1067164758696195
7.577340904976526 624.033767997705 1.1170486087134428
7.582568459929942 624.0130931106896 1.116608052534342
7.5877960148833585 621.2521954436087 1.1142315995058734
7.593023569836775 604.6410881238436 1.0984977164232042
7.598251124790191 590.9613616744915 1.0846834197968507
7.603478679743607 578.8113535116912 1.0729194914183091
7.608706234697023 566.9432245818263 1.062058874221199
7.6139337896504395 558.5463186655467 1.05420693542594
7.619161344603856 547.646761195013 1.0438760623332568
7.624388899557272 541.8218527177107 1.0377417155153663
7.629616454510688 532.8630402527302 1.0290620322566537
7.634844009464104 530.4545752290982 1.0260821316488273
7.6400715644175206 528.3766596687565 1.0241858990705264
7.645299119370937 529.7173657070568 1.0267457425706497
7.650526674324353 535.486606372346 1.0322476372285119
7.655754229277769 540.0379763695825 1.0366337308375533
7.660981784231185 542.0646606215224 1.0371769801021278
7.666209339184602 545.4876725098335 1.039080422290487
7.671436894138018 551.6329943113171 1.0449111926505938
7.676664449091434 559.4246687266633 1.0519621220897082
7.68189200404485 565.0401505731131 1.0565232704711653
7.687119558998266 564.4684209928037 1.0543296269816558
7.692347113951683 563.158086781811 1.0521107740932905
7.697574668905099 564.3026929959584 1.0531001921619094
7.702802223858515 575.5641716992635 1.0623205772465716
7.708029778811931 590.3673117094103 1.0759377369939356
7.713257333765347 606.747679243627 1.0889397976679498
7.718484888718764 615.3948857607691 1.0959156088319626
7.72371244367218 622.5916919615984 1.1020873138338616
7.728939998625596 635.0007112573039 1.1119668962475036
7.734167553579012 647.083884527241 1.1221302954058516
7.739395108532428 663.6076022162384 1.1365529299058654
7.744622663485845 680.4665625852651 1.1521039202240695
7.749850218439261 697.4220711182608 1.1661649784427635
7.755077773392677 709.6979402944584 1.1751772280977844
7.760305328346093 714.572979024613 1.1782551194163966
7.765532883299509 720.5685264305378 1.1827082995099623
7.770760438252926 723.2608988031178 1.1841428337159419
7.775987993206342 722.1671830091292 1.1829357635441982
7.781215548159758 719.4776930983055 1.1800603526861382
7.786443103113174 711.2262396462733 1.1731809809217266
7.79167065806659 702.2708805989404 1.165967698039509
7.796898213020007 691.0652020104134 1.1557445165879083
7.802125767973423 683.6982574679557 1.1493021451594434
7.807353322926839 675.7201702396516 1.1421682053374287
7.812580877880255 668.454969167285 1.136481267906125
7.817808432833671 661.1440488982217 1.1300041248858241
7.823035987787088 655.1648272325098 1.1231526116316672
7.828263542740504 653.1700430107769 1.1207277986036652
7.83349109769392 653.7675243135196 1.1204612438562391
7.838718652647336 651.9607580960331 1.1184661346719176
7.8439462076007525 652.5441036939193 1.1180044873029202
7.849173762554169 657.4931690652493 1.1212196179608673
7.854401317507585 661.3173654353646 1.1238886527234828
7.859628872461001 669.9378149676251 1.1307785769194592
7.864856427414417 680.8445894000562 1.1392828013199534
7.8700839823678335 693.4846910535313 1.1498309281255652
7.87531153732125 708.9713166738474 1.1634626219878397
7.880539092274666 718.095741975866 1.1704533136283672
7.885766647228082 723.6277380773353 1.1741946530547638
7.890994202181498 720.3169231593301 1.1701519693373614
7.8962217571349145 710.5773681438318 1.1610195343202816
7.901449312088331 700.757221015723 1.1528731385594442
7.906676867041747 686.7551599171253 1.1420203008636773
7.911904421995163 673.9508820799459 1.1337603534956786
7.917131976948579 658.1400720219992 1.1208169410720084
7.9223595319019955 648.8843864347451 1.1120322426871427
7.927587086855412 634.5551993515621 1.0973422283504406
7.932814641808828 621.9121293715988 1.084652862274505
7.938042196762244 611.9523662180835 1.075625962290503
7.94326975171566 604.517535182223 1.0692395137999204
7.9484973066690765 599.6020667307669 1.0649682400303673
7.953724861622493 598.6285016975913 1.0634712006906315
7.958952416575909 597.3455015923954 1.0612755058448196
7.964179971529325 599.1696810593381 1.0626224788402763
7.969407526482741 604.388059784764 1.0664378241261874
7.9746350814361575 616.1739064216699 1.0760271538364492
7.979862636389574 631.1914589924708 1.089287983056225
7.98509019134299 653.8211905644379 1.1075449332403036
7.990317746296406 675.1979348377743 1.1242908234642104
7.995545301249822 699.7264634383264 1.1442771507702254
8.000772856203238 720.6771844978982 1.160606038706906
8.006000411156654 736.8883686144992 1.1756701663666531
8.01122796611007 751.0465004808493 1.186809922243824
8.016455521063486 748.4519823483625 1.1837524628889018
8.021683076016902 740.9323444199653 1.1761190884731276
8.026910630970319 729.7960776159298 1.1656198777798377
8.032138185923735 711.2858029592805 1.149547673996076
8.037365740877151 700.0717550036726 1.1406368960582516
8.042593295830567 694.4367133941091 1.1361717893299743
8.047820850783983 689.9269300856139 1.1340525589459374
8.0530484057374 684.8315708712686 1.1288817421915307
8.058275960690816 678.0557409271005 1.1227181293950266
8.063503515644232 669.6199711698198 1.1144536182786815
8.068731070597648 667.0058627012689 1.1120913000124637
8.073958625551064 670.8044090166333 1.1150537271575902
8.07918618050448 674.7334661199728 1.1179631245889137
8.084413735457897 684.6087388871248 1.125423146015281
8.089641290411313 697.8177139315787 1.1360950264109202
8.09486884536473 708.201994528078 1.1437674418703483
8.100096400318145 717.7628026898564 1.152009460995317
8.105323955271562 721.868743228583 1.1549055320306745
8.110551510224978 729.6990756508775 1.1610736857637762
8.115779065178394 742.2109166716281 1.1696978435740948
8.12100662013181 756.728349712476 1.180220884949648
8.126234175085226 782.6203632880146 1.199669153362698
8.131461730038643 804.3339649765699 1.2160891686515225
8.136689284992059 834.0693320579774 1.2368049002135495
8.141916839945475 864.4245818585711 1.259181229601585
8.147144394898891 894.1620871468664 1.2800828940859326
8.152371949852308 928.5662805115408 1.3036888360964312
8.157599504805724 956.7091164853009 1.3220504503966675
8.16282705975914 986.2618357118513 1.3418951637514125
8.168054614712556 1010.859104747697 1.357791211805948
8.173282169665972 1025.3523370338712 1.3662862250598835
8.178509724619389 1030.1931797406342 1.368774080055926
8.183737279572805 1029.3906366066096 1.369393197699747
8.188964834526221 1018.0968570769038 1.3613684707556652
8.194192389479637 1002.5146019915452 1.3500566604749888
8.199419944433053 983.3205261271255 1.3339701020551062
8.20464749938647 964.5087567685462 1.3203736463587497
8.209875054339886 946.6230844123642 1.3088053504975816
8.215102609293302 929.2181988826802 1.2975122694741543
8.220330164246718 912.2923237269204 1.2842114914827516
8.225557719200134 898.032416988416 1.273985499661993
8.23078527415355 885.7298847854786 1.264058002535544
8.236012829106967 876.3884663679355 1.2573365740866398
8.241240384060383 862.9304819250656 1.2465389701515006
8.2464679390138 850.1247148863584 1.2363168214870406
8.251695493967215 836.5170781403306 1.2260307032384483
8.256923048920632 818.4974849700282 1.2125523111212697
8.262150603874048 804.9367596705259 1.202818866574668
8.267378158827464 790.7436047080225 1.1929805792954866
8.27260571378088 776.8281095805233 1.1815922348201748
8.277833268734296 758.4951726948301 1.1667437400127183
8.283060823687713 738.0539968662824 1.150413496151374
8.288288378641129 715.6279773942442 1.1330572646023158
8.293515933594545 701.3218592417742 1.1224558658508723
8.298743488547961 690.349141346168 1.113353044071385
8.303971043501377 685.3373164661198 1.10918614163561
8.309198598454794 680.8510684744425 1.1056988988535759
8.31442615340821 668.1161977907055 1.0947849774394194
8.319653708361626 657.7228866430711 1.0853965419903218
8.324881263315042 644.9229880599144 1.0736084679200362
8.330108818268458 639.6992718777924 1.069658536382625
8.335336373221875 636.3876655414081 1.0670417493041342
8.34056392817529 636.9096793023771 1.067069367942974
8.345791483128707 631.5997150108475 1.061580921336144
8.351019038082123 625.2946227176774 1.0549340065452504
8.35624659303554 616.2208214873697 1.0470255473269614
8.361474147988956 611.8360004531811 1.0429587111566148
8.366701702942372 607.3713738775973 1.0387761584853599
8.371929257895788 611.15169014642 1.041794074812338
8.377156812849204 608.3482235807978 1.039166440767978
8.38238436780262 605.1286428291085 1.0358110107846954
8.387611922756037 598.9346251210659 1.0308400559529731
8.392839477709453 593.6125853852282 1.0252528165105275
8.398067032662869 592.1796612192837 1.024216947906685
8.403294587616285 591.5453568286719 1.0240526512655015
8.408522142569701 590.9365615371257 1.024051058621917
8.413749697523118 585.4530255410176 1.0180907638949714
8.418977252476534 586.405169979842 1.0184040053891685
8.42420480742995 583.7339818262592 1.0144656315094216
8.429432362383366 583.4777997512207 1.0145067892161153
8.434659917336782 580.2318093437258 1.0111910806024467
8.439887472290199 577.4127994598973 1.0091602717554542
8.445115027243615 580.3783939617945 1.0116053783309484
8.450342582197031 580.8223547729334 1.011438876327856
8.455570137150447 580.2952991805441 1.0102385015144226
8.460797692103863 580.8847719671136 1.010576171270841
8.46602524705728 580.3806904253146 1.0101749524204477
8.471252802010696 581.9384823760765 1.010647043355017
8.476480356964112 583.456562238522 1.011297745344827
8.481707911917528 580.8583295526776 1.0078825047045532
8.486935466870944 578.4694818800904 1.0051358058302213
8.49216302182436 581.4920691715263 1.0069873109137304
8.497390576777777 589.4489546884287 1.0136835805166118
8.502618131731193 591.1322268447958 1.0149080541502553
8.50784568668461 594.9912193023869 1.018012204761485
8.513073241638025 596.9347383173556 1.019907247457444
8.518300796591442 597.2338765137937 1.0207079977527327
8.523528351544858 596.997842296106 1.020303851750636
8.528755906498274 598.1930002137468 1.020715380527094
8.53398346145169 597.4516873644949 1.0194313521599707
8.539211016405106 595.8293913642804 1.0179715031512615
8.544438571358523 596.7018558308862 1.018325319284151
8.549666126311939 597.0217993154716 1.0187004554344814
8.554893681265355 599.5205555973143 1.021014776784708
8.560121236218771 600.8655329713886 1.0210545328102776
8.565348791172188 602.9223708467032 1.022385585424759
8.570576346125604 604.1380437961035 1.0220661198495564
8.57580390107902 602.7307177781489 1.0202352159993324
8.581031456032436 606.9442327908836 1.0233964819417025
8.586259010985852 608.2204306408346 1.023990780286707
8.591486565939269 614.2710500377522 1.0289760118153295
8.596714120892685 622.4522626954919 1.0349877435028119
8.601941675846101 626.7511718590123 1.0380715909845237
8.607169230799517 625.953646257511 1.036781100267269
8.612396785752933 626.9185211064948 1.0372464514878836
8.61762434070635 628.6613768851597 1.039077334155208
8.622851895659766 635.650498039945 1.0451967197337917
8.628079450613182 649.5527836488402 1.0557793264784647
8.633307005566598 663.3569104398762 1.0662088567960537
8.638534560520014 676.267875363727 1.075849787817083
8.64376211547343 691.3324687620863 1.0876505790321567
8.648989670426847 708.0129565666566 1.0999250621144465
8.654217225380263 730.9285341032834 1.1171670161026988
8.65944478033368 756.6104075897758 1.1365186227833026
8.664672335287095 784.864444133317 1.156944775727994
8.669899890240512 815.9208115439312 1.1783995011424286
8.675127445193928 845.5942441053395 1.1992205386132235
8.680355000147344 875.4994882895429 1.2206683256979929
8.68558255510076 900.0570702218581 1.2377707914916047
8.690810110054176 910.4853139336739 1.2445410350472748
8.696037665007593 913.6376220355874 1.2443292143454792
8.701265219961009 909.5624679654924 1.2402822083530232
8.706492774914425 897.3386408949392 1.2316272171151157
8.711720329867841 878.8628758300334 1.2188861140238252
8.716947884821257 859.9096848252474 1.204721249494932
8.722175439774674 837.2397637723977 1.1883044906298499
8.72740299472809 813.7980114543383 1.1710719148636473
8.732630549681506 796.9626231918348 1.1603923905619122
8.737858104634922 780.9805569705011 1.1492817382111387
8.743085659588338 776.4174460131618 1.1472927260346906
8.748313214541755 775.3308002806859 1.147232004303048
8.75354076949517 770.2174384782746 1.1431327808744698
8.758768324448587 764.6095721014366 1.1376165445612503
8.763995879402003 752.4224537815874 1.1275152846827732
8.76922343435542 742.9992079661926 1.1194454255508923
8.774450989308836 734.4644601497004 1.1126441548298642
8.779678544262252 719.4565431757086 1.099785471485901
8.784906099215668 708.0581047810556 1.090271727309058
8.790133654169084 694.4563987045003 1.0809476785452636
8.7953612091225 685.6479423685687 1.0741092435604684
8.800588764075917 680.9351594342548 1.0698294548743927
8.805816319029333 678.8619825716625 1.0666996027264906
8.811043873982749 678.251851134802 1.0659980819751738
8.816271428936165 671.6231736217189 1.0600326809567304
8.821498983889581 670.5888508688873 1.0583775296275901
8.826726538842998 667.8681210204834 1.0562369075744453
8.831954093796414 667.0066061978081 1.0547462078321062
8.83718164874983 663.3410245023078 1.0517287411419545
8.842409203703246 658.5901005017248 1.0476090224727144
8.847636758656662 655.6554659471855 1.046071125373441
8.852864313610079 654.9225998033766 1.045710621195987
8.858091868563495 659.8569298916711 1.0486589706708598
8.863319423516911 661.0798476448222 1.0478890178436684
8.868546978470327 669.1742305863858 1.0541529407992403
8.873774533423743 672.4663868076148 1.0559176473939391
8.87900208837716 673.0845671382815 1.0561666764827995
8.884229643330576 675.2594434558858 1.057443568730874
8.889457198283992 680.0308471873061 1.0620255291373197
8.894684753237408 681.8306752686624 1.0642103874749307
8.899912308190824 689.3747709964048 1.0708782438474158
8.90513986314424 687.5293320059876 1.0676231056996164
8.910367418097657 692.7363030703825 1.0698879305368991
8.915594973051073 699.7436199953003 1.0739854826218882
8.92082252800449 705.7816301204316 1.0778258673971557
8.926050082957905 714.5648998636964 1.0852546441566742
8.931277637911322 721.7278889671064 1.090532170987596
8.936505192864738 731.6586547272335 1.0983525443917055
8.941732747818154 740.4564709572892 1.1044806777985907
8.94696030277157 747.8309935123851 1.1090880751988188
8.952187857724986 753.6501592260109 1.1120292877659919
8.957415412678403 764.8019800433028 1.1195568872163681
8.962642967631819 777.0559106722517 1.128030743165876
8.967870522585235 789.8802351396386 1.1371351572971862
8.973098077538651 797.5655105270391 1.1428312924590842
8.978325632492067 804.8834449379618 1.1476178861257609
8.983553187445484 813.2662209489681 1.1525672721261453
8.9887807423989 821.7316483693523 1.1571255571316175
8.994008297352316 827.6349760826055 1.1622243993365686
8.999235852305732 832.3981983064023 1.166630778526439
9.004463407259149 833.6944581919419 1.1668927107825298
9.009690962212565 836.0127684597709 1.167623372938032
9.014918517165981 847.127615287838 1.1747163492641597
9.020146072119397 860.2707424162282 1.1837950745224222
9.025373627072813 871.1851242894733 1.1913379338270425
9.03060118202623 882.5483700110573 1.1982350780102908
9.035828736979646 894.2454340335114 1.2061335028265334
9.041056291933062 906.1319989486478 1.2129954342820446
9.046283846886478 921.3008150094215 1.221815352995802
9.051511401839894 936.2459278776697 1.2313065477710006
9.05673895679331 951.0767497142998 1.2391912602247022
9.061966511746727 976.4645353609806 1.2554416525735155
9.067194066700143 1004.0501374789419 1.2728930186394383
9.07242162165356 1035.5036537210676 1.2924302217760157
9.077649176606975 1066.5448199259147 1.3109738389526542
9.082876731560392 1096.3435524158645 1.328917989250613
9.088104286513808 1130.674762272946 1.3494525883274928
9.093331841467224 1167.3814129513748 1.3708092127684863
9.09855939642064 1203.0800965440421 1.3912569880685228
9.103786951374056 1235.5393959181831 1.408844864053047
9.109014506327473 1259.5825147795124 1.42118910032619
9.114242061280889 1269.1550015344835 1.4263543449309428
9.119469616234305 1271.4450328094824 1.4275357231557577
9.124697171187721 1263.0702450125807 1.4230673359359505
9.129924726141137 1242.4047954349628 1.410566833080293
9.135152281094554 1218.996862839665 1.395336500085593
9.14037983604797 1191.491200625155 1.3794550449868088
9.145607391001386 1167.3396025290021 1.3647566992592925
9.150834945954802 1146.5856274289342 1.3522913321333774
9.156062500908218 1138.0377074725377 1.3477342794729366
9.161290055861635 1141.9457132609718 1.3611278879413182
9.16651761081505 1162.417228893822 1.3816534197308648
9.171745165768467 1187.4930603166802 1.4021161967108327
9.176972720721883 1209.5981661591643 1.418412178663486
9.1822002756753 1225.7224993113125 1.4311370523767537
9.187427830628716 1235.567100596398 1.4402965488583788
9.192655385582132 1236.6599727105743 1.4431338607666633
9.197882940535548 1238.4202518650363 1.4476486476303259
9.203110495488964 1236.4143146112363 1.449302917167089
9.20833805044238 1246.7167716230667 1.4608599619878422
9.213565605395797 1260.2518060203838 1.470723592506177
9.218793160349213 1285.9924357114132 1.4879149717582623
9.224020715302629 1322.0598150660055 1.5093125954698674
9.229248270256045 1376.7560233404517 1.541443933336142
9.234475825209461 1438.2955686625764 1.5773930195524335
9.239703380162878 1512.8616227884272 1.6181072728395265
9.244930935116294 1605.1745463346256 1.6677340781688585
9.25015849006971 1692.7250705549109 1.7147657069138893
9.255386045023126 1769.8977083959219 1.755918351157812
9.260613599976542 1818.4507341589283 1.781660544818012
9.265841154929959 1815.5056018214314 1.7835479170096096
9.271068709883375 1763.7553734147841 1.758357206845583
9.276296264836791 1670.3358173606985 1.7132301207858625
9.281523819790207 1547.929489063738 1.6516834027842746
9.286751374743623 1404.8772597306606 1.574226606053479
9.29197892969704 1264.9932846650395 1.496006377730268
9.297206484650456 1146.0659150451897 1.4237409485281995
9.302434039603872 1046.2524395103997 1.3621869668611093
9.307661594557288 971.8342266797589 1.3148088498194668
9.312889149510704 919.6818180078278 1.28229728978506
9.31811670446412 886.2232116509648 1.2592982979760385
9.323344259417537 865.2514479818635 1.2458704555941096
9.328571814370953 855.7942586233569 1.2398232284396538
9.33379936932437 847.459932255544 1.2351637255702657
9.339026924277785 834.2544360142371 1.2273638852907167
9.344254479231202 821.2986930405726 1.2194204038813286
9.349482034184618 809.2392602694572 1.2112419632399998
9.354709589138034 799.5176623305894 1.204445326806763
9.35993714409145 791.5473450795337 1.1981113639361451
9.365164699044866 789.0445478719618 1.1968557326208542
9.370392253998283 781.2480093654045 1.1922831794776476
9.375619808951699 776.1146678162295 1.1902810036820703
9.380847363905115 767.0855310059125 1.1843371210627527
9.386074918858531 760.4984663254272 1.1805674521657932
9.391302473811947 760.0662233898481 1.1811931804177875
9.396530028765364 758.0295090841468 1.1801666450892554
9.40175758371878 752.821856518425 1.1767625038737655
9.406985138672196 754.9236034809952 1.177815326709231
9.412212693625612 754.6620709073146 1.1764111905935561
9.417440248579029 754.1372231816205 1.1643995458115703
9.422667803532445 755.4098813555955 1.1581203242673448
9.427895358485861 752.2095767837292 1.1518005146491752
9.433122913439277 750.9423916841009 1.1477551117000626
9.438350468392693 751.8807388284838 1.1459489716534024
9.44357802334611 752.508820040219 1.1445690338424277
9.448805578299526 753.6652917974887 1.1426978294291001
9.454033133252942 753.6046259488785 1.1407266051716403
9.459260688206358 748.1790599379989 1.1342856872875609
9.464488243159774 747.7439732941317 1.1319191581424677
9.46971579811319 744.1790536889406 1.1277370507098603
9.474943353066607 743.5379380979215 1.1253317022672304
9.480170908020023 748.4059132404321 1.126557492055879
9.48539846297344 752.1245903211228 1.1278411895436318
9.490626017926855 757.660520008179 1.1302756947737642
9.495853572880272 762.1424350302168 1.1338771793311937
9.501081127833688 763.0375696746023 1.1334989097171078
9.506308682787104 765.8253366362742 1.1356756064109348
9.51153623774052 764.7319680428348 1.1336154091223247
9.516763792693936 762.6956979698697 1.1310991617741033
9.521991347647353 763.6820930116656 1.1294420214834937
9.527218902600769 768.8620394499176 1.1315013319788372
9.532446457554185 772.8324614002909 1.1337645534539722
9.537674012507601 773.7098965147438 1.1335695160711154
9.542901567461017 777.9414337554821 1.135136298511252
9.548129122414434 782.7229651900495 1.1378403586274837
9.55335667736785 785.7518910089301 1.1390842960296554
9.558584232321266 788.3264039430725 1.1405358548161417
9.563811787274682 787.6345263518105 1.139589246141114
9.569039342228098 786.7097295839942 1.1387144590775988
9.574266897181515 784.1847667026381 1.136026019271427
9.57949445213493 786.6575087298621 1.1366302482642776
9.584722007088347 786.8860662247199 1.1345982996758988
9.589949562041763 786.0402518455085 1.132930232564346
9.59517711699518 786.5661776506062 1.1326587319482992
9.600404671948596 790.1749476237782 1.1358613623335791
9.605632226902012 791.7463364143838 1.1365500829798372
9.610859781855428 790.2581785319835 1.1339827675889174
9.616087336808844 788.6375286316174 1.1316146732686347
9.62131489176226 786.1467216485498 1.1290354358201349
9.626542446715677 782.4519092354337 1.125840506617751
9.631770001669093 780.6681600283488 1.1243113454562736
9.636997556622509 777.7444488581785 1.1213736703009853
9.642225111575925 776.8996077319541 1.1198811783190232
9.647452666529341 775.318483249004 1.1182838590554807
9.652680221482758 772.6757441486911 1.1166127457891928
9.657907776436174 770.2244160817047 1.1135263303785794
9.66313533138959 766.1676874742934 1.1093876403603684
9.668362886343006 767.5382588267136 1.1105326241977946
9.673590441296422 766.3572445611944 1.1092072274957978
9.678817996249839 765.3160024833153 1.1072363869662016
9.684045551203255 763.7617951929279 1.1057109401155927
9.689273106156671 765.3457290657121 1.1068571020966316
9.694500661110087 766.6808282558011 1.1071189977110172
9.699728216063503 761.625899453576 1.1029930395108205
9.70495577101692 761.8056927532352 1.1021968007867835
9.710183325970336 762.489192879659 1.1026056728969245
9.715410880923752 767.8325809794173 1.1050389460093155
9.720638435877168 764.6524703170278 1.1015126332301166
9.725865990830584 758.0376817603149 1.096563011353561
9.731093545784 751.3416528619706 1.0909099506020419
9.736321100737417 755.5426162122317 1.0940249789487464
9.741548655690833 763.1120960670329 1.0991702627618043
9.74677621064425 763.9480932434299 1.0988915044839183
9.752003765597665 761.2296375688554 1.0964566379036833
9.757231320551082 756.7411979744821 1.092800726150866
9.762458875504498 750.9494027169804 1.0865917274760482
9.767686430457914 751.7934457354323 1.0871375376038441
9.77291398541133 752.9489365250314 1.0875533837598534
9.778141540364746 749.8752058497214 1.0845467667262352
9.783369095318163 743.6100588029467 1.0787947903850341
9.788596650271579 739.0107646825633 1.074771386995112
9.793824205224995 739.7219303477947 1.0753457298975664
9.799051760178411 749.2382198659723 1.0812542849983786
9.804279315131827 753.1929097031511 1.0834796450252175
9.809506870085244 757.4562908584753 1.0870918387440367
9.81473442503866 760.4994782752116 1.0888410380094686
9.819961979992076 763.7101788539487 1.0899477491667813
9.825189534945492 766.0293297372216 1.090837291637368
9.830417089898909 766.4592402796426 1.0904633684847196
9.835644644852325 772.3548850227602 1.0933129467822835
9.840872199805741 777.3203948708236 1.0961136712734707
9.846099754759157 784.409207086045 1.1010823211274579
9.851327309712573 787.197961421219 1.1029604602276775
9.85655486466599 784.5539860161481 1.1005147234188188
9.861782419619406 786.3577075389239 1.101555691142756
9.867009974572822 795.3060525498627 1.1074281349582649
9.872237529526238 805.4590621526877 1.1139457834848934
9.877465084479654 811.3438477043941 1.1179395859694088
9.88269263943307 820.5372201506566 1.1232101034549316
9.887920194386487 825.0187366093758 1.1254452181864811
9.893147749339903 832.4986796831848 1.130537060517221
9.89837530429332 835.2504596310865 1.1312873991728463
9.903602859246735 835.3563457387235 1.1309480143689803
9.908830414200152 835.4557640795945 1.1302546407871412
9.914057969153568 839.4709034941703 1.1317450573691001
9.919285524106984 843.3089066484647 1.1339160432029622
9.9245130790604 846.1142045610246 1.1350473262446852
9.929740634013816 850.2749886305983 1.138531733866089
9.934968188967233 849.3928828699336 1.1376435608017939
9.940195743920649 841.2783046581224 1.1320583603142966
9.945423298874065 838.5495318736006 1.129842413211903
9.950650853827481 835.0210513640969 1.1272253547082325
9.955878408780897 836.6561266704651 1.1276004254582705
9.961105963734314 833.8135343269959 1.125837037742763
9.96633351868773 827.7894148468924 1.1215819362712465
9.971561073641146 815.444073960933 1.1110963658000161
9.976788628594562 808.1646468661468 1.1047043342367115
9.982016183547978 800.0526322387382 1.0989233894089447
9.987243738501395 792.8183366546226 1.0938215144913017
9.99247129345481 788.4902016623458 1.090148444254172
9.997698848408227 784.5896414741536 1.0871553300476695
10.002926403361643 779.551291156785 1.082387352888067
10.00815395831506 774.3940880615645 1.0779147863144665
10.013381513268476 766.7504376509802 1.0717800263761688
10.018609068221892 758.7345968247865 1.0648880255996558
10.023836623175308 752.0799184710104 1.0603657791815333
10.029064178128724 750.9573235399828 1.0600509025926372
10.03429173308214 753.2141168658576 1.0634698549980899
10.039519288035557 755.6000387102207 1.0650123280766128
10.044746842988973 757.3384838410147 1.0644911253399802
10.049974397942389 754.758842219283 1.0615191702920577
10.055201952895805 747.6555709804823 1.0562733423665724
10.060429507849221 742.7408746071251 1.0527308184296116
10.065657062802638 738.2209260296331 1.0497794044347368
10.070884617756054 743.3778993949638 1.053218156209589
10.07611217270947 747.9240543623511 1.056409409057328
10.081339727662886 754.9704998017373 1.0608501848937055
10.086567282616302 760.4977441372694 1.0646241757723993
10.091794837569719 762.6575833871025 1.0649131524967608
10.097022392523135 764.254785089814 1.0647651503558129
10.102249947476551 770.3546659362992 1.0688054593851566
10.107477502429967 774.7878055839533 1.0714211223135894
10.112705057383383 773.6014755021328 1.0701244001626649
10.1179326123368 770.423901633655 1.068554042046472
10.123160167290216 763.4233477572614 1.063972592018643
10.128387722243632 758.003390822347 1.059905258003305
10.133615277197048 751.6939231354811 1.0539622523156735
10.138842832150464 744.3555036304385 1.0480097467483966
10.14407038710388 736.1791082554797 1.041995266309635
10.149297942057297 733.8807112874965 1.0409427587354025
10.154525497010713 731.7236269863358 1.0401155002696374
10.15975305196413 731.754115588464 1.04007563239388
10.164980606917545 731.1890529902146 1.0395250379069036
10.170208161870962 728.5301434264686 1.0366448894666045
10.175435716824378 729.4876394258068 1.0371816672715917
10.180663271777794 728.7886844071156 1.0356449049604395
10.18589082673121 726.6623233167031 1.0339869234318213
10.191118381684626 719.3341793446178 1.028667900691531
10.196345936638043 714.6960053922588 1.024392531879264
10.201573491591459 710.4705137265524 1.0210738425395751
10.206801046544875 707.2366111297098 1.0185558816492053
10.212028601498291 706.1314315189875 1.0159642594003284
10.217256156451707 708.366608463202 1.0171501985508113
10.222483711405124 708.4455759192891 1.0173243905602252
10.22771126635854 712.924141155613 1.0219163867071797
10.232938821311956 711.6213165939029 1.0210596584161589
10.238166376265372 712.2412501130493 1.0208630625888062
10.243393931218788 715.5970713672021 1.0234353120487303
10.248621486172205 713.1432866465692 1.021577993859039
10.253849041125621 713.7993040568026 1.0219465000755383
10.259076596079037 712.3068704711679 1.0213791637671796
10.264304151032453 711.2535294184211 1.0201942738063003
10.26953170598587 712.5125274709061 1.0198033452044792
10.274759260939286 710.7170102614206 1.0170344902766697
10.279986815892702 714.617594829712 1.0196864234750855
10.285214370846118 718.665929412508 1.0236582605646114
10.290441925799534 723.9387598487472 1.0271085868372731
10.29566948075295 729.260019627879 1.0307233043180573
10.300897035706367 729.4222233540496 1.0295065552531735
10.306124590659783 736.2376464765172 1.0333785388808967
10.3113521456132 737.659310206761 1.0343161273496022
10.316579700566615 748.7538218930373 1.0412390152021982
10.321807255520032 757.2753838057781 1.0467972147354458
10.327034810473448 766.8926901353498 1.0531141430023265
10.332262365426864 776.2320137309353 1.058909479444304
10.33748992038028 787.1978769321458 1.0658105465488177
10.342717475333696 799.6444400602634 1.073680451109265
10.347945030287113 811.9178871694747 1.0817597175733191
10.353172585240529 830.7300627203995 1.0942970081479937
10.358400140193945 843.8535853628905 1.1026113056405398
10.363627695147361 854.7952516494058 1.1085005070621903
10.368855250100777 862.3327955063592 1.1133364838435014
10.374082805054194 862.3277771290778 1.1131498401798412
10.37931036000761 857.6490266483463 1.1093968610623897
10.384537914961026 849.0652937224769 1.1037468651358424
10.389765469914442 840.8133248461957 1.0972602716749345
10.394993024867858 835.6551035032329 1.0941553340411159
10.400220579821275 825.8047933644974 1.0876979775542452
10.40544813477469 818.4669329407114 1.081635105340213
10.410675689728107 813.5394667316123 1.0780852751685375
10.415903244681523 810.7660434737879 1.0760592472162869
10.42113079963494 811.2203333854051 1.0766789098474117
10.426358354588356 808.1331694390251 1.0745345716386085
10.431585909541772 802.4852897031799 1.0704879067533482
10.436813464495188 800.9871569406414 1.0686542430939379
10.442041019448604 794.7332851435482 1.0641231091023426
10.44726857440202 787.6223914592607 1.0587455858305894
10.452496129355437 778.6368458909883 1.0524543602734968
10.457723684308853 767.3612252212291 1.0448127881022733
10.462951239262269 757.1332429538029 1.0369706097950577
10.468178794215685 742.9426569154078 1.0271740360593395
10.473406349169101 732.6930135403381 1.02009708136296
10.478633904122518 724.2379636280575 1.013683546128629
10.483861459075934 717.9856037425118 1.0093501404078464
10.48908901402935 710.0017771256045 1.003488617500534
10.494316568982766 700.9602495927344 0.9971542447903556
10.499544123936182 691.9689474278737 0.9901912953706055
10.504771678889599 683.0112252535095 0.9834935558786375
10.509999233843015 678.5545027315128 0.9794442000492074
10.515226788796431 678.077103964257 0.9791591289307167
10.520454343749847 674.6978279550704 0.9762573603842526
10.525681898703263 673.7341345590826 0.9758138894987981
10.53090945365668 674.0393142352457 0.9751777788013751
10.536137008610096 674.7552305415079 0.9757906832631731
10.541364563563512 674.4850290276194 0.9753694617335398
10.546592118516928 672.2189118226624 0.9737761020700553
10.551819673470344 669.4141182752247 0.9715892546856021
10.55704722842376 667.9775344976058 0.9705382993727035
10.562274783377177 664.4403651709988 0.9675889765350637
10.567502338330593 657.3147637609544 0.961930148348595
10.57272989328401 653.572500962448 0.9581947744951228
10.577957448237425 649.9714598461404 0.9552810599004242
10.583185003190842 649.3657881109478 0.9538697240316376
10.588412558144258 649.5475856607071 0.9538074066433233
10.593640113097674 646.3239859404097 0.9518487463479649
10.59886766805109 646.4148267113569 0.9521609420586258
10.604095223004506 644.0843900028655 0.949786238997042
10.609322777957923 644.4214125443427 0.9494017589528785
10.614550332911339 645.3472231843058 0.9481908484295778
10.619777887864755 646.7335182522963 0.9486627505687573
10.625005442818171 648.7963968054815 0.9506477429853599
10.630232997771587 653.1225103862553 0.9539766533419536
10.635460552725004 655.2178367463325 0.9553146606453979
10.64068810767842 663.0942306950684 0.9609655753424017
10.645915662631836 670.739025980408 0.966744630856048
10.651143217585252 678.6652768088924 0.9728063214219901
10.656370772538668 683.4126908314959 0.9754025864804913
10.661598327492085 691.1860940789954 0.9805341124706238
10.666825882445501 702.5995339835606 0.9883538099860136
10.672053437398917 714.0918491191748 0.9953956322239144
10.677280992352333 723.1658445033381 1.0009804110893117
10.68250854730575 720.7299353689846 0.9993405625939761
10.687736102259166 720.5245494270547 0.9983741004363764
10.692963657212582 715.4536927396565 0.9947504568269789
10.698191212165998 714.148694512135 0.9939647044237367
10.703418767119414 711.5508996152107 0.9917554966388478
10.70864632207283 703.5022645632879 0.9856584640984463
10.713873877026247 695.2376058473371 0.9789152272755989
10.719101431979663 686.2318371647052 0.9717690752246155
10.72432898693308 684.5290753164418 0.9703704386560127
10.729556541886495 679.4163508570842 0.966495017377232
10.734784096839912 676.2337594873771 0.9641311708753815
10.740011651793328 669.5877227481399 0.95911796832388
10.745239206746744 664.6077098121142 0.9553510190935829
10.75046676170016 661.2829966290648 0.9524599068495101
10.755694316653576 657.2758752301553 0.9491881296750709
10.760921871606993 653.7016773087576 0.9460608874885486
10.766149426560409 656.9244891217869 0.9480594264928827
10.771376981513825 661.1902498710293 0.9510882059451721
10.776604536467241 663.5623929680313 0.9539064365195816
10.781832091420657 669.3271295178162 0.9582776019731016
10.787059646374074 668.5677430115219 0.9575448256922352
10.79228720132749 669.3908437152318 0.9565127484677977
10.797514756280906 676.3268810849644 0.9606921434810849
10.802742311234322 689.7824703818092 0.9700957794490626
10.807969866187738 709.3913044960001 0.9837046717582969
10.813197421141155 731.5421627920566 0.9986025893058589
10.81842497609457 762.0557197828025 1.019134826528919
10.823652531047987 802.9218196353552 1.045141436753948
10.828880086001403 859.0370843283442 1.0807314101383247
10.83410764095482 933.8912382397866 1.1268109701802633
10.839335195908236 1027.406314100262 1.1814239330601928
10.844562750861652 1124.5245936110423 1.2359429664509136
10.849790305815068 1205.6759505211805 1.277804293048406
10.855017860768484 1255.5571235756165 1.3023904209548725
10.8602454157219 1257.4847380740136 1.3035048702409788
10.865472970675317 1219.7695515999746 1.2839244823102713
10.870700525628733 1147.776441158656 1.24530884592042
10.875928080582149 1065.6130227563133 1.1999522814558463
10.881155635535565 983.3072330897219 1.1512814248842382
10.886383190488981 909.0474344283537 1.106507229125189
10.891610745442398 846.5922656231115 1.0679416578186436
10.896838300395814 799.6834184819677 1.0377571144537907
10.90206585534923 765.4619012464864 1.0153369618716181
10.907293410302646 746.393378076487 1.0023588315027125
10.912520965256062 732.5346568874122 0.9930973908551928
10.917748520209479 722.9163281296715 0.9864848174470534
10.922976075162895 713.9546349698738 0.9794948923872362
10.928203630116311 704.7349803867801 0.9723684234601935
10.933431185069727 700.351431386182 0.9692852954404012
10.938658740023143 696.1167691637315 0.966723254471287
10.94388629497656 693.4272349964629 0.965102640048296
10.949113849929976 691.5663088339153 0.9636768138574348
10.954341404883392 685.601412087219 0.9583753021939974
10.959568959836808 685.2398791203053 0.9580786419838448
10.964796514790224 682.7418161879414 0.9562472909458849
10.97002406974364 687.2769934248321 0.961988168179186
10.975251624697057 686.7043543648317 0.9638978409384941
10.980479179650473 680.5292860543342 0.9611962044939051
10.98570673460389 677.5436402165961 0.9601742268460575
10.990934289557305 672.2901394777721 0.9571748810250948
10.996161844510722 667.6284123607919 0.9548768239437805
11.001389399464138 663.90778822705 0.9529598215167322
11.006616954417554 657.8631834120597 0.949163303539511
11.01184450937097 651.7947891241645 0.9456889340563568
11.017072064324386 646.808024881605 0.9426250587172713
11.022299619277803 640.0378450313736 0.9381759865255103
11.027527174231219 633.2959801950743 0.9338510801482771
11.032754729184635 629.177623614907 0.9314428877290871
11.037982284138051 620.5878628114251 0.9257828822759685
11.043209839091467 614.479439309753 0.9216080089139196
11.048437394044884 613.720289963385 0.9211052668841218
11.0536649489983 615.3785142207261 0.9229955304585729
11.058892503951716 615.2146407911603 0.9232817859270429
11.064120058905132 613.8874980820583 0.9225352331862051
11.069347613858548 610.2595692611019 0.9202632683653337
11.074575168811965 604.5700050373805 0.9159303219939676
11.079802723765381 603.3926092629496 0.9153468616236146
11.085030278718797 601.1336536832118 0.9141772861038671
11.090257833672213 596.391801934759 0.9106031008356942
11.09548538862563 592.729065524667 0.907905665270713
11.100712943579046 591.7203537383907 0.9074087546036371
11.105940498532462 590.0360537404201 0.9060257786151032
11.111168053485878 591.5317424998628 0.9072622854794177
11.116395608439294 588.535519912288 0.9054238924294209
11.12162316339271 580.875611208528 0.9002227092303934
11.126850718346127 575.2512665754244 0.8960976176474204
11.132078273299543 574.4563116229897 0.8957511250212039
11.13730582825296 570.1203979184522 0.8923646920281761
11.142533383206375 569.8098822590784 0.8921996636955659
11.147760938159792 565.6072719115531 0.8889727441583148
11.152988493113208 565.00072946475 0.8885273752058696
11.158216048066624 560.4292472666151 0.8851780088371468
11.16344360302004 557.461884718605 0.8829882286637517
11.168671157973456 554.7042259668175 0.8810573844577892
11.173898712926873 555.8961804027706 0.8825740227041797
11.179126267880289 550.1603272523266 0.8786507339240928
11.184353822833705 550.2831451482916 0.8788139051969853
11.189581377787121 545.1145672954315 0.8751005240540747
11.194808932740537 538.5432712492155 0.8695658155092868
11.200036487693954 535.0780077596827 0.86688703292175
11.20526404264737 532.5215535607362 0.8644254749391199
11.210491597600786 530.3224050437607 0.8631937060177483
11.215719152554202 530.6605416945642 0.8640126283959652
11.220946707507618 530.79314287696 0.8644380113179527
11.226174262461035 527.1896985504009 0.8618416229843519
11.23140181741445 525.5403709316465 0.8600533185990171
11.236629372367867 522.7496401720894 0.8573122001808112
11.241856927321283 519.8472429171375 0.8549438028799873
11.2470844822747 520.1752589927479 0.855092287949505
11.252312037228116 523.643213529086 0.8579426397530118
11.257539592181532 525.194391006921 0.8597999121887243
11.262767147134948 527.469423451229 0.8623108002980286
11.267994702088364 527.9021377527629 0.8627103994511127
11.27322225704178 524.8233870799804 0.8599129763118837
11.278449811995197 522.3069936281984 0.8572281867680235
11.283677366948613 522.6692455581897 0.8572229092379727
11.288904921902029 525.1031436605057 0.8593931981629966
11.294132476855445 522.6421655031493 0.8574114228474999
11.299360031808861 518.1045357945236 0.8540971738471634
11.304587586762278 515.4479015085686 0.8509940656448919
11.309815141715694 511.37542207886474 0.8474526352496726
11.31504269666911 513.7233641358486 0.8495634311540635
11.320270251622526 517.8241758600615 0.8526572724651776
11.325497806575942 517.567901524526 0.8523062079086614
11.330725361529359 518.3998825346383 0.8520054343395558
11.335952916482775 519.1077272582985 0.8522155662301567
11.341180471436191 517.5892872765946 0.851547842696265
11.346408026389607 513.0648383640608 0.8480044165831205
11.351635581343023 513.1373633563594 0.8481627011581119
11.35686313629644 510.48633077427996 0.8461775607488119
11.362090691249856 510.3203642106623 0.8447547100585298
11.367318246203272 508.10081957717085 0.8437627319740124
11.372545801156688 509.6024432606649 0.8452487519649652
11.377773356110104 512.2338464838698 0.8473167555429325
11.38300091106352 517.206507311997 0.8520184892857613
11.388228466016937 516.5860266762255 0.8506217048313334
11.393456020970353 512.7241970904063 0.8468198060780951
11.39868357592377 511.77483036732133 0.8464013234885441
11.403911130877185 509.57133481088954 0.8447370990320585
11.409138685830602 509.4614550427981 0.8445088189248449
11.414366240784018 511.67577332414635 0.846797984784967
11.419593795737434 511.90193221158734 0.8464752186245815
11.42482135069085 513.0716915125124 0.8481473524643841
11.430048905644266 513.6592535653848 0.8480248443227928
11.435276460597683 514.9901911590254 0.8488797695225192
11.440504015551099 516.4948296148278 0.8501873691940115
11.445731570504515 518.4059555147212 0.8511507965043416
11.450959125457931 520.5658029019677 0.8523519411348743
11.456186680411347 523.0933994299664 0.8546664982739549
11.461414235364764 525.8458988176562 0.8572287138153042
11.46664179031818 523.6560832132134 0.8554628037882792
11.471869345271596 526.6876063643559 0.8579487530184708
11.477096900225012 532.0490865475545 0.8634544536895274
11.482324455178428 536.5391789605511 0.8746616416727113
11.487552010131845 543.6338439277255 0.8831027136843136
11.49277956508526 543.6145572543859 0.8847180930865652
11.498007120038677 544.3512126296683 0.8867988082991902
11.503234674992093 541.7702758591703 0.8852397690977037
11.50846222994551 544.0344678907445 0.8882471523093481
11.513689784898926 545.6220916382879 0.8906167845538794
11.518917339852342 549.2249463615524 0.894507793652783
11.524144894805758 547.7145920386625 0.894639614573972
11.529372449759174 543.4438451604017 0.892121146399401
11.53460000471259 537.7819106321091 0.8881239670609806
11.539827559666007 535.7418888701446 0.887642594495691
11.545055114619423 535.2674184762897 0.8877964702445048
11.550282669572839 534.3952422134039 0.8876519044494834
11.555510224526255 529.9591751340672 0.8848973383644912
11.560737779479672 524.8827013653384 0.8808704039335188
11.565965334433088 524.7081700228861 0.8811477499626029
11.571192889386504 525.1603439571487 0.8820439743288041
11.57642044433992 525.3702351229041 0.8826712837061998
11.581647999293336 519.6933409003358 0.8785826645574668
11.586875554246753 515.3679578642526 0.8756094564780844
11.592103109200169 510.6802738069138 0.8725020568765743
11.597330664153585 508.766723168426 0.8717531331305272
11.602558219107001 507.75329895368645 0.8715901731101504
11.607785774060417 504.5096649105553 0.8688262423968258
11.613013329013834 500.1450933998462 0.8652778762979901
11.61824088396725 492.69852682219204 0.8595582639167819
11.623468438920666 483.28418283299294 0.8517869839525181
11.628695993874082 479.1881350083973 0.8489574388550046
11.633923548827498 476.73312813890266 0.8478685018331592
11.639151103780915 475.90195956692037 0.8476709287600636
11.64437865873433 474.79119511761013 0.8476360371965646
11.649606213687747 469.77089307565274 0.8439692303515668
11.654833768641163 461.34298205711343 0.836569592675815
11.66006132359458 458.2632493145566 0.8345558378710448
11.665288878547996 456.1344520925986 0.832565730119338
11.670516433501412 457.7486411936493 0.8344055253043525
11.675743988454828 459.0107610418673 0.836545565970828
11.680971543408244 456.7780330867767 0.8343254695911346
11.68619909836166 452.68710764565225 0.8312395176235103
11.691426653315077 448.6996730164636 0.82766675336397
11.696654208268493 445.55937457855106 0.8253592091232383
11.701881763221909 444.1229747545609 0.8242083206801109
11.707109318175325 441.9422301236301 0.8224586418268274
11.712336873128741 442.00228855736685 0.8223096504346497
11.717564428082158 443.2990502991159 0.8243300949300504
11.722791983035574 443.6557064092482 0.8249851803909832
11.72801953798899 442.19922270440554 0.8246014099815029
11.733247092942406 440.3959011253448 0.8234845409784232
11.738474647895822 440.6436906261067 0.8234778524138748
11.743702202849239 440.70511792330535 0.8245640367521757
11.748929757802655 444.1687772703739 0.8281394020393585
11.754157312756071 448.49226093252815 0.8320872864722882
11.759384867709487 448.8189414991653 0.8325021273078674
11.764612422662903 450.5888569774683 0.8338864027040075
11.76983997761632 448.8464746496475 0.8318518428843316
11.775067532569736 444.24437548390574 0.8278475785133705
11.780295087523152 445.99039540252204 0.8293265253255311
11.785522642476568 448.51174683427905 0.8316836098494356
11.790750197429984 451.4364018215934 0.8349677056014198
11.7959777523834 456.57724967162926 0.839410387241452
11.801205307336817 462.1046731120648 0.8443810814285058
11.806432862290233 469.450125473042 0.850843820162852
11.81166041724365 478.0245497782319 0.8582982488201735
11.816887972197065 482.54477880066503 0.8623995804838216
11.822115527150482 487.1610270101089 0.8665639158401297
11.827343082103898 487.82402814352446 0.8670189990961592
11.832570637057314 487.1048373739122 0.8668229098210934
11.83779819201073 485.1167002452938 0.8655916097512888
11.843025746964146 478.2324823799488 0.8591029760518045
11.848253301917563 474.7195223835862 0.8558775904724211
11.853480856870979 471.33645246983536 0.8534098117235891
11.858708411824395 468.7511233077966 0.8512073092516028
11.863935966777811 466.2930993804195 0.8499790239538569
11.869163521731227 464.36899930369594 0.8494009218112883
11.874391076684644 463.76864915735723 0.84921835338006
11.87961863163806 461.64363791401337 0.8476718518542918
11.884846186591476 462.7943055301641 0.8489663346345906
11.890073741544892 464.27619939414967 0.8500398227136498
11.895301296498308 467.61877891901946 0.8532393546133177
11.900528851451725 469.651714894186 0.8555359756623016
11.90575640640514 473.7196282915149 0.859173696514665
11.910983961358557 475.72380665056596 0.8611488817439967
11.916211516311973 480.3544149664624 0.8646560433824362
11.92143907126539 481.4152975015663 0.8659656052803504
11.926666626218806 484.1805720425096 0.8694691736071918
11.931894181172222 482.49366693540094 0.868269928980443
11.937121736125638 481.8446143934253 0.8677217391935764
11.942349291079054 483.8930605035165 0.8689129420124881
11.94757684603247 482.99460751201985 0.8676432752485774
11.952804400985887 486.1199850872933 0.8706375474109616
11.958031955939303 484.8321674921898 0.8700248562134983
11.963259510892719 479.6681826068924 0.8657212606572714
11.968487065846135 474.9606145095074 0.8621163921503378
11.973714620799552 472.02350334726884 0.859495252652307
11.978942175752968 470.0796991297688 0.8575740194666868
11.984169730706384 470.39451482111986 0.8581570942530025
11.9893972856598 469.5917500197126 0.858071626815572
11.994624840613216 468.24437603115484 0.8579939671124482
11.999852395566633 466.23033601822186 0.8568201547245047
12.005079950520049 469.657017075584 0.8599825322679566
12.010307505473465 474.4949960038867 0.86481478124533
12.015535060426881 477.4111456246418 0.8672333638453503
12.020762615380297 482.86987314020007 0.8717487742471964
12.025990170333714 491.03739256302475 0.879368934697001
12.03121772528713 501.8918274321056 0.8889408906900439
12.036445280240546 519.2071388601826 0.9041201214796736
12.041672835193962 537.2892201923007 0.9197996402222428
12.046900390147378 557.0912491398989 0.9366942278200796
12.052127945100795 590.2233880425957 0.9643516731918038
12.05735550005421 631.5563655668573 0.997557130054281
12.062583055007627 680.1380583753478 1.0354693557892691
12.067810609961043 742.9928552722905 1.082320906420887
12.07303816491446 809.181239309361 1.1295499633746047
12.078265719867876 891.5028184894095 1.1859032072511255
12.083493274821292 984.6532509394244 1.2464780519259528
12.088720829774708 1068.9388254530697 1.2993050028192195
12.093948384728124 1133.6906700231937 1.3382287432511688
12.09917593968154 1171.3256984774373 1.3605209607248
12.104403494634957 1172.3946307188 1.3618353355489892
12.109631049588373 1151.2162180108967 1.3493015641710413
12.114858604541789 1106.2932905492705 1.3230643658587524
12.120086159495205 1046.1951988913306 1.2873632594623805
12.125313714448621 972.5077287403957 1.2410376201418756
12.130541269402038 899.0670668226721 1.1937722131437944
12.135768824355454 830.4295744700659 1.1476721870336497
12.14099637930887 767.016981199503 1.1028270892100156
12.146223934262286 718.5216722924305 1.068003742384933
12.151451489215702 672.3432210897233 1.0332382992967934
12.156679044169119 634.1300936435712 1.0034709217905458
12.161906599122535 603.7756240669797 0.979807382134084
12.167134154075951 572.6840970761831 0.9540768569582673
12.172361709029367 546.84186263374 0.9325370103701248
12.177589263982783 526.115171804105 0.9153935816938303
12.1828168189362 507.3274087702772 0.8992340088457899
12.188044373889616 493.00797816321983 0.8869876519182418
12.193271928843032 480.22542548610835 0.8759587803997869
12.198499483796448 469.43283203476125 0.8656148481992995
12.203727038749864 462.81390489706587 0.8606360271512367
12.20895459370328 458.68923022137426 0.8575708851666456
12.214182148656697 449.7409451976398 0.8490785673104683
12.219409703610113 444.85624202871134 0.8449995909718492
12.22463725856353 441.82100417683614 0.8419026381191498
12.229864813516945 439.26616461928813 0.840220560121475
12.235092368470362 439.1284199673275 0.8405566660563102
12.240319923423778 435.4764073897142 0.8370276666525651
12.245547478377194 434.1125972941567 0.8360055076427673
12.25077503333061 433.5258314614926 0.8353971756491765
12.256002588284026 433.83743288222684 0.83570174339524
12.261230143237443 433.844615243914 0.8360575161213086
12.266457698190859 432.3925838797471 0.8345579767084529
12.271685253144275 430.54508225607805 0.8329022656524254
12.276912808097691 428.1108524539474 0.8310755578098411
12.282140363051107 425.2556773200569 0.8286162043170812
12.287367918004524 419.90666582915924 0.8236037495100279
12.29259547295794 417.4020595759729 0.8213594325916584
12.297823027911356 417.7604266425958 0.8217104162229749
12.303050582864772 416.5828922643098 0.8210548600015881
12.308278137818188 419.47443449466937 0.8243045720356047
12.313505692771605 420.21395924218706 0.8286713011030512
12.31873324772502 423.0964330849271 0.8404529676680614
12.323960802678437 422.19349398789814 0.8445527027669225
12.329188357631853 421.49562328128087 0.8476176764156609
12.33441591258527 417.4284203919711 0.8472413434418996
12.339643467538686 413.5950543779701 0.8465112061383914
12.344871022492102 409.47720333578576 0.8456034719175836
12.350098577445518 408.2887434518435 0.8466467838035647
12.355326132398934 406.61146527304237 0.8473967427415997
12.36055368735235 406.1669625821665 0.8492139813541827
12.365781242305767 404.41472785394126 0.84907207708174
12.371008797259183 402.0282449449311 0.8490637845794712
12.376236352212599 398.0252714513362 0.8466053666331652
12.381463907166015 394.0419096225104 0.8448500330499192
12.386691462119432 389.25677741018217 0.8431694312783072
12.391919017072848 386.1228916213607 0.8418084958175793
12.397146572026264 387.96282857126585 0.8455801976763775
12.40237412697968 389.476950337113 0.8485041782228109
12.407601681933096 389.41190993989585 0.8490622135933105
12.412829236886513 386.79095387923553 0.8478271937431398
12.418056791839929 381.4684328485674 0.8436920286543913
12.423284346793345 373.92525968141507 0.836790008100418
12.428511901746761 369.489341122381 0.8332786266933117
12.433739456700177 369.3343005840845 0.8341670960096037
12.438967011653594 368.2923763013187 0.8342439175938584
12.44419456660701 372.57201954195745 0.8405109263996772
12.449422121560426 373.7813243686201 0.8439130875529907
12.454649676513842 371.95412213872663 0.843579954340574
12.459877231467258 375.5433169465119 0.8497175489064748
12.465104786420675 371.9629384577918 0.8466897524752351
12.47033234137409 372.539422851046 0.848697648396012
12.475559896327507 371.93599098514653 0.8485364077501434
12.480787451280923 369.0193601232227 0.8467171062938769
12.48601500623434 364.0177157056941 0.8431544914897323
12.491242561187756 361.7872438891791 0.8417097783273682
12.496470116141172 361.7105219520189 0.8431630875633678
12.501697671094588 361.66330253959035 0.8439347608299332
12.506925226048004 365.3054311474314 0.8486436548101465
12.51215278100142 363.0619598659468 0.8471509054163283
12.517380335954837 356.5593554919246 0.8418005091533615
12.522607890908253 356.10467796617127 0.8427092523406815
12.527835445861669 352.44754813787 0.8387919709210229
12.533063000815085 357.51034757577924 0.8448995396355403
12.538290555768501 359.11587062857296 0.8473420843991274
12.543518110721918 363.1580786542184 0.8526277320596416
12.548745665675334 367.0941184567045 0.8584350804749177
12.55397322062875 367.38786238978287 0.8614088527300001
12.559200775582166 367.36630202252564 0.862120173174045
12.564428330535582 363.6915620246133 0.853515209820894
12.569655885488999 359.3275015531279 0.8414276213605878
12.574883440442415 358.8574204815866 0.8357596139680301
12.580110995395831 358.03898740514643 0.8317469006187118
12.585338550349247 359.02686436139317 0.8299993813846189
12.590566105302663 355.4755927792868 0.8237368766648654
12.59579366025608 353.06665805402804 0.8195466775699652
12.601021215209496 352.0883962841635 0.8166272738565182
12.606248770162912 350.5989951347334 0.8131776397071676
12.611476325116328 354.79300480238714 0.817518728922001
12.616703880069744 356.86147331377805 0.8189003879039852
12.62193143502316 359.95477525633504 0.8218286287177436
12.627158989976577 363.36137454886267 0.8250932256096093
12.632386544929993 362.38073314184845 0.8226405520790161
12.63761409988341 367.52817174185816 0.8282406139085651
12.642841654836825 370.53180936496216 0.83063762669565
12.648069209790242 377.1107636681336 0.837004967370007
12.653296764743658 380.43587476618444 0.8400853130111472
12.658524319697074 381.2024251999938 0.8397601474918512
12.66375187465049 388.18895611316276 0.8471783874360813
12.668979429603906 399.1326630060516 0.857626064390004
12.674206984557323 408.12696469825255 0.8658625487542815
12.679434539510739 417.2303792353908 0.8738028888818234
12.684662094464155 423.7708637614142 0.8790099101713467
12.689889649417571 424.22443439205534 0.8787031648412758
12.695117204370987 430.73701138423246 0.8847574762958584
12.700344759324404 435.07559202156307 0.8889623523566391
12.70557231427782 435.94531510428607 0.8893870328889496
12.710799869231236 435.75635349870214 0.8888029744366421
12.716027424184652 433.70157456309704 0.8864492214682466
12.721254979138068 430.95611929737646 0.8837545114674868
12.726482534091485 430.1557736721767 0.8819164496449056
12.7317100890449 431.3264750853188 0.8824065297994557
12.736937643998317 436.82439747786935 0.8876050154621975
12.742165198951733 449.59657828570425 0.8993090382334972
12.74739275390515 472.07958720464563 0.9214659501456866
12.752620308858566 498.77449298880845 0.9467428735687197
12.757847863811982 521.4816191263656 0.9672915179500942
12.763075418765398 537.0165602676959 0.9817229781594492
12.768302973718814 540.2599389653644 0.9840722355255256
12.77353052867223 535.147451548675 0.9788454093928687
12.778758083625647 529.6940510203768 0.9736873139956246
12.783985638579063 523.8989165813631 0.9673483047974193
12.789213193532479 522.5252594475444 0.9656640958376702
12.794440748485895 522.8525937002718 0.9652313838952206
12.799668303439312 526.5470865800198 0.9677543218872118
12.804895858392728 536.8567459286174 0.9773404433815708
12.810123413346144 553.3178826207522 0.9924161157161948
12.81535096829956 572.997968515054 1.009476415652329
12.820578523252976 598.6309376969422 1.0321063084669981
12.825806078206393 628.3823830562877 1.0572210154222468
12.831033633159809 665.1391542283304 1.0869264223602413
12.836261188113225 700.3475212534295 1.1152027169852539
12.841488743066641 728.3829664829993 1.1368331200283293
12.846716298020057 739.6110158823612 1.1454847374276436
12.851943852973474 728.1681785748457 1.1365013421802062
12.85717140792689 696.5874774904511 1.1112238839140922
12.862398962880306 650.8869816444147 1.0737328033201141
12.867626517833722 601.9933136715209 1.0324905251563838
12.872854072787138 557.6858164542035 0.9933344416896125
12.878081627740555 518.7545746518476 0.9579243295673359
12.88330918269397 487.8727747334844 0.9294948231969243
12.888536737647387 465.896069954144 0.9080514596109505
12.893764292600803 448.82133445636714 0.8910827833750313
12.89899184755422 438.58294162797534 0.8806423254279501
12.904219402507636 433.0495431266447 0.8745980987765677
12.909446957461052 428.6007209362115 0.8697491930370979
12.914674512414468 423.6095454014601 0.8645618179289443
12.919902067367884 419.7230289323817 0.859948077335178
12.9251296223213 413.3078603994081 0.8535301517324633
12.930357177274717 413.75712188049476 0.8542373185917966
12.935584732228133 409.906240506533 0.8509126013964211
12.940812287181549 406.42807207550624 0.8464011247992274
12.946039842134965 404.42369057630833 0.8429509130375907
12.951267397088381 400.5458552820262 0.8377790432088179
12.956494952041798 400.1107192713066 0.8371816421998789
12.961722506995214 398.81457818935087 0.8361855609833144
12.96695006194863 397.37339913557037 0.8350980494579465
12.972177616902046 395.0694095612975 0.8331580336718816
12.977405171855462 388.690723453939 0.8254226814907615
12.982632726808879 385.93685335953694 0.8218601739987093
12.987860281762295 382.2923774499368 0.8179485302510103
12.993087836715711 378.5419826634317 0.8137558313026106
12.998315391669127 375.6074120486459 0.8105270754744412
13.003542946622543 375.0816938314508 0.8095880596052187
13.00877050157596 374.39965942538294 0.8088128570443222
13.013998056529376 377.9331809536288 0.813722691277994
13.019225611482792 381.83542747389134 0.8183721682714075
13.024453166436208 382.8320546643338 0.8209104843532511
13.029680721389624 380.7835820389157 0.8191831915480503
13.03490827634304 378.375514285475 0.8157486991524296
13.040135831296457 380.73627598791757 0.8177407747524608
13.045363386249873 387.4625700681981 0.8246025808475033
13.05059094120329 393.75036941744156 0.8300596480541347
13.055818496156705 395.8916073478925 0.8320487867688539
13.061046051110122 402.1489501476586 0.8389182295407454
13.066273606063538 407.7285201302175 0.8454097493544079
13.071501161016954 421.50999782324874 0.8604831000013825
13.07672871597037 436.05282762575024 0.8749665439806358
13.081956270923786 452.83862836085495 0.8905925577917916
13.087183825877203 470.68449090056373 0.9078299851694455
13.092411380830619 488.4752223781086 0.9236621356450073
13.097638935784035 510.0277586461114 0.9434326070688466
13.102866490737451 532.7393080111252 0.9641453849405799
13.108094045690867 555.8189591295062 0.9839229392488599
13.113321600644284 577.2115313214737 1.0029389785847596
13.1185491555977 593.9445451520145 1.0173895550966994
13.123776710551116 614.3600555559245 1.0344680817158496
13.129004265504532 625.720065034163 1.0444358530051032
13.134231820457948 632.0192818966854 1.0496807368860368
13.139459375411365 637.4751014758754 1.0543361518631709
13.14468693036478 636.3750789952543 1.0535150584263953
13.149914485318197 634.9953417827078 1.0523200912393782
13.155142040271613 628.2758187489748 1.0469993597684735
13.16036959522503 622.4365489250156 1.0424562507441661
13.165597150178446 611.8085559382316 1.0337547030149365
13.170824705131862 594.1275686548745 1.0192582746410936
13.176052260085278 580.6618468156681 1.008708912633503
13.181279815038694 560.1663177539651 0.9912003790968514
13.18650736999211 540.9973514369024 0.9740271343972738
13.191734924945527 520.7863971840743 0.955861517802344
13.196962479898943 500.3797871015434 0.9363559187169918
13.202190034852359 486.2344824238393 0.9236753177542308
13.207417589805775 475.58384993761786 0.9134702695658454
13.212645144759191 463.6313053132926 0.9019566898239085
13.217872699712608 452.6750946293572 0.8918066908760868
13.223100254666024 438.0625111676839 0.8774833703799605
13.22832780961944 422.4422607166393 0.8616369242467157
13.233555364572856 407.08681435253305 0.8459754631065775
13.238782919526273 397.5724304826847 0.8357886582985102
13.244010474479689 388.794621674215 0.8265470216955644
13.249238029433105 383.2469653691995 0.821539896686593
13.254465584386521 379.5648436657885 0.8183082105263747
13.259693139339937 374.0851545428962 0.8129080973431487
13.264920694293354 367.70999570699144 0.8066239102473161
13.27014824924677 361.2434029366192 0.7995326155320959
13.275375804200186 358.84803965137434 0.7965223246999956
13.280603359153602 354.4449766655201 0.7919717968867412
13.285830914107018 351.0597804811523 0.7883025206933875
13.291058469060435 350.57042922329487 0.788837493038879
13.29628602401385 352.9779884220147 0.7910768107173146
13.301513578967267 355.1799131032603 0.7941313756824044
13.306741133920683 352.0022746414031 0.7900481563424933
13.3119686888741 346.47982587161096 0.7837986267407393
13.317196243827516 340.9168908021298 0.7776124489436526
13.322423798780932 338.8787812877575 0.7749889342970087
13.327651353734348 339.51015485006263 0.7759818739299514
13.332878908687764 338.91884556803024 0.7754880210625723
13.33810646364118 340.0624201517773 0.776655430055344
13.343334018594597 339.4262887177351 0.7752103670977142
13.348561573548013 339.0238938210252 0.7754233481423054
13.353789128501429 340.87665501328564 0.7780563398417829
13.359016683454845 342.83362758463363 0.7804877044318335
13.364244238408261 344.740863268303 0.7820254825574074
13.369471793361678 349.21496796731867 0.7862335218513173
13.374699348315094 351.88534518744194 0.7888083114339532
13.37992690326851 357.70110142652874 0.7954348117170339
13.385154458221926 364.374726144774 0.8034624860651849
13.390382013175342 368.2571677816858 0.8069468972970664
13.395609568128759 371.3263680950041 0.8109862573362937
13.400837123082175 370.8942637519686 0.8096839529054217
13.406064678035591 366.08277819419845 0.8034856180191731
13.411292232989007 366.3456726583166 0.8035128563623561
13.416519787942423 365.3443806916086 0.8019419920092058
13.42174734289584 363.8538755655732 0.8014320109745645
13.426974897849256 363.5798921555623 0.8021469999567663
13.432202452802672 359.60518281680413 0.7991652068374231
13.437430007756088 352.0635525862651 0.7914126457841628
13.442657562709504 345.50087186928243 0.7838766930151613
13.44788511766292 340.31400105168916 0.7788567153753833
13.453112672616337 337.3605074921556 0.7759821369975438
13.458340227569753 335.2279739503885 0.7730974068112302
13.46356778252317 333.05722798304276 0.7700496947019632
13.468795337476585 332.6596470144117 0.7687311184586866
13.474022892430002 331.53344974200587 0.7676074426795603
13.479250447383418 333.0809520935378 0.7707522902690189
13.484478002336834 332.57759464196414 0.7715970520966058
13.48970555729025 329.40825028186686 0.7683659766418172
13.494933112243666 328.20160743162796 0.7677170749330045
13.500160667197083 323.0240175762157 0.7609451614936054
13.505388222150499 319.75133532411496 0.7564214934464313
13.510615777103915 317.37177808644884 0.752590577208956
13.515843332057331 318.9580870861493 0.7542660908882657
13.521070887010747 322.6373423645692 0.7585402230713983
13.526298441964164 323.4412638228216 0.7596309656478238
13.53152599691758 326.16606898755225 0.7629402816219808
13.536753551870996 325.9983569197139 0.7630542045283882
13.541981106824412 324.5587992315428 0.7611069817572325
13.547208661777828 328.0856719038334 0.7648481323677593
13.552436216731245 330.9655909942012 0.7681037659211244
13.55766377168466 332.1176649165671 0.768417975531888
13.562891326638077 332.8822641704703 0.7705796581819401
13.568118881591493 329.0155710914886 0.7676483932531887
13.57334643654491 325.68839782307555 0.7635944528754599
13.578573991498326 324.6932847985847 0.7619539733426973
13.583801546451742 321.97288861740833 0.7585349704781591
13.589029101405158 319.58042840868603 0.7547965557699013
13.594256656358574 318.13783883633425 0.7536180539372663
13.59948421131199 315.1433776455912 0.7507851898044456
13.604711766265407 309.5882839604247 0.744162898481677
13.609939321218823 307.70049461435747 0.7419217855314882
13.615166876172239 304.9282322439723 0.7393434495806901
13.620394431125655 309.4433705366873 0.7444878846811414
13.625621986079071 312.76075049897804 0.7491527299153876
13.630849541032488 312.02902247223705 0.7483823901806349
13.636077095985904 310.03374465662756 0.7452786901649349
13.64130465093932 308.83643870403074 0.7446878972063846
13.646532205892736 309.2034159444427 0.7464978479235026
13.651759760846153 311.4933533824083 0.748500885830338
13.656987315799569 312.35918233008505 0.7486321518379854
13.662214870752985 315.0536892268726 0.7518199787330362
13.667442425706401 316.40027376116797 0.7522915920066847
13.672669980659817 319.85981667183887 0.7572052787974944
13.677897535613234 324.2959852458502 0.7615670270239401
13.68312509056665 326.8204906759937 0.7644640638693174
13.688352645520066 328.04570391716754 0.7662492969356549
13.693580200473482 329.3562210638795 0.767834367518499
13.698807755426898 330.6313582365169 0.76920801208584
13.704035310380315 331.792787869997 0.7711047771297951
13.70926286533373 327.3999393406202 0.7657235513253888
13.714490420287147 324.2343173733894 0.7625296809347587
13.719717975240563 324.29429093436715 0.7620995781707716
13.72494553019398 323.28952399401663 0.76000547822979
13.730173085147396 319.46646265364814 0.7560872566501162
13.735400640100812 317.8855218434888 0.754172006767332
13.740628195054228 314.4333220422904 0.7500365497266402
13.745855750007644 316.7762493871293 0.7537869340070992
13.75108330496106 318.5939454917227 0.7557160960929803
13.756310859914477 318.7578327635428 0.7554896507708561
13.761538414867893 316.4188626093849 0.7528816093237986
13.766765969821309 317.0638159187552 0.7530404411212481
13.771993524774725 318.6466739176496 0.7544883292224541
13.777221079728141 322.17661208206596 0.7592967605372182
13.782448634681558 322.5760828219298 0.7608425506079479
13.787676189634974 323.55379476655105 0.7635168822285124
13.79290374458839 324.183599778601 0.7632938409446198
13.798131299541806 329.74394579395914 0.767876187396611
13.803358854495222 332.95315776778665 0.7703752913283268
13.808586409448639 338.6235235373674 0.7762264907259198
13.813813964402055 344.72936493882844 0.7843420793685895
13.819041519355471 352.40769619150916 0.7941178083381941
13.824269074308887 363.24194930853145 0.8059496067173351
13.829496629262303 370.2447516843527 0.8125390475251628
13.83472418421572 377.3654872649146 0.8196716340276167
13.839951739169136 389.1066219507692 0.8312038156055513
13.845179294122552 397.95540987206107 0.8398632748780445
13.850406849075968 410.2066601343547 0.8520538830327721
13.855634404029384 424.86094902736954 0.8664067972406142
13.8608619589828 436.6052706100157 0.8787824855995501
13.866089513936217 447.0840642390144 0.8884043698823959
13.871317068889633 452.04568411691776 0.8932744720163727
13.87654462384305 455.73649803652506 0.8968819430990609
13.881772178796465 455.0343437010709 0.8956429182276905
13.886999733749882 453.0729472501883 0.894128379396385
13.892227288703298 445.70878136783807 0.8872653902432052
13.897454843656714 434.0149089681751 0.8755407906097592
13.90268239861013 425.0643512439603 0.8670568234779241
13.907909953563546 415.3673339839887 0.8573127336795231
13.913137508516963 406.2900161527414 0.8479720107514325
13.918365063470379 395.0880397876269 0.836909680574338
13.923592618423795 385.0434035867246 0.8261848007943187
13.928820173377211 376.1332345499279 0.8183666868126873
13.934047728330627 367.0296404935959 0.808840153447839
13.939275283284044 360.123835343382 0.8008898480180139
13.94450283823746 352.9596088854797 0.7926927124287608
13.949730393190876 349.02146651624423 0.7889060526761825
13.954957948144292 347.7389352140439 0.788196341555557
13.960185503097708 345.13565517788606 0.7854943661663031
13.965413058051125 343.9757017536406 0.7840363337596836
13.97064061300454 341.0633952651623 0.7794948106277183
13.975868167957957 336.52031262201723 0.7744473159572643
13.981095722911373 332.3385267174205 0.7698144690891596
13.98632327786479 328.21448306234896 0.7662807970996013
13.991550832818206 327.220882364375 0.7659254601158151
13.996778387771622 325.8535484347516 0.7646208271593236
14.002005942725038 322.7767651847596 0.761369384453892
14.007233497678454 322.53902425498205 0.7611545944061057
14.01246105263187 324.830268766662 0.7636097440156908
14.017688607585287 329.629452097886 0.7695715577094523
14.022916162538703 336.2897349503256 0.7762922786873476
14.028143717492119 337.09401413542747 0.775236134892149
14.033371272445535 338.36942770667684 0.7769235469728251
14.038598827398951 339.8737910023563 0.7782910780418506
14.043826382352368 342.7835432515717 0.7816580062914418
14.049053937305784 346.9594590524819 0.7865641061709169
14.0542814922592 345.51098219896204 0.7842955730445984
14.059509047212616 349.0557660390509 0.7886199405241835
14.064736602166032 350.6266490258261 0.7898368494284985
14.069964157119449 353.9982635394947 0.7936719243608077
14.075191712072865 356.57474936118575 0.7965551048432064
14.080419267026281 357.6533038376051 0.7975316159889045
14.085646821979697 363.71041620632815 0.8046688779172458
14.090874376933114 366.57280113988537 0.8079496340572415
14.09610193188653 369.9214663676509 0.811978144654875
14.101329486839946 371.69148198746876 0.8141616028070356
14.106557041793362 367.76035487194594 0.8097564897937882
14.111784596746778 364.9393098830637 0.8065384533498424
14.117012151700195 362.00274990460497 0.803315569530143
14.12223970665361 360.60197208176 0.8028456228766355
14.127467261607027 359.0050448119824 0.8008508655338307
14.132694816560443 359.7303019517147 0.8019529798855265
14.13792237151386 357.51020772562686 0.7992085968638293
14.143149926467276 356.14267990193116 0.7973675241317023
14.148377481420692 357.27384180974565 0.7981223792682889
14.153605036374108 355.41905321660124 0.7962532829478862
14.158832591327524 353.66657381555194 0.7937239754204248
14.16406014628094 351.1748801345111 0.7908086327820258
14.169287701234357 348.839683033227 0.7882035881170409
14.174515256187773 347.73749680744567 0.7865694292668648
14.179742811141189 348.45148480621236 0.7882795347565109
14.184970366094605 348.86542820651636 0.7881037230595385
14.190197921048021 345.7609429894011 0.7841065478390972
14.195425476001438 343.3392156432938 0.782410596761874
14.200653030954854 339.23996269891916 0.7775559910309591
14.20588058590827 339.99701904518395 0.7791300065731263
14.211108140861686 343.07165690871807 0.7828866911118963
14.216335695815102 343.13965633396646 0.781420679577389
14.221563250768519 344.8456644040269 0.7836396019201296
14.226790805721935 341.6796670873011 0.7795663795133119
14.232018360675351 337.7167688860377 0.774808331276281
14.237245915628767 336.77829163013496 0.7734495646036881
14.242473470582183 336.09812915415483 0.7723313387899087
14.2477010255356 339.27763662583556 0.7759763453619616
14.252928580489016 343.2317703308616 0.7803725456791237
14.258156135442432 347.6912379922863 0.7851574565142045
14.263383690395848 353.8608618988457 0.791666304469225
14.268611245349264 360.1326013450557 0.7977865862346555
14.27383880030268 364.7462020778863 0.8016947290167072
14.279066355256097 370.4887244523678 0.8072880250951558
14.284293910209513 377.1256193448966 0.8143176863402857
14.28952146516293 387.9518768660564 0.8252418468426509
14.294749020116345 396.34318260557575 0.8340733060022503
14.299976575069762 403.9263622028894 0.8412127632223003
14.305204130023178 407.74362597478995 0.845106242618548
14.310431684976594 410.4339845465537 0.8481259038149928
14.31565923993001 411.7430650777823 0.8494367211605889
14.320886794883426 410.1791670592344 0.8478681350692517
14.326114349836843 411.00087671486614 0.8489445488951787
14.331341904790259 409.7611726374372 0.8467619403451203
14.336569459743675 406.6485513699469 0.8439398262803637
14.341797014697091 405.70492489243554 0.8430658388755229
14.347024569650507 406.415751344288 0.8437268051895991
14.352252124603924 406.6958129016975 0.844202694961087
14.35747967955734 405.0129888830075 0.8425471166717027
14.362707234510756 401.3159531829486 0.838219279608915
14.367934789464172 399.3024527971844 0.8366660179310529
14.373162344417588 401.00096777832454 0.8381646870780008
14.378389899371005 402.405788653371 0.8399548637326674
14.38361745432442 403.94400875239984 0.8417757432651046
14.388845009277837 402.699582970835 0.8402868368548123
14.394072564231253 397.1171487370758 0.8348314018435273
14.39930011918467 396.0150236938038 0.8340331818245901
14.404527674138086 393.89357115878823 0.8324636575457756
14.409755229091502 392.63558940358854 0.8312662136549679
14.414982784044918 388.26038223261554 0.8269407268326389
14.420210338998334 383.94921547114865 0.8222171895159996
14.42543789395175 380.2531319189692 0.8180992989916626
14.430665448905167 378.4730249455274 0.8157198134538196
14.435893003858583 375.20895914548265 0.8124467176980497
14.441120558811999 375.69793890808523 0.8134115022841749
14.446348113765415 375.01446061164734 0.8121424194128934
14.451575668718831 376.87790958993173 0.8149222710958534
14.456803223672248 384.8727410147518 0.8234413881552689
14.462030778625664 395.34682345914064 0.8340589926881637
14.46725833357908 412.93116741374763 0.8521349481961238
14.472485888532496 439.33901129516556 0.877548938282739
14.477713443485912 472.9652086490727 0.9102999150543019
14.482940998439329 511.1572045717043 0.9463263978976215
14.488168553392745 542.5633897826523 0.9746986216743364
14.493396108346161 562.3228285090834 0.9922795988483144
14.498623663299577 564.4082879219426 0.9939003696692815
14.503851218252994 545.208880184832 0.9765976435739349
14.50907877320641 513.9438282246708 0.9484896335952092
14.514306328159826 474.6338832046239 0.9118070764889252
14.519533883113242 434.7775138867734 0.8730567419315872
14.524761438066658 402.6868164039912 0.8408564404024356
14.529988993020075 379.86936444690247 0.818208108419871
14.53521654797349 365.70256467511695 0.8027165321155849
14.540444102926907 355.6546585915967 0.7925630204948196
14.545671657880323 349.84046219222535 0.7858289022292483
14.55089921283374 345.7803067842368 0.7808108328694682
14.556126767787156 341.2835104442518 0.7758725674112882
14.561354322740572 338.75821246055085 0.7724508185268125
14.566581877693988 334.022913668755 0.767704463870063
14.571809432647404 332.1612487095489 0.765358864898337
14.57703698760082 331.9187613443281 0.765227568204675
14.582264542554237 333.5714612723456 0.7671151532361913
14.587492097507653 333.98185492234063 0.7678397901553454
14.592719652461069 334.8913701039496 0.7683939907875407
14.597947207414485 336.45531591960923 0.7695334001268445
14.603174762367901 337.9053643061304 0.7713704844534339
14.608402317321318 338.5407935721458 0.7719283023367636
14.613629872274734 337.9849072486082 0.7714013840889662
14.61885742722815 337.8600816818562 0.7707786497439326
14.624084982181566 337.14635579084313 0.7696499025837658
14.629312537134982 340.56399234464766 0.7737059874045857
14.634540092088399 342.12663151995764 0.7750051987931312
14.639767647041815 344.8888749004603 0.7772167134834322
14.644995201995231 339.00010644446445 0.7702325766013381
14.650222756948647 335.99239760440133 0.7661513425438017
14.655450311902063 336.4157722276126 0.7668959429564763
14.66067786685548 337.6145232788572 0.768709769040194
14.665905421808896 341.0919080964728 0.7734250653701714
14.671132976762312 338.47703950743977 0.7711307414714522
14.676360531715728 335.7923420015487 0.7677598756221155
14.681588086669144 329.8353170163914 0.7605463605307728
14.68681564162256 324.21881363661964 0.7542361983394736
14.692043196575977 322.89366236425883 0.7517594826330399
14.697270751529393 322.18822722994724 0.7514593319427078
14.70249830648281 326.189996883285 0.7563402607284503
14.707725861436225 329.2128096757879 0.7588680379885668
14.712953416389642 328.8435616521871 0.7588005857043384
14.718180971343058 326.93967205591645 0.7565175871865846
14.723408526296474 326.21151777465946 0.7561330122233363
14.72863608124989 327.3434701388231 0.7578095096993727
14.733863636203306 329.52212298163806 0.7599827612522387
14.739091191156723 335.49935709107194 0.7661804561209696
14.744318746110139 336.2703953139632 0.7670398549681956
14.749546301063555 337.9083055452368 0.7688939762953632
14.754773856016971 333.55195571111966 0.7644507989552837
14.760001410970387 330.69536031589786 0.7620665529057681
14.765228965923804 332.47444534102823 0.7637584176281582
14.77045652087722 333.58487804742435 0.7650635095093213
14.775684075830636 337.240356793841 0.7692258245545528
14.780911630784052 338.3435059988931 0.7699677949944546
14.786139185737468 339.69943853841846 0.771531397574269
14.791366740690885 342.7755214178722 0.7742527147695943
14.7965942956443 345.1373997751572 0.7760752569011231
14.801821850597717 350.79420323273933 0.7822675319935702
14.807049405551133 354.03917548092005 0.7856879254490117
14.81227696050455 360.2769443713168 0.792150857466796
14.817504515457966 367.14810447012326 0.7991209780256409
14.822732070411382 373.959555820904 0.8059533549094197
14.827959625364798 381.7107826892648 0.814637035920569
14.833187180318214 388.43071367657507 0.8216369057261321
14.83841473527163 397.8103059722642 0.8312276466814597
14.843642290225047 405.6105886215811 0.839012077510136
14.848869845178463 415.04337733759286 0.8485784911629306
14.854097400131879 425.4912012923737 0.8590184327996438
14.859324955085295 432.79230069579074 0.8666289076642527
14.864552510038711 434.70420016857867 0.8680007690517839
14.869780064992128 430.90392044858083 0.8646546191850785
14.875007619945544 425.4324771251334 0.8593320839257576
14.88023517489896 423.06106131342324 0.8566474449494038
14.885462729852376 419.36779482652656 0.8534245018335325
14.890690284805792 412.0661172459831 0.8456677284419953
14.895917839759209 404.41002382097304 0.8378218031113547
14.901145394712625 396.47578519213505 0.8300161126471143
14.906372949666041 394.7955982545517 0.8285221080747708
14.911600504619457 388.28508694379184 0.8218888235029544
14.916828059572873 383.5428123050151 0.8169441126181116
14.92205561452629 373.91805507864495 0.8059489162140577
14.927283169479706 368.7479526439104 0.8009747607096855
14.932510724433122 364.65991714472364 0.7970796168049791
14.937738279386538 362.4855421002987 0.7952652306127923
14.942965834339955 361.47342427880426 0.7946563507564551
14.94819338929337 359.56293457432275 0.7917646395307185
14.953420944246787 358.22390400929044 0.7897150407470919
14.958648499200203 360.60828882013203 0.7917494778360693
14.96387605415362 362.6071235679383 0.7940903126798471
14.969103609107036 365.74242940763486 0.7984831952232462
14.974331164060452 369.61266401321814 0.8041418453364051
14.979558719013868 374.7179455512255 0.8104240029150213
14.984786273967284 378.88861177819007 0.8145128648961354
14.9900138289207 380.5702027030811 0.8155366311454408
14.995241383874117 384.07537961949396 0.8178598606998577
15.000468938827533 389.0681083193601 0.8233472702391957
15.005696493780949 393.9850806721232 0.8281170089185459
15.010924048734365 400.4388606314045 0.8343528930008031
15.016151603687781 406.33651778007936 0.8400294090631161
15.021379158641198 407.4703357211324 0.8407358035165927
15.026606713594614 407.9305208717997 0.8413111683824505
15.03183426854803 411.57530185285367 0.8456130647632429
15.037061823501446 413.766889150012 0.8481168052525057
15.042289378454862 411.0492932691815 0.8452497817140372
15.047516933408279 402.57682490629253 0.8369850219925268
15.052744488361695 394.50424480852394 0.8278552919924551
15.057972043315111 388.65897704052804 0.8228721024827694
15.063199598268527 384.6833068221528 0.819333736024406
15.068427153221943 378.1231122056765 0.8127220166858221
15.07365470817536 370.30404608672615 0.804778648718486
15.078882263128776 367.28961866477306 0.801872676468842
15.084109818082192 358.8865351750414 0.7937503538039237
15.089337373035608 356.56770032071137 0.7913756389834814
15.094564927989024 354.8617957481524 0.7895892767049723
15.09979248294244 350.0198904374738 0.7834376360592384
15.105020037895857 344.3295510518856 0.7764811484261775
15.110247592849273 336.47730285942595 0.7672334327785636
15.11547514780269 329.95601254685613 0.7600059416196623
15.120702702756105 329.0143278536377 0.7591909117385867
15.125930257709522 329.1625507660798 0.7591419689359268
15.131157812662938 326.5142885987055 0.756571975258438
15.136385367616354 325.2398306951172 0.7553518247946542
15.14161292256977 321.5946830580851 0.7510075866095219
15.146840477523186 320.6951911741509 0.7512078018652837
15.152068032476603 320.3523010884911 0.7510147005094144
15.157295587430019 320.67923758023613 0.7512453384790778
15.162523142383435 319.4010302750318 0.7499582140108311
15.167750697336851 314.0538851984047 0.7431945773556492
15.172978252290267 311.4702479310278 0.7400307519851848
15.178205807243684 306.198709321892 0.7337889550340577
15.1834333621971 301.0817523996968 0.7275505379959929
15.188660917150516 299.18135358807064 0.7247684181850721
15.193888472103932 297.54806057873543 0.7229424557468987
15.199116027057348 298.0603721023034 0.7244974977932535
15.204343582010765 300.6122837395959 0.7287991675629749
15.20957113696418 305.08642318807506 0.7341176429263992
15.214798691917597 306.1024326183506 0.7339891272087311
15.220026246871013 304.4958886109604 0.7312440862457836
15.22525380182443 303.23420574370476 0.730186086041902
15.230481356777846 301.2224350908112 0.7287625838979397
15.235708911731262 299.74787992891686 0.7280502122715502
15.240936466684678 300.40468266702834 0.7287674776860893
15.246164021638094 299.9771468671221 0.7285234283765583
15.25139157659151 301.6954281436454 0.7308192688154779
15.256619131544927 300.5095007329445 0.7297225797282064
15.261846686498343 296.420559246189 0.7252372147215471
15.267074241451759 292.71749111171573 0.7204292391610775
15.272301796405175 290.26775113743554 0.7181040286330667
15.277529351358591 291.1261335463819 0.7200532663443309
15.282756906312008 292.8466920447299 0.7217467067117851
15.287984461265424 291.7811991109117 0.7207951213251729
15.29321201621884 290.3039082477786 0.7180951942952896
15.298439571172256 288.5594735468854 0.7147956920488786
15.303667126125672 290.4083821803099 0.7176297517551499
15.308894681079089 288.6895403863938 0.7151407928969102
15.314122236032505 287.8335774678792 0.7141942722528886
15.319349790985921 287.01172818904485 0.7130698329606882
15.324577345939337 290.18206148125034 0.7167958788648816
15.329804900892753 294.5615301639229 0.7224139230810809
15.33503245584617 297.3290309695951 0.725956340345229
15.340260010799586 299.1540067024775 0.7285289217107708
15.345487565753002 300.48087814141803 0.7307712263100579
15.350715120706418 302.7164463592026 0.7328343066226181
15.355942675659835 303.1406171038139 0.7331231085047311
15.36117023061325 305.3958175917696 0.7350834765200028
15.366397785566667 307.5030379431423 0.7366377959815076
15.371625340520083 309.4941315836849 0.7381428343357718
15.3768528954735 312.4457155549713 0.7406428136533947
15.382080450426916 316.89401901101485 0.7456871363033928
15.387308005380332 319.0863098998103 0.7490270211204884
15.392535560333748 322.83899430228655 0.7544930146092653
15.397763115287164 323.114297592157 0.7639138922687656
15.40299067024058 323.6985887568823 0.7724487025220713
15.408218225193997 323.6603778651432 0.7768010699385955
15.413445780147413 324.9379223782845 0.7819517551798504
15.418673335100829 325.2676435273789 0.7859061562439077
15.423900890054245 326.29309815304765 0.7900187776684726
15.429128445007661 325.79832771263216 0.7925084711261918
15.434355999961078 322.9066505314008 0.7912177558432012
15.439583554914494 318.857055697024 0.7889753339529509
15.44481110986791 314.01180480681467 0.7856403216898269
15.450038664821326 314.65939183046254 0.788973834503913
15.455266219774742 317.37655972841213 0.7948762040535889
15.460493774728159 315.95678345380156 0.7970460123851828
15.465721329681575 316.4066162993001 0.800042336248726
15.470948884634991 314.1277079081978 0.8005299583162291
15.476176439588407 312.7532956505311 0.8005227060445287
15.481403994541823 312.8521386766563 0.8025034642791131
15.48663154949524 312.78159159891794 0.8050155782372057
15.491859104448656 314.5449559628182 0.8081998623613893
15.497086659402072 310.40581069675557 0.8043425962774057
15.502314214355488 309.1069685411882 0.8038629470851287
15.507541769308904 306.1914565642899 0.8018990413510734
15.51276932426232 303.6777849343161 0.8019282359917687
15.517996879215737 304.4362675682428 0.8047206635574957
15.523224434169153 301.28992742200677 0.8024792841210064
15.52845198912257 302.32128708571014 0.8050733567922906
15.533679544075985 300.8841198737762 0.8055687219009061
15.538907099029402 302.82418847203087 0.8095810800479543
15.544134653982818 306.79708181923 0.8164242237995499
15.549362208936234 312.39748688046825 0.8249621872300251
15.55458976388965 314.6936159401219 0.829177228977947
15.559817318843066 314.274993268082 0.8314169758543803
15.565044873796483 315.7378973065051 0.8353859047227555
15.570272428749899 317.8050685275222 0.8394553528297202
15.575499983703315 323.20461597857485 0.8481542774289044
15.580727538656731 325.1634486788008 0.8512811034351244
15.585955093610147 322.6151400170789 0.8490476634461579
15.591182648563564 321.3971539064385 0.8482895854700466
15.59641020351698 321.2458537805354 0.8497292620959742
15.601637758470396 322.2726231031239 0.852538449400667
15.606865313423812 321.9557309419561 0.8533773748158621
15.612092868377228 321.99950181708635 0.8555138896419912
15.617320423330645 319.59964252964824 0.8539095459458186
15.62254797828406 316.26094731147805 0.8507113498953882
15.627775533237477 315.8653986820079 0.8520177027712691
15.633003088190893 314.5477786647252 0.8512530071367348
15.63823064314431 316.18398064674443 0.8520217549122673
15.643458198097726 312.5748962338677 0.8343864405397934
15.648685753051142 313.52557971028665 0.8305216886891865
15.653913308004558 313.1317060846446 0.8257077708514474
15.659140862957974 314.6717093189413 0.8236794614432802
15.66436841791139 314.4141902497981 0.8200192209622001
15.669595972864807 310.14032261520754 0.8111305095967306
15.674823527818223 309.5999853706688 0.8085703841046311
15.680051082771639 309.0724511051328 0.8070829550554901
15.685278637725055 310.54971589244315 0.807205722074846
15.690506192678471 310.9672502808391 0.8062641479752785
15.695733747631888 309.8813919392509 0.8021062277201281
15.700961302585304 307.1367453058177 0.7972880515137694
15.70618885753872 307.53412699618724 0.7970440621342635
15.711416412492136 303.9095865844733 0.7900505092874498
15.716643967445552 304.0827985832037 0.7890322059700746
15.721871522398969 304.9950779930756 0.78931518672251
15.727099077352385 304.8430104856211 0.7893158684047772
15.732326632305801 308.09702668062465 0.793838421026326
15.737554187259217 309.51222698314166 0.7950512358524249
15.742781742212633 311.90750160469395 0.7963142837963664
15.74800929716605 319.31249665620714 0.8048036474001471
15.753236852119466 318.7077432496137 0.8024708338527383
15.758464407072882 320.4949824165887 0.8022818769698452
15.763691962026298 318.53190289961674 0.79851775448048
15.768919516979715 318.96398293984174 0.7973169782720351
15.77414707193313 319.0542168156708 0.7972373213572278
15.779374626886547 321.92108194041595 0.8007855643436648
15.784602181839963 325.07771042970637 0.8039826308247705
15.78982973679338 328.4645407443605 0.8073578762578444
15.795057291746796 330.9201156988271 0.8102297459966488
15.800284846700212 333.07320382848457 0.8120537653925083
15.805512401653628 332.158986180595 0.8106471146243223
15.810739956607044 333.49208148088206 0.8120072338179749
15.81596751156046 330.61271367816187 0.8074613024195836
15.821195066513877 330.11210816123423 0.8063635344372155
15.826422621467293 332.8959204152363 0.8088384856494636
15.831650176420709 333.3767629087021 0.8091102735176186
15.836877731374125 332.3517204905753 0.8069104812895913
15.842105286327541 329.2305126228457 0.8031845594701746
15.847332841280958 326.79611654208264 0.800520684428341
15.852560396234374 322.5689742830321 0.7954322421548432
15.85778795118779 318.76712209280305 0.7904055544111719
15.863015506141206 315.4055358578843 0.7854832299649335
15.868243061094622 312.6491295928104 0.7821841822035532
15.873470616048039 310.5341751097185 0.7796898834753444
15.878698171001455 308.8451438112869 0.7770029227667398
15.883925725954871 306.80785790430645 0.7737427341795526
15.889153280908287 306.10461315338944 0.7711480390183618
15.894380835861703 305.78489893622066 0.771635172423462
15.89960839081512 305.20600283983504 0.7701718414229567
15.904835945768536 308.7998195566181 0.7746969304994206
15.910063500721952 310.63398814996526 0.7760593219360804
15.915291055675368 311.1507802467148 0.7770519321250118
15.920518610628784 310.8418976577278 0.776934435834295
15.9257461655822 308.82515912933206 0.7733029511513401
15.930973720535617 309.28712018777065 0.7741935179671766
15.936201275489033 308.42107946861626 0.7719898847569278
15.94142883044245 309.08974478106626 0.7717465532410166
15.946656385395865 306.4469011546252 0.7684506158186841
15.951883940349282 304.1015101513079 0.7663138410699444
15.957111495302698 303.7315035869081 0.7652479114163176
15.962339050256114 304.8311431249275 0.7670971727248674
15.96756660520953 307.6722557960138 0.7703969075731353
15.972794160162946 304.4654142024274 0.7672100715061619
15.978021715116363 302.7123068599135 0.7649677847266751
15.983249270069779 300.59010682950725 0.762728419669003
15.988476825023195 299.65095406123083 0.762614679145852
15.993704379976611 299.03466356925395 0.7624236180261162
15.998931934930027 295.966842677945 0.7584552167382201
16.004159489883442 291.8237701162865 0.7539498277411141
16.009387044836856 291.7669516298079 0.7536225876477286
16.01461459979027 289.89284168139886 0.7500857501231293
16.019842154743685 289.70051390353933 0.7482482042855627
16.0250697096971 289.7315352690751 0.7462445055505043
16.030297264650514 291.76852304387626 0.7482550639113457
16.03552481960393 291.458401179517 0.7481296550095536
16.040752374557343 295.86281446232294 0.7538993528081062
16.045979929510757 299.4724885835254 0.7592928609564684
16.05120748446417 305.7717177265006 0.7664193949239133
16.056435039417586 309.1859405401945 0.769828259427146
16.061662594371 314.55477221872087 0.7759786346528879
16.066890149324415 319.3614077734759 0.7808821229226657
16.07211770427783 324.45979644507804 0.7871888124898746
16.077345259231244 324.97996692167607 0.7877833242042607
16.08257281418466 325.13564849255476 0.7884150534897575
16.087800369138073 323.78868624315663 0.786254230366458
16.093027924091487 321.5853310015467 0.7836730501493161
16.0982554790449 320.29703694853094 0.7815902762139456
16.103483033998316 318.81441097650406 0.7805348689995129
16.10871058895173 322.42207924295093 0.7846979438680798
16.113938143905145 325.101303098696 0.7891882917072638
16.11916569885856 325.7262262622739 0.7905793261671731
16.124393253811974 323.6606641395377 0.7890968212398806
16.129620808765388 319.897464698468 0.78438989317305
16.134848363718802 316.03158941766065 0.7788428527614212
16.140075918672217 312.617714349035 0.7740653564428438
16.14530347362563 311.7587734463116 0.7737930900322153
16.150531028579046 310.6677884783984 0.7729981968856324
16.15575858353246 311.2938981620997 0.7734965700625677
16.160986138485875 308.2055441947247 0.7683547962008755
16.16621369343929 306.16182035523263 0.7646955050427049
16.171441248392703 303.7697912144108 0.7615236125979038
16.176668803346118 301.8328357244697 0.759159620337127
16.181896358299532 305.59810323861933 0.7645676856886007
16.187123913252947 309.24919658005876 0.768411601803266
16.19235146820636 307.7757578932014 0.7670930268327761
16.197579023159776 306.34328812083027 0.7655108906355551
16.20280657811319 300.19763838609134 0.7580989699653877
16.208034133066604 298.63617000544383 0.7564365622635422
16.21326168802002 294.6807160106456 0.7522783853735774
16.218489242973433 290.8336128684923 0.74703160305206
16.223716797926848 288.7418019865116 0.7445146442393877
16.228944352880262 287.84474886941 0.743256230454258
16.234171907833677 286.84717930314997 0.7421218582915067
16.23939946278709 284.43105339820687 0.7390459217909928
16.244627017740505 280.56825877425547 0.7333363452217568
16.24985457269392 281.204832274093 0.7341817513202853
16.255082127647334 281.2130975141175 0.7358113501608178
16.26030968260075 278.18461050281616 0.7315111395038397
16.265537237554163 276.40490790896416 0.7294958365883076
16.270764792507578 274.82361053109514 0.7258573316117511
16.275992347460992 275.453382379551 0.7258249053800867
16.281219902414406 277.3418315401198 0.7284094206876794
16.28644745736782 279.3420693568085 0.7308597091885652
16.291675012321235 281.839442451976 0.7351895354591841
16.29690256727465 284.82803462312614 0.7383162996117203
16.302130122228064 284.7080723492432 0.7377493115804147
16.30735767718148 285.35499303338224 0.7377592451685954
16.312585232134893 285.09832272040825 0.7380012987720145
16.317812787088307 286.17006066993963 0.7388123227831557
16.323040342041722 287.1719384200645 0.7398805610052164
16.328267896995136 287.64436404969956 0.7383317803110688
16.33349545194855 285.71965527643243 0.7352930788941779
16.338723006901965 284.4037580890348 0.7342247353135611
16.34395056185538 286.86406522415405 0.7370198038517234
16.349178116808794 288.08724121869983 0.7387446207531629
16.35440567176221 295.9943528413434 0.7472741227978899
16.359633226715623 305.3974769172973 0.7583206985596824
16.364860781669037 318.20794695753233 0.7734565627686294
16.37008833662245 335.812029487841 0.7933236726488867
16.375315891575866 349.4802486103192 0.8085621569137802
16.38054344652928 358.56707644272547 0.8173738528537007
16.385771001482695 363.9863809878528 0.8223219323117474
16.39099855643611 363.30846590154607 0.8212030193594493
16.396226111389524 361.1018596127304 0.8183823507387901
16.401453666342938 356.29432672506215 0.8133224016627265
16.406681221296353 350.95871560021567 0.8077234997342878
16.411908776249767 345.5340111779029 0.8011296212742842
16.41713633120318 345.0682596751913 0.8006154982432718
16.422363886156596 346.0825822545704 0.8011976210947879
16.42759144111001 347.7850786056102 0.8021773664543312
16.432818996063425 351.2977792081097 0.8064235156034136
16.43804655101684 354.5253883868256 0.8094059991484963
16.443274105970254 361.17824949825905 0.8170426056157448
16.448501660923668 369.490404959661 0.8261243932283543
16.453729215877082 376.0693500281314 0.8321898491613721
16.458956770830497 383.23520910635716 0.8408772704202053
16.46418432578391 385.0261478175896 0.8428152531978412
16.469411880737326 383.8244235296922 0.8408396541940636
16.47463943569074 376.197862503171 0.8327312875203702
16.479866990644155 363.99024547613783 0.8183821851311667
16.48509454559757 352.8499350376798 0.8058601356513215
16.490322100550983 341.10341603657923 0.7931714888417906
16.495549655504398 330.9175620544612 0.7808497511429536
16.500777210457812 321.36411161642695 0.7706927142801103
16.506004765411227 314.9760532608208 0.7637513409523475
16.51123232036464 311.2959034347431 0.758910231589532
16.516459875318056 309.55382989339125 0.7575321599872578
16.52168743027147 307.14915011444793 0.7551951221149918
16.526914985224884 303.9716324400485 0.7519257863582072
16.5321425401783 304.31117726061734 0.7538475950075734
16.537370095131713 303.69469480681056 0.7517731597116276
16.542597650085128 302.92139735149135 0.7503098323923373
16.547825205038542 302.21662741535096 0.7479419840606621
16.553052759991957 302.37629852656784 0.7477822520055404
16.55828031494537 301.3644367537094 0.7474712187434849
16.563507869898785 300.71186929127003 0.7469581537171871
16.5687354248522 299.48650444356525 0.745684761387042
16.573962979805614 297.2029858490631 0.742965765839451
16.57919053475903 292.64764655396584 0.736040887653186
16.584418089712443 287.36352521698416 0.72937400108687
16.589645644665858 282.73203740126127 0.7242771063749105
16.594873199619272 277.55440835938606 0.7180159172056472
16.600100754572686 274.36437956217895 0.7152807208575744
16.6053283095261 271.2584395234095 0.7112618527305166
16.610555864479515 269.577498101661 0.710452840217464
16.61578341943293 268.5928129600014 0.7088965846236077
16.621010974386344 266.9331981982548 0.7053168386052926
16.62623852933976 265.69812721989496 0.7033032747143895
16.631466084293173 267.81812532661297 0.7056033606202284
16.636693639246587 269.329769556872 0.7074159645454412
16.641921194200002 269.0400312185743 0.7078615766778111
16.647148749153416 267.54507406438375 0.7061654302503466
16.65237630410683 265.2999534955037 0.7040463491573408
16.657603859060245 265.94637393341554 0.7059517152638057
16.66283141401366 262.5189622738479 0.7017378972350984
16.668058968967074 261.6647316637775 0.7002368356912277
16.67328652392049 256.29886475704575 0.693086153083383
16.678514078873903 252.74181534184817 0.6862255000476576
16.683741633827317 252.4956379779209 0.6856340495892578
16.68896918878073 253.37604897920588 0.6868052979264991
16.694196743734146 252.53098972256473 0.6852157422162747
16.69942429868756 252.23853368458737 0.6852752421541203
16.704651853640975 251.6628200559817 0.6840477613651131
16.70987940859439 251.36331209544576 0.6833435257707753
16.715106963547804 250.40965444914974 0.6830974783548618
16.720334518501218 247.73476010150273 0.6801269466756257
16.725562073454633 247.60066502108077 0.6790766108813806
16.730789628408047 247.96662047821948 0.6796895697353891
16.73601718336146 248.17706291447956 0.6805361839613195
16.741244738314876 247.98421080964985 0.6817621699703297
16.74647229326829 244.5027021821117 0.6766877540146855
16.751699848221705 241.12321748226972 0.6715483684355084
16.75692740317512 235.7958275804511 0.6627004652056333
16.762154958128534 235.33006148395583 0.660308630595637
16.767382513081948 234.8938892595057 0.6596158341759248
16.772610068035362 236.93102669441885 0.6620367060599568
16.777837622988777 240.1992723404607 0.6683382024750881
16.78306517794219 241.94301489111916 0.6715821344367642
16.788292732895606 242.71357292969466 0.6729243338625186
16.79352028784902 242.00486570362756 0.6709236028433714
16.798747842802435 242.2499323750323 0.6694153819399719
16.80397539775585 245.40748869892815 0.6723660625193292
16.809202952709263 246.40568141117132 0.6744371386858596
16.814430507662678 244.16160491380944 0.673421832722003
16.819658062616092 239.55902779055396 0.6682927889271161
16.824885617569507 236.76505116577798 0.6643992043887263
16.83011317252292 235.74564824630608 0.6628102463184871
16.835340727476336 237.39217340305993 0.6642121633163017
16.84056828242975 237.7164159823056 0.6669429778662201
16.845795837383164 239.1009986418032 0.6702972017780288
16.85102339233658 238.71583332605232 0.6695264305147053
16.856250947289993 240.86603236676925 0.6704126934013609
16.861478502243408 240.45107309479022 0.6689826160257782
16.866706057196822 239.9118975977729 0.6685103078214456
16.871933612150237 239.37240039084804 0.6687283318674875
16.87716116710365 237.57629666182754 0.6671746551593933
16.882388722057065 238.21449084307508 0.6689167890798224
16.88761627701048 237.68259713062895 0.6691449628358811
16.892843831963894 237.14538812291514 0.6682167080901479
16.89807138691731 236.77371636610803 0.6667659663486497
16.903298941870723 235.4417309751856 0.6634075551883488
16.908526496824138 236.5573013405002 0.664402327065955
16.913754051777552 235.83516737771902 0.6627911803699041
16.918981606730966 235.9021832421343 0.6622796068165022
16.92420916168438 235.6790767056242 0.6613643121710605
16.929436716637795 235.5429380943993 0.6621958035837422
16.93466427159121 236.43387485552472 0.6647145796971987
16.939891826544624 236.93442818546646 0.6658173878269474
16.94511938149804 235.4899786816582 0.664683315876865
16.950346936451453 233.58326835264887 0.6617131429508286
16.955574491404867 232.20784129072484 0.6600508800458309
16.960802046358282 234.07193193269367 0.6632142729069748
16.966029601311696 234.77042105176722 0.6619736890766014
16.97125715626511 231.68140783010455 0.6565439238953569
16.976484711218525 229.64860931762712 0.6542788960842227
16.98171226617194 229.03789518473974 0.655227697924225
16.986939821125354 227.3179757740077 0.654614708216789
16.99216737607877 226.9245047622794 0.6542479268450673
16.997394931032183 226.2066628204274 0.6517507974160699
17.002622485985597 225.93474181250906 0.6493363350401847
17.00785004093901 227.46790185783593 0.6487414459603337
17.013077595892426 230.09650231992933 0.6521072494428668
17.01830515084584 231.80404760667753 0.6563738470327768
17.023532705799255 233.19136826020616 0.6586953372627713
17.02876026075267 232.17296904027464 0.6587494582568272
17.033987815706084 233.2576907808884 0.6597553222064182
17.039215370659498 236.92100252212828 0.6659848327206966
17.044442925612913 239.0160043649702 0.6693747005708864
17.049670480566327 239.7169098537661 0.6701851558750087
17.05489803551974 237.79002932258405 0.6667269816456985
17.060125590473156 236.83724462686394 0.662209316148702
17.06535314542657 236.28209725346647 0.6610653397958434
17.070580700379985 239.9668649253456 0.665748275395382
17.0758082553334 241.591814236708 0.6664340241913033
17.081035810286814 242.97754179010713 0.6682369235208571
17.086263365240228 244.1468372250962 0.6686821382751993
17.091490920193642 244.24565948077392 0.669241285935379
17.096718475147057 245.88669716160004 0.6721897954318113
17.10194603010047 245.01419006133204 0.6712268044237674
17.107173585053886 246.2514312906052 0.6731289521716668
17.1124011400073 246.4034411702478 0.6731963448827691
17.117628694960715 247.15519932860272 0.6728352136843536
17.12285624991413 247.91073289764918 0.673231719954056
17.128083804867543 249.30941486573582 0.6761679062646597
17.133311359820958 248.58173791240836 0.6753285269663707
17.138538914774372 245.014049491147 0.6714507885429044
17.143766469727787 244.26565720188376 0.6705458506101546
17.1489940246812 243.7171443818543 0.6694396187745563
17.154221579634616 244.54595779185638 0.6705617077907946
17.15944913458803 242.87095925995763 0.6677157264726289
17.164676689541444 244.59472578948268 0.6696088140723617
17.16990424449486 247.01979881376386 0.6736829133636205
17.175131799448273 251.30032000372842 0.6791563985967783
17.180359354401688 249.6629406863982 0.6762027009476187
17.185586909355102 248.6600411256206 0.6751905339482702
17.190814464308517 245.13323713599493 0.670439616289364
17.19604201926193 248.20864438513635 0.6759389165878927
17.201269574215345 246.77790750761167 0.673899917745625
17.20649712916876 247.65903521217516 0.6738130768065538
17.211724684122174 249.17160793388766 0.6758595792979633
17.21695223907559 250.152619432657 0.6769313054203087
17.222179794029003 252.59704304796142 0.6809625377603722
17.227407348982418 250.83046929251503 0.6787014262174775
17.232634903935832 249.66622566649457 0.6772203255005755
17.237862458889246 250.75360512156857 0.678532127501507
17.24309001384266 251.67936452265104 0.6810785181221201
17.248317568796075 252.1598004073755 0.6815427476262811
17.25354512374949 251.652747460924 0.681756183295767
17.258772678702904 249.42890255228994 0.6774545400256878
17.26400023365632 248.14805164786645 0.6751451018573962
17.269227788609733 247.47273098094155 0.6733281685706762
17.274455343563147 244.37590541683633 0.6683505197967023
17.279682898516562 242.7518951713699 0.6670785791064312
17.284910453469976 245.3463775022855 0.6707171940836131
17.29013800842339 247.47671690056268 0.6730992011919442
17.295365563376805 249.46492768961122 0.6758459127477784
17.30059311833022 248.6245104566201 0.6740034530741338
17.305820673283634 247.71624478137676 0.6729811386757166
17.31104822823705 249.84944556684812 0.6767377723907976
17.316275783190463 251.3713809928064 0.6782653661982956
17.321503338143877 252.07483726891036 0.6791719050561094
17.32673089309729 252.73058554312058 0.6805910026707828
17.331958448050706 253.7719185646558 0.6821397478310325
17.33718600300412 255.53665646327138 0.683599095587867
17.342413557957535 257.3524011724643 0.6850394079529609
17.34764111291095 259.57830218911835 0.6876957290667233
17.352868667864364 260.7016654094269 0.6888692825098895
17.358096222817778 263.8171622204439 0.6926372398710998
17.363323777771193 264.2882609665407 0.693201663827844
17.368551332724607 266.8415780161322 0.6962068942844241
17.37377888767802 268.96442874571886 0.698848505522469
17.379006442631436 272.62498606025923 0.7038803343903538
17.38423399758485 274.28544398293184 0.705832922384287
17.389461552538265 274.5872358098618 0.7062165208787887
17.39468910749168 275.6889931779175 0.7062507581437388
17.399916662445094 277.5461650721531 0.7082139449737187
17.405144217398508 280.60560896324495 0.7113487408917979
17.410371772351922 282.53352359354966 0.7136669988558114
17.415599327305337 289.62256490594126 0.7231410194679145
17.42082688225875 292.0177190216745 0.726129570049675
17.426054437212166 296.87693526047786 0.7323810119020958
17.43128199216558 299.51446379295595 0.7345334895447129
17.436509547118995 302.5814294045783 0.7379131956426718
17.44173710207241 305.4902091858483 0.7409862770254155
17.446964657025823 305.2003374317936 0.7404643172085099
17.452192211979238 305.0794802530321 0.7400491847797691
17.457419766932652 300.539381348239 0.7346989201209433
17.462647321886067 300.66947618720883 0.734317478134561
17.46787487683948 298.4385349236333 0.7305041213427504
17.473102431792896 297.8721835919329 0.7299667124681029
17.47832998674631 299.5380348030542 0.7329262609504489
17.483557541699724 300.1334401581998 0.7342182867335564
17.48878509665314 301.4988662472642 0.7357483943604534
17.494012651606553 299.4319933767285 0.7326800644692263
17.499240206559968 297.989202651638 0.7301098223898143
17.504467761513382 299.9833263826052 0.7330259415999805
17.509695316466797 303.06835308292426 0.7368834324125666
17.51492287142021 302.44658384470716 0.7366250568484597
17.520150426373625 299.5462176358948 0.7328173649265267
17.52537798132704 296.97857422177856 0.7290851693235749
17.530605536280454 294.7858480031816 0.7257439773631139
17.53583309123387 295.1265881575574 0.726670897851864
17.541060646187283 294.2429170706215 0.7259934534415995
17.546288201140698 293.18894801375853 0.7255429074150272
17.551515756094112 294.10029102805595 0.7272308080175266
17.556743311047526 296.92383934924186 0.7309211144029668
17.56197086600094 299.09592334892795 0.73302158011622
17.567198420954355 300.6591926738046 0.7343310955048076
17.57242597590777 300.95371512894275 0.7343530700587192
17.577653530861184 296.82484222093973 0.7305746533755698
17.5828810858146 291.80191121450247 0.7250863372314612
17.588108640768013 287.4396780821463 0.7202951712909651
17.593336195721427 286.55313168473725 0.7189406861895824
17.598563750674842 289.14178263998974 0.7215504699599953
17.603791305628256 289.03493304093007 0.7210953713265587
17.60901886058167 289.89723728913435 0.7220996089708018
17.614246415535085 290.4344062223805 0.7236899805263747
17.6194739704885 289.95100980539814 0.7225937556928014
17.624701525441914 289.27633217934135 0.7210527996905111
17.62992908039533 286.8381893170606 0.7169664793257223
17.635156635348743 290.05603891710984 0.7212136125650837
17.640384190302157 290.80504778822143 0.7223047178206173
17.64561174525557 291.4953429644755 0.7235380394099962
17.650839300208986 290.1519293808742 0.7213696351309709
17.6560668551624 290.45503944947035 0.7222508872548068
17.661294410115815 289.2756611568486 0.7209490680251729
17.66652196506923 290.386173510859 0.7237936534463819
17.671749520022644 289.3277841997544 0.7225945630048424
17.676977074976058 288.95307050389374 0.7215381505854527
17.682204629929473 290.93434691100146 0.7225838766809526
17.687432184882887 294.71069527086166 0.7263113607647842
17.6926597398363 295.94546611873034 0.7280053292852742
17.697887294789716 293.82108945874916 0.7261537744017894
17.70311484974313 289.9628291715339 0.7217109642937418
17.708342404696545 290.6257413239931 0.7218560755376107
17.71356995964996 295.3650587332099 0.7267946716235898
17.718797514603374 300.7587510096738 0.7334856898538299
17.724025069556788 306.905540036837 0.741059045092321
17.729252624510202 307.32037309735983 0.7411228372710077
17.734480179463617 306.6896889826872 0.7405626667402078
17.73970773441703 302.894788857058 0.7361439051251888
17.744935289370446 300.543939880182 0.7348159539020898
17.75016284432386 297.81167365646763 0.7320052515233434
17.755390399277275 295.97560317637425 0.7294844123270385
17.76061795423069 292.5046925796125 0.7244578308761743
17.765845509184103 289.70479941390386 0.720348617766539
17.771073064137518 286.50804923102083 0.716529945795976
17.776300619090932 284.3829687656584 0.7141129435084599
17.781528174044347 282.9301895955749 0.7133128675815077
17.78675572899776 282.6424149773158 0.7139644096650141
17.791983283951176 282.2499698152667 0.7133577177054423
17.79721083890459 280.17658839052564 0.7106896398226417
17.802438393858004 276.9935318139441 0.705916318911448
17.80766594881142 274.18677631528595 0.7010788474046467
17.812893503764833 271.42967233073784 0.6989340041799698
17.818121058718248 269.29681997627887 0.6967460494881771
17.823348613671662 267.80905139125906 0.6951735810056867
17.828576168625077 270.884888043505 0.6995318971632872
17.83380372357849 270.43108352204223 0.6989765543602133
17.839031278531905 270.39752890505656 0.6992806438436886
17.84425883348532 267.6318408053853 0.696535419256814
17.849486388438734 264.7847671185416 0.6919300997629202
17.85471394339215 261.4541073578284 0.688354086644549
17.859941498345563 259.2438369509355 0.6854642835007946
17.865169053298978 258.316286926169 0.6837117405484381
17.870396608252392 262.8663483601809 0.6895064173463031
17.875624163205806 263.6763237753755 0.6891580010256975
17.88085171815922 267.6749186544114 0.6954089790040244
17.886079273112635 266.06430863438175 0.6944206238858506
17.89130682806605 266.4951678841264 0.6944465622465981
17.896534383019464 269.88618639202855 0.6987673704926632
17.90176193797288 273.28818662427085 0.7010021190343733
17.906989492926293 275.6176400113381 0.7033356904305135
17.912217047879707 277.95205893816023 0.707059793932218
17.917444602833122 279.8403854844467 0.7085717104022627
17.922672157786536 283.9122055474773 0.7132690340676031
17.92789971273995 285.78354439072535 0.7152507755934926
17.933127267693365 288.92242639101323 0.7185955205750292
17.93835482264678 290.22940248863534 0.7214524558570088
17.943582377600194 290.7503455724494 0.7223699219720046
17.94880993255361 293.8771305400975 0.726095118330946
17.954037487507023 297.87289997346824 0.7305410306904758
17.959265042460437 302.2237028949399 0.7349543280991996
17.96449259741385 305.86521698758213 0.7395730145488867
17.969720152367266 306.41748281829297 0.7396056105158144
17.97494770732068 308.7849114290762 0.7422261214076062
17.980175262274095 313.5301628495773 0.748639243365328
17.98540281722751 314.2251927651797 0.7490903302151272
17.990630372180924 313.76906142485024 0.7481630694013685
17.995857927134338 310.61880643756274 0.7438329623075384
18.001085482087753 310.64520463525923 0.7430921393890475
18.006313037041167 309.7546549525642 0.7424996462776966
18.01154059199458 310.21644552272534 0.7433530208219892
18.016768146947996 309.79334977875527 0.7430651718348877
18.02199570190141 308.78563958443317 0.7432114113337775
18.027223256854825 303.9788563939109 0.7368373035229777
18.03245081180824 300.11854427083045 0.7326239573611225
18.037678366761654 299.1441579728341 0.7315333190890312
18.042905921715068 300.600862374539 0.7335784729131801
18.048133476668482 299.9172116018351 0.7336037211501972
18.053361031621897 300.33827195944485 0.7333773903293381
18.05858858657531 295.3034618407896 0.7266230681380257
18.063816141528726 292.2176340396916 0.7236968040495898
18.06904369648214 290.5036556192677 0.7220614267445894
18.074271251435555 293.204024435114 0.7255249318067152
18.07949880638897 296.90758299699087 0.7290032012253403
18.084726361342383 300.7744488762064 0.7328126178479993
18.089953916295798 301.79109824618314 0.7340494515023724
18.095181471249212 307.4786308628233 0.7404783498865035
18.100409026202627 316.3804983738854 0.7503959748942238
18.10563658115604 326.4285425479333 0.7622856476327803
18.110864136109456 337.96061126814504 0.7751570201742078
18.11609169106287 353.6142141360255 0.7929692527478573
18.121319246016284 371.0623038449181 0.8119264571550397
18.1265468009697 394.39032713072123 0.8361817238602144
18.131774355923113 422.8328052671488 0.866136843299757
18.137001910876528 458.58854917910196 0.9015698838223735
18.142229465829942 497.4022045723119 0.9386141708846578
18.147457020783357 526.7655955638643 0.9654897357323274
18.15268457573677 538.3984012218527 0.9757486605288453
18.157912130690185 532.1464494057603 0.9705451109218796
18.1631396856436 511.9488972023483 0.9519910158754756
18.168367240597014 485.305985254395 0.9265690007255197
18.17359479555043 453.09058738977626 0.895899402325866
18.178822350503843 424.58959082357416 0.8668068310955035
18.184049905457258 400.6995221768123 0.8427001196380772
18.189277460410672 387.30740903806696 0.8283414987765617
18.194505015364086 382.861803637482 0.8234225121255975
18.1997325703175 379.1399438354653 0.8194555825261772
18.204960125270915 379.74251226590616 0.8199230093510482
18.21018768022433 383.30121792064665 0.8236156706270501
18.215415235177744 389.57808815144966 0.8306544799524257
18.22064279013116 395.47794841849753 0.8367314361610185
18.225870345084573 403.74423377510425 0.8455569091457757
18.231097900037987 409.39876892858547 0.8513758024010334
18.236325454991402 414.1681348015327 0.8562497024401302
18.241553009944816 412.1684647711914 0.8542404136872613
18.24678056489823 408.29350787678356 0.850179325538735
18.252008119851645 403.6024855959096 0.8458250609908283
18.25723567480506 400.6028919096343 0.8422946037038458
18.262463229758474 395.25235448408324 0.8365823023055811
18.26769078471189 389.03529954764593 0.8299001268568029
18.272918339665303 382.30360021276033 0.8227785987970775
18.278145894618717 377.34623598029634 0.8177226986317169
18.28337344957213 370.85495181089107 0.8106404990628455
18.288601004525546 368.72173993840596 0.8082347009102989
18.29382855947896 364.51650206564614 0.8040807689154745
18.299056114432375 360.78921162949865 0.8000374860665149
18.30428366938579 354.3959700346779 0.7928834474729944
18.309511224339204 347.4305005359272 0.7844591508766806
18.314738779292618 341.04211421199346 0.7767185759112714
18.319966334246033 335.0193409562004 0.7717797075888976
18.325193889199447 327.5060893944589 0.763203524484228
18.33042144415286 318.9873669551978 0.7536259191282489
18.335648999106276 314.944583017448 0.7483432875985038
18.34087655405969 312.19701515941955 0.7456656921982345
18.346104109013105 309.91061119193455 0.7433794298619891
18.35133166396652 307.3347044129969 0.7399836391101927
18.356559218919934 304.84225718572844 0.7365282997840292
18.361786773873348 301.2513449356867 0.7329862756904235
18.367014328826762 299.30518156588187 0.7300448636725763
18.372241883780177 295.8347138956518 0.7258948864585555
18.37746943873359 297.58955013308173 0.7277412891633647
18.382696993687006 298.8464909207658 0.7293247712757119
18.38792454864042 305.0367451490589 0.7391624676237957
18.393152103593835 313.82951253021037 0.7607493962969347
18.39837965854725 324.5338646845981 0.7802899568174623
18.403607213500663 340.1816160833891 0.8041999625441643
18.408834768454078 361.12877204179904 0.8327693178726546
18.414062323407492 391.060237345129 0.8713897840928211
18.419289878360907 422.47203626127657 0.9098938004648267
18.42451743331432 452.25231943893135 0.94517153455964
18.429744988267736 475.8063841069203 0.9741037954399568
18.43497254322115 489.1855761591596 0.9909279846966902
18.440200098174564 492.898679310356 0.9986371640004931
18.44542765312798 486.4456254514576 0.9965388242319854
18.450655208081393 469.6131108873854 0.9822947610200709
18.455882763034808 449.2671736762038 0.9644550317892737
18.461110317988222 434.6156840590467 0.9517766927948443
18.466337872941637 421.9091083363127 0.9404241631168934
18.47156542789505 412.2621737282129 0.932597529633006
18.476792982848465 399.1511801969275 0.9199062999607587
18.48202053780188 391.6972480524666 0.91469103361695
18.487248092755294 385.9426950087394 0.9110605439820938
18.49247564770871 383.7087405285427 0.9110530491631196
18.497703202662123 376.19380554357025 0.9050666123723022
18.502930757615538 373.0321684028327 0.9032624295497663
18.508158312568952 366.5176038219809 0.8984464233012794
18.513385867522366 362.4023836431789 0.8960321676888944
18.51861342247578 358.2769902066492 0.8921369377479278
18.523840977429195 354.0496574874099 0.8892570663468379
18.52906853238261 355.2444935059792 0.8931015687970555
18.534296087336024 355.53592146991764 0.8963511379575078
18.53952364228944 355.6189662053971 0.8989764711468496
18.544751197242853 352.95575710759476 0.8971072884251489
18.549978752196267 353.0125720298439 0.8988092512087401
18.555206307149682 352.07703925954206 0.8992380113555668
18.560433862103096 354.8784907351712 0.9052504509487158
18.56566141705651 355.82243602277384 0.9085564465458016
18.570888972009925 360.73016534975716 0.9165863943160085
18.57611652696334 368.1412824977834 0.9280457473413096
18.581344081916754 376.76347105921604 0.9409725071818588
18.58657163687017 383.9938651825996 0.951475531943135
18.591799191823583 385.51053378982596 0.9555062985300175
18.597026746776997 392.5930832612076 0.9660905455539429
18.60225430173041 397.0721266835595 0.97384774405327
18.607481856683826 400.67819642048426 0.9807798862066047
18.61270941163724 400.967168009444 0.9825176563042697
18.617936966590655 397.0863617973101 0.9795210151283598
18.62316452154407 395.62613800586456 0.9774299904800016
18.628392076497484 402.7427045619728 0.967601139895791
18.633619631450898 396.9356686431197 0.9508159831840348
18.638847186404313 391.5889967718905 0.937117988928447
18.644074741357727 387.5815906495808 0.9269893620180165
18.64930229631114 385.216342026222 0.9206571834508137
18.654529851264556 379.7924008270926 0.9090472454614102
18.65975740621797 384.14399532496446 0.9116605258436292
18.664984961171385 387.25639453724773 0.911815385134576
18.6702125161248 390.4886501353486 0.9125089689222728
18.675440071078214 395.0095923896986 0.9157807205582876
18.680667626031628 394.7114867372902 0.9118110679858765
18.685895180985042 394.5594435115712 0.9092658465712525
18.691122735938457 392.18902217640766 0.9042970585720297
18.69635029089187 393.8818327450071 0.9039632474742963
18.701577845845286 394.8867052786304 0.9039675087639679
18.7068054007987 393.4235546699039 0.9006000622101336
18.712032955752115 390.5735677183638 0.8956409880012307
18.71726051070553 384.0500737459945 0.8866764595579559
18.722488065658943 376.4041668173634 0.8761222113585951
18.727715620612358 365.2008634822917 0.8621108673516992
18.732943175565772 360.8127029069709 0.8556344977791391
18.738170730519187 357.7021030340443 0.8504881184059409
18.7433982854726 355.2766050413218 0.8473622199974182
18.748625840426016 349.70377407833473 0.8399638147577689
18.75385339537943 341.7127284325894 0.8293809614913209
18.759080950332844 337.05180715738334 0.8229363190933108
18.76430850528626 333.3789693547772 0.8174394022041512
18.769536060239673 333.182185311602 0.8163098084618867
18.774763615193088 329.1081832216973 0.8099503099177883
18.779991170146502 322.55558154438967 0.8002789391626987
18.785218725099917 316.1869612172305 0.7908674235569926
18.79044628005333 313.71009284342557 0.7864849179872391
18.795673835006745 312.72489802461575 0.7847204214438515
18.80090138996016 309.6424930265854 0.7801406611678552
18.806128944913574 307.8095924310376 0.7771313070406689
18.81135649986699 304.8815423857441 0.7718828439617816
18.816584054820403 305.0496321351094 0.7714168250092656
18.821811609773818 303.4734036540405 0.7689211277154359
18.827039164727232 303.1858953188197 0.7694074997580798
18.832266719680646 300.9730900655753 0.767130248540941
18.83749427463406 296.60659136231357 0.761892970174223
18.842721829587475 294.7705029470398 0.7588060132348219
18.84794938454089 295.5540450560904 0.7587036875913122
18.853176939494304 296.5214288271128 0.7597275666331342
18.85840449444772 297.0419160799247 0.7599446721973188
18.863632049401133 294.7867109251375 0.7575827687439449
18.868859604354547 292.84556292306854 0.7551752173579463
18.87408715930796 290.9411581616111 0.7517215121174502
18.879314714261376 289.00097051505116 0.748455007390744
18.88454226921479 287.02288283700307 0.746011331719359
18.889769824168205 283.0025056102079 0.7393797691942319
18.89499737912162 281.0800261360633 0.7378385379703395
18.900224934075034 282.2874441751386 0.7399251087949394
18.90545248902845 283.7760692360639 0.7433595944516376
18.910680043981863 284.568781776952 0.7441279759142633
18.915907598935277 284.18072337515775 0.7434457021042816
18.92113515388869 284.1470458182498 0.7425171187298606
18.926362708842106 286.5478388622184 0.7445133741155829
18.93159026379552 286.262507427529 0.7431253093873605
18.936817818748935 283.8139973584304 0.7394448815854215
18.94204537370235 280.66706633048767 0.7352455024396474
18.947272928655764 279.8650585083228 0.7353385406439958
18.952500483609178 284.2011881971111 0.7418339660549103
18.957728038562593 284.6046168410129 0.7428203717269631
18.962955593516007 285.85229726885854 0.7442481510671147
18.96818314846942 282.05233614787585 0.7380750328638425
18.973410703422836 281.0376913472917 0.7343917391621237
18.97863825837625 279.59934772276705 0.7299441781772564
18.983865813329665 279.77381155654 0.7300123095571833
18.98909336828308 280.70594153869814 0.7306174907721357
18.994320923236494 279.856635231538 0.7293337871987701
18.999548478189908 280.363902582274 0.7296706649501327
19.004776033143322 281.3601916560159 0.7311890353378758
19.010003588096737 284.22717941226733 0.7354783694550389
19.01523114305015 285.44195127094537 0.7372498564872866
19.020458698003566 285.88133062085916 0.7373883096602358
19.02568625295698 286.9378288771983 0.7383627885847219
19.030913807910395 288.2443932483945 0.7401091495044286
19.03614136286381 289.97410902184777 0.7416160311615139
19.041368917817223 288.4449373429699 0.7390679703823413
19.046596472770638 289.6013489306036 0.7408083199864268
19.051824027724052 287.5696837484069 0.7378528743268151
19.057051582677467 290.81140839633946 0.740883833049865
19.06227913763088 290.70337645704996 0.7400698680406983
19.067506692584296 292.9846636252049 0.7417325044590367
19.07273424753771 292.04338991308975 0.7389572557699843
19.077961802491124 292.0420588986108 0.7396155726848754
19.08318935744454 292.82636705481957 0.741123667755049
19.088416912397953 295.1110400145231 0.7440351043521856
19.093644467351368 297.30104903933324 0.7463016846378725
19.098872022304782 300.84776145127177 0.7503770844653869
19.104099577258197 302.4704794048815 0.7524409966437744
19.10932713221161 303.85482632861977 0.7536804969349703
19.114554687165025 304.787583407531 0.7539386260735339
19.11978224211844 306.0334603556537 0.7557350633310994
19.125009797071854 307.749874280326 0.7578755120707164
19.13023735202527 310.8088550007854 0.7610771947984718
19.135464906978683 311.5640383589339 0.7612253930181249
19.140692461932098 311.6286569755339 0.7609023242378822
19.145920016885512 314.183478676652 0.7648611602198251
19.151147571838926 313.75371129325896 0.7643035015260772
19.15637512679234 313.80431941510045 0.7640217883070423
19.161602681745755 313.74337096092296 0.7639676887431451
19.16683023669917 310.8606301432319 0.7605646784154828
19.172057791652584 307.52996768720453 0.7565527374061102
19.177285346606 308.3680452131365 0.7584044018461115
19.182512901559413 308.5850907588652 0.7579328514909782
19.187740456512827 309.38542283484014 0.758993102160449
19.19296801146624 308.1149634006617 0.7563766788545178
19.198195566419656 305.43738663943157 0.7536651816597573
19.20342312137307 304.05794327119895 0.7517215143669371
19.208650676326485 303.68388282337907 0.7504204053838442
19.2138782312799 303.9059213623068 0.7504373507908758
19.219105786233314 302.1473750617262 0.7478305902193739
19.22433334118673 301.8622892925154 0.7482532129100934
19.229560896140143 300.17851197329605 0.7470878233832364
19.234788451093557 300.2393442805257 0.7462656538643837
19.24001600604697 298.93449919973 0.7443056504508223
19.245243561000386 298.3629388496742 0.7431367124332684
19.2504711159538 298.52555158465844 0.7436323096780667
19.255698670907215 296.2192818413778 0.741423141325687
19.26092622586063 294.99747461996583 0.7389183576325159
19.266153780814044 295.1392125380696 0.7393799570649415
19.271381335767458 293.0439788347836 0.7372464029123236
19.276608890720873 294.4308336187962 0.7390830542417319
19.281836445674287 293.23084940795076 0.7376099014715232
19.2870640006277 295.11859593656465 0.7390110190321996
19.292291555581116 297.0931524545177 0.7401180122814737
19.29751911053453 295.2951042952211 0.7382981450799863
19.302746665487945 294.7352494866312 0.7365240610185101
19.30797422044136 297.01756263873364 0.7405071974901924
19.313201775394774 299.870612256584 0.744273197702998
19.318429330348188 303.3758610676838 0.7484849604098256
19.323656885301602 304.36109215906 0.7495084272605755
19.328884440255017 306.5005943342973 0.7512361984196466
19.33411199520843 309.4784985842367 0.7536018854640182
19.339339550161846 313.1685350596077 0.7582666441700716
19.34456710511526 315.7407433259944 0.7608441264286168
19.349794660068675 318.56819952435046 0.7645976600995228
19.35502221502209 325.42341536759074 0.7726367174395715
19.360249769975503 330.2218976466727 0.777472941985814
19.365477324928918 340.4308758102554 0.7892574274295663
19.370704879882332 348.25924060697974 0.7971402104361168
19.375932434835747 358.198800258397 0.8088453604320168
19.38115998978916 366.049755740348 0.8176809468453693
19.386387544742576 371.2650328529271 0.8232002333480702
19.39161509969599 378.9930832677148 0.8320533685539847
19.396842654649404 380.68910566274104 0.8332319730137164
19.40207020960282 383.35903161097553 0.8362461609379072
19.407297764556233 380.5522658446255 0.8332672777101854
19.412525319509648 377.8983369000014 0.8299194088697376
19.417752874463062 374.12681589647445 0.8257451382053171
19.422980429416477 370.081069285706 0.8212537349711043
19.42820798436989 364.8038143845513 0.8149157036982745
19.433435539323305 361.95702748263705 0.8123431950096138
19.43866309427672 358.364149227027 0.8080087436358904
19.443890649230134 357.6027125407193 0.8073727479411145
19.44911820418355 352.0096629811059 0.8009302504617948
19.454345759136963 350.72000149116286 0.7993779052362687
19.459573314090377 350.4654298397672 0.7991155150848109
19.464800869043792 351.65220874527887 0.8000334049951797
19.470028423997206 353.44087453680964 0.8017411362893648
19.47525597895062 350.50985561795375 0.79901853748446
19.480483533904035 347.9911532819088 0.7964819379534198
19.48571108885745 343.21416914612115 0.7910968452877795
19.490938643810864 343.30144898143817 0.7907621583237339
19.49616619876428 342.05673994525 0.7885646173750772
19.501393753717693 340.4217531905468 0.7865721674079319
19.506621308671107 337.4773750150993 0.7827126744941643
19.51184886362452 339.88112637239124 0.7856796402746634
19.517076418577936 340.23316647104707 0.7860364466971779
19.52230397353135 340.41759335089176 0.7864204638499448
19.527531528484765 341.01735713705204 0.7874858797752843
19.53275908343818 341.34949586743124 0.7876942652094099
19.537986638391594 344.0802694902746 0.7899819182908269
19.54321419334501 343.388430477371 0.7896594864218046
19.548441748298423 345.0606208765725 0.7922404206661815
19.553669303251837 346.1396943360082 0.7939513283125671
19.55889685820525 349.3069207537794 0.7972397595094458
19.564124413158666 351.3775192795354 0.7988630285344137
19.56935196811208 353.0456429941241 0.8014650260622616
19.574579523065495 354.4270599021403 0.8030377560420918
19.57980707801891 355.5258101689704 0.8043293155980791
19.585034632972324 358.42597775538354 0.8068449277922408
19.590262187925738 361.91985767271086 0.8096923325735091
19.595489742879153 365.84995476932096 0.8134509464868744
19.600717297832567 369.8958540728938 0.8179332819882246
19.60594485278598 376.4917776279591 0.8252855283153105
19.611172407739396 381.0856638562286 0.8305081122436568
19.61639996269281 383.8245329928269 0.8331822615642736
19.621627517646225 383.068703798421 0.832128380639023
19.62685507259964 381.2919832549058 0.8298693105444326
19.632082627553054 383.2786450308833 0.8317017148776156
19.637310182506468 384.17137212359427 0.8325728895372128
19.642537737459882 386.31542219132155 0.8349656485978864
19.647765292413297 391.6210086624377 0.840304631810532
19.65299284736671 397.82665757381375 0.8472754753475789
19.658220402320126 399.9134980414212 0.8493762672855055
19.66344795727354 400.18060526074 0.8496383740276404
19.668675512226955 397.07489446714783 0.8462765600984784
19.67390306718037 390.41782889275675 0.8390585196228718
19.679130622133783 385.807318803602 0.8343384547629658
19.684358177087198 382.523420639043 0.8308730549068061
19.689585732040612 383.6656812656406 0.831530508880456
19.694813286994027 385.61478145995494 0.833651703776132
19.70004084194744 382.3302700359677 0.829901681643024
19.705268396900856 376.4359385158795 0.8235291613528798
19.71049595185427 372.56178527947696 0.8194392939616605
19.715723506807684 368.0089778866334 0.8140759137764324
19.7209510617611 369.02941221386345 0.8153675025604933
19.726178616714513 366.76591045257004 0.8128824333427984
19.731406171667928 366.474421446403 0.8122556873256582
19.736633726621342 364.07250436093386 0.8100894048069014
19.741861281574757 363.8351051299535 0.8101387372009117
19.74708883652817 365.3857059173158 0.8120417904688619
19.752316391481585 366.02638124130567 0.8128588796182502
19.757543946435 364.4958271583728 0.8108522305607165
19.762771501388414 361.05497001483775 0.8069368681279134
19.76799905634183 358.56481556517537 0.803877588393386
19.773226611295243 355.4351738480631 0.8000452444217423
19.778454166248657 352.04685326594796 0.7966407209122518
19.783681721202072 347.98516789942477 0.7915125252871579
19.788909276155486 343.5637616206062 0.7867225062666958
19.7941368311089 340.94053169134827 0.7836233528061283
19.799364386062315 339.0841959511979 0.7814264848850627
19.80459194101573 336.45395820137713 0.779089212325835
19.809819495969144 334.5685643072302 0.7767330010270228
19.81504705092256 329.96205740945 0.7717178176328591
19.820274605875973 326.91637369593576 0.7682072879315334
19.825502160829387 324.6718866235815 0.7657575896676186
19.8307297157828 323.71045114029687 0.7650972596051269
19.835957270736216 321.03226656453137 0.7617972273707001
19.84118482568963 317.76580048041205 0.7572181044802387
19.846412380643045 317.3925525318094 0.7569862937477153
19.85163993559646 319.09967731375116 0.7579976914211823
19.856867490549874 320.76524415063966 0.7611041214662061
19.86209504550329 317.0577569417505 0.7567697429119743
19.867322600456703 315.40103293012965 0.7548631305596467
19.872550155410117 316.18424492212796 0.7551518363856131
19.87777771036353 316.24557947088203 0.7543635256826793
19.883005265316946 316.00687357884226 0.7540464374802841
19.88823282027036 312.9553608383315 0.7504863464143982
19.893460375223775 310.90204904028263 0.7485802780207225
19.89868793017719 312.3260936703284 0.7504486995853393
19.903915485130604 312.4511824944369 0.7508463923762492
19.909143040084018 310.35663964911936 0.7487135280663209
19.914370595037433 311.6149570176835 0.7501158573503356
19.919598149990847 312.9384976946645 0.7509125352070964
19.92482570494426 312.44303727413654 0.7496243162418074
19.930053259897676 313.5961734870303 0.7514608156551229
19.93528081485109 314.85313850486614 0.7523817059131407
19.940508369804505 317.7215870803719 0.7569523742052793
19.94573592475792 317.7252508511605 0.7564684063022962
19.950963479711334 315.05055508640936 0.7538123340479221
19.956191034664748 312.88182273906193 0.7509950377208524
19.961418589618162 314.6179844340818 0.7519695270350649
19.966646144571577 315.9465571028829 0.7535227707144613
19.97187369952499 316.94898732631003 0.7540462657120439
19.977101254478406 319.09835345659263 0.7565844619915323
19.98232880943182 324.3663175116443 0.763026798435705
19.987556364385235 328.9426035463912 0.7684913079517537
19.99278391933865 338.55018852340373 0.7801690984649813
19.998011474292063 345.33961823088765 0.7872451645988028
20.003239029245478 359.4311026595386 0.8030427649938745
20.008466584198892 374.14829813328936 0.818806004294267
20.013694139152307 397.3021997801022 0.8428826176663168
20.01892169410572 418.2993654548618 0.8645531413487431
20.024149249059136 434.8689603245092 0.8811966852641292
20.02937680401255 446.76872191426656 0.8928442006773739
20.034604358965964 446.3718005095644 0.8926350262602061
20.03983191391938 441.92993023987964 0.8879880602439562
20.045059468872793 429.38667386080914 0.8752931768334441
20.050287023826208 418.48179038044225 0.8647013771672774
20.055514578779622 405.96382348166253 0.8517220395628053
20.060742133733036 397.4074787598368 0.8433442390072973
20.06596968868645 391.1905764314805 0.8363476785864464
20.071197243639865 388.47956828550303 0.8329090719238413
20.07642479859328 388.29865631730905 0.8325765003706707
20.081652353546694 392.71451382553823 0.8372977862650597
20.08687990850011 396.3803727298433 0.841426578407524
20.092107463453523 399.0370337898897 0.8443020037701832
20.097335018406937 403.84831713374695 0.8488198024032289
20.102562573360352 412.7860638543132 0.8579938105941265
20.107790128313766 424.7398541987193 0.8699465045518465
20.11301768326718 430.18907220115995 0.8754676807330894
20.118245238220595 432.36007204503574 0.8778873485011114
20.12347279317401 421.87162970242605 0.8673352520024268
20.128700348127424 407.61288069759826 0.8527333452975064
20.13392790308084 391.9735061232476 0.8361255524100704
20.139155458034253 380.3709178859423 0.8231503261467594
20.144383012987667 371.36664009868565 0.8131353184319516
20.14961056794108 360.4186149344208 0.8013503188132252
20.154838122894496 350.02092628950714 0.789983070565535
20.16006567784791 342.9854697037832 0.7827383950585124
20.165293232801325 337.6863816437407 0.7764244268803387
20.17052078775474 332.7906490176802 0.7709598017973903
20.175748342708154 330.06467671882547 0.767644498054529
20.18097589766157 328.53403205688795 0.7652868566206852
20.186203452614983 331.4816275211056 0.7689116910521823
20.191431007568397 332.6543382738757 0.7702435676521987
20.19665856252181 331.8634670875569 0.7698880315777886
20.201886117475226 330.69364661363596 0.7689337698400093
20.20711367242864 329.8494709770338 0.7681963318274458
20.212341227382055 329.34174448174724 0.7672999398868295
20.21756878233547 331.2729727410009 0.7691494810519238
20.222796337288884 332.65320465228916 0.7707667537834059
20.228023892242298 335.8283581581877 0.7745515605154545
20.233251447195713 337.39040466939895 0.7759281672743338
20.238479002149127 337.2481299133028 0.7756134428798847
20.24370655710254 340.43045303254115 0.7790536368084304
20.248934112055956 344.18643325908266 0.7834013721932928
20.25416166700937 348.93054158838606 0.7893051427713463
20.259389221962785 351.4818791440735 0.7918464817041442
20.2646167769162 352.76424052284574 0.7927662459366427
20.269844331869614 351.69805521894483 0.7916841551443046
20.275071886823028 349.2471549156798 0.7888598193298353
20.280299441776442 340.7985946153865 0.7798126145413061
20.285526996729857 335.32190147415844 0.7736302105966122
20.29075455168327 333.80407748767436 0.7718011994579332
20.295982106636686 335.9235034592887 0.7741954069799268
20.3012096615901 338.1194692968838 0.7760540104867587
20.306437216543515 337.0060670057001 0.774779850706054
20.31166477149693 334.79046156952995 0.7725616234241476
20.316892326450343 334.16622121086203 0.7714429750247984
20.322119881403758 331.02865548868687 0.7679130458015421
20.327347436357172 328.1422784688301 0.7642850982551666
20.332574991310587 324.2885294837367 0.7604541110209155
20.337802546264 323.49251682675117 0.759505239216371
20.343030101217416 322.75232735386925 0.7585198663047218
20.34825765617083 320.7785478939444 0.7564998464124347
20.353485211124244 314.9085151745854 0.7497398179503821
20.35871276607766 309.77301387135014 0.7431705433124873
20.363940321031073 308.10079668028504 0.7411049303525884
20.369167875984488 306.1800840437195 0.7384501255705441
20.374395430937902 307.7520840023823 0.7406328369696376
20.379622985891316 309.14091242444846 0.7430532121962662
20.38485054084473 306.7837635440111 0.7394466793453873
20.390078095798145 305.9501109960682 0.739264096654032
20.39530565075156 303.3459414371543 0.7359957299490584
20.400533205704974 303.5020682186927 0.7369587589795583
20.40576076065839 302.3068442465294 0.7355983174535442
20.410988315611803 301.8293624649869 0.7341149564811772
20.416215870565217 299.54412604912574 0.7314264727070976
20.421443425518632 301.0807842407723 0.7333962300663784
20.426670980472046 301.4480822491156 0.7345779139177764
20.43189853542546 305.2247247874175 0.7396499000913861
20.437126090378875 306.4652842818932 0.7405433439426902
20.44235364533229 305.99323625532503 0.7408766924966119
20.447581200285704 306.76603665792993 0.7419786153878792
20.45280875523912 307.9634022756183 0.7425698949853942
20.458036310192533 312.2974643249417 0.7471138000077469
20.463263865145947 314.3134819049032 0.7478988208851374
20.46849142009936 315.5879450314973 0.7501066687366214
20.473718975052776 315.11193616806827 0.7497613303068791
20.47894653000619 316.1283180009619 0.7502583144504161
20.484174084959605 317.7334175807086 0.7520060582116018
20.48940163991302 319.52510669112485 0.7536696377448825
20.494629194866434 316.0320360650843 0.7500997258156631
20.49985674981985 316.17736338029067 0.750221031711801
20.505084304773263 317.4020855277695 0.7509418709092066
20.510311859726677 319.2078981148945 0.753091330454197
20.51553941468009 319.9507778473051 0.7541617126125291
20.520766969633506 317.4237298901438 0.7505306438308926
20.52599452458692 314.48049636986866 0.747847015035758
20.531222079540335 315.40988379782243 0.7490194238246348
20.53644963449375 315.75182184378536 0.7498970250197351
20.541677189447164 314.1509437381179 0.7476136955182254
20.546904744400578 313.1449940457209 0.7452866910023453
20.552132299353993 313.3731573251511 0.7454992490566387
20.557359854307407 317.54262587896585 0.7500899892683466
20.56258740926082 319.2645439060915 0.7525475995837343
20.567814964214236 319.24504336427805 0.7524648696644116
20.57304251916765 318.9414005817139 0.7520601247995584
20.578270074121065 321.45703712843954 0.7557184425504068
20.58349762907448 322.913500527013 0.7573998420860746
20.588725184027894 320.4401452244992 0.7543778577881823
20.593952738981308 321.022939742973 0.7549766369638169
20.599180293934722 323.03980852018384 0.7567672698253624
20.604407848888137 322.77105511024007 0.7567941330797604
20.60963540384155 321.65806061630917 0.754716671603892
20.614862958794966 319.05181520451043 0.7515868774006345
20.62009051374838 319.46979705947365 0.7523758693035889
20.625318068701795 320.0946803952436 0.752498810491658
20.63054562365521 318.5485970257952 0.7514768533383037
20.635773178608623 317.9125158791322 0.7510236678986922
20.641000733562038 316.6956495078323 0.7496688577661962
20.646228288515452 314.73618776040877 0.7476700041968907
20.651455843468867 311.1128596474126 0.7434396008685139
20.65668339842228 304.05832552362125 0.7353743347614695
20.661910953375695 303.60413512175154 0.7350377024872609
20.66713850832911 304.1291226309785 0.7351547082172152
20.672366063282524 303.2238161246312 0.7340934990413838
20.67759361823594 301.42521147931456 0.732456603291257
20.682821173189353 299.3010008601695 0.7300015070875119
20.688048728142768 297.66233227141225 0.7277686027923185
20.693276283096182 299.6811876965266 0.7289504418756825
20.698503838049596 297.72343785238064 0.7263407539391127
20.70373139300301 298.619547632297 0.7272514447065515
20.708958947956425 299.3842383872194 0.7290604724216102
20.71418650290984 299.44540576716275 0.7295816714881206
20.719414057863254 298.68213442886577 0.7285111958397347
20.72464161281667 298.93756718088986 0.7292142932954863
20.729869167770083 301.37803179837454 0.7319090921562204
20.735096722723497 303.1618232238308 0.7337713083066912
20.740324277676912 305.42534666753687 0.7361632387829332
20.745551832630326 304.0379161881038 0.7340197743052382
20.75077938758374 302.26198657067545 0.7323452587800724
20.756006942537155 302.536013206802 0.7325873831225779
20.76123449749057 306.06209667362384 0.7368680506847843
20.766462052443984 305.20006670237376 0.7354798441033064
20.7716896073974 305.7006365575396 0.7358461716868524
20.776917162350813 307.1794678312735 0.7373672010938455
20.782144717304227 311.81498313134693 0.7436111436226238
20.78737227225764 314.9533812008033 0.7472702645375959
20.792599827211056 315.655761280006 0.7481144733729256
20.79782738216447 318.4251344685959 0.7505403225673979
20.803054937117885 321.1608172769638 0.753772300198261
20.8082824920713 327.3388726024653 0.7606208472845771
20.813510047024714 334.18631490232417 0.768367367847377
20.81873760197813 340.27876548866504 0.7752226975036908
20.823965156931543 341.6216234065559 0.7760626867199114
20.829192711884957 344.57376424417663 0.7795582597765941
20.83442026683837 345.4423391106613 0.780465586139983
20.839647821791786 350.23113778781914 0.7860281136555543
20.8448753767452 352.85605643640577 0.789282205843609
20.850102931698615 355.17034509547483 0.7913302106659525
20.85533048665203 355.2272826775262 0.7915224178210811
20.860558041605444 353.15199559416556 0.7890609250350548
20.865785596558858 350.9140824599998 0.7865039575169726
20.871013151512273 346.6856828380513 0.7819742871612
20.876240706465687 344.5057581098691 0.7799450689247536
20.8814682614191 343.16976795411927 0.7783723372255875
20.886695816372516 342.7737007383935 0.7777822373556407
20.89192337132593 345.0223833509101 0.7797283078530985
20.897150926279345 343.5530451003375 0.7782301140924943
20.90237848123276 340.38142610140346 0.7749310162848959
20.907606036186174 334.7723448804037 0.7690076565085411
20.912833591139588 332.62157732493984 0.766594702084235
20.918061146093002 329.6609393600905 0.7628992588428125
20.923288701046417 328.5490806230981 0.7616064197812358
20.92851625599983 330.09638150659583 0.7630346959812621
20.933743810953246 331.2649696988567 0.764669491718574
20.93897136590666 331.77055728243994 0.7647559153677096
20.944198920860075 330.28572430939596 0.7634469771931827
20.94942647581349 332.6850071263438 0.7667697405412167
20.954654030766903 334.10009162724435 0.7680124589203277
20.959881585720318 337.0897974161972 0.7710727419336518
20.965109140673732 337.9383023709546 0.7715783632034376
20.970336695627147 337.6716438712545 0.7717033246749749
20.97556425058056 334.24523637995634 0.7675264788974742
20.980791805533975 333.6843841456751 0.7669866454226237
20.98601936048739 331.8800662341453 0.7649304746242055
20.991246915440804 330.5097031406945 0.7632265919818575
20.99647447039422 325.11368947006815 0.7570037194102893
21.001702025347633 324.00473227828815 0.7563766494179242
21.006929580301048 326.6795423590283 0.7595586275559572
21.012157135254462 328.4762871854815 0.7613566565281833
21.017384690207876 327.8617489530128 0.7600167661505288
21.02261224516129 324.29738263521807 0.7553204849711677
21.027839800114705 321.71835313395184 0.7527427860555821
21.03306735506812 319.9811222404073 0.7502878868043231
21.038294910021534 320.3714228725771 0.7513074193022045
21.04352246497495 322.15788383814254 0.7534488567525846
21.048750019928363 322.4914889663578 0.7544033748871625
21.053977574881777 321.5692573537072 0.7535524508240979
21.059205129835192 316.80092440050623 0.7474217160220992
21.064432684788606 313.6615301492375 0.7431778721668203
21.06966023974202 310.2929269522625 0.7390477981078029
21.074887794695435 308.4400593829371 0.7372206021551256
21.08011534964885 302.2617634375417 0.7301722790845074
21.085342904602264 298.5967264622631 0.7248780772886697
21.09057045955568 298.4672297991345 0.7244112104037821
21.095798014509093 297.6873592045721 0.723299882474548
21.101025569462507 298.1456387359344 0.7248562427193961
21.10625312441592 297.09638579134787 0.7239155484646689
21.111480679369336 297.43788313712724 0.7232684496184526
21.11670823432275 298.25450493413564 0.7244015350590659
21.121935789276165 291.81916249374115 0.7169319753976445
21.12716334422958 289.0482804415381 0.7132807038703252
21.132390899182994 286.5368244853132 0.7100443861869368
21.13761845413641 289.91097647974914 0.7129767718274124
21.142846009089823 291.0942298238101 0.7147401285792545
21.148073564043237 289.1129962984637 0.7118290413997066
21.15330111899665 286.89077996799284 0.7076640286254317
21.158528673950066 286.74665334370684 0.7076394738371851
21.16375622890348 287.3550835511894 0.7084807754941416
21.168983783856895 286.6234565265312 0.7080587541491172
21.17421133881031 283.82735099953584 0.7040781005228325
21.179438893763724 279.25150684604193 0.6992815959228772
21.184666448717138 278.40455096289645 0.6986040471116034
21.189894003670553 281.1327485927562 0.7017494817605946
21.195121558623967 282.50028457265313 0.7014043345609454
21.20034911357738 283.0280684000067 0.7017855511995018
21.205576668530796 280.46440768421826 0.6980525259657844
21.21080422348421 281.4106970120583 0.6995111354770686
21.216031778437625 282.04508741587665 0.7003264022513155
21.22125933339104 283.7790689786156 0.7031270169516709
21.226486888344454 284.6858155845567 0.7043955984617009
21.231714443297868 283.14561040011324 0.7020298158331221
21.236941998251282 283.350305761341 0.7016626240739008
21.242169553204697 281.21741518735496 0.6986620899439572
21.24739710815811 281.39498689873966 0.6978519087890399
21.252624663111526 279.2267111900303 0.6955222089299745
21.25785221806494 281.3558634324422 0.6976517864234143
21.263079773018355 280.97700369279227 0.6974368792925943
21.26830732797177 282.1865463231242 0.6993177013163068
21.273534882925183 281.98211224562596 0.6986118460301659
21.278762437878598 283.5846262151314 0.7006592115135146
21.283989992832012 283.3475576649984 0.7078757198395533
21.289217547785427 282.7592899652503 0.7185321278487135
21.29444510273884 280.4429252138575 0.7220134656732063
21.299672657692255 277.86846384582793 0.7237375896433795
21.30490021264567 280.3762293851661 0.7305892081867014
21.310127767599084 281.4355401152774 0.7350914446548109
21.3153553225525 285.73883411941915 0.7441959364122448
21.320582877505913 286.21575046538607 0.7481508673390226
21.325810432459328 284.9316805863091 0.7498915998166279
21.331037987412742 285.42281515458455 0.7531453039149056
21.336265542366156 286.98837166492405 0.7574292089402943
21.34149309731957 286.97187517812364 0.7611507770957249
21.346720652272985 285.1026181180701 0.7623589988013735
21.3519482072264 282.390483320419 0.7624403338848595
21.357175762179814 285.68833921011725 0.7692516690619026
21.36240331713323 287.61158561050485 0.7725660256988944
21.367630872086643 288.12435773544684 0.7744056012296541
21.372858427040057 286.3216527682639 0.7738238085627771
21.378085981993472 287.1499755030972 0.7771550012722144
21.383313536946886 290.3253404319837 0.7845057703205427
21.3885410919003 292.33336869611065 0.7898575530194027
21.393768646853715 291.26728113814306 0.7910554478603692
21.39899620180713 290.43150805321386 0.7917817851873038
21.404223756760544 291.92501525460375 0.7951050613722228
21.40945131171396 293.1935508251853 0.7999112697568208
21.414678866667373 295.49967890584 0.8047167818031566
21.419906421620787 296.68853348934755 0.8086755432969946
21.4251339765742 294.25912414226906 0.8065343209052191
21.430361531527616 294.92644514506645 0.8090821558524789
21.43558908648103 296.8732234097973 0.8129839094900487
21.440816641434445 300.5912013164301 0.8204905719677853
21.44604419638786 302.6935340244372 0.8254432842453276
21.451271751341274 304.64836926600293 0.8304998974662147
21.45649930629469 311.17963396149656 0.8402657319889584
21.461726861248103 313.14674226377525 0.8438834528080732
21.466954416201517 310.8381213678132 0.8430995000159535
21.47218197115493 303.4087198321106 0.8354926987516756
21.477409526108346 297.81291915049536 0.8294481560076593
21.48263708106176 296.5448968576623 0.8288250716749633
21.487864636015175 299.3482825044392 0.8345755537478436
21.49309219096859 299.0832375152443 0.8360749655958499
21.498319745922004 298.22619941079375 0.8369549700883965
21.503547300875418 294.5401990002366 0.8342008320012763
21.508774855828833 292.63691937673536 0.8307571024483504
21.514002410782247 294.94348318644626 0.8169704822334402
21.51922996573566 297.98227486198925 0.8121662315769218
21.524457520689076 299.06761316647123 0.8054914945765611
21.52968507564249 296.1603130327642 0.7958036241219992
21.534912630595905 293.6592219434067 0.788002386721519
21.54014018554932 294.3331869548248 0.786877594824271
21.545367740502734 296.6378361761844 0.7880180132723712
21.550595295456148 296.1577133017725 0.784681444137952
21.555822850409562 293.71052664007624 0.780075621948212
21.561050405362977 292.7404598614213 0.776118264317825
21.56627796031639 295.39619354837504 0.777420205464647
21.571505515269806 299.99932704049183 0.7812054683007689
21.57673307022322 301.3500079408904 0.7811099044859398
21.581960625176634 302.06878144059755 0.7805898672368992
21.58718818013005 298.4895232516044 0.7744172936498194
21.592415735083463 297.8616131505835 0.7717306594143009
21.597643290036878 298.0495762505284 0.7705647516964811
21.602870844990292 294.28682746768067 0.7644708678541028
21.608098399943707 294.7064969668328 0.7636705362868493
21.61332595489712 296.0581852653165 0.7643137835758691
21.618553509850535 295.46653263676876 0.7613998878521362
21.62378106480395 292.75747755537935 0.7563909120986613
21.629008619757364 292.5538925104404 0.7556411027449689
21.63423617471078 295.48781149778563 0.7593895971433441
21.639463729664193 295.6487163412582 0.7588721200455538
21.644691284617608 294.5808544173563 0.7561887319405556
21.649918839571022 295.48710244829925 0.7561029410080765
21.655146394524436 297.8467129895058 0.7591125806492746
21.66037394947785 298.93462474090046 0.7597442144782771
21.665601504431265 299.2770157833773 0.7600528282579262
21.67082905938468 303.31533163456163 0.7635299107164599
21.676056614338094 306.8510735748534 0.7672127806968974
21.68128416929151 306.2914662795141 0.7658191377854379
21.686511724244923 307.2206108842682 0.7661576256315284
21.691739279198337 308.44330179534506 0.7668906351990549
21.696966834151752 311.1913067171235 0.769254307602165
21.702194389105166 313.1464951851647 0.7713243670004623
21.70742194405858 315.19881304256006 0.7738442486657534
21.712649499011995 318.72832547300817 0.7783216762529493
21.71787705396541 321.98924688826264 0.7822301548244144
21.723104608918824 324.5271489306308 0.7841618946143661
21.72833216387224 325.523432299756 0.7842026300848867
21.733559718825653 326.54805415627914 0.7851542137900563
21.738787273779067 329.183867190652 0.7873931460320255
21.74401482873248 330.57301386690534 0.7893979753749865
21.749242383685896 333.75620142220396 0.7932912606750325
21.75446993863931 338.28322158783106 0.7990284207130574
21.759697493592725 340.0605763987238 0.8008347859273567
21.76492504854614 344.6452877517817 0.8049547796796573
21.770152603499554 346.47317881948675 0.8065689255483907
21.77538015845297 344.92150392867194 0.8046365317241827
21.780607713406383 342.2033458671493 0.8013496800885398
21.785835268359797 346.4482786291036 0.8058932281465185
21.79106282331321 352.65308372798387 0.812469892920865
21.796290378266626 359.43406204138137 0.8201585780770005
21.80151793322004 361.9718589584688 0.8226681396621833
21.806745488173455 364.0023591360769 0.8240584755221251
21.81197304312687 363.5428787026804 0.8227600389545056
21.817200598080284 365.00652109854104 0.8249350389735234
21.822428153033698 367.32791038930907 0.8276419821689894
21.827655707987113 366.69755961829384 0.8274604451230768
21.832883262940527 363.07320110567 0.8227796787037996
21.83811081789394 360.13124673499277 0.819577748116896
21.843338372847356 355.23826570311024 0.8138833145421466
21.84856592780077 350.5843190924131 0.8086488903493233
21.853793482754185 346.52503398742243 0.8036179249573686
21.8590210377076 346.70465937501535 0.803911767366729
21.864248592661014 348.51576490678605 0.8061546782260393
21.869476147614428 346.9910795804866 0.8043573567340488
21.874703702567842 345.11427972510495 0.8016507324193466
21.879931257521257 343.0837266408921 0.7983475222428401
21.88515881247467 340.59961316876536 0.7958080754245042
21.890386367428086 339.4217903220212 0.7937340151839264
21.8956139223815 339.58206241588255 0.7941742408054372
21.900841477334914 340.5900978439819 0.7944267768452493
21.90606903228833 339.2376693004441 0.7929434117670057
21.911296587241743 338.10140741863995 0.791119440037121
21.916524142195158 336.86860526582785 0.7895237021113395
21.921751697148572 335.44924680479926 0.7879440410015042
21.926979252101987 336.19685406695623 0.7887158811626213
21.9322068070554 337.43378790246595 0.7900781491657146
21.937434362008815 342.1865105744372 0.795379740996255
21.94266191696223 344.702212051448 0.7977445072720877
21.947889471915644 344.4723619974548 0.7973038119194507
21.95311702686906 340.01736982469674 0.7919196529520324
21.958344581822473 340.5657705002799 0.7924490663730814
21.963572136775888 343.32435446304754 0.7951486249047217
21.968799691729302 345.1614809546326 0.7967222317904437
21.974027246682716 346.81391114260737 0.7985545457687565
21.97925480163613 344.0254076052428 0.7951429579648418
21.984482356589545 343.12864062115835 0.7944251445865047
21.98970991154296 341.0043920493586 0.7912953432231654
21.994937466496374 342.5143607024059 0.7923907244969398
22.00016502144979 344.56912403390504 0.7949260255145347
22.005392576403203 346.0201864462152 0.7964475401947488
22.010620131356617 345.50298816440744 0.7962318956228135
22.015847686310032 349.3051364971955 0.800240667208929
22.021075241263446 351.98607674568177 0.8027678470510428
22.02630279621686 357.0719678457415 0.8083845780671662
22.031530351170275 360.55584587098855 0.8111887374311938
22.03675790612369 363.410737364423 0.8141909767664112
22.041985461077104 366.9574775402262 0.8178440053457641
22.04721301603052 369.70216556222266 0.8204863326225573
22.052440570983933 373.8150578287426 0.8251208482492004
22.057668125937347 373.61667238240614 0.8246866315820555
22.06289568089076 371.37127813958506 0.8224937920885649
22.068123235844176 369.560542642052 0.8206026740719404
22.07335079079759 364.62773969227777 0.8145443541694901
22.078578345751005 361.72583957996875 0.8114359034450394
22.08380590070442 360.27615385136266 0.809599768863596
22.089033455657834 358.29586671653124 0.8072643025614156
22.09426101061125 357.1227651704266 0.8063542654400158
22.099488565564663 353.8296409430219 0.802414111951022
22.104716120518077 358.07751314411496 0.8074219076798703
22.10994367547149 360.9185562920385 0.8098633678123658
22.115171230424906 359.12003034842706 0.8074166796170752
22.12039878537832 353.61213767407116 0.8012568695694797
22.125626340331735 349.5659556535369 0.7962081517376722
22.13085389528515 347.2572220156799 0.7934388585233954
22.136081450238564 344.78008763441443 0.790297427656891
22.141309005191978 343.03252851732094 0.7885006255203489
22.146536560145393 341.8022416538808 0.7877225515270736
22.151764115098807 345.1740050362159 0.791856102012067
22.15699167005222 345.0346872438682 0.7920711925784875
22.162219225005636 343.68921128958436 0.7896063056176443
22.16744677995905 339.5256663346383 0.7843718160904517
22.172674334912465 340.52578756385316 0.7855505975229385
22.17790188986588 341.3887599574208 0.7860831311774441
22.183129444819293 343.1234530133427 0.7885640637403969
22.188356999772708 344.3774880486879 0.789061356349742
22.193584554726122 346.912631869208 0.7916133000701931
22.198812109679537 350.5194134764455 0.7963600346478655
22.20403966463295 352.11916452888926 0.7978784061190097
22.209267219586366 351.6695118142538 0.7973826472388973
22.21449477453978 349.64427849831486 0.7943741131366621
22.219722329493194 347.98835249631884 0.7924696483314952
22.22494988444661 346.19071394150956 0.7908918918249839
22.230177439400023 344.4711921212465 0.7883939405641428
22.235404994353438 340.87860694235684 0.7844280490677987
22.240632549306852 337.8021565122244 0.7811461722386033
22.245860104260267 334.2827941749034 0.7769600660089997
22.25108765921368 330.74497728888633 0.7729672706665338
22.256315214167095 326.52842296556713 0.7671676513887558
22.26154276912051 324.1133698055019 0.7651348799091925
22.266770324073924 322.5883339120736 0.7633166892098356
22.27199787902734 320.95980327201096 0.7612996725763458
22.277225433980753 319.9202902491049 0.7598395382821233
22.282452988934168 317.63256187900885 0.7563336595727143
22.287680543887582 315.1245580333902 0.7549608297703524
22.292908098840996 311.6713410232201 0.7508020068854038
22.29813565379441 312.49907067067016 0.7522161639648239
22.303363208747825 312.0257360652691 0.7520616342742433
22.30859076370124 313.480078560959 0.7533862683652258
22.313818318654654 313.5091869104829 0.7532470193001914
22.31904587360807 314.5994152597515 0.7535311469159545
22.324273428561483 312.60004384295047 0.7504479510328739
22.329500983514897 307.31653311377033 0.7442569016254655
22.334728538468312 304.3269443541596 0.7406637634623282
22.339956093421726 303.3681357940413 0.7392966864570705
22.34518364837514 305.18260051441956 0.7414773703950924
22.350411203328555 304.3043649979039 0.7400378833056536
22.35563875828197 303.27800367752883 0.739235962467224
22.360866313235384 302.8599014287582 0.7381376662480074
22.3660938681888 301.12234672278373 0.736098644725673
22.371321423142213 297.9612917466616 0.7324754685056957
22.376548978095627 296.2499869932813 0.7307938267674313
22.38177653304904 294.29547088049753 0.729416587411539
22.387004088002456 291.86766235680915 0.7255862855599803
22.39223164295587 290.84628127910315 0.7241517421881971
22.397459197909285 288.56355694787544 0.7203582718130948
22.4026867528627 289.44250089651644 0.7219110535847933
22.407914307816114 289.63176119965453 0.7227810332701994
22.41314186276953 287.6521483237078 0.7205159302509794
22.418369417722943 287.0026611064142 0.719321736555839
22.423596972676357 283.404526967859 0.7147002318187142
22.42882452762977 282.3440384663282 0.7127731962944023
22.434052082583186 281.4135999856764 0.7129200673925941
22.4392796375366 282.54980367915164 0.7152865562482699
22.444507192490015 281.883651704811 0.7150411226971901
22.44973474744343 280.2502007869858 0.712292768948101
22.454962302396844 279.4121090799943 0.709804434195808
22.460189857350258 277.6558564911806 0.7071502804778238
22.465417412303673 276.5257029055189 0.7046192135476996
22.470644967257087 277.31930512059205 0.7055650533258518
22.4758725222105 281.3196582772494 0.7109514110799905
22.481100077163916 282.26331059436484 0.7131719386743273
22.48632763211733 281.3649611114444 0.7111979751701271
22.491555187070745 276.6425725574064 0.7053830667135741
22.49678274202416 275.5039504282115 0.7033844698751136
22.502010296977573 276.6392231989054 0.7066046138326209
22.507237851930988 276.9350395040527 0.7073507545255417
22.512465406884402 277.9365220873208 0.7086317904727193
22.517692961837817 278.5865833597244 0.7079974390196856
22.52292051679123 280.2869228935859 0.7099130506134246
22.528148071744646 277.85046623759536 0.7070458922077147
22.53337562669806 274.0806123867175 0.7019744179793653
22.538603181651474 271.693841978349 0.6999057164661295
22.54383073660489 273.0181583446264 0.7016227079242666
22.549058291558303 274.41194837854925 0.7026987980337032
22.554285846511718 275.07588380917264 0.7025197247363694
22.559513401465132 276.4293530073952 0.7037325999005823
22.564740956418547 274.13027476781787 0.702152350185206
22.56996851137196 273.42992442288727 0.7018831469924094
22.575196066325375 273.0070485313933 0.7010545574746162
22.58042362127879 273.0990282118055 0.7008174251252003
22.585651176232204 273.3907285691645 0.7013289818888838
22.59087873118562 273.4456440004094 0.7017541125602045
22.596106286139033 273.35755320136946 0.7017094396703838
22.601333841092448 273.1407846510014 0.7003828230707619
22.606561396045862 275.6999810226243 0.7033937092032169
22.611788950999276 274.95228672324805 0.702234828204388
22.61701650595269 274.13723920037995 0.7007626919562496
22.622244060906105 270.8845935432022 0.6968392138275403
22.62747161585952 269.2767643255595 0.6949503610272408
22.632699170812934 270.1745710627292 0.6961366887206654
22.63792672576635 271.7674060851398 0.6976596702261264
22.643154280719763 274.7962109924021 0.7014070577157309
22.648381835673177 277.448080004463 0.7042009015934655
22.653609390626592 276.83270583738266 0.7044137812431072
22.658836945580006 275.8988748127929 0.7045740550895163
22.66406450053342 275.05810176117143 0.704813886868355
22.669292055486835 278.2180048302335 0.7080773228741618
22.67451961044025 279.707657701696 0.7088258212505701
22.679747165393664 280.8104197742484 0.7091438525665626
22.68497472034708 282.15404924527985 0.7106231614369912
22.690202275300493 279.1852067102906 0.7058734618421577
22.695429830253907 277.2077966494043 0.7032650854423704
22.70065738520732 276.0669334125412 0.70216908385353
22.705884940160736 280.09986850324077 0.7069016661210895
22.71111249511415 283.3182407152263 0.7105962107344992
22.716340050067565 285.8446431914486 0.7138042476197289
22.72156760502098 288.3713446677088 0.7175056346595973
22.726795159974394 287.25678038917937 0.7167315947458301
22.73202271492781 286.9696093116241 0.7160440928839206
22.737250269881223 282.51422332192044 0.7098222491561944
22.742477824834637 284.34165606295153 0.7108156311057109
22.74770537978805 287.1228738920785 0.7138387232815018
22.752932934741466 291.721736590032 0.719684088953909
22.75816048969488 292.52269671498465 0.7212779930332369
22.763388044648295 292.63740116485604 0.7215657878174845
22.76861559960171 294.5296006596023 0.7231925664152934
22.773843154555124 295.93186376966275 0.7241495738880949
22.779070709508538 298.5878765137326 0.7271810975294082
22.784298264461952 297.90893146484086 0.7276065785803346
22.789525819415367 295.94714927197236 0.7256003996072605
22.79475337436878 296.9943020793989 0.7264976410173213
22.799980929322196 299.9672492049684 0.7279223369952155
22.80520848427561 304.6791959327346 0.7330553635945032
22.810436039229025 308.7103175398816 0.7379615930987774
22.81566359418244 309.1655914325536 0.7394203485933039
22.820891149135853 310.85084165549324 0.74135472185086
22.826118704089268 309.8082133814499 0.7405719663471932
22.831346259042682 311.0561133572127 0.7427413115088344
22.836573813996097 312.72879427409566 0.7443216748881973
22.84180136894951 316.9756710137997 0.7484615314815666
22.847028923902926 319.07884560969234 0.7503868233559546
22.85225647885634 321.95539071101683 0.7547748035954875
22.857484033809754 323.57698888675145 0.7563842436228493
22.86271158876317 323.0839481336788 0.7544174199481508
22.867939143716583 321.8726002200845 0.7525486420600913
22.873166698669998 320.78849721184616 0.7513553219982393
22.878394253623412 324.2507865212331 0.7555163125719656
22.883621808576827 327.32068789797563 0.7595181478096692
22.88884936353024 326.2585910714429 0.7585944615165771
22.894076918483655 324.2697488939335 0.7559737576759292
22.89930447343707 325.47145277846374 0.7574268834679436
22.904532028390484 329.3140621304982 0.7615346272908939
22.9097595833439 328.4393899345198 0.7605862050373201
22.914987138297313 326.9786064088017 0.7580011298862795
22.920214693250728 326.6605321949995 0.7582056539885662
22.925442248204142 327.5170912473379 0.7597947486967713
22.930669803157556 325.9774475233787 0.7578323254098894
22.93589735811097 324.4267578692093 0.7565745789138585
22.941124913064385 325.08980264490924 0.7566744704045311
22.9463524680178 324.0389607516729 0.7554703738767743
22.951580022971214 324.62211840711683 0.755617898676836
22.95680757792463 324.59152047585025 0.7557862118013274
22.962035132878043 323.1011682780204 0.7550656810528894
22.967262687831457 321.52096749444445 0.7528383053724566
22.972490242784872 322.7110666666177 0.7539657534433156
22.977717797738286 325.2452376241734 0.7554386614315759
22.9829453526917 324.596911419336 0.7545672459745931
22.988172907645115 323.7615663386474 0.7534346833074395
22.99340046259853 320.9421913323419 0.7496809235577289
22.998628017551944 321.910053078877 0.7517682033285787
23.00385557250536 322.08589121806995 0.7522139391151028
23.009083127458773 321.0688087589704 0.7513829474138009
23.014310682412187 320.6275833743268 0.7502807043718918
23.0195382373656 321.96332168061485 0.7516064812144778
23.024765792319016 326.79005608001256 0.7572988612170435
23.02999334727243 327.73439085367175 0.7582311846166305
23.035220902225845 327.28393951069404 0.7567424207701741
23.04044845717926 323.36805882790657 0.7526271905642551
23.045676012132674 323.1912481920944 0.7524445519976685
23.05090356708609 324.1102029273999 0.7540947234039604
23.056131122039503 323.7518699529915 0.7534989074666292
23.061358676992917 324.0316669381269 0.7547158667778215
23.06658623194633 322.2395290847666 0.7528719696976904
23.071813786899746 319.27294731796763 0.7491110559376439
23.07704134185316 318.03689927161105 0.7467571182033118
23.082268896806575 313.78172583950334 0.7415600071104478
23.08749645175999 313.81251148456994 0.7413824645641178
23.092724006713404 312.44381215117033 0.740329557091926
23.097951561666818 316.2430467723779 0.7447008453907741
23.103179116620232 314.8937461157556 0.743474559949185
23.108406671573647 315.17981166816435 0.7434679735655426
23.11363422652706 312.64825613710354 0.7405583151347542
23.118861781480476 309.55898083478064 0.7373724072018771
23.12408933643389 305.16484225991746 0.7326826033876002
23.129316891387305 303.8714068297373 0.7316355751876181
23.13454444634072 306.42337483713766 0.7342954920873955
23.139772001294133 306.15132105205487 0.7330175773016051
23.144999556247548 307.9478075948955 0.7345811773671053
23.150227111200962 308.88357381849914 0.7344177689919047
23.155454666154377 312.0818869073766 0.7385618945744092
23.16068222110779 311.9798832423947 0.7389957469882371
23.165909776061206 312.9667335628679 0.7403796648803083
23.17113733101462 310.4578571833014 0.7373569445196131
23.176364885968034 308.8137712452085 0.7346716185502695
23.18159244092145 305.41071911495226 0.7308994079219279
23.186819995874863 305.2847658495783 0.7313695607460841
23.192047550828278 306.04594967246027 0.7329944829805727
23.197275105781692 308.3438648829526 0.7360596041806233
23.202502660735107 308.17160895881847 0.7354281292890622
23.20773021568852 308.5105222496529 0.7353519496992902
23.212957770641935 306.3685906935207 0.7331459366922481
23.21818532559535 304.64057414028747 0.7314543931353015
23.223412880548764 303.5714010177716 0.7309141660028108
23.22864043550218 303.47935060943433 0.7294831025211475
23.233867990455593 305.4498526843581 0.7314342328593212
23.239095545409008 307.2934001466339 0.732752230195692
23.244323100362422 309.46255502450055 0.735700312125929
23.249550655315836 310.8029386980692 0.7382979905474903
23.25477821026925 310.92392868831803 0.7385694670802748
23.260005765222665 309.9753506185622 0.737605399136649
23.26523332017608 310.7203644291669 0.737417641056664
23.270460875129494 313.0104594049178 0.7399970944613219
23.27568843008291 315.8370419534513 0.743040711147668
23.280915985036323 315.31104644324034 0.7413906813008748
23.286143539989737 312.6223162710782 0.7391412858239496
23.291371094943152 311.98613697624177 0.7383263493701692
23.296598649896566 316.8826314430854 0.7442232640336857
23.30182620484998 320.4663556430813 0.747792729965012
23.307053759803395 322.2529373774771 0.7495245301488839
23.31228131475681 322.78684856613586 0.7508888796363299
23.317508869710224 322.3913795233288 0.7505428727048142
23.32273642466364 323.8824027327368 0.7523943620887978
23.327963979617053 325.0528600575384 0.7532085128986729
23.333191534570467 326.6428234402382 0.7542756846874703
23.33841908952388 327.7502379385196 0.7552490306548937
23.343646644477296 328.7689481655356 0.7559351408648841
23.34887419943071 330.35999123369254 0.7576347569286949
23.354101754384125 328.8092020025055 0.7561517671063733
23.35932930933754 327.3239031691387 0.7545342769843606
23.364556864290954 326.8404741278881 0.7543889499889093
23.369784419244368 328.3721515737604 0.7558344209473774
23.375011974197783 329.02196873766314 0.7568152433175555
23.380239529151197 327.3852560287887 0.7551715952856267
23.38546708410461 326.1687505526285 0.7532136365482165
23.390694639058026 328.2949276191211 0.7554109899523052
23.39592219401144 329.7939542409947 0.7568607526069168
23.401149748964855 329.71848935534985 0.7571425795993286
23.40637730391827 327.64011190596744 0.7545880663234954
23.411604858871684 325.0421639669119 0.7516439785005504
23.416832413825098 326.10467454988 0.753184507863667
23.422059968778512 327.488074874739 0.7550779656787545
23.427287523731927 331.14835377461947 0.759371459608712
23.43251507868534 329.9727583609439 0.757374378584881
23.437742633638756 330.23234830032584 0.7571450416250419
23.44297018859217 329.95523656105246 0.7566281736451338
23.448197743545585 331.20723985226005 0.7582401312289132
23.453425298499 331.0515741411995 0.7579484323945823
23.458652853452413 328.5648122570041 0.7545997263908829
23.463880408405828 328.33729245406363 0.7539236567265201
23.469107963359242 326.29790832305287 0.7512738819163253
23.474335518312657 325.0108939099834 0.7494611570644598
23.47956307326607 322.35433410560546 0.7469869960705033
23.484790628219486 321.0067596453912 0.7461214153730026
23.4900181831729 320.7514347221526 0.7472320521144143
23.495245738126314 322.995745087539 0.7503667050479371
23.50047329307973 325.0586439579716 0.7524526683812158
23.505700848033143 322.9075696257696 0.7488583530582881
23.510928402986558 321.1350080157983 0.7454985234381362
23.516155957939972 317.0058774280605 0.740582875631533
23.521383512893387 313.48941511290707 0.7373529549274495
23.5266110678468 311.6905872334635 0.7358230533667426
23.531838622800215 309.52276235580734 0.7330222413219631
23.53706617775363 310.86544645023696 0.734087643088962
23.542293732707044 311.56784715646506 0.734556192332037
23.54752128766046 312.61827220217657 0.7356724364538383
23.552748842613873 312.5839874791973 0.7350211904258133
23.557976397567288 312.04033862044497 0.7336248586288859
23.563203952520702 312.3266389704663 0.7331471789945853
23.568431507474116 312.97864476729666 0.7337785333457726
23.57365906242753 314.0756234646634 0.735688272518866
23.578886617380945 312.3667841059129 0.7333900793769719
23.58411417233436 309.8172627082675 0.7300168096437663
23.589341727287774 308.6255450622152 0.7276253131340736
23.59456928224119 309.91099218795665 0.7297751878252844
23.599796837194603 311.08715494081065 0.7313304820774579
23.605024392148017 308.28318065955625 0.7280421028819849
23.610251947101432 307.68793334644454 0.7257417597655542
23.615479502054846 307.33611072698164 0.7252088737231627
23.62070705700826 310.1759062720081 0.72790280077252
23.625934611961675 310.1803942282592 0.7276281497542224
23.63116216691509 311.84803502687606 0.7286002662339177
23.636389721868504 309.8095433178337 0.7263962103251684
23.64161727682192 308.6909406542415 0.7248136315655789
23.646844831775333 306.1624940447709 0.7214695007003905
23.652072386728747 306.85656739384007 0.7219083902316412
23.65729994168216 309.1058169100722 0.723818720483918
23.662527496635576 313.1921821244823 0.7285520603723014
23.66775505158899 315.72981191874817 0.7312431820612524
23.672982606542405 319.2736997501167 0.735319079789159
23.67821016149582 323.7296047313118 0.7403285651120862
23.683437716449234 324.864666757059 0.7412278844287818
23.688665271402648 327.4142456181745 0.7437480671419031
23.693892826356063 333.33485817734476 0.7494555929066898
23.699120381309477 338.3917269676193 0.7548517217797871
23.70434793626289 342.04176992023207 0.7584461355235816
23.709575491216306 339.6319895094587 0.7552978230584753
23.71480304616972 337.2909777260506 0.7527154428177641
23.720030601123135 332.645506220841 0.7475593939639427
23.72525815607655 330.93767219644786 0.7463130937122255
23.730485711029964 332.35645000914576 0.7481388809038602
23.735713265983378 335.09864237767437 0.7511280557388025
23.740940820936792 336.02979605894467 0.7517372623136277
23.746168375890207 339.1203590195782 0.7539457363404415
23.75139593084362 342.9882390211475 0.7568218035084284
23.756623485797036 345.3600563670019 0.7590036391875377
23.76185104075045 350.4090800075591 0.7641945398145318
23.767078595703865 350.12673695424854 0.7646882415528874
23.77230615065728 352.48878064897883 0.7670495441035838
23.777533705610693 356.46503483494973 0.7714288504705875
23.782761260564108 365.63621281015963 0.7803283516465567
23.787988815517522 374.43215327664296 0.7885435175844482
23.793216370470937 378.17734870700536 0.7920631538062516
23.79844392542435 378.63051898095324 0.7920778021075607
23.803671480377766 378.24896420502154 0.7921446288231573
23.80889903533118 375.3884298613053 0.7891198223962024
23.814126590284594 369.63616338110967 0.7826088438525654
23.81935414523801 364.7081333260492 0.776589418049087
23.824581700191423 362.36996765589237 0.773407946738934
23.829809255144838 356.8719518591836 0.7676019328875701
23.835036810098252 352.39068309617926 0.762679548866038
23.840264365051667 350.6691717783629 0.7609622054678118
23.84549192000508 351.7197549138336 0.7625841107565565
23.850719474958495 354.0768405436859 0.7646444108779379
23.85594702991191 351.83456874438383 0.7617103724216093
23.861174584865324 351.28834072571317 0.76057207194428
23.86640213981874 347.32524250871546 0.7557441477123437
23.871629694772153 345.1561041450045 0.7537471059670687
23.876857249725568 341.80444458157973 0.7494993587165787
23.882084804678982 340.3379456956081 0.7473727506477078
23.887312359632396 337.1480630958404 0.743413603796671
23.89253991458581 336.87535753994524 0.7427739132996201
23.897767469539225 338.860344616469 0.7454565192779598
23.90299502449264 338.55545873827504 0.7446266513036178
23.908222579446054 336.44519932891313 0.7426974981900707
23.91345013439947 335.7574998665993 0.742417646796263
23.918677689352883 338.0065732491818 0.7448638630035973
23.923905244306297 338.5585719248526 0.7453587965400804
23.929132799259712 342.70362713762916 0.7486474976368269
23.934360354213126 341.38041134421997 0.7471403869335191
23.93958790916654 337.7855391001864 0.7424217857945802
23.944815464119955 334.24386777104377 0.7389392558574482
23.95004301907337 333.32051147148115 0.7387188914892693
23.955270574026784 336.7758410978874 0.7425835887305212
23.9604981289802 339.6847377453421 0.7457825594468911
23.965725683933613 339.086215005667 0.7444926329745604
23.970953238887027 338.83599495342173 0.7441304586741383
23.97618079384044 339.2438051005191 0.7450412433299287
23.981408348793856 343.61667863400123 0.7497808462098434
23.98663590374727 346.0850475715003 0.7525231660320154
23.991863458700685 350.52474420880577 0.7561422997194966
23.9970910136541 350.59035866614863 0.7562212666065483
24.002318568607514 350.2719157482407 0.7561414132957858
24.007546123560928 348.2663264461353 0.754011955418722
24.012773678514343 350.9333165343007 0.7571438646510886
24.018001233467757 355.5286950451801 0.7616618285769412
24.02322878842117 359.41020914660373 0.7658907669361846
24.028456343374586 360.7029384511314 0.7671708380708
24.033683898328 364.9583697220366 0.7714657294195144
24.038911453281415 364.57199708775585 0.7711070262266057
24.04413900823483 366.3138822632578 0.772185403100359
24.049366563188244 368.3052904214412 0.774782660445642
24.054594118141658 372.8032399117539 0.7799305633290587
24.059821673095072 378.0880390095785 0.7852748725669756
24.065049228048487 375.01961984849953 0.7822024233810376
24.0702767830019 372.2166915484434 0.7926540161121556
24.075504337955316 370.212204131744 0.8006938842411102
24.08073189290873 369.76581435815916 0.8079921334471232
24.085959447862145 369.4044714014707 0.8144421107917769
24.09118700281556 367.7279258229356 0.818239434258699
24.096414557768973 362.26247161763405 0.8167918784592707
24.101642112722388 353.4893839974509 0.8113516911657984
24.106869667675802 348.2068724343618 0.8094440972465686
24.112097222629217 342.4901172489946 0.8071039313213216
24.11732477758263 342.173170475932 0.8103651193960647
24.122552332536046 337.4381254522361 0.8084074345515903
24.12777988748946 338.8600967445721 0.8139697713374038
24.133007442442874 338.72336128622254 0.8174048958730403
24.13823499739629 337.5199343108694 0.8199791215708974
24.143462552349703 333.4487397663069 0.8178509027192544
24.148690107303118 329.3859806239536 0.8153495806829363
24.153917662256532 328.82696076506573 0.8175879424165655
24.159145217209947 327.31633979534774 0.8189759205812851
24.16437277216336 325.9587123504337 0.8203112279593733
24.169600327116775 324.51295436506473 0.8216855245968007
24.17482788207019 324.2140436542091 0.8235402048566839
24.180055437023604 325.40606047729455 0.8280761838256667
24.18528299197702 323.56936186435615 0.8297710214871247
24.190510546930433 321.6601410079742 0.8315464507221176
24.195738101883848 316.79228983521506 0.8278613214602759
24.200965656837262 317.3939954984898 0.8297918882574936
24.206193211790676 316.7091378949684 0.8306727589543677
24.21142076674409 318.16729090943466 0.8347792184306715
24.216648321697505 316.4532721194305 0.8353894009634287
24.22187587665092 316.5082007060568 0.8379085939727897
24.227103431604334 317.3852360564849 0.842011360306407
24.23233098655775 315.30440306232146 0.8432564433247252
24.237558541511163 315.0008075559023 0.8458158330318075
24.242786096464577 312.61372082124666 0.8448939366997995
24.248013651417992 316.27055627783704 0.8508072264402731
24.253241206371406 316.4245350567792 0.8531105252920486
24.25846876132482 316.6165522451386 0.8559686781579421
24.263696316278235 313.56620351128504 0.8545122555003798
24.26892387123165 312.41211478911384 0.8549582167623501
24.274151426185064 312.0653557636914 0.8565325509442264
24.27937898113848 316.8202701261962 0.8648605995864215
24.284606536091893 319.0801223969589 0.8692710343119217
24.289834091045307 319.5656448832768 0.8723239596606499
24.29506164599872 318.762061455671 0.8736527490805149
24.300289200952136 319.97499409101664 0.8781170049481889
24.30551675590555 319.91403168854424 0.8808821145079819
24.310744310858965 318.99488804435475 0.881874804559256
24.31597186581238 318.73165387657286 0.8848742444918054
24.321199420765794 320.372565111566 0.8887088992758456
24.326426975719208 323.04110706879476 0.8932644876397021
24.331654530672623 325.82408813143707 0.8986089402810978
24.336882085626037 328.05806542098276 0.902532073923507
24.34210964057945 328.33927837156784 0.9042802446193768
24.347337195532866 325.95790598472996 0.9015730205720888
24.35256475048628 323.45657613718373 0.9004709112280173
24.357792305439695 321.71852299767005 0.9002816043622891
24.36301986039311 323.17472099317973 0.9049624075695063
24.368247415346524 327.08472904112824 0.9125903223857674
24.373474970299938 332.99461163715944 0.9243135186792751
24.378702525253352 331.77274972609655 0.9257491953952148
24.383930080206767 330.5993341264389 0.9270938292265735
24.38915763516018 330.8960426633005 0.9295211032823903
24.394385190113596 335.076956585421 0.9374164388497145
24.39961274506701 334.5121874055926 0.9387676809961987
24.404840300020425 333.0226810976419 0.9396119617907567
24.41006785497384 332.1992780873688 0.941214545254244
24.415295409927253 331.5119757850828 0.9427206483902522
24.420522964880668 329.3973822049887 0.9412363379796285
24.425750519834082 330.7411547790207 0.9464703606070626
24.430978074787497 333.538747950966 0.9526083054157942
24.43620562974091 336.1434783841655 0.9586424682857242
24.441433184694326 332.49248076250683 0.9551639023958483
24.44666073964774 331.60664604655557 0.9560835263310097
24.451888294601154 330.42593197204525 0.9560687393947122
24.45711584955457 331.5077638148559 0.9594523692727249
24.462343404507983 330.2137551583451 0.9594023800519156
24.467570959461398 328.6215178162351 0.9604011529246402
24.472798514414812 332.3064420012453 0.9680676909446643
24.478026069368227 335.4524151995695 0.9746009877154056
24.48325362432164 331.5785235308065 0.9713113393862159
24.488481179275055 328.8863725443734 0.9702531648783929
24.49370873422847 327.8506737607509 0.9709908159364327
24.498936289181884 333.49295657355276 0.9807478267322456
24.5041638441353 335.99202157210874 0.986289639099452
24.509391399088713 335.85172666841777 0.9887709769169193
24.514618954042128 329.15695525166655 0.9822173344159553
24.519846508995542 325.96897542287525 0.980325122923457
24.525074063948956 322.93641621363355 0.9787250814021384
24.53030161890237 323.15602134626704 0.9804356989014181
24.535529173855785 326.20421034359356 0.9879598825491727
24.5407567288092 325.2712161828937 0.9885163929916602
24.545984283762614 325.7033119581547 0.9926250659319648
24.55121183871603 321.52988307348585 0.9876944427785754
24.556439393669443 325.6344553405887 0.9969346304934309
24.561666948622857 330.25658872740536 1.0063888221383284
24.566894503576272 332.9021572705299 1.0138694592776902
24.572122058529686 329.889486580836 1.0119581536779754
24.5773496134831 323.41636190364113 1.0047389970229783
24.582577168436515 323.8816493350719 1.00777016644326
24.58780472338993 322.4914829340553 1.0070875580156755
24.593032278343344 325.1355224756836 1.0140524850095964
24.59825983329676 322.8342824169195 1.013006663466005
24.603487388250173 321.3577595131667 1.0137939152172841
24.608714943203587 317.22906390640753 1.0097984087340217
24.613942498157 315.45362243356806 1.008798471879962
24.619170053110416 314.2485045421773 1.0091607891614613
24.62439760806383 310.4157520465485 1.0047442641053776
24.629625163017245 310.3084490431785 1.0069230350415286
24.63485271797066 315.7411704699687 1.0185079151198395
24.640080272924074 319.6978701816952 1.027827494408274
24.645307827877488 319.053922860993 1.0301542883509287
24.650535382830903 311.5818215617687 1.0208215865283243
24.655762937784317 310.0402444589161 1.0213375203507165
24.66099049273773 309.6281510174277 1.0226004278084309
24.666218047691146 311.7559827827433 1.0279980411624283
24.67144560264456 310.81343471272606 1.0289491682149492
24.676673157597975 313.2300207097091 1.0366907905578318
24.68190071255139 319.4548972061377 1.0496272681700345
24.687128267504804 320.750488260415 1.0544863431679048
24.692355822458218 322.02074651676315 1.0590227510309065
24.697583377411632 314.02501418325556 1.0492532025728218
24.702810932365047 312.66064459302817 1.049499597339049
24.70803848731846 313.15537251782365 1.0512746841071976
24.713266042271876 315.03515389320495 1.0556511151746784
24.71849359722529 316.73815735301645 1.0608902805317824
24.723721152178705 312.7683422410738 1.058971501228918
24.72894870713212 311.37613946761485 1.0604674818511692
24.734176262085533 305.06572488785656 1.0529933359238843
24.739403817038948 305.4487529914058 1.0557190933455545
24.744631371992362 304.9976114562261 1.0571274564768602
24.749858926945777 309.32845623080084 1.066002396479219
24.75508648189919 306.53356242595686 1.0631182974071878
24.760314036852606 309.3571022055268 1.0702799653853183
24.76554159180602 310.1025924353377 1.0767579190148033
24.770769146759434 312.21103444641557 1.0844469251607258
24.77599670171285 311.3448754608643 1.086912799034319
24.781224256666263 307.80467814521336 1.0833117849363652
24.786451811619678 313.38400072629133 1.0953189760892925
24.791679366573092 311.3428658228123 1.092933188886777
24.796906921526507 316.72164347452065 1.1035899216785792
24.80213447647992 311.52617537463004 1.095887011981573
24.807362031433335 311.44545536010145 1.1000309358504774
24.81258958638675 310.1085515589227 1.1013997613295097
24.817817141340164 311.3272779459234 1.1071307066744376
24.82304469629358 315.20739085952044 1.1170728355825748
24.828272251246993 317.17840764055234 1.122189945186503
24.833499806200408 317.5333004931413 1.124143716401797
24.838727361153822 315.413025090167 1.1227108648941724
24.843954916107236 311.8468227470472 1.119848558372333
24.84918247106065 312.616028990681 1.124488736912379
24.854410026014065 314.7826331943342 1.132689832543103
24.85963758096748 319.2072851627214 1.143543078971876
24.864865135920894 320.84598571367997 1.149879469105061
24.87009269087431 324.97116076216224 1.1598934636594718
24.875320245827723 326.8988171735894 1.1663251624230477
24.880547800781137 327.31861200706805 1.17083134464249
24.885775355734552 329.8661161533742 1.1782746072845025
24.891002910687966 332.6417543746602 1.1855722933626798
24.89623046564138 337.5938891290675 1.1963591478293725
24.901458020594795 337.4327918371804 1.1981565966814902
24.90668557554821 337.3885391255023 1.2012229704209705
24.911913130501624 334.36284561547836 1.200433520170622
24.91714068545504 332.8319309004569 1.202079356258976
24.922368240408453 330.5684025466398 1.2009035046559124
24.927595795361867 329.39028262657996 1.2025610600807053
24.93282335031528 327.086289166859 1.2006282699406006
24.938050905268696 328.1663814239789 1.2056350556439925
24.94327846022211 326.58876421562826 1.2058424611217884
24.948506015175525 325.37316710908556 1.2102906126327198
24.95373357012894 325.0889431382822 1.2139333314066598
24.958961125082354 325.1992747094221 1.2161305431817755
24.964188680035768 326.61652466520775 1.2207925977129814
24.969416234989183 322.00039194792055 1.2156100923467157
24.974643789942597 323.0764024107669 1.2220214465224681
24.97987134489601 325.6150633724768 1.2297657871063266
24.985098899849426 323.71425218123636 1.2281507626257686
24.99032645480284 321.9303766909806 1.228764236446524
24.995554009756255 319.58411077622384 1.2270403891673758
25.00078156470967 326.00160367364407 1.2428368953901667
25.006009119663084 329.7100792198914 1.2531044887976304
25.011236674616498 332.2819837999652 1.261332204800135
25.016464229569912 329.1408630798466 1.2605501619465704
25.021691784523327 331.5771186922344 1.2693356722938247
25.02691933947674 332.538042610117 1.2756220411872368
25.032146894430156 331.664079304452 1.2760640539100228
25.03737444938357 329.82198481857364 1.2769496042039674
25.042602004336985 329.40413913099013 1.2789489553566165
25.0478295592904 334.5898736129085 1.2931760350317274
25.053057114243813 338.1243405129756 1.3025953755142792
25.058284669197228 335.901798785704 1.3018023881407141
25.063512224150642 332.98064421913693 1.302310294917447
25.068739779104057 328.1509707612326 1.299067842365357
25.07396733405747 324.61507549857083 1.2962349361024046
25.079194889010886 330.8079430308298 1.3105015686672725
25.0844224439643 333.9325961546667 1.3200323319268394
25.089649998917714 342.97929455224056 1.3437982006512625
25.09487755387113 337.6610538245172 1.3380404509011048
25.100105108824543 338.3385947676978 1.3429310791765372
25.105332663777958 331.68691689784725 1.3330294271432759
25.110560218731372 335.802208641669 1.3456405948825905
25.115787773684787 341.7278217737154 1.3632797367759062
25.1210153286382 347.3203566826318 1.378454948307947
25.126242883591615 347.018171163703 1.3821028784901044
25.13147043854503 343.7166802461918 1.3771907938871877
25.136697993498444 341.2573124594077 1.3751846209188716
25.14192554845186 340.6462093006083 1.3788052989112778
25.147153103405273 342.5365515926529 1.3896409532106184
25.152380658358688 350.6401526266705 1.4112697615044623
25.157608213312102 357.02553201621356 1.4285084365796363
25.162835768265516 355.37090586513744 1.4285889104475185
25.16806332321893 354.73521897418976 1.4306901612645744
25.173290878172345 355.65613471315 1.438941410901631
25.17851843312576 357.47339347340323 1.4465285966198775
25.183745988079174 354.9868156657743 1.447364610060214
25.18897354303259 346.25001375337666 1.4338233126825943
25.194201097986003 341.71714765643947 1.4320415328671003
25.199428652939417 339.37736395983507 1.4346016827378891
25.204656207892832 342.0104597849934 1.445518911546697
25.209883762846246 350.33680671201296 1.4659896778374428
25.21511131779966 348.8610034176669 1.4642849823852424
25.220338872753075 344.87926066205245 1.4591789946934788
25.22556642770649 343.7512452762273 1.4608132964767195
25.230793982659904 347.1401978025229 1.4729692179866944
25.23602153761332 352.96045256327807 1.4923760100981451
25.241249092566733 351.80186524249893 1.49660057163165
25.246476647520147 351.3670843984197 1.5015229378059554
25.25170420247356 352.9140643639461 1.5084838837944474
25.256931757426976 356.0581556449394 1.5195133393881635
25.26215931238039 350.7052121765204 1.5145205391420618
25.267386867333805 341.6630372413805 1.4996149382166142
25.27261442228722 337.2977733211834 1.495201820679087
25.277841977240634 343.86279573027514 1.516388682927292
25.283069532194048 349.2731824521496 1.5344988239293917
25.288297087147463 350.43379465112764 1.543915386424169
25.293524642100877 349.2809189490352 1.5479957816600256
25.29875219705429 346.5223718120624 1.5495268346663138
25.303979752007706 339.67797765777004 1.5405556412973054
25.30920730696112 335.43061039078526 1.5379544349172558
25.314434861914535 328.58189076130725 1.5256939536862075
25.31966241686795 333.41409122477006 1.5419020997248274
25.324889971821364 328.90819865371134 1.5343382037515927
25.330117526774778 331.3435876579136 1.5485075000139925
25.335345081728192 324.8129981250934 1.540361727602791
25.340572636681607 324.7822502450996 1.5466127072118658
25.34580019163502 327.02427528054443 1.557579578141254
25.351027746588436 331.27018830326955 1.5737764556949208
25.35625530154185 328.9835473874577 1.580511958771725
25.361482856495265 324.17411923898163 1.5716990313847399
25.36671041144868 322.2192159741235 1.5731273691458243
25.371937966402093 324.60385948005114 1.5781560948769777
25.377165521355508 326.23054864908426 1.5948242485907085
25.382393076308922 325.356438463157 1.603564144185414
25.387620631262337 327.2563262325112 1.619192988680067
25.39284818621575 331.87731949187884 1.6363280415762274
25.398075741169166 333.1720942698033 1.6414996644868696
25.40330329612258 332.59234960696955 1.6446866656144707
25.408530851075994 331.39450976483715 1.644028425861387
25.41375840602941 335.44155595589405 1.6612543084421416
25.418985960982823 334.80364143557364 1.6660783852765961
25.424213515936238 330.78120719959475 1.6687273008893417
25.429441070889652 324.40570621245416 1.660971846037775
25.434668625843067 324.48598987155043 1.6697195966108749
25.43989618079648 327.1014405453087 1.6809964560420878
25.445123735749895 332.3689642039589 1.7006922799214526
25.45035129070331 331.12894836050435 1.7055137101942925
25.455578845656724 335.29857575054166 1.7253698423282586
25.46080640061014 333.0141786619376 1.7314695140654577
25.466033955563553 340.1225222651766 1.7566530418679605
25.471261510516968 346.99357181385244 1.781445124963802
25.476489065470382 351.6991677644687 1.8039110703067545
25.481716620423796 348.5537163615252 1.8109030266500878
25.48694417537721 345.58599950312833 1.8128787363779015
25.492171730330625 347.7770354825768 1.8244444328040388
25.49739928528404 348.96636952211355 1.832079363352215
25.502626840237454 354.3213970070651 1.8531557663720497
25.50785439519087 354.6794469603499 1.8644445234724625
25.513081950144283 360.94919762741034 1.8879458720663895
25.518309505097697 359.1542654641529 1.8933337202975136
25.523537060051112 359.5801142447419 1.9007234898781598
25.528764615004526 362.7014298019152 1.9228211383384057
25.53399216995794 362.660195350279 1.9311754550375564
25.539219724911355 362.45307152791946 1.9441994652162948
25.54444727986477 361.801080867341 1.949668238006936
25.549674834818184 365.1016532409874 1.972342340407892
25.5549023897716 367.93018254025736 1.9883916687630907
25.560129944725013 363.7236438142843 1.9877511844713747
25.565357499678427 358.3390555206766 1.9818252112584829
25.57058505463184 354.51598607959386 1.9832449696990635
25.575812609585256 355.1985552783069 1.9975091085997636
25.58104016453867 350.8291365841434 1.9992780103257835
25.586267719492085 355.2196776018049 2.0277266693723166
25.5914952744455 349.71245747964724 2.0242649767591825
25.596722829398914 357.2881283690687 2.058601450641632
25.601950384352328 360.2352589213471 2.07321121080712
25.607177939305743 367.0415217369001 2.1065352161787105
25.612405494259157 364.31449085700643 2.1070163221188967
25.61763304921257 350.30743562942644 2.081618561513595
25.622860604165986 351.4900887938911 2.0962275411290974
25.6280881591194 353.1216853663487 2.1156815164340053
25.633315714072815 357.32445630963196 2.1477721065543087
25.63854326902623 344.19607391198514 2.1301954653627777
25.643770823979644 329.39121645712527 2.1026547982512125
25.648998378933058 332.8757321702274 2.1213710335606297
25.654225933886472 336.42242365725104 2.1412145094410313
25.659453488839887 341.22951361928875 2.162707944132496
25.6646810437933 338.5178867777235 2.173226327611897
25.669908598746716 334.66405603505297 2.175920338500306
25.67513615370013 336.980883071873 2.214855697838668
25.680363708653545 329.95677778674303 2.2050194275420605
25.68559126360696 336.36275949579147 2.2424833738538004
25.690818818560373 342.43522702870166 2.2656810367461366
25.696046373513788 347.04810046919044 2.2974745741968534
25.701273928467202 341.03194706759643 2.295439511782693
25.706501483420617 340.77303431158987 2.315384081141085
25.71172903837403 347.32881813735196 2.3599934319736704
25.716956593327446 349.0837441851372 2.38203834116713
25.72218414828086 343.7737704545746 2.3883631679059603
25.727411703234274 343.00006823610596 2.400585842954671
25.73263925818769 341.8916475915824 2.4218338754058237
25.737866813141103 343.7993029530244 2.4482739213667015
25.743094368094518 339.3172921280993 2.4548133707598634
25.748321923047932 332.71509417020917 2.460553018866086
25.753549478001347 338.6893960525253 2.5031904959148816
25.75877703295476 338.06554587507577 2.5222306518240614
25.764004587908175 346.9526860371495 2.5680304705989623
25.76923214286159 343.8016662119111 2.579042664405829
25.774459697815004 336.0833168535159 2.570672381937985
25.77968725276842 335.5275384612048 2.599176636652474
25.784914807721833 326.8874854995431 2.5896284511280614
25.790142362675248 338.83605338790517 2.6740703764507923
25.795369917628662 336.8982104363319 2.6884949928977697
25.800597472582076 345.0176556369337 2.752606502891598
25.80582502753549 335.60143075881723 2.735978663504292
25.811052582488905 339.98342983519586 2.7954492682828924
25.81628013744232 341.9643144612472 2.842164436815376
25.821507692395734 348.9164684232533 2.916351632083599
25.82673524734915 348.34620235569207 2.9457432526514946
25.831962802302563 351.33977267557447 2.992235321093824
25.837190357255977 361.731500284684 3.066510093213105
25.84241791220939 357.4647712027605 3.076357506917388
25.847645467162806 352.0849036152226 3.0888863314166692
25.85287302211622 356.44414796345825 3.142143491542635
25.858100577069635 359.3322301692307 3.2059029266085117
25.86332813202305 364.1958423491475 3.2653103584451255
25.868555686976464 343.20779478481256 3.223721496767117
25.87378324192988 342.4332249654168 3.2622680028328963
25.879010796883293 346.42748781865237 3.336120884601712
25.884238351836707 350.81377521618606 3.410454658677134
25.88946590679012 359.43277020699804 3.5237315092562693
25.894693461743536 357.2939423607088 3.5828804348379233
25.89992101669695 358.1724610429938 3.6430869538974813
25.905148571650365 339.62009497834686 3.607685509847774
25.91037612660378 347.07041165930724 3.698511331532918
25.915603681557194 347.17754142360127 3.7820754934269205
25.920831236510608 365.68258450561046 3.9495136245371483
25.926058791464023 363.3820821115775 4.0322097089151
25.931286346417437 368.9825295604058 4.141119723353293
25.93651390137085 355.9603822745211 4.182013254202777
25.941741456324266 342.68472305627 4.221567060055314
25.94696901127768 341.46002133963316 4.326430738688686
25.952196566231095 346.91543202666963 4.479775283551267
25.95742412118451 352.3076203454411 4.595065169508107
25.962651676137924 343.29784942380445 4.644019342659431
25.967879231091338 337.2283899863014 4.67867667769481
25.973106786044752 349.34350734920645 4.839440070149983
25.978334340998167 355.4667546172211 4.957707043806478
25.98356189595158 369.5969518140039 5.152040084999948
25.988789450904996 364.21178166687133 5.187230279679107
25.99401700585841 357.3787496022013 5.254290107268262
25.999244560811825 345.3277692351784 5.232989168368016
26.00447211576524 344.8838891252014 5.368416853456299
26.009699670718653 345.52589182081243 5.44916838889334
26.014927225672068 349.0492499695939 5.62286169479332
26.020154780625482 342.43122985166826 5.667629914086828
26.025382335578897 358.15497878422065 5.9496537224649115
26.03060989053231 352.4717505396111 6.032564104789154
26.035837445485726 355.1946958935883 6.214601667573949
26.04106500043914 336.55340844906857 6.21543658900897
26.046292555392554 332.27718080033264 6.335969012797247
26.05152011034597 341.77518118562364 6.719880587034598
26.056747665299383 325.3321688372333 6.797345978944
26.061975220252798 340.09744633328535 7.260776582616274
26.067202775206212 339.8601190390318 7.376235946445116
26.072430330159627 348.9118946038743 7.757123037861494
26.07765788511304 353.7721973440332 8.040288451129042
26.082885440066455 335.84555891066555 8.293819320639138
26.08811299501987 320.7211622906407 8.438085248139718
26.093340549973284 314.5453252303736 8.903501202538221
26.0985681049267 343.9292794086684 9.860009191270937
26.103795659880113 375.37560817514446 11.085368812736565
26.109023214833528 368.54877834070027 11.970301795786334
26.114250769786942 345.52516789396947 12.69888897797352
26.119478324740356 304.2916806096575 13.757473609449542
26.12470587969377 316.9907906708049 16.042015956767234
26.129933434647185 255.74932307688397 19.91902814718738
26.1351609896006 321.2012186180348 31.577802484506638
