# Supplementary material for: Unraveling metal effects on CO2 uptake in pyrene-based metal-organic frameworks
Source: Nat Commun. 2025 Feb 11;16:1516. doi: 10.1038/s41467-025-56296-w (PMC11814143; doi:10.1038/s41467-025-56296-w)
Supplement: Supplementary file 3 — Source Data [file 41467_2025_56296_MOESM3_ESM.zip › SourceCode/SuppInf/FigureS5_Ga-TBAPy_InSitu_VariableT_PXRD/Data/GaTBAPy_0016p.dat]

0.002613777476707968 14.22704294225443 4.163061606853358
0.007841332430123905 14.223242065688055 3.679923415289416
0.01306888738353984 13.170589701567362 3.162559901338967
0.018296442336955775 14.85439836228774 2.6826772636130167
0.02352399729037171 16.136565034386997 2.627902992207185
0.028751552243787646 17.823607533212922 2.661389079635445
0.03397910719720358 17.601348874793555 2.2362208510027433
0.03920666215061952 18.757541568234398 2.2174377766590516
0.04443421710403546 19.25964857395641 2.1098993772319576
0.0496617720574514 18.75515542774961 2.0297579607946448
0.054889327010867336 19.29014896250222 2.0866729849925303
0.060116881964283275 20.315841189647088 2.1075560422952284
0.06534443691769921 22.015874823390444 2.088672602098518
0.07057199187111515 22.757333957502457 2.044539201165875
0.07579954682453109 24.3145382856657 2.1379707841879774
0.08102710177794703 21.77219485669813 1.915636797205019
0.08625465673136297 20.561430830484376 1.864141295824865
0.09148221168477891 19.611801201495826 1.6594699460524875
0.09670976663819485 19.842915373217973 1.4635417273882558
0.10193732159161079 19.72960910201021 1.4409456781687757
0.10716487654502672 18.01048755337735 1.3670638669115442
0.11239243149844266 18.009165320934496 1.3516551887852801
0.1176199864518586 18.039566636611763 1.3704117048484405
0.12284754140527454 19.667042096081527 1.3536199219762444
0.12807509635869047 20.719895059671458 1.3431742456628402
0.1333026513121064 21.37643912668613 1.3382474757012603
0.13853020626552232 21.88122259769222 1.2558341764388163
0.14375776121893824 20.98493317384111 1.212219519024642
0.14898531617235417 19.84579112271378 1.21080463854606
0.1542128711257701 17.9436883519605 1.1833716694719933
0.15944042607918602 17.618876849856793 1.1630499973594957
0.16466798103260194 18.446605664750855 1.1310282894070909
0.16989553598601786 19.181859146833872 1.088980334177005
0.1751230909394338 19.26422208796478 1.0398314614421087
0.18035064589284971 18.96477630941557 1.022846388348634
0.18557820084626564 17.723970057253798 0.9841425050503293
0.19080575579968156 18.01214969447098 0.9657358611705921
0.1960333107530975 17.839896423750275 0.9703353703661985
0.20126086570651341 18.94855469900542 0.9752234438907672
0.20648842065992934 18.41643311474939 0.9672989298998352
0.21171597561334526 19.219020538171993 0.9898782609535168
0.2169435305667612 19.834804426416152 1.0167382316402522
0.22217108552017711 18.658364998929244 0.9930102437154393
0.22739864047359304 17.24633581483559 0.9651958910210753
0.23262619542700896 17.619630346716274 0.9413587339823594
0.2378537503804249 18.297103089581494 0.9306193547194387
0.2430813053338408 18.903610845493514 0.9191890428693993
0.24830886028725674 18.267523020098096 0.8746215380774737
0.25353641524067266 18.972500168942066 0.8807878215249493
0.2587639701940886 18.501282044726278 0.8799144768614399
0.2639915251475045 18.51692531890568 0.8747610478928642
0.26921908010092044 19.37944297926944 0.8905257214412787
0.27444663505433636 18.557345082298276 0.8565038937941807
0.2796741900077523 17.1763328847685 0.8177358469258713
0.2849017449611682 17.62429002031767 0.8280766902968751
0.29012929991458414 16.57819762218077 0.7994762895885349
0.29535685486800006 15.494260531860693 0.7677980518990071
0.300584409821416 16.80548358507334 0.7798630962852506
0.3058119647748319 16.541679722680048 0.7811841200635372
0.31103951972824784 17.289115207770568 0.7918263719065854
0.31626707468166376 18.069757928039444 0.8063340077063078
0.3214946296350797 17.41962078093589 0.7776439729071094
0.3267221845884956 17.949218301643267 0.787158813307066
0.33194973954191154 17.76832781553507 0.8034161625528093
0.33717729449532746 18.834490160769175 0.847933971346272
0.3424048494487434 19.626147606191346 0.8869818367278629
0.3476324044021593 19.550430095274507 0.8975243988768552
0.35285995935557524 19.657497117488244 0.8658759769623673
0.35808751430899116 19.086301624855903 0.8335089972131176
0.3633150692624071 18.03216811369203 0.7962962874690845
0.368542624215823 17.341133578520328 0.7783523223355906
0.37377017916923894 17.539040207276845 0.7875141032919938
0.37899773412265486 17.48890697031177 0.8057485494056897
0.3842252890760708 18.02628557371571 0.8452958397909499
0.3894528440294867 18.207643782051036 0.846262444761824
0.39468039898290264 18.34155603458504 0.8497991675650703
0.39990795393631856 19.849483799525427 0.8493347685304322
0.4051355088897345 19.474707313115502 0.8337662391627245
0.4103630638431504 19.863741279181927 0.809273222741456
0.41559061879656634 20.353292760367015 0.8093602787551304
0.42081817374998226 21.147594348033767 0.8304103257819081
0.4260457287033982 22.331594288598808 0.8550891754095605
0.4312732836568141 21.640254122832616 0.8480145129562224
0.43650083861023004 21.530934177808422 0.8424136911588086
0.44172839356364596 22.194126929389725 0.8472386368439914
0.4469559485170619 22.270980122654155 0.842324837698495
0.4521835034704778 23.840916701445586 0.8931839302635199
0.45741105842389373 22.896991190893573 0.8792764478826951
0.46263861337730966 20.984981336877745 0.8296076454269316
0.4678661683307256 20.44417522538757 0.8067098962663729
0.4730937232841415 19.578447028156972 0.7716592886852669
0.47832127823755743 19.647816835529426 0.7719482737309332
0.48354883319097336 19.610400204699012 0.7742716242837124
0.4887763881443893 18.990144480864096 0.7523427780032222
0.4940039430978052 18.91534095407994 0.7497119703199706
0.49923149805122113 18.736532571496916 0.7335839635264084
0.5044590530046371 19.639413708233004 0.7653839274680361
0.5096866079580531 18.78405739490493 0.7550164882523117
0.5149141629114691 18.505882235186792 0.7551468462406907
0.5201417178648851 19.227449322145233 0.7592738479223435
0.525369272818301 19.79787981108317 0.7502950071941042
0.530596827771717 19.445900575079808 0.7423017516760011
0.535824382725133 20.19004988430514 0.7609820852767356
0.541051937678549 20.102757151425266 0.7704214873883362
0.546279492631965 19.273808327454635 0.7588630183982013
0.5515070475853809 18.54762106785786 0.7379319153390393
0.5567346025387969 17.53503959633814 0.71228023189591
0.5619621574922129 17.35241134734159 0.7032548982555404
0.5671897124456289 18.92306531652231 0.7323344962724821
0.5724172673990449 19.80492589433514 0.7470464454526189
0.5776448223524608 20.219902373168686 0.7530676814583406
0.5828723773058768 19.98374241766707 0.7458903933603098
0.5880999322592928 20.28669835120265 0.74266902006902
0.5933274872127088 20.83599694125889 0.7615499331019937
0.5985550421661248 20.56799471277126 0.7526621833207489
0.6037825971195407 20.318162912689544 0.7584783376978527
0.6090101520729567 19.657626584671746 0.7460050466363387
0.6142377070263727 20.012820545488214 0.7470026448885443
0.6194652619797887 20.29880277370821 0.7370362695642255
0.6246928169332047 19.616167133730045 0.7167150209579743
0.6299203718866206 19.531493542538744 0.7132977291840367
0.6351479268400366 19.10913440651838 0.7144995427957821
0.6403754817934526 18.752283073735565 0.713278527806518
0.6456030367468686 19.406820383319637 0.7047543065928462
0.6508305917002846 19.61532013062267 0.691094412093459
0.6560581466537005 20.58223620981275 0.6885810543672695
0.6612857016071165 20.79006914694554 0.6928750253744538
0.6665132565605325 20.893037834121824 0.7020535612859795
0.6717408115139485 21.822940729851965 0.7235499503108459
0.6769683664673645 22.176261241872478 0.7235538108571095
0.6821959214207804 20.906175057846113 0.7125421891150016
0.6874234763741964 21.019500858327007 0.7097778570365637
0.6926510313276124 20.987653439603044 0.6986846104996166
0.6978785862810284 20.60195542705329 0.6787367133679368
0.7031061412344444 22.14066177543919 0.7095424424492661
0.7083336961878604 23.79264471273148 0.7400692849900312
0.7135612511412763 23.661816057767293 0.7557941935801518
0.7187888060946923 23.28899418158267 0.7526530523838091
0.7240163610481083 21.18853986951295 0.709166956035743
0.7292439160015243 21.195150468941172 0.7188654613804324
0.7344714709549403 22.215395154558248 0.7209950170216896
0.7396990259083562 23.890140984904306 0.7420467547647392
0.7449265808617722 25.819692130115104 0.7808935826643914
0.7501541358151882 27.003207536185386 0.8063967504475127
0.7553816907686042 27.31487252942234 0.8098245293927901
0.7606092457220202 27.0712931077237 0.7805952781077545
0.7658368006754361 27.214339024352817 0.7779451606473021
0.7710643556288521 27.59565464305318 0.7756471533330722
0.7762919105822681 29.446859349951872 0.8039892090896148
0.7815194655356841 30.06615710286581 0.8111715983240769
0.7867470204891001 32.706057026157374 0.8310791206628502
0.791974575442516 34.14283487598794 0.8624358477174872
0.797202130395932 31.97029348291531 0.8190113469699224
0.802429685349348 33.22671021085301 0.8488417585801393
0.807657240302764 31.253664238609893 0.8224308425451603
0.81288479525618 32.73826470803639 0.8515473234418881
0.8181123502095959 36.84745964307899 0.9209754731495272
0.8233399051630119 37.00061994409842 0.9208964790133288
0.8285674601164279 42.17826228545316 1.0146855580659764
0.8337950150698439 45.021933261383055 1.0711813405389983
0.8390225700232599 52.18417482698682 1.1603013672173836
0.8442501249766758 56.596578916075174 1.2097780107620288
0.8494776799300918 56.72234980726828 1.1890370528385108
0.8547052348835078 57.58635491403497 1.1935247206976374
0.8599327898369238 62.54806550835501 1.25094252296206
0.8651603447903398 67.56243480099049 1.2880888139479758
0.8703878997437557 71.21103022341391 1.3193713682809012
0.8756154546971717 72.86265229607363 1.3024087485397757
0.8808430096505877 73.477831818109 1.3007357805114268
0.8860705646040037 74.01680405603733 1.282774715470648
0.8912981195574197 78.16763059809965 1.3265692220280072
0.8965256745108356 79.43151830578704 1.349068408724539
0.9017532294642516 79.503430237287 1.3653857460310264
0.9069807844176676 80.42570932320191 1.3875584593821824
0.9122083393710836 81.16046298240954 1.409651317031715
0.9174358943244996 84.97552702889688 1.4398683382533466
0.9226634492779155 87.16618904991911 1.444265694621223
0.9278910042313315 89.45519022202839 1.4342585680009405
0.9331185591847475 87.20593344006528 1.413683943275469
0.9383461141381635 85.99825204655627 1.3916798808445296
0.9435736690915795 85.56692190636119 1.3930807266520486
0.9488012240449955 89.59056401306721 1.423038926066995
0.9540287789984114 93.20223307798021 1.442941943100585
0.9592563339518274 97.35693487879792 1.4719542893217492
0.9644838889052434 99.8747812801093 1.492577676704658
0.9697114438586594 99.1706186255005 1.4736805413998828
0.9749389988120754 104.59678727245698 1.5051022803398615
0.9801665537654913 104.64767336696224 1.4985055125964934
0.9853941087189073 106.90167396422063 1.5258149837845663
0.9906216636723233 108.25245585564582 1.5299600566777318
0.9958492186257393 107.02908960448441 1.529585478623719
1.0010767735791553 114.82423952103679 1.5861885950782892
1.0063043285325712 116.45433037510203 1.5881989519219613
1.0115318834859872 114.8409379954791 1.5590774421252922
1.0167594384394032 120.80665367261588 1.5864206023194396
1.0219869933928192 122.33305618595064 1.5936395161899435
1.0272145483462352 123.73013265412465 1.6064317276073294
1.0324421032996511 123.84392258965856 1.6255210878829445
1.0376696582530671 127.50516379362436 1.6435669288498251
1.042897213206483 134.64770673346484 1.6876360990521386
1.048124768159899 134.74025098187033 1.6973038952419717
1.053352323113315 134.83075485268614 1.6775623806185618
1.058579878066731 132.52700892056842 1.646739906119331
1.063807433020147 129.7347035262137 1.6087090240359836
1.069034987973563 134.05005627003825 1.610997029545883
1.074262542926979 132.11269889062305 1.5954075641451972
1.079490097880395 136.49176137693541 1.6192275702216385
1.084717652833811 137.6060407179173 1.6323777433319095
1.089945207787227 137.86905919541672 1.6533961744258747
1.095172762740643 137.2935715641469 1.6636984829411552
1.1004003176940589 136.52102756680412 1.6576449875276114
1.1056278726474749 141.2955036937789 1.6937183471789625
1.1108554276008908 143.6128434857867 1.7043273932111171
1.1160829825543068 146.0187626755533 1.7036470706499218
1.1213105375077228 150.52892413675798 1.7361711689448664
1.1265380924611388 147.90754139386456 1.7101832583828906
1.1317656474145548 144.14803586669916 1.6688765595569683
1.1369932023679707 144.85278952201472 1.6642830623451608
1.1422207573213867 143.12826742234404 1.6572868801306695
1.1474483122748027 148.58265779213906 1.6894286825987574
1.1526758672282187 151.49681176708464 1.6767702940940141
1.1579034221816347 150.74568893604436 1.6876414654107568
1.1631309771350506 152.11339936277733 1.6950571691348064
1.1683585320884666 158.49972920240208 1.7419722987397344
1.1735860870418826 162.37017746621171 1.8008154308056428
1.1788136419952986 160.7254501204345 1.7988621201690853
1.1840411969487146 152.82313619319518 1.7268191170468723
1.1892687519021305 149.46760960154072 1.6862608180197698
1.1944963068555465 152.5159302498053 1.6897984399120558
1.1997238618089625 160.5566665824249 1.7219912947709803
1.2049514167623785 165.47115382401734 1.7546647544712728
1.2101789717157945 164.31105625724268 1.7483465144731296
1.2154065266692105 166.6105288085362 1.755863636645626
1.2206340816226264 167.57498712015615 1.7616314017766843
1.2258616365760424 170.2434106394142 1.774761297930212
1.2310891915294584 180.67785979698348 1.8332309342339077
1.2363167464828744 181.12733407574825 1.835012028408621
1.2415443014362904 169.8467585367082 1.7649128058236303
1.2467718563897063 165.637823186087 1.7407125318476888
1.2519994113431223 163.3325668293654 1.7247489832897813
1.2572269662965383 165.18096023078687 1.7348251284867962
1.2624545212499543 168.52915456319516 1.7444936826831055
1.2676820762033703 169.58183783790784 1.7659173360105702
1.2729096311567862 166.51973737379095 1.7432759500755022
1.2781371861102022 172.25947714461017 1.7815933670063369
1.2833647410636182 174.70618227175572 1.79828877600935
1.2885922960170342 175.005200173547 1.7838354624664985
1.2938198509704502 172.2881258590483 1.7482179686373482
1.2990474059238661 168.01388377806867 1.7217206302474197
1.3042749608772821 172.0773522891532 1.73572958466824
1.309502515830698 176.4690426381868 1.77505726007609
1.314730070784114 176.28204297378014 1.7809293230198728
1.31995762573753 180.6987327970078 1.8066532239495299
1.325185180690946 173.3520242419529 1.7558891468621634
1.330412735644362 172.1240527173818 1.731235088030203
1.335640290597778 168.39575398884529 1.6878422378408333
1.340867845551194 171.10008853179318 1.6951954138413652
1.34609540050461 177.45309896312315 1.7384319259868348
1.351322955458026 183.3785261855517 1.7963361341163382
1.356550510411442 182.81816808308344 1.7912120435249796
1.361778065364858 181.24244748823614 1.7894951208374281
1.3670056203182739 179.30437245647158 1.771748848198228
1.3722331752716899 178.24548107238792 1.756679598565653
1.3774607302251058 179.5221728265881 1.773246549632129
1.3826882851785218 185.20782249334212 1.7909715064974825
1.3879158401319378 186.56143671385902 1.7943022379562965
1.3931433950853538 182.52288995711018 1.7632980167075203
1.3983709500387698 181.1362207163239 1.7549662565152986
1.4035985049921857 177.22629919588252 1.7429195002436388
1.4088260599456017 176.5976438411256 1.7661804805184644
1.4140536148990177 181.84645615165752 1.7812069302483293
1.4192811698524337 187.95773051352205 1.8074013362661447
1.4245087248058497 187.65255131601606 1.7761490819119847
1.4297362797592656 188.54170537526875 1.7564875594938902
1.4349638347126816 185.38835927755704 1.7495318233971267
1.4401913896660976 185.83443389530396 1.7687828701005475
1.4454189446195136 192.73235562645525 1.807624122820823
1.4506464995729296 185.44475699082378 1.7661573535789994
1.4558740545263456 189.22207957490565 1.772714881805349
1.4611016094797615 189.226017654607 1.7783958146050176
1.4663291644331775 189.05142338645726 1.780261497372114
1.4715567193865935 190.88895809913672 1.7664853012754238
1.4767842743400095 188.5711446284814 1.7458563193437535
1.4820118292934255 181.3514477724466 1.7032046461248522
1.4872393842468414 183.01333288408716 1.723475129393791
1.4924669392002574 182.4149897254193 1.731841014853177
1.4976944941536734 184.67614571547423 1.7518045993334774
1.5029220491070894 185.18007930419418 1.7421299077107402
1.5081496040605054 189.91453823978975 1.7659831496845484
1.5133771590139213 203.28045752446388 1.8596417589912764
1.5186047139673373 203.09917856877897 1.8518677911050807
1.5238322689207533 191.80285915112518 1.790242705520744
1.5290598238741693 185.04559419718095 1.742798686480108
1.5342873788275853 183.77994416142553 1.7105431656379868
1.5395149337810012 189.95945846967106 1.7351128777112963
1.5447424887344172 194.44166106035516 1.7471270531186298
1.5499700436878332 199.67433071587 1.7797449290355678
1.5551975986412492 202.70896258156185 1.7934324288346282
1.5604251535946652 206.10656852108147 1.8210512683742595
1.5656527085480811 210.60472563387515 1.8431288484264896
1.5708802635014971 214.6653392941657 1.8436610400762183
1.576107818454913 211.1698055932704 1.8223523248944429
1.581335373408329 204.7060872272508 1.7656027066840112
1.586562928361745 205.768139072627 1.7515470112487919
1.591790483315161 208.2728733899245 1.7901388607422823
1.597018038268577 219.18217541761507 1.8479666555994108
1.602245593221993 229.00079043051798 1.9021114208043017
1.607473148175409 239.45623650985712 1.9784957071426816
1.612700703128825 239.88522802152994 1.986976090172751
1.617928258082241 233.38755537118305 1.9671949143348144
1.623155813035657 229.82276563660457 1.9556431303907713
1.628383367989073 226.57607924436056 1.9149550857386815
1.6336109229424889 236.73826442352907 1.9549626076959448
1.6388384778959049 240.87143682419037 1.9466305926361713
1.6440660328493208 244.93475936993752 1.9545485853706024
1.6492935878027368 249.98172556678236 1.9752944797544716
1.6545211427561528 245.82608823019584 1.9351104829979031
1.6597486977095688 251.051976183661 1.9657733743613257
1.6649762526629848 260.6569030113375 2.002994383656792
1.6702038076164007 266.0797931749664 2.010020757945692
1.6754313625698167 268.61855016336966 2.0090059233276447
1.6806589175232327 271.7960518632828 2.011655841561258
1.6858864724766487 275.81995524877277 2.0195975695887056
1.6911140274300647 274.50040026474653 2.0159294134984074
1.6963415823834807 271.5898035053783 1.9896292169926277
1.7015691373368966 263.41062775668485 1.9424111219173987
1.7067966922903126 259.45104486895156 1.91101941952948
1.7120242472437286 263.50912002194974 1.927113063742016
1.7172518021971446 264.2439213373631 1.9420134156960407
1.7224793571505606 267.9191856128263 1.939960890716289
1.7277069121039765 271.09166862425104 1.9505800489433835
1.7329344670573925 268.82251606450893 1.9168303858183826
1.7381620220108085 273.1663720555375 1.9315399199168564
1.7433895769642245 282.32692964315396 1.966974508227072
1.7486171319176405 290.9303612711096 2.0146510728799205
1.7538446868710564 310.7201497817532 2.09344699416188
1.7590722418244724 312.0949988624561 2.0944795489544745
1.7642997967778884 303.5778437371298 2.0482672084094826
1.7695273517313044 304.8920138625748 2.0429107688511534
1.7747549066847204 304.0208275088401 2.01961196986886
1.7799824616381363 305.00462805871604 2.0153494937290763
1.7852100165915523 309.5624408704815 2.0229176169000453
1.7904375715449683 313.7159223525293 2.0301322044183414
1.7956651264983843 313.6878786336776 2.0417487021037033
1.8008926814518003 324.79456983654103 2.059779730115737
1.8061202364052162 327.0706610038952 2.0553550207427875
1.8113477913586322 320.60701873430963 2.005410751060302
1.8165753463120482 321.19203249424004 1.9815684461349792
1.8218029012654642 324.1261737145277 1.9887226206878836
1.8270304562188802 326.6923056960597 1.9918062231525413
1.8322580111722961 327.46787343493554 1.9960646856751971
1.8374855661257121 324.95219837419023 1.9855247789753068
1.842713121079128 323.3890751118486 1.9671577094865982
1.847940676032544 320.2563723863721 1.92575271690779
1.85316823098596 326.77719920195227 1.9510099742591107
1.858395785939376 320.3563725793742 1.9062893648691017
1.863623340892792 314.54880597664027 1.8768827305179425
1.868850895846208 315.35602604087694 1.876761454619229
1.874078450799624 314.29415842792656 1.8635729103483725
1.87930600575304 322.8756804325016 1.8995152418365093
1.884533560706456 320.0554318390278 1.8811317084307726
1.889761115659872 313.34265714283055 1.8454593809005027
1.894988670613288 313.29175862535976 1.841731203217009
1.9002162255667039 312.92130241802744 1.8276113462050156
1.9054437805201199 314.0416469572369 1.8224349510434787
1.9106713354735358 317.2812158928585 1.8187751067535525
1.9158988904269518 318.9801857586645 1.8065495778808474
1.9211264453803678 316.790705127435 1.7820769899363385
1.9263540003337838 317.4507677939974 1.7751965243478343
1.9315815552871998 314.89342314364035 1.7678494941774185
1.9368091102406157 308.4886110947589 1.729079265784837
1.9420366651940317 304.61484774457705 1.6962074605798954
1.9472642201474477 300.0845562684308 1.68323529426249
1.9524917751008637 303.2210393497431 1.6788292267460565
1.9577193300542797 311.5224613021228 1.717292271473467
1.9629468850076957 312.6829931299413 1.7261369701957783
1.9681744399611116 312.8331492504007 1.7152515340044128
1.9734019949145276 311.33807262979553 1.716259392832931
1.9786295498679436 302.76885244988785 1.6755126319864782
1.9838571048213596 301.32155953351554 1.6548960027253365
1.9890846597747756 294.32920182290184 1.6243077707965805
1.9943122147281915 289.7526806971689 1.61072278909585
1.9995397696816075 295.4080795928152 1.6233681909877355
2.0047673246350235 290.969105615954 1.6001010262233046
2.0099948795884393 279.12709901451313 1.542728135620284
2.015222434541855 276.99642914008695 1.5214587486475868
2.0204499894952708 277.8762648745101 1.5195230433319917
2.0256775444486865 286.7879295461562 1.55537235515763
2.0309050994021023 290.49940979478595 1.5592569569254566
2.036132654355518 290.49454937074574 1.5501211865351376
2.041360209308934 276.6423565037499 1.4923192136778143
2.0465877642623496 271.81671609687726 1.4622857520562544
2.0518153192157653 269.83629586859445 1.453483033068214
2.057042874169181 269.1962053778731 1.4641168516676728
2.062270429122597 274.3453369232614 1.4837939214705105
2.0674979840760126 277.3400845757804 1.5117497694226165
2.0727255390294284 280.45383920883495 1.5226900112874098
2.077953093982844 287.74749838014657 1.5414056286176698
2.08318064893626 281.46942607951934 1.5195022999776453
2.0884082038896756 282.27272298124416 1.533166428872719
2.0936357588430914 273.87893198071623 1.4963119670984326
2.098863313796507 273.51825179185664 1.4991190440865054
2.104090868749923 268.9429808888139 1.4834218328589772
2.1093184237033387 273.7816125813346 1.4880393164141044
2.1145459786567544 274.0400393868983 1.4840118796067259
2.11977353361017 270.9232828236457 1.4645844455910935
2.125001088563586 272.5744477234065 1.4665228461716868
2.1302286435170017 272.86458969850867 1.4799740318232595
2.1354561984704175 268.1468766691048 1.4591156228160655
2.140683753423833 266.0039605100322 1.4576922303209452
2.145911308377249 269.5083024958792 1.4717844933863216
2.1511388633306647 274.6027018127819 1.4873684551971016
2.1563664182840805 282.90658440280174 1.512872563262517
2.1615939732374962 283.04675245764327 1.5068536547575397
2.166821528190912 283.72506835819615 1.519009854521284
2.1720490831443278 283.15947311821213 1.5151420135191314
2.1772766380977435 276.0672884248411 1.50006599614452
2.1825041930511593 277.59634035607263 1.504105387908414
2.187731748004575 285.8726550579903 1.5222873266916932
2.192959302957991 292.1262401816832 1.5512042870885492
2.1981868579114066 299.71128666845215 1.5890681636392718
2.2034144128648223 293.4331314703062 1.5719417237360023
2.208641967818238 281.18468636943584 1.5249258931301208
2.213869522771654 273.0110853737507 1.492910680598463
2.2190970777250696 272.60167438091264 1.4900555336225525
2.2243246326784853 271.973066455246 1.4871229754337307
2.229552187631901 280.269910376103 1.519133835021898
2.234779742585317 282.809401334404 1.513832052508865
2.2400072975387326 276.4101618251071 1.484133879356485
2.2452348524921484 270.84465275494756 1.4577650598128422
2.250462407445564 266.91798004613435 1.4496917985209252
2.25568996239898 262.4056035482394 1.4266541791537573
2.2609175173523957 266.38679165166394 1.4474888739664733
2.2661450723058114 267.8404505273912 1.4545611731727375
2.271372627259227 263.4413569445148 1.44334396504652
2.276600182212643 266.2256455677082 1.463489238324238
2.2818277371660587 265.25281901686884 1.4627571277000204
2.2870552921194744 266.9297801962943 1.464960256739806
2.29228284707289 272.4501090685244 1.486262813779673
2.297510402026306 272.43894703865266 1.4733688784960943
2.3027379569797217 271.35099636604747 1.454814124630118
2.3079655119331375 273.1389897421482 1.4504517188929826
2.3131930668865532 272.2681199280201 1.4375036555595495
2.318420621839969 275.27927968531964 1.4566401348133557
2.3236481767933848 276.63961161184966 1.4662407510264688
2.3288757317468005 274.16449009400606 1.4618983218328097
2.3341032867002163 269.89299809355975 1.4365750510893343
2.339330841653632 271.92809213278446 1.4388283325539133
2.344558396607048 272.63150846979204 1.4439701306408657
2.3497859515604635 280.1635770561142 1.485723538210681
2.3550135065138793 284.4218187912324 1.4954712243986095
2.360241061467295 281.03607241666487 1.4754300853056443
2.365468616420711 277.268981205475 1.4535883514639723
2.3706961713741266 276.88564297298484 1.4344623160336611
2.3759237263275423 274.59918589525097 1.4287302018482957
2.381151281280958 274.1035993798947 1.423953638910452
2.386378836234374 274.34514212670945 1.4313974580729236
2.3916063911877896 267.0066311565608 1.4067528513024277
2.3968339461412054 263.8514281061405 1.4020615739405984
2.402061501094621 267.7560105379183 1.4191743573764584
2.407289056048037 269.4337753011229 1.429216064482905
2.4125166110014526 273.17967743738484 1.452581613120486
2.4177441659548684 275.28012871496924 1.4581085928206439
2.422971720908284 269.62892918321666 1.4264804912980624
2.4281992758617 275.43775075613064 1.4491034554968532
2.4334268308151157 273.61610446519825 1.4294840398295912
2.4386543857685314 272.52574505694315 1.4121812768748148
2.443881940721947 276.0448009602548 1.4212193944734535
2.449109495675363 278.0451724766296 1.4230368882998652
2.4543370506287787 285.1740809653789 1.438698670563532
2.4595646055821945 286.2262350325939 1.4197156744958541
2.4647921605356102 295.8657928149648 1.416905836402028
2.470019715489026 300.1935302577872 1.3885201250388037
2.4752472704424417 327.7282920549774 1.4319111157348186
2.4804748253958575 381.69949570068457 1.5158138552912341
2.4857023803492733 490.58528945684884 1.6823764107475065
2.490929935302689 703.4115900289308 1.9822690416633457
2.496157490256105 1109.9541894136687 2.4762076593591367
2.5013850452095205 1734.8472075380973 3.0922655414292373
2.5066126001629363 2479.2286508089232 3.6941784822023096
2.511840155116352 3256.6079314337953 4.238605599183016
2.517067710069768 3896.508849256335 4.630830834003177
2.5222952650231836 4270.873737689466 4.8488356124123815
2.5275228199765993 4420.182894351448 4.926634722331575
2.532750374930015 4376.139538819297 4.893197042619519
2.537977929883431 4381.647772230999 4.910429406824277
2.5432054848368466 4465.106178653065 4.952147450670632
2.5484330397902624 4705.050425276631 5.072248811561544
2.553660594743678 5110.617566166751 5.264424857799958
2.558888149697094 5682.482188243789 5.54558190318939
2.5641157046505096 6281.913493250452 5.829857920004929
2.5693432596039254 6737.271705578452 6.044103277538718
2.574570814557341 6796.377751160405 6.067242619508699
2.579798369510757 6431.399035518182 5.897810779119037
2.5850259244641727 5619.273854303316 5.504764375821382
2.5902534794175884 4535.677366233046 4.943605363155809
2.595481034371004 3433.646553801825 4.298420153688056
2.60070858932442 2431.9413439372724 3.6088789824256886
2.6059361442778357 1664.1514683774815 2.981733650535692
2.6111636992312515 1135.6448934464765 2.466031214214131
2.6163912541846672 802.94343221254 2.0785821572546266
2.621618809138083 602.1282522120114 1.8166271317470684
2.6268463640914987 490.3376871118707 1.6439565540389756
2.6320739190449145 424.61085694609704 1.539041165303039
2.6373014739983303 394.3087809104517 1.4965290549106975
2.642529028951746 367.4733267564674 1.4571721747797624
2.6477565839051618 340.73714746148096 1.4193187082583085
2.6529841388585775 321.9242972855559 1.3881670013051188
2.6582116938119933 306.8776088047449 1.3710428472118523
2.663439248765409 302.6649231946464 1.3744600456574316
2.668666803718825 301.5911028748073 1.380180004384942
2.6738943586722406 300.39141407612715 1.3855576906305551
2.6791219136256563 296.6866348861674 1.3708189058127973
2.684349468579072 289.9942547634757 1.3559849013074283
2.689577023532488 284.2735016752855 1.3438763715127993
2.6948045784859036 283.63960694593635 1.3451213230144017
2.7000321334393194 288.2923205739035 1.3812063212130734
2.705259688392735 287.61766694772865 1.3835213328579083
2.710487243346151 290.10132917271557 1.3849507153524248
2.7157147982995666 294.4156981056294 1.3971195027607337
2.7209423532529824 296.83366728941286 1.3959745193616395
2.726169908206398 299.49669091824364 1.411634215381619
2.731397463159814 301.50558684646774 1.4303981102499608
2.7366250181132297 302.08761251159143 1.448072432666906
2.7418525730666454 304.435999521376 1.4700149973159362
2.747080128020061 301.2599870649097 1.4663631014655303
2.752307682973477 297.6101504058698 1.4476019540821188
2.7575352379268927 296.45421567112163 1.4477593666577353
2.7627627928803085 287.2200872765638 1.41880899707576
2.767990347833724 279.1726210114326 1.3928463855915711
2.77321790278714 272.2709223072953 1.3790740100448708
2.7784454577405557 273.09154953886235 1.3870013915112838
2.7836730126939715 277.0207749789571 1.4079396476124189
2.7889005676473873 282.0400019930961 1.4280221130717372
2.794128122600803 283.4277522904527 1.4378635518297178
2.7993556775542188 283.30564035739656 1.4319558503252725
2.8045832325076345 282.10055047275756 1.4359129795019905
2.8098107874610503 284.22453569740355 1.4502175458380169
2.815038342414466 284.45803466532885 1.4584519638643783
2.820265897367882 284.67308601167133 1.4682453573897805
2.8254934523212976 284.5916746012334 1.4558782389356952
2.8307210072747133 285.96963066337315 1.4638788327217416
2.835948562228129 285.4992756817015 1.4577562198703728
2.841176117181545 281.4767488474812 1.4466334117330126
2.8464036721349606 285.7226376359077 1.4607025022421598
2.8516312270883764 287.58039345906633 1.4693994550980367
2.856858782041792 286.0516384768832 1.4630047993803157
2.862086336995208 283.7822813568394 1.4576855813639518
2.8673138919486236 278.34119513440373 1.4458733461649367
2.8725414469020394 281.51068168890845 1.457712621644654
2.877769001855455 282.68658756488696 1.4681774271195316
2.882996556808871 283.1007139337794 1.475078005391188
2.8882241117622867 286.44494722540566 1.4824632359634498
2.8934516667157024 283.63674216626157 1.463012571893599
2.898679221669118 285.3166315818049 1.4672358345900567
2.903906776622534 285.08460892320284 1.458021222990194
2.9091343315759497 288.477113703579 1.4768819812402405
2.9143618865293655 286.73486729259383 1.4776485045362628
2.919589441482781 281.63074192303736 1.4517925441515132
2.924816996436197 281.4064657767101 1.4515767981823147
2.9300445513896127 283.3297275901301 1.458315740737744
2.9352721063430285 288.89706802678694 1.473810878976913
2.9404996612964442 293.335999811498 1.4892422400607244
2.94572721624986 291.97869869995793 1.4811945589278994
2.9509547712032758 287.15239564928817 1.4619937486423726
2.9561823261566915 284.9927072664275 1.4509236167355748
2.9614098811101073 283.0030337895816 1.4381673881807149
2.966637436063523 287.99638905464644 1.4557488541638526
2.971864991016939 293.0061570699832 1.484726718789746
2.9770925459703546 291.90967417656447 1.4761980386103357
2.9823201009237703 290.2228280951101 1.4630163990524672
2.987547655877186 289.01983975547853 1.440923837457181
2.992775210830602 288.5490806347633 1.4180131610108846
2.9980027657840176 282.7378918879161 1.39260213638987
3.0032303207374333 279.7183050156777 1.372855025973462
3.008457875690849 283.4358580482069 1.3827536993615979
3.013685430644265 287.76226755870164 1.3836834309360608
3.0189129855976806 291.879493696633 1.380375692455546
3.0241405405510964 287.87460846845516 1.3588849045978069
3.029368095504512 291.8111419413508 1.3661727933952184
3.034595650457928 288.30880639749523 1.346784845559524
3.0398232054113437 289.5280401290728 1.3469261646014503
3.0450507603647594 295.9655357244167 1.356436505730939
3.050278315318175 297.5787701506653 1.3548272079873622
3.055505870271591 303.4192016803086 1.3645739768759213
3.0607334252250067 307.4332134956475 1.370228446039041
3.0659609801784224 311.50173237026564 1.3740569377724463
3.071188535131838 317.5429220927245 1.387891593858735
3.076416090085254 320.33374509991125 1.3874944563336185
3.0816436450386697 330.0767828498488 1.3948865048865642
3.0868711999920855 332.4658213934555 1.380823795876983
3.0920987549455012 338.1672249866635 1.3794153923405508
3.097326309898917 346.74403772033656 1.387037118066517
3.1025538648523328 351.51431867563355 1.3834439314632188
3.1077814198057485 365.7559292213764 1.4052366596131924
3.1130089747591643 382.7212079140918 1.4278272537526864
3.11823652971258 398.9066523096201 1.4585438004300246
3.123464084665996 420.22114649289045 1.495978388549357
3.1286916396194115 442.28332570728253 1.5311268545096788
3.1339191945728273 459.39994871330885 1.5550047187915492
3.139146749526243 485.4018521207229 1.5904369765376538
3.144374304479659 512.9305882860563 1.6299550915397307
3.1496018594330746 538.8768018723679 1.6633102829001905
3.1548294143864903 567.4452482743372 1.7037916284962396
3.160056969339906 594.8208934961181 1.7405227340566891
3.165284524293322 625.3849010611249 1.7813683404394893
3.1705120792467376 656.3841768901858 1.8200941781501543
3.1757396342001534 690.1760421361763 1.8599112460809697
3.180967189153569 715.829867389414 1.8914351465354275
3.186194744106985 735.0004628960063 1.9138364469104547
3.1914222990604006 740.0156530256313 1.9193898305803654
3.1966498540138164 736.0952014561193 1.9179318615959307
3.201877408967232 717.8127020324736 1.8908072883974931
3.207104963920648 688.3355166034993 1.8460297260898042
3.2123325188740637 662.3653354727049 1.8080925140699726
3.2175600738274794 635.1229828623584 1.770731873459532
3.222787628780895 592.8932082341853 1.713589396949807
3.228015183734311 558.3369244158803 1.6637867271047042
3.2332427386877267 523.0010224608068 1.6065699678745786
3.2384702936411425 497.114035829524 1.5589176001310163
3.2436978485945582 479.41919260339944 1.532123283839545
3.248925403547974 455.2652513511382 1.4945097440624484
3.2541529585013897 436.222694568344 1.4687726193000712
3.2593805134548055 423.45186027889275 1.447500899092521
3.2646080684082213 420.90740353120754 1.4431419009854378
3.269835623361637 424.17603202960333 1.4433639723248886
3.275063178315053 436.2492071213608 1.458794634829575
3.2802907332684685 455.5650801046578 1.488012266763865
3.2855182882218843 480.7095680157895 1.5260842674847985
3.2907458431753 506.3370144004674 1.5630152129814965
3.295973398128716 529.0798980934931 1.5946330354621918
3.3012009530821316 546.1102213641861 1.6152063044862384
3.3064285080355473 546.0976764853183 1.6112480605438724
3.311656062988963 541.4750837292759 1.6008246991080828
3.316883617942379 519.3170881158878 1.5625499566579157
3.3221111728957946 493.53139158084116 1.525294909262734
3.3273387278492104 468.53037568007517 1.492441320388513
3.332566282802626 436.00429774390693 1.44999376991446
3.337793837756042 407.654985192504 1.4125520430407386
3.3430213927094576 374.7328647551701 1.3663475757828072
3.3482489476628734 348.30442282355256 1.3315123639494482
3.353476502616289 332.21288105382285 1.321784775271505
3.358704057569705 319.8506431570374 1.3122248893552404
3.3639316125231207 306.0912589125715 1.294855267907166
3.3691591674765364 293.916556141222 1.2813983169652732
3.374386722429952 284.86181186543865 1.268692137321402
3.379614277383368 277.03191530748063 1.2607446579950699
3.3848418323367837 270.3807534585253 1.2556446168143909
3.3900693872901995 267.58405498320855 1.260639762810966
3.3952969422436152 265.7870120141537 1.2638926797108205
3.400524497197031 271.44683851084113 1.2862214958308076
3.4057520521504467 272.25324705835754 1.2901943585628926
3.4109796071038625 268.63623670890325 1.2848391646170076
3.4162071620572783 265.0503805666696 1.269512700304549
3.421434717010694 256.5859343965659 1.242473107580506
3.4266622719641098 252.57772389877513 1.233433724723814
3.4318898269175255 250.98946392411887 1.2217174598384877
3.4371173818709413 250.65297192627864 1.2232613529149907
3.442344936824357 253.71760403318376 1.2297988733052487
3.447572491777773 252.13356285807663 1.228271683677944
3.4528000467311886 255.65382637783983 1.2503682967219227
3.4580276016846043 256.2308113223024 1.2472573752394072
3.46325515663802 255.11922234650388 1.2385861605072255
3.468482711591436 251.85356356334788 1.2184630893806951
3.4737102665448516 247.69369421573145 1.200819783130547
3.4789378214982674 242.64536960786165 1.1834414594844904
3.484165376451683 242.16462211967038 1.1811455514024516
3.489392931405099 251.7060228142812 1.2172308576291573
3.4946204863585146 265.4455300585454 1.257251329568467
3.4998480413119304 274.9196733757898 1.2759318233823043
3.505075596265346 280.8315780197775 1.2880108119633726
3.510303151218762 277.6731867334099 1.2655112813686127
3.5155307061721777 279.77423838173166 1.2638024317836165
3.5207582611255934 281.45811125840123 1.265939760801032
3.525985816079009 286.3943644656301 1.2588517937437633
3.531213371032425 295.2393909718387 1.2585392960820396
3.5364409259858407 301.38955829345883 1.2483410984086705
3.5416684809392565 317.4775148803587 1.2637521144813326
3.546896035892672 335.2501638623307 1.2819830527289575
3.552123590846088 363.90012766035534 1.3221462279175864
3.5573511457995037 422.4892954148169 1.4132179594516432
3.5625787007529195 535.7273569892503 1.5769471307809397
3.5678062557063353 767.5673061891757 1.8788631121365649
3.573033810659751 1284.0356997241126 2.4249726546928696
3.5782613656131668 2374.327806032869 3.298752723146608
3.5834889205665825 4517.247370830936 4.5514804616239
3.5887164755199983 7823.678638238605 5.989555236634482
3.593944030473414 11832.971083219103 7.318904583242837
3.59917158542683 15220.940479924646 8.269129071147555
3.6043991403802456 17016.35964605671 8.71989228744957
3.6096266953336613 16687.507664095465 8.615503541761878
3.614854250287077 14623.085302562953 8.062226474349435
3.620081805240493 11546.342114099869 7.161007239904516
3.6253093601939086 8335.268999834732 6.089075256343186
3.6305369151473244 5593.746927207253 4.9711108357805225
3.63576447010074 3482.2319061160338 3.907674684447435
3.640992025054156 2214.4174120942007 3.104816709762836
3.6462195800075716 1381.352454959219 2.450165663667507
3.6514471349609874 922.9261344639433 2.0016387008760317
3.656674689914403 680.2301896853886 1.7238955048986684
3.661902244867819 550.8045960096008 1.554773063962185
3.6671297998212347 468.82403751416905 1.43636722294201
3.6723573547746504 424.3728790210879 1.3742314777994524
3.677584909728066 390.796605947258 1.3282378414571252
3.682812464681482 366.28491308615577 1.2941752978351952
3.6880400196348977 349.5881718940745 1.280298554656138
3.6932675745883135 332.791923509537 1.2521370799792544
3.698495129541729 320.3897120444866 1.2342469498180164
3.703722684495145 311.0353740603555 1.2151250388458545
3.7089502394485607 303.2324300073532 1.1962112891287413
3.7141777944019765 295.93341922428505 1.1785454785501954
3.7194053493553922 291.9214812573886 1.172437234575543
3.724632904308808 286.9339553475631 1.1623326171094734
3.7298604592622238 281.3772973067505 1.1556527019317357
3.7350880142156395 279.82131825237076 1.1585841011026843
3.7403155691690553 279.1539564747663 1.1566344144251914
3.745543124122471 279.87753378562394 1.1601053078986259
3.750770679075887 281.14327644545733 1.1630435446606198
3.7559982340293026 282.19435446427326 1.1639228381395679
3.7612257889827183 282.5835271641443 1.161233096806698
3.766453343936134 285.03893756303694 1.1632950957840096
3.77168089888955 286.9412087879268 1.1617872379637868
3.7769084538429656 284.3348047019427 1.1505882068139275
3.7821360087963813 287.0395003335891 1.1511973874793013
3.787363563749797 290.2466547737406 1.154302957106747
3.792591118703213 293.9242497838753 1.1530494096818962
3.7978186736566286 300.05344838785055 1.1547776936575609
3.8030462286100444 310.5867531016531 1.1640271365467545
3.80827378356346 317.0235665363291 1.1640305775964943
3.813501338516876 329.1624312372195 1.1849062491645357
3.8187288934702917 330.9788921975723 1.188270386157484
3.8239564484237074 335.60943906427326 1.1993026739353334
3.829184003377123 336.82774502563933 1.20545254567827
3.834411558330539 334.8019676616704 1.2042737687770277
3.8396391132839547 336.46810499159477 1.205518672624351
3.8448666682373704 335.5655876789332 1.1990512871553574
3.850094223190786 334.94309179989085 1.1961558332941054
3.855321778144202 334.00802469709254 1.1977892434471071
3.8605493330976177 330.00430069901586 1.1897651063422106
3.8657768880510335 328.47220446292636 1.184189930652396
3.8710044430044492 328.59933583240974 1.1795489323406971
3.876231997957865 332.7082924514393 1.1810094034308674
3.8814595529112808 333.1903826915075 1.1831940171062538
3.8866871078646965 335.46753047743437 1.1865798806206567
3.8919146628181123 335.048914512062 1.1879320394009212
3.897142217771528 337.9625835820288 1.1937556902655309
3.902369772724944 341.3040491268106 1.1991268044549335
3.9075973276783595 347.4451786017187 1.2082815997453102
3.9128248826317753 348.76976237245105 1.206829245463999
3.918052437585191 348.276336012731 1.2011791789419952
3.923279992538607 351.4471505478467 1.202562253179816
3.9285075474920226 355.47927229930434 1.2055874790042889
3.9337351024454383 360.6742038190027 1.2169058117942175
3.938962657398854 365.3711999543456 1.2205894596343925
3.94419021235227 366.5282151454367 1.2175001306882214
3.9494177673056856 375.47288311606485 1.2319847306420886
3.9546453222591014 384.1832131013541 1.2421829803548692
3.959872877212517 396.2577608756583 1.2581320704948675
3.965100432165933 412.7348309902009 1.2782387466582668
3.9703279871193486 432.60065999810735 1.3060573660860293
3.9755555420727644 454.7896504611074 1.335182255591763
3.98078309702618 477.6365520179729 1.3659451205795068
3.986010651979596 498.58007079459816 1.3904224797320928
3.9912382069330117 529.8792039250916 1.4316618297249863
3.9964657618864274 560.4519218220595 1.4702761529633923
4.001693316839844 593.3741721202575 1.5095581510484495
4.00692087179326 637.7513112059668 1.5621235405958815
4.012148426746676 678.6788170120268 1.6154550658308147
4.017375981700092 726.7023440628309 1.6933794188908011
4.0226035366535084 789.5521964911093 1.7779351429815164
4.027831091606925 866.8137382411945 1.8704557046980765
4.033058646560341 956.6934207190232 1.9708259365257805
4.038286201513757 1054.9311900475682 2.0642084940993635
4.043513756467173 1166.3868408527997 2.1725408876008356
4.0487413114205895 1297.0291663243709 2.2912478713846514
4.053968866374006 1452.55933564389 2.4261289884467776
4.059196421327422 1628.8083113693597 2.577600958530546
4.064423976280838 1819.3158988801756 2.725547978360717
4.069651531234254 2034.3545765422612 2.8810666964412914
4.0748790861876705 2272.9690316763367 3.051287053132497
4.080106641141087 2508.6986576101112 3.2053361405266076
4.085334196094503 2734.2114624979204 3.3378199034629055
4.090561751047919 2936.943512702307 3.4629337354911067
4.095789306001335 3100.579606836845 3.5629581032204745
4.1010168609547515 3230.604122267101 3.6560253500182
4.106244415908168 3220.0359934025773 3.646359440007253
4.111471970861584 3135.3871059940816 3.592850575259544
4.116699525815 2946.6358432300403 3.471851817993197
4.121927080768416 2740.2819148279277 3.312437636915808
4.1271546357218325 2499.655348060633 3.135764024878276
4.132382190675249 2250.0174795380453 2.970457095697596
4.137609745628665 1995.6324622454117 2.790921443472771
4.142837300582081 1745.7164228766376 2.601783065216697
4.148064855535497 1522.6391927652219 2.424240218383995
4.1532924104889135 1320.4185475880724 2.2523043164828285
4.15851996544233 1143.2797489052746 2.09151940087949
4.163747520395746 1000.0296548176344 1.9571330288532633
4.168975075349162 875.5934852202575 1.8294903128412034
4.174202630302578 768.7959873369515 1.7123069480608473
4.1794301852559945 683.3146199207142 1.6111702273058257
4.184657740209411 607.3730498371509 1.5168727449461963
4.189885295162827 551.3269749772039 1.4459686682279433
4.195112850116243 506.2299617593109 1.3906377014402223
4.200340405069659 463.67702754180135 1.3309791046784643
4.2055679600230755 428.4698511033192 1.2820986566134724
4.210795514976492 395.12341519106076 1.2318929190345078
4.216023069929908 376.4567329475313 1.2076695467856526
4.221250624883324 354.6343715739413 1.1766926378716118
4.22647817983674 338.0568328496091 1.1517153287032753
4.2317057347901565 322.4490809425574 1.1304687150994137
4.236933289743573 310.4580321396238 1.109812810623605
4.242160844696989 306.0328780290915 1.1141164187175505
4.247388399650405 300.2812178172697 1.10885610120167
4.252615954603821 287.83690317532927 1.0856179396702303
4.257843509557238 281.2016723584482 1.0714211100744984
4.263071064510654 277.53214462600783 1.064472734910943
4.26829861946407 270.8096958171446 1.054159222462793
4.273526174417486 271.80943946401146 1.0649033814525
4.278753729370902 266.7942523110138 1.058310412222368
4.283981284324319 261.2356628801228 1.0538622546099874
4.289208839277735 257.7710335742247 1.0487273052190256
4.294436394231151 254.9040748638072 1.0389561012543442
4.299663949184567 252.2409855929223 1.0307102031543758
4.304891504137983 251.6150281423569 1.0242298246371166
4.3101190590914 252.50229390826914 1.0207911857100098
4.315346614044816 247.61430924216185 1.0121865663446825
4.320574168998232 249.06662647665607 1.0170509765336613
4.325801723951648 249.9813506332638 1.0232900786348433
4.331029278905064 249.63559067158812 1.028182323527666
4.336256833858481 253.52799525450195 1.0386617989645068
4.341484388811897 251.8131309121645 1.033688091612491
4.346711943765313 247.4335747906298 1.0189895484190874
4.351939498718729 246.0058160893726 1.014987780491826
4.357167053672145 246.51411300523083 1.0192942793681479
4.362394608625562 243.41830171485742 1.0165257271792272
4.367622163578978 248.46870516057257 1.032156979847137
4.372849718532394 249.8128908414571 1.0401576133224781
4.37807727348581 250.73745976819737 1.03829986173874
4.383304828439226 250.1427275488396 1.039910573578646
4.388532383392643 248.41806814366947 1.0374082585828395
4.393759938346059 242.81251486991076 1.0202855293127597
4.398987493299475 239.63562732829897 1.0154042301362824
4.404215048252891 237.98074976908927 1.0155194237074872
4.409442603206307 236.1416579234047 1.0167232683413532
4.414670158159724 231.25431196391952 1.0074176697412291
4.41989771311314 228.2728781570164 1.0106336104728986
4.425125268066556 229.0074468107003 1.0199324109719567
4.430352823019972 229.37728048172104 1.0252668274385741
4.435580377973388 229.30439491148218 1.0224969679844285
4.440807932926805 231.64306993797797 1.0192028784464267
4.446035487880221 232.655349236083 1.019141502252534
4.451263042833637 227.0482570348783 1.0037891001058308
4.456490597787053 225.41708368429062 1.0037191016761218
4.4617181527404695 218.3595495318186 0.9969263943029724
4.466945707693886 216.92728874358127 0.996808361465199
4.472173262647302 214.75551048730256 0.9878446231857694
4.477400817600718 211.78400795402314 0.9770204876062698
4.482628372554134 212.3980035251227 0.9708049195112554
4.4878559275075505 212.64508898476 0.9721341203050546
4.493083482460967 218.63712739749084 0.9873266585866122
4.498311037414383 220.7117857607053 0.9899707196227092
4.503538592367799 220.74334717746416 0.9920039367599505
4.508766147321215 218.59258034483034 0.9930913385932313
4.5139937022746315 211.3150621067271 0.9728367195595021
4.519221257228048 209.98805957888686 0.9706313509594827
4.524448812181464 205.29414440430236 0.956161307143553
4.52967636713488 205.68210400948925 0.9627705571141018
4.534903922088296 211.2781400754008 0.9807355831727644
4.5401314770417125 215.10391986921348 0.9961547378531662
4.545359031995129 219.2629845131356 1.010205734959025
4.550586586948545 221.53285398622668 1.0082576548036404
4.555814141901961 216.7929432214972 0.9921321324144312
4.561041696855377 213.45788176920917 0.9790438789734595
4.5662692518087935 211.56919513652093 0.9683355987576927
4.57149680676221 213.26081348131868 0.9679521969786058
4.576724361715626 215.1374659626432 0.9684029064714992
4.581951916669042 219.8166961947223 0.9749404829296809
4.587179471622458 219.05155491502683 0.967694950806751
4.5924070265758745 219.80034720268128 0.9788616970620133
4.597634581529291 224.9448160186532 0.9942389880796139
4.602862136482707 221.30422965224378 0.9879160851560247
4.608089691436123 222.01796619277945 0.9987346486707134
4.613317246389539 217.57384642804942 0.9816996122343349
4.6185448013429555 214.46934197000934 0.9759337866378757
4.623772356296372 216.93899885586697 0.989412740183045
4.628999911249788 215.4272491550151 0.9828075496308847
4.634227466203204 214.7888593731291 0.9839073357114868
4.63945502115662 214.080690564158 0.9806989858419363
4.6446825761100365 214.52312685236978 0.9761117172921283
4.649910131063453 213.67308308197832 0.974664371795643
4.655137686016869 215.12916966617934 0.9814891004366525
4.660365240970285 214.34483428586213 0.9814963058853463
4.665592795923701 213.16383475007842 0.9792737699997164
4.6708203508771176 211.82110725410155 0.9720606686863926
4.676047905830534 214.0542505493792 0.9732113662738249
4.68127546078395 213.3929477803598 0.9690048897969056
4.686503015737366 216.29992680023054 0.9708430241877707
4.691730570690782 218.2237008994047 0.9805842575266311
4.696958125644199 214.62450482963303 0.9632921424903903
4.702185680597615 215.02399928930268 0.958710648455794
4.707413235551031 215.55309242497412 0.964928152846034
4.712640790504447 217.21593077114923 0.97450744808618
4.717868345457863 214.60239874811697 0.9761689704459617
4.72309590041128 213.50773933890073 0.975716332510852
4.728323455364696 210.47128867774 0.9665528078833414
4.733551010318112 213.8265888467701 0.9767770107908564
4.738778565271528 220.82591865666012 0.9936481213884724
4.744006120224944 224.2812444726707 0.9960807254876392
4.749233675178361 224.29046527937544 0.9948906511988099
4.754461230131777 225.5121049302759 0.9975557229243871
4.759688785085193 220.9569627612024 0.9898140181660678
4.764916340038609 218.82915941554063 0.9838598795363398
4.770143894992025 215.82222674715456 0.9698681361031316
4.775371449945442 214.8929089389226 0.9602247602639871
4.780599004898858 216.38394885182828 0.9575100334832709
4.785826559852274 214.6099764918479 0.9526022904380802
4.79105411480569 208.8689176300407 0.9366961890991555
4.796281669759106 205.39053700296176 0.9272473145115451
4.801509224712523 209.69545294557457 0.9369577762236563
4.806736779665939 215.44725403187033 0.9551368305128887
4.811964334619355 220.70051759992955 0.9711393709891086
4.817191889572771 219.5756081057018 0.970474334350681
4.822419444526187 212.63899052608318 0.954709958002776
4.827646999479604 209.13488940440124 0.9439600579234745
4.83287455443302 205.09648009182678 0.9329570549681089
4.838102109386436 207.09279737527348 0.9366055644115441
4.843329664339852 208.85623012383144 0.9397381562511532
4.848557219293268 208.38080595235954 0.9362298880255386
4.853784774246685 206.377566545887 0.9269520650159027
4.859012329200101 207.28444573534676 0.9264472358669655
4.864239884153517 208.4487537368642 0.9222747412405081
4.869467439106933 210.52870709737917 0.9260182009199035
4.8746949940603495 209.28423355858203 0.9228855490859716
4.879922549013766 208.19368315506767 0.9203387554810626
4.885150103967182 210.341566130231 0.9239203596135305
4.890377658920598 214.3689679656701 0.9289472483885521
4.895605213874014 216.76676564497237 0.9294208712954142
4.9008327688274305 218.88936967829696 0.9366147706207317
4.906060323780847 217.36473745906395 0.9296285882922606
4.911287878734263 216.19147968283642 0.9242505970151866
4.916515433687679 213.69244011413633 0.9218242839393559
4.921742988641095 210.78821958499842 0.9115929629707231
4.9269705435945115 212.9696800767803 0.9156438599956339
4.932198098547928 215.09839863928784 0.9225455164887187
4.937425653501344 216.30157359627594 0.9203580387342157
4.94265320845476 213.85280439551426 0.9192064012285969
4.947880763408176 212.60894711167288 0.9081279816652986
4.9531083183615925 218.17479488859848 0.9214084783855834
4.958335873315009 217.4566901710554 0.9196800104241691
4.963563428268425 221.94785318026118 0.9229968181672347
4.968790983221841 227.3945608526706 0.9287761515032683
4.974018538175257 230.839728020367 0.934966776199393
4.9792460931286735 238.2608800637429 0.9455661288071725
4.98447364808209 243.06934048067424 0.9477358005911637
4.989701203035506 246.96195880936662 0.9421726935809033
4.994928757988922 253.37158787011208 0.9421233620250726
5.000156312942338 266.47802020775214 0.9479869120086467
5.0053838678957545 294.7191383953023 0.9765617704394605
5.010611422849171 352.0616543944995 1.0490162188666798
5.015838977802587 457.8221371976329 1.1798062484590786
5.021066532756003 622.8195797408525 1.368607984878014
5.026294087709419 854.9458285328869 1.599825389173202
5.0315216426628355 1112.202800209467 1.8234418138960762
5.036749197616252 1355.594193532551 2.01626813339825
5.041976752569668 1539.6149649606975 2.146188134175319
5.047204307523084 1652.1831182946667 2.220580850247491
5.0524318624765 1677.4966957945348 2.2336891135887194
5.0576594174299165 1651.075895042796 2.2166936326439344
5.062886972383333 1561.5452009617768 2.1547649523472607
5.068114527336749 1436.1809155401193 2.0667026210482407
5.073342082290165 1313.4109340992447 1.9758672281563718
5.078569637243581 1193.0849103719086 1.8815566909838324
5.0837971921969975 1098.5892808929555 1.805526669363978
5.089024747150414 1012.5174168866403 1.7317321686029645
5.09425230210383 953.1724423094497 1.6783394567319962
5.099479857057246 918.2941308215055 1.6467781505513017
5.104707412010662 895.8878772680994 1.6261250618108336
5.109934966964079 893.4025767545246 1.623840763002441
5.115162521917495 887.4135452802836 1.6186133640653704
5.120390076870911 898.0055041067728 1.6283351589422301
5.125617631824327 919.0182577087473 1.6465521471684537
5.130845186777743 939.0333242959928 1.6619664594900985
5.13607274173116 972.4961199875817 1.6901461601192518
5.141300296684576 1004.9949925570073 1.7155666347734506
5.146527851637992 1037.2225887833547 1.7404042043405021
5.151755406591408 1063.1894594137189 1.7609135613158837
5.156982961544824 1067.069351044156 1.7623178361472718
5.162210516498241 1050.664092702976 1.7488780646096225
5.167438071451657 1002.4136057698637 1.7085861229734445
5.172665626405073 927.732357094229 1.6422988357102815
5.177893181358489 833.8518086339282 1.5542847428124245
5.183120736311905 728.2907967570803 1.4509924039089421
5.188348291265322 627.0755712974762 1.3506987584288637
5.193575846218738 534.4759031298343 1.2508769147911005
5.198803401172154 458.0967555591531 1.1661361367743415
5.20403095612557 396.692248562129 1.0956886478657608
5.209258511078986 348.5031013056181 1.0370563176131078
5.214486066032403 315.7095568182813 0.9988739562163682
5.219713620985819 293.8799947299846 0.9763288291489747
5.224941175939235 275.1881803995104 0.9477768187531223
5.230168730892651 262.65213343103557 0.929261829002858
5.235396285846067 255.80411305771003 0.922436818558529
5.240623840799484 249.20461558710562 0.9176534853213473
5.2458513957529 247.34501665970618 0.9212616960443457
5.251078950706316 244.3435787010976 0.9210274887625856
5.256306505659732 246.86835891227435 0.9254902721400321
5.261534060613148 242.8870327429951 0.9165059450129457
5.266761615566565 241.11426021027395 0.9119218539107757
5.271989170519981 235.32385379540108 0.9002040650581073
5.277216725473397 231.19063076236347 0.8949680808579694
5.282444280426813 230.3990445244168 0.9029238084744428
5.2876718353802294 226.60836370395754 0.8969688727099328
5.292899390333646 226.45198684068004 0.8968470980937913
5.298126945287062 223.83162203662474 0.8881339764005315
5.303354500240478 221.63324311423023 0.8734514654691301
5.308582055193894 222.4910654291542 0.8795104953205389
5.3138096101473105 221.23503919507905 0.8818568419668823
5.319037165100727 223.6981961171078 0.8901508458209717
5.324264720054143 220.84481880326553 0.8876232138239403
5.329492275007559 219.56423647873368 0.8845528685964601
5.334719829960975 218.28481611407256 0.8815863904118292
5.3399473849143915 214.9254579836937 0.8726823975536475
5.345174939867808 214.83401113144515 0.8703331099763517
5.350402494821224 217.15994916347447 0.8716661152479389
5.35563004977464 217.5839736519738 0.8727869235167491
5.360857604728056 221.8772598381083 0.8830012564019347
5.3660851596814725 223.6567348294988 0.8924452693233046
5.371312714634889 227.42582614683366 0.8991504449488064
5.376540269588305 231.64565809724698 0.9015832779361557
5.381767824541721 230.9731022468105 0.8936367393045523
5.386995379495137 229.98329290670117 0.8876278772404538
5.3922229344485535 226.7797075478121 0.8773303027768405
5.39745048940197 223.26856589228495 0.8700609930571787
5.402678044355386 227.37728675729147 0.8731011678779619
5.407905599308802 231.04284428422392 0.8772889607103602
5.413133154262218 237.10472991276382 0.8900836644960962
5.4183607092156345 242.41602149910872 0.8973001719643108
5.423588264169051 241.8110087503566 0.8913624215030667
5.428815819122467 240.79053890848587 0.8831473371573401
5.434043374075883 237.51260128567964 0.8738794167914334
5.439270929029299 231.27785981547825 0.861655095610557
5.4444984839827155 230.11063186443602 0.8631942254344497
5.449726038936132 224.30603344722283 0.8547602269937846
5.454953593889548 223.83207353911956 0.8577546525717659
5.460181148842964 224.58247812053895 0.8657147485659474
5.46540870379638 222.54501651928126 0.8599460957507151
5.4706362587497965 223.84046279968246 0.8641634809149467
5.475863813703213 225.04272065599258 0.8699390531196186
5.481091368656629 226.8295040756833 0.8737860247670495
5.486318923610045 228.36600460566996 0.8814450014620566
5.491546478563461 228.32611372170214 0.8832769304569561
5.4967740335168775 221.5916663130278 0.8630920526669447
5.502001588470294 219.4676651004766 0.8561969390912855
5.50722914342371 217.87637824284323 0.8518927033676968
5.512456698377126 220.80332544297912 0.8569310809581226
5.517684253330542 224.6942402379164 0.8655408897544766
5.522911808283959 225.35303270493813 0.8706176404059146
5.528139363237375 225.66030442413893 0.8670431783836482
5.533366918190791 224.41955294716942 0.8683195304516383
5.538594473144207 221.69281165000285 0.8655913608324052
5.543822028097623 220.10860336959945 0.8602570188939301
5.54904958305104 219.68672879763457 0.8597540418885907
5.554277138004456 223.1481139225074 0.8641112669212602
5.559504692957872 224.46002733114213 0.8642375217287604
5.564732247911288 223.0751413694337 0.8621266145718672
5.569959802864704 218.62661241540724 0.84703975039545
5.575187357818121 217.41278531416106 0.8434743944317518
5.580414912771537 223.8209015160871 0.8539204242038003
5.585642467724953 231.43449598260463 0.8693887004000941
5.590870022678369 235.09368777993862 0.870747470961087
5.596097577631785 231.12249377335198 0.8584300214520092
5.601325132585202 227.29419200155345 0.8438737821829903
5.606552687538618 231.12556053187035 0.8497764849713674
5.611780242492034 234.1978243726869 0.852649806298426
5.61700779744545 235.4936767218093 0.8565511019937213
5.622235352398866 236.95273469178795 0.8553264277905607
5.627462907352283 243.00104186309233 0.8606490571761211
5.632690462305699 257.847066941026 0.8778648425519647
5.637918017259115 287.4295870346948 0.9124054375260079
5.643145572212531 341.7775286366648 0.9799282941577065
5.648373127165947 426.92759645415305 1.0800549634238856
5.653600682119364 551.3626474939442 1.2183270170951483
5.65882823707278 705.9873214957678 1.3704687094485573
5.664055792026196 853.3955194846852 1.500778963775945
5.669283346979612 980.6582832572115 1.6079015924756066
5.674510901933028 1043.14981303221 1.6559638490836412
5.679738456886445 1055.093286852041 1.6647947293630398
5.684966011839861 1020.7736558845861 1.6350676372276303
5.690193566793277 950.2782705891677 1.5736699436391581
5.695421121746693 884.0278458716562 1.5176607473352843
5.700648676700109 822.0014233134212 1.4632527994476439
5.705876231653526 773.2198855775459 1.4207602310025182
5.711103786606942 735.526906000501 1.3858146745484916
5.716331341560358 717.2222466545924 1.3679894115497802
5.721558896513774 726.31515056534 1.3750067394055216
5.7267864514671905 759.3327475019471 1.4052736382411513
5.732014006420607 806.7753307368966 1.448393652346162
5.737241561374023 861.0664200378154 1.4982899590313963
5.742469116327439 909.5431083622105 1.5389770461755747
5.747696671280855 942.7341269062103 1.5657554294858584
5.7529242262342715 931.7034313187823 1.5534220130774872
5.758151781187688 883.6697329285145 1.5103494952347494
5.763379336141104 801.3484547568723 1.4390040781522342
5.76860689109452 695.2367958962378 1.341566345714749
5.773834446047936 598.8964683786647 1.250914964724097
5.7790620010013525 505.83370082447243 1.1571325992953438
5.784289555954769 434.8493138905397 1.0835512711390727
5.789517110908185 372.1554132297192 1.0065577355512971
5.794744665861601 327.56762392770577 0.9505954037244596
5.799972220815017 297.4501856684533 0.9088907904543311
5.8051997757684335 277.9108545898062 0.884785480203056
5.81042733072185 266.120611314965 0.8731659425258164
5.815654885675266 259.10400605645253 0.8678853068957645
5.820882440628682 254.95560648695732 0.8623815204534617
5.826109995582098 252.66695599575118 0.8554424634684044
5.8313375505355145 249.6974838034149 0.8490910786494031
5.836565105488931 248.54471974518893 0.8517843896798872
5.841792660442347 247.8183226891672 0.8521185449793447
5.847020215395763 248.74594594542924 0.8536336290128441
5.852247770349179 252.6936000276511 0.8552432740416147
5.8574753253025955 253.69513875763707 0.8543949065695167
5.862702880256012 253.65616061278794 0.8586707585850273
5.867930435209428 255.41602377857092 0.8625749248273554
5.873157990162844 254.6892608176538 0.8570684833429599
5.87838554511626 257.12894551115545 0.8530492724451616
5.8836131000696765 257.89700403897587 0.8498234293230682
5.888840655023093 259.0616535662676 0.8499567226133365
5.894068209976509 258.69275467190835 0.8527378488378877
5.899295764929925 258.57628462009404 0.8570338821662108
5.904523319883341 256.3234363244191 0.8507036831646476
5.9097508748367575 258.9025071427815 0.8552065418304343
5.914978429790174 261.2294066033987 0.8570743463663839
5.92020598474359 265.4703391898726 0.8615680334528906
5.925433539697006 268.1818932082433 0.864434092136093
5.930661094650422 271.51387194244666 0.8631783641826053
5.9358886496038386 272.24434188371623 0.8596284797835039
5.941116204557255 276.21229677906604 0.86028592452328
5.946343759510671 284.8046298799497 0.8744765074336363
5.951571314464087 294.8002728424999 0.8988203073896914
5.956798869417503 304.65271042842454 0.9172739639339758
5.96202642437092 314.46780999564345 0.9337182942975902
5.967253979324336 322.5169061503451 0.943265025733462
5.972481534277752 339.23582826078064 0.9660426884125133
5.977709089231168 354.773109434155 0.9860221540764371
5.982936644184584 375.39981355135546 1.0136912554589972
5.988164199138001 408.065673402826 1.055792400475114
5.993391754091417 446.8166797727968 1.1045796132075272
5.998619309044833 498.94099879143687 1.1675468755086478
6.003846863998249 574.5131410773547 1.2545776880792778
6.009074418951665 673.7851600021344 1.3603111428915406
6.014301973905082 798.6036040856739 1.4832450490376905
6.019529528858498 968.8937418634961 1.6341666564779562
6.024757083811914 1153.861320689362 1.7852499136842057
6.02998463876533 1338.7032380685853 1.9198481376548553
6.035212193718746 1525.086315211279 2.0529616843502425
6.040439748672163 1648.4708945564873 2.1379028404699243
6.045667303625579 1715.9117049218432 2.185559705929719
6.050894858578995 1711.4194298317873 2.183410870113971
6.056122413532411 1652.588568711003 2.149334052996434
6.061349968485827 1545.8277878866818 2.0825918748831227
6.066577523439244 1407.1376683864632 1.989264689557009
6.07180507839266 1265.0383129812856 1.8886119550561011
6.077032633346076 1117.9935140263287 1.7760281217111062
6.082260188299492 978.3634324761703 1.6633933040316558
6.087487743252908 856.892123926753 1.556322376740652
6.092715298206325 746.8660127293568 1.4546036152378081
6.097942853159741 658.0161730696108 1.3681076052125423
6.103170408113157 582.606160189757 1.290370725804487
6.108397963066573 523.6909755402975 1.2276280498191219
6.113625518019989 476.2562877982784 1.1736043731416255
6.118853072973406 442.56190924375557 1.1374884186040222
6.124080627926822 412.9382127300687 1.101396078321444
6.129308182880238 391.43119624641463 1.0757496297717128
6.134535737833654 371.56153521276303 1.0527744489052293
6.1397632927870704 358.6683805929981 1.0374478956708615
6.144990847740487 345.85438606510587 1.0256832402443823
6.150218402693903 329.8571629002268 1.0061765951277273
6.155445957647319 316.024317998814 0.985830201103145
6.160673512600735 303.6042325773216 0.9660715528568794
6.1659010675541515 299.75897124582116 0.9624783348371443
6.171128622507568 307.3829546289 0.97451310691486
6.176356177460984 308.2910712128182 0.978610771666869
6.1815837324144 306.7996344112194 0.9763226561921661
6.186811287367816 303.7679497313201 0.9733436958809493
6.1920388423212325 301.5552225972029 0.9757783222751413
6.197266397274649 302.63551579537426 0.981486400600942
6.202493952228065 303.41077175386073 0.984122828909074
6.207721507181481 298.13928469364856 0.9681480238972703
6.212949062134897 298.75258657057884 0.9646244467613451
6.2181766170883135 292.57270590301374 0.9520683481589458
6.22340417204173 287.5894633188307 0.9389495593723065
6.228631726995146 283.19503872623477 0.9263809424044666
6.233859281948562 281.3499603187311 0.9190696125258425
6.239086836901978 277.3405537794802 0.9103275903496104
6.2443143918553945 277.4168692486168 0.9078154998505372
6.249541946808811 278.0981944440632 0.9072728359754944
6.254769501762227 276.2230062932578 0.9031126546041087
6.259997056715643 276.1267158298956 0.9000959171116766
6.265224611669059 273.19478863140716 0.8958787194446873
6.2704521666224755 272.2720086039731 0.8968789691096135
6.275679721575892 272.02534950479816 0.8936881476364504
6.280907276529308 274.496537997028 0.8996483957183052
6.286134831482724 274.5171808223976 0.897726562930012
6.29136238643614 273.43340671558906 0.8937424666867961
6.2965899413895565 274.64347650174 0.8938988973212745
6.301817496342973 274.80407572998234 0.8934316264945281
6.307045051296389 274.73369109799336 0.8903032712055222
6.312272606249805 273.329056773852 0.8835437065210725
6.317500161203221 271.9751140154529 0.8787912922795891
6.3227277161566375 270.10473939416994 0.8736836409010649
6.327955271110054 269.6484737925051 0.8726282795683419
6.33318282606347 269.0610308815962 0.8711852191120714
6.338410381016886 271.06171839270894 0.8736481556623055
6.343637935970302 273.46748974640656 0.8747122777615405
6.3488654909237185 273.2010476194404 0.869921341721346
6.354093045877135 273.8654184285661 0.870432434335784
6.359320600830551 277.2619435253101 0.8735359437598575
6.364548155783967 279.8131750772226 0.8804653079587794
6.369775710737383 282.7674009141556 0.8822079157039577
6.3750032656908 281.0456214766169 0.8787957105840266
6.380230820644216 281.4822614652573 0.8780817561539869
6.385458375597632 284.2516849875676 0.8794994449793105
6.390685930551048 284.32265681517134 0.882720445897904
6.395913485504464 288.05607222573786 0.88745056194191
6.401141040457881 284.0126788495857 0.8819111826507844
6.406368595411297 284.51297098543205 0.8835375786178181
6.411596150364713 285.3121340660246 0.8824307538017375
6.416823705318129 284.6421061132396 0.8794256688334116
6.422051260271545 287.5212072031788 0.882665548862099
6.427278815224962 286.5791443814929 0.878715551500917
6.432506370178378 288.80903464520713 0.8817017293523799
6.437733925131794 292.6979858071969 0.8871364790965022
6.44296148008521 295.27811654990114 0.8887745146698772
6.448189035038626 295.3650282210414 0.8860426739580701
6.453416589992043 295.9059251787829 0.8835127290723129
6.458644144945459 298.11445958208446 0.8894461232393447
6.463871699898875 301.2490276638057 0.8968746501766952
6.469099254852291 302.8917764864299 0.8994571153632479
6.474326809805707 302.3388167834743 0.894864014138433
6.479554364759124 305.51506996890856 0.8949410903865007
6.48478191971254 311.0167822635933 0.9009347904980922
6.490009474665956 317.77246298534516 0.9067217801675611
6.495237029619372 325.9964268666104 0.9168262138366141
6.500464584572788 342.18274416830917 0.935042260315932
6.505692139526205 361.7865407329573 0.9585821483615321
6.510919694479621 386.59803927296844 0.9859425028321139
6.516147249433037 416.3009607425231 1.0170976050362661
6.521374804386453 458.8219610558915 1.0637407860935808
6.526602359339869 515.8203046718874 1.1239570360411046
6.531829914293286 581.2436426913719 1.1894184761652336
6.537057469246702 657.3623143438297 1.262776771481789
6.542285024200118 725.5985541058218 1.3251684836381625
6.547512579153534 777.3828552829785 1.3725252914080945
6.55274013410695 800.5475935875933 1.391224473040586
6.557967689060367 791.3707141754142 1.3825842079725175
6.563195244013783 758.3490914784317 1.3512443114502228
6.568422798967199 714.7392877464802 1.3119614374091124
6.573650353920615 659.0808611532856 1.2583640189635206
6.5788779088740315 608.8596717353497 1.2103061804607944
6.584105463827448 554.5157619924645 1.1561318989340514
6.589333018780864 505.517050869764 1.1045986220321635
6.59456057373428 467.0018453286147 1.0624847941799345
6.599788128687696 431.8642581364068 1.0213704655486182
6.6050156836411125 409.11272230647313 0.9952828051607585
6.610243238594529 389.1315617059909 0.9732320110304244
6.615470793547945 369.0867289948981 0.9490529745752264
6.620698348501361 357.66266690103845 0.9374989855462007
6.625925903454777 345.45837934766115 0.9231971276371387
6.6311534584081935 341.39256240237364 0.9186517688065985
6.63638101336161 334.39317914785164 0.9164772444619365
6.641608568315026 336.2660417409327 0.9179796733866831
6.646836123268442 334.8016284963904 0.9155204569543761
6.652063678221858 328.37929545087576 0.9043728038195116
6.6572912331752745 323.97712839724204 0.8980829117102055
6.662518788128691 312.51903741540326 0.8832934268679848
6.667746343082107 306.7732419094331 0.8761524966901578
6.672973898035523 305.83825834951045 0.8751277767745244
6.678201452988939 300.75068094435505 0.8650535720771162
6.6834290079423555 298.94481780685885 0.8632840634969262
6.688656562895772 300.7956317409093 0.8668272524907109
6.693884117849188 299.4802057698852 0.8644956630696635
6.699111672802604 300.5536791454181 0.8649967572932766
6.70433922775602 299.7205209328576 0.862549139212924
6.7095667827094365 301.08773268854736 0.8634714377541872
6.714794337662853 301.9213611006667 0.8630542340073486
6.720021892616269 304.1085001880962 0.8667937773888343
6.725249447569685 305.1374579708238 0.8683553804909631
6.730477002523101 307.8494043885643 0.8707660671309136
6.7357045574765175 308.82354472380763 0.873259201002169
6.740932112429934 307.9296697927862 0.8699990206460461
6.74615966738335 307.09555097180015 0.8690755236579332
6.751387222336766 306.27220846999853 0.8674342421552486
6.756614777290182 309.9264203137991 0.8726858848536295
6.7618423322435985 313.2206562362303 0.8777450494361231
6.767069887197015 317.88405259745923 0.8823450163067119
6.772297442150431 318.03902116557373 0.8799662858562152
6.777524997103847 319.95539492881153 0.878604800780993
6.782752552057263 322.07037263913185 0.8786475283188434
6.7879801070106796 323.1665807222555 0.8788003957977001
6.793207661964096 321.96103177830554 0.8764727901419058
6.798435216917512 320.3946698534124 0.875571057094599
6.803662771870928 323.51761532454793 0.8782355812031316
6.808890326824344 328.49191882619897 0.8868755923890672
6.814117881777761 335.28374403713525 0.8954355931811885
6.819345436731177 338.1836408905546 0.8981584789861111
6.824572991684593 341.0658300833862 0.9010304549545247
6.829800546638009 341.2582362360756 0.8992630119882706
6.835028101591425 342.7052147792376 0.9012766467379171
6.840255656544842 348.9494161466737 0.9089566081635027
6.845483211498258 351.2555376610287 0.9100849330048556
6.850710766451674 353.0955077942787 0.9100044914711353
6.85593832140509 355.82241304927055 0.9109062553870887
6.861165876358506 360.2557366663722 0.9162812244846235
6.866393431311923 370.3242008423643 0.9281630987164672
6.871620986265339 380.78636259524 0.9399888210634569
6.876848541218755 389.0134987216835 0.9478495886124898
6.882076096172171 389.44484236733757 0.9456394186932767
6.887303651125587 391.9606061780759 0.9466915827025559
6.892531206079004 392.98958705168513 0.9465174468514987
6.89775876103242 395.7872834778838 0.947564775126338
6.902986315985836 400.40976074397696 0.9527640264438216
6.908213870939252 401.30587228292524 0.9523020006691721
6.913441425892668 400.9227040930221 0.9511022393306086
6.918668980846085 402.5389517852386 0.9513234756950885
6.923896535799501 404.6509022180147 0.9544492585064558
6.929124090752917 406.47298704947957 0.9560105966901635
6.934351645706333 408.5986116633275 0.9583378250652063
6.939579200659749 408.51007559741197 0.9578677959520304
6.944806755613166 410.7622483042538 0.959224617373561
6.950034310566582 415.5227491462584 0.9633281789612991
6.955261865519998 420.2888337429579 0.9684706170849664
6.960489420473414 421.3006424696247 0.9684232706306763
6.96571697542683 426.66447745446493 0.9737381023104095
6.970944530380247 426.1207317008928 0.9715673717257179
6.976172085333663 434.4989394641434 0.9802665513371916
6.981399640287079 446.18903630677045 0.993077600498428
6.986627195240495 463.31277712999224 1.010781628478543
6.9918547501939114 488.5930461525252 1.037312037418698
6.997082305147328 519.8370173583912 1.069435237625317
7.002309860100744 561.6555419479637 1.1114979819666686
7.00753741505416 623.0405994409984 1.1680403864814397
7.012764970007576 698.0011906545501 1.2346851620049246
7.0179925249609925 785.7948718314885 1.308344925251139
7.023220079914409 870.2216075921261 1.376389672872115
7.028447634867825 940.2654513871663 1.4297183029200071
7.033675189821241 993.0434400568566 1.468387351948344
7.038902744774657 1020.7588672043993 1.4867677004953932
7.0441302997280735 1021.9000745964233 1.4854460999945838
7.04935785468149 1004.87710743058 1.4712279379949718
7.054585409634906 977.9916973408818 1.4507396486868471
7.059812964588322 939.6921240196278 1.4222048849098716
7.065040519541738 898.1314017795426 1.3911177919711442
7.0702680744951545 849.2563054713511 1.3528522961800593
7.075495629448571 798.5137258085487 1.312080749012539
7.080723184401987 743.4938674418049 1.2651074389972141
7.085950739355403 688.2884313322902 1.2165243662852538
7.091178294308819 640.6757700017326 1.1734592441706382
7.0964058492622355 597.7453909694193 1.1334854868152444
7.101633404215652 559.8395297382123 1.0973533013466308
7.106860959169068 526.0705751284669 1.0632962786731919
7.112088514122484 495.8005319694935 1.0343245795951659
7.1173160690759 469.52919222906326 1.007599477378161
7.1225436240293165 448.5399054698591 0.985831307912978
7.127771178982733 430.1989253966278 0.9654600679177404
7.132998733936149 421.8194168083122 0.9571407631506335
7.138226288889565 413.67220896914375 0.9495291232491297
7.143453843842981 412.98044025011166 0.9491051706326743
7.1486813987963975 413.5975999686389 0.9503404461043935
7.153908953749814 415.4999373284507 0.9528734474810798
7.15913650870323 420.21264214823003 0.9555447639301617
7.164364063656646 427.37457647682845 0.9630845502560411
7.169591618610062 442.8652957301184 0.9771830941737177
7.1748191735634785 469.00776104939547 1.0034508388214418
7.180046728516895 517.1053003808963 1.0508404568219372
7.185274283470311 589.7478900340025 1.12114210933798
7.190501838423727 718.2966906699967 1.2365224318461645
7.195729393377143 923.1534962351426 1.4012841510068055
7.2009569483305595 1258.8979798582704 1.6333788803984284
7.206184503283976 1753.5438519538732 1.9247434394884764
7.211412058237392 2454.813888658277 2.2726943359014387
7.216639613190808 3226.3761116172523 2.603855837453023
7.221867168144224 3933.2107240739865 2.8712353105543422
7.227094723097641 4327.161320382288 3.0111343169103892
7.232322278051057 4330.973454524276 3.008937232085187
7.237549833004473 3992.1976893941332 2.8858416297501037
7.242777387957889 3374.663833557303 2.6501490852257468
7.248004942911305 2700.6996197689596 2.368688228957082
7.253232497864722 2057.871670656788 2.0678849692552945
7.258460052818138 1535.3526562899472 1.786709434650116
7.263687607771554 1136.1438170245833 1.5366547578346095
7.26891516272497 850.9955133553772 1.3306624432143481
7.274142717678386 675.3264084096181 1.187357760358748
7.279370272631803 573.5523762422721 1.0961843682608923
7.284597827585219 507.5648215969049 1.03341690017091
7.289825382538635 474.86123093228423 1.0021709962748473
7.295052937492051 452.65054902299283 0.9800571345198814
7.300280492445467 435.7158646886498 0.961631285838618
7.305508047398884 420.60214890829167 0.9439293167714982
7.3107356023523 415.70744710693265 0.9373371255943778
7.315963157305716 408.51726127340527 0.9285455340425605
7.321190712259132 404.54332032029134 0.924438399635808
7.326418267212548 400.6376147947426 0.9215615344571336
7.331645822165965 395.1515880644513 0.9156550407711168
7.336873377119381 391.1687675998243 0.9108696444884411
7.342100932072797 390.46260910233246 0.9078594879910721
7.347328487026213 393.41982372760475 0.910917201227177
7.352556041979629 387.8601252228816 0.9030922849836833
7.357783596933046 383.8759600828425 0.8970357484886178
7.363011151886462 380.07620620099453 0.8916235433943822
7.368238706839878 375.48513697646536 0.8869077482483086
7.373466261793294 379.88847353837934 0.8922592772112486
7.37869381674671 379.89920644871836 0.8916992711945373
7.383921371700127 385.25336183300874 0.8978192679597589
7.389148926653543 386.03621821009125 0.9002964459826799
7.394376481606959 385.0770837268316 0.898650794487389
7.399604036560375 388.18751144671523 0.9033368535442543
7.4048315915137914 391.86148057242497 0.9065135232688487
7.410059146467208 394.95440620018667 0.9094319479472348
7.415286701420624 396.57098387667185 0.9109497012855814
7.42051425637404 396.18745064094804 0.9101802242996159
7.425741811327456 393.76222445765035 0.9075355974126893
7.4309693662808725 394.7904431097059 0.9077043641540595
7.436196921234289 393.4820660036287 0.9064958118608386
7.441424476187705 396.99757560806376 0.9082401390752862
7.446652031141121 405.78902371253497 0.9172541264927762
7.451879586094537 413.1349527835512 0.9256687533939859
7.4571071410479535 424.2669877882519 0.9359397706565542
7.46233469600137 431.9761547035548 0.9421520294405059
7.467562250954786 443.6387288253095 0.9531584231987998
7.472789805908202 456.03810384830194 0.9654196558508018
7.478017360861618 471.55388719872957 0.9819885816510646
7.4832449158150345 488.4279384506799 0.998174307319744
7.488472470768451 498.7205414504941 1.0075096817792484
7.493700025721867 508.0255567046877 1.0159591100093925
7.498927580675283 519.7549125725933 1.0261859233957515
7.504155135628699 525.8396913609575 1.0310924469832796
7.5093826905821155 531.058148385039 1.035432126467064
7.514610245535532 525.414607083602 1.02999143040783
7.519837800488948 516.5665622587571 1.0214641331699241
7.525065355442364 508.73245604458623 1.0141507222300203
7.53029291039578 505.44369683364613 1.0112006814034606
7.5355204653491965 505.7340183099287 1.0114425910520242
7.540748020302613 510.16545349938986 1.0152577994674064
7.545975575256029 510.4627564010333 1.013233479731349
7.551203130209445 520.1884060577663 1.0211546152242976
7.556430685162861 539.7899157569501 1.0396447061340672
7.5616582401162775 563.4216823616431 1.0614430731054743
7.566885795069694 587.8391934027002 1.0846159452054482
7.57211335002311 601.4276051407251 1.0971455144016489
7.577340904976526 606.4109642516212 1.100431566194527
7.582568459929942 605.116421568215 1.0984136824729671
7.5877960148833585 598.4581456836646 1.0924274480537468
7.593023569836775 590.5392836130135 1.0857632925763132
7.598251124790191 584.1504150714335 1.0793577482053078
7.603478679743607 572.9960594855763 1.0676512459374512
7.608706234697023 562.380305791244 1.0584145214714886
7.6139337896504395 549.765608709409 1.046837025556385
7.619161344603856 539.2097343622581 1.0368185519829607
7.624388899557272 529.3760105286426 1.0256749198280388
7.629616454510688 529.4356248829664 1.025175263121173
7.634844009464104 530.8653462472367 1.026894867959619
7.6400715644175206 530.2455533029323 1.0279389507325551
7.645299119370937 531.6889182206729 1.0296084311133418
7.650526674324353 532.2989899893273 1.0288863904273222
7.655754229277769 531.797399064106 1.0268190804639443
7.660981784231185 530.9305781336386 1.0244855991878192
7.666209339184602 533.3671029740307 1.0266977952691605
7.671436894138018 535.985301826518 1.0301530415386475
7.676664449091434 542.0017126179152 1.035708699703973
7.68189200404485 547.1818354262745 1.0391363134605223
7.687119558998266 555.6593895290058 1.0448730089563325
7.692347113951683 560.4146748615705 1.0476341547798746
7.697574668905099 566.3289282262799 1.0532256596961385
7.702802223858515 575.0925355395092 1.0609572991399259
7.708029778811931 588.9345064500147 1.0738585499357065
7.713257333765347 605.1180228608205 1.0880963065274032
7.718484888718764 615.71995969535 1.0967528488749383
7.72371244367218 626.0388710039895 1.106636947765633
7.728939998625596 634.8544172403657 1.1128057088286984
7.734167553579012 648.121192986126 1.1238279672467562
7.739395108532428 663.8999182734091 1.136706435856865
7.744622663485845 682.0015038682569 1.1511116065691482
7.749850218439261 696.0941817475144 1.162716351273239
7.755077773392677 706.852035881397 1.170683118240631
7.760305328346093 712.351115874749 1.1748281921475257
7.765532883299509 714.8820959820291 1.1761837313414898
7.770760438252926 710.949070377647 1.1721406134475816
7.775987993206342 706.1028193401104 1.1676756787790494
7.781215548159758 704.6733519455839 1.165969558846322
7.786443103113174 700.2873178226648 1.1629039144309286
7.79167065806659 698.2581563367952 1.1623976465072472
7.796898213020007 686.7971609505068 1.1520785490827934
7.802125767973423 674.1974798761911 1.141016715121067
7.807353322926839 668.5082478179494 1.1361956241601523
7.812580877880255 663.0665717805915 1.1324487406503414
7.817808432833671 656.530479048456 1.125201991668936
7.823035987787088 652.2982161424427 1.1203956590321924
7.828263542740504 648.3671230966993 1.1161459368894475
7.83349109769392 646.6296333470157 1.1142666265959902
7.838718652647336 644.0265769060453 1.1110020046605154
7.8439462076007525 645.5425020743238 1.1112342147178695
7.849173762554169 652.2665851290737 1.1159218176385126
7.854401317507585 659.478063514121 1.1214559952746181
7.859628872461001 666.2866771887024 1.127062253754755
7.864856427414417 680.7052483974937 1.1388305155742606
7.8700839823678335 689.9926307749706 1.146994536574724
7.87531153732125 701.2754655362381 1.1558466338604247
7.880539092274666 708.0809191498514 1.1610453069535243
7.885766647228082 712.3950965517804 1.1639831960661036
7.890994202181498 708.0301177234802 1.159686780736662
7.8962217571349145 700.1585025673639 1.153316307464599
7.901449312088331 687.8702845742405 1.1425447638991704
7.906676867041747 674.7707673363565 1.132339779264719
7.911904421995163 662.9491324959856 1.122361065593339
7.917131976948579 649.3473920631164 1.1094580549628112
7.9223595319019955 639.4187512291487 1.0999015458536854
7.927587086855412 627.0558998584162 1.0878444642410172
7.932814641808828 619.9627600020008 1.0820618141296656
7.938042196762244 615.153822226487 1.07904210556243
7.94326975171566 608.6640687046657 1.0737934239192912
7.9484973066690765 601.5640080751081 1.0670382865082655
7.953724861622493 594.1328016886653 1.058634071164176
7.958952416575909 594.7138660139735 1.0575418495226843
7.964179971529325 598.5238977343631 1.0608526415935478
7.969407526482741 599.4892580143045 1.0610239711212692
7.9746350814361575 607.5688483308622 1.0685016725608816
7.979862636389574 620.7655487536911 1.0801274709998006
7.98509019134299 640.5434149939571 1.0968534813911892
7.990317746296406 665.2762666411634 1.1179118456826673
7.995545301249822 691.6157348858396 1.1404862299040355
8.000772856203238 712.4047197328205 1.156308125563035
8.006000411156654 727.3484698994313 1.1670443855758688
8.01122796611007 735.9644780994462 1.1725714898449195
8.016455521063486 737.0572355214517 1.1718175166913343
8.021683076016902 731.4468919719017 1.1668595194256146
8.026910630970319 720.2238902232543 1.1565970354419155
8.032138185923735 711.9681303391949 1.1504462044394805
8.037365740877151 700.626519787474 1.1405991868368883
8.042593295830567 692.9446000924873 1.1340886522230207
8.047820850783983 680.1534007902915 1.1240130270882898
8.0530484057374 670.7792721202603 1.1158540508552872
8.058275960690816 662.8303395444876 1.1085567416589992
8.063503515644232 661.9475340188196 1.1077607833854237
8.068731070597648 662.1621009592394 1.1073197370485957
8.073958625551064 666.4374924088445 1.1112408598105379
8.07918618050448 667.8273400462601 1.112424233495027
8.084413735457897 671.138256048378 1.114902642932092
8.089641290411313 683.2483519656355 1.1247334919472558
8.09486884536473 692.5850086366904 1.1321356343994502
8.100096400318145 706.7239279715695 1.144172287162295
8.105323955271562 715.8049868594125 1.1503529208161536
8.110551510224978 720.8298789298332 1.1523876573095502
8.115779065178394 734.7064984246323 1.1621924902650589
8.12100662013181 749.5499907203954 1.1732995949066487
8.126234175085226 773.5479675842713 1.1923419688259287
8.131461730038643 797.7670914314328 1.2108810072014504
8.136689284992059 826.9145405731638 1.2317964285703173
8.141916839945475 855.297191026788 1.251635782273802
8.147144394898891 886.130411982524 1.273236044432879
8.152371949852308 917.7561408061978 1.2947217192334282
8.157599504805724 949.2992194526513 1.3166022819104661
8.16282705975914 979.4297384302303 1.3368605275928145
8.168054614712556 1001.3758724895791 1.3513875082964995
8.173282169665972 1019.071792416284 1.3622178395870161
8.178509724619389 1020.2131179735658 1.3622774284185901
8.183737279572805 1016.1051783399961 1.3584239764083033
8.188964834526221 1007.4731539473044 1.3511960358663004
8.194192389479637 991.1965605863908 1.3400078163009312
8.199419944433053 972.7638482833031 1.3272141249679015
8.20464749938647 953.2354801116854 1.3131283583127564
8.209875054339886 938.3131332057416 1.3035913250193094
8.215102609293302 921.9961398443354 1.2934152046115939
8.220330164246718 905.0617823114158 1.2811775257556823
8.225557719200134 893.2902004846981 1.2724744393262453
8.23078527415355 880.2209598535425 1.262158314820009
8.236012829106967 869.2461734474558 1.253892090616479
8.241240384060383 852.7259782560484 1.2407763774360883
8.2464679390138 837.0937135125856 1.2281639777074755
8.251695493967215 826.697473436821 1.2206557810206282
8.256923048920632 810.9589618873472 1.208523189963932
8.262150603874048 795.5156966491012 1.196443851299503
8.267378158827464 777.8985580390971 1.18362856710036
8.27260571378088 762.1666887374491 1.1704611441587216
8.277833268734296 745.5390649156602 1.15725838902854
8.283060823687713 726.9255423529692 1.1423860320780637
8.288288378641129 708.9823878069457 1.1281369977072706
8.293515933594545 693.0117771446232 1.1151904447400314
8.298743488547961 681.8555224543092 1.1050919771619945
8.303971043501377 672.7652805758344 1.0975631412157532
8.309198598454794 665.0777960884626 1.0908655617171008
8.31442615340821 656.6092093865384 1.0836972139261947
8.319653708361626 651.6021495301433 1.0789813158341055
8.324881263315042 643.4066482701016 1.072003955664021
8.330108818268458 638.666643197357 1.0679424621008426
8.335336373221875 633.6634627903672 1.0627686755109527
8.34056392817529 628.3115434824084 1.0573296700498647
8.345791483128707 623.909305546305 1.0532281220939492
8.351019038082123 619.1580373174324 1.048855836881299
8.35624659303554 614.3821016384117 1.0452530288876283
8.361474147988956 607.8923436812637 1.0398056888612786
8.366701702942372 607.9589095437533 1.0401264872511091
8.371929257895788 603.1216272281529 1.0358110116998955
8.377156812849204 601.0511865519858 1.03472102757459
8.38238436780262 601.0462143917329 1.0350235508119245
8.387611922756037 596.2056239896085 1.0306865284009483
8.392839477709453 594.3972916961286 1.0269194972647895
8.398067032662869 592.3290266317592 1.023907966423451
8.403294587616285 586.7352025038082 1.0184981297880107
8.408522142569701 585.320418490513 1.0179413540606856
8.413749697523118 581.7426572506408 1.0146137170643978
8.418977252476534 581.9728665677081 1.0150476176859327
8.42420480742995 578.2582131165539 1.0111708053138715
8.429432362383366 579.1969590656344 1.0119474021712236
8.434659917336782 578.0854188498669 1.0104403545187137
8.439887472290199 577.962516552862 1.009056157704899
8.445115027243615 580.7500737795941 1.0110317410709326
8.450342582197031 578.8551736992706 1.0095409185967128
8.455570137150447 579.0305001101058 1.0085769101173492
8.460797692103863 573.6942950664501 1.0029598006945395
8.46602524705728 570.2781931284651 0.9992814728126107
8.471252802010696 567.6768122895547 0.9972097103346336
8.476480356964112 568.0050867425502 0.9981931103714871
8.481707911917528 571.7546288941819 1.0017628556854747
8.486935466870944 570.8207110082195 1.0011746142511095
8.49216302182436 576.8257808466235 1.0053155938874867
8.497390576777777 580.493862975182 1.0074417120667796
8.502618131731193 584.1134329591167 1.010305072767724
8.50784568668461 588.7060045032114 1.0138225330950172
8.513073241638025 594.6007901853536 1.0187829530343235
8.518300796591442 592.3941851874936 1.0161880232839344
8.523528351544858 594.2164217192559 1.017271723435141
8.528755906498274 590.9453725895471 1.0128924989818617
8.53398346145169 587.5843345494776 1.0092630873758437
8.539211016405106 586.1987927195123 1.0086291153433145
8.544438571358523 590.7195022698145 1.0131294812390674
8.549666126311939 591.0455475400905 1.0144324860740537
8.554893681265355 594.1263172675929 1.0172080230166265
8.560121236218771 593.3943825265401 1.0146748948613684
8.565348791172188 592.8021528356297 1.0124298477599407
8.570576346125604 596.8716268179611 1.014945156879611
8.57580390107902 598.4305116629583 1.0159314588418011
8.581031456032436 603.8143178532639 1.0211745807533392
8.586259010985852 605.2324985074666 1.022343835606548
8.591486565939269 611.5681744929741 1.028700323496338
8.596714120892685 616.0775708086722 1.0313282866310816
8.601941675846101 615.8140358335031 1.030089279160602
8.607169230799517 619.5985876714362 1.0322487772054068
8.612396785752933 623.7333505094094 1.0349830811973773
8.61762434070635 625.0685857491782 1.035787118907236
8.622851895659766 631.7602487626712 1.0402728337209386
8.628079450613182 641.7577135970035 1.0482684068142027
8.633307005566598 653.03648516088 1.0569654431662316
8.638534560520014 670.9357099405632 1.0715707931910048
8.64376211547343 689.1656257562043 1.086299882784713
8.648989670426847 706.3819012468838 1.0994040780654573
8.654217225380263 728.8734063368926 1.115926376339691
8.65944478033368 753.0719352357415 1.1336477924625665
8.664672335287095 778.1366475940778 1.1517822618081393
8.669899890240512 808.5986333902662 1.1743128507320246
8.675127445193928 841.9520155976525 1.197689466940927
8.680355000147344 873.3995060496335 1.220025792945669
8.68558255510076 893.9200167614418 1.2331195412286122
8.690810110054176 906.7139118337208 1.241671336566715
8.696037665007593 904.4040024305424 1.2386295325251286
8.701265219961009 901.8683392065732 1.236150212506082
8.706492774914425 893.5141588121414 1.2299682007260004
8.711720329867841 877.7161380141822 1.2190020674873627
8.716947884821257 857.3777200823612 1.2041421460525743
8.722175439774674 834.0766511748838 1.1874347341692086
8.72740299472809 808.2816016667949 1.168030962999398
8.732630549681506 790.7981691638455 1.155972478037417
8.737858104634922 776.1281420180521 1.1453157161806535
8.743085659588338 764.077132715012 1.1367450014316836
8.748313214541755 755.400823657589 1.1308984298981077
8.75354076949517 749.6251969824432 1.127042910772195
8.758768324448587 746.3567418385873 1.1248542740959937
8.763995879402003 742.9619803703473 1.1225365721279472
8.76922343435542 733.6010942753968 1.1134362772043709
8.774450989308836 726.1005651835222 1.105926845114374
8.779678544262252 717.260812262599 1.0972423882186886
8.784906099215668 708.6828711486004 1.0899899545138192
8.790133654169084 703.4829687313742 1.0861344953357608
8.7953612091225 695.4548400732119 1.0801764016284185
8.800588764075917 687.6343860948552 1.074020848023324
8.805816319029333 682.8180327443612 1.0704852354058123
8.811043873982749 680.7904308166644 1.0686406229028258
8.816271428936165 673.0469216918065 1.0617283796677652
8.821498983889581 669.7903554339746 1.0590256780083898
8.826726538842998 665.4854355925654 1.0559622617833446
8.831954093796414 661.0709732324992 1.053010466878107
8.83718164874983 661.1259553350494 1.0521107674665582
8.842409203703246 657.3434980121782 1.0485275506057483
8.847636758656662 654.5105851948994 1.0446838521314494
8.852864313610079 659.4850304486627 1.0479570958141642
8.858091868563495 663.3655195243421 1.050406205263534
8.863319423516911 667.6886977683234 1.0543384656123975
8.868546978470327 669.7427332607631 1.0563609965266845
8.873774533423743 669.2614197691659 1.055288763951893
8.87900208837716 668.863406819573 1.0545390825520016
8.884229643330576 669.8742539402491 1.054673712067036
8.889457198283992 675.3972164697345 1.0594844789599527
8.894684753237408 675.790408285167 1.0590897200565264
8.899912308190824 676.6989560058801 1.0599246470127555
8.90513986314424 678.4291008225644 1.0600669365562625
8.910367418097657 681.8810781944004 1.0614303685818818
8.915594973051073 691.9397779978946 1.0684502448389026
8.92082252800449 706.5650626071181 1.0791496343674882
8.926050082957905 716.901807227357 1.0873527674851635
8.931277637911322 725.2318167327473 1.0934189301754396
8.936505192864738 728.8653945083855 1.094079590119045
8.941732747818154 729.928921531652 1.093891721117757
8.94696030277157 736.3112558137746 1.0980625424669437
8.952187857724986 745.2690821007114 1.1045759960928512
8.957415412678403 756.0862780337726 1.1135074263881546
8.962642967631819 768.5561158783369 1.1223205441017827
8.967870522585235 780.3156598188629 1.1310204394554533
8.973098077538651 790.4520212557844 1.136375315770396
8.978325632492067 796.5465413651993 1.1406851515289766
8.983553187445484 801.6182877899807 1.1432511711336246
8.9887807423989 811.5744919727789 1.1496347083349339
8.994008297352316 819.8252804071554 1.1554609356273668
8.999235852305732 826.3308365506272 1.1612271552275129
9.004463407259149 832.9695692158222 1.1660109205143632
9.009690962212565 841.5234721631467 1.17198769346383
9.014918517165981 851.1428710738267 1.1779344846092767
9.020146072119397 858.6472870998006 1.1827954833482872
9.025373627072813 865.6934208396032 1.186765860249134
9.03060118202623 873.2213743490366 1.1907643943817563
9.035828736979646 885.2553631707855 1.1988844794205369
9.041056291933062 900.9771804445581 1.208897263964693
9.046283846886478 916.786880461935 1.219070998225949
9.051511401839894 927.4096817274783 1.2258724353947419
9.05673895679331 946.8722392147371 1.238142945776262
9.061966511746727 972.4801137718621 1.2550453895210936
9.067194066700143 997.5066288143571 1.2709604240559305
9.07242162165356 1029.584870415451 1.289526042218241
9.077649176606975 1054.8876664142085 1.3037499111436002
9.082876731560392 1079.669203082265 1.3184716599835122
9.088104286513808 1114.6389025839383 1.340803051794815
9.093331841467224 1151.4470907959017 1.3629043411299924
9.09855939642064 1186.3916012717852 1.3829232026281413
9.103786951374056 1219.6684958628257 1.4004451205983275
9.109014506327473 1242.301250108739 1.4121559669500392
9.114242061280889 1255.2056271570975 1.4198213237980815
9.119469616234305 1259.3305101626984 1.42119908875678
9.124697171187721 1249.6467698634133 1.4151153296984023
9.129924726141137 1231.5401946240065 1.4042799385158398
9.135152281094554 1204.2171402375564 1.3880039706156273
9.14037983604797 1178.8182698421676 1.3735988370644638
9.145607391001386 1157.9591992543467 1.3605252378487913
9.150834945954802 1138.6426465924883 1.348733436615717
9.156062500908218 1132.817538339728 1.3457383134530667
9.161290055861635 1135.7840050273821 1.3581072937866214
9.16651761081505 1153.250285901362 1.3758216980200002
9.171745165768467 1181.5654643285363 1.3981792715639818
9.176972720721883 1205.8719084587976 1.415618657629108
9.1822002756753 1219.6663524121352 1.4275902516716867
9.187427830628716 1232.1482167680836 1.4383920982626504
9.192655385582132 1232.0672125741735 1.4418173382231787
9.197882940535548 1238.4910680894798 1.4489521718611216
9.203110495488964 1236.668705740179 1.4503481084953207
9.20833805044238 1240.0636303578349 1.4554712786942832
9.213565605395797 1250.471764232559 1.4632866639863629
9.218793160349213 1269.5008372449106 1.476963635786147
9.224020715302629 1306.841806215785 1.4992160071521188
9.229248270256045 1362.3429401427652 1.5315714478745162
9.234475825209461 1428.8123667458224 1.5707122247126528
9.239703380162878 1507.4137289891307 1.6164864777398191
9.244930935116294 1596.0439025253693 1.6649502688715152
9.25015849006971 1683.8258461997611 1.7130401806679871
9.255386045023126 1763.665818573914 1.7544190408635159
9.260613599976542 1814.7301971848099 1.7814596242059242
9.265841154929959 1818.7059054434433 1.785580006384343
9.271068709883375 1769.896937550031 1.7619448604512884
9.276296264836791 1680.734204906482 1.719071867876162
9.281523819790207 1557.2316108548303 1.6562015513708344
9.286751374743623 1405.490936344473 1.5740835450168162
9.29197892969704 1264.1106743722178 1.4950621831188642
9.297206484650456 1142.4303426865174 1.421724925245205
9.302434039603872 1041.7075283934855 1.358850253077541
9.307661594557288 962.6905419276019 1.3083135218336375
9.312889149510704 910.8107389435647 1.2755534515693476
9.31811670446412 873.7515409321169 1.2509357138244375
9.323344259417537 851.5697798251433 1.2368417077508735
9.328571814370953 839.3508736917746 1.2292168878489096
9.33379936932437 828.4861721183447 1.2219435558778855
9.339026924277785 815.4992943645126 1.212662086861751
9.344254479231202 806.2970551030614 1.2056618570517512
9.349482034184618 799.4281796555332 1.2009902768944873
9.354709589138034 793.8062743579857 1.198327050439843
9.35993714409145 782.828153509797 1.1900991878819511
9.365164699044866 772.5670843730784 1.1833348797021972
9.370392253998283 763.4697032314696 1.1779445665672306
9.375619808951699 757.5254292527289 1.1749642130118283
9.380847363905115 754.5434022351723 1.1731015720575775
9.386074918858531 748.5984250319221 1.1685107170985822
9.391302473811947 747.5876539249218 1.1683490674589365
9.396530028765364 747.9225816780714 1.1693834417646098
9.40175758371878 752.3041640032374 1.1742587790215713
9.406985138672196 753.4495999712516 1.175595884059583
9.412212693625612 751.7784690070603 1.173230211544534
9.417440248579029 747.7267434376271 1.1580076037091367
9.422667803532445 744.6521169295318 1.149306708814577
9.427895358485861 743.5340166274441 1.1449270323345633
9.433122913439277 740.0581365494903 1.1387163420449844
9.438350468392693 735.7774379436515 1.1318301209876231
9.44357802334611 736.5303829087882 1.1300672524702737
9.448805578299526 740.5214154662023 1.131637469287818
9.454033133252942 749.9885894729239 1.1375816142920299
9.459260688206358 753.3144012070136 1.1380894387987965
9.464488243159774 755.3917913713133 1.1376498268376154
9.46971579811319 754.3947361107759 1.1349841075548532
9.474943353066607 748.7094666267295 1.1290976919570916
9.480170908020023 748.8835468672703 1.1280808421100579
9.48539846297344 746.4307302053672 1.1245451311206773
9.490626017926855 746.5314121405373 1.122443181877134
9.495853572880272 749.7752376384635 1.1237097652312673
9.501081127833688 755.2468187818936 1.1269286775111342
9.506308682787104 761.3965248183797 1.1314877971639095
9.51153623774052 766.8777331795737 1.1345419033134914
9.516763792693936 769.2697693655313 1.135105110255795
9.521991347647353 768.9140584547212 1.1326456480043434
9.527218902600769 769.2097389172646 1.132097697192314
9.532446457554185 769.7197283743749 1.131780526237289
9.537674012507601 768.3674633292003 1.1299807310100185
9.542901567461017 772.2615568245731 1.1319480181746449
9.548129122414434 776.4106387871807 1.1344162078411613
9.55335667736785 778.5596334518947 1.1347760501405944
9.558584232321266 778.9245150998148 1.1342819139015254
9.563811787274682 783.5254348935808 1.1373957014032976
9.569039342228098 785.2808628919227 1.1379891244535805
9.574266897181515 783.7004060428959 1.1359334981665659
9.57949445213493 787.4042617622899 1.1374928372780178
9.584722007088347 784.5291503089041 1.1340267204520902
9.589949562041763 783.3958357927476 1.1324670930249434
9.59517711699518 781.8185259657085 1.1302082369290805
9.600404671948596 786.5565126086916 1.133724652468235
9.605632226902012 787.1121696790773 1.133485751999585
9.610859781855428 785.7709323691597 1.1313127172465098
9.616087336808844 779.3334443571713 1.1253863801536412
9.62131489176226 775.9387938875449 1.1218660337775934
9.626542446715677 770.3461422411674 1.1164347952213625
9.631770001669093 769.8064697729735 1.1168341192505722
9.636997556622509 766.9615967488809 1.113858810873246
9.642225111575925 764.729989723312 1.1115723799693502
9.647452666529341 761.8334033150296 1.1079495371720585
9.652680221482758 758.9462329336314 1.105837368385465
9.657907776436174 759.5819557932821 1.1051327328897018
9.66313533138959 760.1536021725187 1.1052143860932855
9.668362886343006 763.9737884990436 1.1080851524651592
9.673590441296422 760.8441481465976 1.1058751781703586
9.678817996249839 758.4976798431038 1.1026581101256647
9.684045551203255 754.4446238704767 1.0989560396630194
9.689273106156671 754.5205496316629 1.0977754244608628
9.694500661110087 754.9617796919321 1.0970472357866352
9.699728216063503 754.6949862848466 1.0966816129575152
9.70495577101692 751.9570302072782 1.094523027632239
9.710183325970336 752.9394555929929 1.095331607821874
9.715410880923752 753.149884879111 1.0949021317005485
9.720638435877168 755.6020747139353 1.0958215478478377
9.725865990830584 755.6666403758469 1.0957914024876991
9.731093545784 749.4097500615323 1.090157580032165
9.736321100737417 749.991524458619 1.090074500314912
9.741548655690833 751.0562842502411 1.0904003193005722
9.74677621064425 749.3367789366316 1.0877333690841529
9.752003765597665 749.8661445035556 1.0876721281813169
9.757231320551082 743.4288743035278 1.082992479155117
9.762458875504498 739.6821585412764 1.0800645141761698
9.767686430457914 741.1293559962264 1.08102456166441
9.77291398541133 744.3238555943287 1.0825434803501952
9.778141540364746 744.5062907476014 1.0798433023936271
9.783369095318163 743.0947718448884 1.07785844483096
9.788596650271579 740.8349560861574 1.0754941494618215
9.793824205224995 742.4539393902089 1.0768680289026027
9.799051760178411 745.3465018808029 1.0779070832152706
9.804279315131827 745.0868379104638 1.0777983514356153
9.809506870085244 743.4228505176208 1.0771573653786013
9.81473442503866 743.713339719585 1.0769473703388697
9.819961979992076 749.6133195442238 1.0799990636792134
9.825189534945492 752.3561047410338 1.0810867920000888
9.830417089898909 760.4170919114414 1.0864408766445577
9.835644644852325 763.0049064248941 1.0871775389505438
9.840872199805741 767.3831820728275 1.0891471574603118
9.846099754759157 771.9371476784621 1.0922951885171543
9.851327309712573 776.6285121550067 1.0948273343865274
9.85655486466599 777.285895359644 1.0948045611227806
9.861782419619406 779.3541996725914 1.0960758800426107
9.867009974572822 788.7294430791624 1.1015655844201082
9.872237529526238 798.4017687727859 1.1075959678561755
9.877465084479654 805.506644934794 1.1125566296384701
9.88269263943307 815.7394152964835 1.1199286890946962
9.887920194386487 818.8212764707636 1.1215085887618224
9.893147749339903 823.8558382763566 1.1246702902996735
9.89837530429332 826.0849294028523 1.1253569824098673
9.903602859246735 828.8247863079835 1.126671937985619
9.908830414200152 832.942814851246 1.1289677582602973
9.914057969153568 837.1361314166165 1.1307480235106875
9.919285524106984 839.8354790595928 1.1322554785318357
9.9245130790604 839.0940775786868 1.1301274728340627
9.929740634013816 834.8670541943229 1.1263903648179838
9.934968188967233 833.5808997485145 1.1251592274399536
9.940195743920649 829.7991567532893 1.122972241144286
9.945423298874065 827.7206623329915 1.1218569843140263
9.950650853827481 823.0428864902208 1.1183136880138649
9.955878408780897 820.3936707238831 1.1159560889618318
9.961105963734314 817.712537185431 1.1140276320897777
9.96633351868773 812.9909881568295 1.1106024003110548
9.971561073641146 801.8918734392347 1.1012446383624503
9.976788628594562 798.3680919014882 1.097820280154976
9.982016183547978 793.1023210998953 1.094004758855048
9.987243738501395 793.2799045408817 1.0942833247534827
9.99247129345481 786.0428599091513 1.0888076198041867
9.997698848408227 779.0739618544629 1.083132606275177
10.002926403361643 772.3827090531989 1.0765759192675834
10.00815395831506 762.9230177755617 1.0693444371672545
10.013381513268476 754.1667151260934 1.0628294878193412
10.018609068221892 748.1934972158075 1.0592697781223552
10.023836623175308 743.6808538946872 1.056112784907742
10.029064178128724 744.7973847875631 1.0568304317587203
10.03429173308214 743.802455452388 1.0564444778320279
10.039519288035557 746.8736971077218 1.0584029983619963
10.044746842988973 749.1873267038436 1.0595103650703726
10.049974397942389 747.370864700367 1.0575617570291465
10.055201952895805 746.5050401877032 1.0567470455567276
10.060429507849221 745.866970247293 1.0557571582761036
10.065657062802638 741.7552847565901 1.0524437248201906
10.070884617756054 745.4407707997697 1.0548551431810702
10.07611217270947 745.2279744656767 1.055359862318177
10.081339727662886 750.752792133734 1.0588869249388966
10.086567282616302 751.7731574301985 1.0595376706530637
10.091794837569719 750.271667076417 1.056067883204668
10.097022392523135 758.2236009006226 1.0602175501016744
10.102249947476551 765.3814845495191 1.0652311311481744
10.107477502429967 770.7936908699221 1.069176812473487
10.112705057383383 767.9820178891603 1.066782476884063
10.1179326123368 759.1668571826125 1.061063305109448
10.123160167290216 756.2346383620528 1.060280459562758
10.128387722243632 747.6336972566767 1.0542289872952149
10.133615277197048 739.8903912317634 1.0475023200525653
10.138842832150464 736.0994803945509 1.0429827544533363
10.14407038710388 731.4616343583067 1.0394812233075346
10.149297942057297 732.1837427312688 1.0401982649068602
10.154525497010713 726.8472090450849 1.036812751706567
10.15975305196413 723.2527369425575 1.0340771660087913
10.164980606917545 720.0498867204259 1.0309377631307273
10.170208161870962 719.5572606806292 1.0296678524704512
10.175435716824378 721.7633626692497 1.0311403074183378
10.180663271777794 718.3556662268708 1.0273990058225646
10.18589082673121 717.5032433146575 1.026432778734803
10.191118381684626 710.3983443698388 1.0214331296348484
10.196345936638043 705.2498961858169 1.017406747590417
10.201573491591459 702.1151090232203 1.0150029710292774
10.206801046544875 697.9195845813882 1.011844513061974
10.212028601498291 702.2213517909181 1.0149186403944337
10.217256156451707 704.7939342820445 1.016659057495495
10.222483711405124 707.3798223888068 1.0187888906603981
10.22771126635854 707.9072954947834 1.0186584627184527
10.232938821311956 708.7669719083052 1.019412118189785
10.238166376265372 708.9438800556055 1.0189429036135194
10.243393931218788 709.1567817185771 1.0194592704504772
10.248621486172205 704.3267757898825 1.0157979367643728
10.253849041125621 705.5993723215211 1.0162499962373166
10.259076596079037 703.0952156220776 1.0145999885220849
10.264304151032453 700.7047760998952 1.012926978610176
10.26953170598587 700.6877550362898 1.0122366558806937
10.274759260939286 704.9237981204282 1.0147585864024655
10.279986815892702 712.1962820964736 1.0196688135428003
10.285214370846118 717.7609545524886 1.0227188424887363
10.290441925799534 719.9846639190466 1.0233444717938702
10.29566948075295 721.7606049109498 1.0244095262749904
10.300897035706367 724.398827906514 1.0252988099473246
10.306124590659783 734.1260859170865 1.0318274260473066
10.3113521456132 741.0082056158444 1.0364164856194737
10.316579700566615 752.9042196616136 1.045585845204504
10.321807255520032 756.0526640156038 1.047252587857878
10.327034810473448 760.6346785234172 1.0500591573106945
10.332262365426864 767.5477658456269 1.0536781067850272
10.33748992038028 781.4443498047658 1.062697760165566
10.342717475333696 794.2035420340101 1.0710686475754752
10.347945030287113 812.7915022857181 1.0829625850289752
10.353172585240529 830.3329938022649 1.094628665481247
10.358400140193945 841.2482076679939 1.100729743260419
10.363627695147361 849.1559855433438 1.1048052118913165
10.368855250100777 857.0507528429457 1.1098976990210085
10.374082805054194 857.3601469405544 1.1096964352735157
10.37931036000761 852.7151850868694 1.1059210943782636
10.384537914961026 843.4520060431562 1.0997426773247891
10.389765469914442 835.0475537210035 1.0934258006945092
10.394993024867858 829.2926303274722 1.0896912189531864
10.400220579821275 820.2299768342801 1.0838550320008975
10.40544813477469 809.0088378483429 1.0753907553112203
10.410675689728107 800.7777248265286 1.069553175944956
10.415903244681523 794.6888712397412 1.0653178245139443
10.42113079963494 793.8532566167435 1.063909574481726
10.426358354588356 794.1116289732407 1.063869455603814
10.431585909541772 794.8504868973702 1.0645265693721753
10.436813464495188 798.645922559925 1.0687802369423869
10.442041019448604 795.2224698100209 1.0662785248949112
10.44726857440202 789.1842583139124 1.0608578183234243
10.452496129355437 778.2518592698871 1.0522114514357432
10.457723684308853 769.2488376116967 1.0460880445859133
10.462951239262269 757.0760011512855 1.0372125790988536
10.468178794215685 745.2404037215608 1.028761845560167
10.473406349169101 728.8603049628434 1.0172932855348062
10.478633904122518 717.2241849039495 1.0080759005906832
10.483861459075934 708.4167733949959 1.0017425770562904
10.48908901402935 698.9581401771894 0.9948056914763458
10.494316568982766 692.4966822278197 0.9903397400433026
10.499544123936182 685.0407249902623 0.9848817342589853
10.504771678889599 678.6413018581825 0.9804726832011544
10.509999233843015 673.4867317396431 0.9764421247559211
10.515226788796431 673.0451245903657 0.9756656610323438
10.520454343749847 668.5927488638482 0.9715799779703898
10.525681898703263 668.7491875738513 0.9717522310876371
10.53090945365668 666.2931989568402 0.9698114135235572
10.536137008610096 666.4980608007803 0.9708060862819089
10.541364563563512 665.0773501839636 0.9693938940949017
10.546592118516928 661.4376831335309 0.9662954074477333
10.551819673470344 656.4871602743766 0.96121518584439
10.55704722842376 654.0339715245464 0.9592989512911185
10.562274783377177 650.6173116643648 0.9564860104892252
10.567502338330593 649.7902869923621 0.9565633355168973
10.57272989328401 648.5333934475376 0.9553007019830697
10.577957448237425 648.122112083652 0.9547898783745566
10.583185003190842 648.0288859989554 0.9545614555521771
10.588412558144258 648.005547706559 0.9535475786377057
10.593640113097674 647.4927874702971 0.9531842442016634
10.59886766805109 647.8337808800178 0.9522525950003266
10.604095223004506 643.5542478236512 0.9486145475746235
10.609322777957923 643.0692601030917 0.9484707604857998
10.614550332911339 642.1409571182576 0.9461027803518401
10.619777887864755 644.7895620494835 0.9474776370693061
10.625005442818171 649.502109401104 0.9512656752838814
10.630232997771587 650.8549183604044 0.9523915240103369
10.635460552725004 655.2930332216791 0.9555603248296508
10.64068810767842 663.405693705239 0.9611751788278731
10.645915662631836 672.2737795746037 0.9675511444863485
10.651143217585252 679.1750413896184 0.9725499009586721
10.656370772538668 681.9711849423229 0.9739053189328224
10.661598327492085 687.3635540447335 0.97702006172547
10.666825882445501 696.4790196041548 0.9834303690123588
10.672053437398917 702.1738439966599 0.9864309829386648
10.677280992352333 711.0383525996839 0.992790779886397
10.68250854730575 710.7302506142877 0.9926780024900308
10.687736102259166 711.6715766387048 0.993323736235603
10.692963657212582 710.3160552198053 0.9921743375511091
10.698191212165998 707.821429438284 0.9901796651326833
10.703418767119414 701.9899516671883 0.9840598105270247
10.70864632207283 696.2186703046498 0.9797247844036061
10.713873877026247 690.5013945963586 0.9752381556369645
10.719101431979663 681.5524529200533 0.9685235666777965
10.72432898693308 676.2088029843908 0.9646348504891711
10.729556541886495 670.6037338395035 0.9607253697628488
10.734784096839912 672.4726743792588 0.962825918008652
10.740011651793328 668.7078205414563 0.959905220382593
10.745239206746744 662.7032672510363 0.9548680701442048
10.75046676170016 657.7005591976451 0.9507398641947729
10.755694316653576 651.8694880931405 0.9463009817883166
10.760921871606993 652.1688120553185 0.9458436499319145
10.766149426560409 656.4783781187276 0.948665424209976
10.771376981513825 654.2203818557315 0.9465144009932498
10.776604536467241 653.9550510630945 0.9462527055311195
10.781832091420657 657.1021315270942 0.9480596183516868
10.787059646374074 660.73077518855 0.9505388774879318
10.79228720132749 664.9653485515835 0.9518978436264379
10.797514756280906 671.4626326328732 0.9560052131657109
10.802742311234322 684.1264140650057 0.9652794318765542
10.807969866187738 705.9563448116941 0.9820450627053682
10.813197421141155 725.7498908605935 0.9951794899927717
10.81842497609457 752.6109617298896 1.0130731387874619
10.823652531047987 790.5305436672029 1.036936290775845
10.828880086001403 850.6245971909098 1.075254671192109
10.83410764095482 925.9606209751264 1.1217574313087626
10.839335195908236 1024.9136527773742 1.179419721430329
10.844562750861652 1121.570350152038 1.2337425641164625
10.849790305815068 1198.6708468853565 1.2742093739318738
10.855017860768484 1243.6264469745636 1.29679677142496
10.8602454157219 1245.1697414364887 1.2977158316743111
10.865472970675317 1207.4878590629585 1.2775610369353816
10.870700525628733 1140.903238926154 1.2415770143322788
10.875928080582149 1063.678683091796 1.1988734673823278
10.881155635535565 978.2505867328842 1.149103025314881
10.886383190488981 901.3610412097903 1.1028449014758797
10.891610745442398 842.4711730970092 1.0663854000270394
10.896838300395814 796.5602032902426 1.0365917939101341
10.90206585534923 764.6120182615988 1.015350332598182
10.907293410302646 745.5451088704172 1.0021799407532463
10.912520965256062 728.5325417824865 0.9901554030985483
10.917748520209479 715.3770214928423 0.9811297952252402
10.922976075162895 703.025613084656 0.9722661684555772
10.928203630116311 693.7750946145147 0.9651480009496216
10.933431185069727 691.4096605663019 0.9633140301890539
10.938658740023143 691.2623541581311 0.9624983327929723
10.94388629497656 690.6762319574063 0.962293655199742
10.949113849929976 686.4106586173258 0.9593930717280453
10.954341404883392 686.505223294323 0.9597672547013594
10.959568959836808 682.3078943151817 0.9569022749528171
10.964796514790224 680.9685239087179 0.9556038945365963
10.97002406974364 680.2501226069413 0.9567901735334932
10.975251624697057 675.9269256221298 0.9562358893417853
10.980479179650473 671.8980895166991 0.9551674323429941
10.98570673460389 666.5109923870737 0.9525651143046014
10.990934289557305 664.1645651668036 0.951710455050987
10.996161844510722 658.1068074679318 0.9483530928848792
11.001389399464138 653.3710855276156 0.9458007349655098
11.006616954417554 646.4024641968066 0.9412922700267511
11.01184450937097 636.7467429031396 0.9353559094528142
11.017072064324386 632.7754754748931 0.9328321310357738
11.022299619277803 629.7460742886667 0.9310976530423387
11.027527174231219 626.9731777473196 0.9293408792656125
11.032754729184635 626.0874369305717 0.928962273652254
11.037982284138051 620.2652385279824 0.9252509419047131
11.043209839091467 613.427194430589 0.9208774857675386
11.048437394044884 611.4054259242932 0.9203449849844152
11.0536649489983 609.5984411492298 0.9194278895929217
11.058892503951716 604.364341037638 0.9156440352361225
11.064120058905132 603.3224364008161 0.9145492772006774
11.069347613858548 601.1074509893034 0.9131760900157782
11.074575168811965 599.1668732417772 0.9117737253845286
11.079802723765381 596.6078675770932 0.9098649044873088
11.085030278718797 595.0731716363355 0.9091789089647894
11.090257833672213 594.0958738898875 0.9086306835886763
11.09548538862563 596.3688130564093 0.9107204271247223
11.100712943579046 594.8963799685978 0.9102779414339374
11.105940498532462 587.5098221589562 0.9050340219610407
11.111168053485878 581.1612871505822 0.9001721658518687
11.116395608439294 572.2312825938635 0.8932250986378248
11.12162316339271 569.4814673379286 0.8909845546435279
11.126850718346127 567.9863442847314 0.8899256221733531
11.132078273299543 564.9372219649658 0.887764416847217
11.13730582825296 559.7344512331241 0.883719867346946
11.142533383206375 559.6121627044781 0.884023140556282
11.147760938159792 561.8444721831324 0.8858133719754391
11.152988493113208 562.1479717290939 0.8863318024885963
11.158216048066624 559.4557682233731 0.8845895525280905
11.16344360302004 552.006237373937 0.8787506494507484
11.168671157973456 544.9515881132444 0.8731193721906668
11.173898712926873 545.4713377954761 0.8738294815084187
11.179126267880289 541.516087988972 0.8706522269441137
11.184353822833705 545.1880359077494 0.873805562521505
11.189581377787121 538.8104490306418 0.8692244074099674
11.194808932740537 531.9964164683471 0.8640732228470769
11.200036487693954 525.7754989667378 0.8590455349857038
11.20526404264737 521.6534251400875 0.8554500723580063
11.210491597600786 525.2452051062028 0.8589195610295475
11.215719152554202 524.2980144646845 0.8586068049083825
11.220946707507618 525.4414648126796 0.8598442859775892
11.226174262461035 523.9222090266577 0.8582788683351115
11.23140181741445 523.1175371475548 0.8576007162091828
11.236629372367867 521.8810141194125 0.8562461244985068
11.241856927321283 518.7751982255865 0.8538387179010868
11.2470844822747 517.8193699820588 0.8537325489851423
11.252312037228116 518.4507647733319 0.8544491141590825
11.257539592181532 515.007706833757 0.8516301793828788
11.262767147134948 512.9560348777579 0.8501108152910437
11.267994702088364 511.58142786662074 0.8486987317106134
11.27322225704178 510.41716494184374 0.8478115959973348
11.278449811995197 510.83271202757953 0.8483763173533849
11.283677366948613 511.6524311123211 0.8488275143257681
11.288904921902029 512.2544854729377 0.8490132961484247
11.294132476855445 508.75518402490377 0.8455000014695306
11.299360031808861 507.8386353800803 0.8449624107888638
11.304587586762278 507.34093777390655 0.8440080328326924
11.309815141715694 509.6143872029424 0.8454221390209283
11.31504269666911 512.8260945440866 0.8477419071153882
11.320270251622526 515.3564346859567 0.8495624744418867
11.325497806575942 512.5800633938521 0.8467584878141275
11.330725361529359 512.0347955149023 0.8465952030847552
11.335952916482775 511.3306794120896 0.8457539292818499
11.341180471436191 509.72455663829084 0.8443897339864538
11.346408026389607 504.7129962667492 0.8399273585260401
11.351635581343023 503.27037091460835 0.8384091689514542
11.35686313629644 505.63545704079553 0.8407761982241858
11.362090691249856 504.9066244206541 0.8402050737993194
11.367318246203272 506.2947683751022 0.8417190814603667
11.372545801156688 506.56533365678723 0.8422343864436603
11.377773356110104 506.3853455677245 0.8413163409879209
11.38300091106352 508.44871817604314 0.84282612361269
11.388228466016937 509.6268128684245 0.8436668226009479
11.393456020970353 509.02232329653356 0.8427040147554176
11.39868357592377 505.60080258263145 0.8399385200932794
11.403911130877185 504.06519358513 0.8392713453467028
11.409138685830602 502.2529235577992 0.838161376257792
11.414366240784018 502.42122409398377 0.8385306985556195
11.419593795737434 505.55853526123263 0.8409035912314764
11.42482135069085 507.4278902094945 0.8420592254980287
11.430048905644266 509.59479290230865 0.8437604117298368
11.435276460597683 510.4492512466692 0.8445383462274388
11.440504015551099 512.3429684553017 0.8466241516552798
11.445731570504515 515.7133153766415 0.8493468050489129
11.450959125457931 519.9649157534127 0.8521718584191125
11.456186680411347 525.6419302074336 0.8567691097541453
11.461414235364764 528.2574319253142 0.8586524440524678
11.46664179031818 524.600203584106 0.8558004001679062
11.471869345271596 527.3759994569882 0.858339267568653
11.477096900225012 529.1388582522428 0.8607188042424238
11.482324455178428 534.5853300679241 0.8729742491238697
11.487552010131845 540.2701413373682 0.880519948203468
11.49277956508526 540.6567630942021 0.8825270969196393
11.498007120038677 541.5153860972941 0.8847091171309844
11.503234674992093 541.2713227983327 0.8849181774192124
11.50846222994551 542.09347333741 0.8867295299619755
11.513689784898926 543.4091958026439 0.8889818456037473
11.518917339852342 545.001816921702 0.8909438839509268
11.524144894805758 540.8437338815996 0.8885526313346199
11.529372449759174 533.6498374506991 0.8834400846958186
11.53460000471259 528.7399987939864 0.8801429893641771
11.539827559666007 523.4042109017566 0.876915129801094
11.545055114619423 527.5084569726121 0.8811170816865129
11.550282669572839 526.5245539514349 0.8811056086572427
11.555510224526255 523.4617432217121 0.8793565694914811
11.560737779479672 517.734354850328 0.8746998079673838
11.565965334433088 514.5713677153384 0.87239821648147
11.571192889386504 511.4952012041608 0.8708045343649121
11.57642044433992 509.65867933347243 0.8699954731889855
11.581647999293336 512.599622742886 0.8731627337871576
11.586875554246753 512.7649556403642 0.8738934206738991
11.592103109200169 511.47413912756036 0.873387082760029
11.597330664153585 509.21356527931636 0.8724710568420879
11.602558219107001 502.33790359122224 0.8671082577008989
11.607785774060417 496.9733492789608 0.8626274918994196
11.613013329013834 496.751405613452 0.86317793770964
11.61824088396725 488.7606334626476 0.857117082336858
11.623468438920666 483.14631666524775 0.8524373352973464
11.628695993874082 479.0011099412304 0.8493036214291204
11.633923548827498 474.6296518401655 0.8460055691299868
11.639151103780915 473.0337391272742 0.8449811592651184
11.64437865873433 470.7269796280158 0.8437153589969458
11.649606213687747 465.7354064470837 0.8401394277489239
11.654833768641163 457.2718920754696 0.8327788567476923
11.66006132359458 452.9473708387416 0.8293463284083181
11.665288878547996 454.1149508347356 0.8309460673178496
11.670516433501412 452.38800649050756 0.8296170643786273
11.675743988454828 451.73003151860365 0.8301607046077156
11.680971543408244 452.4460507930831 0.830613767868582
11.68619909836166 449.6989187938693 0.8276074795012452
11.691426653315077 449.094314213528 0.8280099621762423
11.696654208268493 446.3864141349331 0.8258660808835022
11.701881763221909 440.52996860494983 0.8216141241918999
11.707109318175325 441.4011527545555 0.8232487826533453
11.712336873128741 441.86561751170916 0.8235127679105586
11.717564428082158 443.70064927460527 0.8257436492945512
11.722791983035574 443.2433368147357 0.8255484280827248
11.72801953798899 441.6030489424582 0.8242264604240394
11.733247092942406 442.20474016422423 0.8249885609734601
11.738474647895822 441.3621796742091 0.8243341714923805
11.743702202849239 438.47619760813615 0.8224583504131168
11.748929757802655 435.54162881537144 0.8204491230696053
11.754157312756071 436.4320932905291 0.8221773510896985
11.759384867709487 439.2990088994097 0.8266705776098576
11.764612422662903 444.1132746418895 0.8309551537945938
11.76983997761632 446.1240673065682 0.8320114886934836
11.775067532569736 445.59539186753966 0.8313635895570791
11.780295087523152 451.49011395157606 0.8365271969730512
11.785522642476568 454.46775096360756 0.8390465118255279
11.790750197429984 456.68873183248473 0.8413836251709175
11.7959777523834 459.5439970202859 0.8430800353836786
11.801205307336817 462.3449327528782 0.8449283868182462
11.806432862290233 467.27722039949833 0.8492516256137844
11.81166041724365 473.87262751765746 0.8549510517571874
11.816887972197065 476.65822915390424 0.8574514028331458
11.822115527150482 479.74506267302377 0.8599290391064488
11.827343082103898 479.8443363470077 0.8599279129020353
11.832570637057314 479.26207363268315 0.8594382437368873
11.83779819201073 478.1731306148763 0.8588072929251914
11.843025746964146 471.5313333511037 0.8532413258744262
11.848253301917563 467.80052746589496 0.8499367744513922
11.853480856870979 462.0588047401956 0.8453049556736411
11.858708411824395 456.78960277106984 0.8403233588476222
11.863935966777811 455.0559267313806 0.8391987158517473
11.869163521731227 456.7233159950324 0.8418228702930083
11.874391076684644 459.33301909375865 0.8445899713713885
11.87961863163806 455.4968624087977 0.8416830737490499
11.884846186591476 455.0752306015889 0.8409819499429304
11.890073741544892 450.49538965758524 0.8362089888443832
11.895301296498308 454.6021952977012 0.8400151403291742
11.900528851451725 457.883828865095 0.8430133410246831
11.90575640640514 461.62701602220005 0.8467188767749336
11.910983961358557 465.24510705358466 0.8504017761557935
11.916211516311973 469.4983415386279 0.8546342457823276
11.92143907126539 470.27887137071565 0.8561093149203031
11.926666626218806 471.9434607269536 0.8580110990923808
11.931894181172222 473.2609203656286 0.8588788457197559
11.937121736125638 472.88288961439633 0.8591432279212531
11.942349291079054 474.4025120423998 0.8604985587480456
11.94757684603247 472.37479401689933 0.8583200638895216
11.952804400985887 472.14410891952224 0.8586984463214237
11.958031955939303 474.07935021575094 0.8612133157704494
11.963259510892719 474.2642116234223 0.8620014621656049
11.968487065846135 474.182197257747 0.8623435022008901
11.973714620799552 473.6290987569502 0.8619929197408742
11.978942175752968 473.5572018638963 0.8613810837225625
11.984169730706384 473.09372461265053 0.8612290565472615
11.9893972856598 472.3382004202274 0.8606030341240403
11.994624840613216 468.23304273861373 0.856754644144794
11.999852395566633 464.46743729500463 0.8540982852414252
12.005079950520049 463.2964361060352 0.8530773741393962
12.010307505473465 467.28295543773345 0.8573018813469664
12.015535060426881 473.9819315390126 0.8636773462265125
12.020762615380297 482.560917477979 0.8711263681456795
12.025990170333714 491.47648844279826 0.8790581235011822
12.03121772528713 499.7380170081561 0.8863840748624106
12.036445280240546 512.552293430654 0.897514019331306
12.041672835193962 527.9984774664973 0.9114869814948903
12.046900390147378 548.512462832518 0.9293982513863831
12.052127945100795 578.7174927605743 0.9548230224206573
12.05735550005421 619.9528981434111 0.9882629144272337
12.062583055007627 671.758931045497 1.0288678164305156
12.067810609961043 738.1387861679552 1.078522263145101
12.07303816491446 809.0321809737774 1.1294291680585753
12.078265719867876 891.425636504713 1.1858518712696544
12.083493274821292 978.3884628086655 1.2425064093712679
12.088720829774708 1062.4897511447375 1.295379618592886
12.093948384728124 1131.102859120302 1.3367005215201009
12.09917593968154 1170.624857152752 1.3601138783970497
12.104403494634957 1175.6228566917416 1.3637089751490683
12.109631049588373 1148.1325122366814 1.347493198782104
12.114858604541789 1095.4100998334952 1.316540440309018
12.120086159495205 1031.2269035160487 1.2781206938900294
12.125313714448621 959.6497233015264 1.2328061355374151
12.130541269402038 888.3949613847651 1.1866659047065344
12.135768824355454 825.583925679417 1.1443188908296753
12.14099637930887 764.6741849128044 1.101141549501681
12.146223934262286 713.3294347810537 1.0641378997170905
12.151451489215702 669.5042438597349 1.0310545611528414
12.156679044169119 627.3536461815562 0.9980948702201909
12.161906599122535 597.5021365708895 0.9747037810567574
12.167134154075951 569.6975460526862 0.9517541668421905
12.172361709029367 542.6678933191446 0.9292914843133637
12.177589263982783 522.6893957235222 0.9128074987775391
12.1828168189362 503.98540235793587 0.8962866692382537
12.188044373889616 487.71273835842936 0.8825883752775391
12.193271928843032 474.6189337604833 0.8712104204406158
12.198499483796448 464.5703658160259 0.8618873820016414
12.203727038749864 455.77114837070656 0.8550184436354646
12.20895459370328 450.75044331929826 0.8503495621283123
12.214182148656697 445.82993640812913 0.8459664319216895
12.219409703610113 440.35579499904026 0.8416576346128076
12.22463725856353 438.0916317776752 0.8388091555183254
12.229864813516945 432.2599708641486 0.8336166206125794
12.235092368470362 431.24822163584264 0.8329862420639292
12.240319923423778 431.04232771387433 0.8333582066282889
12.245547478377194 429.37949331786234 0.8325868136525318
12.25077503333061 432.1438689358412 0.8353901507127047
12.256002588284026 429.3327839595362 0.8320165532494629
12.261230143237443 426.530172033397 0.8296628812177865
12.266457698190859 424.64924741395544 0.8275791303323337
12.271685253144275 425.07803215551934 0.8276688843546799
12.276912808097691 422.1856668757952 0.8247754267573868
12.282140363051107 418.64788229415336 0.8212665800816052
12.287367918004524 415.56126618076877 0.818711852424759
12.29259547295794 414.36925380189035 0.8185996560110672
12.297823027911356 416.1904076160882 0.8213400562177955
12.303050582864772 414.51109274868054 0.8205097115818893
12.308278137818188 415.96627634138065 0.8222689128976746
12.313505692771605 417.9784932154582 0.8276228268752968
12.31873324772502 419.68326170203574 0.8375423576313523
12.323960802678437 422.03429968625386 0.8437625260301247
12.329188357631853 419.71548816794945 0.8450185010004369
12.33441591258527 419.34708910986734 0.8479814228549348
12.339643467538686 418.7490495870334 0.8504487198544336
12.344871022492102 412.78157860390536 0.847860406175015
12.350098577445518 411.75001228202893 0.8492776140242928
12.355326132398934 406.83574381721036 0.8471159270359577
12.36055368735235 404.00935345982674 0.8463056380569539
12.365781242305767 400.5402430862371 0.8448085938892781
12.371008797259183 394.46293083764436 0.8404986576497264
12.376236352212599 391.8230380440154 0.8397056325380895
12.381463907166015 387.74138229354463 0.8381785315348218
12.386691462119432 384.628041837383 0.8368671247888847
12.391919017072848 381.91490755312054 0.8364097227176251
12.397146572026264 380.6698368802861 0.8369893794892483
12.40237412697968 379.8732302123657 0.837673900956625
12.407601681933096 380.17028880370987 0.8398753689083277
12.412829236886513 379.9349436085107 0.8412799380880526
12.418056791839929 381.21076481876037 0.8438521885341723
12.423284346793345 376.9448067249167 0.8404243893516667
12.428511901746761 374.6429900437835 0.8393969087627348
12.433739456700177 372.00573268137305 0.8382488226812461
12.438967011653594 371.86106311712405 0.8399966469486682
12.44419456660701 374.2116032822527 0.8431418185151593
12.449422121560426 375.2227081738392 0.8455097792176193
12.454649676513842 375.81082578121004 0.8478290967790679
12.459877231467258 373.0780352367201 0.8460306199395332
12.465104786420675 369.9727184897685 0.844079176159634
12.47033234137409 367.7287085352861 0.8424603435273275
12.475559896327507 364.91940790534926 0.8408078268883223
12.480787451280923 365.7021144496741 0.843358479590692
12.48601500623434 363.4442346108832 0.8422661298737886
12.491242561187756 365.9223649483305 0.8460784437858266
12.496470116141172 365.06087570881834 0.8455388530491598
12.501697671094588 364.8451776805737 0.8463831303986191
12.506925226048004 364.7919195052534 0.8468893787762358
12.51215278100142 360.74212106856487 0.8433233910807161
12.517380335954837 355.6876546171919 0.8380837865228111
12.522607890908253 356.8739355540863 0.841836796088829
12.527835445861669 353.3681938146087 0.8404248193103155
12.533063000815085 357.0002433312668 0.8459220277345838
12.538290555768501 358.9092966251537 0.8505877845665064
12.543518110721918 358.76047744428354 0.8500219035545791
12.548745665675334 360.6972540171653 0.8529345804585717
12.55397322062875 357.7960183301422 0.8513090241024173
12.559200775582166 356.53763113197925 0.8492443471806087
12.564428330535582 355.0983181986174 0.8432580751603482
12.569655885488999 351.7271061578876 0.8312880147564329
12.574883440442415 349.0337667149713 0.8237449378521544
12.580110995395831 349.78292465123405 0.8226503495388388
12.585338550349247 351.0646288128592 0.8213692986633588
12.590566105302663 351.2889565566693 0.820342611778185
12.59579366025608 352.60759765413053 0.8208553885774453
12.601021215209496 353.77871452115676 0.8200240519783133
12.606248770162912 354.54676155540653 0.8200689963043923
12.611476325116328 356.58542827363556 0.8209914815500853
12.616703880069744 357.69629370595015 0.8199525649172662
12.62193143502316 360.841259946525 0.8225532567671167
12.627158989976577 365.8811159419782 0.8260285260204958
12.632386544929993 363.91823121300826 0.822492059744316
12.63761409988341 365.15073735988153 0.8234033810036672
12.642841654836825 364.37332085473577 0.8217911339738063
12.648069209790242 368.25559312030884 0.8264354011308417
12.653296764743658 371.6870102174208 0.8297366954370988
12.658524319697074 375.42962026049474 0.8333573178527204
12.66375187465049 382.1656353481854 0.8403787055053271
12.668979429603906 392.0235640650257 0.8489402360091532
12.674206984557323 403.1541443416284 0.8593301163893378
12.679434539510739 413.1743306034171 0.8690516685913384
12.684662094464155 420.7825149738969 0.8756954371075548
12.689889649417571 422.9707554265628 0.8779549314807544
12.695117204370987 427.9391325076728 0.882649019128931
12.700344759324404 433.33834412521185 0.8873031395609133
12.70557231427782 434.02814085192546 0.8874231918886012
12.710799869231236 427.999275844591 0.8804332779493147
12.716027424184652 423.4307336704539 0.8751783285528731
12.721254979138068 419.3931158632464 0.8712477345179915
12.726482534091485 420.08018885334457 0.8712644126218344
12.7317100890449 427.6606999946392 0.8786831684170274
12.736937643998317 436.0902116401101 0.886996639735601
12.742165198951733 447.6714967640961 0.8977415037640276
12.74739275390515 465.9972313638403 0.915761332244028
12.752620308858566 484.98404905281603 0.9337314145713081
12.757847863811982 509.3228655725548 0.9566252744557818
12.763075418765398 524.7119941902334 0.9711406251352981
12.768302973718814 532.1012701420946 0.9773762137874046
12.77353052867223 532.2271877761102 0.9766613089013044
12.778758083625647 525.453317749241 0.9699205057406288
12.783985638579063 516.1839904571077 0.9601414843382985
12.789213193532479 513.3041660476727 0.9569365800251133
12.794440748485895 510.8169750437698 0.9543514526973016
12.799668303439312 519.9817516776399 0.9620156306413405
12.804895858392728 534.957734240391 0.9759107686648731
12.810123413346144 549.680034724892 0.9890953717599187
12.81535096829956 571.6321371541685 1.0080578163649152
12.820578523252976 595.3685447445326 1.0288542248766372
12.825806078206393 623.2179751608862 1.052195644644733
12.831033633159809 659.5164559903344 1.0820670126514433
12.836261188113225 692.539307707905 1.1088020234907785
12.841488743066641 718.5377527317494 1.1291239588713344
12.846716298020057 730.0156882858953 1.1380300192951618
12.851943852973474 720.6991521147608 1.1306576108897013
12.85717140792689 692.046588986805 1.1075960595826284
12.862398962880306 648.8152217953951 1.072022606662616
12.867626517833722 598.7435036313561 1.0297013555250092
12.872854072787138 554.222138561858 0.9903280998433812
12.878081627740555 516.1483258018117 0.9554551940281656
12.88330918269397 487.67883568938805 0.9291553131645952
12.888536737647387 466.8067918730893 0.9088294561446181
12.893764292600803 446.63691212783726 0.8895759485057548
12.89899184755422 436.27279378304246 0.8796264305426059
12.904219402507636 428.57816298199236 0.8713093139755369
12.909446957461052 423.36409879629304 0.865622986321412
12.914674512414468 417.2063842453538 0.858291275325099
12.919902067367884 412.36875192411753 0.8522294587353739
12.9251296223213 407.4538676926347 0.8466348111629362
12.930357177274717 407.1288754892723 0.8451396287136669
12.935584732228133 406.1267887281648 0.8436364708575836
12.940812287181549 401.780267468719 0.8397966645736901
12.946039842134965 399.21029366179147 0.8372357306482735
12.951267397088381 394.54729920115875 0.8325986130064089
12.956494952041798 392.4649322212651 0.830830486304656
12.961722506995214 393.17353258722915 0.8307688806174323
12.96695006194863 392.74658808942246 0.8308519341352995
12.972177616902046 392.7264099576642 0.8311204201280546
12.977405171855462 386.01276428551097 0.8233340600983637
12.982632726808879 379.40036717760023 0.8162386715133312
12.987860281762295 375.92197987588867 0.8119380148953761
12.993087836715711 372.5049209004127 0.8072610156199552
12.998315391669127 372.99520657962995 0.8078452504375995
13.003542946622543 370.176242342283 0.8043166593498517
13.00877050157596 369.77211679766236 0.8041804015622931
13.013998056529376 370.71717820612537 0.8056073613451535
13.019225611482792 375.47057426310755 0.8110803060093522
13.024453166436208 380.5165106869629 0.8169737755318662
13.029680721389624 381.35329061021184 0.8192986244928169
13.03490827634304 379.88385148086337 0.8177410677897567
13.040135831296457 380.3553054892231 0.8179917751149414
13.045363386249873 384.6784234845208 0.8225443389184594
13.05059094120329 389.34590721834337 0.8269993531627007
13.055818496156705 392.52589086139085 0.8304333460310798
13.061046051110122 400.4771462156627 0.8386464353912095
13.066273606063538 409.57542688284934 0.8466142216971743
13.071501161016954 421.0067660128835 0.8580374365639477
13.07672871597037 433.0186527429488 0.8694322410718115
13.081956270923786 448.0621426575024 0.8845558629851238
13.087183825877203 461.98853214800295 0.8985114999591279
13.092411380830619 479.09628246455503 0.9143414645121443
13.097638935784035 502.8553602738094 0.93650895047755
13.102866490737451 528.7353648095112 0.960054047459636
13.108094045690867 553.768494830945 0.9821051828558409
13.113321600644284 574.7875145851787 1.0008308271334194
13.1185491555977 587.3424171281129 1.0117192391292538
13.123776710551116 605.3476269508403 1.0268524219492468
13.129004265504532 614.6856626110649 1.0351857202379495
13.134231820457948 622.4175573499033 1.041676773577357
13.139459375411365 625.1981058779879 1.0441341772905866
13.14468693036478 625.4885312880609 1.0444648791885511
13.149914485318197 621.7421995207708 1.0412805710585582
13.155142040271613 617.5961534991039 1.0380625777047168
13.16036959522503 613.4903632705808 1.0349376044689151
13.165597150178446 604.3740229456392 1.0274545505418446
13.170824705131862 588.7130046920662 1.014603154273671
13.176052260085278 571.5329008069714 1.0000488602536926
13.181279815038694 548.7542964720592 0.9801061431856238
13.18650736999211 528.293746250008 0.9617889180223539
13.191734924945527 510.308427922486 0.9454546747114037
13.196962479898943 497.0642339921053 0.9330570279712114
13.202190034852359 485.7497843170011 0.9233333638423113
13.207417589805775 471.9940490916406 0.9105200157111839
13.212645144759191 457.49456951040884 0.8975359254736992
13.217872699712608 440.3254900825758 0.8809845173266384
13.223100254666024 430.70836808815244 0.8710622917284787
13.22832780961944 421.766113600017 0.8614823746559392
13.233555364572856 413.15527899544423 0.8524282796487205
13.238782919526273 406.5074400685986 0.8454319570143299
13.244010474479689 396.3889680648601 0.8352935477152413
13.249238029433105 385.1231276221496 0.8241055390956045
13.254465584386521 379.95659045655543 0.818426385808641
13.259693139339937 372.3952835295887 0.8112488368194867
13.264920694293354 367.73238481721864 0.8064885866122342
13.27014824924677 362.0269182149024 0.8002478104479934
13.275375804200186 357.09833883326735 0.7947844429165989
13.280603359153602 352.06998189375474 0.7886261058949752
13.285830914107018 349.8095727900441 0.7867626399031958
13.291058469060435 347.8978263576367 0.785093726970859
13.29628602401385 345.27647607295586 0.7820818248767645
13.301513578967267 343.71634523473926 0.7809065055473922
13.306741133920683 338.62899689299024 0.775104149021593
13.3119686888741 335.92515690148 0.772159577279809
13.317196243827516 334.26599928277983 0.7710016938225994
13.322423798780932 335.20373360278415 0.7719396521627713
13.327651353734348 336.62571701272174 0.7736706264000445
13.332878908687764 333.49313470835193 0.7710150977949122
13.33810646364118 334.22110093581614 0.771714001863513
13.343334018594597 333.19714556159624 0.7722155791719487
13.348561573548013 334.38857347007735 0.773664347645975
13.353789128501429 334.88974604222875 0.7734792992501807
13.359016683454845 337.0668292586043 0.7745037554783181
13.364244238408261 340.07626247544414 0.77693214201946
13.369471793361678 344.1952140823841 0.7815102617198926
13.374699348315094 348.8822391909177 0.7859688115874938
13.37992690326851 352.4464021388494 0.7906972625161051
13.385154458221926 360.8773505094897 0.7999659741218804
13.390382013175342 365.5196465318574 0.8045540483417121
13.395609568128759 368.12432075064214 0.8075248565054879
13.400837123082175 368.1984401268054 0.8063267572959408
13.406064678035591 367.0942761379041 0.8052922194068394
13.411292232989007 364.74800847832387 0.8029620217408125
13.416519787942423 361.18531955704856 0.7984634310889701
13.42174734289584 357.1251008542333 0.793693403545679
13.426974897849256 353.70451419549954 0.7895836501094056
13.432202452802672 351.0988453354556 0.7873377986936033
13.437430007756088 347.47719073212755 0.785367221297916
13.442657562709504 341.22768124053164 0.7790925912679078
13.44788511766292 338.41337112200824 0.7766666920138652
13.453112672616337 335.211608980244 0.7732566042917245
13.458340227569753 334.0882342159827 0.7716169077944164
13.46356778252317 331.0825007181831 0.7693644115256386
13.468795337476585 325.5980157681694 0.7637630979222524
13.474022892430002 323.96595103211644 0.7622511331102899
13.479250447383418 326.58121952557 0.7664404005782953
13.484478002336834 329.4306866209179 0.7696396596072739
13.48970555729025 330.84946905348454 0.7709310013966204
13.494933112243666 325.5926610589509 0.7642781609885643
13.500160667197083 320.0512008225264 0.7567331302909478
13.505388222150499 316.92387789962095 0.7519646976673499
13.510615777103915 314.56318262081743 0.7494886991539952
13.515843332057331 318.673000809056 0.7545814947362943
13.521070887010747 321.3523626780774 0.7585446597907749
13.526298441964164 323.4148367412181 0.7609600290933104
13.53152599691758 325.59238367533305 0.7627743676817583
13.536753551870996 329.04414216373345 0.7656547465928122
13.541981106824412 327.65302463581685 0.7636726792535816
13.547208661777828 326.72467795200293 0.7620757686131187
13.552436216731245 326.48730710042264 0.7619406788645955
13.55766377168466 327.0500706061762 0.7630714183532686
13.562891326638077 327.87368361095884 0.7647372502870171
13.568118881591493 328.8821538433389 0.7671226464002113
13.57334643654491 328.5874090544672 0.7671114159381631
13.578573991498326 327.4212620812939 0.764289504602734
13.583801546451742 326.3173207834428 0.763165677566797
13.589029101405158 319.9703956479332 0.7551749594116847
13.594256656358574 316.4384861950048 0.7512549900640906
13.59948421131199 310.6329785917598 0.7450956544968844
13.604711766265407 306.03158759690086 0.7397428553955703
13.609939321218823 304.43077148648 0.7394274146721406
13.615166876172239 302.956145941029 0.7380507282466134
13.620394431125655 302.7610429037415 0.738164368197084
13.625621986079071 302.4206305428747 0.7365172578231818
13.630849541032488 301.3707531076371 0.7353466688819722
13.636077095985904 301.1861920163818 0.73492359285742
13.64130465093932 304.7002507675143 0.7399521285300148
13.646532205892736 308.3210899160462 0.7445193715071314
13.651759760846153 310.02715180417783 0.746263672235871
13.656987315799569 313.87261343016775 0.7515212049671667
13.662214870752985 317.53339086189214 0.7556594076656258
13.667442425706401 317.80629862863674 0.7561299600586875
13.672669980659817 317.0117787206559 0.7542855973544813
13.677897535613234 317.3880041959692 0.7527118295390582
13.68312509056665 320.1710752696164 0.7553899496318741
13.688352645520066 326.4663974571723 0.7629584929496473
13.693580200473482 329.3167235514056 0.7667320740715409
13.698807755426898 332.0294417392385 0.7727577253964052
13.704035310380315 329.87254862155345 0.7708756691251132
13.70926286533373 326.2998335980335 0.7668356766128017
13.714490420287147 323.9651979067008 0.7647903515595403
13.719717975240563 317.5065179949692 0.7556568319690418
13.72494553019398 316.330320046581 0.7544149684161449
13.730173085147396 315.09285754231973 0.7520041648881847
13.735400640100812 315.3262375224456 0.7518145759176261
13.740628195054228 314.4432491887546 0.7503927530071461
13.745855750007644 314.6649327661541 0.7503179203603942
13.75108330496106 318.5284205352932 0.7544304278273791
13.756310859914477 318.39644139475706 0.754799403878678
13.761538414867893 318.5161460775854 0.7563530978810012
13.766765969821309 319.79715423408794 0.7587628892932958
13.771993524774725 318.7845230450115 0.7575858027414126
13.777221079728141 321.07207561091786 0.7590972692683478
13.782448634681558 322.1615973152059 0.7602771191735389
13.787676189634974 322.0506255495672 0.7603462122180565
13.79290374458839 324.08881410368014 0.7627548841742089
13.798131299541806 328.27544105762144 0.7667655185008416
13.803358854495222 332.7786758295743 0.7715907215796092
13.808586409448639 340.2947878907601 0.7781025188501507
13.813813964402055 347.3751256470311 0.7864075818549066
13.819041519355471 355.03077713265327 0.7952340758273552
13.824269074308887 363.84077614027444 0.8043431961443206
13.829496629262303 371.11013417156886 0.8119270243220784
13.83472418421572 379.03190404658545 0.8200393215196231
13.839951739169136 390.75345055934326 0.8318507844816507
13.845179294122552 399.8939289298844 0.8414303184654386
13.850406849075968 411.19080522034443 0.8530683857726798
13.855634404029384 422.5721532472566 0.8643116840077183
13.8608619589828 433.6081237605528 0.8755498496873375
13.866089513936217 444.2895260587752 0.8850959955235143
13.871317068889633 451.8503842076612 0.8927268170286822
13.87654462384305 454.0617924346807 0.8951456563689473
13.881772178796465 451.7794852253423 0.8923952869094235
13.886999733749882 450.68123218203164 0.8914339457806648
13.892227288703298 441.7841932995605 0.8824582986109714
13.897454843656714 432.05418345296795 0.8725057056935445
13.90268239861013 421.25127817561025 0.8623183264648994
13.907909953563546 410.388812572451 0.8514663275848154
13.913137508516963 400.9920247815399 0.8431859886821194
13.918365063470379 388.11195563401554 0.8299783300198276
13.923592618423795 375.9836695380169 0.8163085008888428
13.928820173377211 370.34124493949366 0.810763853193404
13.934047728330627 366.52184896174487 0.806467479493162
13.939275283284044 359.9017897070827 0.7993285641262861
13.94450283823746 355.05164792973085 0.7947100578649552
13.949730393190876 348.93434529698334 0.7882878245032993
13.954957948144292 343.82189870016435 0.7829684366650222
13.960185503097708 342.3302605755335 0.7820359309022522
13.965413058051125 340.344523100727 0.7797858181315113
13.97064061300454 337.3889281548924 0.7756166150408642
13.975868167957957 331.91496274201927 0.7703926281711111
13.981095722911373 325.9209743487991 0.7633830230319597
13.98632327786479 323.68072936406446 0.7612128522799639
13.991550832818206 321.37074551734077 0.7592206202784636
13.996778387771622 320.0119392744613 0.7572725035692701
14.002005942725038 318.3184826988359 0.7561090274013127
14.007233497678454 319.5559488991712 0.7579947488676072
14.01246105263187 323.5878094500339 0.762541632763816
14.017688607585287 328.89829681139696 0.7693895203383712
14.022916162538703 330.9480354563546 0.7708274365044181
14.028143717492119 331.64245340193924 0.77111726864038
14.033371272445535 332.0681382289668 0.7709024268425833
14.038598827398951 332.26193840599143 0.7707860172374635
14.043826382352368 336.7292938149215 0.7751108479275025
14.049053937305784 340.8492772777877 0.7796295662069456
14.0542814922592 346.26556972058785 0.7849677006478369
14.059509047212616 350.83545288140317 0.790298062562847
14.064736602166032 355.7701661955329 0.7962452608724458
14.069964157119449 359.24453055800154 0.8005192831064624
14.075191712072865 360.6524079264131 0.802995172388224
14.080419267026281 360.01911705101463 0.8019394367443253
14.085646821979697 360.6536754155634 0.8017860981170764
14.090874376933114 361.9690415450347 0.8024761198690514
14.09610193188653 363.85448718310863 0.8041784750069738
14.101329486839946 362.59759996529027 0.8029851653215835
14.106557041793362 362.14054361485717 0.8025918907612496
14.111784596746778 361.84702034587764 0.8019854450603232
14.117012151700195 363.0475545599555 0.803854684553479
14.12223970665361 361.5508820794274 0.8022539828628868
14.127467261607027 356.8926182431619 0.7978139799169794
14.132694816560443 353.4128056747701 0.7937859498632056
14.13792237151386 350.3849303531532 0.7900386977706555
14.143149926467276 350.0174478396593 0.7900304633850185
14.148377481420692 352.46001906989386 0.7923750698499215
14.153605036374108 350.49691938113943 0.7907582011072867
14.158832591327524 350.77331482080433 0.7915810857881377
14.16406014628094 352.02728191087647 0.7932396595828145
14.169287701234357 350.58721096822387 0.7917039009617665
14.174515256187773 349.03760604162153 0.7887957176989432
14.179742811141189 344.9257395809031 0.7830704935471166
14.184970366094605 342.16112745294305 0.7793145944811152
14.190197921048021 338.557685956073 0.775494954869553
14.195425476001438 335.55583284380253 0.7727502569036253
14.200653030954854 331.8814863417398 0.7680718002793919
14.20588058590827 332.0234700142815 0.7677454949989216
14.211108140861686 334.2281051408449 0.7702471303524697
14.216335695815102 335.69101623952264 0.7717270506335708
14.221563250768519 336.06251365204173 0.7724269970321141
14.226790805721935 336.540962364607 0.773942627379156
14.232018360675351 333.6137657792401 0.7702058488296587
14.237245915628767 334.97681262380587 0.77174207610548
14.242473470582183 334.8479544641079 0.7701947450725913
14.2477010255356 337.93612402997024 0.773029104632185
14.252928580489016 343.4432375292739 0.779513451368648
14.258156135442432 345.59360253362456 0.7814853591506253
14.263383690395848 348.47025816291284 0.7856100606414429
14.268611245349264 352.69895512023777 0.7906144614070455
14.27383880030268 356.68338695923137 0.7940091576278048
14.279066355256097 363.63243653496215 0.8012444389960632
14.284293910209513 374.55540461098195 0.8122077120230059
14.28952146516293 384.13307754139794 0.8206800893682892
14.294749020116345 393.62645363571573 0.8310291058882144
14.299976575069762 400.65846706244577 0.8382584844264037
14.305204130023178 405.6816749842064 0.8427228881484966
14.310431684976594 407.335580082597 0.8447099269554829
14.31565923993001 410.0459963368898 0.8469990109472741
14.320886794883426 409.3975960271034 0.8463273244307526
14.326114349836843 409.8859525074728 0.8473416957706135
14.331341904790259 407.8278571386666 0.8447307204498429
14.336569459743675 406.6753324081294 0.843956880495906
14.341797014697091 404.53211769312213 0.8417122287758068
14.347024569650507 403.6613830970843 0.8405195463081669
14.352252124603924 402.5831991805536 0.8397939140478602
14.35747967955734 401.60585879422496 0.8390129068174906
14.362707234510756 402.89201350698215 0.8404787528862951
14.367934789464172 403.754114759689 0.8419034505920869
14.373162344417588 405.0481852259393 0.8426153248674709
14.378389899371005 403.6872349276267 0.8413827561862292
14.38361745432442 402.5057559248734 0.8410096651218392
14.388845009277837 399.65604493729137 0.8374554908667227
14.394072564231253 393.9408719539824 0.8322450540151966
14.39930011918467 391.0917158301403 0.8293990082723828
14.404527674138086 386.980377425224 0.8239974389573447
14.409755229091502 385.09404833830257 0.8221135734254904
14.414982784044918 381.52133986173715 0.8171694386227245
14.420210338998334 377.22436729144465 0.8128466586246698
14.42543789395175 374.4238508499546 0.8106412495359027
14.430665448905167 371.4920382437474 0.8076535141503123
14.435893003858583 370.6248807760495 0.806863776882397
14.441120558811999 369.47444888591 0.805857044343878
14.446348113765415 371.25117666941236 0.8073459880195171
14.451575668718831 372.3665240421356 0.8085187132949927
14.456803223672248 381.0447883800917 0.8178602651761278
14.462030778625664 393.7488209627874 0.8311572947022451
14.46725833357908 410.52539771807943 0.8485596479642202
14.472485888532496 435.70366211615107 0.8739143040364864
14.477713443485912 467.3975750406511 0.9048307362191056
14.482940998439329 502.02237022826506 0.937560696254991
14.488168553392745 534.7412289672839 0.9671681560252781
14.493396108346161 556.6930917881122 0.9869335516088945
14.498623663299577 556.9366234506042 0.9872895358740991
14.503851218252994 538.7300775796191 0.9707777708291069
14.50907877320641 506.2616976482055 0.9414699207414284
14.514306328159826 467.4677921766455 0.904777770150872
14.519533883113242 432.0790765674155 0.8705689081461274
14.524761438066658 400.67770524406063 0.83911605712749
14.529988993020075 379.45701880891363 0.8182345831252897
14.53521654797349 365.9682875979402 0.8039406164738154
14.540444102926907 357.34706491639514 0.7955235653602031
14.545671657880323 349.9197383217415 0.7876663724962032
14.55089921283374 341.77786963245643 0.7784311770974378
14.556126767787156 336.7945096220749 0.7728218460635273
14.561354322740572 334.7633732568732 0.7700061788737381
14.566581877693988 334.6377717608934 0.7694963389158831
14.571809432647404 330.94156550776165 0.7639735187509024
14.57703698760082 328.62718601941094 0.7619473593642118
14.582264542554237 326.89278602746987 0.7597056847619396
14.587492097507653 330.1898577897449 0.7635898888606119
14.592719652461069 333.7456813554045 0.7667452095991986
14.597947207414485 333.72037510447063 0.7671716322986841
14.603174762367901 335.24826096146313 0.7688020545989562
14.608402317321318 335.63046314820826 0.7693089741817465
14.613629872274734 337.8562391069768 0.7725751548251656
14.61885742722815 338.59836636448273 0.7733813604561866
14.624084982181566 336.65552581786415 0.7718930748676459
14.629312537134982 337.02904931276396 0.772610190525225
14.634540092088399 336.8787428662457 0.7709217730841932
14.639767647041815 337.28191143801047 0.7712268651756782
14.644995201995231 336.3137423264485 0.7698890563534397
14.650222756948647 335.29299655132974 0.7679587281028021
14.655450311902063 334.8193387706416 0.7669814592833347
14.66067786685548 333.98006323345976 0.7652318930493426
14.665905421808896 337.24600248042503 0.768296776755731
14.671132976762312 335.90192917680054 0.7664164581919026
14.676360531715728 333.27651877003206 0.7626818459760667
14.681588086669144 328.60013130267515 0.7572208592495644
14.68681564162256 326.01127255870955 0.7550167035623322
14.692043196575977 322.63620274026187 0.7515710503905725
14.697270751529393 323.33301420806885 0.7526053841366833
14.70249830648281 324.06358314276173 0.7538017142423799
14.707725861436225 323.81986087878335 0.7532101957313773
14.712953416389642 321.68661610587895 0.7512106598342024
14.718180971343058 318.8729373396043 0.7479757105092558
14.723408526296474 322.3026947134737 0.7509144947239027
14.72863608124989 326.52873331015326 0.7558831499588818
14.733863636203306 330.25799312327564 0.760135209927584
14.739091191156723 331.53952926989854 0.7620222700402408
14.744318746110139 329.1845819017686 0.759554695376225
14.749546301063555 329.27978704693487 0.7592024948262014
14.754773856016971 327.75963347153254 0.7578156367136321
14.760001410970387 330.11799901059425 0.7611880551477153
14.765228965923804 335.7835371690732 0.7672494877305835
14.77045652087722 337.71137287346437 0.7690415317749011
14.775684075830636 339.5529388962391 0.7697618973808941
14.780911630784052 340.3191278861673 0.7700225349943473
14.786139185737468 342.878481939314 0.7736310192780627
14.791366740690885 345.3104444705709 0.7757728384580644
14.7965942956443 345.79515142543454 0.7762100535034667
14.801821850597717 349.00888565887016 0.7803737756821092
14.807049405551133 353.3306288380084 0.7849927098701857
14.81227696050455 358.49930202307746 0.7910522768953872
14.817504515457966 365.83086957222866 0.7983514279085199
14.822732070411382 373.6426182179701 0.8058455317592776
14.827959625364798 380.61146630433467 0.8138341612368647
14.833187180318214 390.4631969013551 0.8243377198383415
14.83841473527163 398.23351581013145 0.8323597910728803
14.843642290225047 406.68543251568366 0.8417231478107468
14.848869845178463 414.83482609852354 0.8501095217829698
14.854097400131879 425.481828086146 0.8605065152542083
14.859324955085295 432.31385412431274 0.8674788938108388
14.864552510038711 438.13823983256407 0.8725677487452637
14.869780064992128 438.8045315250012 0.8731033305714838
14.875007619945544 432.9335643378415 0.8671995206986884
14.88023517489896 424.0083320914864 0.8580188864846613
14.885462729852376 415.4259079323641 0.8493725127672602
14.890690284805792 404.20078744519645 0.8377762869843953
14.895917839759209 397.8854833768021 0.8308300654327911
14.901145394712625 391.3637082149277 0.8242421709226221
14.906372949666041 389.27613571298076 0.8221601884329856
14.911600504619457 384.31557994336424 0.8174238486741723
14.916828059572873 380.6858931128895 0.8137678659923369
14.92205561452629 372.7582199084657 0.8052495644282868
14.927283169479706 365.0046810858142 0.7973779099936036
14.932510724433122 360.6432989105406 0.7931078918878061
14.937738279386538 359.4956990332337 0.7918115634040981
14.942965834339955 358.63868960224585 0.7911649697863683
14.94819338929337 355.7068278184791 0.7877871395290759
14.953420944246787 354.71813425296284 0.7861866658547086
14.958648499200203 355.3826525973641 0.7867610652338592
14.96387605415362 358.65677055352495 0.7902909345138728
14.969103609107036 358.67131805608597 0.7903650521357972
14.974331164060452 361.466509397631 0.7934151917381741
14.979558719013868 364.492594703729 0.7966103925809228
14.984786273967284 369.9032470647784 0.8025043803729792
14.9900138289207 374.03769571189616 0.8072423220291041
14.995241383874117 381.22500099862253 0.8142813962487855
15.000468938827533 387.3294773710648 0.8204187218671212
15.005696493780949 391.68268702632844 0.8247352308361082
15.010924048734365 396.6407766722272 0.8298393579825938
15.016151603687781 398.739616663406 0.8324769203079617
15.021379158641198 402.10384939154017 0.835958025280735
15.026606713594614 401.89127225634115 0.8358596928893036
15.03183426854803 405.11420060695906 0.8389726591485996
15.037061823501446 405.09655726402445 0.8391073305436347
15.042289378454862 404.0511002352873 0.8383056635201516
15.047516933408279 399.4790491280382 0.8344989368132609
15.052744488361695 390.943126964928 0.8259222916065754
15.057972043315111 385.3638908491388 0.8209698799313747
15.063199598268527 379.4249158348472 0.8142935956357563
15.068427153221943 374.43633362857196 0.8086333446418649
15.07365470817536 370.0682913029676 0.803612309321371
15.078882263128776 363.98906887099884 0.7978191230934851
15.084109818082192 354.8257378832952 0.78845469976917
15.089337373035608 347.20495488727664 0.7800706232641078
15.094564927989024 339.9247896501751 0.7717770636986673
15.09979248294244 335.6945763525366 0.7660483306910956
15.105020037895857 332.84538005048074 0.7632940563928206
15.110247592849273 331.3455664880484 0.7614562633773322
15.11547514780269 330.57360949799 0.7608315148005834
15.120702702756105 329.65377899832373 0.7610652165571248
15.125930257709522 329.89265175291314 0.7611905473251275
15.131157812662938 327.0336216347741 0.7582313509786172
15.136385367616354 323.84540374193426 0.7547647690408
15.14161292256977 319.07836683040983 0.7486407409196008
15.146840477523186 315.9850735573841 0.7452807782179408
15.152068032476603 316.8653480514424 0.7472298680140169
15.157295587430019 315.7904438524124 0.7459343182131131
15.162523142383435 314.51290668681474 0.7443891997082642
15.167750697336851 312.6535119425382 0.7404671749974799
15.172978252290267 309.8009356412787 0.7362160790957503
15.178205807243684 306.0882231791129 0.7325584695615404
15.1834333621971 303.0437586598696 0.7292782330322153
15.188660917150516 300.04029090328066 0.7269814366214353
15.193888472103932 299.3242168431033 0.7268411616460876
15.199116027057348 295.6140475208167 0.7230673224461228
15.204343582010765 295.94705024932546 0.7231770504942333
15.20957113696418 297.06478775233126 0.7240553452311146
15.214798691917597 299.3957534998341 0.7264711411098022
15.220026246871013 300.86357195718807 0.728115331980753
15.22525380182443 301.26955480329536 0.7282599764612804
15.230481356777846 301.8433577148041 0.7306678628733035
15.235708911731262 299.8942073368572 0.7295553596537917
15.240936466684678 299.3405890096143 0.7286896405106729
15.246164021638094 300.7569089725927 0.7300813155313791
15.25139157659151 301.6562870163506 0.7304876096040769
15.256619131544927 299.3905149485414 0.7280211753333616
15.261846686498343 294.5284450998215 0.7235442758483127
15.267074241451759 289.3642819367085 0.7167975879744215
15.272301796405175 287.9584923570103 0.7162709373642903
15.277529351358591 289.59335418655434 0.718920106080084
15.282756906312008 290.3298615535183 0.719712519630586
15.287984461265424 289.87407008727627 0.7189190808335774
15.29321201621884 287.7011477746057 0.7150115046409854
15.298439571172256 288.6621952352168 0.7161228085081264
15.303667126125672 291.8760438748216 0.7208502068040982
15.308894681079089 295.5281858958288 0.7249735191827547
15.314122236032505 297.38167583353686 0.72614768768856
15.319349790985921 294.308003362488 0.721973515298529
15.324577345939337 296.86064908682 0.7244079301791537
15.329804900892753 295.9761072491185 0.7240979892790101
15.33503245584617 298.03935199029695 0.7274578239577868
15.340260010799586 297.3936722882408 0.7274693361970883
15.345487565753002 295.13333193053813 0.7244412707466469
15.350715120706418 295.3813388969182 0.7240171121283389
15.355942675659835 293.48097938662113 0.7218084074947207
15.36117023061325 295.67797428242613 0.724675423282328
15.366397785566667 297.4533102759341 0.7260866159934
15.371625340520083 301.9649756125251 0.7302661660268932
15.3768528954735 302.44150520978206 0.7303040476264113
15.382080450426916 306.15230052441825 0.7338027202068925
15.387308005380332 310.59878308099786 0.7392701012167728
15.392535560333748 313.9084684265091 0.7439183050039473
15.397763115287164 316.53578493358293 0.756009780703055
15.40299067024058 319.25562108232924 0.7671215264752255
15.408218225193997 320.2915164610118 0.7725889399580083
15.413445780147413 321.527798568301 0.7776914525207086
15.418673335100829 322.18647073302645 0.7819785558762928
15.423900890054245 322.7392633916879 0.7859975007207755
15.429128445007661 321.5009090797679 0.7883943054619696
15.434355999961078 321.1108755740887 0.7915687879749322
15.439583554914494 318.4900447658576 0.7910294827736901
15.44481110986791 315.31864514489286 0.7896223741979628
15.450038664821326 315.1641209481919 0.7914486689219636
15.455266219774742 313.2666347544922 0.7907288742391491
15.460493774728159 312.7039792199348 0.792656632229082
15.465721329681575 309.7669068991684 0.7902073719329593
15.470948884634991 310.5187285475473 0.7938473553014469
15.476176439588407 309.9361834657934 0.7954987031528016
15.481403994541823 309.7719985070519 0.7981555370394487
15.48663154949524 309.09935615147 0.7996817978018459
15.491859104448656 306.2006892786745 0.7981587469817396
15.497086659402072 302.0136877075489 0.7939257922411792
15.502314214355488 302.7013112727345 0.7961360669835414
15.507541769308904 303.473498444104 0.7991075976066497
15.51276932426232 301.8519115412193 0.7996158764361772
15.517996879215737 300.1362595864617 0.7999789834435762
15.523224434169153 295.70702704747964 0.7962984464813486
15.52845198912257 296.9329595472065 0.7990724731839295
15.533679544075985 299.68445387164735 0.804595955074931
15.538907099029402 304.0784043847121 0.812504088685848
15.544134653982818 308.91137941561993 0.8204426584848703
15.549362208936234 311.0056473866798 0.8242335334414045
15.55458976388965 308.34711091658124 0.8215049601470783
15.559817318843066 305.798485855321 0.8185323948330161
15.565044873796483 306.6829064475015 0.8218251559021206
15.570272428749899 310.7403125891377 0.8291004361909746
15.575499983703315 316.0453281404611 0.8379797172713667
15.580727538656731 319.46192787663114 0.8447262112326709
15.585955093610147 322.4978254243614 0.8496229446586903
15.591182648563564 320.7432192492491 0.8489580987201003
15.59641020351698 320.35978976339993 0.8494490686262878
15.601637758470396 322.08439742316824 0.85283019070175
15.606865313423812 319.7218622313573 0.8512429416083422
15.612092868377228 319.8264931274362 0.8531735991887167
15.617320423330645 320.3048491357163 0.8557776318579006
15.62254797828406 316.51664308486727 0.8523593792265238
15.627775533237477 316.43386606303784 0.8534289111206118
15.633003088190893 314.5853637235294 0.8519824044165757
15.63823064314431 316.6106643503042 0.853208567900532
15.643458198097726 313.30791581256574 0.8360413216879963
15.648685753051142 314.37231115849687 0.8307625575088575
15.653913308004558 312.66538444594926 0.8238313311826798
15.659140862957974 311.7649271488291 0.8202860095894448
15.66436841791139 312.3376454312339 0.8191987029819949
15.669595972864807 312.5736965880197 0.8171519597792328
15.674823527818223 310.3685717230265 0.8123751235800412
15.680051082771639 310.9833806495156 0.8099849597181986
15.685278637725055 312.08889853049453 0.8093903310140605
15.690506192678471 311.3675893571747 0.8070743631100344
15.695733747631888 310.51655095842153 0.8046374635710164
15.700961302585304 304.40381828933187 0.7957647276255484
15.70618885753872 301.7483585218353 0.7905870431555535
15.711416412492136 301.4685146286103 0.7888276907969112
15.716643967445552 303.0527741176354 0.7891270989325501
15.721871522398969 305.0779941639384 0.7908732282626555
15.727099077352385 305.62366543859866 0.7899791533283888
15.732326632305801 306.9247687289757 0.791434394628748
15.737554187259217 310.0724614557989 0.794680953946039
15.742781742212633 310.16561349156433 0.7942076919197971
15.74800929716605 312.6992250721007 0.7971810982079679
15.753236852119466 314.5330936986176 0.7983830835274831
15.758464407072882 315.52823087772896 0.7978716517031725
15.763691962026298 314.81324440532205 0.796179005181413
15.768919516979715 318.5710131707181 0.7987281144273258
15.77414707193313 318.21910601011666 0.7984327781603782
15.779374626886547 318.50803731548416 0.7988230369488833
15.784602181839963 322.3920076582511 0.8028885226721576
15.78982973679338 325.9326996377227 0.8062846589984836
15.795057291746796 328.05838897259775 0.8069305161916192
15.800284846700212 325.0601747991682 0.8022178560884542
15.805512401653628 323.6900472672696 0.7999406695987691
15.810739956607044 324.91540217155494 0.8013667010284814
15.81596751156046 326.5700567492979 0.8035505415105194
15.821195066513877 326.6943665459202 0.8031867589586086
15.826422621467293 328.1956004049879 0.8037545687550135
15.831650176420709 328.0717848942447 0.8024862258831669
15.836877731374125 327.09343809010375 0.8010665357318332
15.842105286327541 326.3973293977285 0.8006062379685568
15.847332841280958 322.9813676001365 0.7960445306475891
15.852560396234374 317.9754642130778 0.7896926385356887
15.85778795118779 315.5467286047393 0.7860300835368091
15.863015506141206 315.8319385843501 0.785872949909796
15.868243061094622 314.5091391357976 0.7835338052145764
15.873470616048039 310.7997533308154 0.7781077729491725
15.878698171001455 307.37417671301847 0.7734414043683724
15.883925725954871 305.1215660135763 0.7705059415217087
15.889153280908287 304.61937808691016 0.7697033114614094
15.894380835861703 305.5285792744314 0.7717450685081066
15.89960839081512 308.0943813664359 0.7750727669387435
15.904835945768536 310.1286524810636 0.7765588186166515
15.910063500721952 312.9594297557131 0.7790419051311174
15.915291055675368 311.66683171955435 0.7769689770531282
15.920518610628784 308.7881359081595 0.7720824041797937
15.9257461655822 308.7471108469657 0.7711926548001815
15.930973720535617 308.68974050125337 0.7716568875308851
15.936201275489033 307.9341954920724 0.7713818422745197
15.94142883044245 307.8896810958654 0.7715573656555799
15.946656385395865 307.95387944621604 0.7711247483303083
15.951883940349282 306.08390292018197 0.7689646973483596
15.957111495302698 305.34225496417025 0.7677580346337717
15.962339050256114 303.8958835905055 0.7659660900186723
15.96756660520953 303.06978846213116 0.7649095545074259
15.972794160162946 301.4215763611606 0.7622679276761057
15.978021715116363 298.9356166990312 0.7595598608033354
15.983249270069779 295.330138314882 0.7542320467788699
15.988476825023195 295.3149650994195 0.7549443824303084
15.993704379976611 295.44481154053796 0.7564963866438663
15.998931934930027 294.6087741412927 0.755571103907214
16.004159489883442 293.8626651551544 0.7564195334575817
16.009387044836856 293.84913456539044 0.7562741936554898
16.01461459979027 292.9582418543899 0.7552155027818933
16.019842154743685 294.6143214639209 0.7566375032350448
16.0250697096971 292.6675331216541 0.7528386206257885
16.030297264650514 294.52286787677724 0.7556837769121554
16.03552481960393 295.4059650327767 0.7558359716539602
16.040752374557343 297.35203084784365 0.7571550768840521
16.045979929510757 298.6779564872515 0.757777170626953
16.05120748446417 301.5313550109811 0.7603822543825434
16.056435039417586 304.4270258547116 0.7639102374512773
16.061662594371 307.5596360483639 0.7677826277372632
16.066890149324415 312.7974524320156 0.7745820830773511
16.07211770427783 314.33219974571495 0.7768433226539396
16.077345259231244 316.14580213524357 0.7784404191441148
16.08257281418466 315.562694115594 0.7765750490564186
16.087800369138073 317.89356118941424 0.7786522116696981
16.093027924091487 320.07794634038993 0.7821635800504425
16.0982554790449 321.2570633493655 0.7839417526597554
16.103483033998316 323.7465699017967 0.7881233476194519
16.10871058895173 321.60359613293906 0.7850236903941408
16.113938143905145 322.47918733902156 0.7855108582156625
16.11916569885856 318.9323616970749 0.780252035286185
16.124393253811974 314.74734026952416 0.7751775762640553
16.129620808765388 314.61221194771986 0.7756819510826327
16.134848363718802 310.6056974275968 0.7723946231273405
16.140075918672217 307.47264149811537 0.7692522182980946
16.14530347362563 304.91543269423175 0.7659737309821355
16.150531028579046 305.0107905652196 0.7648132843712748
16.15575858353246 305.9932382524797 0.7652118592026529
16.160986138485875 304.3357570709538 0.7621442226235908
16.16621369343929 302.9747070710146 0.7605298174341087
16.171441248392703 301.4146914684844 0.7595696399070301
16.176668803346118 301.6779116047981 0.7598514415428193
16.181896358299532 305.9095887339159 0.7646837766533333
16.187123913252947 306.9826501436104 0.7660159776851412
16.19235146820636 303.6727620350251 0.7616254518220613
16.197579023159776 303.0904460415577 0.7611010183751513
16.20280657811319 299.9166929603322 0.757292928076729
16.208034133066604 298.60068287801016 0.7557660634343306
16.21326168802002 294.7143743903859 0.7514000052298646
16.218489242973433 290.7980244416505 0.7466313342755169
16.223716797926848 288.67397905366516 0.744483000979573
16.228944352880262 288.2579955709169 0.7439596935755451
16.234171907833677 287.3969350011925 0.74271459010064
16.23939946278709 283.9174790077419 0.737626920750126
16.244627017740505 282.0025967173906 0.7351324855694019
16.24985457269392 278.4241046206188 0.7312089287558851
16.255082127647334 277.8729894792764 0.7320688908713381
16.26030968260075 274.82258389541033 0.7280303212530365
16.265537237554163 276.29177332720747 0.7304899963583351
16.270764792507578 276.9550088442407 0.7307676475697822
16.275992347460992 277.40698875060434 0.7306270655210608
16.281219902414406 275.33744073078935 0.7269684445970006
16.28644745736782 273.1617900265097 0.7232582498636071
16.291675012321235 273.4407926167644 0.7240526140708305
16.29690256727465 275.14392551417524 0.725885759014799
16.302130122228064 275.53816938021373 0.7249624501487356
16.30735767718148 279.3379983495077 0.7289507162482584
16.312585232134893 281.54942336931543 0.7307402582333384
16.317812787088307 285.33342258776526 0.7356626242039045
16.323040342041722 285.5362071405648 0.737146332491186
16.328267896995136 283.69931500365476 0.7360535721600404
16.33349545194855 282.3444423292625 0.7336042213607946
16.338723006901965 283.0403380359877 0.7337199533873234
16.34395056185538 285.7251310936087 0.7353599521818115
16.349178116808794 288.12543747843586 0.7380673382750133
16.35440567176221 296.622010426898 0.7474357233358626
16.359633226715623 306.70933249746207 0.7590300929317907
16.364860781669037 319.92648479425475 0.7746111681221908
16.37008833662245 337.00430314007843 0.7938512816010215
16.375315891575866 346.1080579801071 0.8041898893820922
16.38054344652928 355.2288136663216 0.8139012927834106
16.385771001482695 356.9206879363719 0.8145570113702476
16.39099855643611 358.12525229273723 0.8159135958914676
16.396226111389524 356.7159047478209 0.8142946106107528
16.401453666342938 354.5278023835147 0.8125252020611681
16.406681221296353 349.4837045267413 0.8068094717179053
16.411908776249767 344.7352305483015 0.8001740157210783
16.41713633120318 342.80508788509326 0.7967900376735475
16.422363886156596 342.2685068722882 0.7961363380478993
16.42759144111001 345.59435822173634 0.7989832786458377
16.432818996063425 347.4578690943146 0.8018948693189032
16.43804655101684 352.07137766205517 0.8067587455621819
16.443274105970254 358.6110365241845 0.8145718366093729
16.448501660923668 366.9020636471789 0.8237569740584321
16.453729215877082 372.06158673436266 0.8276327918125232
16.458956770830497 375.2090461582384 0.8306544202562633
16.46418432578391 376.8291361996371 0.8321461281571244
16.469411880737326 375.94137126900563 0.8309853829034146
16.47463943569074 370.2593872453608 0.8256723353877953
16.479866990644155 359.2446284128319 0.8136841467119486
16.48509454559757 350.6436913028542 0.8044375743255003
16.490322100550983 340.7722971211621 0.7937576223916102
16.495549655504398 331.272152376244 0.7818799935104159
16.500777210457812 317.83699368797477 0.7666836955495584
16.506004765411227 312.66476951330804 0.7607109222587789
16.51123232036464 306.3927076273058 0.7533319784531795
16.516459875318056 305.3048262426948 0.7530425636711789
16.52168743027147 301.8873809326367 0.7491406377289436
16.526914985224884 299.06268095223726 0.7453587612382575
16.5321425401783 300.49467997381464 0.7472877442298762
16.537370095131713 301.8141316210327 0.7477229314329095
16.542597650085128 301.35429936589964 0.7472034159814074
16.547825205038542 303.15432581057837 0.7487523717476617
16.553052759991957 304.41678303564447 0.7505730910195342
16.55828031494537 299.88206801202807 0.7462513134663903
16.563507869898785 298.3567653561479 0.7442681332109027
16.5687354248522 295.67185344320495 0.7412505658364522
16.573962979805614 294.1555540704405 0.7399125771657078
16.57919053475903 290.0328574806245 0.7349085245349258
16.584418089712443 283.21417837958893 0.7278379156822943
16.589645644665858 278.53492265266016 0.7222054288593858
16.594873199619272 273.7642592548053 0.7146327663183145
16.600100754572686 270.22077981526957 0.7097970808712928
16.6053283095261 266.4075690239297 0.704340898435584
16.610555864479515 265.66512344882807 0.7046579516122665
16.61578341943293 265.7871905680305 0.7077242593529255
16.621010974386344 265.9779923054554 0.7096315500229178
16.62623852933976 265.59869473037105 0.7093438340916803
16.631466084293173 262.5082257184155 0.7026417940262996
16.636693639246587 264.30870426150807 0.7022998429917569
16.641921194200002 266.9444167147954 0.7060144524343515
16.647148749153416 267.2737151107935 0.7061520913513433
16.65237630410683 263.6640227929164 0.7009458837162632
16.657603859060245 258.553862164358 0.6930020716108826
16.66283141401366 253.27910191362417 0.6859426363116584
16.668058968967074 253.12715330161487 0.6873698674869185
16.67328652392049 251.94252255335124 0.6868845017931612
16.678514078873903 251.341833552144 0.6853923634989872
16.683741633827317 253.1417630515131 0.6878650612035337
16.68896918878073 251.39116988720357 0.6845167224393571
16.694196743734146 251.4756196504215 0.6851962384558502
16.69942429868756 250.38763807767793 0.6843175345662138
16.704651853640975 249.85534164961877 0.6828675804362346
16.70987940859439 250.24517313428134 0.6825545956144261
16.715106963547804 250.74854876773887 0.6833031411916926
16.720334518501218 250.01188326298686 0.6819586840821088
16.725562073454633 246.88736400659957 0.6770905665215854
16.730789628408047 244.8513699740936 0.6738624534782397
16.73601718336146 242.81571987515184 0.6720398894908692
16.741244738314876 243.87225020255286 0.6739952166696763
16.74647229326829 242.75982733812873 0.6719034272468769
16.751699848221705 242.66229072543618 0.6695920316488143
16.75692740317512 241.475245412309 0.6690057781760701
16.762154958128534 240.73624351081494 0.6674288205214466
16.767382513081948 238.9008093374015 0.6652455764775416
16.772610068035362 239.78231069802112 0.6678054744107983
16.777837622988777 241.23367301724176 0.6700896661778102
16.78306517794219 243.14994418825165 0.6735492090094632
16.788292732895606 243.1757626532616 0.6725228672006275
16.79352028784902 241.41215443700835 0.6694053988324005
16.798747842802435 239.270856396555 0.6653221319024297
16.80397539775585 237.03396923170087 0.662165663670268
16.809202952709263 236.52697354798707 0.6627597769546669
16.814430507662678 235.55445701252773 0.6625755863532984
16.819658062616092 233.72848417741736 0.6599831565566209
16.824885617569507 232.18274523124734 0.656721705452171
16.83011317252292 231.48508227957657 0.6547772346602395
16.835340727476336 235.40913007631178 0.6626601346538247
16.84056828242975 236.78585092739647 0.6649613223212515
16.845795837383164 237.44149782129017 0.6654685985547875
16.85102339233658 235.08293333188954 0.6612584012402615
16.856250947289993 236.21864967936102 0.6614425103289606
16.861478502243408 236.83412260519574 0.6631694659315498
16.866706057196822 235.8422823437435 0.6619898854534484
16.871933612150237 232.7826211974387 0.6580148638938241
16.87716116710365 231.49857836102322 0.6560639249264426
16.882388722057065 229.71636929646664 0.6532421345496852
16.88761627701048 231.22574802500773 0.656330427542235
16.892843831963894 232.54423919415044 0.6592342875521907
16.89807138691731 235.29346027725597 0.6641301550363621
16.903298941870723 235.26738844228834 0.6646132188843252
16.908526496824138 236.50320979094806 0.6651991490718875
16.913754051777552 234.28769403609962 0.6625306238882611
16.918981606730966 233.86125960924392 0.6615928679586339
16.92420916168438 233.61531842032736 0.6596188150910612
16.929436716637795 231.18309932064082 0.6552870765812632
16.93466427159121 231.9718616268329 0.6560995340175874
16.939891826544624 231.4175090686 0.6547584341534326
16.94511938149804 230.47797839995403 0.6533139826444131
16.950346936451453 231.83711215752876 0.6561161561708411
16.955574491404867 233.66937059827336 0.6601957833609642
16.960802046358282 234.39421848073928 0.6619769717551597
16.966029601311696 231.74078992050082 0.6582133361736014
16.97125715626511 230.28863870298173 0.6534618513335697
16.976484711218525 228.62643697683453 0.6513070164698581
16.98171226617194 228.8232396529572 0.6533924108009986
16.986939821125354 229.23388091489292 0.654704297840877
16.99216737607877 228.77120586726045 0.6538803258703527
16.997394931032183 229.9393031560475 0.6558532181554274
17.002622485985597 228.36011491941653 0.6546728589256198
17.00785004093901 228.59492763132948 0.6544469226847157
17.013077595892426 231.29617482009485 0.6567439911994521
17.01830515084584 232.40747498216038 0.6563112335118448
17.023532705799255 233.49216833266837 0.6567743726916786
17.02876026075267 233.22411763094755 0.6577156850415866
17.033987815706084 232.49463748522513 0.6573649476611537
17.039215370659498 234.3138158986447 0.6604117574187591
17.044442925612913 233.40650832494902 0.6584938018900612
17.049670480566327 234.29246822238923 0.6590955081276355
17.05489803551974 233.72142771927182 0.6582543322328649
17.060125590473156 234.5648935708588 0.6586179257634768
17.06535314542657 234.4286630733779 0.6596048166665316
17.070580700379985 238.71623677872705 0.6659868811019497
17.0758082553334 239.78202791074284 0.6667617621411462
17.081035810286814 240.99031089527722 0.6668774243863705
17.086263365240228 242.0388199510047 0.6656329231057149
17.091490920193642 241.1137679703939 0.663716851688409
17.096718475147057 242.16860096467076 0.6658583368705245
17.10194603010047 242.1856266910457 0.6673489680223939
17.107173585053886 242.25366309376017 0.6684407427796257
17.1124011400073 242.7693261022974 0.6689471396205307
17.117628694960715 245.12801024418513 0.6709915458161536
17.12285624991413 246.34432090404795 0.6729206524093646
17.128083804867543 250.12797997153316 0.6783089523852376
17.133311359820958 250.06281844624587 0.6772062534481971
17.138538914774372 247.37438245913845 0.6740016436549184
17.143766469727787 244.8684916281518 0.6698617951244791
17.1489940246812 243.41533092353825 0.6681669104452355
17.154221579634616 244.4931112441502 0.6712321730626362
17.15944913458803 244.84396927020333 0.6720695484834761
17.164676689541444 246.68831194834002 0.6750245006059997
17.16990424449486 248.72077395053472 0.6761746417289316
17.175131799448273 249.3152897976625 0.6759550732120192
17.180359354401688 246.75294420902674 0.6725923117658761
17.185586909355102 246.66161892617723 0.6728180765679102
17.190814464308517 246.96121812485512 0.6733216085957361
17.19604201926193 249.2806840623938 0.6755891398677504
17.201269574215345 248.3923589905786 0.6729041395427541
17.20649712916876 245.6333021367412 0.6689390647612186
17.211724684122174 244.4571537745875 0.6672149526416988
17.21695223907559 244.5062618795446 0.6670190708064686
17.222179794029003 247.8647722203743 0.6707716141924055
17.227407348982418 250.04168767855876 0.6733245560615304
17.232634903935832 250.2530226922464 0.6742326426011547
17.237862458889246 249.82152766348344 0.6737888035744668
17.24309001384266 250.08315597923783 0.6759035793841822
17.248317568796075 248.9224899028548 0.6748608615967817
17.25354512374949 248.88859956622554 0.6745400793451105
17.258772678702904 245.8920766785205 0.6698030654984986
17.26400023365632 243.5341892296337 0.6657783191743915
17.269227788609733 244.40232286653793 0.6687383165315205
17.274455343563147 243.94640364775702 0.6691623047341172
17.279682898516562 243.7353109641558 0.6708424399149522
17.284910453469976 242.72304350369228 0.6693705740954892
17.29013800842339 245.03714418651597 0.6723407761486435
17.295365563376805 247.50419310549702 0.6742948173606271
17.30059311833022 251.38231608552536 0.6794510438653197
17.305820673283634 250.31647481781445 0.6770734757138674
17.31104822823705 251.373950017796 0.6787155077074963
17.316275783190463 251.5672802915972 0.6792856785212003
17.321503338143877 252.17237159514582 0.6815748009523893
17.32673089309729 251.07101174664862 0.67961591877133
17.331958448050706 252.0062975679605 0.6811931749496962
17.33718600300412 252.80426221794846 0.6803181143938042
17.342413557957535 256.3532927789747 0.6840992725622338
17.34764111291095 259.6587462201377 0.6873357548148626
17.352868667864364 262.36328707931534 0.6896229605066159
17.358096222817778 265.09436497361924 0.6923099691174934
17.363323777771193 264.0821761964024 0.6907832298222603
17.368551332724607 263.02539531174284 0.6906495884886501
17.37377888767802 261.30021876504196 0.6894702878645877
17.379006442631436 264.96636922864496 0.6942533072085892
17.38423399758485 267.81132239548384 0.6960123348078788
17.389461552538265 270.60044252096145 0.6983030013408995
17.39468910749168 273.0916950375612 0.7012251400961381
17.399916662445094 276.31791230822546 0.7050767173971374
17.405144217398508 283.7279846572964 0.7146783372429578
17.410371772351922 284.5038547623733 0.7161739339308713
17.415599327305337 288.37917083979283 0.7215931016927883
17.42082688225875 289.56231158614116 0.722749651888915
17.426054437212166 292.6016285454537 0.7261987988324872
17.43128199216558 294.8970191665679 0.7283597491857747
17.436509547118995 294.93550806215126 0.728445528877295
17.44173710207241 297.1588934245546 0.7304778046051301
17.446964657025823 301.6565670696241 0.7354144623486724
17.452192211979238 303.2813095103741 0.737935760394623
17.457419766932652 299.3501491489719 0.7336140690448267
17.462647321886067 296.42666637745924 0.7307005283242626
17.46787487683948 296.7053479014416 0.7303566327493457
17.473102431792896 297.8737759937647 0.7319245068085609
17.47832998674631 299.9418894577599 0.7349410265168612
17.483557541699724 299.9346943629791 0.734453374585861
17.48878509665314 299.77283098822005 0.734157556252963
17.494012651606553 298.52042871617306 0.7321882389655746
17.499240206559968 300.3192489738241 0.7339588675370949
17.504467761513382 300.03101728869115 0.7333961660173088
17.509695316466797 300.1905708590131 0.7331088421650122
17.51492287142021 296.3546457028516 0.7292735208018729
17.520150426373625 293.8678611905014 0.7271424000945819
17.52537798132704 295.644312211621 0.729678893073842
17.530605536280454 297.4852891386187 0.7315835059387832
17.53583309123387 298.84887402037816 0.7334385049708557
17.541060646187283 297.81650037083665 0.7321184050009197
17.546288201140698 296.52040005650053 0.7307449892611704
17.551515756094112 296.73334660600756 0.731495753474954
17.556743311047526 296.9967280240467 0.7317506769067207
17.56197086600094 296.0364949250841 0.7305330480586153
17.567198420954355 293.8285941847999 0.7271873244840832
17.57242597590777 292.4240252256482 0.7242491312856817
17.577653530861184 290.30410994278475 0.7223799554824195
17.5828810858146 286.8811859730512 0.7180135505953458
17.588108640768013 285.0942634873973 0.7160558348478894
17.593336195721427 283.6013765821301 0.7136163859764273
17.598563750674842 285.7304598475944 0.7162845246697845
17.603791305628256 285.7503482701727 0.7162039536481261
17.60901886058167 284.51939536828655 0.7146970400656673
17.614246415535085 283.27804595756766 0.7133362844908908
17.6194739704885 279.8412785381882 0.7089333693215207
17.624701525441914 279.01246495336073 0.7083515406497873
17.62992908039533 281.44853585637503 0.7110508073911392
17.635156635348743 283.78808450410884 0.7143655232283964
17.640384190302157 285.8701573670951 0.7166994967597479
17.64561174525557 285.8098969773536 0.7163224635257666
17.650839300208986 286.33912762819983 0.7167421316133824
17.6560668551624 286.88992285298315 0.7180279448555879
17.661294410115815 286.3062732750442 0.718515397482151
17.66652196506923 286.2624942895571 0.7185317718678751
17.671749520022644 286.7630764980948 0.7189803778848317
17.676977074976058 287.8412784545922 0.719142902516866
17.682204629929473 290.61515525576164 0.72243767921049
17.687432184882887 293.8905370199607 0.7266090465413155
17.6926597398363 295.04217809990035 0.728515019580883
17.697887294789716 296.7656567613012 0.7310364266573421
17.70311484974313 296.53510474223344 0.7308834683105501
17.708342404696545 298.18464216037995 0.7320308538480061
17.71356995964996 298.1373862107595 0.7308519400957605
17.718797514603374 298.3846684608643 0.7313011752589118
17.724025069556788 302.68071046195473 0.7365721027792919
17.729252624510202 304.2024722840773 0.7389672109442645
17.734480179463617 305.19275936468716 0.7404057155820644
17.73970773441703 302.70208871564773 0.7367694401465984
17.744935289370446 299.35911581187816 0.7329377048588063
17.75016284432386 298.055389408111 0.7313456006060188
17.755390399277275 296.72969414197235 0.7296722843210424
17.76061795423069 295.4034381609511 0.7275798500022063
17.765845509184103 293.7742338193617 0.7249656480061621
17.771073064137518 291.5186397247495 0.7221221612729282
17.776300619090932 287.6409260317514 0.7175221953389336
17.781528174044347 282.26813863317494 0.7105868012063357
17.78675572899776 277.657413369438 0.7063266730761409
17.791983283951176 275.78849191026103 0.7043906650768927
17.79721083890459 275.30041036951343 0.7038582414351031
17.802438393858004 274.9907938661363 0.7036542279858427
17.80766594881142 273.00530007946907 0.7004105339150586
17.812893503764833 269.06964840804034 0.69579966879391
17.818121058718248 266.1355980917203 0.6928632733901559
17.823348613671662 263.25025118683726 0.6897549222855871
17.828576168625077 264.81682175143357 0.6922466636734864
17.83380372357849 265.4181023543631 0.6925292182951673
17.839031278531905 263.77802472874214 0.6899833472303837
17.84425883348532 263.05234069190277 0.6897992926507699
17.849486388438734 262.7200473751977 0.6893904650569274
17.85471394339215 264.27415971735905 0.6933364781020059
17.859941498345563 264.0997061070952 0.6925189667613786
17.865169053298978 264.19003159301707 0.691837434889085
17.870396608252392 263.95142961452126 0.6905673309357477
17.875624163205806 262.59570431431666 0.6879481094388424
17.88085171815922 262.45698635857707 0.688442815405952
17.886079273112635 261.14953730256195 0.6870918866517917
17.89130682806605 262.40417383348574 0.6881331459232612
17.896534383019464 262.3863925430651 0.6884593445640563
17.90176193797288 267.2798509583438 0.6941318188992545
17.906989492926293 271.6020550538281 0.69956163551583
17.912217047879707 274.1873482987279 0.7022194838251071
17.917444602833122 277.7920621173607 0.7068107934102671
17.922672157786536 279.4578149100844 0.7095789471291104
17.92789971273995 283.81368033438326 0.7150754909625084
17.933127267693365 287.1880092474485 0.7189940446443013
17.93835482264678 290.36814102138607 0.7224844787689577
17.943582377600194 289.8193863081667 0.7205582353145498
17.94880993255361 292.87313263694847 0.7238570076675643
17.954037487507023 294.42246722995486 0.7255120283280648
17.959265042460437 298.67641610113185 0.7303742158532387
17.96449259741385 299.2049348541763 0.7313631870126767
17.969720152367266 299.28341213107086 0.7315536256671595
17.97494770732068 301.60038452021416 0.7336491124135308
17.980175262274095 303.01841758748503 0.73488945410769
17.98540281722751 303.9456472466252 0.7349747690953411
17.990630372180924 305.3257934075183 0.7377010080938174
17.995857927134338 308.13615914028014 0.7415592655633054
18.001085482087753 313.22113106926935 0.7475256744869081
18.006313037041167 316.46118793770756 0.7506763428171354
18.01154059199458 313.6276155126987 0.7469197084821501
18.016768146947996 311.0988923688773 0.7442298251776348
18.02199570190141 308.41997161511654 0.7425920532882593
18.027223256854825 307.4057461326262 0.7423755073929047
18.03245081180824 302.1980705828148 0.7360069878392032
18.037678366761654 298.92856539709163 0.732154880738479
18.042905921715068 296.72929358492735 0.7282118998079323
18.048133476668482 295.3788710346668 0.7272465042781672
18.053361031621897 294.13939559274615 0.726105638271103
18.05858858657531 291.8844203552532 0.72278775035049
18.063816141528726 289.26921761832364 0.7196406822206884
18.06904369648214 288.22436102322274 0.7181895612605582
18.074271251435555 290.5899069900612 0.7208148194408882
18.07949880638897 293.76811561709746 0.7249567707688948
18.084726361342383 301.63910781392656 0.7331209836293111
18.089953916295798 303.5960845742882 0.7354763911382726
18.095181471249212 306.24318425199016 0.7375945264507503
18.100409026202627 311.58778046917854 0.7443053218816162
18.10563658115604 320.8324876809589 0.754803924876417
18.110864136109456 334.46019214083424 0.7701663281000135
18.11609169106287 351.16930281793867 0.789435472411392
18.121319246016284 368.97697230422 0.8094886432225755
18.1265468009697 392.544593089494 0.8340707516980967
18.131774355923113 418.8484207656229 0.8618389608874408
18.137001910876528 448.64995453521396 0.8910565265247734
18.142229465829942 487.8942410650511 0.9291280160460994
18.147457020783357 518.6211626669308 0.9579968413777171
18.15268457573677 536.5275204981169 0.97405187058377
18.157912130690185 531.1420701782758 0.9696287694294605
18.1631396856436 511.16246936345067 0.9512595366402247
18.168367240597014 482.0237353136752 0.9234303719417223
18.17359479555043 451.85098556821663 0.8948533113202232
18.178822350503843 423.7063700671259 0.8666009243342869
18.184049905457258 399.93755795783494 0.842293221355861
18.189277460410672 385.72160250200153 0.8272375669962664
18.194505015364086 379.6222529088682 0.820073858120892
18.1997325703175 377.11009788605975 0.8174556618536722
18.204960125270915 380.5656771212952 0.8209140222370075
18.21018768022433 382.4539095848861 0.8225346043355237
18.215415235177744 386.262143268481 0.8267525273828488
18.22064279013116 392.86197483511074 0.8336464296107042
18.225870345084573 398.69771799897893 0.839903335943961
18.231097900037987 403.9610118441046 0.8454625770035626
18.236325454991402 410.06827641795036 0.8516480161651693
18.241553009944816 410.3504564609386 0.8521585562621314
18.24678056489823 408.06807895770595 0.8492524296649059
18.252008119851645 402.7273367693927 0.8439232662668991
18.25723567480506 397.01808295220985 0.8376974957582123
18.262463229758474 391.5324641053648 0.8320027200031529
18.26769078471189 383.5228921854572 0.8238761314641674
18.272918339665303 378.0110034166347 0.8180952002930139
18.278145894618717 372.4825619935321 0.8120303624850012
18.28337344957213 368.8927430805546 0.8082046257163568
18.288601004525546 368.0172430505834 0.8070539791281215
18.29382855947896 363.9350741805245 0.8029002861066702
18.299056114432375 360.7652122557252 0.799560794554957
18.30428366938579 353.91328059404503 0.7920684834477505
18.309511224339204 345.2060509377316 0.7825662034655125
18.314738779292618 337.6154878239233 0.7731649048063569
18.319966334246033 329.9711803342201 0.7646063802311768
18.325193889199447 324.134205727748 0.7582624621008871
18.33042144415286 317.77718567040785 0.7513945361083708
18.335648999106276 316.56131028905247 0.7511079410840813
18.34087655405969 310.04092087237683 0.7440474437535648
18.346104109013105 302.96493432270887 0.7351805965155054
18.35133166396652 298.89214209361666 0.729984812873806
18.356559218919934 297.4549376431267 0.7271136139425177
18.361786773873348 297.45551614717795 0.726906808445178
18.367014328826762 297.74523345721764 0.7274978453964223
18.372241883780177 298.52133859995274 0.7293070304678251
18.37746943873359 301.19441224568516 0.7327693418121513
18.382696993687006 302.89089866963633 0.7349609605661268
18.38792454864042 305.3885946661319 0.7399434990170419
18.393152103593835 312.56041630673786 0.7600295970282668
18.39837965854725 324.98402162873623 0.781749263972647
18.403607213500663 339.67931065245165 0.8044069386606708
18.408834768454078 359.89049168846356 0.8322677245127187
18.414062323407492 387.5678395300953 0.8675849992679087
18.419289878360907 418.5645000301954 0.9056601075089635
18.42451743331432 453.70598339522854 0.9464134673700497
18.429744988267736 478.8448922545311 0.9771252954727855
18.43497254322115 493.0106389858383 0.994794596230376
18.440200098174564 493.47426748310744 0.9991691588638437
18.44542765312798 484.80439724736874 0.9945762416366292
18.450655208081393 470.4984421596191 0.9827635458817389
18.455882763034808 452.73290349269087 0.9676039741492934
18.461110317988222 436.5331495439537 0.9536090775547388
18.466337872941637 422.59344211962895 0.9409293913171876
18.47156542789505 411.49086595456544 0.9317130740439417
18.476792982848465 397.0964029571684 0.9173804763232597
18.48202053780188 385.97849000282207 0.9070780346163793
18.487248092755294 379.986866332765 0.9032140491758895
18.49247564770871 377.96686082898384 0.9030951665297111
18.497703202662123 374.61914403816206 0.9024015574785688
18.502930757615538 369.1101730332679 0.897137371691449
18.508158312568952 361.9079001345203 0.890756975102926
18.513385867522366 357.1307171658829 0.8876978385528737
18.51861342247578 356.4883956152304 0.8893499683995677
18.523840977429195 353.6324275158621 0.8889162556625143
18.52906853238261 355.6360244072985 0.8936680506410317
18.534296087336024 354.2099803120412 0.8935736346961013
18.53952364228944 352.4246774902039 0.8946435753945561
18.544751197242853 349.5967743676528 0.8927993668742269
18.549978752196267 348.6080919067416 0.8933550712801248
18.555206307149682 349.29095972349353 0.8961329347328428
18.560433862103096 352.36640603189943 0.9011757676119887
18.56566141705651 357.1610810076002 0.9099238953051024
18.570888972009925 361.70356673240093 0.9173671659678134
18.57611652696334 365.81424271358196 0.924704765425648
18.581344081916754 371.78972065768386 0.9347247287624468
18.58657163687017 375.7960239800764 0.9412573880266613
18.591799191823583 383.07031068707136 0.9525579458117406
18.597026746776997 391.40912133535727 0.9645293122717402
18.60225430173041 397.68027331943176 0.9742266297132434
18.607481856683826 397.44975179261024 0.9764512793159158
18.61270941163724 394.75888173189617 0.9745538355186796
18.617936966590655 392.22080972400437 0.9742901824383027
18.62316452154407 392.44245416428146 0.9751131995457818
18.628392076497484 400.87299979301054 0.9663257666017595
18.633619631450898 395.28130414611815 0.9496663711828769
18.638847186404313 387.7370414365249 0.9325520073039959
18.644074741357727 383.4604417379383 0.9220456647826332
18.64930229631114 380.0363845496979 0.9147048539669705
18.654529851264556 376.2357789235581 0.9053600557017977
18.65975740621797 378.21908999124605 0.9051505292785754
18.664984961171385 383.2189745611139 0.9076164012517567
18.6702125161248 384.778332326468 0.9063340361725138
18.675440071078214 387.6856872506144 0.9078525838497333
18.680667626031628 389.856537123096 0.9070867975635581
18.685895180985042 395.1896373885567 0.9105206210246208
18.691122735938457 396.3214756270842 0.9092121247812863
18.69635029089187 395.6284362521529 0.905320394419768
18.701577845845286 392.39312304773637 0.9003041614568021
18.7068054007987 391.2589394440406 0.8972641111707053
18.712032955752115 388.9188095604314 0.8928526827012471
18.71726051070553 381.82084679395234 0.883565106116406
18.722488065658943 373.85515715509575 0.8724348050173856
18.727715620612358 362.1898311150166 0.8583417698730028
18.732943175565772 357.36044494558246 0.8515701274800649
18.738170730519187 354.8004766280468 0.8477281207659194
18.7433982854726 352.4296867499183 0.8440016908296527
18.748625840426016 349.94763285075993 0.8396783957761839
18.75385339537943 345.65652548701377 0.8331890720859241
18.759080950332844 340.8308970789429 0.8261237585439727
18.76430850528626 334.2070503884806 0.817207226949384
18.769536060239673 329.44506997371053 0.8109058399392757
18.774763615193088 323.65092001698684 0.802784186879903
18.779991170146502 320.24910958719556 0.7969061678360411
18.785218725099917 317.2703781182091 0.792327543620524
18.79044628005333 316.2307919469494 0.7907492399748801
18.795673835006745 314.47079838760703 0.7878096719234091
18.80090138996016 308.3285463378131 0.7791349883287919
18.806128944913574 304.2345931402633 0.7727692313047357
18.81135649986699 300.25490427825287 0.7667456209011774
18.816584054820403 302.65047568319494 0.7704189231296164
18.821811609773818 305.12675353702144 0.7728116900557727
18.827039164727232 304.40689543520307 0.7716411737155013
18.832266719680646 301.78496076995475 0.768285917643995
18.83749427463406 297.5610825203042 0.7625423162714307
18.842721829587475 296.59788841805636 0.7612511436438002
18.84794938454089 294.03424360161534 0.7576914861289228
18.853176939494304 292.9323026910731 0.7569755343876949
18.85840449444772 293.5205649665064 0.7579096988723926
18.863632049401133 289.47501490534063 0.751671231594202
18.868859604354547 288.8706519782115 0.7504380691550977
18.87408715930796 287.1835466850245 0.7470592546935714
18.879314714261376 286.16050810069675 0.745401714827306
18.88454226921479 284.6964026069237 0.7437836024063341
18.889769824168205 283.95603071687367 0.7418581075586305
18.89499737912162 283.11078580692333 0.7402111820362631
18.900224934075034 283.0565456512254 0.7394221316097401
18.90545248902845 279.80413349321486 0.7350539319220889
18.910680043981863 278.0614484525681 0.7335605327281736
18.915907598935277 279.35015181973495 0.7351001191624263
18.92113515388869 281.33807702088694 0.7379972357996235
18.926362708842106 283.56736699175764 0.7406966629699561
18.93159026379552 283.8011953114798 0.7393116674236527
18.936817818748935 281.73864908067617 0.7359803552945611
18.94204537370235 280.9144473589531 0.7349798563800964
18.947272928655764 279.41372635870243 0.7331083247101186
18.952500483609178 276.31700446587865 0.7294053149174837
18.957728038562593 274.60305040729656 0.7269851131336446
18.962955593516007 275.102847026257 0.7270797682026141
18.96818314846942 277.7675485035462 0.7300035029742912
18.973410703422836 280.766144050734 0.7334635108283869
18.97863825837625 282.57246802213365 0.7350842780466578
18.983865813329665 282.5124949968923 0.7347306929157955
18.98909336828308 281.6668523359141 0.7345848075715087
18.994320923236494 280.607669951267 0.7325210799791404
18.999548478189908 282.1506518124445 0.7338024633754938
19.004776033143322 282.307433829257 0.7319380887988342
19.010003588096737 286.30911526408795 0.7372019859050726
19.01523114305015 286.2687245104727 0.7376338512541477
19.020458698003566 284.4699701212211 0.7354008590187676
19.02568625295698 283.2654291878763 0.7332976202292206
19.030913807910395 283.01603816283773 0.733270846914725
19.03614136286381 289.7529006094035 0.7413761723667744
19.041368917817223 291.82091872547335 0.7440108542431313
19.046596472770638 293.2460841766883 0.7452378274559687
19.051824027724052 290.9529907049244 0.7416687004276642
19.057051582677467 291.5654737209665 0.7415420099271486
19.06227913763088 290.3041821952038 0.7388015409367895
19.067506692584296 292.31577411413866 0.7420070073065447
19.07273424753771 294.5944660123794 0.7445534743906609
19.077961802491124 296.347102630218 0.7464762760062288
19.08318935744454 295.69056102235476 0.7447176405554935
19.088416912397953 295.15253606102686 0.7427796264708183
19.093644467351368 297.3537947078585 0.744906748235835
19.098872022304782 299.2535547002134 0.7468843290346723
19.104099577258197 299.627688884886 0.747829297023827
19.10932713221161 302.6900314153725 0.7517506838706489
19.114554687165025 306.7177686480711 0.7564172092503438
19.11978224211844 307.92360371585477 0.7577225307093309
19.125009797071854 309.166001475687 0.7583934280220979
19.13023735202527 306.75512720831273 0.7549398844836219
19.135464906978683 308.9683493435892 0.7576233963272448
19.140692461932098 308.71982659462236 0.7573189606086972
19.145920016885512 309.9801105894981 0.7594719012935419
19.151147571838926 311.23153964347205 0.761180095904257
19.15637512679234 312.6814912872938 0.7631270346584077
19.161602681745755 312.7897005851472 0.7631445036847443
19.16683023669917 309.7225503791693 0.7595872707799297
19.172057791652584 305.8277413377987 0.7552999379877272
19.177285346606 304.05433480502717 0.7532046128793614
19.182512901559413 306.0093288405863 0.7543117962879244
19.187740456512827 304.4264501428624 0.7515257528676884
19.19296801146624 302.04037367372604 0.7474405707832721
19.198195566419656 300.1704232895605 0.7457605754447648
19.20342312137307 301.68838342932673 0.7479508231564967
19.208650676326485 300.4441903434561 0.7466755285442975
19.2138782312799 299.5779271627776 0.7455179148552183
19.219105786233314 299.2975299326709 0.7445795393204743
19.22433334118673 299.0778866643299 0.7438781919426128
19.229560896140143 301.0502615291687 0.7468199665843427
19.234788451093557 301.3127311862931 0.7475987517943016
19.24001600604697 302.00108351412285 0.7488726744333035
19.245243561000386 298.02881342001524 0.7434589100833323
19.2504711159538 295.4737787547209 0.7391470786777186
19.255698670907215 295.70066291361917 0.7396469624700145
19.26092622586063 293.7579705780373 0.7367508547553161
19.266153780814044 294.03338182277895 0.7375612482328113
19.271381335767458 291.66021570193567 0.7351149688557168
19.276608890720873 290.4153261114681 0.7331333108843857
19.281836445674287 291.6137231872339 0.7345248288811208
19.2870640006277 292.91148837819765 0.7362852582830389
19.292291555581116 295.2188754383271 0.7389420854550229
19.29751911053453 294.80122269486355 0.7390718424670736
19.302746665487945 295.23909260752663 0.73960572146783
19.30797422044136 299.4131090168115 0.7459549450859492
19.313201775394774 302.6544210406125 0.7507940765780201
19.318429330348188 304.8407453578724 0.751422938773888
19.323656885301602 304.48859998658236 0.7502459911555733
19.328884440255017 305.61316962859115 0.7502912580261474
19.33411199520843 307.0436793055223 0.7513690609279592
19.339339550161846 307.09198161761253 0.7515682207971871
19.34456710511526 309.6265243130323 0.7541228521551192
19.349794660068675 314.48350786150144 0.759837823482111
19.35502221502209 322.32243078196376 0.7693822230029081
19.360249769975503 332.1942593309802 0.7804528859716341
19.365477324928918 342.1979647330143 0.7916411369570524
19.370704879882332 350.1219783381891 0.7994576061416565
19.375932434835747 362.1504502179753 0.8125422589246328
19.38115998978916 368.6128510079043 0.8196577259109397
19.386387544742576 372.51210964346404 0.8235792988055062
19.39161509969599 375.14779673279594 0.8266902555526002
19.396842654649404 375.4801193311623 0.82699960747561
19.40207020960282 378.4334334245238 0.8304313100051648
19.407297764556233 377.91680786686794 0.8306099380424947
19.412525319509648 375.68757572338524 0.8274275497893064
19.417752874463062 374.6770734015542 0.8267578118957478
19.422980429416477 372.66352256587425 0.8242640534192964
19.42820798436989 367.9227993369745 0.8182287375313982
19.433435539323305 362.5948942330383 0.8124276930686675
19.43866309427672 356.1030310196809 0.8049703616100904
19.443890649230134 352.0747149732482 0.8010215922023319
19.44911820418355 350.25404656957187 0.799050600698841
19.454345759136963 351.28138299144007 0.8005583075488281
19.459573314090377 353.9562639547327 0.8037301563993606
19.464800869043792 352.16760228281555 0.8011468211030464
19.470028423997206 347.7159466506321 0.7957269638132559
19.47525597895062 344.4358014032379 0.7914979182360726
19.480483533904035 341.3896189272434 0.7881176464780713
19.48571108885745 342.1414940149092 0.7898369217554936
19.490938643810864 345.61487576848174 0.7939083024845622
19.49616619876428 343.8570325054477 0.7911705593522353
19.501393753717693 341.9033825071152 0.7878964982128904
19.506621308671107 337.00688075117483 0.7815767225445486
19.51184886362452 336.5481012141638 0.7811739905327032
19.517076418577936 335.7320731142469 0.7807763574872042
19.52230397353135 336.76814078156855 0.7818541750295067
19.527531528484765 341.07812234846557 0.7876162998314926
19.53275908343818 341.7199301834686 0.7880798611468938
19.537986638391594 341.1620645836394 0.7870324728858955
19.54321419334501 341.8757622162419 0.7882313408006213
19.548441748298423 341.81738395282787 0.788044500215164
19.553669303251837 343.6829903936416 0.7907935008882616
19.55889685820525 345.236916041448 0.7921012984610705
19.564124413158666 346.74950386730256 0.7931257485796616
19.56935196811208 350.1445625990812 0.7967345018726998
19.574579523065495 352.6982981350895 0.799291772817249
19.57980707801891 356.90093249941935 0.8040150361022534
19.585034632972324 358.0415068568583 0.8051556778022133
19.590262187925738 363.78655578564803 0.8110756553679357
19.595489742879153 368.005656212983 0.8156715379203138
19.600717297832567 371.3431879578175 0.8189835082971231
19.60594485278598 374.83443994341485 0.8225554522941801
19.611172407739396 377.40711688623077 0.8253847057294423
19.61639996269281 381.152112313986 0.8293830091153958
19.621627517646225 386.1306910856313 0.834968951688659
19.62685507259964 387.7681040382698 0.8372549548303565
19.632082627553054 387.7847698806343 0.8371916773564816
19.637310182506468 387.81962737150866 0.8371033798135624
19.642537737459882 391.0739175127661 0.8402621174171561
19.647765292413297 394.2339496992426 0.8435393863361899
19.65299284736671 395.75301388938976 0.8453993461403516
19.658220402320126 394.48618046663523 0.8437780550335313
19.66344795727354 391.3878724741878 0.8401641478887896
19.668675512226955 387.7819902153125 0.8362527877853393
19.67390306718037 383.27872488357053 0.8312677229387354
19.679130622133783 382.8441273697498 0.8308174010171882
19.684358177087198 382.83762205835944 0.8308631407978267
19.689585732040612 384.02255398939155 0.8321115564081019
19.694813286994027 381.5820476561642 0.82959001357906
19.70004084194744 374.47311804591834 0.8218583185768831
19.705268396900856 365.6590908892819 0.8117181348678483
19.71049595185427 364.0301908257432 0.8103299997902995
19.715723506807684 365.1764005922657 0.811107188571328
19.7209510617611 365.7432916848877 0.8119644460280524
19.726178616714513 364.5283342722722 0.8104408597679815
19.731406171667928 364.0815726831895 0.8099340735453582
19.736633726621342 363.10609203596005 0.8095929982635574
19.741861281574757 362.58752935925986 0.8091568500800277
19.74708883652817 358.9126268388512 0.80549088516338
19.752316391481585 357.89566673166956 0.8042206641907425
19.757543946435 357.26811978631747 0.8025808341457984
19.762771501388414 354.68235373061543 0.7991317804024756
19.76799905634183 352.515824524292 0.7965022229978893
19.773226611295243 350.35611434863887 0.7942544166403595
19.778454166248657 347.0461221265678 0.7908893867866342
19.783681721202072 343.8695167623908 0.7865871600366681
19.788909276155486 338.98236846475015 0.7809789362041833
19.7941368311089 336.5715173237481 0.7780033381204127
19.799364386062315 334.25909177440946 0.7754232034298857
19.80459194101573 334.4732017719443 0.7756787076922288
19.809819495969144 331.1518183245619 0.7717529684499658
19.81504705092256 326.9344259882437 0.7675256441896482
19.820274605875973 324.85550432763733 0.7651831492831225
19.825502160829387 321.0786671344135 0.7607264553961145
19.8307297157828 319.7559827403803 0.7591064660185975
19.835957270736216 314.86404828035717 0.7537164998212151
19.84118482568963 312.25393799575437 0.7504309046692311
19.846412380643045 312.7275298614423 0.7513910370294375
19.85163993559646 314.0674699632683 0.7524891202042856
19.856867490549874 314.54222988388887 0.7535261404756209
19.86209504550329 311.2226746711526 0.7497207351836233
19.867322600456703 307.57933303872244 0.7449077540752663
19.872550155410117 308.6908052510977 0.7460188210141655
19.87777771036353 311.6510186637861 0.7492744889942318
19.883005265316946 312.4568885258937 0.7508086073757254
19.88823282027036 309.8235486759733 0.747972087559457
19.893460375223775 307.42345382859787 0.7454575883101706
19.89868793017719 307.3574594918295 0.745013560966969
19.903915485130604 308.86802274722186 0.7464699757794746
19.909143040084018 308.97089679255856 0.7463328984954
19.914370595037433 311.28157746202714 0.7500475319550112
19.919598149990847 310.3213038296382 0.748262263505918
19.92482570494426 307.9979042613457 0.7457607861872497
19.930053259897676 309.1549643058492 0.7468596741774739
19.93528081485109 310.90219976882804 0.7494867159346812
19.940508369804505 312.15350012893276 0.7511516476810958
19.94573592475792 313.0479305008474 0.7513765818819496
19.950963479711334 311.57800738979637 0.7494060104884894
19.956191034664748 312.1077012374187 0.7496387894915993
19.961418589618162 311.83837909575254 0.7492928784387763
19.966646144571577 312.0156623595268 0.7491195195451975
19.97187369952499 314.52351547167046 0.7512038377248432
19.977101254478406 317.1945684282949 0.7544822963638913
19.98232880943182 322.48444035987234 0.7613506936963647
19.987556364385235 329.5490933843413 0.7696873817817587
19.99278391933865 339.0785848147803 0.7809073444401736
19.998011474292063 347.21746799375984 0.7891323361751872
20.003239029245478 356.5264172537492 0.7984990584673936
20.008466584198892 371.0290396231541 0.8147515878032725
20.013694139152307 391.26131049775273 0.8361100995718256
20.01892169410572 416.0424314783479 0.8622537683552962
20.024149249059136 436.76125046692187 0.8833342346390656
20.02937680401255 445.98901782176586 0.8923633635264651
20.034604358965964 443.9330596547011 0.8906308203293631
20.03983191391938 434.0103567507022 0.8802470781548241
20.045059468872793 421.1351140815468 0.8669843986473794
20.050287023826208 407.75049112315077 0.8529959626274705
20.055514578779622 394.30868859761375 0.8387492785102196
20.060742133733036 385.4837192226522 0.8299922951727512
20.06596968868645 384.0798674261456 0.8284019162002597
20.071197243639865 382.6414788953453 0.8268798324597089
20.07642479859328 381.8778930087074 0.8259354447631454
20.081652353546694 383.9255501321708 0.8283049762064233
20.08687990850011 387.568935131525 0.8323969017774357
20.092107463453523 392.7709105247194 0.8378053905294555
20.097335018406937 401.53457718265383 0.8464334531878817
20.102562573360352 410.6564282574875 0.8557288428189135
20.107790128313766 419.72938202848803 0.8647849183640655
20.11301768326718 424.1194370362449 0.8694929706724408
20.118245238220595 423.0653255332949 0.8684065473323336
20.12347279317401 417.1068572028106 0.8622222764501076
20.128700348127424 408.2508446726789 0.8532948323346587
20.13392790308084 395.66795331585223 0.8399286922424062
20.139155458034253 381.9682555325825 0.8249092273631934
20.144383012987667 371.7555989800858 0.8138208801200825
20.14961056794108 361.56995210980944 0.8028363809433595
20.154838122894496 353.45177275340126 0.7939851240547418
20.16006567784791 344.0880461465474 0.7840220903209496
20.165293232801325 337.48740491843415 0.7761237072001725
20.17052078775474 330.3552144618631 0.7688910773414632
20.175748342708154 325.9117476735504 0.763916939215052
20.18097589766157 324.27701538588195 0.7625084969159724
20.186203452614983 324.4265833907761 0.7619366660624391
20.191431007568397 323.7562194305472 0.7614371049238381
20.19665856252181 323.8727089066982 0.7614822598331655
20.201886117475226 325.21953414050944 0.7630700612884747
20.20711367242864 328.0309694848931 0.7655862018141139
20.212341227382055 328.47609347904694 0.7660220813264713
20.21756878233547 326.25845904171416 0.7631835792981662
20.222796337288884 324.25851969347605 0.7612759979655654
20.228023892242298 328.2568499339643 0.7660346003201955
20.233251447195713 333.0289881723921 0.7713225410706932
20.238479002149127 336.2719505316786 0.77504158294465
20.24370655710254 335.63609795719765 0.7740496577449774
20.248934112055956 340.1102246609922 0.7791794992432189
20.25416166700937 347.3628639279193 0.7874951504592732
20.259389221962785 352.7320199736262 0.7929650002256659
20.2646167769162 352.7022544389209 0.7927364874173584
20.269844331869614 347.98660793762883 0.7873110631362409
20.275071886823028 342.167821238541 0.7805013679379559
20.280299441776442 335.5971072662144 0.7727810398362034
20.285526996729857 334.0478389344389 0.7711203221335758
20.29075455168327 335.840498159157 0.7733278814626561
20.295982106636686 337.55832963816573 0.7757692048214968
20.3012096615901 336.23354758330765 0.7743178271244295
20.306437216543515 333.8786445357758 0.7719564185140466
20.31166477149693 331.7577351118586 0.7697450006879557
20.316892326450343 332.43160636829157 0.7698554806857691
20.322119881403758 328.5670104100519 0.7655595401233376
20.327347436357172 325.47317327204985 0.761728264398255
20.332574991310587 321.3677954277272 0.7571499713567788
20.337802546264 320.99691656674764 0.756759981719854
20.343030101217416 319.6355379758532 0.7545335334435181
20.34825765617083 318.81857171270326 0.7532497045154913
20.353485211124244 314.43491008796985 0.7483500232090238
20.35871276607766 310.82734330357897 0.7446097469787061
20.363940321031073 309.3942915052035 0.7435614673526173
20.369167875984488 307.86378891160496 0.7410476272752077
20.374395430937902 306.5082497658896 0.7394133509908662
20.379622985891316 305.86080099930507 0.7394623153534334
20.38485054084473 305.61856413312734 0.7389378120868602
20.390078095798145 304.5640658794414 0.7381444989399878
20.39530565075156 301.86697843547137 0.7338175297518797
20.400533205704974 299.6471211238447 0.7309768062738646
20.40576076065839 301.14148999062746 0.7329583900421274
20.410988315611803 301.23141154309485 0.7332384315952954
20.416215870565217 300.79338930147054 0.7334073155829022
20.421443425518632 299.1400042152199 0.7321041284030835
20.426670980472046 297.6472768101683 0.730214050527051
20.43189853542546 300.4545527492372 0.7342925657631969
20.437126090378875 302.49801012206746 0.7361409984499515
20.44235364533229 303.66911008830044 0.7372512106405054
20.447581200285704 304.39874560299535 0.7370324104712145
20.45280875523912 306.2731582046217 0.7379658336613631
20.458036310192533 309.6187140634964 0.7427432767627049
20.463263865145947 310.75651798843387 0.7434861235968296
20.46849142009936 311.4177622315467 0.7450741185513132
20.473718975052776 311.7575462506387 0.7448375549787664
20.47894653000619 312.84621250657597 0.745668166541095
20.484174084959605 313.7971328412871 0.7469126223048201
20.48940163991302 315.49069700987263 0.7491366181813817
20.494629194866434 312.24778906785747 0.7464256055614142
20.49985674981985 311.03138282711865 0.7456997519922477
20.505084304773263 312.7413350478695 0.7471811825143766
20.510311859726677 312.81949547098264 0.747082620823612
20.51553941468009 313.2237370566782 0.7473513787846487
20.520766969633506 314.1566840023388 0.7478103028779788
20.52599452458692 313.18599560686846 0.7465588207784372
20.531222079540335 313.33857578579574 0.745537954229527
20.53644963449375 312.1001823718149 0.7444055435672605
20.541677189447164 312.18352035546656 0.7451073012004475
20.546904744400578 312.85684297832825 0.7458977494266107
20.552132299353993 312.254410853047 0.745367716342666
20.557359854307407 312.9408741944764 0.7458828329504581
20.56258740926082 313.00450336992253 0.7456656904596873
20.567814964214236 314.09583662084674 0.7467398134253491
20.57304251916765 316.7238755592783 0.7494424827395112
20.578270074121065 318.89576322109195 0.7521475267303933
20.58349762907448 319.32130644443913 0.7536618468444066
20.588725184027894 316.59821981056234 0.7500123764177503
20.593952738981308 318.5695529076445 0.7524320771945903
20.599180293934722 320.03707807744763 0.753556542344601
20.604407848888137 320.63851589156985 0.7551512320486881
20.60963540384155 320.2325887822704 0.7541113221082029
20.614862958794966 316.8665666379256 0.749868249690191
20.62009051374838 313.76925491864176 0.7462722935657351
20.625318068701795 314.40758562251153 0.74701461454238
20.63054562365521 317.18580169502104 0.7505527477852081
20.635773178608623 317.7088673335047 0.7506551543435828
20.641000733562038 314.74556496839324 0.7471212291546976
20.646228288515452 313.1172020716258 0.7452896271012268
20.651455843468867 311.1416967141187 0.7436180229531004
20.65668339842228 307.78220392139934 0.7405824879320358
20.661910953375695 306.04922103764767 0.7389692590270001
20.66713850832911 304.5496716830596 0.73698768614856
20.672366063282524 301.92271016612597 0.7336551599188936
20.67759361823594 298.95075618680943 0.7302966366928476
20.682821173189353 299.16859041361397 0.7308213483507555
20.688048728142768 299.9475090530738 0.7312444687567489
20.693276283096182 301.69946140717707 0.7316212316911739
20.698503838049596 300.6223428370193 0.7310743521223654
20.70373139300301 298.05790118490825 0.7271778566040522
20.708958947956425 298.1930464153431 0.7279804146052631
20.71418650290984 300.1236231291735 0.7308048226321983
20.719414057863254 302.96602983449003 0.7347818614704401
20.72464161281667 304.162884590058 0.7372712117984332
20.729869167770083 300.6713371641309 0.7324561840198566
20.735096722723497 300.85987551344334 0.73215969831101
20.740324277676912 302.4070979515853 0.7329176550713621
20.745551832630326 302.450805634634 0.7325480815375347
20.75077938758374 302.5850341768909 0.7341483692775381
20.756006942537155 304.8871505973181 0.7378604009271835
20.76123449749057 308.6178063531954 0.7418218521992941
20.766462052443984 307.16600562379017 0.7398951720988508
20.7716896073974 306.4541198926186 0.7383449067019209
20.776917162350813 306.9437978641796 0.7390369418490648
20.782144717304227 307.4215537818445 0.739412509600893
20.78737227225764 308.4054534954139 0.739958129878192
20.792599827211056 308.4556536617627 0.7395555370132945
20.79782738216447 313.1439846211861 0.7446195883820801
20.803054937117885 316.58897108825056 0.7486350822656473
20.8082824920713 323.0919335009347 0.755883503180811
20.813510047024714 328.6500835825442 0.7614613269005898
20.81873760197813 332.56587209288017 0.7655046571860608
20.823965156931543 332.51386220709566 0.7651559177487601
20.829192711884957 336.6914558292529 0.770118507467657
20.83442026683837 340.4284139899926 0.7746214402763343
20.839647821791786 343.9617029264461 0.7787289233210857
20.8448753767452 344.3532915783948 0.7790871632424017
20.850102931698615 346.37833878366126 0.7810311085468811
20.85533048665203 350.01041027201194 0.7853357874550575
20.860558041605444 349.7005813938226 0.7851908614518657
20.865785596558858 350.00254218320293 0.7858591976079993
20.871013151512273 345.18827740293824 0.7801794011900877
20.876240706465687 344.2512011124851 0.7792496561501256
20.8814682614191 341.90737982505584 0.7758816765353669
20.886695816372516 339.0562450674301 0.7728147045603525
20.89192337132593 337.9776483151753 0.7712401039193931
20.897150926279345 337.0183517628849 0.7701045508229719
20.90237848123276 336.1132096580077 0.7696474049732718
20.907606036186174 333.8402861826935 0.7668877490585874
20.912833591139588 331.9099641914967 0.7651103041770648
20.918061146093002 329.5999097324676 0.7621420138754494
20.923288701046417 328.2425754803467 0.7608157989274997
20.92851625599983 326.97436854448705 0.7586933388024318
20.933743810953246 327.0604615524597 0.7590338111215292
20.93897136590666 328.35762891760373 0.7605992141609039
20.944198920860075 327.6653257646491 0.7603320063033093
20.94942647581349 331.34888611565697 0.7647365848445412
20.954654030766903 331.7606332150697 0.7650309648250392
20.959881585720318 332.20461407518974 0.7655571256154179
20.965109140673732 333.2712723742017 0.7664180338468968
20.970336695627147 335.02064039872397 0.7687897570135576
20.97556425058056 332.70846194125636 0.7661269389766658
20.980791805533975 332.83380245083595 0.766258743405561
20.98601936048739 329.8669429111465 0.7628264945265658
20.991246915440804 330.7580021396422 0.7640243699102008
20.99647447039422 325.8372585265831 0.7582292965419869
21.001702025347633 324.3348570066072 0.7570895128023866
21.006929580301048 324.1404746247351 0.7565137914793452
21.012157135254462 326.5261911265158 0.7594179388002189
21.017384690207876 326.7070560824213 0.758940557137679
21.02261224516129 325.3950784662109 0.757270302689906
21.027839800114705 323.1580664892595 0.7545777288898361
21.03306735506812 320.5752001295813 0.7512966770964667
21.038294910021534 315.8080336628053 0.746104853009566
21.04352246497495 314.50065730607184 0.7444192014802804
21.048750019928363 315.0650511415534 0.7447566899671749
21.053977574881777 316.89742085345955 0.7470595287486593
21.059205129835192 314.23029147975274 0.7433578785573973
21.064432684788606 313.9577187405464 0.7430484121115386
21.06966023974202 311.37302610940554 0.7404101082440184
21.074887794695435 309.9813655459582 0.739401876785172
21.08011534964885 304.95438091382294 0.733968484262117
21.085342904602264 300.99319618842605 0.7288552723193402
21.09057045955568 300.5394611097202 0.7274809721713653
21.095798014509093 298.44712020333617 0.724809195693074
21.101025569462507 297.8967863264791 0.7234510407831283
21.10625312441592 295.08041506341084 0.7200898689837768
21.111480679369336 294.59288264047564 0.7188441996684761
21.11670823432275 294.0131750982292 0.718697192492434
21.121935789276165 292.11089167743455 0.7165166984279309
21.12716334422958 290.80894331658595 0.7155662247709756
21.132390899182994 288.4457960984041 0.7127465863371633
21.13761845413641 286.91847882712585 0.7108913548778225
21.142846009089823 285.46222609746195 0.7083754437052179
21.148073564043237 281.91042074104496 0.7036841979736201
21.15330111899665 279.4249095060254 0.6999948346040575
21.158528673950066 280.49492693444915 0.7016752974405246
21.16375622890348 280.4663818988294 0.7008704662849208
21.168983783856895 280.5870460827407 0.700465510217207
21.17421133881031 278.4861357037706 0.6983851047064793
21.179438893763724 276.46776625347394 0.6956168441081729
21.184666448717138 276.91898870826253 0.6968591699177791
21.189894003670553 277.08025720530225 0.6960796754907946
21.195121558623967 280.43337704197603 0.6996062117897457
21.20034911357738 280.9643157797203 0.6992902531006057
21.205576668530796 279.07585980452234 0.6961749149604589
21.21080422348421 277.519079275511 0.6947000884772938
21.216031778437625 276.02003944324997 0.6928908910784252
21.22125933339104 276.57938392305243 0.6926410390269158
21.226486888344454 276.38870010644393 0.6920431900546724
21.231714443297868 278.0515634186566 0.6943165919466415
21.236941998251282 278.95433197533674 0.6963231380878465
21.242169553204697 278.1149573259798 0.696618850421747
21.24739710815811 278.3574175567437 0.6970485756033648
21.252624663111526 276.01130144650017 0.6952934239983634
21.25785221806494 279.65869844453266 0.6978039213787003
21.263079773018355 281.8703110875623 0.7003664052592452
21.26830732797177 281.48270701781564 0.6987457523775636
21.273534882925183 278.1408114302023 0.6940158058170433
21.278762437878598 276.50382593468805 0.6920861103927665
21.283989992832012 280.10457567371174 0.7038478326698238
21.289217547785427 285.10278709299143 0.7218846158964167
21.29444510273884 284.6037413202379 0.7276265921259212
21.299672657692255 280.81932180223515 0.7271018907501191
21.30490021264567 280.6197507677629 0.7309950161010627
21.310127767599084 279.3623723061428 0.7326993650046257
21.3153553225525 283.2764833891839 0.7409707671720032
21.320582877505913 284.50335891515107 0.7468693238612186
21.325810432459328 286.19305048725516 0.7525746590232797
21.331037987412742 290.5670207028878 0.7616668382769006
21.336265542366156 294.4036262742358 0.7687418083049095
21.34149309731957 291.4231603501021 0.7669139314156052
21.346720652272985 286.29389808429323 0.7634606762770452
21.3519482072264 280.6615201295712 0.7576718498280445
21.357175762179814 282.3303992159424 0.7624251147202301
21.36240331713323 285.18906227141537 0.7687699465815366
21.367630872086643 289.4217152900943 0.7766194364568051
21.372858427040057 291.92333790100207 0.7824065282697701
21.378085981993472 294.55938710488925 0.7880631942232472
21.383313536946886 294.247333509384 0.7902241933972384
21.3885410919003 291.4281051266592 0.7883547201858874
21.393768646853715 290.4088040967519 0.7878814602048472
21.39899620180713 289.0789598242652 0.787924526007719
21.404223756760544 291.8986189369835 0.7931553156488994
21.40945131171396 290.88178177826285 0.7943958922695732
21.414678866667373 292.31331565095525 0.7990735790201063
21.419906421620787 293.6541261597974 0.8031068446046118
21.4251339765742 294.53533258556047 0.8079364075697002
21.430361531527616 294.6407818026093 0.8087203863376717
21.43558908648103 297.93651186412285 0.8162220531743118
21.440816641434445 296.69217856230347 0.8167986669255176
21.44604419638786 300.1423178899377 0.8233873245710625
21.451271751341274 301.21693759147934 0.8265026359802037
21.45649930629469 306.86727108254274 0.8335445905326706
21.461726861248103 306.5833887597379 0.8349761999291084
21.466954416201517 304.9425127107505 0.8340091121194572
21.47218197115493 303.0257979429439 0.8332682479758944
21.477409526108346 300.5461415689394 0.832564242481952
21.48263708106176 300.04407365119613 0.8341677093160226
21.487864636015175 299.64020757750245 0.8363116176745568
21.49309219096859 298.73159204434614 0.8367673640370233
21.498319745922004 297.98415036551 0.8360757565002669
21.503547300875418 294.6241662793021 0.8338562799862833
21.508774855828833 292.43264527889573 0.8290414607210044
21.514002410782247 290.3698320657461 0.8103473812926821
21.51922996573566 291.0428099465177 0.802652571781535
21.524457520689076 291.95461703793274 0.797187808442758
21.52968507564249 295.58150795341567 0.7967664185554445
21.534912630595905 296.7129673513695 0.7931616007127726
21.54014018554932 296.7667260124805 0.7889292345383805
21.545367740502734 295.72307488315926 0.7852657842208483
21.550595295456148 291.8218006098352 0.7784831777934661
21.555822850409562 287.5967467625698 0.7710719017337766
21.561050405362977 285.21149096484675 0.7659852597549048
21.56627796031639 287.41191103716864 0.7669260124470938
21.571505515269806 290.38379787699836 0.7686768967396436
21.57673307022322 294.61859826870227 0.7727309950900236
21.581960625176634 293.23270088355883 0.7698080290209203
21.58718818013005 289.9760641555016 0.7646089201291704
21.592415735083463 287.9355438593578 0.7599529954624568
21.597643290036878 290.2397322178517 0.7619505191501896
21.602870844990292 290.9339070512274 0.7618765857319328
21.608098399943707 294.73622491968956 0.7651225884694003
21.61332595489712 297.7917019122338 0.7670221786851632
21.618553509850535 297.5661714588497 0.7646543277731198
21.62378106480395 297.78882426551525 0.7641662269353648
21.629008619757364 299.7938740928007 0.7661416506376957
21.63423617471078 301.6779760660278 0.7689608022379634
21.639463729664193 300.35535617524835 0.7669502806659582
21.644691284617608 297.13556543378286 0.7618991827374956
21.649918839571022 297.28911238975854 0.7604260096360032
21.655146394524436 300.09819105239114 0.7635372536457958
21.66037394947785 300.17110896701223 0.7634426304885188
21.665601504431265 300.42092621590683 0.7632617079693037
21.67082905938468 301.5947127923986 0.7628336034858055
21.676056614338094 306.0091665299246 0.7674106875231785
21.68128416929151 307.8671335844864 0.7692530936511649
21.686511724244923 308.42636137372915 0.769640220931578
21.691739279198337 308.1628535626865 0.768337456312653
21.696966834151752 311.352447438034 0.7709288697901109
21.702194389105166 314.12277500746984 0.7740074691661659
21.70742194405858 316.0177279092391 0.7761221209938458
21.712649499011995 316.83145986932954 0.7762421390658861
21.71787705396541 321.05157254836865 0.7795578974846236
21.723104608918824 324.1418744286175 0.7827706195375705
21.72833216387224 328.1727815275507 0.7877553528158076
21.733559718825653 328.27922073101473 0.7883734171474691
21.738787273779067 331.18211793897996 0.7912989005018921
21.74401482873248 330.7214392227151 0.7900057887622471
21.749242383685896 333.208724247744 0.7929591198336934
21.75446993863931 337.9222565489362 0.7988110235404948
21.759697493592725 341.3175609524697 0.8024514345996071
21.76492504854614 343.92890821709864 0.8042262110099521
21.770152603499554 342.19256478653534 0.8016066974347175
21.77538015845297 338.28917450891316 0.7964650480964599
21.780607713406383 341.08155157497197 0.7995022984299679
21.785835268359797 346.91163088106765 0.8063785345463651
21.79106282331321 353.66320108859657 0.8136907290349553
21.796290378266626 356.9077034595099 0.8169361904933211
21.80151793322004 359.81001904516165 0.8194904307232069
21.806745488173455 359.5652363705032 0.8186956665036588
21.81197304312687 361.101913974891 0.8200984829078728
21.817200598080284 362.4298836911111 0.8214397948668061
21.822428153033698 367.7500659503061 0.8276194623685391
21.827655707987113 368.10871495438187 0.8284634579317196
21.832883262940527 365.631503973837 0.8258385402950031
21.83811081789394 359.0954940087243 0.8184143617102138
21.843338372847356 354.23633984063724 0.8126294120220892
21.84856592780077 350.42818682055395 0.8082307142439011
21.853793482754185 346.7134592302754 0.8038221249859273
21.8590210377076 341.28102656409163 0.7972024275685614
21.864248592661014 339.95667885626943 0.7956967566794638
21.869476147614428 340.1070618409542 0.7962788199132245
21.874703702567842 339.9921876779829 0.7960061303819421
21.879931257521257 341.471882310401 0.7973481080270172
21.88515881247467 342.176413634597 0.7982027616390334
21.890386367428086 343.71461369536087 0.7999541597836205
21.8956139223815 340.96278443707206 0.7968546533462169
21.900841477334914 337.59645611892574 0.7918167307266898
21.90606903228833 336.55460936847885 0.7906069216090112
21.911296587241743 337.6797407111312 0.7918834264584083
21.916524142195158 334.773995684622 0.7880536646120124
21.921751697148572 333.70126792007005 0.7862878824773607
21.926979252101987 334.65657144148054 0.7865958621732146
21.9322068070554 337.8523256027865 0.7901604035050916
21.937434362008815 340.09800115548296 0.7929682819529815
21.94266191696223 341.62568875714663 0.7949492165995419
21.947889471915644 342.49377861550147 0.7956293324202705
21.95311702686906 340.7949300743278 0.7926716465817032
21.958344581822473 339.9697192941155 0.791257178215036
21.963572136775888 340.9051738111748 0.7925200899723425
21.968799691729302 339.92227809105776 0.7909506514725287
21.974027246682716 342.1839389446469 0.7934393931314094
21.97925480163613 339.6302015119362 0.7901366568308862
21.984482356589545 340.40955773226557 0.7907701207893975
21.98970991154296 341.5446150355274 0.7916542655004702
21.994937466496374 341.22773442825206 0.7903412050542029
22.00016502144979 341.61073241940346 0.7912582259724467
22.005392576403203 341.6088877334161 0.7907122575923992
22.010620131356617 342.3087258742568 0.7913762880463786
22.015847686310032 346.99615832225805 0.7969494358403307
22.021075241263446 350.56026998414933 0.8002671493139384
22.02630279621686 353.5380718254268 0.8043136196587876
22.031530351170275 357.13125232440416 0.8075798571164307
22.03675790612369 359.3347494735526 0.8102190781063204
22.041985461077104 362.88882281671147 0.8140902988717973
22.04721301603052 366.90279891695036 0.8178791866962224
22.052440570983933 371.3082932135873 0.8229314704522743
22.057668125937347 370.358405118279 0.8213178459453707
22.06289568089076 368.4411774939826 0.8193737031903625
22.068123235844176 366.70005198522637 0.8177512164107931
22.07335079079759 363.9924171006414 0.8148536750031665
22.078578345751005 359.3432055956259 0.8102428289334832
22.08380590070442 352.723770542365 0.8023581227081542
22.089033455657834 351.12013346621006 0.7999033559344194
22.09426101061125 352.54174545410126 0.8013919706623177
22.099488565564663 353.5898082760759 0.8026606642088664
22.104716120518077 356.14811795533495 0.8056547355586845
22.10994367547149 357.1994688873171 0.8065811241564106
22.115171230424906 353.2212964704321 0.8014612513861524
22.12039878537832 350.98375957044055 0.7991002316400111
22.125626340331735 348.03782971050833 0.7955248026008988
22.13085389528515 345.5127336303606 0.7926850700620803
22.136081450238564 345.38705908467756 0.7920380331997298
22.141309005191978 345.1598042877134 0.7911191220619149
22.146536560145393 345.3079778219717 0.7913230359453273
22.151764115098807 346.0593662752838 0.7920625434932306
22.15699167005222 346.170531848499 0.7922908916871477
22.162219225005636 344.4804763794398 0.789948832708643
22.16744677995905 343.3541834531723 0.7886440601411911
22.172674334912465 342.31627162079695 0.7880250979216769
22.17790188986588 344.58328483785306 0.7905468940323701
22.183129444819293 344.25042506361507 0.7903330069288728
22.188356999772708 345.4548124758642 0.7915779527398953
22.193584554726122 344.84560790832154 0.7905233822907918
22.198812109679537 347.43458849638233 0.7930252891087433
22.20403966463295 347.42599177966474 0.7923788825538424
22.209267219586366 345.98455556406714 0.7910183315143048
22.21449477453978 342.450735146286 0.7870497469277868
22.219722329493194 343.5383622071091 0.7878848058453042
22.22494988444661 341.3641089355183 0.7854475835022225
22.230177439400023 339.5191224353832 0.782492473478836
22.235404994353438 336.3915313320533 0.7794613749377002
22.240632549306852 335.5747067675364 0.7781341482541656
22.245860104260267 331.7173986790376 0.7736455466920877
22.25108765921368 327.86735326562723 0.7695385028723416
22.256315214167095 323.3780464621024 0.7639747900689681
22.26154276912051 317.65004572380167 0.7578181511715305
22.266770324073924 316.33487572912315 0.7560077635835205
22.27199787902734 316.06116739677316 0.7557481992454244
22.277225433980753 318.440217802006 0.7590170926157127
22.282452988934168 315.5800416928647 0.7558020929924381
22.287680543887582 312.3455044699333 0.7518186377919227
22.292908098840996 309.27909509201135 0.7475468227478844
22.29813565379441 308.0433604466002 0.7452989632570163
22.303363208747825 307.00521743683953 0.7450262875300983
22.30859076370124 307.6515730854821 0.7461743200723046
22.313818318654654 309.11837723922304 0.7480418282441088
22.31904587360807 308.9888777988061 0.746888460781851
22.324273428561483 307.971310296839 0.74488342829634
22.329500983514897 306.92330880295884 0.7443594330792332
22.334728538468312 307.1636781199298 0.7447964252310749
22.339956093421726 305.54948218504995 0.7427300050134571
22.34518364837514 304.01267332899636 0.7403129425046294
22.350411203328555 300.04064159997836 0.7345025781441374
22.35563875828197 296.53105376238636 0.7303481089117853
22.360866313235384 296.0544052849779 0.7298178308739328
22.3660938681888 296.54830962508197 0.732214922718785
22.371321423142213 298.28436675629416 0.7342298322042936
22.376548978095627 296.6040946414314 0.7316311999432104
22.38177653304904 295.87405954756616 0.7301569496883034
22.387004088002456 293.9053904208022 0.7286001310219169
22.39223164295587 293.19671439463576 0.7280634287218656
22.397459197909285 288.6228639354145 0.7220703341023799
22.4026867528627 286.9049566004306 0.7194675355594581
22.407914307816114 287.3814154122572 0.7197227526090508
22.41314186276953 288.43836995294384 0.7207066377435524
22.418369417722943 290.50779310859195 0.7228640056334394
22.423596972676357 287.89042681196855 0.7197051771023912
22.42882452762977 284.796278992253 0.7159034430585918
22.434052082583186 282.0955180062921 0.712493781276466
22.4392796375366 281.65968547356624 0.7121747016376254
22.444507192490015 281.3018820002543 0.711860365126832
22.44973474744343 279.3218452392304 0.7099780112278105
22.454962302396844 275.1188628140364 0.704253754126809
22.460189857350258 272.18586374899667 0.700884488361621
22.465417412303673 272.2182033606125 0.7009381973433785
22.470644967257087 276.558140034698 0.7064757407949737
22.4758725222105 278.7131556735054 0.709368796177089
22.481100077163916 280.36393546589244 0.712206566666961
22.48632763211733 282.2452408795317 0.7146084603825411
22.491555187070745 281.878609096414 0.7132487787958202
22.49678274202416 279.4246199068538 0.7094882598503751
22.502010296977573 276.8639880908552 0.707362903837498
22.507237851930988 273.43408401588806 0.7031283829435965
22.512465406884402 273.709147937496 0.7032608485628209
22.517692961837817 272.7135641354034 0.7004903128947163
22.52292051679123 275.75642640576575 0.7043491557652118
22.528148071744646 274.66439651049063 0.7042157104387154
22.53337562669806 274.73657491994027 0.7047819835195899
22.538603181651474 274.00972788057965 0.7040040168304416
22.54383073660489 273.635346267038 0.7021996157411192
22.549058291558303 272.7747676393819 0.7018499751366537
22.554285846511718 271.16905930764227 0.6998995047682398
22.559513401465132 271.2328671343587 0.6999959139491762
22.564740956418547 270.263310489297 0.697693895253682
22.56996851137196 269.30972687643515 0.6968422577440928
22.575196066325375 271.7062087237264 0.699517505590426
22.58042362127879 273.47353351200235 0.7017273536730226
22.585651176232204 272.6056029890232 0.7000937578790435
22.59087873118562 271.39831505232564 0.6985332608428427
22.596106286139033 268.4565438010588 0.694036877204283
22.601333841092448 265.7728469312688 0.6904287735370981
22.606561396045862 267.76284226033295 0.6929828946013381
22.611788950999276 266.44423770654515 0.6910298288830129
22.61701650595269 270.54401802399514 0.6967903565240504
22.622244060906105 269.93423173887544 0.6951464764067664
22.62747161585952 271.08786486147585 0.696702508651727
22.632699170812934 269.91654655338937 0.6952972212092129
22.63792672576635 272.5867077928593 0.6992409337915555
22.643154280719763 272.4933840194142 0.6999071891130911
22.648381835673177 275.11740544365136 0.7037290975245553
22.653609390626592 273.47591292897636 0.7005671058238416
22.658836945580006 273.8386285012608 0.6998754756808736
22.66406450053342 271.83597586154025 0.6965874943493545
22.669292055486835 272.89725889525374 0.6981870528561973
22.67451961044025 274.50457745779664 0.7007538926977116
22.679747165393664 277.75171356686536 0.7046125154937355
22.68497472034708 280.8516624928628 0.7077699197231526
22.690202275300493 282.69657838520516 0.7094935742993486
22.695429830253907 281.28927442082295 0.7074580685536791
22.70065738520732 280.66750640163724 0.70771954086445
22.705884940160736 278.97038707832235 0.706000287664658
22.71111249511415 279.6140031145762 0.7074126800662737
22.716340050067565 281.30438364238665 0.707619644661128
22.72156760502098 280.9075889839858 0.706239573661435
22.726795159974394 280.6201794142313 0.7064753355106147
22.73202271492781 283.219519768784 0.7106488010117381
22.737250269881223 285.82704367332735 0.7152289927904933
22.742477824834637 289.41272540696264 0.7191478748666436
22.74770537978805 288.61375777548903 0.718660686005007
22.752932934741466 288.1693553459956 0.7174438526370637
22.75816048969488 288.0940315826848 0.7171218138343136
22.763388044648295 288.3401570084198 0.7163009193211904
22.76861559960171 291.03468328638445 0.7191667071323271
22.773843154555124 292.64030664951423 0.7210368176735412
22.779070709508538 293.54895463404625 0.7228810411273581
22.784298264461952 293.91338988502054 0.722789873400081
22.789525819415367 293.57957647238356 0.7224706034606222
22.79475337436878 294.2307734141616 0.7221166481011134
22.799980929322196 296.3256118968563 0.7239193623426395
22.80520848427561 297.96446521379175 0.7250439773828546
22.810436039229025 301.4862981413217 0.7295784324100412
22.81566359418244 303.7753196662154 0.7330768896532722
22.820891149135853 306.2583235141128 0.7369454026712994
22.826118704089268 306.5388207120517 0.7372614314572613
22.831346259042682 309.1710495763369 0.739957604655281
22.836573813996097 309.3658724847927 0.739324848136349
22.84180136894951 312.26693326665014 0.7426298926068268
22.847028923902926 315.8484382800481 0.7470531611134588
22.85225647885634 320.8127816342554 0.7524115175246036
22.857484033809754 322.22832860768654 0.7539392437701579
22.86271158876317 322.0625253081575 0.7531722622870319
22.867939143716583 322.09528469977954 0.7537693644609215
22.873166698669998 325.19751814128637 0.7575667002711645
22.878394253623412 328.87532964516373 0.762574458991522
22.883621808576827 330.9852887546774 0.7652995544754105
22.88884936353024 326.8119516381921 0.7594648094498975
22.894076918483655 325.33083972102185 0.7577066054989531
22.89930447343707 322.5868660243658 0.7538969366075148
22.904532028390484 325.9263615090547 0.7573647332894415
22.9097595833439 325.53130649435786 0.7566241095778664
22.914987138297313 325.64084067526994 0.7561700973968202
22.920214693250728 322.1035850866861 0.752127334584248
22.925442248204142 319.0592569691201 0.74876659959755
22.930669803157556 318.09493486471933 0.7476266707037514
22.93589735811097 318.5494371733733 0.748982203702016
22.941124913064385 321.5920475828015 0.7520106278504242
22.9463524680178 323.45471776597225 0.7547023391252575
22.951580022971214 325.8167975026864 0.7571888740212543
22.95680757792463 324.0567216745302 0.7544032905965466
22.962035132878043 317.64766710866996 0.7475216091405023
22.967262687831457 314.8617363331632 0.7441496909001645
22.972490242784872 316.80497924870537 0.7464828335523248
22.977717797738286 321.63516466177697 0.7514475256949118
22.9829453526917 322.1767348153546 0.7519935629369922
22.988172907645115 321.4827219332075 0.7515471916966753
22.99340046259853 319.3077267388683 0.7485496257825088
22.998628017551944 317.4054465512096 0.7463039290629188
23.00385557250536 314.30000880106843 0.7425728301087109
23.009083127458773 316.83435118161606 0.7461744826164441
23.014310682412187 321.51885034739513 0.7519570878401384
23.0195382373656 325.37559515814627 0.7562413201490421
23.024765792319016 322.62049990555295 0.7528170723786708
23.02999334727243 321.8972415714531 0.7521211348933923
23.035220902225845 322.95359764059725 0.7530690531782517
23.04044845717926 323.17221584924107 0.7528188078490178
23.045676012132674 324.163850979387 0.7534478402167727
23.05090356708609 321.4436342364796 0.751156736794324
23.056131122039503 320.6633345069426 0.7504587712276498
23.061358676992917 318.2389615293452 0.7471602628793874
23.06658623194633 318.69457433678684 0.7485200071971001
23.071813786899746 311.5288012993125 0.7399717577917991
23.07704134185316 309.8188960721761 0.7381091956180744
23.082268896806575 310.422489457001 0.737871499213074
23.08749645175999 315.6043166853383 0.7440317465743186
23.092724006713404 314.6444139748394 0.7429761746028655
23.097951561666818 313.9431876320431 0.7424213246332273
23.103179116620232 310.11528653505997 0.7384139038400741
23.108406671573647 308.91401810907183 0.7370833939523248
23.11363422652706 306.95577001048287 0.7346553656753364
23.118861781480476 308.3537605604984 0.7372081192069722
23.12408933643389 309.28562053815176 0.7382128180167894
23.129316891387305 311.08585902996407 0.7400804982111612
23.13454444634072 309.21461203350987 0.7362696670382152
23.139772001294133 305.58509893785805 0.730906589095515
23.144999556247548 303.3431147110355 0.7287611639891166
23.150227111200962 304.8117765709115 0.7310501142657522
23.155454666154377 305.54857278054874 0.7325064776817695
23.16068222110779 305.74124099492667 0.7326462479993567
23.165909776061206 303.3179303095281 0.7287483424676575
23.17113733101462 303.4168772712959 0.7290074184321392
23.176364885968034 304.7819670860917 0.730797612837243
23.18159244092145 304.7661040484624 0.7312635565272794
23.186819995874863 300.0918687112718 0.7255670602512769
23.192047550828278 299.5703208458817 0.7245149717463508
23.197275105781692 303.4751385180529 0.729237190914641
23.202502660735107 307.1365892964778 0.7337477189083266
23.20773021568852 309.5589916196299 0.7364097199622279
23.212957770641935 303.994909492776 0.7295652436149427
23.21818532559535 303.5765226911191 0.7295767765276578
23.223412880548764 303.2226044192654 0.7303425165481147
23.22864043550218 302.2201095125041 0.7287345228946712
23.233867990455593 301.8906287061389 0.7285676410924493
23.239095545409008 301.3884602076669 0.7264110622397404
23.244323100362422 304.85419945523773 0.7299320736196995
23.249550655315836 305.78683741612747 0.7313444657146384
23.25477821026925 306.89552581295686 0.7333205628516367
23.260005765222665 304.17344579388606 0.7311728656765588
23.26523332017608 302.41359186243716 0.727766227250141
23.270460875129494 304.00382042558016 0.7296928271984864
23.27568843008291 310.46620265850675 0.7372500131576735
23.280915985036323 312.0504253367004 0.7383681208056212
23.286143539989737 312.92045962717344 0.7393060538080589
23.291371094943152 313.9587960970891 0.7396841241330065
23.296598649896566 318.47724533062467 0.7465389523122627
23.30182620484998 320.5464028027704 0.7492354225238218
23.307053759803395 319.9405048492969 0.7477453036404271
23.31228131475681 319.2753556344174 0.7459574431353272
23.317508869710224 318.6750242910616 0.7449789282991117
23.32273642466364 321.2539541147641 0.748327929728796
23.327963979617053 324.4759187054598 0.7520813508199149
23.333191534570467 326.6975357288021 0.7546911639333661
23.33841908952388 327.71799987012054 0.7553893260632847
23.343646644477296 326.57665632179743 0.7532956887644836
23.34887419943071 326.0786226350433 0.7528225306204065
23.354101754384125 325.06418835472505 0.7529245328388294
23.35932930933754 326.3942885605273 0.7540490461239716
23.364556864290954 325.7874178172101 0.7528904711858171
23.369784419244368 324.01937607315557 0.7495979666987792
23.375011974197783 324.14435227447 0.7498573528682115
23.380239529151197 328.1677964612744 0.7547007568530758
23.38546708410461 329.4014969467798 0.7560298146499809
23.390694639058026 331.3366989148294 0.7583853236459265
23.39592219401144 330.1968568155652 0.7570131334908398
23.401149748964855 330.0044253550067 0.7569234356136787
23.40637730391827 328.1957047732556 0.7547254495135494
23.411604858871684 325.7982805732466 0.7527606028150374
23.416832413825098 328.74481804620547 0.7566804021366678
23.422059968778512 328.5083752519675 0.7573508946204167
23.427287523731927 327.9870964190124 0.7568580745740334
23.43251507868534 327.80823208251263 0.7561176195610366
23.437742633638756 330.51874996588566 0.7584036577773208
23.44297018859217 330.9428632277363 0.7586849058384713
23.448197743545585 327.79283179843077 0.7547601649980573
23.453425298499 325.318864498789 0.7514671570078971
23.458652853452413 324.6713518409255 0.7503918896862424
23.463880408405828 325.521388991915 0.7508187026801708
23.469107963359242 327.4358744769885 0.7535210448140156
23.474335518312657 323.67363813264166 0.7489723054650247
23.47956307326607 321.90711808070085 0.7472579368183678
23.484790628219486 318.16834835849073 0.7419752230722505
23.4900181831729 319.46776418040525 0.7434194621395142
23.495245738126314 318.8748731294645 0.7431245816272475
23.50047329307973 319.46841311614065 0.7442109429497437
23.505700848033143 317.9137189251607 0.7432932104302455
23.510928402986558 317.2282067002155 0.7424854504741676
23.516155957939972 313.9592911825161 0.7394790828229095
23.521383512893387 310.4336589133513 0.7353992196405746
23.5266110678468 307.5610301270043 0.7312971459461505
23.531838622800215 306.3354404682271 0.7284610225609846
23.53706617775363 304.7725780591993 0.7261578863829141
23.542293732707044 304.17351914146485 0.7252301662495356
23.54752128766046 304.8074167850719 0.7272032996841468
23.552748842613873 309.22438397835134 0.7315171987905214
23.557976397567288 309.3074234107148 0.7304531046666385
23.563203952520702 307.35308829286635 0.7279922328113763
23.568431507474116 305.45767697371275 0.7257496670538854
23.57365906242753 305.9439586810056 0.726407617417647
23.578886617380945 305.65172502441493 0.7237863222055488
23.58411417233436 304.1544389138559 0.7219903591427751
23.589341727287774 304.9566618469742 0.72295848937932
23.59456928224119 306.4243013675335 0.7244063233962913
23.599796837194603 308.2962864921388 0.7270904618724704
23.605024392148017 309.98136032822214 0.7283265688341847
23.610251947101432 312.7421748517403 0.7320248671281706
23.615479502054846 311.10417402442187 0.7294752494886904
23.62070705700826 308.03943481092074 0.7255290712262992
23.625934611961675 305.2753160182555 0.7220863782286243
23.63116216691509 305.94664426546535 0.7220397638825481
23.636389721868504 304.76208955161394 0.7207723714866876
23.64161727682192 306.3427045378398 0.7227205722360094
23.646844831775333 308.1164358064823 0.7242215377370946
23.652072386728747 310.2026771801754 0.7259733274078572
23.65729994168216 310.4321549795636 0.7254115675963005
23.662527496635576 312.2516100149008 0.7273479703021086
23.66775505158899 315.00743563623377 0.7308703874248185
23.672982606542405 316.85985178388364 0.7329410641893765
23.67821016149582 323.26415393369973 0.7404113054691703
23.683437716449234 325.55784972232044 0.7423708775794292
23.688665271402648 330.58627877105283 0.7480113466782582
23.693892826356063 333.83593745285697 0.7508656319798069
23.699120381309477 335.5268821871428 0.7523828520224892
23.70434793626289 336.62666096700156 0.7525755662329093
23.709575491216306 336.17673538928705 0.7515732777196394
23.71480304616972 335.26940550127455 0.7504372454985848
23.720030601123135 332.9883239905791 0.747629429459319
23.72525815607655 333.2866489364079 0.7475256037266017
23.730485711029964 335.90641708781175 0.7506596705057795
23.735713265983378 335.9443771150539 0.7510011071479779
23.740940820936792 332.18674462514 0.7471156600346824
23.746168375890207 334.82224162328066 0.7495958648625076
23.75139593084362 339.1061564975946 0.7534458692729626
23.756623485797036 342.03604776007444 0.7558564815047383
23.76185104075045 345.79311001153883 0.7595430883466696
23.767078595703865 347.52739845400976 0.761242074867932
23.77230615065728 352.23937341182346 0.7659388699045153
23.777533705610693 356.6616151494421 0.7705862963074399
23.782761260564108 364.1611251984 0.7786409908741281
23.787988815517522 370.9107168059167 0.7850801680969252
23.793216370470937 373.3746988109129 0.787333182029752
23.79844392542435 372.04968219108395 0.7850964587841104
23.803671480377766 372.9182376926889 0.7860562365382973
23.80889903533118 373.1349188594875 0.7865024436299797
23.814126590284594 373.00891501322315 0.7858769066572724
23.81935414523801 368.1037250951604 0.7807962763476664
23.824581700191423 361.3661490002381 0.7726259847991985
23.829809255144838 354.9855219713369 0.7659628368554289
23.835036810098252 349.41487633493415 0.7594163096671184
23.840264365051667 346.89742224002003 0.7565464999344382
23.84549192000508 348.10332314053335 0.7573454801607277
23.850719474958495 349.6965695132622 0.7586486879629967
23.85594702991191 347.31040576520576 0.7562521899089749
23.861174584865324 345.43852081515075 0.7544624202543734
23.86640213981874 341.22818825421393 0.7497034923220532
23.871629694772153 339.26814705780976 0.7477718510341874
23.876857249725568 335.87726344741645 0.7431165417418542
23.882084804678982 337.08537660947286 0.7436829809446768
23.887312359632396 336.0663759203034 0.7425708692232753
23.89253991458581 338.83220809909136 0.7460071119997328
23.897767469539225 338.2894853476562 0.7457617308454897
23.90299502449264 338.0543565254644 0.7450134183345877
23.908222579446054 334.1856167947936 0.7408799158825282
23.91345013439947 333.10392539247044 0.7395203489653789
23.918677689352883 332.65666447741864 0.738484698544871
23.923905244306297 336.30181773885795 0.7426206789012858
23.929132799259712 342.2785838111092 0.7486312111661694
23.934360354213126 342.13317092360876 0.7482438904181429
23.93958790916654 340.2553139906128 0.7455272894601034
23.944815464119955 336.1619732517986 0.7406658480680437
23.95004301907337 335.515234012924 0.7402341334409528
23.955270574026784 333.3212411219457 0.7383018673902321
23.9604981289802 333.0444550620607 0.7387440935268458
23.965725683933613 336.40909450488203 0.7420385891025598
23.970953238887027 340.1530222387763 0.7461216702942598
23.97618079384044 340.0108975175346 0.7459290517963693
23.981408348793856 341.10745262062983 0.7465828371350484
23.98663590374727 343.7866412439276 0.7494718789542718
23.991863458700685 349.36295830009493 0.7546210179128465
23.9970910136541 350.5333113741215 0.7557718096101097
24.002318568607514 349.97611053589395 0.7555235240257888
24.007546123560928 348.49164888826834 0.7541175987973696
24.012773678514343 349.97871123593563 0.7558128733164653
24.018001233467757 349.96894011699845 0.7549015032742746
24.02322878842117 351.04647568962025 0.7559719634901164
24.028456343374586 351.88097782002427 0.7572519947844493
24.033683898328 356.9011502443455 0.7634862959774736
24.038911453281415 359.86116002547095 0.7672234042244576
24.04413900823483 362.7681870002986 0.7694002865368089
24.049366563188244 364.0081400990571 0.7711198607860744
24.054594118141658 369.2133190596083 0.7765333089432891
24.059821673095072 374.1664022265312 0.781683106898307
24.065049228048487 374.5037027520539 0.7816993689126778
24.0702767830019 368.12251618585685 0.7884935675882419
24.075504337955316 367.8258138929029 0.7987307756833164
24.08073189290873 369.0123639133771 0.8071162091375689
24.085959447862145 368.95709436033934 0.8133640642539592
24.09118700281556 364.0928643056692 0.8133189892637119
24.096414557768973 358.4729988831555 0.8126237579375319
24.101642112722388 351.35808766172164 0.809383528793787
24.106869667675802 345.7665183022188 0.8068862209438479
24.112097222629217 343.38014258748456 0.808102510117776
24.11732477758263 342.7826769457325 0.8114179331750446
24.122552332536046 340.295160122578 0.812509152317995
24.12777988748946 336.53977563749737 0.8108755663281939
24.133007442442874 332.64688427405326 0.8093536969972456
24.13823499739629 330.86565292200083 0.8102219569582059
24.143462552349703 328.3750040709263 0.8105318660205791
24.148690107303118 327.95002899351795 0.8132021513398995
24.153917662256532 326.2652581862757 0.8141887115692631
24.159145217209947 325.3239981165817 0.8160157423741037
24.16437277216336 321.6722975741153 0.8153145901071273
24.169600327116775 320.3888298608434 0.8180265353540721
24.17482788207019 318.6725967046354 0.81858700251823
24.180055437023604 322.6981734245098 0.8255046915408626
24.18528299197702 322.24326733545894 0.8263042628324665
24.190510546930433 320.9733765526881 0.8281299619077866
24.195738101883848 315.68986159277256 0.8242435522914952
24.200965656837262 313.48650339842874 0.8250954155192556
24.206193211790676 312.76654307709066 0.8263555981129298
24.21142076674409 316.7626625623156 0.8343627561843155
24.216648321697505 317.7347074275855 0.8375087520365905
24.22187587665092 317.17795951781295 0.8389483606160125
24.227103431604334 315.6147875615971 0.8403359592848416
24.23233098655775 315.31207054889154 0.8430181624100742
24.237558541511163 316.5006926883551 0.8480032161439885
24.242786096464577 315.1429904825024 0.8487949089307971
24.248013651417992 314.66401698394594 0.8506279535452786
24.253241206371406 309.68258871131945 0.8456160407924881
24.25846876132482 307.3796883613129 0.8449786826895316
24.263696316278235 304.0910405438025 0.8426089052165086
24.26892387123165 304.468732385087 0.8454072007605407
24.274151426185064 309.5087270676853 0.8536643752727959
24.27937898113848 314.3663321612804 0.8612452465241218
24.284606536091893 317.68530341036137 0.8681047035709705
24.289834091045307 316.37692444854986 0.8687291392155266
24.29506164599872 314.6065521408077 0.869638554594116
24.300289200952136 316.59914122494314 0.8735888214720373
24.30551675590555 315.64368525379984 0.8746559007861907
24.310744310858965 315.89766285552514 0.8774829083227715
24.31597186581238 316.81282683419585 0.8816130021951317
24.321199420765794 319.981452128463 0.8881881333231095
24.326426975719208 322.88517407151147 0.8932030495568682
24.331654530672623 324.4787712106037 0.8969938027755129
24.336882085626037 326.91970939147205 0.9011360846787815
24.34210964057945 329.69680727100706 0.9061432113639137
24.347337195532866 330.1661082299207 0.9075228028311488
24.35256475048628 328.99457861459683 0.9082456229664746
24.357792305439695 328.1446239465157 0.9096300179801264
24.36301986039311 327.4847789416435 0.9114253937978679
24.368247415346524 329.0472361875395 0.915802708662949
24.373474970299938 332.3333992137411 0.9233030242795607
24.378702525253352 330.5021620102796 0.9231535757937271
24.383930080206767 329.2282845846921 0.9236859913449771
24.38915763516018 327.3637902896737 0.9228276123567221
24.394385190113596 326.5841861704016 0.9243343753422921
24.39961274506701 326.5488557267309 0.9272140701540961
24.404840300020425 325.6028413120323 0.9283654782702665
24.41006785497384 330.54559040594955 0.9390224090399648
24.415295409927253 328.05820801016733 0.9374382688564257
24.420522964880668 324.7278615976392 0.9348560177007968
24.425750519834082 322.9458598377886 0.9334791984134168
24.430978074787497 324.21428229242537 0.9380589601094023
24.43620562974091 329.254663985961 0.9479871678731581
24.441433184694326 327.32990662980285 0.9485389606713323
24.44666073964774 323.8561223680319 0.9460573038392396
24.451888294601154 321.06578916576944 0.944510937913416
24.45711584955457 324.59980795685 0.9520555643525416
24.462343404507983 330.19499886099214 0.9616786098053471
24.467570959461398 334.413567077784 0.9695976883445805
24.472798514414812 335.4877093987496 0.972674194577088
24.478026069368227 336.085440518118 0.9768902311749589
24.48325362432164 331.62408723064823 0.9726515775414764
24.488481179275055 328.7807441188075 0.9709007132746399
24.49370873422847 328.19952129411433 0.9715870352682375
24.498936289181884 329.33934297382604 0.9755288499322748
24.5041638441353 333.9356781877369 0.9854699538637454
24.509391399088713 334.16076362735674 0.9884406315456449
24.514618954042128 331.90706663119437 0.9874140762120741
24.519846508995542 328.91858735176226 0.9846759703251757
24.525074063948956 328.4148583031523 0.9859856205106646
24.53030161890237 328.5282865779455 0.9888885852963919
24.535529173855785 327.69939677227626 0.9904214909999547
24.5407567288092 322.2561797782802 0.9843443136119766
24.545984283762614 321.36631198105306 0.9849638085373887
24.55121183871603 323.45306276395223 0.9900336007681205
24.556439393669443 327.50395894208566 0.9986683663329482
24.561666948622857 330.51623174836277 1.0067368903012852
24.566894503576272 326.56222348498557 1.0037878909553757
24.572122058529686 322.3981239594637 0.9995182629757204
24.5773496134831 319.6581017729845 0.9984247652262235
24.582577168436515 316.04058621721106 0.99549878135108
24.58780472338993 315.3997366237072 0.9989784236575054
24.593032278343344 313.56173134053984 0.9986484232076295
24.59825983329676 315.5123203902456 1.0045006277440505
24.603487388250173 312.3903652365656 1.0010740420092668
24.608714943203587 308.53403146686804 0.9977105947902083
24.613942498157 307.4110827696506 0.9969237716884273
24.619170053110416 309.06185052045475 1.0005449079309534
24.62439760806383 310.83059686550877 1.004276554264768
24.629625163017245 308.9381931007997 1.0042930315583491
24.63485271797066 311.6057409216536 1.011557484141536
24.640080272924074 312.5218871662965 1.0157713923763536
24.645307827877488 310.83736186646405 1.0156886268250398
24.650535382830903 311.08900098641965 1.0201911559597783
24.655762937784317 310.48451341694863 1.0223303630807532
24.66099049273773 313.60116480262 1.0294396003264896
24.666218047691146 314.1787532549614 1.0337192466347704
24.67144560264456 314.7420468706505 1.0395245270966789
24.676673157597975 316.390700387061 1.0447843223567066
24.68190071255139 318.48453387869347 1.0502228140802123
24.687128267504804 320.1107454019354 1.0538204554728159
24.692355822458218 321.42279635646713 1.0589116892124404
24.697583377411632 316.13705135080403 1.0516669874037021
24.702810932365047 310.47958119532194 1.0437442710060107
24.70803848731846 306.1148249108467 1.0400815255204716
24.713266042271876 303.7978004237307 1.0385231883246948
24.71849359722529 310.13439374344136 1.0524468621955383
24.723721152178705 310.7420394805249 1.054819291136655
24.72894870713212 314.49115603877544 1.0640863875798543
24.734176262085533 309.0041181535326 1.0577166846675965
24.739403817038948 310.6196892089726 1.062002218592216
24.744631371992362 308.0111921814131 1.0603472901972417
24.749858926945777 310.5493790923101 1.066046733674048
24.75508648189919 307.9069918766771 1.068563376072074
24.760314036852606 308.9355239215755 1.0752718544411788
24.76554159180602 310.60032389132135 1.0833573783089658
24.770769146759434 309.42635031190923 1.0820177148751489
24.77599670171285 307.6457685880385 1.080152274577162
24.781224256666263 302.9843093097341 1.0730320180613369
24.786451811619678 306.54661245201834 1.082056528233927
24.791679366573092 307.99241204726417 1.0865947774180937
24.796906921526507 311.7907801106908 1.0958143838280567
24.80213447647992 311.9207406185373 1.0993481827394147
24.807362031433335 311.0327305095076 1.099952228471443
24.81258958638675 309.87035587675337 1.1012564558236033
24.817817141340164 308.1454885901632 1.1002869041235224
24.82304469629358 306.9208173563275 1.1009895717123726
24.828272251246993 307.5655765825252 1.1054382774051144
24.833499806200408 308.875361761718 1.1097465060993912
24.838727361153822 312.67314137985164 1.1195529951287733
24.843954916107236 316.6984733661315 1.1299116979529538
24.84918247106065 317.79948335182854 1.135054923284628
24.854410026014065 318.7029370350704 1.1401830969063194
24.85963758096748 317.58436391232175 1.1409576854049046
24.864865135920894 319.08197351884985 1.1466351853648877
24.87009269087431 323.10418703142574 1.156237534498172
24.875320245827723 328.91410920858334 1.1690023644359862
24.880547800781137 335.56244334710095 1.1844023176402259
24.885775355734552 338.8858969275742 1.1939974519436436
24.891002910687966 339.0721811627026 1.197267702121678
24.89623046564138 336.4919513231908 1.1947490469634854
24.901458020594795 335.2703008543519 1.1953247590905172
24.90668557554821 335.34972174132747 1.2004833269141209
24.911913130501624 337.10888037992197 1.2070743949841964
24.91714068545504 337.0573286597911 1.2095146781327273
24.922368240408453 331.31263687581463 1.2013112063462372
24.927595795361867 327.3580570434879 1.1981416608209057
24.93282335031528 322.2821483647973 1.1936467678860283
24.938050905268696 325.0312576138491 1.2029969743665552
24.94327846022211 326.41504657067793 1.2126255700877377
24.948506015175525 325.37590062266764 1.2160939853358066
24.95373357012894 322.9808453518638 1.2138079829553092
24.958961125082354 323.32498096824725 1.215423218268621
24.964188680035768 318.70205704072623 1.206687856572448
24.969416234989183 318.45816571758337 1.2105937057321685
24.974643789942597 316.4363157805439 1.2095457311710294
24.97987134489601 323.542425965951 1.227109885691051
24.985098899849426 323.8942104450411 1.2306687926406044
24.99032645480284 324.12552364683734 1.2327764668959205
24.995554009756255 321.4995612742187 1.2303197432522388
25.00078156470967 322.8191000017848 1.2364856102178747
25.006009119663084 327.3442483469959 1.2492892635196768
25.011236674616498 331.34558741718445 1.2605600265142372
25.016464229569912 336.26308103340784 1.2735610809747269
25.021691784523327 333.755689533407 1.2726608262520593
25.02691933947674 333.24492931907514 1.275970233982442
25.032146894430156 328.29592814405885 1.2703973182310364
25.03737444938357 329.14327517019683 1.2753133444490916
25.042602004336985 328.7114847978927 1.2769507601439674
25.0478295592904 330.11734959646435 1.2840994849952472
25.053057114243813 331.13195883428705 1.290133142902393
25.058284669197228 332.411974176 1.2994151779888863
25.063512224150642 331.88958251988487 1.3025314532802599
25.068739779104057 331.2308968823471 1.305774514125974
25.07396733405747 328.62983942701186 1.306608463585932
25.079194889010886 331.59672887572333 1.3171517708624054
25.0844224439643 332.5244125522397 1.3220868806936392
25.089649998917714 332.0623433921083 1.323671369603351
25.09487755387113 334.96693202333546 1.3311606054907432
25.100105108824543 339.020026360404 1.343298548429287
25.105332663777958 339.7659719406282 1.3493570663214616
25.110560218731372 338.0282907824644 1.3483173822482264
25.115787773684787 335.7949764888832 1.3486614077886736
25.1210153286382 337.7495627085396 1.3561573542292769
25.126242883591615 341.3255971656468 1.3693266299529325
25.13147043854503 343.2200588545583 1.379225842142781
25.136697993498444 343.412069141557 1.3833545190600827
25.14192554845186 344.0409426656408 1.3901259446368464
25.147153103405273 345.02222992416415 1.3956401280864883
25.152380658358688 346.5413183697606 1.4045658387833653
25.157608213312102 347.29208717272104 1.4099253814703836
25.162835768265516 349.3908601964601 1.4189050856447485
25.16806332321893 351.7837219416384 1.4279308845330676
25.173290878172345 353.57244176418146 1.4384186556180014
25.17851843312576 348.90376895053583 1.4330499294158983
25.183745988079174 344.83816886595304 1.4278849481789737
25.18897354303259 345.1348781838491 1.4303545764672503
25.194201097986003 346.58592782087294 1.439635873620647
25.199428652939417 348.6079190663757 1.4491418345655007
25.204656207892832 345.8601637271593 1.4497415958716542
25.209883762846246 349.56197793476144 1.462417992564797
25.21511131779966 349.7337528624883 1.4667019704308442
25.220338872753075 347.1993375011116 1.4658129767050043
25.22556642770649 341.53123424136 1.4564213480615995
25.230793982659904 338.40294976014155 1.4543143445642557
25.23602153761332 342.5761063095954 1.4676353118214174
25.241249092566733 347.17878194592765 1.485247431878577
25.246476647520147 352.49039359275463 1.5009972162287717
25.25170420247356 357.6396621730834 1.517939703404023
25.256931757426976 356.30940932339615 1.5184691714736434
25.26215931238039 350.1874858569247 1.5115227793212394
25.267386867333805 337.54918607619004 1.4904647813242662
25.27261442228722 330.2370660227047 1.4813761825371088
25.277841977240634 333.2459910809996 1.4963513052256052
25.283069532194048 338.13168939663007 1.513499121441536
25.288297087147463 338.8242253638181 1.5206108522835902
25.293524642100877 340.29467640707753 1.5289791845624285
25.29875219705429 340.9975946773239 1.5359256557327388
25.303979752007706 343.90662260240686 1.5466622668631296
25.30920730696112 338.6681954218916 1.5392524726849544
25.314434861914535 333.3670457213159 1.5326483606254429
25.31966241686795 329.6956805405341 1.531595865641785
25.324889971821364 329.9614429669022 1.5410424728550953
25.330117526774778 329.34873847963013 1.5462437107046172
25.335345081728192 333.8022670746565 1.5654883107916193
25.340572636681607 333.09174961176666 1.566661412187884
25.34580019163502 335.4665236760241 1.5767141929534199
25.351027746588436 329.00003271114747 1.5637566551955973
25.35625530154185 332.851176410201 1.580339659207557
25.361482856495265 329.6768715289132 1.5790898442736392
25.36671041144868 333.5668024502478 1.6007966421152142
25.371937966402093 328.8628259432733 1.599039810137437
25.377165521355508 328.45746599955584 1.6083788571448852
25.382393076308922 321.1672750708943 1.5955235367258318
25.387620631262337 320.00694028987203 1.5958416247788223
25.39284818621575 315.7820364090935 1.5883785922587967
25.398075741169166 320.91173514946854 1.6044552530608547
25.40330329612258 324.23129955070715 1.620685565009749
25.408530851075994 330.1651967581437 1.6416032323121683
25.41375840602941 338.3405035905797 1.6706209306794595
25.418985960982823 336.52823792482957 1.670462408173998
25.424213515936238 329.53318296127105 1.661127683591953
25.429441070889652 324.46483801106893 1.6544742405607562
25.434668625843067 325.92344134632066 1.6683965865283545
25.43989618079648 331.6249446678933 1.6902039869711838
25.445123735749895 333.56935736336493 1.7033984399011763
25.45035129070331 336.6658553736791 1.7180528450751957
25.455578845656724 337.00398060743026 1.7260007973958758
25.46080640061014 336.8253344278455 1.7399577264943669
25.466033955563553 334.7323630125879 1.7428692694827765
25.471261510516968 343.49670091233287 1.7769065494816418
25.476489065470382 346.3163441645251 1.791056834750121
25.481716620423796 351.7151681322023 1.8172217352221716
25.48694417537721 348.53828582281545 1.8150296758689775
25.492171730330625 345.1181705728483 1.811754695340349
25.49739928528404 340.8009739355099 1.8043156185739233
25.502626840237454 347.8378315437565 1.8318377764926157
25.50785439519087 349.6336404550517 1.8481023374197
25.513081950144283 355.3913050909272 1.8780301632330545
25.518309505097697 351.3072339888324 1.8785289523531707
25.523537060051112 353.85017602741806 1.892193424562934
25.528764615004526 362.19243802756364 1.9206884479951594
25.53399216995794 363.2570969889127 1.9296261630533267
25.539219724911355 368.6754576557687 1.9607620841167408
25.54444727986477 364.1863403721385 1.9599946550587872
25.549674834818184 369.1884469232294 1.9921924142077045
25.5549023897716 368.0887863471898 1.9980999571238554
25.560129944725013 369.95111288788434 2.0176775347842484
25.565357499678427 362.01099470539947 2.000686487901504
25.57058505463184 363.3812975577479 2.0140578290572506
25.575812609585256 359.6236226579411 2.010710893890379
25.58104016453867 365.6297167034971 2.040142258901447
25.586267719492085 361.689655752819 2.0427280456666255
25.5914952744455 358.3459785381928 2.0453568645140128
25.596722829398914 358.9107764189102 2.0610773593598104
25.601950384352328 357.6828069618169 2.0697465717510615
25.607177939305743 357.5274235392801 2.082166105237256
25.612405494259157 358.7916681375252 2.09409054815751
25.61763304921257 357.01599224612175 2.1014560381115226
25.622860604165986 358.0117264230971 2.1155851351935824
25.6280881591194 354.43469296766364 2.1196112219083423
25.633315714072815 354.46259584679484 2.133225822734133
25.63854326902623 342.5167633276466 2.1148699050511666
25.643770823979644 332.87797417909417 2.1003078414859337
25.648998378933058 324.69121327537613 2.088174077464984
25.654225933886472 327.2433497800884 2.116748535404529
25.659453488839887 325.7805856367936 2.122467020720775
25.6646810437933 328.27740386981225 2.149090725884684
25.669908598746716 324.1686689067722 2.143893522228243
25.67513615370013 320.6646628174355 2.1564070526697696
25.680363708653545 311.0304557351985 2.14055261714188
25.68559126360696 320.10220741231893 2.1887662749330676
25.690818818560373 332.8686787614126 2.2499161386507796
25.696046373513788 348.16282556585406 2.3167736576480134
25.701273928467202 350.0336166921476 2.3409097214617245
25.706501483420617 345.3178540860863 2.337715861126336
25.71172903837403 344.90777959821594 2.3541201857562313
25.716956593327446 343.778293966274 2.363877340411934
25.72218414828086 347.48270475932856 2.3953316488567773
25.727411703234274 345.61469308672577 2.4033573111189326
25.73263925818769 343.1750182294886 2.42509976849918
25.737866813141103 339.7722672115608 2.4305169907410358
25.743094368094518 337.73281591693427 2.4485027889125925
25.748321923047932 327.9061058754662 2.4312647538734224
25.753549478001347 331.7175617270592 2.4689241166217917
25.75877703295476 337.20561500347765 2.511613229684107
25.764004587908175 347.7978706085307 2.570245195064933
25.76923214286159 345.81106722665334 2.5912179431059568
25.774459697815004 329.4729087605004 2.5533111756981897
25.77968725276842 327.63203211005714 2.5767276372101042
25.784914807721833 314.40603644650054 2.5444265217340925
25.790142362675248 329.22732962282026 2.643518488038596
25.795369917628662 332.4174553236218 2.682456415593813
25.800597472582076 352.39583679298164 2.811150357415148
25.80582502753549 343.45402374298465 2.787055322426974
25.811052582488905 338.2348862588257 2.8023650942848684
25.81628013744232 340.56546560680187 2.829647085879916
25.821507692395734 355.26242728816635 2.9321314270675836
25.82673524734915 361.24786371481747 2.9919935176176873
25.831962802302563 358.9453731247097 3.0081677528105177
25.837190357255977 360.3910966967466 3.0498904136668235
25.84241791220939 366.55052871589214 3.1037559485541673
25.847645467162806 369.63174620598284 3.16492087462547
25.85287302211622 359.09567118256 3.153808754907558
25.858100577069635 347.9819179381951 3.1548638392234483
25.86332813202305 333.22280628614527 3.123376461292609
25.868555686976464 332.1883569518902 3.171546966633155
25.87378324192988 333.38026630102115 3.218856627867241
25.879010796883293 341.7436214145879 3.3134911528955056
25.884238351836707 352.62560432524873 3.4192502130460145
25.88946590679012 355.8305799499573 3.4901690210072607
25.894693461743536 357.93633131675773 3.565819879442922
25.89992101669695 339.3346797437606 3.5273575261985344
25.905148571650365 332.722578520602 3.585774888672266
25.91037612660378 347.8792986197203 3.726236096439635
25.915603681557194 353.4888629498625 3.8415388071654935
25.920831236510608 352.1872105121436 3.8771636959315425
25.926058791464023 340.84006460317863 3.905140610892796
25.931286346417437 347.04619416815865 4.016137078157048
25.93651390137085 345.93111876235184 4.114776992622502
25.941741456324266 340.0749223195362 4.171076354435513
25.94696901127768 342.9161008096814 4.298304431797542
25.952196566231095 345.83370300029327 4.436352074605455
25.95742412118451 355.90847347845215 4.618488010743081
25.962651676137924 347.13442738689605 4.669897219520173
25.967879231091338 360.70296097333676 4.838779401925915
25.973106786044752 358.5235652677814 4.902613212014831
25.978334340998167 359.150607270345 4.983330238692482
25.98356189595158 349.91308745262825 5.012970352036691
25.988789450904996 358.2462976082134 5.144573643962319
25.99401700585841 359.30767740491797 5.2684508640610455
25.999244560811825 347.0119048428839 5.245734080810639
26.00447211576524 341.1336520217659 5.339149226023164
26.009699670718653 336.42826715318324 5.376952124592368
26.014927225672068 340.86529704072666 5.556552743424195
26.020154780625482 333.8044730427278 5.595783161087738
26.025382335578897 337.71002685401584 5.777343252138674
26.03060989053231 344.98511866019373 5.968153282036778
26.035837445485726 354.98801848030126 6.212793356937855
26.04106500043914 359.656322125097 6.425227254248785
26.046292555392554 368.09387809076514 6.66871386270322
26.05152011034597 363.9516316548067 6.857496198094003
26.056747665299383 347.7491535256845 6.874482784494731
26.061975220252798 334.61318688901486 7.031200322496025
26.067202775206212 343.6750560600879 7.304551434218536
26.072430330159627 335.5850985798757 7.60753793179
26.07765788511304 315.08499394384 7.587935668339464
26.082885440066455 300.27223027740433 7.842280105530983
26.08811299501987 317.14900960613664 8.390962493343137
26.093340549973284 343.13071071541884 9.299273032381786
26.0985681049267 368.508230699807 10.206253266259687
26.103795659880113 357.40528124420047 10.81677024600317
26.109023214833528 335.1279569109546 11.414658986928062
26.114250769786942 271.79174618908127 11.262738868570423
26.119478324740356 248.8516062299897 12.44124587580304
26.12470587969377 272.29253204925215 14.868031983330026
26.129933434647185 289.48681625508675 21.192163398016504
26.1351609896006 253.07852895395172 28.0298621878455
