# Supplementary material for: Unraveling metal effects on CO2 uptake in pyrene-based metal-organic frameworks
Source: Nat Commun. 2025 Feb 11;16:1516. doi: 10.1038/s41467-025-56296-w (PMC11814143; doi:10.1038/s41467-025-56296-w)
Supplement: Supplementary file 3 — Source Data [file 41467_2025_56296_MOESM3_ESM.zip › SourceCode/SuppInf/FigureS5_Ga-TBAPy_InSitu_VariableT_PXRD/Data/GaTBAPy_0017p.dat]

0.002613777476707968 33.93916995818784 9.04557502120744
0.007841332430123905 28.007887215306823 5.9045866551705695
0.01306888738353984 27.51927356885336 4.751239453718447
0.018296442336955775 26.631924446388634 3.4362458471991904
0.02352399729037171 27.821692855172902 3.2106645789942103
0.028751552243787646 25.796384250500815 2.786592492936529
0.03397910719720358 23.527314465670976 2.3477828567624517
0.03920666215061952 19.188316985398497 2.043679414030175
0.04443421710403546 15.676340332110312 1.6993340081427264
0.0496617720574514 15.337379131667564 1.725585604470606
0.054889327010867336 14.55678818156043 1.7027283565907003
0.060116881964283275 15.657342683127956 1.8014192260671225
0.06534443691769921 20.323304587886806 1.9924975180658957
0.07057199187111515 20.17415244657472 1.8645472433315458
0.07579954682453109 20.368480010095087 1.73770329928365
0.08102710177794703 19.89832340024477 1.6254603638414364
0.08625465673136297 19.012883255406898 1.6238428061318055
0.09148221168477891 18.149837339343872 1.4730185727283263
0.09670976663819485 18.835964947961678 1.4561836995737303
0.10193732159161079 18.997515800442656 1.4278480845439676
0.10716487654502672 17.587303519682482 1.3250551718808516
0.11239243149844266 17.149525185628857 1.298537244087849
0.1176199864518586 16.521570071475157 1.2701530454354966
0.12284754140527454 16.123166791788893 1.1803917618633684
0.12807509635869047 16.77873079868778 1.142619878315296
0.1333026513121064 18.377755243313235 1.142023652203463
0.13853020626552232 19.21171337124577 1.1169514059128074
0.14375776121893824 19.479321849108683 1.1538145541849385
0.14898531617235417 19.115926456492577 1.1757913063739402
0.1542128711257701 18.977932267347246 1.2137892354607853
0.15944042607918602 19.545021908451496 1.2145011966272716
0.16466798103260194 20.774304235701514 1.2091388384196806
0.16989553598601786 20.436446780648517 1.141156062955161
0.1751230909394338 20.054532663291855 1.0768677539141855
0.18035064589284971 20.254515209362896 1.0649279206114113
0.18557820084626564 20.31007074434018 1.0379242033894756
0.19080575579968156 20.621228501727916 1.0278657158952917
0.1960333107530975 20.003111187343965 1.011770485314025
0.20126086570651341 20.429244412263827 1.0095251467876085
0.20648842065992934 19.193424431271847 0.9864323969462535
0.21171597561334526 18.80305893543223 0.9838227251231707
0.2169435305667612 19.188472854454048 0.9607564602636569
0.22217108552017711 20.789598953530376 0.9832019656269823
0.22739864047359304 20.96568583838646 1.0141317727702792
0.23262619542700896 21.70336735453399 1.0316785589554263
0.2378537503804249 18.383199714599293 0.9568598716262662
0.2430813053338408 17.138169602541723 0.9122317325520392
0.24830886028725674 15.736610913510525 0.8584664977234223
0.25353641524067266 16.743748164665927 0.8596366830391834
0.2587639701940886 18.218389934721657 0.882893935308877
0.2639915251475045 18.855247712333938 0.8974776421459296
0.26921908010092044 20.089184784282526 0.9302174266279684
0.27444663505433636 20.230707080941773 0.9116129646130241
0.2796741900077523 18.696015176884128 0.870883963817545
0.2849017449611682 18.228060739117357 0.8450469683864369
0.29012929991458414 17.58825946326943 0.8068696861542693
0.29535685486800006 16.633963512686623 0.7781366630422394
0.300584409821416 17.968238563363837 0.8077539678235853
0.3058119647748319 18.64190449432701 0.8184316002714828
0.31103951972824784 19.608199814937606 0.8664090664714035
0.31626707468166376 19.656276586300116 0.8732638087601243
0.3214946296350797 18.72819578774174 0.8300083393166903
0.3267221845884956 17.64540396843564 0.8101676620495327
0.33194973954191154 18.473699452707297 0.8462146897369989
0.33717729449532746 18.705736467399813 0.8606671038712307
0.3424048494487434 18.654947693951467 0.885967836812456
0.3476324044021593 18.434880286688884 0.8884112470728507
0.35285995935557524 17.976463175337468 0.8320290491754684
0.35808751430899116 18.36992493304552 0.8166237179334219
0.3633150692624071 17.73816048656313 0.7872999034826097
0.368542624215823 16.96184481861596 0.7475089188483661
0.37377017916923894 16.55624599290967 0.7348785896798837
0.37899773412265486 15.866592184518106 0.7263789228405247
0.3842252890760708 15.349192866533926 0.7415682394775194
0.3894528440294867 16.92605548160378 0.7919015503281671
0.39468039898290264 18.479011523701477 0.8256017190278178
0.39990795393631856 20.751816495340954 0.8590426931316866
0.4051355088897345 22.146346876406703 0.8674447519398021
0.4103630638431504 22.321794703260018 0.8517367825459998
0.41559061879656634 22.66416285187332 0.8706711661073004
0.42081817374998226 21.66233083387756 0.8488664240070022
0.4260457287033982 20.383905107889017 0.8272021673219382
0.4312732836568141 20.830774993339205 0.823937997289178
0.43650083861023004 20.14956739146385 0.8012059771439779
0.44172839356364596 20.15320023534685 0.7964840061108337
0.4469559485170619 20.727400032044887 0.8131168007529495
0.4521835034704778 19.0900627940539 0.7975115182926692
0.45741105842389373 19.10911786353582 0.80968645882246
0.46263861337730966 19.154562296839593 0.8065171900081233
0.4678661683307256 19.47655336045539 0.7911571819050247
0.4730937232841415 19.529832306685815 0.7784794972066348
0.47832127823755743 19.186224139739092 0.7475724865542493
0.48354883319097336 18.59039273022006 0.7386834744561014
0.4887763881443893 18.52265030931436 0.7438844072536218
0.4940039430978052 18.846109996322923 0.7521371954866257
0.49923149805122113 20.15879408525327 0.7871695292567484
0.5044590530046371 19.88533236352265 0.7885367820202455
0.5096866079580531 19.657159811438124 0.7652152840379607
0.5149141629114691 18.52059188696573 0.7467572718905265
0.5201417178648851 18.411698624223366 0.7287074325535036
0.525369272818301 19.04938986013706 0.7420432459791991
0.530596827771717 18.687370150684583 0.7310246359253877
0.535824382725133 18.68317107153284 0.7330667080487998
0.541051937678549 18.9347768978273 0.7391695059008644
0.546279492631965 17.87015020107727 0.7152522970141311
0.5515070475853809 18.44460437505515 0.7387576760191179
0.5567346025387969 18.7568382434091 0.7409872885260979
0.5619621574922129 19.11559944627249 0.7489962709694148
0.5671897124456289 18.55030001399347 0.7263523463133814
0.5724172673990449 17.76780717474573 0.6996321947663164
0.5776448223524608 16.63217095927846 0.6602028849690856
0.5828723773058768 17.313917525291302 0.6745877150366636
0.5880999322592928 18.115708622484718 0.6977855799439271
0.5933274872127088 18.080417237564337 0.7133486904207418
0.5985550421661248 19.18579824682633 0.736223964068134
0.6037825971195407 18.486096444069904 0.726785742256646
0.6090101520729567 18.782169382593796 0.716715053059556
0.6142377070263727 19.14821241928372 0.737721540159246
0.6194652619797887 19.8545331463872 0.7406532465406609
0.6246928169332047 21.146036652292505 0.7611328459634368
0.6299203718866206 20.998392445336094 0.7680609046649989
0.6351479268400366 21.676769218577533 0.7794350871411646
0.6403754817934526 21.22147784281514 0.7670322937574018
0.6456030367468686 20.613944963687704 0.7444029639124714
0.6508305917002846 21.113971789188394 0.7372976676058425
0.6560581466537005 20.460324721804763 0.7022627311486563
0.6612857016071165 20.899010078792287 0.706277883237663
0.6665132565605325 20.65877951784636 0.7008493566645475
0.6717408115139485 20.913236643743478 0.6962012397474785
0.6769683664673645 21.343956255983382 0.7067003938868761
0.6821959214207804 20.822856347518595 0.6891466205513506
0.6874234763741964 20.424168840761162 0.681733528939157
0.6926510313276124 21.246509218036856 0.6903480506360837
0.6978785862810284 20.828131604089755 0.6831362583628783
0.7031061412344444 21.61217599919806 0.7116553107774581
0.7083336961878604 21.79376984737364 0.713346104702285
0.7135612511412763 21.4822038018343 0.7129645392226458
0.7187888060946923 22.5284116082169 0.7274492643024749
0.7240163610481083 23.526338209917487 0.7505566874189912
0.7292439160015243 23.58419928500119 0.7606863302518764
0.7344714709549403 25.174879317902064 0.7908933291753759
0.7396990259083562 25.69455665294513 0.789595642731675
0.7449265808617722 25.01701319792012 0.772499524269328
0.7501541358151882 24.32050891517409 0.7483435436264847
0.7553816907686042 24.73725074743577 0.7522537508850733
0.7606092457220202 26.030871001160946 0.7782522375781342
0.7658368006754361 26.176376375297657 0.772786492249658
0.7710643556288521 28.130626578015608 0.7824402776125569
0.7762919105822681 28.861991091330975 0.7662062512991437
0.7815194655356841 28.85019041787591 0.7544780640578987
0.7867470204891001 30.688895858139684 0.7825330674362857
0.791974575442516 32.698614187694844 0.8192487173814234
0.797202130395932 33.2534272745196 0.8292480031163195
0.802429685349348 36.15530538042157 0.8633809690820646
0.807657240302764 38.46204534068593 0.9095520423363329
0.81288479525618 39.444809937675664 0.9325730225714384
0.8181123502095959 40.28030338335241 0.9515240956689925
0.8233399051630119 38.64614799801337 0.9357563146118029
0.8285674601164279 38.9370259105451 0.94908404206652
0.8337950150698439 41.385382205531684 0.9903489370902319
0.8390225700232599 46.11241171884218 1.0572477617281086
0.8442501249766758 52.52982668797836 1.1365797882475661
0.8494776799300918 58.03793724850918 1.2149400721367194
0.8547052348835078 60.96706889414052 1.2564363687441562
0.8599327898369238 66.08004467169042 1.323454259875095
0.8651603447903398 65.89516052485716 1.3042483812430699
0.8703878997437557 67.43564947017686 1.2933194936071537
0.8756154546971717 71.43312237957318 1.3039050316877918
0.8808430096505877 73.75902381628825 1.308267093549701
0.8860705646040037 79.48488739977871 1.3604293813843054
0.8912981195574197 80.4301187147977 1.3962249849730801
0.8965256745108356 80.06847787292413 1.3888583974019866
0.9017532294642516 78.60357642562808 1.3641027878549314
0.9069807844176676 76.13873001235238 1.3292737010532916
0.9122083393710836 75.49844520419273 1.3290219414090672
0.9174358943244996 79.17358652735594 1.3728066663424001
0.9226634492779155 83.46209473029478 1.4222915711779511
0.9278910042313315 88.48656401817088 1.4564238113530186
0.9331185591847475 90.51012299193452 1.4533519731080993
0.9383461141381635 97.19138593132882 1.5071018798711913
0.9435736690915795 99.25329148435297 1.5354015021785636
0.9488012240449955 98.12941965007464 1.5049347956039993
0.9540287789984114 93.0978690185364 1.4368053306324895
0.9592563339518274 90.14331687350692 1.3921314390067998
0.9644838889052434 91.56448239617937 1.4011941715149692
0.9697114438586594 99.71412763418094 1.4688980559020142
0.9749389988120754 109.99506537005063 1.5379796545606927
0.9801665537654913 119.81090366560102 1.6201283045859043
0.9853941087189073 125.99269453762486 1.660048763150818
0.9906216636723233 121.94196103629507 1.617056911225264
0.9958492186257393 111.92453152132582 1.5465992411009535
1.0010767735791553 112.71258687123535 1.5611422320399475
1.0063043285325712 111.74189850289076 1.552603535131421
1.0115318834859872 113.55904827754286 1.5628051779022736
1.0167594384394032 112.13165651971539 1.531566279269639
1.0219869933928192 113.99795200642346 1.5301656536733097
1.0272145483462352 116.36139088654834 1.544047603763734
1.0324421032996511 120.97843103431974 1.5976217265553887
1.0376696582530671 127.69716871681567 1.6497912577984726
1.042897213206483 132.60707833883998 1.6833349741064836
1.048124768159899 134.6397254909149 1.689410775816009
1.053352323113315 131.0308159887468 1.6434147638150847
1.058579878066731 132.64503447072326 1.6289678618636863
1.063807433020147 128.99389150125316 1.605926672723163
1.069034987973563 130.46170882050143 1.6181788218746462
1.074262542926979 132.02258751209496 1.6331373544278218
1.079490097880395 134.58832675650177 1.6357474009541226
1.084717652833811 137.1305533359045 1.655902163914982
1.089945207787227 134.20601441852668 1.6315292734792592
1.095172762740643 135.32205770483273 1.6430351719681484
1.1004003176940589 134.6914247272229 1.6491434209487792
1.1056278726474749 138.85429313259954 1.684494871787022
1.1108554276008908 144.35343454888653 1.7230631193759995
1.1160829825543068 142.12962184420854 1.6891227146965797
1.1213105375077228 143.6481138648604 1.675184435441512
1.1265380924611388 145.66022175755583 1.6968729511281413
1.1317656474145548 143.07263690405884 1.6777390610826886
1.1369932023679707 144.7364028088806 1.6769242909901036
1.1422207573213867 148.41476080130238 1.7051591839876272
1.1474483122748027 149.21121644369575 1.6961832580916618
1.1526758672282187 157.26166927693163 1.7176615472340084
1.1579034221816347 162.1649332857129 1.7486361824313303
1.1631309771350506 162.5888657231955 1.7584223375718369
1.1683585320884666 163.85409037719955 1.7691601966356447
1.1735860870418826 161.07830722337005 1.7678033296232176
1.1788136419952986 160.37862778643898 1.7660791080451164
1.1840411969487146 158.00042822137485 1.7207652676737497
1.1892687519021305 155.4544120569513 1.6896331427620648
1.1944963068555465 153.70472722799047 1.6598717636952176
1.1997238618089625 156.31670100766658 1.666988988559187
1.2049514167623785 159.1112729061957 1.689184719168625
1.2101789717157945 163.41084157911172 1.725166189747973
1.2154065266692105 170.73916531486563 1.77833713300691
1.2206340816226264 173.85281679797137 1.7980928588625822
1.2258616365760424 172.40029899389435 1.808922411797493
1.2310891915294584 173.22207311113488 1.789122987859202
1.2363167464828744 170.9994264400695 1.7853486597594581
1.2415443014362904 166.8961084235022 1.7638554530910435
1.2467718563897063 167.2372889950886 1.7769406405747574
1.2519994113431223 165.98317111834427 1.7617583420774707
1.2572269662965383 164.28004375883205 1.7029151294937046
1.2624545212499543 169.84127864449462 1.7194634469604464
1.2676820762033703 172.375477172686 1.7311475967220613
1.2729096311567862 165.97060896002228 1.6942433757684519
1.2781371861102022 166.39094579814545 1.7062405938445553
1.2833647410636182 168.6834736453644 1.7369443430383724
1.2885922960170342 172.32367028897275 1.7668770157828173
1.2938198509704502 174.79630697318018 1.7978266944748262
1.2990474059238661 172.3942689185818 1.7944966020061708
1.3042749608772821 171.07922383871633 1.7600616729571306
1.309502515830698 166.2796699859783 1.7236176412641078
1.314730070784114 168.43581326584905 1.7285854580489122
1.31995762573753 172.68624139447047 1.7514664591256224
1.325185180690946 173.30359889862805 1.7633609513145898
1.330412735644362 173.93279107560807 1.7579244871330062
1.335640290597778 168.2510208976368 1.6966194235663405
1.340867845551194 167.01812149868985 1.6808978354231625
1.34609540050461 172.78519503177858 1.7164342276500955
1.351322955458026 174.74858930048345 1.7382934604241247
1.356550510411442 173.52716662934893 1.730667170372311
1.361778065364858 169.27385626261974 1.706917241505621
1.3670056203182739 164.08302027530863 1.6701959704396845
1.3722331752716899 165.93487111927791 1.6808748030371914
1.3774607302251058 173.9815694507581 1.7220420202020954
1.3826882851785218 180.63631231038565 1.7768379960743017
1.3879158401319378 187.207583286333 1.8117176004075837
1.3931433950853538 185.50269363107557 1.7878387903468627
1.3983709500387698 180.76006295383615 1.7328432139989582
1.4035985049921857 183.01489843645615 1.7264470859525314
1.4088260599456017 181.56420803304445 1.7235540092780781
1.4140536148990177 186.2284161836319 1.7696526720402452
1.4192811698524337 193.24132761460805 1.8239800507633248
1.4245087248058497 186.75589289722453 1.767625187312543
1.4297362797592656 188.19716740186118 1.7666322660820089
1.4349638347126816 188.74734794659935 1.7666211716844442
1.4401913896660976 190.62505097688307 1.7894149795686343
1.4454189446195136 194.89989881679492 1.8139879812161237
1.4506464995729296 190.63999925256755 1.781959856082502
1.4558740545263456 185.9776626132983 1.741162473496763
1.4611016094797615 186.02420536013307 1.72828220249185
1.4663291644331775 185.3856652083096 1.7251412849166663
1.4715567193865935 190.60908959134213 1.7547069450894528
1.4767842743400095 195.4941238493103 1.7682644897236477
1.4820118292934255 195.08406291563452 1.7804923580123724
1.4872393842468414 193.66441514446956 1.773611182784474
1.4924669392002574 189.57509999603724 1.7506268794314734
1.4976944941536734 186.2587055490336 1.7375912262755633
1.5029220491070894 194.89501273102232 1.7863359247869814
1.5081496040605054 191.08797350388954 1.7589492781696974
1.5133771590139213 193.62882435944076 1.7928824100559728
1.5186047139673373 193.79214736378526 1.7914527062563765
1.5238322689207533 192.35026178474843 1.7799202029783214
1.5290598238741693 191.07477594284794 1.7646570185979495
1.5342873788275853 191.88004706685646 1.7540065936754288
1.5395149337810012 192.96515859185757 1.7710885583544473
1.5447424887344172 195.1074798674538 1.785449378035008
1.5499700436878332 194.83691068070542 1.7758507630095175
1.5551975986412492 197.38344374544894 1.7789323995510122
1.5604251535946652 199.6546912663577 1.7822450885124388
1.5656527085480811 202.25443959635396 1.8053047420083521
1.5708802635014971 208.99753333158856 1.85112975919089
1.576107818454913 209.26695140977037 1.8737404069199612
1.581335373408329 216.15975536104423 1.9245873291308382
1.586562928361745 219.72863708362095 1.9251429067541084
1.591790483315161 215.03326987981842 1.8896822320454876
1.597018038268577 217.2066366740683 1.8710471224768455
1.602245593221993 223.97547085586893 1.8944901986576217
1.607473148175409 230.4469326474072 1.9286064263538738
1.612700703128825 231.74317629458736 1.919690380813621
1.617928258082241 230.8086480682648 1.9070328753695949
1.623155813035657 226.94970698631658 1.8917227742555678
1.628383367989073 233.822155912144 1.9228226817493916
1.6336109229424889 235.7938355671502 1.925068575487595
1.6388384778959049 234.33725498756988 1.885662965855015
1.6440660328493208 230.39206934393385 1.8436750244575373
1.6492935878027368 227.7031594172718 1.829147499077841
1.6545211427561528 231.3430961162469 1.8457242832196261
1.6597486977095688 239.0302569203549 1.8763612492116934
1.6649762526629848 247.58652405901407 1.9091701122887288
1.6702038076164007 255.35260585189474 1.939976610860655
1.6754313625698167 268.80151689253006 2.006944632154566
1.6806589175232327 277.9128914497759 2.058879295525112
1.6858864724766487 283.94634110230015 2.097833620952585
1.6911140274300647 281.4230877601583 2.0851695820244314
1.6963415823834807 274.2720967207073 2.032409477329912
1.7015691373368966 271.371757009231 2.0025283234805076
1.7067966922903126 264.07880302941123 1.935271923964163
1.7120242472437286 263.3859331952679 1.9285727686718557
1.7172518021971446 261.450966798592 1.9182623024198984
1.7224793571505606 264.93123444905393 1.918946562896813
1.7277069121039765 273.7045673370581 1.951688542274341
1.7329344670573925 281.3581948181402 1.9722804228946362
1.7381620220108085 280.74863155776103 1.9531636713361276
1.7433895769642245 279.55514710568804 1.940936458908971
1.7486171319176405 280.61630064409593 1.9515262033474512
1.7538446868710564 290.5012068666748 1.9803917405530638
1.7590722418244724 301.4050717636182 2.013253089713546
1.7642997967778884 299.6132410409761 1.9931547817580448
1.7695273517313044 301.9235898538557 1.9936508022318664
1.7747549066847204 300.726966964445 1.9925061815987697
1.7799824616381363 301.56815696946643 1.9986106741067668
1.7852100165915523 304.4146170432878 1.988015269957524
1.7904375715449683 312.3301576752501 2.008658111001931
1.7956651264983843 317.57616011136645 2.029114410378928
1.8008926814518003 316.46910178945524 1.9999997499734854
1.8061202364052162 305.89275162410854 1.9505401857569455
1.8113477913586322 291.77517486128244 1.8775837770005686
1.8165753463120482 288.0266726764348 1.8296543984707228
1.8218029012654642 289.20652837386626 1.8336069846981573
1.8270304562188802 289.5148082702605 1.8295032759002272
1.8322580111722961 295.77987995704154 1.8491619464729556
1.8374855661257121 302.56022479835593 1.8827003219514384
1.842713121079128 306.8481919204266 1.8831210527875337
1.847940676032544 311.0888475980812 1.8805418240464253
1.85316823098596 315.3694985089406 1.899294379270164
1.858395785939376 310.7752140815759 1.8637221275144311
1.863623340892792 311.5762595518871 1.8616174867007118
1.868850895846208 309.15267852300576 1.842849382059936
1.874078450799624 303.81164038950214 1.8037526957703347
1.87930600575304 311.72114984038535 1.825066629928138
1.884533560706456 317.03419667951255 1.8356782960808868
1.889761115659872 320.4912487370288 1.8422489903382921
1.894988670613288 323.91587596131524 1.845338078987061
1.9002162255667039 326.8222067158667 1.8544629575651863
1.9054437805201199 322.58941907869547 1.84342829269978
1.9106713354735358 319.4209087262563 1.8248739091434687
1.9158988904269518 314.53436048008706 1.801016752526681
1.9211264453803678 311.9941269728023 1.781902545786273
1.9263540003337838 315.83236040132607 1.778091071716573
1.9315815552871998 316.4057042591271 1.7806478315878072
1.9368091102406157 310.86875940340354 1.7600143031338273
1.9420366651940317 301.24812491678085 1.7128790319263785
1.9472642201474477 297.0348137824449 1.6987467515977592
1.9524917751008637 295.25256597600446 1.6720715893484843
1.9577193300542797 298.1843321803498 1.6789288460608611
1.9629468850076957 297.1813622701686 1.6612541753590138
1.9681744399611116 301.4565922362655 1.666378706276808
1.9734019949145276 307.6090667979179 1.6797259978937154
1.9786295498679436 304.73159830171545 1.6663771392769766
1.9838571048213596 298.92572168737814 1.6309197896647187
1.9890846597747756 290.74312376118917 1.5888411564182825
1.9943122147281915 279.8391711384988 1.5360218460640698
1.9995397696816075 278.3919411812197 1.529967770615059
2.0047673246350235 278.34195406369315 1.5278534701012858
2.0099948795884393 278.42586675579787 1.5281552733480261
2.015222434541855 280.5656646365562 1.5279777793711316
2.0204499894952708 278.7188090133398 1.519862283729729
2.0256775444486865 282.54801598910535 1.53994755755864
2.0309050994021023 282.77195769576974 1.53347001248056
2.036132654355518 283.96120479797054 1.5428650825744332
2.041360209308934 278.1647695015511 1.5247440305917783
2.0465877642623496 280.705442168888 1.534734205075747
2.0518153192157653 272.48041708424086 1.5031587828640576
2.057042874169181 273.6092479744373 1.5120279312826956
2.062270429122597 281.4151534424335 1.5449933819508057
2.0674979840760126 277.49826562066846 1.5291833072303522
2.0727255390294284 277.59888330304625 1.5241429465712377
2.077953093982844 282.59687514323286 1.5346003292663088
2.08318064893626 282.6554419959314 1.5342006531861825
2.0884082038896756 278.9641370378643 1.5290347921995286
2.0936357588430914 276.5499813557988 1.5164445748651347
2.098863313796507 277.69645667327273 1.532339085872807
2.104090868749923 284.32765331141917 1.56573638033758
2.1093184237033387 286.5277422923242 1.5616866362449922
2.1145459786567544 281.0580867394653 1.5259575494447095
2.11977353361017 274.21432588546753 1.4858801377561865
2.125001088563586 273.58273775368525 1.4800113914219477
2.1302286435170017 273.11610183463597 1.4770349718641322
2.1354561984704175 271.07386518245534 1.4891651173534157
2.140683753423833 269.68044854627755 1.4843611530316305
2.145911308377249 269.9845215797361 1.4881236715310617
2.1511388633306647 266.2461006942462 1.4734045552646053
2.1563664182840805 272.8275285344155 1.4887892775350358
2.1615939732374962 276.97914406232616 1.5077637175764618
2.166821528190912 279.8705027986389 1.5256746357562538
2.1720490831443278 287.75454684653994 1.5549089954354691
2.1772766380977435 283.3277596321455 1.5456914974517382
2.1825041930511593 281.7121306610012 1.5373884664654447
2.187731748004575 281.6968669110389 1.5301870524421584
2.192959302957991 280.6178387930386 1.5252733399086227
2.1981868579114066 277.4453027089075 1.5141266403787013
2.2034144128648223 278.0438628131981 1.5135538226591954
2.208641967818238 272.24216889899174 1.473974690871154
2.213869522771654 265.72130218242347 1.435944329945102
2.2190970777250696 268.5926713201697 1.447144064382897
2.2243246326784853 268.8350868745354 1.456148438894908
2.229552187631901 280.01152736646236 1.5190009986261106
2.234779742585317 283.11281489953086 1.5311898778142883
2.2400072975387326 274.57395882883577 1.4846348028862384
2.2452348524921484 269.0679180906568 1.462735974615238
2.250462407445564 265.8373155379669 1.448789694490081
2.25568996239898 263.5137874808225 1.4326964560210025
2.2609175173523957 268.6235562313532 1.453427508531565
2.2661450723058114 268.6337961134386 1.4387993940097183
2.271372627259227 269.89994508257695 1.4536395299877933
2.276600182212643 269.98913986226626 1.4620200058982755
2.2818277371660587 265.7144609830454 1.44682106706523
2.2870552921194744 260.07997377207505 1.428289234088747
2.29228284707289 259.4352882778329 1.419801169902611
2.297510402026306 262.79806735534476 1.4369520234505622
2.3027379569797217 267.5552272656568 1.4528285549924338
2.3079655119331375 272.6103343041429 1.474481545885504
2.3131930668865532 270.79358076891305 1.4716726817123993
2.318420621839969 269.27597389863337 1.461862223121847
2.3236481767933848 267.73030567229756 1.4533695508434457
2.3288757317468005 259.85119657963065 1.4138533644574225
2.3341032867002163 253.1694457015155 1.3736363041042539
2.339330841653632 255.71239491073987 1.3833009801446794
2.344558396607048 258.8816805734518 1.399423080193559
2.3497859515604635 269.15893900081204 1.4431330329737262
2.3550135065138793 276.5101954145076 1.4596283864069164
2.360241061467295 277.0710671736015 1.4572190524896795
2.365468616420711 278.6050334982707 1.4625877827895157
2.3706961713741266 280.4779893494508 1.4570358860571302
2.3759237263275423 285.0180131643588 1.4772249564456554
2.381151281280958 277.1849969776735 1.4442514861135336
2.386378836234374 274.86762359560095 1.4369951728999715
2.3916063911877896 272.92404131101284 1.43098796541249
2.3968339461412054 267.43876425093106 1.4163399262920398
2.402061501094621 268.52500409149957 1.419215835638805
2.407289056048037 268.1155502561118 1.422954717493301
2.4125166110014526 261.6397974755796 1.398378975316473
2.4177441659548684 263.0502480909776 1.4095457348865068
2.422971720908284 265.3323098285103 1.416334972172808
2.4281992758617 270.9009312622144 1.442418464128023
2.4334268308151157 272.55405079462247 1.43122316733533
2.4386543857685314 268.44629710605557 1.4090476231274094
2.443881940721947 269.54168225588245 1.406675038086895
2.449109495675363 269.60815266814996 1.3936422893562768
2.4543370506287787 278.16903025896596 1.4247648637755692
2.4595646055821945 283.8853310953612 1.4169499648377506
2.4647921605356102 302.0316692821131 1.4496449826657074
2.470019715489026 315.20762940291297 1.4415920030993643
2.4752472704424417 341.4318638548731 1.4675833686622437
2.4804748253958575 397.61431345045406 1.5506840227273198
2.4857023803492733 498.11522001277115 1.6896085107185617
2.490929935302689 708.0309327636446 1.9909989977763822
2.496157490256105 1111.576728048126 2.479388593522364
2.5013850452095205 1730.5404108745088 3.0936598248171467
2.5066126001629363 2480.532539021453 3.706339389707051
2.511840155116352 3247.0651374838503 4.237521955535185
2.517067710069768 3871.9043950419727 4.61172170773123
2.5222952650231836 4243.752617540446 4.817579597664062
2.5275228199765993 4396.92703936539 4.900012967811077
2.532750374930015 4356.292183154543 4.866770957399387
2.537977929883431 4353.664731329445 4.871898139964595
2.5432054848368466 4443.188902462118 4.926979071294431
2.5484330397902624 4707.311789233049 5.07229632610866
2.553660594743678 5135.356096398579 5.288945978435683
2.558888149697094 5680.947829690701 5.544729127357379
2.5641157046505096 6259.745525687298 5.808902245642838
2.5693432596039254 6670.413490354432 5.987191341034994
2.574570814557341 6721.1231763565 6.003486021753944
2.579798369510757 6340.155490581271 5.81675817568571
2.5850259244641727 5547.95884654898 5.435499331092896
2.5902534794175884 4490.833728650106 4.887147156102337
2.595481034371004 3405.144670974948 4.247908297882975
2.60070858932442 2428.096677031747 3.5872404113398595
2.6059361442778357 1669.5039692501512 2.97968083272186
2.6111636992312515 1142.540093531981 2.4764211033839234
2.6163912541846672 806.9612115113533 2.089477503220085
2.621618809138083 603.1186266629337 1.8180643712445161
2.6268463640914987 488.5603444752041 1.6416387793403913
2.6320739190449145 419.71042603119366 1.5272859376572836
2.6373014739983303 389.19078047555115 1.486254525111819
2.642529028951746 363.6847060785008 1.4503150423923254
2.6477565839051618 345.83398723212485 1.4326731391740377
2.6529841388585775 325.7477793706454 1.3995710608597627
2.6582116938119933 309.42689074298966 1.3680011684707385
2.663439248765409 303.3622672242037 1.3714498149908547
2.668666803718825 295.73721191327786 1.3584419133249481
2.6738943586722406 290.4635889180787 1.3412690713904307
2.6791219136256563 287.4005436056286 1.3418450421897472
2.684349468579072 282.5665430752125 1.3240840788111126
2.689577023532488 280.0848373987076 1.324217766589885
2.6948045784859036 275.17341536963676 1.3169603535946348
2.7000321334393194 276.46960682626144 1.3295160688733645
2.705259688392735 280.07021303498595 1.3555557787519767
2.710487243346151 288.2124963414317 1.3891042603719723
2.7157147982995666 292.1447355184532 1.4087346073310059
2.7209423532529824 292.23194836335153 1.415055408055014
2.726169908206398 281.7253468434748 1.3828258168146899
2.731397463159814 283.8117674116845 1.3895301119136223
2.7366250181132297 283.00719408569756 1.388910227092574
2.7418525730666454 281.3712358379166 1.38242209676925
2.747080128020061 279.17480852221195 1.3863110453898428
2.752307682973477 275.25720889771026 1.3773173800726868
2.7575352379268927 274.4264707597978 1.3726719230266573
2.7627627928803085 272.1143902095309 1.3736364666593208
2.767990347833724 274.96342410459334 1.3886735564624766
2.77321790278714 278.4380572169841 1.405803482543257
2.7784454577405557 283.50443474390096 1.4377303216931414
2.7836730126939715 281.838382272998 1.4329611462728342
2.7889005676473873 284.509968639346 1.4468386777012832
2.794128122600803 281.1527898054987 1.4433574875261523
2.7993556775542188 278.81837694989974 1.433589519672738
2.8045832325076345 280.5952109110539 1.43409776627735
2.8098107874610503 284.1207047806483 1.442014928250907
2.815038342414466 284.8347807115114 1.441928221092169
2.820265897367882 290.2163548374579 1.4615543941772404
2.8254934523212976 287.9564311260128 1.4607117071742326
2.8307210072747133 284.458156284305 1.457548595387241
2.835948562228129 283.76095724522315 1.460110047889539
2.841176117181545 276.43259413560554 1.4414588828867776
2.8464036721349606 282.2758639600541 1.466900700989706
2.8516312270883764 280.6542067521386 1.4576976595022544
2.856858782041792 277.652930092533 1.4471290265987886
2.862086336995208 275.9116568771945 1.4426491994641444
2.8673138919486236 268.99186249493266 1.428383883494249
2.8725414469020394 271.46424301692934 1.4392235433399434
2.877769001855455 278.54228190267116 1.4578166356410565
2.882996556808871 275.7707974675276 1.45191304673477
2.8882241117622867 277.19969116612947 1.4490567841504836
2.8934516667157024 276.3010235147147 1.4409193504075692
2.898679221669118 281.07582060349534 1.4661982052482878
2.903906776622534 286.3688544816328 1.4751092924439413
2.9091343315759497 291.1156636764753 1.4955152616505267
2.9143618865293655 292.5681218620805 1.4983924084038032
2.919589441482781 284.7193837991132 1.457823443755817
2.924816996436197 276.2191438191092 1.4282612891298363
2.9300445513896127 276.8445773650928 1.430073113546978
2.9352721063430285 276.934418282797 1.4292028863160795
2.9404996612964442 283.8347514976395 1.4521619265303827
2.94572721624986 289.3628455691115 1.4724003814605289
2.9509547712032758 293.7440630895743 1.4880303911473918
2.9561823261566915 292.55970612061213 1.4787530863203417
2.9614098811101073 290.2022253656698 1.4527704937098518
2.966637436063523 283.7757939281583 1.424651002690664
2.971864991016939 286.1131368470364 1.4334744972981193
2.9770925459703546 286.30380237148194 1.431540565222054
2.9823201009237703 283.6912957120844 1.415164630082529
2.987547655877186 290.7387666880922 1.4242502276705307
2.992775210830602 287.2570986180105 1.4047779544501895
2.9980027657840176 287.7265413764976 1.404482479522938
3.0032303207374333 288.0893968585328 1.4082664295877567
3.008457875690849 284.6186194462064 1.3891164634840965
3.013685430644265 285.61182451279666 1.3844337351208011
3.0189129855976806 285.93742718299814 1.3734468406274531
3.0241405405510964 277.8061943205291 1.3425441954082804
3.029368095504512 284.3061076848681 1.353204935743773
3.034595650457928 289.3179141503446 1.3599682360950396
3.0398232054113437 291.97578747683457 1.3608175932478201
3.0450507603647594 301.6245609547025 1.3763023081232817
3.050278315318175 304.35800874723327 1.3826053686804385
3.055505870271591 304.7556889939276 1.3713511377708807
3.0607334252250067 306.6955986605473 1.3705612091223116
3.0659609801784224 312.2905508828551 1.3881311279571813
3.071188535131838 316.28896061183536 1.3920221110438655
3.076416090085254 321.4270094681819 1.3933915106764123
3.0816436450386697 327.60568147135865 1.3941397291271034
3.0868711999920855 331.1302078115989 1.3823255928721652
3.0920987549455012 342.0698957956767 1.3932602556035882
3.097326309898917 352.39865004607975 1.398799263133841
3.1025538648523328 363.8850045904545 1.4129440797045003
3.1077814198057485 380.8818561034068 1.442201973190327
3.1130089747591643 394.2819510635647 1.457935457551652
3.11823652971258 412.38425954852784 1.490408712966689
3.123464084665996 432.38890398919045 1.5200458389324396
3.1286916396194115 451.2389601976238 1.548092488608558
3.1339191945728273 467.8966497939872 1.5682568857070915
3.139146749526243 494.7121724472836 1.6082465476079606
3.144374304479659 523.9551679538923 1.6491814196621422
3.1496018594330746 550.5594390539814 1.6854796970109378
3.1548294143864903 579.364494132493 1.7238701151234133
3.160056969339906 602.591983178185 1.7483263922306533
3.165284524293322 625.6733663043813 1.7730390718504536
3.1705120792467376 661.0197633082742 1.8193178779258052
3.1757396342001534 697.8630917802972 1.8697675151852071
3.180967189153569 722.9054778185291 1.9067414249614212
3.186194744106985 737.0283689704387 1.9209448724724443
3.1914222990604006 733.7557357967153 1.9076887734381038
3.1966498540138164 728.4065683865654 1.8994539567940811
3.201877408967232 714.9823518460202 1.8851760525762253
3.207104963920648 694.5698363217965 1.8585925630053122
3.2123325188740637 666.1167290657929 1.8234729003163668
3.2175600738274794 631.2235689366993 1.771139664868244
3.222787628780895 588.7754014938589 1.7062014417265496
3.228015183734311 547.1079307096023 1.6389660735996694
3.2332427386877267 515.4301256530711 1.5897472167951434
3.2384702936411425 487.93753416455473 1.5500248005190944
3.2436978485945582 469.85677456092594 1.5257713732945744
3.248925403547974 452.76428565868474 1.5029992461671389
3.2541529585013897 440.08874541987535 1.4820802521662717
3.2593805134548055 431.67023945440445 1.466563193422239
3.2646080684082213 424.8459508514348 1.4521446990755915
3.269835623361637 426.1118372789357 1.4500775902985445
3.275063178315053 437.62974807696264 1.4660829113690577
3.2802907332684685 454.1567798797457 1.4894226266873298
3.2855182882218843 479.58701786997796 1.5220387146106256
3.2907458431753 506.68121814616643 1.5604641700042112
3.295973398128716 535.0880656445273 1.5997560658021983
3.3012009530821316 553.871074533979 1.6233554996880601
3.3064285080355473 556.2105665569751 1.6265972288201374
3.311656062988963 553.6889558109257 1.623351788603236
3.316883617942379 525.7589239833407 1.5796393869668741
3.3221111728957946 496.5690924113943 1.5338901446452908
3.3273387278492104 465.5968918368667 1.4877536930351833
3.332566282802626 434.7966028056689 1.4489045982518634
3.337793837756042 409.8198896245872 1.4217019369598827
3.3430213927094576 383.4825419357218 1.393189981633826
3.3482489476628734 359.7657104318939 1.368710199975126
3.353476502616289 340.5380596195688 1.3474107827063067
3.358704057569705 325.72687004411506 1.3269311900933254
3.3639316125231207 303.014360173655 1.2816991981948376
3.3691591674765364 288.8792626208222 1.2579825471038886
3.374386722429952 277.2656910136741 1.246604299336247
3.379614277383368 266.62790452442397 1.2326897991392467
3.3848418323367837 263.3924643731371 1.2330258426969145
3.3900693872901995 257.6324320963737 1.231767705226184
3.3952969422436152 251.63032029999113 1.2186902616606463
3.400524497197031 251.08598017893001 1.2166182414071947
3.4057520521504467 250.1601335580179 1.2055550964939046
3.4109796071038625 249.39318688964886 1.2095526312990594
3.4162071620572783 252.97132956426123 1.2215389278788833
3.421434717010694 250.59324133415603 1.2158764050013395
3.4266622719641098 247.71561257881422 1.2123530872638761
3.4318898269175255 246.21219585222053 1.208089587428199
3.4371173818709413 241.9393600839923 1.2066616230038387
3.442344936824357 244.32430496203102 1.2148313520457077
3.447572491777773 248.12390297187645 1.2268900957171045
3.4528000467311886 250.00423426886476 1.231206583293152
3.4580276016846043 248.92224393781552 1.2240189733727627
3.46325515663802 247.47279494271206 1.2110913751800763
3.468482711591436 246.88757187388416 1.1999762754386578
3.4737102665448516 251.13152609889667 1.2115922472365495
3.4789378214982674 254.0196147160258 1.2159925169312413
3.484165376451683 256.75498594342804 1.2215151120365209
3.489392931405099 259.68085670095513 1.2268024370865676
3.4946204863585146 262.13821711954233 1.223403778462383
3.4998480413119304 265.36328906598544 1.2294493935002422
3.505075596265346 266.3022109632906 1.2319058769998161
3.510303151218762 272.1817224028875 1.244492006584969
3.5155307061721777 278.8438752581825 1.2569327919905835
3.5207582611255934 281.94351216355733 1.2604116142782724
3.525985816079009 291.1967224557732 1.2603294520709845
3.531213371032425 296.1384110433819 1.2638576461723787
3.5364409259858407 301.1438032404657 1.2534369385706938
3.5416684809392565 309.5140677158647 1.2517643274837098
3.546896035892672 323.37583868772515 1.2642708438183683
3.552123590846088 355.5543245497194 1.3133025950479882
3.5573511457995037 415.02653739756033 1.4061716562096966
3.5625787007529195 533.2066053929109 1.5784947438747152
3.5678062557063353 764.7515219683581 1.8759282939529474
3.573033810659751 1289.1544931279798 2.4293526849572173
3.5782613656131668 2385.6486212632867 3.3066076117967653
3.5834889205665825 4530.706533296459 4.5582559985110676
3.5887164755199983 7836.861823892082 5.994599422821642
3.593944030473414 11872.599528279557 7.3425144179360124
3.59917158542683 15281.61561812472 8.297188604088788
3.6043991403802456 17132.56050666467 8.761402325259754
3.6096266953336613 16822.60807087312 8.663076614765323
3.614854250287077 14711.947663475665 8.088919574790792
3.620081805240493 11574.869521727749 7.16148224241821
3.6253093601939086 8301.798002035403 6.055558231965903
3.6305369151473244 5583.496829981724 4.955662087060507
3.63576447010074 3493.6650607981196 3.916371057117375
3.640992025054156 2227.8505225837225 3.1227811488221273
3.6462195800075716 1381.6792351459874 2.455288062520204
3.6514471349609874 911.897790230524 1.9909477217805958
3.656674689914403 670.4583060141568 1.7087712003180517
3.661902244867819 540.567097021663 1.5349636369607687
3.6671297998212347 465.4990024294783 1.4298993354903196
3.6723573547746504 421.4925307647074 1.365947418834406
3.677584909728066 386.4628903637462 1.3130143219113677
3.682812464681482 359.73567881140815 1.26616315246903
3.6880400196348977 338.9469581349077 1.2389802833277619
3.6932675745883135 325.64324207652936 1.227547341483694
3.698495129541729 317.7687743020447 1.2271900757146397
3.703722684495145 312.8769374690721 1.2254198349800498
3.7089502394485607 305.9070344631894 1.2124212784841324
3.7141777944019765 302.2397405700692 1.1969285521158972
3.7194053493553922 300.97540257709005 1.198507487619085
3.724632904308808 301.2177974275688 1.2005781998131544
3.7298604592622238 294.68453309600534 1.1867826407855635
3.7350880142156395 286.59872220862434 1.1707972590469118
3.7403155691690553 278.6243774262477 1.1501343788841352
3.745543124122471 282.7520781587034 1.164118298171798
3.750770679075887 283.42488572917296 1.1652127733587168
3.7559982340293026 284.1081275155897 1.1638328879953979
3.7612257889827183 285.380905719181 1.160575318481293
3.766453343936134 283.49298555832155 1.156425448324949
3.77168089888955 291.104899111859 1.1771326621764646
3.7769084538429656 292.10366188730575 1.1762531990923781
3.7821360087963813 294.6535832712855 1.1772100088425501
3.787363563749797 299.32575466441176 1.183378890272105
3.792591118703213 299.7936618010663 1.1696907595874464
3.7978186736566286 308.5220844880601 1.1759713530424896
3.8030462286100444 318.98229499955795 1.1876975224382575
3.80827378356346 327.67209806245336 1.19589504186941
3.813501338516876 336.74981769981866 1.2093879749997802
3.8187288934702917 339.2329219459292 1.2111587977802802
3.8239564484237074 337.5923577833375 1.2064374788425125
3.829184003377123 338.9514193564242 1.2070028663358774
3.834411558330539 334.0556340929049 1.1996083807508355
3.8396391132839547 329.0675708755548 1.1868897255746569
3.8448666682373704 332.1257820684524 1.1919343330332544
3.850094223190786 333.5369511113162 1.1931949847126417
3.855321778144202 339.37705285318447 1.2067335575532272
3.8605493330976177 341.3045380066914 1.2117200611197558
3.8657768880510335 342.0679397650213 1.2086093497753416
3.8710044430044492 340.36791991940845 1.2050148460911663
3.876231997957865 340.85861851947107 1.2029913034443547
3.8814595529112808 339.5505919457431 1.195872023346598
3.8866871078646965 340.2355814918004 1.1995430994920921
3.8919146628181123 341.0334606748327 1.2014576385544706
3.897142217771528 342.75636299892983 1.2023593306141904
3.902369772724944 339.7375011332199 1.1950276972794587
3.9075973276783595 337.4735524729676 1.1823766930781092
3.9128248826317753 340.96024176133903 1.1858037808885673
3.918052437585191 341.0077274148753 1.181555497163174
3.923279992538607 344.6635449750975 1.1860721230336522
3.9285075474920226 350.3360194628153 1.1924081072680426
3.9337351024454383 357.13307457995916 1.2073383802658524
3.938962657398854 362.4312673535623 1.2154979916803832
3.94419021235227 368.3899364995544 1.2215627346153284
3.9494177673056856 377.4837164724344 1.2350044829010756
3.9546453222591014 389.2362708928081 1.248066649693189
3.959872877212517 405.29657671450883 1.2713768698438692
3.965100432165933 417.46570908732764 1.287248723013403
3.9703279871193486 435.93572287198674 1.3125544199965893
3.9755555420727644 458.58766786133526 1.3403456519425234
3.98078309702618 481.7741356409733 1.3699484096818322
3.986010651979596 509.5274003207473 1.4058880171678556
3.9912382069330117 535.3584887084395 1.4384833720889152
3.9964657618864274 563.3309782622614 1.4735270200793977
4.001693316839844 599.8931912539002 1.5174883186637655
4.00692087179326 640.5005881802522 1.5645738982270914
4.012148426746676 686.1153118845456 1.6255891805972096
4.017375981700092 741.1953304607936 1.7124963720357107
4.0226035366535084 800.4715005020998 1.7903815408789947
4.027831091606925 879.5358028434727 1.8828854767062393
4.033058646560341 971.4437817110024 1.982523298456409
4.038286201513757 1079.845389040611 2.0910698353811252
4.043513756467173 1206.9057413236033 2.2194264325097652
4.0487413114205895 1341.866398836792 2.3404550731093305
4.053968866374006 1494.1547196310205 2.4655470857295394
4.059196421327422 1664.9147338913651 2.602278983662907
4.064423976280838 1854.5006033253894 2.747645750002514
4.069651531234254 2080.158904796504 2.9119501510772037
4.0748790861876705 2313.729050441168 3.0781781147083773
4.080106641141087 2553.0016913909994 3.236583201823852
4.085334196094503 2784.293424094184 3.380352918359278
4.090561751047919 2973.221227304018 3.4922560461816574
4.095789306001335 3121.7548104505404 3.577124971892054
4.1010168609547515 3232.8850296049454 3.6563723670799826
4.106244415908168 3240.0460300863983 3.6690150408685747
4.111471970861584 3154.251352774023 3.6225266244603924
4.116699525815 2939.37391656367 3.4787041602911426
4.121927080768416 2721.1380938157495 3.30897585611255
4.1271546357218325 2473.1519744213433 3.122310310555156
4.132382190675249 2221.268255262364 2.952380756031615
4.137609745628665 1965.0201463253172 2.7664089723207335
4.142837300582081 1719.116244685608 2.580484856704816
4.148064855535497 1496.219338546701 2.4078334636930507
4.1532924104889135 1299.7016265209922 2.241207916184597
4.15851996544233 1119.4594554726182 2.0754801564852645
4.163747520395746 971.4729079475339 1.9290114503895093
4.168975075349162 854.7290778315181 1.8066090123900163
4.174202630302578 756.244600843635 1.6979826323297125
4.1794301852559945 679.3858424772524 1.61281043965736
4.184657740209411 607.1310776776359 1.523528480952615
4.189885295162827 548.498449149049 1.450442983841728
4.195112850116243 497.63614951137583 1.3824943813157655
4.200340405069659 454.3397854681448 1.3202697395370302
4.2055679600230755 423.6179815568689 1.2762837403493856
4.210795514976492 392.8917966783487 1.2305135073689086
4.216023069929908 369.09556007955825 1.1958183636234048
4.221250624883324 348.3389016877244 1.1638053373102308
4.22647817983674 330.194905192271 1.1328770606203324
4.2317057347901565 320.0148584688472 1.1177605187931072
4.236933289743573 306.4455632770709 1.0982112903187025
4.242160844696989 297.742201060694 1.0918596040881885
4.247388399650405 287.3889834473581 1.080184191829348
4.252615954603821 277.9382387269565 1.0706041955654475
4.257843509557238 278.7611138131468 1.0796002465329406
4.263071064510654 277.0107752519763 1.0802258232308095
4.26829861946407 272.5671236562377 1.0759906038149807
4.273526174417486 268.69467443150296 1.0653616972431332
4.278753729370902 268.35909504782944 1.0626162367011247
4.283981284324319 262.2223872798231 1.0549347632159072
4.289208839277735 261.5434050247728 1.0554186187226113
4.294436394231151 259.3107934713497 1.0536149467578504
4.299663949184567 257.5599449294796 1.0497919655445407
4.304891504137983 257.62146422249776 1.043727718683972
4.3101190590914 254.1726132726597 1.033563514365677
4.315346614044816 247.25873359135036 1.0145314442685993
4.320574168998232 249.23086121782214 1.0217107173424451
4.325801723951648 248.60570644391623 1.0309244769616963
4.331029278905064 249.56042306656911 1.0349970671595372
4.336256833858481 246.73081224396773 1.0305021068369211
4.341484388811897 247.05596106218923 1.0275424539985873
4.346711943765313 247.09636099142037 1.0267549058567598
4.351939498718729 250.56857693777872 1.036794870431086
4.357167053672145 250.7579544452653 1.0346854519910518
4.362394608625562 249.38052215988242 1.0360379252015057
4.367622163578978 248.6004755031405 1.028152353068309
4.372849718532394 243.06025385632336 1.0165057615757287
4.37807727348581 241.06010737436088 1.0120054837665158
4.383304828439226 241.5038746760076 1.014441685344926
4.388532383392643 240.14597330105804 1.0123066800884712
4.393759938346059 243.2151931160023 1.021005964125953
4.398987493299475 238.6214476672693 1.014395699409765
4.404215048252891 235.30059254858892 1.0164686529068052
4.409442603206307 235.59602840455923 1.0221515626477007
4.414670158159724 233.55243343398098 1.0178132044474795
4.41989771311314 232.3590205241721 1.020082755159316
4.425125268066556 231.76331476154056 1.021551899113033
4.430352823019972 231.7764969437023 1.0236319689443032
4.435580377973388 231.0966423161456 1.016308476986061
4.440807932926805 229.51397807662514 1.0059664995561173
4.446035487880221 225.49087387119812 0.9999647029978489
4.451263042833637 220.27743930577725 0.9881214289671065
4.456490597787053 217.38739220933348 0.9787179245090243
4.4617181527404695 214.45753942819982 0.9809211149598116
4.466945707693886 214.88900473706985 0.9810932275143008
4.472173262647302 215.96691676077296 0.9818152137419398
4.477400817600718 216.2663492146394 0.9730983189206553
4.482628372554134 215.96250390949353 0.9619051047877935
4.4878559275075505 217.83243495468486 0.9727002402847847
4.493083482460967 221.38054542923027 0.9833738979476276
4.498311037414383 218.37126342838536 0.9807825923430318
4.503538592367799 222.25768073247608 0.9992192253955824
4.508766147321215 219.79360241267585 0.9966115061548744
4.5139937022746315 215.4331538597233 0.9839093679093057
4.519221257228048 211.26711523569082 0.967483958926244
4.524448812181464 209.90220741164066 0.958716954545284
4.52967636713488 210.93459438750662 0.9684553743566859
4.534903922088296 214.50383946206625 0.9815264062322488
4.5401314770417125 216.86235763417432 0.9873599210033632
4.545359031995129 215.5744825363604 0.9849079323626176
4.550586586948545 216.71835303393198 0.9876562870666367
4.555814141901961 214.71409994932307 0.9754024401602313
4.561041696855377 209.39868690767386 0.9599222461963671
4.5662692518087935 215.08870714375178 0.9686492667984219
4.57149680676221 214.7404604017218 0.960431272915025
4.576724361715626 216.2181321362126 0.9656295565270172
4.581951916669042 220.44443333628575 0.9761798243161885
4.587179471622458 219.11703238772873 0.9740066121799563
4.5924070265758745 216.76853866112893 0.9776878487484199
4.597634581529291 218.17707645543555 0.9827416743119034
4.602862136482707 214.7096841393646 0.9734736832009429
4.608089691436123 215.29578495318424 0.9767055172941917
4.613317246389539 217.05081901237511 0.9830350487912993
4.6185448013429555 217.4280474119774 0.9887625659675644
4.623772356296372 216.3096979233416 0.9879517334697057
4.628999911249788 216.79412135610352 0.9881941113084219
4.634227466203204 213.5374479445269 0.9766044669422583
4.63945502115662 213.61676062356688 0.9746020290597853
4.6446825761100365 216.04313655760893 0.9790188841831016
4.649910131063453 216.09629141344084 0.9742107312215573
4.655137686016869 217.83481751401095 0.9786636509537201
4.660365240970285 214.7435885562306 0.9725826726419126
4.665592795923701 214.1553459248011 0.9761967298092665
4.6708203508771176 215.47866627898276 0.9894652296968984
4.676047905830534 219.64603157788886 0.9987364541078402
4.68127546078395 217.14055267608373 0.9954877116890275
4.686503015737366 215.92452119913517 0.9855636555231108
4.691730570690782 212.52172292207797 0.9755006769860032
4.696958125644199 213.0475793581038 0.9727953313395749
4.702185680597615 216.78447670782685 0.9717513611708586
4.707413235551031 221.7607314844204 0.9832887682960559
4.712640790504447 220.66929750486995 0.97984192087253
4.717868345457863 222.42100712422527 0.9893434649696923
4.72309590041128 219.52102812484003 0.9846731788528434
4.728323455364696 217.04242665673658 0.9809774752920235
4.733551010318112 220.86122152417224 0.9862602904416433
4.738778565271528 217.79108869798353 0.9715582100331601
4.744006120224944 218.24519057097206 0.9694577048341619
4.749233675178361 215.82162948726224 0.9544884064836442
4.754461230131777 215.28517057021048 0.9602881317037184
4.759688785085193 213.55787714352127 0.9589449285984981
4.764916340038609 209.27502695098985 0.9525263371106653
4.770143894992025 205.6242068134467 0.9432381986999293
4.775371449945442 202.7694979657905 0.9217858870583474
4.780599004898858 205.59672112519956 0.920626218305975
4.785826559852274 208.05230073683032 0.92357179460656
4.79105411480569 210.1230540191356 0.9295704213094749
4.796281669759106 208.1703786519312 0.933730005013439
4.801509224712523 209.98883822130406 0.9412926576137463
4.806736779665939 212.74296310281943 0.9555460062135983
4.811964334619355 213.92204727358637 0.9569561985950608
4.817191889572771 213.64396269933667 0.9516924797742751
4.822419444526187 208.7159657471894 0.9396029807339696
4.827646999479604 208.39348289026512 0.9377807908309501
4.83287455443302 206.41425494516827 0.9430313452504412
4.838102109386436 209.23996645741278 0.9516162121812971
4.843329664339852 212.34209676834053 0.9539900139549506
4.848557219293268 208.7259178566229 0.9398012360846401
4.853784774246685 205.85572528433832 0.9254231562915989
4.859012329200101 204.41417149738714 0.9187394612441083
4.864239884153517 207.44717331791918 0.9269613290111715
4.869467439106933 210.87507893444229 0.9369869768115089
4.8746949940603495 212.3976223897151 0.9409003754535525
4.879922549013766 212.05050664874858 0.9358502430289296
4.885150103967182 212.31297956207564 0.9329686108757339
4.890377658920598 218.41776121046667 0.9472133094552885
4.895605213874014 217.7056796048829 0.9424596267146619
4.9008327688274305 220.26260626456244 0.9479956582437808
4.906060323780847 215.69687013536844 0.9330475378634722
4.911287878734263 211.0161195022234 0.9147859375700708
4.916515433687679 206.64126966101207 0.9046518384604716
4.921742988641095 208.99123527181516 0.9045072794600374
4.9269705435945115 213.17028647278306 0.911678453859201
4.932198098547928 217.68994522127426 0.9293068187900959
4.937425653501344 218.01176111323198 0.9289670000503175
4.94265320845476 217.66578949929632 0.9331067489785387
4.947880763408176 222.2082560621147 0.9466201242934862
4.9531083183615925 223.60040431979368 0.9437215816360294
4.958335873315009 224.77223462403924 0.940114045511163
4.963563428268425 227.79258498156298 0.9392035579170255
4.968790983221841 231.30133931936922 0.9403019688853546
4.974018538175257 231.21923906682116 0.934946516810831
4.9792460931286735 239.44114124246994 0.9524437739392942
4.98447364808209 243.2772311862573 0.9510525769001285
4.989701203035506 250.26660695912355 0.9544649075768621
4.994928757988922 256.2160671452756 0.9523589427651257
5.000156312942338 270.9502350799509 0.9634745882385019
5.0053838678957545 299.8176915272608 0.995070411883309
5.010611422849171 355.9718539531324 1.0639843553872947
5.015838977802587 460.86300069351626 1.1880855035898
5.021066532756003 619.831415017403 1.3659174229881326
5.026294087709419 846.113715319889 1.5897948156670345
5.0315216426628355 1104.5274153304674 1.8154965246508958
5.036749197616252 1344.2381720353028 2.005974902668133
5.041976752569668 1534.8430465154233 2.1428089852880077
5.047204307523084 1642.471096454491 2.2149667693928605
5.0524318624765 1664.6942019717787 2.2257068048111197
5.0576594174299165 1635.6316998080626 2.2051318130214264
5.062886972383333 1547.014433415043 2.1436247368360677
5.068114527336749 1428.9786867328155 2.0612290341117347
5.073342082290165 1305.3165738000177 1.9697818578824986
5.078569637243581 1182.487217310453 1.8726025408953089
5.0837971921969975 1090.031224048579 1.7975611304200216
5.089024747150414 1007.5145967024491 1.7263803751855558
5.09425230210383 951.0802270491463 1.676755874059943
5.099479857057246 920.9450222824804 1.652087866119617
5.104707412010662 898.755619136736 1.6312052969359327
5.109934966964079 891.3942042427079 1.6253033249896092
5.115162521917495 888.0344595749909 1.6214037319637358
5.120390076870911 892.8670632274683 1.6258467663016294
5.125617631824327 911.924761164104 1.6385815393219278
5.130845186777743 933.5226891064272 1.652514792460632
5.13607274173116 969.8987638587906 1.684925388109373
5.141300296684576 1003.5258786276139 1.7148244875148726
5.146527851637992 1035.6615017228567 1.7440033349445345
5.151755406591408 1057.079042926039 1.7589343839039078
5.156982961544824 1060.3075162183138 1.7599220054631635
5.162210516498241 1044.919730908962 1.7456485270435984
5.167438071451657 998.4727037210763 1.7062097307126902
5.172665626405073 923.6434087000138 1.6415022922257194
5.177893181358489 831.5029769151229 1.5549641254178552
5.183120736311905 731.1203263520853 1.4593639749168836
5.188348291265322 630.3651538596024 1.3586462470529561
5.193575846218738 542.7168961044442 1.2688899444268624
5.198803401172154 465.29441657830523 1.184105080313328
5.20403095612557 402.6238953927907 1.1158450634606274
5.209258511078986 351.6815049249378 1.0518734875506168
5.214486066032403 315.31281017875807 1.0077767628062493
5.219713620985819 287.18180198397744 0.9714467868668596
5.224941175939235 268.3183571677408 0.9412362869897531
5.230168730892651 256.53446917674734 0.9214857785946748
5.235396285846067 247.15688213912406 0.9042968120493302
5.240623840799484 248.0634343253268 0.9132404713902046
5.2458513957529 246.54325815096024 0.9177253735672937
5.251078950706316 241.63034352790012 0.9090160889366525
5.256306505659732 243.15471279917278 0.9192865662540904
5.261534060613148 240.25624494541267 0.9175175224848966
5.266761615566565 235.2581873746126 0.9091059421795727
5.271989170519981 227.97499172459814 0.8904728196856623
5.277216725473397 226.4525953112328 0.8850317554612134
5.282444280426813 225.32500621473815 0.8924393760420762
5.2876718353802294 227.0147904865665 0.9009937114008345
5.292899390333646 227.00881397195747 0.9006137062784773
5.298126945287062 223.86522977486374 0.8883265334365765
5.303354500240478 220.23422337393845 0.877659300470283
5.308582055193894 220.22558759363105 0.8809419807234343
5.3138096101473105 220.80603727046912 0.8867684762269695
5.319037165100727 225.11355827112672 0.8955690767356319
5.324264720054143 223.45876177398557 0.8922078742545348
5.329492275007559 221.43808018531007 0.8865722518848914
5.334719829960975 215.07489819099544 0.8742448183106208
5.3399473849143915 209.5719154521115 0.8640942702134815
5.345174939867808 212.2860118317469 0.87000126014492
5.350402494821224 214.61212924178236 0.8733607665233952
5.35563004977464 218.8060141189531 0.8744751242170836
5.360857604728056 223.28413393348825 0.8786722213840256
5.3660851596814725 222.90845625894528 0.8766261442288655
5.371312714634889 225.34499109990068 0.8850673859900463
5.376540269588305 228.351535968246 0.88891877030544
5.381767824541721 226.1117716020768 0.8867795975220013
5.386995379495137 223.3049533590424 0.8750126597929081
5.3922229344485535 227.00220490458108 0.8796282564465978
5.39745048940197 226.9956282209739 0.8731213360862679
5.402678044355386 231.4204319265335 0.8748448653502399
5.407905599308802 233.86423980725291 0.8773443267346995
5.413133154262218 236.40274292450067 0.8832416798807848
5.4183607092156345 238.4929011591076 0.8868956936905918
5.423588264169051 238.900849917541 0.8876592367013801
5.428815819122467 239.21311123759446 0.8875449195717006
5.434043374075883 237.1824448592176 0.8809992829995916
5.439270929029299 233.88583763057997 0.8755089228360311
5.4444984839827155 232.68449889444958 0.8742064032858745
5.449726038936132 232.0907520954422 0.8752784934067234
5.454953593889548 231.01499231748116 0.8744662147899138
5.460181148842964 227.94268076364008 0.8737116588078359
5.46540870379638 227.1220023222198 0.8754452109267908
5.4706362587497965 224.86267541599818 0.8711376207935044
5.475863813703213 223.8633725914131 0.8716836390968742
5.481091368656629 225.97067571442665 0.872607637682822
5.486318923610045 223.73020344560513 0.8698347274684792
5.491546478563461 225.79784160560135 0.8706212267526123
5.4967740335168775 226.47908037872736 0.8655514684630918
5.502001588470294 226.11397594308374 0.8669287921567312
5.50722914342371 224.1322791622916 0.8621561997968635
5.512456698377126 227.03435686381465 0.8708111334238958
5.517684253330542 228.35226842149487 0.8766734496693217
5.522911808283959 226.58182900398236 0.8710460152949252
5.528139363237375 226.25949520187126 0.8749650481007307
5.533366918190791 223.38022993467945 0.8686950757769099
5.538594473144207 222.39713520255526 0.8707392488594601
5.543822028097623 225.30491477608794 0.87530031383651
5.54904958305104 225.0635053936462 0.8727336670395455
5.554277138004456 225.63098225100376 0.8769798250028428
5.559504692957872 222.3698924452931 0.8654579622592908
5.564732247911288 221.97005930101238 0.8654318458133083
5.569959802864704 220.72427665778903 0.8609823546581218
5.575187357818121 222.5425321726824 0.8570198241788037
5.580414912771537 226.81297259151776 0.8611346755244528
5.585642467724953 227.57925251514644 0.8641716121403893
5.590870022678369 228.68802136423395 0.8621056128525959
5.596097577631785 224.5861147919889 0.8516565017562844
5.601325132585202 224.64161948925081 0.8488294676782673
5.606552687538618 228.9851291498805 0.8496149656634194
5.611780242492034 234.0884435447915 0.853407928526536
5.61700779744545 238.29557448595628 0.857930674967094
5.622235352398866 243.88037404797603 0.864852464246464
5.627462907352283 248.0199524014869 0.8686397429608864
5.632690462305699 259.8480924739086 0.880757651454251
5.637918017259115 286.6319019870683 0.911288258112848
5.643145572212531 342.21725711286 0.98127397812225
5.648373127165947 429.0449628969633 1.08420853104185
5.653600682119364 553.5390081867902 1.2205576494364836
5.65882823707278 709.084005579309 1.3722477090125829
5.664055792026196 854.3869571649126 1.4996446015252705
5.669283346979612 978.9477985408638 1.6018780210575752
5.674510901933028 1046.3169595841339 1.6549733912438411
5.679738456886445 1060.7421365437733 1.6674728030251202
5.684966011839861 1028.12894264935 1.6409929170970654
5.690193566793277 964.4900709467762 1.5876604244657382
5.695421121746693 897.9081832847161 1.5321952677801358
5.700648676700109 832.6718199296284 1.4750939537642938
5.705876231653526 777.1476612455068 1.4252459760002354
5.711103786606942 734.0884054121301 1.383757857499328
5.716331341560358 720.2673836842619 1.3703831070727155
5.721558896513774 729.6942273262954 1.379245465304529
5.7267864514671905 766.8669823785683 1.4152532834736837
5.732014006420607 811.6853051672556 1.4559355947153843
5.737241561374023 862.8329680688346 1.5007671473366506
5.742469116327439 913.1087753750974 1.5412043263668287
5.747696671280855 942.171945666343 1.5647044786649216
5.7529242262342715 932.9932716389006 1.5533853231418762
5.758151781187688 888.1720469115498 1.5143414829784643
5.763379336141104 804.9312787427156 1.4412095498992166
5.76860689109452 700.6503763946548 1.3442345524794264
5.773834446047936 599.1171937427166 1.2456918514581758
5.7790620010013525 501.82748089950707 1.1464249205802255
5.784289555954769 425.0737837414529 1.0628060747045918
5.789517110908185 365.79743784691345 0.9940043764393092
5.794744665861601 324.745153516408 0.9435449787615808
5.799972220815017 296.2188955229655 0.9098762559547268
5.8051997757684335 278.88520484203855 0.8887128653400225
5.81042733072185 268.64630508387324 0.8751462406230353
5.815654885675266 265.10087439076364 0.8743262934384618
5.820882440628682 265.83999432210834 0.8780844751834295
5.826109995582098 268.57369305492796 0.8850691403355275
5.8313375505355145 264.3572282312201 0.8779394465034627
5.836565105488931 256.44055852631334 0.8627674095323548
5.841792660442347 248.5982307164854 0.8455924264390093
5.847020215395763 248.60714997180744 0.8436799115042627
5.852247770349179 249.23717706453962 0.8438142358014928
5.8574753253025955 250.41989891043676 0.846478306419374
5.862702880256012 249.02082044989305 0.8458274049529125
5.867930435209428 252.426957095808 0.8502127967228754
5.873157990162844 255.72401652489853 0.855264524071817
5.87838554511626 258.94615922397264 0.8608684436737725
5.8836131000696765 256.68088374899173 0.8563073448518591
5.888840655023093 255.268445285816 0.8528767471536242
5.894068209976509 256.9160873813099 0.8555591641464487
5.899295764929925 259.6040648371474 0.8569284498519519
5.904523319883341 262.3765724566584 0.858598349446244
5.9097508748367575 263.55426709199963 0.85792597656862
5.914978429790174 266.9954426786415 0.859054676279925
5.92020598474359 266.3621690433448 0.8533790749402613
5.925433539697006 266.9428467609757 0.8558200428077747
5.930661094650422 270.9986109245175 0.8603871822627971
5.9358886496038386 270.76162860388393 0.8587703478766142
5.941116204557255 276.8184343295615 0.8661959167820094
5.946343759510671 282.2482369650589 0.8736806600190105
5.951571314464087 291.2279153842938 0.8965729078398487
5.956798869417503 301.2423165593893 0.9137328842643522
5.96202642437092 311.08756521622314 0.9293281204834527
5.967253979324336 318.8219856759378 0.9413808167772456
5.972481534277752 333.84527313468107 0.9599284214214077
5.977709089231168 348.82276595703104 0.9795055493223865
5.982936644184584 374.07341486441226 1.0145458961166502
5.988164199138001 408.9359553905068 1.058356249910226
5.993391754091417 450.75962336568614 1.1103577677306693
5.998619309044833 501.31904487676593 1.1697822369948765
6.003846863998249 574.3077158333168 1.2524985726036089
6.009074418951665 675.8923329530381 1.3607727082232477
6.014301973905082 804.6627163235357 1.4895074789513791
6.019529528858498 979.7789126960045 1.6436410688860172
6.024757083811914 1167.583748727907 1.7948121518260165
6.02998463876533 1352.3726813080502 1.9307690302049072
6.035212193718746 1538.933876513009 2.062732509481513
6.040439748672163 1663.7053379283393 2.1476345678522764
6.045667303625579 1721.6015598232789 2.1867078544075875
6.050894858578995 1714.5565183750793 2.182939911865208
6.056122413532411 1643.1088012773182 2.1386792350514265
6.061349968485827 1532.5447828467613 2.0671671127512687
6.066577523439244 1394.2259787645087 1.975143489944022
6.07180507839266 1252.8793160782182 1.876523518210326
6.077032633346076 1110.1911057015527 1.769720414851582
6.082260188299492 966.5561568143862 1.6527459500380537
6.087487743252908 851.3280314407486 1.552313343660528
6.092715298206325 744.9626923817527 1.4537879263225453
6.097942853159741 656.1125762011553 1.366710437664802
6.103170408113157 582.1701297086064 1.2904070975998716
6.108397963066573 520.0101905954264 1.2216696666743314
6.113625518019989 472.62524495643527 1.1680621441980181
6.118853072973406 436.15812227742066 1.1264786190415241
6.124080627926822 410.5938846956097 1.0972436656290692
6.129308182880238 385.883308918651 1.0680383834497431
6.134535737833654 366.6777942985052 1.0461038524701165
6.1397632927870704 352.3547291247325 1.0300505257686419
6.144990847740487 336.54298988824837 1.010608829508626
6.150218402693903 324.0552570664699 0.9938422065955521
6.155445957647319 317.66441584516434 0.9878982767496493
6.160673512600735 313.9733801460977 0.9836312631571129
6.1659010675541515 310.5587019539355 0.9799301530949879
6.171128622507568 311.25169728954614 0.9811303341720159
6.176356177460984 309.71172698635866 0.9809731174339026
6.1815837324144 303.6125204784152 0.9724338753523333
6.186811287367816 299.38485793222077 0.9724467294220045
6.1920388423212325 296.06745018585616 0.9696446205717698
6.197266397274649 295.7676392240388 0.9711039962070567
6.202493952228065 297.94624039362157 0.9750933550721503
6.207721507181481 292.5358699472344 0.9501331326029123
6.212949062134897 287.038758164149 0.9321562263502321
6.2181766170883135 282.22049619543657 0.9237405836313859
6.22340417204173 274.8100446324195 0.9110020607766669
6.228631726995146 273.1249245989418 0.9081365618963232
6.233859281948562 273.7614160904777 0.9071223853598857
6.239086836901978 275.55600750953846 0.9059110154661161
6.2443143918553945 278.1491760857398 0.9099883356363035
6.249541946808811 281.3273044165079 0.9155005797636222
6.254769501762227 285.87163116882766 0.921637890045754
6.259997056715643 283.71789472608623 0.9169293077345844
6.265224611669059 277.32584361991974 0.9019347369398275
6.2704521666224755 271.87806354151263 0.8928093081637316
6.275679721575892 268.7674557217889 0.8891286519579136
6.280907276529308 269.9600264399021 0.8921019516288934
6.286134831482724 272.629810577809 0.9012051478556801
6.29136238643614 271.5009007381977 0.8956753617315054
6.2965899413895565 272.4161396439341 0.8930380885256124
6.301817496342973 272.327026964819 0.8909413776508314
6.307045051296389 270.1769491417514 0.8843838362752596
6.312272606249805 269.578522996427 0.880965582823371
6.317500161203221 268.8754747846467 0.8787261168649955
6.3227277161566375 270.6909474723158 0.8811475609710185
6.327955271110054 274.69110371553955 0.8858446734881196
6.33318282606347 277.13601157322006 0.8869881827275459
6.338410381016886 278.3213679973409 0.8900649545543852
6.343637935970302 280.2112525193653 0.8897802768748383
6.3488654909237185 280.159484688285 0.8862543122950363
6.354093045877135 279.9402972830495 0.8836098366155212
6.359320600830551 280.25703997394896 0.8793670156766442
6.364548155783967 280.8366446689353 0.8809685640082022
6.369775710737383 282.9378577135711 0.8830901967042394
6.3750032656908 282.9993486368425 0.8822667591818885
6.380230820644216 284.75116784552114 0.8862750012700679
6.385458375597632 288.27541474580414 0.891583779958698
6.390685930551048 288.70570581682233 0.8940243904283227
6.395913485504464 288.5760106956053 0.8914026424799909
6.401141040457881 286.08990116087585 0.8842256286721731
6.406368595411297 281.7976140094561 0.876350957085751
6.411596150364713 285.26563727824174 0.8785431741606671
6.416823705318129 284.79072776597354 0.87698278033051
6.422051260271545 287.7535839053607 0.8839389072168056
6.427278815224962 286.92285743960093 0.883785953671702
6.432506370178378 285.1127124733145 0.8805084691438657
6.437733925131794 283.6170944389138 0.8748410489261358
6.44296148008521 285.7534522306254 0.8751357268076188
6.448189035038626 288.2299052753984 0.8771145261778016
6.453416589992043 291.62657578147906 0.8834248832654811
6.458644144945459 293.94822376541237 0.883472340975275
6.463871699898875 295.09402491793725 0.88099771559476
6.469099254852291 295.0557554663573 0.8795122180129507
6.474326809805707 299.7532814549269 0.8856743114526733
6.479554364759124 304.73574360546553 0.8930459117641124
6.48478191971254 313.6206272605096 0.906243360683349
6.490009474665956 324.43505516598594 0.9192371439561358
6.495237029619372 332.4540517057904 0.9246820509852649
6.500464584572788 345.2116453709369 0.9357031919849824
6.505692139526205 361.5676787798215 0.9535785950384836
6.510919694479621 384.7664788535272 0.9801236851657613
6.516147249433037 416.40770736042236 1.0160471101143573
6.521374804386453 461.06485907985376 1.0657293242048653
6.526602359339869 514.2679575838478 1.1217936430593256
6.531829914293286 581.2352683230787 1.189786507254171
6.537057469246702 654.2937077672841 1.2598009116464697
6.542285024200118 723.5276727079204 1.323355090793412
6.547512579153534 774.0612374664678 1.3686555804151084
6.55274013410695 797.4754836744718 1.3876370044130664
6.557967689060367 792.1647755473605 1.3814530975101142
6.563195244013783 765.7824123448336 1.3574643900528014
6.568422798967199 721.6273246341259 1.3177416530542243
6.573650353920615 666.4533968399096 1.264658884273286
6.5788779088740315 613.8927305214396 1.2145918443211463
6.584105463827448 558.0786383929031 1.158536687690082
6.589333018780864 510.5029840982325 1.1095740286907938
6.59456057373428 474.93024438443103 1.0705534662461944
6.599788128687696 440.7393097874332 1.0326121472980223
6.6050156836411125 413.11360362753163 1.0009686660413504
6.610243238594529 391.1719671144236 0.9770814512666334
6.615470793547945 372.8848195503164 0.9543830348197602
6.620698348501361 359.6212690050771 0.9381231587858017
6.625925903454777 345.37707792953177 0.9213076361561577
6.6311534584081935 341.2405772362527 0.9186923861525406
6.63638101336161 331.22647264416565 0.9062685531017932
6.641608568315026 337.4090543676187 0.9132823848258474
6.646836123268442 336.2769869694786 0.9133322181350856
6.652063678221858 328.3621294143189 0.9022893916851833
6.6572912331752745 322.6919234444864 0.8973487381308313
6.662518788128691 311.38057464726455 0.8820408633605867
6.667746343082107 310.94529991533625 0.8848344710012473
6.672973898035523 314.1150698395935 0.8919400657345137
6.678201452988939 310.89035521624606 0.8892741341593252
6.6834290079423555 306.25326659835395 0.8822940463102293
6.688656562895772 305.71582256293885 0.8786586968148592
6.693884117849188 300.1977603887299 0.8707758803243132
6.699111672802604 299.79865570781607 0.8684600564420241
6.70433922775602 300.09806333706723 0.8700829941708542
6.7095667827094365 296.2217462333552 0.8623614092158324
6.714794337662853 297.5893335113829 0.8622198145505877
6.720021892616269 298.8788100966155 0.8601137648730551
6.725249447569685 301.8296277077769 0.8609083985086328
6.730477002523101 304.26984575942566 0.8607419373027061
6.7357045574765175 307.8575453805788 0.8683067902219643
6.740932112429934 309.58512008374703 0.8707958726192385
6.74615966738335 309.9771945690844 0.8721679326191918
6.751387222336766 308.66502082266146 0.8694990631012585
6.756614777290182 306.0687598169588 0.8637935889162185
6.7618423322435985 308.62729002591254 0.8695425897562554
6.767069887197015 309.8440975225449 0.8700035776308286
6.772297442150431 310.71429797575 0.8736417591028188
6.777524997103847 314.6895709701146 0.8791849786718672
6.782752552057263 318.18370251596906 0.8801082873510007
6.7879801070106796 320.1146041667816 0.8821144217399274
6.793207661964096 319.21272516817936 0.8778424526172373
6.798435216917512 318.4580289109844 0.8754480254148265
6.803662771870928 322.40088309474044 0.8801891241720095
6.808890326824344 329.5525470743694 0.8878271523029772
6.814117881777761 337.50580641542746 0.8965142266204805
6.819345436731177 341.0271711511374 0.8985661029805941
6.824572991684593 343.21046915334927 0.9008312914736017
6.829800546638009 345.3399002464214 0.9028540389596429
6.835028101591425 343.9127987209853 0.9015195504984406
6.840255656544842 346.31609896955723 0.9034548501018477
6.845483211498258 354.05032403463355 0.9144438835478709
6.850710766451674 359.76400056972193 0.9207657650627287
6.85593832140509 367.7717722094206 0.9315313561732784
6.861165876358506 370.45892552272863 0.9322271436130583
6.866393431311923 373.8142920013798 0.9321260727916914
6.871620986265339 380.57597234845616 0.9383496393112984
6.876848541218755 382.157418336654 0.9377710561500278
6.882076096172171 385.316560431806 0.9408155207881943
6.887303651125587 388.7035744709588 0.9438213821386146
6.892531206079004 390.20514966346934 0.9434554236113102
6.89775876103242 393.617655717863 0.945533547256314
6.902986315985836 396.56984439875913 0.9481424845993108
6.908213870939252 399.13311112557284 0.9484105183403279
6.913441425892668 402.78511582643586 0.951216720332756
6.918668980846085 405.7279905068372 0.9530652760111616
6.923896535799501 406.3001751997825 0.9550935448165231
6.929124090752917 409.69936156470175 0.9612408457202586
6.934351645706333 412.82220058739216 0.9649978542640982
6.939579200659749 420.0191293676483 0.9725847422368501
6.944806755613166 422.82050606330876 0.9750825483405388
6.950034310566582 423.35906529018837 0.9741358079477125
6.955261865519998 421.80827166183633 0.9688666725142778
6.960489420473414 421.14223619640063 0.9675450692608654
6.96571697542683 424.05068962507045 0.9695408633133428
6.970944530380247 429.18329400296005 0.9738247032519717
6.976172085333663 437.7549378339587 0.9826118607845497
6.981399640287079 450.8634103553967 0.9970328691624614
6.986627195240495 470.7979203072236 1.018433617494647
6.9918547501939114 492.45159038958957 1.0412845947476739
6.997082305147328 524.8788187503256 1.0738998004080822
7.002309860100744 564.3302018833283 1.1132254835477
7.00753741505416 625.0464293500033 1.1693264665523995
7.012764970007576 706.5817725989555 1.2423648178038322
7.0179925249609925 795.6995052097315 1.3178610145432819
7.023220079914409 876.8940089716197 1.3824575435388986
7.028447634867825 945.8238168217971 1.4348713109373934
7.033675189821241 996.7157107124457 1.4733312606958568
7.038902744774657 1031.2831773597627 1.4966673064010512
7.0441302997280735 1034.1957605790597 1.4973980284519126
7.04935785468149 1021.4630873766944 1.487402289984289
7.054585409634906 993.2857874880733 1.4660483682631624
7.059812964588322 954.2891583088456 1.436201891718831
7.065040519541738 911.4478775805582 1.4023185766848683
7.0702680744951545 859.8321195082552 1.361365461651813
7.075495629448571 805.242086399575 1.3167452812422007
7.080723184401987 748.205946445189 1.2682375322536077
7.085950739355403 691.369459510844 1.2191213808877046
7.091178294308819 640.6068476280333 1.1735945155998149
7.0964058492622355 596.3493834776685 1.1322319689177296
7.101633404215652 558.6220849744795 1.096481514624072
7.106860959169068 528.7346266571548 1.0664866432966744
7.112088514122484 498.3155603072624 1.037542487283194
7.1173160690759 473.29949869731433 1.0124041495433433
7.1225436240293165 451.9017180450444 0.99205473593175
7.127771178982733 433.55956088844914 0.9713861743787223
7.132998733936149 424.692290175616 0.9614580290342896
7.138226288889565 417.28340833148536 0.9528140329614039
7.143453843842981 417.1748279074836 0.9529554913364181
7.1486813987963975 416.47246197720756 0.9536741332539357
7.153908953749814 418.0831516502724 0.9560498200026455
7.15913650870323 421.53231611068895 0.9582091149293361
7.164364063656646 430.298805829796 0.9662031419758007
7.169591618610062 446.90843690713405 0.9828070404347269
7.1748191735634785 474.12325697240055 1.0099165067176954
7.180046728516895 521.0136771532519 1.0560506695996144
7.185274283470311 593.8319196539951 1.1266134421415035
7.190501838423727 720.0450607619704 1.2384080260880255
7.195729393377143 922.5923537923788 1.3989789325420585
7.2009569483305595 1253.1668777990478 1.627607831331228
7.206184503283976 1748.779958775196 1.9206192824538089
7.211412058237392 2458.82979125814 2.2752489204599096
7.216639613190808 3237.6174226177623 2.6122911636027557
7.221867168144224 3947.90007108171 2.880787980420704
7.227094723097641 4347.3038814646725 3.022084439380588
7.232322278051057 4352.940177968523 3.0212170268096084
7.237549833004473 4018.845109878379 2.9005348692117163
7.242777387957889 3407.450326153517 2.668415960848855
7.248004942911305 2729.9907791495743 2.385702828476729
7.253232497864722 2076.422101654768 2.0801212771111266
7.258460052818138 1543.655077331277 1.7924281518509455
7.263687607771554 1137.9530043309096 1.539047581827516
7.26891516272497 848.6163180056136 1.329422136168383
7.274142717678386 673.003493617302 1.1847190366651283
7.279370272631803 568.8903881371882 1.089250038354171
7.284597827585219 508.5524571448385 1.0319941173646006
7.289825382538635 477.2081042979714 1.0010445745382717
7.295052937492051 456.81286539977566 0.9806304128110761
7.300280492445467 437.77987484550357 0.9614413280472005
7.305508047398884 421.0371613609401 0.9425075252363844
7.3107356023523 411.5495213535096 0.9309907707582248
7.315963157305716 401.1705245700517 0.9169665152199119
7.321190712259132 396.8375735053695 0.9117852331040692
7.326418267212548 397.04788443415225 0.9136336551462213
7.331645822165965 395.8102846257102 0.913667487299716
7.336873377119381 392.3080217387914 0.9103402926550964
7.342100932072797 389.589545119406 0.9060360162703829
7.347328487026213 387.50366010502876 0.9026861496107639
7.352556041979629 388.4909524230951 0.9035677409683468
7.357783596933046 389.83169838763985 0.9053703434834162
7.363011151886462 386.34991431767236 0.9009303894914998
7.368238706839878 382.67490453782233 0.8950806846615175
7.373466261793294 383.93798010677597 0.8956970695937215
7.37869381674671 382.8606481618357 0.8950692927486698
7.383921371700127 385.11680883434695 0.8991084034362475
7.389148926653543 383.9174776546251 0.900566576189102
7.394376481606959 382.26114398086264 0.8985949987721225
7.399604036560375 384.01682835993967 0.9001091013187581
7.4048315915137914 386.1307132975892 0.9001793613198537
7.410059146467208 386.73096646804436 0.898449323957857
7.415286701420624 391.0446892451891 0.9036116724238402
7.42051425637404 393.84408486463957 0.9071181523348771
7.425741811327456 394.78414278474713 0.9086784076831872
7.4309693662808725 398.55436044239764 0.9125760432945461
7.436196921234289 399.96281024807377 0.9139594417230688
7.441424476187705 402.816060003671 0.9157623566600357
7.446652031141121 407.76949135368926 0.9192029925906422
7.451879586094537 414.67170572286244 0.9258768474182826
7.4571071410479535 426.92739676025354 0.9379370358613717
7.46233469600137 432.8798747798257 0.9427518023747027
7.467562250954786 445.36932008181174 0.9566481695138581
7.472789805908202 457.15648066758246 0.9694821318294559
7.478017360861618 467.1599692699895 0.9802640139845221
7.4832449158150345 487.1026723733505 0.9994652490084833
7.488472470768451 499.7962850113642 1.0101205335602692
7.493700025721867 511.8791688639758 1.0204475455936086
7.498927580675283 524.2113872328665 1.0316821686428164
7.504155135628699 530.2694901179483 1.036668743276821
7.5093826905821155 534.2458208417696 1.039290165620895
7.514610245535532 533.6392271704359 1.0376101389538155
7.519837800488948 529.7995753000902 1.033571880027996
7.525065355442364 521.7504772674505 1.0272910515800804
7.53029291039578 513.5034868002813 1.018722397506367
7.5355204653491965 506.7098999687179 1.0120974499979085
7.540748020302613 502.7341834677652 1.0068697253037275
7.545975575256029 508.94672816854296 1.0122463563499566
7.551203130209445 521.9335677141729 1.0251970962349741
7.556430685162861 543.11680328662 1.0455998239116995
7.5616582401162775 566.0993803534486 1.065606034453591
7.566885795069694 588.0444547189692 1.0851179113661977
7.57211335002311 605.7483263052216 1.100622766490087
7.577340904976526 612.8385130562591 1.1056180205276387
7.582568459929942 611.2921017357284 1.1034163990539676
7.5877960148833585 607.3935777888729 1.0990991050364767
7.593023569836775 597.3091296240016 1.089977724092792
7.598251124790191 585.1005223183213 1.0783740316095218
7.603478679743607 570.4189283365796 1.064449711948726
7.608706234697023 557.342109702393 1.0517707864146504
7.6139337896504395 551.053677119581 1.0451688917933037
7.619161344603856 542.7150837223463 1.0377879391554155
7.624388899557272 536.3042837931546 1.03230694095332
7.629616454510688 530.2126038367223 1.0268129074965358
7.634844009464104 527.831068827741 1.024649446859327
7.6400715644175206 527.5919100084219 1.0249121842868587
7.645299119370937 530.2762015665861 1.026971876435194
7.650526674324353 534.9676868301 1.0298219747097348
7.655754229277769 534.4572254600153 1.0283995697254926
7.660981784231185 534.5555590641435 1.027952325061192
7.666209339184602 535.7498145899 1.028584439374335
7.671436894138018 538.3253052873666 1.0316073393060354
7.676664449091434 543.2159187584668 1.0360555915054288
7.68189200404485 548.9898245762948 1.0404592145929938
7.687119558998266 557.0197009729676 1.047408237045855
7.692347113951683 563.5688217272955 1.052182203584117
7.697574668905099 570.4318033938262 1.0577658048048475
7.702802223858515 581.13874530229 1.0660409054819437
7.708029778811931 591.3454700214601 1.0754859360729359
7.713257333765347 605.2827561046219 1.0881936320208607
7.718484888718764 615.1602623356334 1.0971685985774409
7.72371244367218 624.2549629285758 1.1042011870229482
7.728939998625596 640.0109575514084 1.1160704089612954
7.734167553579012 652.9690183701009 1.126196070804397
7.739395108532428 670.4494520619601 1.141122717642266
7.744622663485845 687.8745296262368 1.156895340205334
7.749850218439261 701.9231555374417 1.167957663487577
7.755077773392677 712.187452357354 1.1763610264224276
7.760305328346093 717.2298369896477 1.1786891782967897
7.765532883299509 716.2395169031836 1.177860427552203
7.770760438252926 715.9450510566414 1.1762838076092457
7.775987993206342 714.7292050713465 1.1761202774852009
7.781215548159758 711.614542564234 1.1735163408029612
7.786443103113174 708.2531706114472 1.1709751950303553
7.79167065806659 701.3182045809194 1.1657982875648043
7.796898213020007 689.5017827964646 1.1541303825788678
7.802125767973423 680.0890989448773 1.145327080364694
7.807353322926839 672.7824240923665 1.1378024391486126
7.812580877880255 666.3619336220697 1.132628176222181
7.817808432833671 660.6261092065089 1.1270079427694148
7.823035987787088 656.8459147134869 1.1239080000464723
7.828263542740504 648.6836697055243 1.1167914063768183
7.83349109769392 648.3144849647814 1.1160826197623368
7.838718652647336 647.2898073250686 1.1150246867428555
7.8439462076007525 648.96088386872 1.117284112188041
7.849173762554169 650.6802694370896 1.1176523815024915
7.854401317507585 656.769991102475 1.1221000350575612
7.859628872461001 666.4346568393647 1.1288828391431276
7.864856427414417 679.9005623096218 1.1398540279653928
7.8700839823678335 693.6044844679865 1.1502061676252322
7.87531153732125 700.5155510099794 1.1555543200810203
7.880539092274666 705.4655858990151 1.158917352122507
7.885766647228082 708.4487871472221 1.16135584909759
7.890994202181498 705.0004429992148 1.1580773096101478
7.8962217571349145 698.7815192540406 1.1536959828089997
7.901449312088331 686.9923244323605 1.1434673694196826
7.906676867041747 671.2493139500565 1.1301213516095483
7.911904421995163 656.4947587468839 1.116251861259626
7.917131976948579 643.6049381437338 1.1041009503187575
7.9223595319019955 638.448435126735 1.099014855142918
7.927587086855412 626.1941546213004 1.088416994048951
7.932814641808828 618.3939584638207 1.0814203963264168
7.938042196762244 610.4826605187269 1.0750947301310858
7.94326975171566 599.770073873839 1.0659610210657555
7.9484973066690765 591.6020421346495 1.05811730245722
7.953724861622493 582.2279934015327 1.0496458633501147
7.958952416575909 581.3531509122732 1.047949241108488
7.964179971529325 588.0873801461873 1.0537481581796464
7.969407526482741 595.7302077858036 1.0597997161041464
7.9746350814361575 607.292446017525 1.068806268650274
7.979862636389574 621.5893462281397 1.082419192561394
7.98509019134299 640.1855817306104 1.0972923590827381
7.990317746296406 665.1417167331913 1.1184867536347898
7.995545301249822 692.5924804890034 1.1413481407716448
8.000772856203238 718.0496293665736 1.1621842609965154
8.006000411156654 735.5507223819741 1.1759846282716053
8.01122796611007 747.1140576774666 1.1847106202256712
8.016455521063486 742.3248572222773 1.1780169227384742
8.021683076016902 735.6709561014967 1.1717874694061956
8.026910630970319 722.2392496583326 1.159289154790517
8.032138185923735 711.289810400863 1.151104913937595
8.037365740877151 696.8569913811592 1.1388986841301079
8.042593295830567 688.3271586265533 1.1315140962643644
8.047820850783983 676.9812771000518 1.1221108823623203
8.0530484057374 671.0566106883502 1.116366155292455
8.058275960690816 668.0361203232718 1.113417976044974
8.063503515644232 665.0769492669244 1.1105975386686133
8.068731070597648 666.5480007846372 1.1110611206560965
8.073958625551064 667.117814943214 1.1117692785631856
8.07918618050448 667.7300348240346 1.1115138993633318
8.084413735457897 669.8204199274519 1.1120677591558568
8.089641290411313 681.3455140701467 1.1214612879342094
8.09486884536473 696.4387387271513 1.1335714556460703
8.100096400318145 708.5231716935054 1.1439490431604438
8.105323955271562 720.7714613540448 1.1533907293299357
8.110551510224978 727.1379524640951 1.158441057319042
8.115779065178394 736.8273596098624 1.1657165817443385
8.12100662013181 749.5448662494201 1.1749649070831345
8.126234175085226 770.7640797073742 1.1915569629156666
8.131461730038643 792.6470242210878 1.2075909774557436
8.136689284992059 824.402985963393 1.2298893508499313
8.141916839945475 853.4514966769077 1.2492562588365348
8.147144394898891 884.6468221720488 1.2713074455945985
8.152371949852308 919.7262805817393 1.2954956402703457
8.157599504805724 950.1909042951631 1.3166136050501107
8.16282705975914 982.1240420975057 1.338710727638946
8.168054614712556 1004.9481686775443 1.3541246119320463
8.173282169665972 1017.4277076823998 1.3609576470767957
8.178509724619389 1019.1290332263384 1.3613592606438327
8.183737279572805 1020.330830409297 1.362606505647069
8.188964834526221 1012.0716993274017 1.3567944469812292
8.194192389479637 1002.7871947672755 1.3499600839839312
8.199419944433053 990.2517859272631 1.339676753369094
8.20464749938647 971.9979295821727 1.3259961624895966
8.209875054339886 952.9675854623003 1.312828580509663
8.215102609293302 930.6598387609419 1.2970633111615517
8.220330164246718 911.1598239257787 1.2828726510931763
8.225557719200134 895.9598494872506 1.2725437370971162
8.23078527415355 882.1820323991599 1.2620584912329607
8.236012829106967 868.7419536623565 1.2522340330385369
8.241240384060383 853.0752827494915 1.239948950424067
8.2464679390138 841.3550304085908 1.2312192670422173
8.251695493967215 826.7594339105493 1.2207034422670064
8.256923048920632 811.068627803011 1.2083843065032804
8.262150603874048 794.5517179266556 1.1954403851219892
8.267378158827464 779.4078547602605 1.18432127027405
8.27260571378088 760.6453768364264 1.1681777284993489
8.277833268734296 744.618338255874 1.155454360568685
8.283060823687713 726.8996122688436 1.1418584931512807
8.288288378641129 709.8387826957377 1.1288880067568137
8.293515933594545 695.3350507504537 1.118563606603813
8.298743488547961 683.5349523827792 1.1081554821431392
8.303971043501377 675.6138721591777 1.10185702891043
8.309198598454794 666.9077647133984 1.0934847286384133
8.31442615340821 656.5671416235455 1.08464638177577
8.319653708361626 649.6098953109025 1.0783502071718292
8.324881263315042 643.943800203432 1.0733848861933017
8.330108818268458 642.1513522226229 1.0723835147741276
8.335336373221875 638.1076283873367 1.0679007837822114
8.34056392817529 635.0512417236371 1.0646339980816333
8.345791483128707 625.8454886511406 1.055635785399571
8.351019038082123 617.2750038875685 1.0479416748300538
8.35624659303554 609.0815201773776 1.0407256675619583
8.361474147988956 604.3468920145168 1.0364449774482838
8.366701702942372 601.0669881261144 1.0328686061252075
8.371929257895788 598.1558786959806 1.029327028165472
8.377156812849204 597.3341055041104 1.0283523417953544
8.38238436780262 593.6865697722461 1.0246198008783134
8.387611922756037 591.5925933167673 1.0232003781143608
8.392839477709453 587.0870827443935 1.018883996151345
8.398067032662869 587.6341952039998 1.0211388399873544
8.403294587616285 584.8394540671185 1.0191366278415035
8.408522142569701 578.8227292447422 1.0135327617994416
8.413749697523118 578.2638912908661 1.0116135015485388
8.418977252476534 575.1899319921753 1.0089394544446173
8.42420480742995 573.1026947168199 1.0066881616922863
8.429432362383366 574.2080453452111 1.0072249971355545
8.434659917336782 576.44039406477 1.0086250666341237
8.439887472290199 577.0402104987437 1.007002719679609
8.445115027243615 576.2029062881354 1.006714469603958
8.450342582197031 571.6137714434759 1.0030567982351102
8.455570137150447 570.1879367974777 1.002526315359643
8.460797692103863 569.3157014580495 1.0019617203746458
8.46602524705728 569.9405112680951 1.0018812994467938
8.471252802010696 571.5344665130018 1.0032068692329241
8.476480356964112 570.3860608551844 1.0010494745055216
8.481707911917528 570.6498389160804 0.9999689220982927
8.486935466870944 570.1969635039741 0.9985283002551498
8.49216302182436 576.3055471808431 1.004116217818624
8.497390576777777 581.8157249812159 1.008530950624245
8.502618131731193 590.702555997208 1.0162465083742998
8.50784568668461 592.5910072720711 1.0174847653585983
8.513073241638025 596.5552555858591 1.0205050387812764
8.518300796591442 595.2658378996354 1.0189073867087033
8.523528351544858 594.3670296776429 1.0178751838578417
8.528755906498274 596.8347481024135 1.0194060801460922
8.53398346145169 593.8830465019229 1.015956432952987
8.539211016405106 589.9953901476479 1.0122720627785629
8.544438571358523 592.2816206643416 1.013747568247763
8.549666126311939 592.0487132850982 1.0135442524831997
8.554893681265355 596.9306299656857 1.017781826039807
8.560121236218771 597.3870455756162 1.017727085785232
8.565348791172188 599.4866263831278 1.0189587619420764
8.570576346125604 606.2195083347722 1.0247303919347392
8.57580390107902 609.6445205196841 1.026939894865967
8.581031456032436 611.3755633258858 1.027335876995417
8.586259010985852 609.3174403260691 1.0249059775355915
8.591486565939269 607.3172985152372 1.0234096020183878
8.596714120892685 612.2665101870078 1.0283220668790392
8.601941675846101 614.9361795240953 1.0302524412312428
8.607169230799517 619.1382056095189 1.032145026469603
8.612396785752933 621.4599321070201 1.0331879656621574
8.61762434070635 625.2152362379201 1.0365814178211874
8.622851895659766 633.4785002219946 1.0446256829302505
8.628079450613182 645.3607566426197 1.0538155404447758
8.633307005566598 658.0801618550402 1.062533715028695
8.638534560520014 670.8964001195162 1.0711762651063073
8.64376211547343 689.2314819373144 1.0856941620609935
8.648989670426847 712.7397693223561 1.104203266647894
8.654217225380263 734.3099311865951 1.1205867866688046
8.65944478033368 760.0982087242015 1.1394069850312323
8.664672335287095 783.6075734232079 1.156132117392858
8.669899890240512 811.7875965581442 1.1763540337696763
8.675127445193928 840.5214057816061 1.1966487872793152
8.680355000147344 867.7731322100356 1.215343304970298
8.68558255510076 891.5771788505288 1.231198643812212
8.690810110054176 900.0062518363421 1.236646297670455
8.696037665007593 899.1947952557475 1.2340107752275193
8.701265219961009 893.8214542978122 1.2293791142913144
8.706492774914425 889.8189057326113 1.2262864097903166
8.711720329867841 877.9820417764436 1.2180855926928478
8.716947884821257 861.1146471765776 1.2044366505963
8.722175439774674 836.3513375271839 1.1864356795850202
8.72740299472809 812.1891648953039 1.170030789379997
8.732630549681506 789.2946038780658 1.1557103860894153
8.737858104634922 770.2070069870073 1.1420015386041573
8.743085659588338 759.349506586547 1.133775809567829
8.748313214541755 758.5138311867313 1.133246654966014
8.75354076949517 755.7139501835045 1.1319740967730911
8.758768324448587 752.419277248167 1.1301319036758493
8.763995879402003 747.6689576609938 1.1258592393790163
8.76922343435542 735.9346427645752 1.1148688230805561
8.774450989308836 723.7277677350634 1.1031757182777624
8.779678544262252 711.3526693016158 1.0923896887722158
8.784906099215668 698.4583273812066 1.081769641651407
8.790133654169084 694.2535313456489 1.0790199726460186
8.7953612091225 684.9066622771415 1.0718087999578636
8.800588764075917 681.0928368169293 1.06839642708058
8.805816319029333 680.4264517473331 1.0671769519676204
8.811043873982749 680.820609676926 1.0674529657783807
8.816271428936165 674.7373330755365 1.0627508087112427
8.821498983889581 669.6616743016797 1.0592761171786473
8.826726538842998 664.6971041826218 1.0556123603539593
8.831954093796414 661.166859117162 1.051549630262374
8.83718164874983 656.5097845288279 1.0472226025588764
8.842409203703246 653.6353589959546 1.044190966226685
8.847636758656662 653.8875411198646 1.0443269768370957
8.852864313610079 653.5924961580066 1.0437262105424998
8.858091868563495 662.1348661075336 1.0501308639056892
8.863319423516911 665.5558796095335 1.0525810677667093
8.868546978470327 667.2479354098562 1.0532890460936786
8.873774533423743 670.3351952461742 1.0555204923296122
8.87900208837716 671.6631026953088 1.056680212114209
8.884229643330576 672.3976193985451 1.0573329345615834
8.889457198283992 674.7623658076897 1.0589667391502517
8.894684753237408 676.1278965100497 1.0592021362940471
8.899912308190824 681.941300800215 1.0636070300267322
8.90513986314424 684.7622271956486 1.0651859887499924
8.910367418097657 692.8543631785199 1.070533626588492
8.915594973051073 702.4040982805312 1.0768738597993994
8.92082252800449 712.0074013813562 1.083308293112522
8.926050082957905 720.9406113310637 1.091053088573209
8.931277637911322 727.5083941938285 1.0956970144115201
8.936505192864738 733.6373735247543 1.0999284533811071
8.941732747818154 738.520474382508 1.103314755317744
8.94696030277157 746.3501100239201 1.1083972886530218
8.952187857724986 757.3305440483873 1.1157838422867352
8.957415412678403 767.3239913156058 1.1218933691002073
8.962642967631819 781.526337669018 1.1313411375736746
8.967870522585235 789.3885522359138 1.1365272290429613
8.973098077538651 798.9939965380497 1.1430407526407103
8.978325632492067 806.5471658193744 1.1485305184264094
8.983553187445484 809.4491915016132 1.1505581240624552
8.9887807423989 813.8462565392196 1.152578611305387
8.994008297352316 821.8647196714495 1.1585097504890995
8.999235852305732 831.476065393619 1.1655697478076525
9.004463407259149 841.1203516388334 1.171717748143288
9.009690962212565 844.2692867767789 1.173060907488035
9.014918517165981 850.1814920579775 1.1755405919311241
9.020146072119397 858.5605866294231 1.181102026113441
9.025373627072813 866.5395897323583 1.1862352554706013
9.03060118202623 877.1334938486337 1.1925293938907227
9.035828736979646 888.2120100582486 1.2002306691006785
9.041056291933062 900.9427417659863 1.2073171792077004
9.046283846886478 916.5904517789048 1.217590564664115
9.051511401839894 932.1125293789939 1.2276140467063568
9.05673895679331 954.2351776491331 1.2421687542032354
9.061966511746727 973.9341339009295 1.2551684764872728
9.067194066700143 998.9375066708145 1.2712632459824673
9.07242162165356 1029.3584291693683 1.2902939480708304
9.077649176606975 1054.3515240316294 1.3048922982583446
9.082876731560392 1088.1850633268111 1.3247747875505838
9.088104286513808 1117.0101334623696 1.3400299047955788
9.093331841467224 1151.9854335724208 1.3602683335394534
9.09855939642064 1186.639594540511 1.3803350490410013
9.103786951374056 1218.025525610407 1.3996848439918923
9.109014506327473 1240.0230073267178 1.411245961969822
9.114242061280889 1255.6888916155651 1.4203284958894995
9.119469616234305 1257.4584154355691 1.4193947159616063
9.124697171187721 1250.4307233468878 1.4147881811581415
9.129924726141137 1229.9840382994919 1.4030447672533624
9.135152281094554 1197.9059804151284 1.3845079841025776
9.14037983604797 1168.658762014474 1.3680400548690899
9.145607391001386 1145.8556577816053 1.3534379148866982
9.150834945954802 1130.984065118775 1.343737113582361
9.156062500908218 1132.2159195625127 1.3450178175317338
9.161290055861635 1138.4711654803561 1.3589696614611686
9.16651761081505 1157.2757419373318 1.377158486835485
9.171745165768467 1179.8246293322911 1.3959175775926282
9.176972720721883 1202.4245238075564 1.4124612783037558
9.1822002756753 1223.2244125973075 1.4296919029881285
9.187427830628716 1235.6871224604665 1.4405498133989805
9.192655385582132 1235.7855360140036 1.4430134732549498
9.197882940535548 1234.8202487468757 1.4447215269574174
9.203110495488964 1235.6671984259867 1.4479281947857763
9.20833805044238 1239.193864627455 1.4536011925952153
9.213565605395797 1254.3440065825291 1.4642842178755426
9.218793160349213 1272.57176231253 1.4770486945546695
9.224020715302629 1309.4935649347742 1.5018959214241636
9.229248270256045 1364.754985153469 1.535596083591712
9.234475825209461 1431.3235466144881 1.5750525962174355
9.239703380162878 1508.8113338222754 1.6176764609124534
9.244930935116294 1604.2610552655701 1.6687340166554325
9.25015849006971 1695.0623195249336 1.7179909713825567
9.255386045023126 1773.2108026628641 1.7594411431967394
9.260613599976542 1821.745133797332 1.7848878284512282
9.265841154929959 1824.897129607246 1.789688476102308
9.271068709883375 1771.9782546402746 1.76300487475055
9.276296264836791 1675.1157311388406 1.7162198942593594
9.281523819790207 1546.4098598499295 1.6500432790349615
9.286751374743623 1397.152488486611 1.5698831527832142
9.29197892969704 1259.8307112264522 1.4929810908447758
9.297206484650456 1140.8726258741194 1.4204390884088565
9.302434039603872 1039.6396970493665 1.3570894685704624
9.307661594557288 961.8385525959984 1.3071737726678505
9.312889149510704 910.1260157906912 1.2746142269366567
9.31811670446412 877.208241444558 1.2529699953126627
9.323344259417537 855.7375640867128 1.2392985805191157
9.328571814370953 843.1203149873123 1.23075800334003
9.33379936932437 833.4576732929598 1.2244345244195158
9.339026924277785 819.3369855446933 1.2151573010776702
9.344254479231202 809.7833984593826 1.2080103562243831
9.349482034184618 799.4693513124818 1.201177607830494
9.354709589138034 789.3029370491305 1.1944250593976862
9.35993714409145 780.9866559096869 1.1904333770380795
9.365164699044866 772.5254788701021 1.184813186570771
9.370392253998283 766.1526065651567 1.1816260859592846
9.375619808951699 760.7842047537994 1.17779707437349
9.380847363905115 756.0574826430659 1.174793794046882
9.386074918858531 748.2730028933107 1.169316015194
9.391302473811947 749.3000005411786 1.1707654928619284
9.396530028765364 749.6989397977136 1.1717942002059034
9.40175758371878 751.4711828792847 1.1737394169746984
9.406985138672196 755.6198036753309 1.1772065489912908
9.412212693625612 753.6450126146826 1.1747433626490607
9.417440248579029 749.7639551937823 1.1600845098256851
9.422667803532445 745.7595505743914 1.1497879391596963
9.427895358485861 741.6725297367583 1.1427806334286474
9.433122913439277 744.9574086232891 1.1429344963589938
9.438350468392693 745.2333351811809 1.1408215394755294
9.44357802334611 742.6497524146682 1.1364958062043296
9.448805578299526 746.4266722711653 1.1358770416038495
9.454033133252942 749.3381109341663 1.1358892781935122
9.459260688206358 750.7331763435486 1.1358408760134358
9.464488243159774 755.6144150177174 1.1409012563555803
9.46971579811319 754.0404994111151 1.1384261983409216
9.474943353066607 751.6234336256701 1.1341583564280553
9.480170908020023 752.7938239334514 1.1316835786252684
9.48539846297344 752.4429909501021 1.1300838689047452
9.490626017926855 754.782455711865 1.1302712948110192
9.495853572880272 751.7340297912006 1.1272604469998537
9.501081127833688 750.8847991761662 1.1252862091383358
9.506308682787104 754.5138413006897 1.12639487282864
9.51153623774052 759.1096419434177 1.1282140142352053
9.516763792693936 762.1517552838121 1.129757092569695
9.521991347647353 766.0843914541351 1.131075444339559
9.527218902600769 767.7189276299541 1.1308111534500631
9.532446457554185 771.2429724765752 1.1325790425200484
9.537674012507601 769.8533770275084 1.1297446624402647
9.542901567461017 773.1787706355135 1.1307585702962297
9.548129122414434 776.5366197728216 1.1325517102023586
9.55335667736785 778.6541696066404 1.133827643242781
9.558584232321266 784.8343897519289 1.1379204021135039
9.563811787274682 789.3425891402094 1.1408927022854993
9.569039342228098 791.9875930242706 1.142827615093752
9.574266897181515 785.0367828125021 1.1364010048645334
9.57949445213493 783.1948372685246 1.133750130832843
9.584722007088347 781.526196410151 1.1311175263163302
9.589949562041763 783.7619404894862 1.132263670484519
9.59517711699518 781.6138569538236 1.129722433617635
9.600404671948596 783.3238091580182 1.130530516440734
9.605632226902012 780.0677786675623 1.1275155642992976
9.610859781855428 777.7479500860628 1.124724307069169
9.616087336808844 775.6481185392264 1.1229641251290516
9.62131489176226 769.3389536952188 1.1177519674361454
9.626542446715677 766.6903455314839 1.1150130722327873
9.631770001669093 768.783007603032 1.116890493310702
9.636997556622509 768.7323035716087 1.1158183212719932
9.642225111575925 772.7534650935539 1.118138821240234
9.647452666529341 768.7917892642305 1.1139805878387565
9.652680221482758 767.3810140562713 1.1127637970084348
9.657907776436174 764.5972412145643 1.1080436814227501
9.66313533138959 761.8132606273809 1.1049074121036944
9.668362886343006 764.8422215807035 1.1073851933165184
9.673590441296422 763.953464290111 1.1081624246228774
9.678817996249839 761.8587757220063 1.1057287058632133
9.684045551203255 758.6940535186069 1.1027903814487932
9.689273106156671 752.3228493013238 1.0968296613112802
9.694500661110087 749.1841759044036 1.0932198911782074
9.699728216063503 748.8762884430608 1.0924362657507407
9.70495577101692 749.8200979268316 1.0917103629492368
9.710183325970336 756.0827929570282 1.0962065013522202
9.715410880923752 755.5200391766609 1.0949539173261351
9.720638435877168 754.4205732375693 1.0945798786753071
9.725865990830584 751.7468582014517 1.092643925463262
9.731093545784 746.3662811340379 1.0871634070664633
9.736321100737417 748.6561415559429 1.0884750133992445
9.741548655690833 751.3983035371092 1.0903803792605598
9.74677621064425 752.3909143950859 1.0907374157736631
9.752003765597665 749.4896362144593 1.0883501820056116
9.757231320551082 751.4457847643381 1.089399957662263
9.762458875504498 751.1561944949714 1.0886737843944143
9.767686430457914 749.2222675314576 1.0865255236009044
9.77291398541133 746.1984542639946 1.0839877482539104
9.778141540364746 743.7056112093102 1.079566882276242
9.783369095318163 747.5429640018233 1.0820541556620389
9.788596650271579 746.7565530198635 1.080978995275159
9.793824205224995 750.5621484303533 1.0849706235946475
9.799051760178411 750.2651670913439 1.0836429593326191
9.804279315131827 751.3616308280469 1.0833242645871963
9.809506870085244 751.0736743562622 1.0820621312826826
9.81473442503866 753.7910406784827 1.0832407634277852
9.819961979992076 757.6232913398823 1.0845776623390295
9.825189534945492 758.7706914414915 1.084821309617442
9.830417089898909 764.7412919169326 1.0888705490721498
9.835644644852325 764.6025620762854 1.0878639651348956
9.840872199805741 766.8835316839151 1.088694149388247
9.846099754759157 772.9583328255072 1.0928661804596225
9.851327309712573 777.8580222112386 1.096394642207957
9.85655486466599 782.6724873791524 1.099451800914584
9.861782419619406 787.0975567520239 1.1023613048314436
9.867009974572822 794.0959634825201 1.1062884182148471
9.872237529526238 804.669891741948 1.113407384599975
9.877465084479654 813.1978870485364 1.1192593259357848
9.88269263943307 822.8461364628108 1.12582275821595
9.887920194386487 827.7769462363989 1.1285109370260349
9.893147749339903 833.5922018757734 1.1322410328162964
9.89837530429332 833.6590020289259 1.13029457120737
9.903602859246735 833.6074068107765 1.1296235720837964
9.908830414200152 833.2049326110507 1.1289926807478572
9.914057969153568 836.2866835066407 1.1306210944843915
9.919285524106984 840.4908033140366 1.1329974897991202
9.9245130790604 841.0615632043149 1.1325864123464064
9.929740634013816 841.4313034326977 1.1326711690152218
9.934968188967233 839.0683723203929 1.1307128881354893
9.940195743920649 831.6046398092844 1.1244255409873747
9.945423298874065 828.5888754861263 1.1216051727925627
9.950650853827481 829.8631165130965 1.12227174196424
9.955878408780897 830.2620628316473 1.1227359073732823
9.961105963734314 822.9715960319586 1.1179199513490328
9.96633351868773 811.8750106459057 1.1101520939650211
9.971561073641146 800.2332524325216 1.1001004968645531
9.976788628594562 793.8220081145209 1.0945759505405424
9.982016183547978 788.8063851246677 1.0908248062169044
9.987243738501395 787.4203820176045 1.0897019616141783
9.99247129345481 784.522212716359 1.0871215679882498
9.997698848408227 782.3170991652175 1.0854570640098273
10.002926403361643 777.5655478199933 1.0817665271584553
10.00815395831506 770.6997285681861 1.0759027637756253
10.013381513268476 763.071029157494 1.069801040178178
10.018609068221892 754.8362939025506 1.063655417192726
10.023836623175308 751.3470671993683 1.061427261567597
10.029064178128724 747.1483603133947 1.0580183494853617
10.03429173308214 744.8614690194402 1.0564927796006072
10.039519288035557 747.6920188936673 1.0582588739142023
10.044746842988973 748.4908860610008 1.0580286226593814
10.049974397942389 746.9539410528911 1.0564550961047032
10.055201952895805 743.6371918201905 1.0537020480030372
10.060429507849221 737.4750219624524 1.0499155323976617
10.065657062802638 734.1014073030797 1.0476352690916642
10.070884617756054 735.6205248974165 1.048525538080208
10.07611217270947 740.8470365553652 1.0521254295958973
10.081339727662886 746.5377868951476 1.055713523452138
10.086567282616302 749.1960435145346 1.0574472943625608
10.091794837569719 748.7716716611309 1.0550085737015107
10.097022392523135 753.9312031900172 1.0575484639419301
10.102249947476551 759.6236414038344 1.0614894657096892
10.107477502429967 766.5666316676051 1.0661313682010485
10.112705057383383 761.6706854072388 1.0621177850726446
10.1179326123368 757.7400070100219 1.0596745616645298
10.123160167290216 751.0755459437931 1.0556310614863427
10.128387722243632 744.4844199765971 1.0507461775738547
10.133615277197048 742.7477350587762 1.0486696541158864
10.138842832150464 740.102119147882 1.0458192666433956
10.14407038710388 737.4736987197917 1.0439202722116019
10.149297942057297 731.7664469041795 1.0395910336202532
10.154525497010713 726.7633785704351 1.035835429186361
10.15975305196413 722.640150159512 1.0327968326746406
10.164980606917545 720.7347631964093 1.0305368758248217
10.170208161870962 719.6199141350123 1.0292530036850878
10.175435716824378 718.1420070591805 1.0280295596318203
10.180663271777794 716.0709422319347 1.0261527385598963
10.18589082673121 713.8343133383859 1.0241270504768496
10.191118381684626 708.0288973834427 1.0199318253700451
10.196345936638043 703.356323174474 1.0167901985410064
10.201573491591459 699.4809309050861 1.0139739424447805
10.206801046544875 697.947020974215 1.0128373680493894
10.212028601498291 700.5239783160388 1.0131796782448301
10.217256156451707 704.4008567150461 1.0157209985263331
10.222483711405124 703.7523783909696 1.015444912849213
10.22771126635854 705.7538590443316 1.017393240952035
10.232938821311956 704.001506828038 1.0159952751374415
10.238166376265372 703.2971748918759 1.0144493828913346
10.243393931218788 709.1153576094242 1.0185757906249815
10.248621486172205 708.2339174814239 1.0182287027178394
10.253849041125621 713.6459063507732 1.0220995455744866
10.259076596079037 709.3969768721277 1.0191922338699575
10.264304151032453 705.9548736433011 1.016172798791055
10.26953170598587 706.6411555006553 1.015838555112313
10.274759260939286 709.0969989169757 1.017349321726423
10.279986815892702 716.7715712556153 1.0227535075086422
10.285214370846118 721.5342757456142 1.0262923078167012
10.290441925799534 725.1650706576448 1.027650395311397
10.29566948075295 727.3384879585567 1.0289226570641865
10.300897035706367 728.955769963464 1.029093444586374
10.306124590659783 735.3001542558445 1.032783886273783
10.3113521456132 739.1694655339385 1.0354914720928516
10.316579700566615 750.1927364820484 1.0427026068732288
10.321807255520032 756.7735341600691 1.0464592104728045
10.327034810473448 765.1496716079155 1.0515953379583325
10.332262365426864 773.1548721598333 1.0566863722832254
10.33748992038028 782.6762045037426 1.0629987728543424
10.342717475333696 792.2954076692799 1.0693199427278623
10.347945030287113 804.4713586279688 1.0765971718300777
10.353172585240529 824.9858224768749 1.0900917900026506
10.358400140193945 840.1855635958123 1.099668477162908
10.363627695147361 853.1801256523363 1.107525325034438
10.368855250100777 861.420488477805 1.1128203038413322
10.374082805054194 862.6709676784498 1.113518301517467
10.37931036000761 854.9606733321929 1.1079238761326171
10.384537914961026 843.8256586525141 1.1005923198109426
10.389765469914442 833.6940184308838 1.092712894670395
10.394993024867858 827.5642864948077 1.0886336459401007
10.400220579821275 817.9664731097909 1.0824170398059931
10.40544813477469 811.4008084106276 1.0774736804586382
10.410675689728107 803.2632193439274 1.071746583651918
10.415903244681523 800.0693632902974 1.0692169081643825
10.42113079963494 799.783219204473 1.067998368920589
10.426358354588356 800.1261107075901 1.0681498546357737
10.431585909541772 796.7202510368835 1.0659375834533147
10.436813464495188 794.5313402302573 1.0647372550633218
10.442041019448604 788.1856265594804 1.0602531790664376
10.44726857440202 780.433251586771 1.0538937649063147
10.452496129355437 773.4583478939655 1.0492143085541432
10.457723684308853 760.8972430721433 1.0406453680229588
10.462951239262269 748.0186034714131 1.0311962908697383
10.468178794215685 736.4635640558712 1.0226854001795964
10.473406349169101 728.1638891106318 1.0168163676332758
10.478633904122518 720.3105059784775 1.0108580034816932
10.483861459075934 714.7805260595513 1.006916951154524
10.48908901402935 704.8155697519704 0.9995696930370361
10.494316568982766 696.0891035849918 0.9928311048542142
10.499544123936182 686.9197948581187 0.9859207282157767
10.504771678889599 680.8169935728279 0.9813372034836623
10.509999233843015 675.1576597267598 0.9764456913367352
10.515226788796431 677.4108429012729 0.9774983638108716
10.520454343749847 671.810046920709 0.973145419232312
10.525681898703263 670.7439304087284 0.9730801510140685
10.53090945365668 668.3490707145611 0.970961878131774
10.536137008610096 666.0791396530886 0.969377337533187
10.541364563563512 662.9080753249322 0.9670110208000903
10.546592118516928 662.3525203694595 0.966382056582539
10.551819673470344 658.0365460318039 0.962897628726725
10.55704722842376 653.9623252818318 0.9598105630407885
10.562274783377177 648.8594119040974 0.9558422398952678
10.567502338330593 645.6716858694857 0.9533934392365012
10.57272989328401 645.3272063182181 0.9525444176901025
10.577957448237425 645.6561257610227 0.9529210862789982
10.583185003190842 647.7054894350483 0.9530218133184014
10.588412558144258 646.4129266454776 0.9512433092991572
10.593640113097674 645.2993064642292 0.9505948044465345
10.59886766805109 645.94135483951 0.9512246574271568
10.604095223004506 646.2408379341474 0.9510330342463376
10.609322777957923 642.2855731138011 0.9479889371109939
10.614550332911339 642.0976176807804 0.9469929264096469
10.619777887864755 640.3349056804557 0.9450915459633129
10.625005442818171 647.0960394284239 0.9509132162491445
10.630232997771587 652.5345077166509 0.9541575922768635
10.635460552725004 657.7977734308608 0.9577718273675646
10.64068810767842 662.3827252283993 0.9609921730895059
10.645915662631836 668.7880089471693 0.9646653187510982
10.651143217585252 678.6738166738237 0.9718585766076396
10.656370772538668 684.0848640096192 0.9744155921205453
10.661598327492085 691.3945911341001 0.9791638006021045
10.666825882445501 697.3621147214043 0.983504490359085
10.672053437398917 702.7951693245795 0.9868707779217243
10.677280992352333 710.7543294260538 0.9926891814916621
10.68250854730575 709.8138027995936 0.9920307978470104
10.687736102259166 711.6612033091944 0.992978869899406
10.692963657212582 709.7319818939825 0.9916657933818402
10.698191212165998 705.5795488754726 0.9884585258436838
10.703418767119414 697.3761975047101 0.9812198450711902
10.70864632207283 686.3917243986532 0.9730172128587699
10.713873877026247 682.4032121220278 0.9697606848896512
10.719101431979663 676.5093476869424 0.9649352998984305
10.72432898693308 674.8880372826166 0.9635253439281009
10.729556541886495 671.9486231147506 0.9610938026177905
10.734784096839912 672.8950925640261 0.962742930810258
10.740011651793328 665.0799143485564 0.9567451379406571
10.745239206746744 657.3219233562755 0.9506030866422658
10.75046676170016 648.2139587886817 0.9436051576635719
10.755694316653576 644.5170139557667 0.9406575452107159
10.760921871606993 644.7605053849347 0.941230963475546
10.766149426560409 652.6453242755226 0.9469627098903888
10.771376981513825 653.2517867289133 0.9470291868818973
10.776604536467241 650.5250611241358 0.9443719822623348
10.781832091420657 655.9337700564995 0.947689435893902
10.787059646374074 656.9061674156723 0.9482720494408899
10.79228720132749 667.9036137374811 0.9557195701519227
10.797514756280906 678.1077151878757 0.9625823205070605
10.802742311234322 691.9641571291387 0.9718957581386473
10.807969866187738 709.419313288921 0.982833527387829
10.813197421141155 730.4335867267279 0.9967392405059743
10.81842497609457 757.3948444414128 1.0150422647292414
10.823652531047987 797.9654902337159 1.041770409169709
10.828880086001403 851.485517888146 1.0757976644517415
10.83410764095482 931.355460835516 1.1256180583405182
10.839335195908236 1024.962709668501 1.1805810637793763
10.844562750861652 1121.6847765264258 1.234970192804827
10.849790305815068 1203.269356104688 1.277028030514043
10.855017860768484 1250.5956547108356 1.300124977914522
10.8602454157219 1258.489548240821 1.3043369903027855
10.865472970675317 1222.042760946886 1.2854033515438033
10.870700525628733 1150.1125416027494 1.247159230746923
10.875928080582149 1068.2613130617444 1.2020181081556138
10.881155635535565 982.9489926559031 1.1515859422949788
10.886383190488981 907.447183603316 1.1060479055330021
10.891610745442398 844.0080564782492 1.0667087735024756
10.896838300395814 797.3598763834642 1.0357778636200483
10.90206585534923 760.1617186830197 1.0112100911155344
10.907293410302646 740.9262103077488 0.9983460668349513
10.912520965256062 724.5995358207309 0.9871895698651152
10.917748520209479 718.0239713871127 0.9825285457319217
10.922976075162895 711.1972061503029 0.9775239117552741
10.928203630116311 704.8687861709469 0.9732987589457444
10.933431185069727 700.7266295135414 0.9703940201600273
10.938658740023143 694.5187848566002 0.9651922777059345
10.94388629497656 691.111470574931 0.9623926166571709
10.949113849929976 689.9095546770322 0.9614009499012008
10.954341404883392 687.680502613067 0.9598956751828954
10.959568959836808 685.3332579473497 0.9583310621089032
10.964796514790224 684.0418897242674 0.9573116820313637
10.97002406974364 684.9348792706854 0.9600798822367013
10.975251624697057 678.9649839029778 0.9583081305417965
10.980479179650473 672.4166455486636 0.9554596036596413
10.98570673460389 669.2993512890582 0.9543911386791086
10.990934289557305 663.4053264042516 0.951002194888196
10.996161844510722 659.2745234951107 0.9489914261307852
11.001389399464138 651.433788430257 0.944167617168716
11.006616954417554 644.2641309769904 0.9396086127202584
11.01184450937097 638.2386550570462 0.935968187096477
11.017072064324386 632.0010243038437 0.9322259550279901
11.022299619277803 627.9718309715169 0.9297173992855186
11.027527174231219 623.1800771840396 0.9266710225443787
11.032754729184635 619.6982036769945 0.924397329383134
11.037982284138051 616.5946063826432 0.9224219777046531
11.043209839091467 611.292063528723 0.9187339971387869
11.048437394044884 611.417387956573 0.919465562715646
11.0536649489983 607.92470129731 0.9175472339732589
11.058892503951716 602.7200759932631 0.9139143096608555
11.064120058905132 600.7100938333365 0.9124906735412304
11.069347613858548 596.9144479581037 0.9096704356470479
11.074575168811965 598.7908418336942 0.9113843667061322
11.079802723765381 599.4947299678297 0.9121579065278249
11.085030278718797 597.5984185303389 0.9112203409058587
11.090257833672213 596.2694051839204 0.9105698157415157
11.09548538862563 590.1732319941074 0.9060070115174821
11.100712943579046 587.3655743343865 0.9043367301978813
11.105940498532462 584.1330327313908 0.9018869955478501
11.111168053485878 584.4058599881578 0.9019479385935368
11.116395608439294 580.9841547421285 0.8996666058917945
11.12162316339271 577.8706064152923 0.8975260001498254
11.126850718346127 571.8094976497829 0.8934594779797332
11.132078273299543 567.9261465506736 0.8906710858630422
11.13730582825296 560.4502911921631 0.8846178163455359
11.142533383206375 555.2785494182696 0.8806733236478571
11.147760938159792 555.6927731333703 0.8813022682622154
11.152988493113208 555.583795930113 0.8813902087877903
11.158216048066624 554.6131867900617 0.8811094354748941
11.16344360302004 550.225528617778 0.8777322619646415
11.168671157973456 544.3719061832011 0.873434902015311
11.173898712926873 545.6709170312524 0.8749777666337543
11.179126267880289 544.8599529613518 0.8747474354767186
11.184353822833705 545.8924580485042 0.8756290857877905
11.189581377787121 541.2914500977597 0.8727367304789138
11.194808932740537 537.1496732382747 0.8694224540297011
11.200036487693954 535.4468248474217 0.868351540353119
11.20526404264737 529.9368281017489 0.863783144630305
11.210491597600786 527.0477105314502 0.8611827139693474
11.215719152554202 523.9029955555828 0.8582809964822715
11.220946707507618 526.2639598235658 0.8598563953394622
11.226174262461035 527.4313048436853 0.8603868939775504
11.23140181741445 528.2504471809209 0.8618994059478131
11.236629372367867 527.3476466459093 0.8609155836282997
11.241856927321283 521.5803797331123 0.8563646063614834
11.2470844822747 518.1941934158957 0.8540494110054743
11.252312037228116 515.0048810809727 0.8509894824839539
11.257539592181532 513.1038559647363 0.8503869441605185
11.262767147134948 513.1393413829893 0.8513782696479103
11.267994702088364 511.0312744953871 0.8492186181253855
11.27322225704178 512.9657107871723 0.8506039504324362
11.278449811995197 512.8915918015559 0.8496624492894749
11.283677366948613 513.9494225028062 0.8499928286601379
11.288904921902029 515.4671874809909 0.8515292097606273
11.294132476855445 514.6914668931722 0.8502408867041515
11.299360031808861 512.748384461003 0.8488065955386747
11.304587586762278 510.50222444571983 0.8464388163422968
11.309815141715694 508.7389535243065 0.8448761282151491
11.31504269666911 508.05834150537925 0.8445269645539573
11.320270251622526 511.0385669067239 0.8469082972527942
11.325497806575942 510.73853701056794 0.8463353796102918
11.330725361529359 512.8815727637865 0.8473611592876519
11.335952916482775 511.0428055564252 0.8455057482769941
11.341180471436191 507.8163542752467 0.8425662323871099
11.346408026389607 503.94039291956375 0.8395167052580657
11.351635581343023 502.106847839019 0.8377815643712174
11.35686313629644 504.87077269672653 0.8404874963994184
11.362090691249856 505.78433891774097 0.8407826132199802
11.367318246203272 506.01809853396674 0.8411980657010579
11.372545801156688 506.94253103614227 0.8418167850713193
11.377773356110104 508.9924578518097 0.8431205866907115
11.38300091106352 508.77376574891184 0.8434873360098584
11.388228466016937 509.85769668032447 0.8444362551930367
11.393456020970353 510.9954769024115 0.8452224250492895
11.39868357592377 509.73416781629936 0.8444297355832029
11.403911130877185 508.10510303847366 0.8433144055342529
11.409138685830602 508.23062735319206 0.8435726272460798
11.414366240784018 508.22382113647217 0.8436342512155913
11.419593795737434 510.9568241747886 0.8458186559453948
11.42482135069085 511.41742061767053 0.846296085341813
11.430048905644266 512.8547427791402 0.8472108490915695
11.435276460597683 513.4173810810888 0.84717795450957
11.440504015551099 512.9400609702125 0.846954986802686
11.445731570504515 512.0041291139858 0.84576348372997
11.450959125457931 513.014183149503 0.8460404126732298
11.456186680411347 518.3970979549225 0.8511892135044774
11.461414235364764 521.8229083054096 0.8541721033009825
11.46664179031818 523.6817462035505 0.8558625214810557
11.471869345271596 528.5479960598068 0.8600195430953503
11.477096900225012 532.0314548609334 0.8633208630538988
11.482324455178428 536.3232916493422 0.8741627132235098
11.487552010131845 539.0013138015245 0.8789282321952261
11.49277956508526 540.99622987028 0.8820980314805417
11.498007120038677 542.3969899003297 0.8846921585979943
11.503234674992093 546.325500830599 0.8885163984290972
11.50846222994551 546.7067224512097 0.8900214339739572
11.513689784898926 547.0347500020489 0.8916099402012088
11.518917339852342 544.7641527625393 0.8906315523706207
11.524144894805758 540.1484110257308 0.8882229282116504
11.529372449759174 535.760683158484 0.8857881077785793
11.53460000471259 532.315071707632 0.8838513376026501
11.539827559666007 528.8585920467954 0.8819758406758943
11.545055114619423 526.3939398151701 0.8804938260276212
11.550282669572839 521.27552530129 0.8766457362072718
11.555510224526255 517.8797493861059 0.8744590245553695
11.560737779479672 515.1733424794119 0.8728567109480886
11.565965334433088 511.9681059827139 0.8705880752509558
11.571192889386504 511.9060951151008 0.8712504472072456
11.57642044433992 510.91477738207305 0.8708071269790527
11.581647999293336 511.61198794226505 0.8721068480382795
11.586875554246753 507.6897298560314 0.8697395908693313
11.592103109200169 504.0699576635831 0.8672979974263642
11.597330664153585 500.7108667500038 0.865419415470668
11.602558219107001 497.3611007238305 0.8629269092589612
11.607785774060417 493.35213356788273 0.8599590030245717
11.613013329013834 491.3987823269347 0.8584633438533418
11.61824088396725 485.180020558614 0.8537251698603505
11.623468438920666 482.4493676667895 0.852231094353879
11.628695993874082 478.65897534805214 0.8497987187140703
11.633923548827498 475.98383301038933 0.8481032957239671
11.639151103780915 473.6941232123797 0.8461340553772756
11.64437865873433 468.75165354569214 0.8419189719163938
11.649606213687747 467.4037706029949 0.8415693104768249
11.654833768641163 461.858969672469 0.8365749308865401
11.66006132359458 456.9779492112326 0.8327144832188862
11.665288878547996 453.7235767582808 0.8296726674123707
11.670516433501412 447.67937297353694 0.8242849876512054
11.675743988454828 444.69987136528044 0.8221873829398727
11.680971543408244 442.57491540651847 0.8197143645637128
11.68619909836166 441.7015220509802 0.8188453713498671
11.691426653315077 442.0362732421318 0.819827390242765
11.696654208268493 442.70553845756916 0.8208759442393475
11.701881763221909 441.4161781336248 0.8209050621218037
11.707109318175325 440.5052945416093 0.8212252262996054
11.712336873128741 439.57841954808595 0.821091848071379
11.717564428082158 441.12940785854437 0.8236536127951869
11.722791983035574 443.2359346823542 0.8269327451157711
11.72801953798899 442.243462989437 0.8263866474320359
11.733247092942406 440.6591430469332 0.8256620697879195
11.738474647895822 439.4730807938739 0.82370374293327
11.743702202849239 439.7983227465911 0.8238015349234927
11.748929757802655 440.0635304550836 0.8240294235710872
11.754157312756071 442.92678498932327 0.826579153386809
11.759384867709487 439.93533089635355 0.8242778526381762
11.764612422662903 440.07561043938597 0.8243534986925655
11.76983997761632 439.6198946520173 0.8242566020156484
11.775067532569736 438.3127548573067 0.8235234591870171
11.780295087523152 441.82363306564355 0.8272419321391846
11.785522642476568 443.24378944674726 0.8284469074129039
11.790750197429984 445.635772723895 0.8306275603138871
11.7959777523834 450.63648007418203 0.8347649021654008
11.801205307336817 455.1315917088026 0.8385093609320576
11.806432862290233 463.5966145506009 0.8461606015873598
11.81166041724365 472.3258682226444 0.8537222513185514
11.816887972197065 477.4933835723004 0.8585072617272901
11.822115527150482 484.60376005484846 0.8652118320229665
11.827343082103898 481.3730164230485 0.8620220216703118
11.832570637057314 482.92059973031394 0.8636732685279205
11.83779819201073 481.5451242439913 0.8621385992852151
11.843025746964146 474.3379148413957 0.85569994356232
11.848253301917563 473.94061821541624 0.8556960302847022
11.853480856870979 471.89382145484603 0.8543024083862842
11.858708411824395 471.06021396466343 0.8536853179127428
11.863935966777811 469.84427556195357 0.8529011993390122
11.869163521731227 468.1768429413139 0.8519004000470999
11.874391076684644 462.75722516378335 0.8467697424144128
11.87961863163806 462.5706953555011 0.8470863190133563
11.884846186591476 462.77850453291 0.8477052232071658
11.890073741544892 460.03373628208567 0.8458295121389107
11.895301296498308 460.06419046923526 0.8466194622868435
11.900528851451725 459.0947198253886 0.8459773448426643
11.90575640640514 461.3378020153102 0.8478555746055549
11.910983961358557 467.75923598674353 0.8533149530609951
11.916211516311973 473.09329398015467 0.8578226590846476
11.92143907126539 476.739733018275 0.8614966618965656
11.926666626218806 478.5386998457684 0.8635563655335992
11.931894181172222 476.60389289476 0.8618256746150352
11.937121736125638 476.9586133364959 0.8625640512803779
11.942349291079054 473.15165678829885 0.8594785120999572
11.94757684603247 469.9847606069575 0.8568827134618213
11.952804400985887 470.0159874418961 0.8578878712979311
11.958031955939303 469.85799533720615 0.857618524727498
11.963259510892719 475.4501244448798 0.8624531733521321
11.968487065846135 474.61955534523736 0.861930777918145
11.973714620799552 470.972006601629 0.8582205810169405
11.978942175752968 469.2484420150496 0.8570746476463837
11.984169730706384 465.6160523132604 0.8549252933654982
11.9893972856598 465.7330868563751 0.8556439189039127
11.994624840613216 466.20690984436413 0.8567964988602821
11.999852395566633 466.0925454497803 0.8570484900123576
12.005079950520049 470.30913526873667 0.8602634309459098
12.010307505473465 476.0403392018579 0.8653563256247787
12.015535060426881 476.7752838735384 0.8664967650042128
12.020762615380297 481.74949710719346 0.8705524529994165
12.025990170333714 488.0744457377535 0.8765913384745205
12.03121772528713 498.8556048917621 0.8864463751295245
12.036445280240546 516.4512825417635 0.9021725692667977
12.041672835193962 531.4265950050021 0.9153621485537382
12.046900390147378 550.6669681789897 0.931559838680708
12.052127945100795 581.4181894190106 0.9566561146921108
12.05735550005421 626.6887446418518 0.9932364065959182
12.062583055007627 678.5617439851455 1.0338601399169136
12.067810609961043 742.3324876833287 1.0815798880061183
12.07303816491446 812.0546726960788 1.1315369383068137
12.078265719867876 893.5008893716315 1.1872314097198908
12.083493274821292 985.7146805701389 1.2471497058185423
12.088720829774708 1064.9402921380313 1.296872598926407
12.093948384728124 1128.2578961508239 1.335018420852665
12.09917593968154 1164.199530834837 1.3563760454070877
12.104403494634957 1166.333640977701 1.3583105985193238
12.109631049588373 1139.2240575778362 1.342255363481007
12.114858604541789 1093.2196960969804 1.31522349145728
12.120086159495205 1035.871846267107 1.2809959714767032
12.125313714448621 963.6837080507094 1.2353945309331862
12.130541269402038 892.7020271479388 1.18953898960158
12.135768824355454 825.8813938106981 1.1445250284097195
12.14099637930887 760.9770679695004 1.0984763740176167
12.146223934262286 709.5072527976165 1.0612831235263256
12.151451489215702 663.668841416724 1.0265513888227964
12.156679044169119 623.4849753058519 0.9950126598690233
12.161906599122535 594.1470227282389 0.9719633340561955
12.167134154075951 566.253402303864 0.9488578315158335
12.172361709029367 542.830203879542 0.9295667259072548
12.177589263982783 520.884876061877 0.9117525540102941
12.1828168189362 499.76915909850214 0.8934108572764163
12.188044373889616 482.3528270751244 0.8782756271239905
12.193271928843032 467.1839417202052 0.8644992723911371
12.198499483796448 460.0057383836183 0.8569019813668842
12.203727038749864 453.54073007387285 0.8512223983909448
12.20895459370328 452.6812222538395 0.8510326026821909
12.214182148656697 446.07282882802485 0.8452434087231405
12.219409703610113 440.50952608060084 0.841186507362781
12.22463725856353 437.4641273414789 0.8383313425769626
12.229864813516945 433.49605227431397 0.8347492610633843
12.235092368470362 431.1952528778503 0.8323066994657116
12.240319923423778 426.9733571838725 0.8277297884744083
12.245547478377194 427.4780644891376 0.828452436890447
12.25077503333061 427.8601131516196 0.8296521430278383
12.256002588284026 427.43189262685866 0.8295968189841672
12.261230143237443 426.9826240108612 0.8298258326346565
12.266457698190859 426.2369916588766 0.829202291365798
12.271685253144275 428.8343854867037 0.8318475763839382
12.276912808097691 424.72581378777573 0.8282938647654933
12.282140363051107 421.770913887478 0.825436982888019
12.287367918004524 417.83264322123495 0.8217649113710909
12.29259547295794 414.08684745753186 0.8181273442166648
12.297823027911356 415.90467922029825 0.8203217993853696
12.303050582864772 414.53615790009343 0.819280717918912
12.308278137818188 415.63835599895407 0.8203724597118245
12.313505692771605 414.8230690642378 0.8230653574742063
12.31873324772502 412.942516996898 0.8303416718814971
12.323960802678437 411.47128234702967 0.8332730997500557
12.329188357631853 413.3976079010673 0.8394705265886532
12.33441591258527 411.41427276829324 0.8401784128697262
12.339643467538686 410.3281866145997 0.841664144447852
12.344871022492102 405.75608329114806 0.8399135660030387
12.350098577445518 403.341302456808 0.8404315964666719
12.355326132398934 401.84558008012505 0.842093075028404
12.36055368735235 401.48659433333614 0.8445581302952365
12.365781242305767 398.8810034600184 0.8441079013490669
12.371008797259183 395.6767716567235 0.8423724392159156
12.376236352212599 394.2344304826801 0.8428763491696925
12.381463907166015 392.07619393751673 0.8427454311214546
12.386691462119432 396.42205695095726 0.8501072076448257
12.391919017072848 393.1054911465467 0.8489636399179152
12.397146572026264 390.74535146206244 0.8483539772973095
12.40237412697968 386.58682744729043 0.8465761838344619
12.407601681933096 378.07328596435667 0.8392117193771744
12.412829236886513 377.2321605648918 0.8405222673167106
12.418056791839929 374.29280671396367 0.8384539353378757
12.423284346793345 371.70705999942453 0.8368933532486584
12.428511901746761 371.5846263620264 0.8388084599181609
12.433739456700177 372.0696837045773 0.8404311625073262
12.438967011653594 373.46266619166437 0.8433478455462197
12.44419456660701 374.2198222827313 0.8446117017832663
12.449422121560426 373.4195349451175 0.8444069478295073
12.454649676513842 370.0841456947515 0.8415236830732907
12.459877231467258 367.7162342658404 0.8396568462760313
12.465104786420675 366.439304545019 0.8396933479301003
12.47033234137409 365.2897198583615 0.8390843938040342
12.475559896327507 366.14305674819315 0.8414196700173979
12.480787451280923 366.85495242720833 0.8447941089253521
12.48601500623434 365.9520838318494 0.8452898398654127
12.491242561187756 365.8625544982346 0.846225952748149
12.496470116141172 362.77679342282624 0.8436790314369864
12.501697671094588 364.7942182424977 0.8460210732535061
12.506925226048004 363.47372821718284 0.8453632928793126
12.51215278100142 359.0813656334274 0.8419105479508017
12.517380335954837 357.8841145241056 0.8428533365672178
12.522607890908253 354.09989242156996 0.8405237777439915
12.527835445861669 354.3248399325059 0.842612922197488
12.533063000815085 358.0921672531217 0.8468729393369004
12.538290555768501 356.7215176135586 0.8468536322843712
12.543518110721918 360.27157958963954 0.8518726907015728
12.548745665675334 361.9146723424354 0.8556861474884945
12.55397322062875 358.68883708452364 0.8539950827757943
12.559200775582166 356.9934730674161 0.8523933506366963
12.564428330535582 354.4576170387066 0.8437206061034259
12.569655885488999 352.7057025740187 0.8319656879234508
12.574883440442415 353.25797243080456 0.8270724514859495
12.580110995395831 353.76689828239273 0.8245045741390379
12.585338550349247 354.53774300291144 0.8238667366065623
12.590566105302663 352.9383352528497 0.8209267302501895
12.59579366025608 354.15765966847437 0.822208278043166
12.601021215209496 355.9537863804195 0.8241338338834648
12.606248770162912 356.0238448168165 0.8231093840784869
12.611476325116328 355.06780294169386 0.8203496446060861
12.616703880069744 355.43729864886507 0.8185721109905059
12.62193143502316 357.11403761568295 0.8192705470797289
12.627158989976577 362.44252383044073 0.8228545414358374
12.632386544929993 365.1542878093058 0.8248894222978006
12.63761409988341 368.29866130345584 0.8269513009660939
12.642841654836825 368.2772808082431 0.8254209332486101
12.648069209790242 372.7535241554494 0.8299900898353416
12.653296764743658 375.71207369614814 0.8321765351722942
12.658524319697074 379.3444833312829 0.835634151014609
12.66375187465049 386.11201096838516 0.8432668619274093
12.668979429603906 391.5015316251304 0.8476858901971788
12.674206984557323 403.59107455287517 0.8599529276188782
12.679434539510739 413.589456807605 0.8692622388625656
12.684662094464155 423.55634372088855 0.8788046312588019
12.689889649417571 426.86888131402463 0.88169697315336
12.695117204370987 427.8669443855829 0.882092516762085
12.700344759324404 432.642488082981 0.886094629445206
12.70557231427782 433.12500075301097 0.8862506633019054
12.710799869231236 432.9917176478664 0.8851491361000999
12.716027424184652 429.75926482676783 0.8817077024923462
12.721254979138068 426.89036901699814 0.8787831309592185
12.726482534091485 426.82300285996695 0.8780584921032801
12.7317100890449 429.69342936646365 0.8803371515964441
12.736937643998317 439.2309544208691 0.8902075792450874
12.742165198951733 449.1075654152379 0.8998121274486007
12.74739275390515 469.32787601887594 0.92001202121884
12.752620308858566 490.92821330368355 0.9406337505797185
12.757847863811982 515.1655284603208 0.9623749926458255
12.763075418765398 530.911201640871 0.9766798765881247
12.768302973718814 537.5563557663336 0.981642765496495
12.77353052867223 538.192561836384 0.9814061969349308
12.778758083625647 531.9829232937609 0.9754968807020622
12.783985638579063 523.5575405827992 0.9670689687850679
12.789213193532479 517.6107035968693 0.9611477720424416
12.794440748485895 513.9925365057325 0.957315817319652
12.799668303439312 521.6002213918596 0.9633287777372281
12.804895858392728 534.3988921476204 0.9750984487101758
12.810123413346144 547.8156735648627 0.9872045733537675
12.81535096829956 567.6745217418153 1.0045177978043651
12.820578523252976 593.8063593996143 1.0274614977341854
12.825806078206393 626.707700338933 1.0553809985295632
12.831033633159809 662.7195519823022 1.0847004590120681
12.836261188113225 691.5178097858309 1.1079839782763745
12.841488743066641 714.1541066622223 1.1256744169802912
12.846716298020057 724.2458469836408 1.1335237609356394
12.851943852973474 721.1926162302469 1.131044626389475
12.85717140792689 697.41167469255 1.111881085553371
12.862398962880306 660.4466687348403 1.0815891093093861
12.867626517833722 611.2970728000035 1.040438463976295
12.872854072787138 561.0318118814997 0.996312549668938
12.878081627740555 521.9702869031605 0.9606580587480429
12.88330918269397 488.8549162756029 0.9296945943478337
12.888536737647387 467.092535567694 0.9084121758345829
12.893764292600803 449.73885098040466 0.8910465207341683
12.89899184755422 435.0862556316773 0.8767484154942656
12.904219402507636 426.73577057905794 0.867788653713213
12.909446957461052 421.03705346305304 0.8620576695528458
12.914674512414468 417.7685117529558 0.8588490373875908
12.919902067367884 413.6054781578288 0.854505652202712
12.9251296223213 410.44977146914914 0.8508191316482914
12.930357177274717 407.31437673338735 0.8470796660182417
12.935584732228133 404.56453465208284 0.8433320870707347
12.940812287181549 402.07865496215555 0.8404658513477172
12.946039842134965 397.96133303878344 0.8355128414159849
12.951267397088381 395.4407144283424 0.8325433487768865
12.956494952041798 392.4774715285818 0.8300083543364246
12.961722506995214 393.30025217744435 0.8302202872189629
12.96695006194863 392.0835230842159 0.8294856707830396
12.972177616902046 386.5727152730003 0.8237033243263876
12.977405171855462 381.8824348145073 0.8181417684289505
12.982632726808879 379.8175705678962 0.8164247393785338
12.987860281762295 378.26886744182184 0.8144286148228791
12.993087836715711 380.66346517836337 0.8168949209095858
12.998315391669127 378.7798072428759 0.814568202394146
13.003542946622543 374.81411468087686 0.8108550569064411
13.00877050157596 373.2735416118663 0.809524114550071
13.013998056529376 374.2279621482951 0.8105293427479997
13.019225611482792 376.2514989267169 0.8133011830202528
13.024453166436208 377.08661222396915 0.8141231063823275
13.029680721389624 376.37701625929446 0.8141716648978303
13.03490827634304 378.0766592596611 0.8152977766770473
13.040135831296457 381.66421776652345 0.8193865289162033
13.045363386249873 385.9736001944465 0.8241178473948204
13.05059094120329 388.16861823903446 0.826084755423994
13.055818496156705 391.94604184020335 0.8307978592952227
13.061046051110122 398.13870782435436 0.8364550603877439
13.066273606063538 407.75306688681775 0.8462069522478457
13.071501161016954 420.1380193556875 0.8587431526947815
13.07672871597037 434.3750284075163 0.8724748638751327
13.081956270923786 450.76004982657867 0.8877872089836789
13.087183825877203 464.76703048900674 0.9012792052825294
13.092411380830619 481.14305953259435 0.9158983387675135
13.097638935784035 503.6028334951714 0.936800017795645
13.102866490737451 526.707339448756 0.9582110796218023
13.108094045690867 550.3139837681925 0.979135482941215
13.113321600644284 573.8647318317022 1.0002867063278935
13.1185491555977 589.100203354123 1.0134950561147114
13.123776710551116 608.5465068265237 1.0298212678024097
13.129004265504532 619.8735003709423 1.0395449335775333
13.134231820457948 625.9872342056204 1.044659604930231
13.139459375411365 634.1020504418436 1.0515430651222997
13.14468693036478 634.2014770915107 1.0517143271259954
13.149914485318197 630.4607957080038 1.0485560136891086
13.155142040271613 621.6423722093751 1.0414574912998864
13.16036959522503 606.4063400944851 1.0289450005756224
13.165597150178446 594.4137083855777 1.0189529560811
13.170824705131862 575.8210180693217 1.0034620659648812
13.176052260085278 561.2205262787779 0.9912062124111705
13.181279815038694 543.8799814990222 0.9759607667321165
13.18650736999211 527.2121802951569 0.961026219765342
13.191734924945527 510.1523153830745 0.9455092388011497
13.196962479898943 495.30507964584353 0.9320729925357649
13.202190034852359 479.90298442548817 0.9181113628812357
13.207417589805775 469.6208327838802 0.9087176686288834
13.212645144759191 459.52966250063474 0.898540757903195
13.217872699712608 450.040922182007 0.8895267153179587
13.223100254666024 437.98968685631286 0.8774529849282163
13.22832780961944 424.2774111695046 0.863498468831299
13.233555364572856 413.8800389533795 0.8533508510765174
13.238782919526273 403.8533918213058 0.8428880393921472
13.244010474479689 395.88799313101066 0.8346578084530576
13.249238029433105 386.357573943699 0.825378364503023
13.254465584386521 378.96571030863447 0.8171299095739628
13.259693139339937 372.31880900588556 0.8100037055348657
13.264920694293354 366.10639379731083 0.8037995149823026
13.27014824924677 357.18737632069394 0.7937445445411784
13.275375804200186 353.07816787502816 0.7898765824266617
13.280603359153602 349.11499049324203 0.7855373613186787
13.285830914107018 348.8431552604891 0.7850048164442466
13.291058469060435 349.3006633728381 0.7868221059621215
13.29628602401385 349.36859896466717 0.7875241392340432
13.301513578967267 347.57070648719525 0.7856958100294994
13.306741133920683 344.13422818537555 0.7826012533869909
13.3119686888741 339.73777500675595 0.7767264347333591
13.317196243827516 333.72063283907636 0.7702807686368399
13.322423798780932 336.3250360277209 0.7735948608511914
13.327651353734348 337.0018218835076 0.7740078264328044
13.332878908687764 335.2216105485216 0.7724062471759634
13.33810646364118 337.13778781250653 0.7746736734990199
13.343334018594597 334.22152156497816 0.7704836198471982
13.348561573548013 333.50903182563087 0.7697000538183916
13.353789128501429 332.2255347461045 0.7686041282256597
13.359016683454845 332.4016140895971 0.7697987362346365
13.364244238408261 335.98150951472843 0.7740240892120015
13.369471793361678 344.34249973054403 0.7827927301631962
13.374699348315094 352.1201767415854 0.7898358609425972
13.37992690326851 356.7852308367036 0.795497910125734
13.385154458221926 362.410765244063 0.8011086601013522
13.390382013175342 368.36498726490333 0.8071977479668861
13.395609568128759 369.62770872330447 0.8081178676786324
13.400837123082175 370.56060794112165 0.8085274933041476
13.406064678035591 370.4088070407881 0.8087105091951553
13.411292232989007 365.9103535842277 0.8042131030190257
13.416519787942423 362.75021039761805 0.8014721679487888
13.42174734289584 357.2372523879479 0.7966682483434137
13.426974897849256 353.1692962393776 0.7923876724179547
13.432202452802672 351.50750309705586 0.7910569476450877
13.437430007756088 346.62289487924784 0.7864588086889758
13.442657562709504 343.20165463490383 0.782671031277327
13.44788511766292 337.92756064613656 0.7778170978167863
13.453112672616337 334.2100542298165 0.772656834385011
13.458340227569753 333.90690222187203 0.7710548735555006
13.46356778252317 329.0134984590722 0.7643430666998771
13.468795337476585 326.20885251743397 0.7613950435994981
13.474022892430002 325.70010629205603 0.7614091563308133
13.479250447383418 327.5395509840928 0.7647950297916926
13.484478002336834 328.4976084399127 0.765869174912232
13.48970555729025 324.2417497732334 0.7600273435736837
13.494933112243666 323.0759038047257 0.7591397480436296
13.500160667197083 321.53924687989337 0.7585872789142548
13.505388222150499 321.29382429058273 0.7587066878573533
13.510615777103915 321.1226984739622 0.7590391619531355
13.515843332057331 320.03791830390776 0.7564386262085498
13.521070887010747 321.70645088122694 0.7574299478713611
13.526298441964164 322.2567171127074 0.7579174858298021
13.53152599691758 320.6336229510152 0.7554669150431093
13.536753551870996 323.805584141269 0.7596873388356915
13.541981106824412 322.3513890957823 0.7577730600456404
13.547208661777828 325.07062484606166 0.7606968723192991
13.552436216731245 327.3242345572098 0.763189205380345
13.55766377168466 329.83606484816363 0.7660409708884596
13.562891326638077 329.98647484857986 0.7660955132211189
13.568118881591493 330.6503781581226 0.7680605928325396
13.57334643654491 329.17071121598286 0.7667682251021288
13.578573991498326 328.0107314858416 0.7647335483996367
13.583801546451742 325.5089081975778 0.7622213622368451
13.589029101405158 320.5608837834353 0.7562136399122804
13.594256656358574 317.6350712253314 0.7534302240343723
13.59948421131199 314.3791256745389 0.7502828947624036
13.604711766265407 310.7908948065583 0.7453979680712325
13.609939321218823 306.24845385974635 0.7399539159542154
13.615166876172239 303.35301405744707 0.7359018169396043
13.620394431125655 304.7815135889822 0.7374947798881865
13.625621986079071 305.4927185374502 0.7385632392725276
13.630849541032488 308.21294197314916 0.7424103122375256
13.636077095985904 308.82068359854964 0.743533125915075
13.64130465093932 309.54201314329396 0.7453603857468913
13.646532205892736 311.9818084881912 0.748244099735567
13.651759760846153 309.69444498589723 0.7448345201082718
13.656987315799569 310.69208841003564 0.7462153038595224
13.662214870752985 315.39297015754613 0.7515902620669409
13.667442425706401 317.8281228699204 0.7533720975592875
13.672669980659817 320.62655930169075 0.7572466636777415
13.677897535613234 323.36672369748356 0.76002068104231
13.68312509056665 324.46234228365466 0.762393608192972
13.688352645520066 327.38413788761295 0.7661714451844922
13.693580200473482 330.40762629422846 0.7703785570329889
13.698807755426898 329.5721049557183 0.7695728451103372
13.704035310380315 327.9873676063685 0.7673914132471958
13.70926286533373 326.53342889997987 0.7653404817500636
13.714490420287147 325.6397151073874 0.7644762841079257
13.719717975240563 324.5151446475789 0.7634403283790758
13.72494553019398 322.18523724131046 0.7613386299446282
13.730173085147396 316.60657268335217 0.755975201184019
13.735400640100812 317.17709606589796 0.7565897065255918
13.740628195054228 318.59992599543966 0.7581036352928625
13.745855750007644 321.95314208379085 0.7613822712146848
13.75108330496106 322.3726155192363 0.7605226097434091
13.756310859914477 318.29665827507864 0.755545354379427
13.761538414867893 313.59501787996425 0.7503347901429331
13.766765969821309 312.77789100336355 0.7486911632779046
13.771993524774725 314.47339835930063 0.7503995770192907
13.777221079728141 316.55605580150996 0.7527482113974558
13.782448634681558 318.31878288915465 0.754280502983014
13.787676189634974 320.8201303752464 0.7578465191777756
13.79290374458839 326.08369181711345 0.7638784596323757
13.798131299541806 332.59766817135346 0.7708869095217746
13.803358854495222 334.48848827718314 0.7730453945570621
13.808586409448639 338.8785960992553 0.7772261186462687
13.813813964402055 343.8202026722667 0.783758580113363
13.819041519355471 351.2671208041864 0.7922092385183335
13.824269074308887 360.94690143474395 0.8017973320132195
13.829496629262303 367.5490523692526 0.8084133025888471
13.83472418421572 373.2638118827365 0.8145190700649433
13.839951739169136 384.4759376832897 0.8259211037646493
13.845179294122552 396.00074434087765 0.8377354890473
13.850406849075968 411.1843399222288 0.853267106463824
13.855634404029384 424.70756372552717 0.8663477643104253
13.8608619589828 436.2289616593497 0.878524320833682
13.866089513936217 447.07575970439444 0.8886412228172144
13.871317068889633 453.1512452315303 0.8942267677092521
13.87654462384305 458.13382927484747 0.8993300989473393
13.881772178796465 456.1191418330793 0.8968085934396999
13.886999733749882 458.02334263927975 0.8989531927446208
13.892227288703298 449.8159723492016 0.8911235107404123
13.897454843656714 439.13702038220134 0.8807799002268072
13.90268239861013 429.0076861103876 0.8713103676481008
13.907909953563546 413.3205200456845 0.8548545531443488
13.913137508516963 400.51442511450455 0.8416573992747659
13.918365063470379 389.70971443700194 0.8305547312624614
13.923592618423795 379.3538786725896 0.8200354224039913
13.928820173377211 371.97126546707574 0.8124480114819805
13.934047728330627 365.6884348626163 0.8063077268090143
13.939275283284044 357.7069256825745 0.7976133580865333
13.94450283823746 352.3695790426225 0.7921447167806603
13.949730393190876 344.31798021203736 0.7835574332636793
13.954957948144292 339.9468421421966 0.7786477142966466
13.960185503097708 336.6763461833251 0.7751868383905303
13.965413058051125 333.83782362553944 0.7720084268759448
13.97064061300454 331.41845604487844 0.7688407280803563
13.975868167957957 327.8543623378936 0.7653598497286666
13.981095722911373 323.4148762108772 0.7602024481666314
13.98632327786479 321.63134015366063 0.758828974648596
13.991550832818206 320.6791378613155 0.7579305016713619
13.996778387771622 319.1558798990188 0.7559948412068924
14.002005942725038 319.0393398801191 0.7567258993019456
14.007233497678454 320.4983943174563 0.7581192942438338
14.01246105263187 325.3524112848625 0.7630878908168487
14.017688607585287 329.68159424768726 0.7685387910941555
14.022916162538703 332.8567760712398 0.7727213431666317
14.028143717492119 332.41533817940933 0.7729166453789889
14.033371272445535 333.0779544397645 0.7729955521223255
14.038598827398951 335.49375863323104 0.774802852865129
14.043826382352368 340.8164185138327 0.7798141161417625
14.049053937305784 348.10120605750535 0.787396916319737
14.0542814922592 353.7933548091285 0.7937358542774029
14.059509047212616 357.296604316247 0.7976351133655608
14.064736602166032 360.29181884224425 0.8014406898704481
14.069964157119449 359.0194930989764 0.8001347076902332
14.075191712072865 359.7976492734002 0.800568264321679
14.080419267026281 360.46607207161384 0.8010080160403714
14.085646821979697 363.28302417608376 0.804256331345647
14.090874376933114 362.49271787897305 0.8035564983740716
14.09610193188653 361.374021700832 0.8021438544611834
14.101329486839946 360.80763112668615 0.8013160600259703
14.106557041793362 361.1427206507065 0.801213385303617
14.111784596746778 362.0396682199109 0.8021264123903653
14.117012151700195 361.7175543495593 0.8027096066031918
14.12223970665361 360.57779932606167 0.8021723447946653
14.127467261607027 355.9713894053096 0.7978618075970455
14.132694816560443 350.1193062495578 0.7907774483633989
14.13792237151386 347.41354687764294 0.7875594380687658
14.143149926467276 346.4319590337997 0.7858335412432242
14.148377481420692 348.9929319739742 0.7889850971938398
14.153605036374108 352.59626221851386 0.7930178890117007
14.158832591327524 353.09343770224825 0.7941980948965065
14.16406014628094 353.7839640576875 0.7948905370810532
14.169287701234357 353.2558171303003 0.7940698638000386
14.174515256187773 350.23369958317335 0.7888190745417047
14.179742811141189 346.43847409329356 0.7845441191136002
14.184970366094605 342.05808266151973 0.7793333112760149
14.190197921048021 336.6518637622977 0.7735367582677141
14.195425476001438 330.1265374273999 0.7670823758394814
14.200653030954854 330.53914967809646 0.7671825681015709
14.20588058590827 332.13897126652483 0.7690792374339271
14.211108140861686 334.63038504302824 0.7726841252475984
14.216335695815102 338.70950454040593 0.7765870066192212
14.221563250768519 337.98014118965494 0.775222744608957
14.226790805721935 338.19967740601874 0.7755534423965675
14.232018360675351 334.8285240793749 0.7699796833763115
14.237245915628767 335.10133575838654 0.7711810838150593
14.242473470582183 336.33275304011 0.772117791624069
14.2477010255356 336.87634292012893 0.7719690451232237
14.252928580489016 339.0729744565148 0.7741542847837775
14.258156135442432 340.0817511272297 0.7751834941015764
14.263383690395848 345.07150142958136 0.7805779283042728
14.268611245349264 352.266340138253 0.7886809327684517
14.27383880030268 360.4897704165966 0.7966404940541576
14.279066355256097 369.65328891644765 0.8066465292068088
14.284293910209513 377.26360757943377 0.8148933266556929
14.28952146516293 387.4517445280913 0.8251449903643114
14.294749020116345 395.1586542998658 0.8328227766698804
14.299976575069762 400.48833491011357 0.837447799929931
14.305204130023178 404.4811650868591 0.8409054302636573
14.310431684976594 403.8664154991085 0.8403855084946784
14.31565923993001 405.00776784355287 0.8412465340018869
14.320886794883426 408.0079974049188 0.8447288888868321
14.326114349836843 409.70213943396783 0.8469726016952114
14.331341904790259 411.7624959323943 0.8488742940536621
14.336569459743675 407.9988910478979 0.8453666645175915
14.341797014697091 406.64000068105673 0.8434860641984465
14.347024569650507 404.1764271714313 0.8407066450386245
14.352252124603924 402.94081696598556 0.8398544024926526
14.35747967955734 402.3362189761293 0.83915901061733
14.362707234510756 402.85760198605476 0.8399450946316659
14.367934789464172 405.64663932727166 0.84342547065369
14.373162344417588 405.12467718598145 0.8427553068300672
14.378389899371005 402.62893305250617 0.840479337921351
14.38361745432442 400.5383117262404 0.8376883183840187
14.388845009277837 398.26108555335844 0.8348136674361044
14.394072564231253 394.7530647305663 0.8315419982446177
14.39930011918467 391.66956414172785 0.8282683326557922
14.404527674138086 388.57941029056775 0.8249293138571141
14.409755229091502 383.19955768019463 0.8191225742962714
14.414982784044918 379.4541452705388 0.8152385820021183
14.420210338998334 378.2583964150194 0.8144126732860615
14.42543789395175 375.927608040476 0.8124975925697598
14.430665448905167 372.87926585902767 0.8093619117608212
14.435893003858583 368.3332338054471 0.8048401353794432
14.441120558811999 366.03013140257434 0.8024115211434164
14.446348113765415 368.8035161533011 0.8053490459798781
14.451575668718831 373.18337502926346 0.8106504000655623
14.456803223672248 379.8265067650536 0.8178553871027325
14.462030778625664 391.13652044812335 0.8296599502319317
14.46725833357908 408.727617071871 0.847806170056049
14.472485888532496 435.2009075850855 0.8741831618280338
14.477713443485912 468.94712366608144 0.9070428027591069
14.482940998439329 502.2466032348966 0.938141461851987
14.488168553392745 533.395438133741 0.9660692360643245
14.493396108346161 554.907526552721 0.9853495104148564
14.498623663299577 560.4943138396995 0.9904379003448311
14.503851218252994 544.4835327112895 0.975947793194297
14.50907877320641 514.0869971502483 0.9487552220734023
14.514306328159826 475.7357949014444 0.9132339563034819
14.519533883113242 436.4316160367162 0.875431335886235
14.524761438066658 405.8651049027089 0.8448093249480753
14.529988993020075 382.42398598626625 0.8209290043532985
14.53521654797349 367.0631631010452 0.8046206025726733
14.540444102926907 356.3673562664585 0.7934017429751358
14.545671657880323 348.3019873998693 0.7840110180473628
14.55089921283374 343.0942095560943 0.7780543228087838
14.556126767787156 340.64768122920344 0.7754868106772773
14.561354322740572 337.81626896989826 0.772192097957526
14.566581877693988 338.8671487092456 0.7736067644345899
14.571809432647404 338.91110566825716 0.7723080892070517
14.57703698760082 339.0437723326002 0.7726819169747008
14.582264542554237 337.5942414815022 0.7709668028657469
14.587492097507653 334.9530142534723 0.7690826782334483
14.592719652461069 332.2636621606474 0.7653684204921922
14.597947207414485 333.1525660481475 0.766152956529042
14.603174762367901 332.5078466077025 0.7642984919944927
14.608402317321318 335.76704343349 0.7679469930195568
14.613629872274734 335.6069449692461 0.7675006632602549
14.61885742722815 336.4778725732699 0.7684560001972575
14.624084982181566 337.30652423035076 0.7699191878256583
14.629312537134982 335.79843507866 0.7678183807819845
14.634540092088399 335.92406658545366 0.7679885345982741
14.639767647041815 335.9816424724707 0.7682068513957555
14.644995201995231 335.4966647034973 0.7680044729915765
14.650222756948647 337.4394215315278 0.7697926063248199
14.655450311902063 336.0361005263001 0.7675991289370822
14.66067786685548 335.1272607681992 0.7660029173037586
14.665905421808896 334.3873053436924 0.7646890896801145
14.671132976762312 333.6317082182256 0.7634423699042973
14.676360531715728 331.6101631284678 0.7608481123289047
14.681588086669144 326.7659169793968 0.7551663655478209
14.68681564162256 324.63851665595564 0.7542386026727937
14.692043196575977 323.20788228064765 0.7523065671351914
14.697270751529393 322.0102296501889 0.750630520565638
14.70249830648281 320.2586977864222 0.7480776882815119
14.707725861436225 318.2143748163929 0.7442429196922841
14.712953416389642 316.11291117391676 0.7426791927266649
14.718180971343058 317.9368824148586 0.7456536006507763
14.723408526296474 319.0308865291511 0.7474558652259292
14.72863608124989 319.5994532810592 0.7486138483121165
14.733863636203306 320.03326351169744 0.7487246084905715
14.739091191156723 323.5928996887302 0.7518634382428893
14.744318746110139 325.15655470493084 0.753166609559414
14.749546301063555 330.6919303589424 0.7599690948731699
14.754773856016971 332.50566678591264 0.762865485794249
14.760001410970387 332.35540281571264 0.7629495058087156
14.765228965923804 336.1051070131898 0.7668162586966983
14.77045652087722 337.0586129200345 0.7678689297132224
14.775684075830636 337.33092737374136 0.7681061661625904
14.780911630784052 338.2575951802426 0.7692458028632688
14.786139185737468 341.53877850007507 0.7734017676270292
14.791366740690885 345.673495068374 0.7776418386614791
14.7965942956443 348.7522346638594 0.781064854684503
14.801821850597717 350.636206625211 0.7830268392009658
14.807049405551133 352.5049006451848 0.7848701303197443
14.81227696050455 356.7879947453997 0.7894938029874494
14.817504515457966 364.33462654811774 0.7974416409751515
14.822732070411382 369.76197686110515 0.8019643125515683
14.827959625364798 377.2433001918589 0.809882900823688
14.833187180318214 385.45298026071663 0.8179737656842612
14.83841473527163 397.1461067194299 0.8299597833158956
14.843642290225047 406.3893440221074 0.8399095229833791
14.848869845178463 414.9030895531461 0.8489948922594662
14.854097400131879 423.04824409821066 0.8574823400812813
14.859324955085295 427.4465571188435 0.8622835288409574
14.864552510038711 432.27879163027893 0.8664027643413175
14.869780064992128 431.58235849560225 0.8658059001809708
14.875007619945544 427.5111758878684 0.8615395744199309
14.88023517489896 419.6676909182199 0.853086449833431
14.885462729852376 416.52846731547135 0.8504633099977724
14.890690284805792 409.7403092599602 0.8433816901512162
14.895917839759209 402.9911257716941 0.8363575841304837
14.901145394712625 395.4208953699907 0.8290154868474767
14.906372949666041 391.6763537032851 0.8254593632365853
14.911600504619457 386.4922364905506 0.8210473477793485
14.916828059572873 384.4383040466303 0.8196768594343584
14.92205561452629 378.1114498710478 0.8122064601414181
14.927283169479706 371.2116094290762 0.8044169260715095
14.932510724433122 366.40348587998096 0.7989446440052783
14.937738279386538 362.73793302714546 0.7947337730510935
14.942965834339955 361.81559588141204 0.7939968729570634
14.94819338929337 360.10648797509106 0.792154138650871
14.953420944246787 359.47926473273185 0.79139766848777
14.958648499200203 357.66718893966623 0.7899506355346174
14.96387605415362 357.61563101835367 0.7907377519921814
14.969103609107036 358.9916197445189 0.7922621521209422
14.974331164060452 363.4131448002461 0.7971525884604689
14.979558719013868 370.5488582035472 0.8043491230004763
14.984786273967284 374.93101067132557 0.8087929641332087
14.9900138289207 379.23033065247483 0.8133680891487243
14.995241383874117 384.98016676952517 0.8183184523027633
15.000468938827533 389.49341478841427 0.8227826260110547
15.005696493780949 395.2747858312862 0.828666007620509
15.010924048734365 395.58811355483704 0.8286804110004715
15.016151603687781 396.8183862139804 0.8300871720168044
15.021379158641198 401.52827016069256 0.8352664874014948
15.026606713594614 404.01503434028604 0.8380064183936925
15.03183426854803 408.3648127859463 0.8427657574873915
15.037061823501446 409.05171368574395 0.8434809730387564
15.042289378454862 405.5819002188902 0.8402225660047326
15.047516933408279 398.0643380072202 0.8329145522206373
15.052744488361695 389.4690911314433 0.822941425813462
15.057972043315111 383.7177421810707 0.8168166293010259
15.063199598268527 377.33784625490534 0.8099565742647781
15.068427153221943 373.6168260617883 0.8064551036932902
15.07365470817536 370.4242963129394 0.8041920348282386
15.078882263128776 363.73217455776864 0.7975073504802593
15.084109818082192 355.0060903584299 0.78874435956421
15.089337373035608 350.1176424074673 0.782928015903493
15.094564927989024 344.7794054152601 0.7769119335764668
15.09979248294244 341.2240047079721 0.7724196601320091
15.105020037895857 337.869509007385 0.7685350533889239
15.110247592849273 331.7058259943226 0.7620029793471825
15.11547514780269 327.60329426399653 0.7575522345858066
15.120702702756105 327.5848673970811 0.7579554785305966
15.125930257709522 329.3451167329065 0.7595623791038465
15.131157812662938 328.0960534976254 0.7588288889804284
15.136385367616354 327.7479522483885 0.7589900031751182
15.14161292256977 322.13602761777804 0.7522861888797663
15.146840477523186 318.528625198888 0.7479763121431087
15.152068032476603 316.79508531917196 0.7459629959714325
15.157295587430019 315.1496978799881 0.7446468415010583
15.162523142383435 314.4924942860641 0.7450341532346424
15.167750697336851 312.9963821712223 0.7445509280157777
15.172978252290267 311.32384513236013 0.7418996839716463
15.178205807243684 308.5576898998345 0.7388254688236526
15.1834333621971 304.01089533723575 0.7323628760730068
15.188660917150516 299.51929192304914 0.7281942378099622
15.193888472103932 300.1679609760763 0.729468915910342
15.199116027057348 298.6908651982578 0.7273093933152937
15.204343582010765 302.4243404945514 0.7320354411467145
15.20957113696418 304.8047420170576 0.7348960522178694
15.214798691917597 306.6682301247782 0.7377372206958861
15.220026246871013 305.6926634172376 0.7375320373912533
15.22525380182443 303.34377108852965 0.7343802372265915
15.230481356777846 299.5105143964016 0.7285468500418225
15.235708911731262 298.66457679847804 0.7270437253351235
15.240936466684678 299.3014741931591 0.72730238101014
15.246164021638094 300.5809659249978 0.7289990994201037
15.25139157659151 300.13038958245977 0.7286701453682233
15.256619131544927 297.49098553447413 0.724536269586969
15.261846686498343 295.35401239577106 0.7225662573302005
15.267074241451759 293.3281868792427 0.7198729652946743
15.272301796405175 293.60902343997157 0.7212904850833283
15.277529351358591 290.6490133293664 0.7183054187805356
15.282756906312008 290.9043877890038 0.7187444243657447
15.287984461265424 290.22123771209453 0.7181450177768886
15.29321201621884 289.4354420847268 0.7165752955004365
15.298439571172256 290.5991093972289 0.7173861278064875
15.303667126125672 289.43843073503893 0.7156714207943712
15.308894681079089 287.5292016362082 0.7127666893950326
15.314122236032505 289.2666946182998 0.7149753816229737
15.319349790985921 288.6607801090163 0.7150752226240239
15.324577345939337 292.9126142670947 0.7203322390599268
15.329804900892753 292.69855172994716 0.7211430327198423
15.33503245584617 293.1616896719437 0.7212250354088219
15.340260010799586 291.21268177197993 0.7185445152539396
15.345487565753002 293.5490312618073 0.7203884493130864
15.350715120706418 293.78867190836485 0.7206129465144026
15.355942675659835 297.2960034227561 0.724204480915472
15.36117023061325 301.7385511979342 0.7300899945444158
15.366397785566667 302.3442812641911 0.7315782241000018
15.371625340520083 304.016763564732 0.732976623028719
15.3768528954735 304.0652824816715 0.7330173300326154
15.382080450426916 305.9620783434232 0.7337354491132502
15.387308005380332 312.5319403321716 0.7404162237541447
15.392535560333748 316.67705905062667 0.7455200913860341
15.397763115287164 320.54388969970444 0.7595213110901248
15.40299067024058 323.05663866108756 0.7707731064452913
15.408218225193997 324.03161157011994 0.7769545921933927
15.413445780147413 325.0066272039334 0.7817493997398148
15.418673335100829 324.7725446126135 0.7852505713173872
15.423900890054245 327.0043599944173 0.7903229961450638
15.429128445007661 329.0703478118028 0.7956777854949637
15.434355999961078 328.5039058207427 0.7983997908861908
15.439583554914494 323.4537831255718 0.7957506734386784
15.44481110986791 320.22695166507583 0.7963400940325679
15.450038664821326 319.9533820711868 0.7996701947419718
15.455266219774742 317.01340883665245 0.7980433636343928
15.460493774728159 314.3340148588192 0.7971932867142777
15.465721329681575 313.0641018519902 0.7969962952065524
15.470948884634991 313.3938602602984 0.7992244477130396
15.476176439588407 312.46943477034785 0.8004420769109831
15.481403994541823 313.4606153382661 0.8040858097780449
15.48663154949524 307.91860094477636 0.7994463557452127
15.491859104448656 306.6499739265101 0.799578549535928
15.497086659402072 304.83241422657716 0.7977025576267537
15.502314214355488 305.56920515904125 0.8006348863182643
15.507541769308904 306.2686215171158 0.8036779649484762
15.51276932426232 305.12620719644724 0.8048623267669711
15.517996879215737 307.77567328543654 0.8108404935684981
15.523224434169153 303.40278727204674 0.8067683257109687
15.52845198912257 305.96070708890056 0.8119593834561194
15.533679544075985 302.33024084695404 0.8085717878108503
15.538907099029402 305.29883970585263 0.8146942289441491
15.544134653982818 306.25073250053396 0.8170118475417167
15.549362208936234 305.9969447761508 0.8176925034671698
15.55458976388965 306.33931786613425 0.8196260216752138
15.559817318843066 305.298392480885 0.8188356545260604
15.565044873796483 304.3310646822926 0.8186786463467327
15.570272428749899 311.08197938328414 0.8288473369675894
15.575499983703315 314.1411884738918 0.833574270626241
15.580727538656731 322.00241433911793 0.8462296619845376
15.585955093610147 323.5410177120352 0.8499627560538263
15.591182648563564 324.1222181487139 0.8524928174373205
15.59641020351698 324.7096228375956 0.8548616088666208
15.601637758470396 322.7225477160527 0.8530620301719938
15.606865313423812 319.2739640076679 0.8498389544653706
15.612092868377228 315.9724803964346 0.8468073184428345
15.617320423330645 314.97200564644913 0.8474787226816419
15.62254797828406 313.23028108978843 0.8470988176678558
15.627775533237477 314.259506487181 0.850503158904171
15.633003088190893 311.35197380361967 0.848175757444256
15.63823064314431 313.74731378685783 0.8484974638893032
15.643458198097726 313.4073728967976 0.8349117066534122
15.648685753051142 314.805446912461 0.8310583447628961
15.653913308004558 314.7667142644929 0.8267220774487545
15.659140862957974 311.45935635706735 0.8196897527216548
15.66436841791139 312.7366813757812 0.8190311020428649
15.669595972864807 311.27831739379064 0.8145388370062951
15.674823527818223 311.35736083003036 0.8121417774866608
15.680051082771639 311.00294244253473 0.8091793787326531
15.685278637725055 307.99200894278613 0.8017680119046129
15.690506192678471 305.65051426321196 0.7963629185531667
15.695733747631888 303.21340343385435 0.7927799372784913
15.700961302585304 300.44785912134677 0.7880728712515981
15.70618885753872 301.7439404854484 0.789281465460441
15.711416412492136 302.97284269163873 0.7897699351025802
15.716643967445552 306.35899629548663 0.7927749169943411
15.721871522398969 306.60160446853655 0.7923103632818237
15.727099077352385 307.33596547742604 0.7931468935117164
15.732326632305801 310.8876738939287 0.7970163425788066
15.737554187259217 314.37496663658794 0.7998568804775851
15.742781742212633 317.79515639185036 0.8024417491640987
15.74800929716605 320.43848508340284 0.8045017669453747
15.753236852119466 316.2897903880186 0.7987976361827301
15.758464407072882 314.96553742427085 0.7963474696807716
15.763691962026298 315.75883889643836 0.7962081688471286
15.768919516979715 318.64282574471565 0.7986218597058606
15.77414707193313 319.43323122024157 0.7980571442505994
15.779374626886547 317.7150669781781 0.7955203088043156
15.784602181839963 318.6081384864585 0.796221604130518
15.78982973679338 321.73649922989864 0.8004445087831312
15.795057291746796 324.211537539088 0.8028672100580725
15.800284846700212 325.31871741268463 0.8036777043348405
15.805512401653628 323.16999874550453 0.7989234746600771
15.810739956607044 326.04794235903313 0.801475561037479
15.81596751156046 326.7730804590236 0.8017773637276816
15.821195066513877 330.0897441616141 0.8063376439675085
15.826422621467293 332.3872428286255 0.8084366778889687
15.831650176420709 331.33063924721165 0.8072155658013478
15.836877731374125 331.91829516493874 0.8064627493423717
15.842105286327541 330.0906868900457 0.8039762211706121
15.847332841280958 326.6963509684231 0.7991647796124797
15.852560396234374 321.08266502279037 0.7923433977336797
15.85778795118779 318.387059688868 0.7890661128433495
15.863015506141206 317.1067827752049 0.7877794638340313
15.868243061094622 315.9543456377074 0.7856571224026723
15.873470616048039 310.9038574243218 0.7788859440217845
15.878698171001455 307.3037897513108 0.7743093163925151
15.883925725954871 305.54475990767264 0.7723851083129872
15.889153280908287 304.0568190526606 0.7710455188625079
15.894380835861703 303.74653073975344 0.7716111517260639
15.89960839081512 304.0211841263677 0.7721177628223549
15.904835945768536 306.2204055426533 0.7734390818819425
15.910063500721952 311.4840930861108 0.7786842682226739
15.915291055675368 312.334104942906 0.7779266175460464
15.920518610628784 312.1769506345673 0.777286734032994
15.9257461655822 310.2951458523442 0.7749759553356254
15.930973720535617 309.6363535063031 0.77426101619193
15.936201275489033 309.1792059359818 0.7730715705215959
15.94142883044245 308.0639129084726 0.7696099505525495
15.946656385395865 307.1803411459536 0.7683078583497914
15.951883940349282 306.0116240209812 0.7665615444744324
15.957111495302698 307.93673938640154 0.7689692256146528
15.962339050256114 306.303418977319 0.7678484699336537
15.96756660520953 306.1085044715727 0.7673852840936914
15.972794160162946 299.5634557084539 0.7600809650827145
15.978021715116363 298.93741041427074 0.7590978874291383
15.983249270069779 299.08315576013825 0.7592683451941757
15.988476825023195 299.8460336832989 0.7608610631105237
15.993704379976611 299.7927245710042 0.7615413810300167
15.998931934930027 296.42194014316283 0.7577665062483105
16.004159489883442 291.88404600094805 0.7530209495743473
16.009387044836856 289.69844766659025 0.7492616955962185
16.01461459979027 286.44253255060494 0.744925687258307
16.019842154743685 286.8302821599122 0.7451860739244323
16.0250697096971 288.3273977085394 0.7462197024160536
16.030297264650514 291.4794312555738 0.7501968792361535
16.03552481960393 295.3726455026447 0.7542208016449733
16.040752374557343 298.252362685076 0.7576822385956015
16.045979929510757 301.6085275666323 0.7621146570737698
16.05120748446417 307.07139872208563 0.7689645883001796
16.056435039417586 308.99132508202615 0.7711570324955009
16.061662594371 312.82915997544256 0.7756881169097161
16.066890149324415 316.5028544835487 0.7788239259708627
16.07211770427783 317.6252576166791 0.7791195345981605
16.077345259231244 317.1870892060381 0.7786701646598199
16.08257281418466 317.4318229942151 0.779275306168501
16.087800369138073 320.5633457153945 0.7836360802898309
16.093027924091487 321.83414995525465 0.7856383788544142
16.0982554790449 321.2947358743852 0.7843728868445262
16.103483033998316 320.1385120293983 0.7832108783264878
16.10871058895173 321.48173429937145 0.783401220069157
16.113938143905145 322.6133982476879 0.7852955582460265
16.11916569885856 318.73695888989073 0.7807601946388124
16.124393253811974 317.31766415936715 0.779364707410734
16.129620808765388 315.3690447426778 0.7775720790859623
16.134848363718802 315.17969117887435 0.7778770654305709
16.140075918672217 313.1174361346642 0.7754250413908037
16.14530347362563 308.28816254002874 0.7688890390853924
16.150531028579046 305.16266310564475 0.7639936878186319
16.15575858353246 307.0511415833214 0.7660023792107105
16.160986138485875 304.9668860287265 0.763611541207824
16.16621369343929 304.2503357529749 0.7640005024498663
16.171441248392703 300.09817949350565 0.7590279803083848
16.176668803346118 297.74566460254414 0.7558604991932902
16.181896358299532 299.4445330300542 0.7566511799591916
16.187123913252947 305.7327966927207 0.7644174184335354
16.19235146820636 305.62365250036595 0.7649270315369304
16.197579023159776 305.24090854921343 0.7641827071181275
16.20280657811319 301.32214884739403 0.7589269933822732
16.208034133066604 300.31122578780463 0.7577130059729587
16.21326168802002 295.79002506616814 0.7528453219194148
16.218489242973433 292.89585516350473 0.7494378904518941
16.223716797926848 289.429512705159 0.744949211252094
16.228944352880262 287.283325305525 0.7422911222570097
16.234171907833677 285.74020753362544 0.7400370261529826
16.23939946278709 282.3517039730486 0.7356643184851623
16.244627017740505 276.4326702767314 0.7280336414402679
16.24985457269392 276.0446332351187 0.7276201321609918
16.255082127647334 273.0922335885543 0.724127731640483
16.26030968260075 272.47383364953913 0.7232500114090542
16.265537237554163 275.0138435374771 0.7276169247575729
16.270764792507578 275.4489707913827 0.7276877040397322
16.275992347460992 277.2493048202823 0.7310857182964579
16.281219902414406 278.8340969058994 0.7329224932761654
16.28644745736782 275.9301267120867 0.7287766379462177
16.291675012321235 275.6280985853539 0.7272526442169187
16.29690256727465 278.5648153444541 0.7297305014279395
16.302130122228064 277.00168700449143 0.726975190896907
16.30735767718148 279.5857405545285 0.7311356256772908
16.312585232134893 280.9096245163775 0.7318877673744009
16.317812787088307 281.25197880457114 0.732006208195222
16.323040342041722 283.1552361813104 0.7343815464634594
16.328267896995136 281.6133791111151 0.7325301740926626
16.33349545194855 282.27904239212216 0.7330319903943769
16.338723006901965 282.36001296715483 0.7324938823004931
16.34395056185538 284.81656046880465 0.7332216476376626
16.349178116808794 286.2787285894723 0.734867530172349
16.35440567176221 293.32548417679334 0.7430058035333862
16.359633226715623 302.87115776747555 0.7545356442137615
16.364860781669037 317.25205816351456 0.7713259305440011
16.37008833662245 330.65135036913216 0.7852152364184486
16.375315891575866 343.63967073470565 0.8001907761257726
16.38054344652928 355.38702393475864 0.8132681462991727
16.385771001482695 363.67920328038093 0.822210373395971
16.39099855643611 366.9060331674023 0.825910004333796
16.396226111389524 361.11022645565873 0.8192272131796722
16.401453666342938 354.3828358562809 0.8116494019829587
16.406681221296353 347.77171896064436 0.8044248397143315
16.411908776249767 342.81415638465757 0.7980799601223048
16.41713633120318 341.62156229245795 0.796427360060389
16.422363886156596 341.108334790336 0.7958416760131298
16.42759144111001 341.17610341576926 0.7945880722567618
16.432818996063425 344.95564814021134 0.798987893723326
16.43804655101684 351.13892335347947 0.8058392506671745
16.443274105970254 355.5099311603137 0.8106388352586312
16.448501660923668 365.49881227869975 0.8219692913698089
16.453729215877082 369.143574804704 0.8240140035525333
16.458956770830497 376.78644644101263 0.8325425225717923
16.46418432578391 381.7138900111357 0.8377475734075961
16.469411880737326 381.17512372838144 0.836865703484367
16.47463943569074 376.05594840510696 0.8317188171671499
16.479866990644155 364.84050762857794 0.8195048603171486
16.48509454559757 353.6736546286993 0.8071879488583735
16.490322100550983 341.6179790405149 0.7941321084391146
16.495549655504398 332.66556495502937 0.7836627507643578
16.500777210457812 324.7912064514443 0.7749343508983833
16.506004765411227 321.53591184524896 0.7714609346258431
16.51123232036464 313.74050898111165 0.762506729132735
16.516459875318056 306.33871758674684 0.7538192736481164
16.52168743027147 299.6013509164266 0.7455198388544055
16.526914985224884 298.70521251585694 0.74410911512832
16.5321425401783 300.2762308428278 0.7461034134161477
16.537370095131713 299.676543295948 0.7451986993281333
16.542597650085128 297.9669721351319 0.7442020206387826
16.547825205038542 298.9240032937682 0.7456353713565639
16.553052759991957 304.17700610174285 0.75154875099902
16.55828031494537 301.21362505817194 0.74800331100211
16.563507869898785 297.08923299552544 0.7421360808047875
16.5687354248522 290.7399669106164 0.7337435226061265
16.573962979805614 288.48319153578825 0.7323233687719892
16.57919053475903 284.7304885962809 0.7276695972598338
16.584418089712443 279.590732795278 0.7214778221556538
16.589645644665858 277.67622983313606 0.7187175573488205
16.594873199619272 276.76759558910067 0.716891179711189
16.600100754572686 275.87570381665677 0.7162914432259426
16.6053283095261 272.7567875089744 0.7130056532381078
16.610555864479515 270.0332709615948 0.7098093995528223
16.61578341943293 265.0898548820237 0.7039111023509889
16.621010974386344 262.9593197803835 0.701238172112649
16.62623852933976 263.9101003238887 0.7028364056650278
16.631466084293173 264.1069172459937 0.7030382606169062
16.636693639246587 266.9570013925127 0.706782613176754
16.641921194200002 266.17201051003735 0.7059100669826825
16.647148749153416 265.44929887030503 0.7045845899534178
16.65237630410683 263.91391947588374 0.7018046386129076
16.657603859060245 263.21491925076737 0.7013166737571739
16.66283141401366 260.32844203512275 0.6984939828298401
16.668058968967074 257.6690016460475 0.6953150977042658
16.67328652392049 255.42855157756645 0.6930177536430215
16.678514078873903 254.30716554843477 0.6905863773815525
16.683741633827317 254.84244353124555 0.6905601710691989
16.68896918878073 255.31440768375182 0.6902905476916615
16.694196743734146 253.74659486090985 0.6866661257643211
16.69942429868756 250.81873996872747 0.6832181050426509
16.704651853640975 247.55478552156848 0.6794719822021332
16.70987940859439 249.70716200856563 0.6832611070185807
16.715106963547804 251.32760105287687 0.6854258214464475
16.720334518501218 249.41953749824083 0.681876619744264
16.725562073454633 247.7075441818328 0.6798767858734733
16.730789628408047 245.32311983013295 0.6770821878178633
16.73601718336146 244.21065924510197 0.6768416606158728
16.741244738314876 243.41792147335033 0.6748975477042335
16.74647229326829 242.54429158549092 0.6715345415228771
16.751699848221705 242.3956946609462 0.6701128020972209
16.75692740317512 240.60837577590337 0.6690177719443325
16.762154958128534 240.3251208546071 0.6691787904756198
16.767382513081948 237.6987680350797 0.6659790457973243
16.772610068035362 238.44955089914566 0.6656175133579268
16.777837622988777 240.95015713165992 0.6694677467112925
16.78306517794219 240.3188444324527 0.669658939274634
16.788292732895606 241.97302459235377 0.6733146407412407
16.79352028784902 241.64636054088027 0.6741638286214923
16.798747842802435 242.37613477240942 0.6726902246230687
16.80397539775585 241.1505022669054 0.670073485874351
16.809202952709263 237.38798801112327 0.6627833618355843
16.814430507662678 235.7229473471068 0.6618471401099636
16.819658062616092 235.21482557779638 0.6625782382717507
16.824885617569507 236.73589864385113 0.6655900841715949
16.83011317252292 237.9296777433282 0.6675061433387733
16.835340727476336 240.98231545742087 0.6719713701389247
16.84056828242975 240.23556286137804 0.6712415664808173
16.845795837383164 239.41957821695487 0.6697667576394953
16.85102339233658 235.7390126659148 0.6648602684467442
16.856250947289993 236.25267742447258 0.6641456375249283
16.861478502243408 236.14596309972603 0.6638755793132307
16.866706057196822 237.11923569079264 0.6649759142142202
16.871933612150237 237.95893758952525 0.6661304555110491
16.87716116710365 238.40014551808787 0.6661123416893477
16.882388722057065 237.2180331595372 0.6647677506299428
16.88761627701048 235.7942281946786 0.6640582349436499
16.892843831963894 234.5357636674252 0.6632680561609685
16.89807138691731 234.04752683216068 0.6626451998710732
16.903298941870723 234.56271533304798 0.6618779330211968
16.908526496824138 235.4782419392791 0.6625111316930593
16.913754051777552 235.31205148215665 0.6620248954390151
16.918981606730966 234.4311866188162 0.6615953042932858
16.92420916168438 234.26629205390554 0.6613015693636372
16.929436716637795 233.20509345412194 0.6597550528582504
16.93466427159121 233.5640426558115 0.6593519195386965
16.939891826544624 233.66087254029426 0.6600278017172673
16.94511938149804 231.61216624794704 0.6572382511980042
16.950346936451453 231.43808249161137 0.6575195913465643
16.955574491404867 230.1256781224493 0.6549181345029813
16.960802046358282 230.85612438993203 0.6565685863766002
16.966029601311696 228.42332384474116 0.6514515320498416
16.97125715626511 229.96532906227415 0.6532800967042156
16.976484711218525 230.39188113026933 0.6537033974394829
16.98171226617194 230.25956573082826 0.6554345427766104
16.986939821125354 228.21641792498002 0.6533616525952537
16.99216737607877 228.2867508869814 0.6537001516256843
16.997394931032183 227.69387951715854 0.6516877977300126
17.002622485985597 229.57958574404813 0.6539965394861228
17.00785004093901 230.48736931934872 0.6548931542054962
17.013077595892426 234.91271969237707 0.6621629835908497
17.01830515084584 231.0017021793871 0.6549145907042693
17.023532705799255 231.94453012895477 0.6551352043238853
17.02876026075267 230.2878034628149 0.6524706250742661
17.033987815706084 231.74299630520045 0.6557873854634468
17.039215370659498 235.19830698807556 0.6619803187155417
17.044442925612913 234.96593700024556 0.6620904828237536
17.049670480566327 237.1481923850316 0.6648567204654439
17.05489803551974 237.95837082832924 0.665364515313291
17.060125590473156 241.53765258059556 0.6694136990750815
17.06535314542657 240.40741515582752 0.6670210600483617
17.070580700379985 240.2963400491666 0.666374774097084
17.0758082553334 240.76718485666808 0.6660148596489538
17.081035810286814 239.5265665524384 0.6637266386708807
17.086263365240228 241.49992714389802 0.6665404329842646
17.091490920193642 240.65066156920258 0.66417941512672
17.096718475147057 240.58626412833493 0.6645718695799008
17.10194603010047 239.71573218754634 0.6623300646081473
17.107173585053886 239.5792466405689 0.6625067990936007
17.1124011400073 242.79337729856016 0.6676208923301339
17.117628694960715 244.5309593126604 0.6695878922842212
17.12285624991413 246.11584053274623 0.6719227104313128
17.128083804867543 244.24151562365185 0.6691176911446172
17.133311359820958 241.03264326035745 0.6645303350749815
17.138538914774372 241.46903622260274 0.6653971002362986
17.143766469727787 243.1108543828519 0.6676491798541299
17.1489940246812 244.44307672282704 0.6699473069102018
17.154221579634616 248.13291117063653 0.6758311973218759
17.15944913458803 245.52983291132438 0.6724490473153507
17.164676689541444 242.60997414835157 0.6680236112437175
17.16990424449486 243.0745239291198 0.6681198821079641
17.175131799448273 248.19345081371992 0.6765300349855481
17.180359354401688 249.18793175484927 0.6785411798327468
17.185586909355102 249.28882999061295 0.6784045356691984
17.190814464308517 248.64896429182596 0.6761373275722825
17.19604201926193 249.39544006345238 0.6764477145154982
17.201269574215345 249.5367150067538 0.6760889121832451
17.20649712916876 248.38296959307314 0.6751743023597362
17.211724684122174 248.4873161713417 0.675302201788283
17.21695223907559 249.04662212381544 0.676166165767509
17.222179794029003 250.86236133987032 0.6784208885865316
17.227407348982418 251.21597315660412 0.679752732425089
17.232634903935832 251.50714952221156 0.6804307947430163
17.237862458889246 252.05690648088347 0.6808919304965413
17.24309001384266 252.6755463018351 0.6802574369634838
17.248317568796075 251.09482807999285 0.6778302054862568
17.25354512374949 251.4061033151274 0.6778521261870205
17.258772678702904 251.83885272039808 0.6775873631829785
17.26400023365632 252.17761411576925 0.6786944734701263
17.269227788609733 251.76850686124055 0.678642306853802
17.274455343563147 245.81020769525009 0.6710377822519765
17.279682898516562 241.45902174481145 0.6663491072716807
17.284910453469976 241.76933234834007 0.6653117802449272
17.29013800842339 244.32332699093183 0.6691129208862265
17.295365563376805 250.27197786923264 0.6774617345998462
17.30059311833022 251.52969930340268 0.6795393012783838
17.305820673283634 252.36068102042486 0.680446825327541
17.31104822823705 250.3784307190982 0.676122551049568
17.316275783190463 251.58506349584923 0.6772386998710228
17.321503338143877 252.96531835544607 0.6787912393905329
17.32673089309729 254.38943057145158 0.6814717876131973
17.331958448050706 256.74193944513416 0.6844425924825192
17.33718600300412 255.58723378250053 0.6832249379883008
17.342413557957535 255.84889368692615 0.6822460053246595
17.34764111291095 255.88774307371008 0.6834072191220781
17.352868667864364 258.1143855884995 0.6872821568062792
17.358096222817778 261.162231867773 0.6916138075785243
17.363323777771193 264.72508516093154 0.6953045859127066
17.368551332724607 266.1081279705149 0.6948047490041206
17.37377888767802 264.22025220777726 0.6908287919404308
17.379006442631436 266.3559881051841 0.6935026450841986
17.38423399758485 268.6376270637451 0.6961201546001137
17.389461552538265 272.62581111796794 0.701928326545539
17.39468910749168 277.4216840375551 0.7082128304483376
17.399916662445094 282.77160724266423 0.7139003110437694
17.405144217398508 287.66452387055716 0.7194599023085475
17.410371772351922 290.25138512593685 0.721899122924942
17.415599327305337 292.95000326598523 0.7248058579315314
17.42082688225875 295.1893784953838 0.7278321081183611
17.426054437212166 296.29563288668743 0.7288774611310493
17.43128199216558 299.46284718180635 0.7335009263421602
17.436509547118995 300.7688766153555 0.7347628347106878
17.44173710207241 305.06249644171254 0.7397775156658148
17.446964657025823 306.93333961871656 0.7419906445840524
17.452192211979238 305.9849492475957 0.7403134683978609
17.457419766932652 301.46329637526816 0.7351712972834792
17.462647321886067 297.86601815157405 0.7312448269850188
17.46787487683948 296.0725137857034 0.7293160091310437
17.473102431792896 294.8123540625077 0.727880334493118
17.47832998674631 294.3635605675983 0.7277441862782308
17.483557541699724 294.54214528303777 0.7274290497101396
17.48878509665314 294.50260017418145 0.7267275116938238
17.494012651606553 296.8363304379314 0.7293985484555747
17.499240206559968 295.7605984845346 0.7277927323642774
17.504467761513382 298.0962614126795 0.7310232343096112
17.509695316466797 298.58043459479643 0.7320062730777037
17.51492287142021 298.02826212087393 0.7313022139329618
17.520150426373625 295.5459316259842 0.7285582154049868
17.52537798132704 296.5014435355244 0.7297447428250128
17.530605536280454 294.2058155854034 0.7266147418286781
17.53583309123387 294.33030756224406 0.7269875737758151
17.541060646187283 292.2108540150849 0.7235544316115139
17.546288201140698 294.61685224626154 0.72710419168235
17.551515756094112 295.45705015986204 0.7276263096287678
17.556743311047526 297.6759288599954 0.7301196142333399
17.56197086600094 294.8186181508963 0.7271671663870436
17.567198420954355 294.9281336108627 0.727344577835297
17.57242597590777 293.6192771479006 0.7253700631795006
17.577653530861184 290.72567448063467 0.7220063309131716
17.5828810858146 289.0999409897933 0.7194830844552874
17.588108640768013 288.2193988219133 0.7194074300223128
17.593336195721427 288.1633696855951 0.7198612928774615
17.598563750674842 287.6668665902796 0.7201268662131116
17.603791305628256 285.30593572962914 0.7167205824247864
17.60901886058167 285.07947001651866 0.7162620052723415
17.614246415535085 285.41004718766203 0.7164989182747785
17.6194739704885 285.75297540343365 0.7167771518240303
17.624701525441914 284.1164176861574 0.7138324871988312
17.62992908039533 284.0166651279983 0.7138808940821081
17.635156635348743 286.3468804044777 0.716530614322485
17.640384190302157 286.8913011998651 0.7175046524153919
17.64561174525557 286.37610372608594 0.716800712115473
17.650839300208986 284.99511392641466 0.7147082177819647
17.6560668551624 286.65910784508554 0.7174066897786248
17.661294410115815 286.563231406895 0.7181015358186181
17.66652196506923 288.680257948405 0.7214979755858038
17.671749520022644 289.30792816041117 0.7215641893490747
17.676977074976058 289.5176221384253 0.720789285882792
17.682204629929473 289.8075583005064 0.7207298226714193
17.687432184882887 289.8929531263322 0.720593994786579
17.6926597398363 290.3230809442465 0.7213159594649783
17.697887294789716 292.4281021084356 0.7238189372922089
17.70311484974313 292.6897059524267 0.7249597583976821
17.708342404696545 295.6602444995611 0.7292124049420204
17.71356995964996 296.15912379554214 0.7303504998400695
17.718797514603374 297.4694904676473 0.731452685878788
17.724025069556788 299.7044081153967 0.7335621660253638
17.729252624510202 303.5919871719128 0.737190050991333
17.734480179463617 302.9461882079803 0.7359745065948115
17.73970773441703 300.5093466553833 0.7331274190462768
17.744935289370446 296.6727277403694 0.728366998247455
17.75016284432386 296.3819564700834 0.7278684757203513
17.755390399277275 297.2320054740651 0.728416293001174
17.76061795423069 294.52325281271766 0.7251762222004292
17.765845509184103 292.48941842676163 0.7224867305503454
17.771073064137518 288.25748425871546 0.7171922647796186
17.776300619090932 284.45551374385184 0.7127193922220213
17.781528174044347 277.2016577745221 0.7052814578005986
17.78675572899776 273.9696843615382 0.7026430712223932
17.791983283951176 275.5210878222462 0.7050406845857234
17.79721083890459 275.7035269767042 0.7056692760424566
17.802438393858004 275.9718325936619 0.7059644766241413
17.80766594881142 276.3579086299356 0.7062230986240092
17.812893503764833 270.14379104439286 0.6982306043717691
17.818121058718248 267.01182334275626 0.6945049895369257
17.823348613671662 262.64250376998916 0.6891946256603042
17.828576168625077 263.4631327033423 0.6907823906413078
17.83380372357849 262.9001923386952 0.6908820640464441
17.839031278531905 260.9158173994286 0.6886839242239965
17.84425883348532 260.08685958872496 0.6870963620606045
17.849486388438734 261.22655187061434 0.6878276389825915
17.85471394339215 261.9307878626766 0.6883845643615198
17.859941498345563 260.6480750187436 0.6868463462485688
17.865169053298978 258.7956032846503 0.6843177130361398
17.870396608252392 259.0093140306076 0.6843946988536121
17.875624163205806 258.52724778865917 0.6847717463516947
17.88085171815922 259.2254461780435 0.6853686946317319
17.886079273112635 260.4866444732319 0.6861963202924737
17.89130682806605 263.68575637277104 0.6893219861776765
17.896534383019464 265.60642219406105 0.6916125005639994
17.90176193797288 269.70317228552085 0.6973113482258031
17.906989492926293 273.3549495837988 0.7012813069764487
17.912217047879707 278.69175425260994 0.7089143475970147
17.917444602833122 282.93139085789136 0.7139458662003924
17.922672157786536 283.5316982252821 0.714628588554053
17.92789971273995 281.85776657293223 0.7125986450635389
17.933127267693365 284.9625177062357 0.7153105030904816
17.93835482264678 288.84680550273663 0.7197807252516933
17.943582377600194 290.3598018369453 0.7205956349844242
17.94880993255361 292.0115984113021 0.7229582440760486
17.954037487507023 293.6567038375074 0.7255189914094685
17.959265042460437 297.63050018931466 0.7301502250412638
17.96449259741385 302.00076668177206 0.7358115942019592
17.969720152367266 308.10562598965475 0.7442957345282764
17.97494770732068 309.56017086634097 0.744987822100655
17.980175262274095 308.9532695742627 0.7435318307993989
17.98540281722751 306.0365622042805 0.7387824074832091
17.990630372180924 306.3796390458991 0.7392163267892176
17.995857927134338 308.4940787084222 0.7422446107113251
18.001085482087753 309.56685649839386 0.7426721576724531
18.006313037041167 307.9419772375678 0.740835370185608
18.01154059199458 307.6012110460837 0.7403928653148881
18.016768146947996 306.8476725834777 0.7392629388254982
18.02199570190141 305.791637905642 0.7383931558587322
18.027223256854825 302.3666261265407 0.7339074328742474
18.03245081180824 301.7139381238078 0.7337499708637883
18.037678366761654 300.8857793167522 0.7339689713283011
18.042905921715068 301.53770781404154 0.7346195970565577
18.048133476668482 298.21508588109 0.7318314183142937
18.053361031621897 296.8562799933032 0.729573511530077
18.05858858657531 294.0808576678101 0.7264869716019674
18.063816141528726 291.1998523193881 0.7231309884318329
18.06904369648214 288.368503826915 0.7187677489932178
18.074271251435555 288.9220248418544 0.7188078198481763
18.07949880638897 291.7157779608066 0.7221298135990828
18.084726361342383 295.60279008305037 0.7261224922287113
18.089953916295798 298.034968708454 0.7298091850022351
18.095181471249212 305.40390274799967 0.7387553549235316
18.100409026202627 315.03119850521676 0.750499986280254
18.10563658115604 327.1184396665114 0.7647219185504733
18.110864136109456 337.8354423128386 0.775763665064808
18.11609169106287 351.70024314079427 0.7907604592042224
18.121319246016284 370.5807540618587 0.810650060992967
18.1265468009697 392.8014643452886 0.8340082228474438
18.131774355923113 419.8462952794881 0.8625977630142349
18.137001910876528 450.8598916212842 0.8936456491069305
18.142229465829942 488.1759610442 0.9297940170999001
18.147457020783357 519.3770231748642 0.9586946998391822
18.15268457573677 534.4185078554106 0.9721355565214052
18.157912130690185 531.9633144644789 0.9703780929733191
18.1631396856436 513.637526988069 0.9536896763928595
18.168367240597014 484.4996648603776 0.9260822962392199
18.17359479555043 452.9071948217055 0.8957347360705777
18.178822350503843 428.5401703805284 0.8709830243724721
18.184049905457258 404.98090742346204 0.8475984787509679
18.189277460410672 392.0467359909539 0.8340081880893793
18.194505015364086 382.8775939550206 0.8240886749986696
18.1997325703175 377.701475006252 0.8184239222409448
18.204960125270915 380.74524378649045 0.8214857916995272
18.21018768022433 383.521987424353 0.8240887534847666
18.215415235177744 389.1908704390945 0.830187484770691
18.22064279013116 395.32378918015644 0.8365007797637082
18.225870345084573 399.8886631507146 0.8415004063396693
18.231097900037987 403.6630474501469 0.8452151867899215
18.236325454991402 407.8820693608633 0.8496070689682138
18.241553009944816 407.4363676248776 0.8492392931528273
18.24678056489823 407.0279585759551 0.8483909718219126
18.252008119851645 401.2023987140432 0.8424539698104835
18.25723567480506 397.52954908597485 0.8384675649875198
18.262463229758474 391.29545247096416 0.8319024334642408
18.26769078471189 386.2832140785719 0.8267728249407765
18.272918339665303 379.32161213351134 0.8196581237506823
18.278145894618717 372.9473346219054 0.8132015261560258
18.28337344957213 367.0634219681999 0.8070934135108562
18.288601004525546 365.3306477091628 0.8048345189819068
18.29382855947896 361.57960912052533 0.8005033479975414
18.299056114432375 357.8101942994979 0.795928272162713
18.30428366938579 352.5200803633068 0.7901187883517968
18.309511224339204 346.15029309755863 0.7833329396258195
18.314738779292618 339.37344068750076 0.7754161664403756
18.319966334246033 330.8876175463417 0.7664851732030147
18.325193889199447 324.58711913709044 0.759291148978346
18.33042144415286 317.36226324461364 0.7518155063391054
18.335648999106276 311.58993494470707 0.7448148708504676
18.34087655405969 306.6498843713404 0.7395397216311753
18.346104109013105 303.70815666366843 0.7358759790546683
18.35133166396652 304.8531329660127 0.7371660203222296
18.356559218919934 304.6821316195902 0.7372413743989843
18.361786773873348 302.6652792512021 0.7356471208389812
18.367014328826762 300.39348991666236 0.7323812916573491
18.372241883780177 297.7594015473468 0.7292889981928022
18.37746943873359 299.387279164861 0.7306745617321645
18.382696993687006 299.6686598657079 0.7315492997342755
18.38792454864042 305.3479816449458 0.7402446008882968
18.393152103593835 312.00397656867204 0.759450090694167
18.39837965854725 323.33713734725734 0.779657335288462
18.403607213500663 334.85067189797445 0.7986101592766157
18.408834768454078 352.7670617444692 0.8241313468616414
18.414062323407492 379.408000299809 0.8587947410899821
18.419289878360907 414.2329018870654 0.9015994526624876
18.42451743331432 450.9069806243315 0.943906020984658
18.429744988267736 481.5300579049307 0.9801285340026167
18.43497254322115 496.6293169379394 0.9985492508735916
18.440200098174564 497.21045207347527 1.002944473326103
18.44542765312798 488.4122080555407 0.9987012687658068
18.450655208081393 475.5153888724207 0.9885938353390937
18.455882763034808 454.83019063397813 0.9704404630286596
18.461110317988222 436.5621868058423 0.9539476729147779
18.466337872941637 419.3587831761666 0.9374056842378662
18.47156542789505 409.3564358986167 0.9297968563088015
18.476792982848465 398.05535602532984 0.9193506788311288
18.48202053780188 389.76326222226857 0.9123707288942545
18.487248092755294 383.58467133976296 0.9079784115083837
18.49247564770871 380.7768066168932 0.9067577177316861
18.497703202662123 376.1040455703685 0.9046649310595446
18.502930757615538 372.72749797528814 0.9023866693608347
18.508158312568952 364.05473504785795 0.8943507478605904
18.513385867522366 358.2501728656678 0.8896699663757319
18.51861342247578 355.5680603169528 0.8886073548645501
18.523840977429195 355.1298480114745 0.8915948971746223
18.52906853238261 355.8538005053008 0.8948818652485927
18.534296087336024 353.777761374594 0.8944553047530611
18.53952364228944 350.08798181245277 0.891822489932898
18.544751197242853 346.604128881777 0.8883019158135936
18.549978752196267 347.2393247560067 0.8911433875039884
18.555206307149682 350.62232113455013 0.8972248068851317
18.560433862103096 354.5477319960476 0.9046416329041864
18.56566141705651 358.7789846464901 0.9125772360730904
18.570888972009925 360.71023680564525 0.9168455835880951
18.57611652696334 366.5712808474083 0.9265795060158651
18.581344081916754 370.58248671178575 0.9339689247065087
18.58657163687017 377.235396518189 0.943818651669547
18.591799191823583 382.87801573055924 0.95289215431366
18.597026746776997 391.3455962229592 0.9650794744277814
18.60225430173041 398.36706884976957 0.9753878008132417
18.607481856683826 400.97247585073933 0.9810928543086187
18.61270941163724 400.4930477055501 0.9821919198741494
18.617936966590655 397.8482839530355 0.9808898265694003
18.62316452154407 396.30809675869375 0.9789601243114673
18.628392076497484 399.7673807997026 0.9641250722518238
18.633619631450898 393.5686173378887 0.9471028032289656
18.638847186404313 388.65054393915176 0.9340095298476471
18.644074741357727 383.603494431266 0.9225798384853191
18.64930229631114 379.64292662585007 0.9145442280892522
18.654529851264556 370.6779171806169 0.8992594476109206
18.65975740621797 373.82757016828646 0.9004279053431162
18.664984961171385 379.5808654672124 0.9038048969171409
18.6702125161248 383.77321738802414 0.9049960997101444
18.675440071078214 390.0815397884467 0.9098054498626262
18.680667626031628 391.55281997455467 0.9078736163746965
18.685895180985042 392.9729877131607 0.9068009425181626
18.691122735938457 396.025896841896 0.9083722131922936
18.69635029089187 396.1241471675702 0.9061146552325199
18.701577845845286 397.00804173520527 0.9060483814255661
18.7068054007987 393.56715890584724 0.9006664907401226
18.712032955752115 387.25737237200264 0.8920648492250413
18.71726051070553 380.72618225307633 0.8831533271747478
18.722488065658943 371.5997902931013 0.8710809814539902
18.727715620612358 362.58590085288733 0.8590601138207375
18.732943175565772 357.6100763440245 0.851690623002447
18.738170730519187 353.4163502223108 0.8454314813791216
18.7433982854726 351.6400000591333 0.8429737719940639
18.748625840426016 346.63268871643754 0.8358333332555626
18.75385339537943 338.7550197925094 0.8249224853732249
18.759080950332844 333.4609526675902 0.8176720362590276
18.76430850528626 329.4107547654989 0.8114394931464236
18.769536060239673 326.2323952109655 0.8071569434469278
18.774763615193088 325.15125811514713 0.8051248201911614
18.779991170146502 321.21518887631385 0.7985499941373927
18.785218725099917 316.5059603821396 0.7918751354499234
18.79044628005333 314.68615737326985 0.788709787616036
18.795673835006745 313.82951436752256 0.7865777975469914
18.80090138996016 309.4112209824244 0.7803727039263318
18.806128944913574 305.6245801415118 0.7737607710719112
18.81135649986699 302.3502178036619 0.7689659535309501
18.816584054820403 303.27848574089955 0.7705420245153082
18.821811609773818 304.4284965704182 0.7722281319459979
18.827039164727232 307.02358266386386 0.7756222703641988
18.832266719680646 306.06394981043127 0.7744058767163727
18.83749427463406 301.54206185653004 0.7677501145841723
18.842721829587475 296.04082791122585 0.760624752141308
18.84794938454089 293.94182202001764 0.757850537590431
18.853176939494304 295.210131733838 0.7590720398196849
18.85840449444772 295.5122000530723 0.7585922238739535
18.863632049401133 294.49232816766937 0.7566775971794191
18.868859604354547 294.36257266092946 0.7571261489469289
18.87408715930796 294.03335431741095 0.7560134574951162
18.879314714261376 290.73121126649653 0.750335371949567
18.88454226921479 287.0426246892655 0.7453643008456948
18.889769824168205 284.007663448097 0.7407380206240282
18.89499737912162 282.57623230925947 0.7399743340850946
18.900224934075034 281.0636836695821 0.7383102713487475
18.90545248902845 278.1173631754074 0.734804245324918
18.910680043981863 276.01856609596734 0.7324260447122815
18.915907598935277 276.71629281048416 0.7330468888114076
18.92113515388869 279.5905829504964 0.737674815874267
18.926362708842106 282.9347519715866 0.7405229813292126
18.93159026379552 282.7808011817212 0.7384460651849266
18.936817818748935 279.4147015098907 0.7341186606609782
18.94204537370235 278.0144100332111 0.7314792416182255
18.947272928655764 278.9466224990721 0.7323775420909673
18.952500483609178 282.8128957087421 0.7362461909137433
18.957728038562593 283.69977707984737 0.7377271194189967
18.962955593516007 280.9037388908095 0.7345170984008013
18.96818314846942 278.88064894171157 0.7314236644397932
18.973410703422836 279.8107010087646 0.7319156758367945
18.97863825837625 281.06170383824787 0.7332796790075118
18.983865813329665 281.4027192509744 0.7344250053549201
18.98909336828308 281.0202863773203 0.7336041532221176
18.994320923236494 281.4043500000157 0.7329974665006989
18.999548478189908 285.7310413741723 0.7374130379962209
19.004776033143322 285.65460049247156 0.7366534328851096
19.010003588096737 286.4670552210354 0.7372628302453172
19.01523114305015 286.9385887507522 0.7387072258038274
19.020458698003566 285.0808785001387 0.7366585401688808
19.02568625295698 284.59093133347875 0.7358334185601035
19.030913807910395 283.3249293716366 0.7339228211370704
19.03614136286381 285.66966708228233 0.7360257668753456
19.041368917817223 287.4548118863875 0.7378968947411457
19.046596472770638 289.84183438195686 0.7405249102647569
19.051824027724052 290.0567987349909 0.7403324050691266
19.057051582677467 289.806599361609 0.738999994839708
19.06227913763088 288.46037561023456 0.7364004419192774
19.067506692584296 289.70339888837856 0.7376562698198923
19.07273424753771 289.0721388745093 0.7359720604796349
19.077961802491124 292.8353251555674 0.7408373884997655
19.08318935744454 295.1988263208542 0.7435882864828596
19.088416912397953 296.16544207800104 0.7444112570412346
19.093644467351368 296.6224649654762 0.7457964350948205
19.098872022304782 298.65283494577204 0.7490094696032185
19.104099577258197 300.21585042488255 0.7515104499288933
19.10932713221161 302.60603876111236 0.753342714700027
19.114554687165025 305.08098689817314 0.7549211665068332
19.11978224211844 306.8454815550024 0.7561835501871844
19.125009797071854 309.9741652590091 0.7587635045749673
19.13023735202527 312.1089649996947 0.7617270598893471
19.135464906978683 313.1624702554615 0.7637143280600102
19.140692461932098 314.2863032075553 0.7652794068045008
19.145920016885512 312.8563543352428 0.7637486475962263
19.151147571838926 310.811126319799 0.7601889784926616
19.15637512679234 310.379743020655 0.759062067296204
19.161602681745755 311.35488632276855 0.7607121927011665
19.16683023669917 311.0410623716943 0.7598196414127407
19.172057791652584 309.4900179788622 0.7587674483579387
19.177285346606 308.5730900424326 0.7572252420748012
19.182512901559413 306.79006129935726 0.7539585708177308
19.187740456512827 306.0887787859258 0.7532689643986062
19.19296801146624 304.97390538291825 0.7512779920454871
19.198195566419656 299.58629940927045 0.7446143745891822
19.20342312137307 298.00176711965935 0.7427799750198296
19.208650676326485 297.0787112536324 0.741276140635861
19.2138782312799 299.34739829713044 0.7442928636528181
19.219105786233314 301.44053563857113 0.7469640153416235
19.22433334118673 301.322589925279 0.7467954162521473
19.229560896140143 301.22159344207665 0.7472683118638349
19.234788451093557 301.15634755183106 0.7470379621388253
19.24001600604697 300.8646359942014 0.7464736741166605
19.245243561000386 299.96281426060506 0.7450841935233183
19.2504711159538 299.22339201011124 0.7444582424769455
19.255698670907215 297.9702662396604 0.7442376138081456
19.26092622586063 295.2535244496326 0.7415860450247079
19.266153780814044 294.0849299851801 0.7395411255660573
19.271381335767458 293.3656205740716 0.7378633904067241
19.276608890720873 292.7924892281818 0.7356017345854616
19.281836445674287 296.4929085220073 0.7404497057355638
19.2870640006277 299.7557853001809 0.7446102314657419
19.292291555581116 300.407845556435 0.744462267659246
19.29751911053453 299.72857860895846 0.7440702443731583
19.302746665487945 299.47629976563053 0.7426297640024148
19.30797422044136 303.3050578633776 0.7479719823432338
19.313201775394774 306.82968872985873 0.7525132773466574
19.318429330348188 307.695685612872 0.7539910060577526
19.323656885301602 306.42156866915786 0.7522169174453439
19.328884440255017 307.3424509565137 0.7523075342416841
19.33411199520843 309.0269300534148 0.7537838608939759
19.339339550161846 309.7961756213195 0.7553401587417499
19.34456710511526 311.2962331790583 0.7557606535424883
19.349794660068675 316.28007164033625 0.7611465025353082
19.35502221502209 322.88286672443 0.7681915138522991
19.360249769975503 332.0122935195395 0.7789934889948519
19.365477324928918 340.33269012179034 0.7895278759632318
19.370704879882332 346.4448522106221 0.7960346903569724
19.375932434835747 354.30859720850316 0.8055210658434488
19.38115998978916 361.14153678223926 0.8132233314294041
19.386387544742576 367.2961357581393 0.8186973686451732
19.39161509969599 373.0109702364682 0.8247695793679041
19.396842654649404 375.72708972965944 0.8270920261796617
19.40207020960282 381.5946692014724 0.8331259861084536
19.407297764556233 380.3506902362633 0.8320273326073823
19.412525319509648 377.7225711391297 0.8289013605891091
19.417752874463062 374.8959031197786 0.8263558505306936
19.422980429416477 371.66594021222295 0.8232717912081012
19.42820798436989 369.3111643238765 0.8202207672182047
19.433435539323305 363.4942860545751 0.8139606899649419
19.43866309427672 356.3823530918699 0.8051702913470917
19.443890649230134 352.5659739059517 0.8006857644089062
19.44911820418355 354.03376512727897 0.8026857688969224
19.454345759136963 352.7827445019201 0.8011349591339187
19.459573314090377 353.7440168127265 0.802703709003841
19.464800869043792 348.83167417802224 0.7969263969144184
19.470028423997206 346.76109916826863 0.7948034226309785
19.47525597895062 345.8340490315804 0.7939635807569622
19.480483533904035 343.86646927144125 0.7916657093375193
19.48571108885745 343.6826486672095 0.7912803616832316
19.490938643810864 346.7011727981536 0.7941575084033756
19.49616619876428 347.19895747845544 0.7943788256950477
19.501393753717693 345.2805615064465 0.7921650848035499
19.506621308671107 340.51634405535657 0.786638044445706
19.51184886362452 336.4482358701482 0.7818272999862583
19.517076418577936 336.10273767866 0.7819483325316146
19.52230397353135 337.16420643653527 0.7826397116752865
19.527531528484765 341.0569848247817 0.786916998443948
19.53275908343818 341.1014374330261 0.7865193596912937
19.537986638391594 339.92032939948115 0.7846893841632393
19.54321419334501 337.3129065990769 0.7822762819358228
19.548441748298423 338.5147935672963 0.7839840443120392
19.553669303251837 339.7978335319687 0.7855335469290948
19.55889685820525 343.8788966329188 0.7902360673526723
19.564124413158666 347.09943518557213 0.793245346505125
19.56935196811208 349.84388799833886 0.7963170455471791
19.574579523065495 353.2236519323744 0.7999364270354727
19.57980707801891 357.13726658464554 0.8045390248270645
19.585034632972324 360.75949113108663 0.8089064038555469
19.590262187925738 366.04282346440795 0.8144302329120838
19.595489742879153 367.9046294448487 0.8161219744141084
19.600717297832567 374.18903017034364 0.8224299615318517
19.60594485278598 379.0118199131124 0.827489713783449
19.611172407739396 383.0345193460902 0.8317178543570277
19.61639996269281 385.8363204983685 0.8344638404376412
19.621627517646225 390.04912150483324 0.8394609179311108
19.62685507259964 391.49191764018104 0.8411994793274542
19.632082627553054 392.84849169483533 0.8425049009883054
19.637310182506468 390.9127425107716 0.8399089184201799
19.642537737459882 391.81387158477196 0.8406646075864792
19.647765292413297 393.6364616207956 0.8426011255399062
19.65299284736671 395.943798036512 0.8457586884601709
19.658220402320126 391.9908923558624 0.8415896062697586
19.66344795727354 388.6236453407908 0.8378428291551668
19.668675512226955 388.12719777479475 0.8370010863456926
19.67390306718037 387.62027685181596 0.8358240424071737
19.679130622133783 385.65036395685877 0.8336746096938176
19.684358177087198 378.13917415417274 0.8256543067960996
19.689585732040612 378.51768878697993 0.8259575349787087
19.694813286994027 379.59460229588257 0.8272342321770589
19.70004084194744 380.5481587647311 0.8279094738424135
19.705268396900856 378.73045896345565 0.8259147819898801
19.71049595185427 379.0969127057993 0.8267859007519973
19.715723506807684 376.17953032678963 0.8233816601862929
19.7209510617611 372.8612985841887 0.8198124489481748
19.726178616714513 368.99831228666324 0.8149470934533393
19.731406171667928 371.55416848488966 0.8179785042975506
19.736633726621342 369.3975571228359 0.8160151868713497
19.741861281574757 365.5764768810469 0.811892148744468
19.74708883652817 363.42380782357213 0.8096858031333045
19.752316391481585 363.7071956206723 0.8099503973873293
19.757543946435 363.10344523506865 0.8094009611249088
19.762771501388414 359.68138116946625 0.8056958464565259
19.76799905634183 352.07808238238016 0.7974296402143494
19.773226611295243 348.9752232670769 0.7938302994804393
19.778454166248657 345.76246247179375 0.7899186471510736
19.783681721202072 343.18091287062373 0.7869454096029849
19.788909276155486 340.8360607691027 0.7845725427832942
19.7941368311089 336.78389271621694 0.7792996749462572
19.799364386062315 333.498601097308 0.7746776149276369
19.80459194101573 330.5896385547228 0.7722112761142276
19.809819495969144 329.53018515508563 0.7713958751599261
19.81504705092256 328.55652914165086 0.7710592814452295
19.820274605875973 326.68347916199014 0.7687142727607768
19.825502160829387 324.41791483134745 0.7652508260190023
19.8307297157828 323.1079979835973 0.763819617121608
19.835957270736216 319.6553590451217 0.7594343548480776
19.84118482568963 317.40050663151607 0.7565502110519168
19.846412380643045 313.1595485320002 0.7522165548030645
19.85163993559646 311.7915242041333 0.7500147074139757
19.856867490549874 312.3010029163174 0.7515626393219625
19.86209504550329 312.3217697837248 0.7521762903999119
19.867322600456703 311.9562206857375 0.7514156579460005
19.872550155410117 315.2452003561561 0.7548487140015047
19.87777771036353 315.7618947520131 0.7544363307386315
19.883005265316946 315.45956121018054 0.7539336285768938
19.88823282027036 310.63004326455336 0.7485979903069527
19.893460375223775 308.1638333356146 0.7462498603084912
19.89868793017719 305.8897992150848 0.7443461133444169
19.903915485130604 307.08301273748134 0.7452047004446941
19.909143040084018 306.9485949155128 0.7443274679814104
19.914370595037433 310.18746924967826 0.7476579039091519
19.919598149990847 309.85585182800077 0.7464740797094302
19.92482570494426 312.3389627433556 0.7498874685191058
19.930053259897676 315.3414290622134 0.7535921372225615
19.93528081485109 315.96955098151153 0.7543523185545556
19.940508369804505 316.33471178958774 0.7547259190623332
19.94573592475792 313.3236816389988 0.7500077804744948
19.950963479711334 312.4239888645743 0.7490837997782238
19.956191034664748 312.4640637388973 0.7492709224645447
19.961418589618162 314.36388929792037 0.7515067363779792
19.966646144571577 316.46887762270916 0.7547759501769357
19.97187369952499 320.3077864240878 0.7590227650965176
19.977101254478406 323.43095592138764 0.7618771899716417
19.98232880943182 326.8825549228152 0.7653259228796768
19.987556364385235 328.96280617161773 0.7672913358950352
19.99278391933865 337.0212978224368 0.7768503899490757
19.998011474292063 345.9547158575482 0.7869434888187533
20.003239029245478 357.4612222140668 0.7997021980328445
20.008466584198892 369.677799676327 0.8135446035857222
20.013694139152307 387.86719540294996 0.832755272132352
20.01892169410572 412.2045265019573 0.8582487059535575
20.024149249059136 433.2527845345719 0.8795280628748621
20.02937680401255 445.06065185206427 0.8911358213891012
20.034604358965964 444.09886279896216 0.8903594644793063
20.03983191391938 437.85080574573084 0.8839724261012667
20.045059468872793 424.4404943433022 0.870409991522802
20.050287023826208 412.48767453628244 0.8581744732985718
20.055514578779622 397.8050978688153 0.8424210606049185
20.060742133733036 389.9689134609547 0.8344220668390918
20.06596968868645 385.3569388901097 0.8296711565584463
20.071197243639865 382.74764184787205 0.8270039945133241
20.07642479859328 381.0883921186693 0.825370148395625
20.081652353546694 385.33919750925025 0.8298001046296759
20.08687990850011 390.37398382865746 0.8349702018609387
20.092107463453523 398.34440119335807 0.8436288908390959
20.097335018406937 407.38274027757024 0.8525567502674488
20.102562573360352 420.28687270022016 0.8659713921127691
20.107790128313766 429.5734104202845 0.874809306870174
20.11301768326718 433.19802954767914 0.8785951879745063
20.118245238220595 428.2014394519941 0.87369198353129
20.12347279317401 417.19894008600073 0.8625456851932858
20.128700348127424 404.04013952039827 0.8496891972594712
20.13392790308084 391.8620107147103 0.8373793138868796
20.139155458034253 379.0528355414916 0.8233943710679037
20.144383012987667 370.27375850240134 0.8131838802450472
20.14961056794108 360.73252095025674 0.8019061281740815
20.154838122894496 350.9614505871949 0.7905752775872831
20.16006567784791 344.3932700962528 0.783043948605297
20.165293232801325 338.70998030657324 0.7767518471486562
20.17052078775474 333.7896680689149 0.7721723630440798
20.175748342708154 330.6288191726137 0.7688594783426952
20.18097589766157 329.9034761230624 0.7681488731870836
20.186203452614983 331.5611620669322 0.7698182124606628
20.191431007568397 328.959856940927 0.7665811049728649
20.19665856252181 323.77484647166995 0.7606602289409115
20.201886117475226 322.4775859529011 0.7588670117118119
20.20711367242864 324.7991077643093 0.761442501943204
20.212341227382055 327.88973109768455 0.7651037415943028
20.21756878233547 330.80367175707624 0.7679156106564282
20.222796337288884 330.533278537939 0.7675104621390288
20.228023892242298 332.13710518136827 0.7699308924302916
20.233251447195713 333.4768383726629 0.7714604699719765
20.238479002149127 332.5430361672986 0.7708066461608979
20.24370655710254 335.13541538121876 0.7731372692697756
20.248934112055956 340.0855436570563 0.7785016279403856
20.25416166700937 345.84444314222196 0.7849285545070128
20.259389221962785 350.4800902269541 0.7897795051710848
20.2646167769162 351.60224259544515 0.7914777446454354
20.269844331869614 349.0260128184017 0.789170852070602
20.275071886823028 346.69961450342765 0.7868169878265238
20.280299441776442 339.2160879464133 0.7778898645897385
20.285526996729857 336.0254421953916 0.7737242145239972
20.29075455168327 333.30265734465087 0.770802790263623
20.295982106636686 335.52941957013184 0.7735977495897427
20.3012096615901 338.8897353983037 0.7773469282488583
20.306437216543515 338.31369932043424 0.7771756654033443
20.31166477149693 338.26126693258874 0.7777175913752298
20.316892326450343 335.7281812424601 0.7743947928435408
20.322119881403758 329.4862213659093 0.7671826058317
20.327347436357172 325.58696293686137 0.7626928367167763
20.332574991310587 321.5469490500768 0.7577090069270171
20.337802546264 321.9609979924973 0.7587260636436167
20.343030101217416 320.2811242032125 0.7565572413336967
20.34825765617083 318.7891217850716 0.7544437454447289
20.353485211124244 312.7178060615665 0.7470774422798346
20.35871276607766 308.1425787170511 0.7413936164545286
20.363940321031073 307.745813521062 0.7411988245318265
20.369167875984488 305.79089065222405 0.7394261943246476
20.374395430937902 305.37629225466935 0.7387534922178084
20.379622985891316 302.95778809211595 0.7357294794902791
20.38485054084473 300.4356245075666 0.7323456966693679
20.390078095798145 299.8607566266566 0.7326720664580206
20.39530565075156 300.7097122407063 0.7334601257321807
20.400533205704974 303.6082775649878 0.7367242885907319
20.40576076065839 305.2583159697099 0.7382444796919199
20.410988315611803 303.8194110812626 0.736424818208753
20.416215870565217 302.3932614678497 0.7353161350102584
20.421443425518632 302.3902336847899 0.7350739648432325
20.426670980472046 302.7310291480133 0.7358597719185183
20.43189853542546 305.4289372138283 0.7389819850243192
20.437126090378875 306.17886258843083 0.7400049723095641
20.44235364533229 305.9998256764387 0.7399659980830453
20.447581200285704 306.514281105259 0.7399558334042613
20.45280875523912 309.34673309750275 0.742712545905787
20.458036310192533 311.30932844181535 0.7453609229280102
20.463263865145947 311.86902010495135 0.7451798033473315
20.46849142009936 310.27351976601284 0.7437223831250805
20.473718975052776 308.3577460590007 0.7418662736170225
20.47894653000619 310.2115170691478 0.7442094224094851
20.484174084959605 313.2053774367754 0.7484178997956877
20.48940163991302 318.68822035827793 0.7541992817867909
20.494629194866434 317.4992059291407 0.7526393273953856
20.49985674981985 317.17629130446016 0.7520884613965374
20.505084304773263 313.0672920602219 0.7464401985817396
20.510311859726677 310.2912553455275 0.7428800463170601
20.51553941468009 308.7598458004742 0.7401791019244824
20.520766969633506 307.93862340116556 0.7390352852282572
20.52599452458692 308.4538966928935 0.7403129549738031
20.531222079540335 311.47669831240694 0.7441490346018452
20.53644963449375 314.5578470456322 0.7489431698661718
20.541677189447164 312.14805049304266 0.7461040441276425
20.546904744400578 309.4380825504202 0.7424555730819202
20.552132299353993 311.27308456400715 0.7444277508946677
20.557359854307407 314.6477965466341 0.7476908481144265
20.56258740926082 317.01424940907737 0.7508577160383723
20.567814964214236 316.69704772110305 0.7511304630937535
20.57304251916765 313.2819677902998 0.7469057803652914
20.578270074121065 314.6670919416454 0.748609854443795
20.58349762907448 315.5864441864105 0.7487710627626175
20.588725184027894 319.1049717138474 0.7532085180532213
20.593952738981308 321.42944303564656 0.7564652664140797
20.599180293934722 323.0700889074354 0.7577001674054608
20.604407848888137 322.93737281813003 0.7576089262886381
20.60963540384155 323.8158061692431 0.7578681310860429
20.614862958794966 322.19955565186496 0.7558870314916347
20.62009051374838 322.14830700147445 0.7566900260469918
20.625318068701795 319.31578415938884 0.7523710708134201
20.63054562365521 317.2390491190255 0.7504608227731193
20.635773178608623 313.6312020862582 0.7461446765869938
20.641000733562038 313.11472082959506 0.7461134929038715
20.646228288515452 310.05597489616275 0.7424831184207892
20.651455843468867 309.91817904539187 0.7416025524121062
20.65668339842228 306.3147989109519 0.7375138732028776
20.661910953375695 306.4905223279825 0.7377776065583225
20.66713850832911 305.66376660123024 0.7366270611510092
20.672366063282524 305.8827310974502 0.7369853155963528
20.67759361823594 303.7022402071575 0.7342169249717719
20.682821173189353 302.03782583322135 0.7327557928050538
20.688048728142768 300.0218218320851 0.7308268957441165
20.693276283096182 299.60801335613525 0.7303718585568962
20.698503838049596 300.29841411379476 0.7311196785174346
20.70373139300301 302.62720213151135 0.7329631487510307
20.708958947956425 304.13484668325765 0.7345070452356636
20.71418650290984 305.89209078853764 0.7365220648916256
20.719414057863254 303.5494981291164 0.7329661977455144
20.72464161281667 304.3662312040125 0.7342127831044417
20.729869167770083 302.71666247180457 0.7324148260584725
20.735096722723497 303.4452168220589 0.7346922583048426
20.740324277676912 303.21046507320847 0.7355687269881731
20.745551832630326 302.0688162625279 0.7338666271802444
20.75077938758374 299.91677738196336 0.7306852306188494
20.756006942537155 300.2737627627561 0.730223863117311
20.76123449749057 302.4380837967792 0.7322371699177344
20.766462052443984 302.59983037557237 0.7325740977592631
20.7716896073974 303.93321835381704 0.73450380724694
20.776917162350813 308.08649394260755 0.7396884203183692
20.782144717304227 308.5503083053361 0.7402596732799418
20.78737227225764 310.7993497069873 0.7428776935540771
20.792599827211056 310.9019889216053 0.7426839448395435
20.79782738216447 315.1735939997406 0.7470614227677963
20.803054937117885 321.7410186887922 0.7542276717477515
20.8082824920713 326.87062922815903 0.7598767612327925
20.813510047024714 331.70892000547263 0.7651989779839532
20.81873760197813 333.1085755080804 0.7668506819377685
20.823965156931543 337.1515259536599 0.771795486397066
20.829192711884957 342.1660121735646 0.7769819468084015
20.83442026683837 347.4740715392388 0.7826417369289648
20.839647821791786 350.99927618632023 0.7864105589581517
20.8448753767452 352.635704730474 0.7889120843399325
20.850102931698615 352.4613868662427 0.7889616244135601
20.85533048665203 352.14079545250235 0.7892003888727858
20.860558041605444 349.1719778491151 0.7859499997649938
20.865785596558858 348.23001689158286 0.7844327523212721
20.871013151512273 343.7317926416461 0.7787381367982121
20.876240706465687 341.12007641019443 0.7756298733345612
20.8814682614191 341.59839024210004 0.7765473074430611
20.886695816372516 342.0593453965182 0.7774327480336231
20.89192337132593 343.0110955956103 0.7781331414981139
20.897150926279345 338.15114504427913 0.7725109197477956
20.90237848123276 332.90310977653576 0.766059933741339
20.907606036186174 329.5384076249504 0.7621926642008889
20.912833591139588 334.68746804266056 0.7685682402992082
20.918061146093002 335.5030710087615 0.7697685618029911
20.923288701046417 335.0472961371743 0.7697965372494244
20.92851625599983 330.962370387659 0.7652631965150741
20.933743810953246 326.9912382103109 0.7605945716381693
20.93897136590666 325.98506339548516 0.7584871765237258
20.944198920860075 325.7863698214731 0.7580599939543299
20.94942647581349 328.42152750565873 0.7611037286311715
20.954654030766903 332.59143834572154 0.7666938186864503
20.959881585720318 333.26597993526855 0.7671321876357057
20.965109140673732 333.31800529910817 0.7667189924340194
20.970336695627147 331.5441389240382 0.7649062009891738
20.97556425058056 331.01267250027144 0.7638821011943039
20.980791805533975 333.6069433416303 0.7670990747090922
20.98601936048739 333.7385860599832 0.767276224727922
20.991246915440804 331.31592936785654 0.7645833643297617
20.99647447039422 326.0497584348854 0.7583405580532647
21.001702025347633 323.3507328526473 0.7559060225421484
21.006929580301048 323.5642529383689 0.7561516223923223
21.012157135254462 323.25225010625803 0.7555281996727176
21.017384690207876 321.3638789638085 0.7527844869697674
21.02261224516129 319.1401668191586 0.749850446563586
21.027839800114705 319.88607015644544 0.7512170992330421
21.03306735506812 319.6831790848096 0.7503008991184683
21.038294910021534 319.7368490317899 0.7507172237476575
21.04352246497495 318.63365938086946 0.7495255924780185
21.048750019928363 316.8646334258607 0.747934936719736
21.053977574881777 314.13933261265134 0.7445683121043299
21.059205129835192 313.30057547242023 0.7428741729371938
21.064432684788606 315.1632995577997 0.7449653824630569
21.06966023974202 314.0256924219168 0.7435604724502473
21.074887794695435 312.97921093522945 0.7422410406609473
21.08011534964885 307.14444277633976 0.735695285702717
21.085342904602264 303.0402789108026 0.7302142379038555
21.09057045955568 298.69611791773724 0.7253958729664928
21.095798014509093 296.7576697644527 0.7228894538726993
21.101025569462507 292.87806751671195 0.7178116407872811
21.10625312441592 290.2498241896401 0.7137785105398032
21.111480679369336 290.24937642508723 0.7133867038298448
21.11670823432275 290.4274418640208 0.7145757877224868
21.121935789276165 289.3706370174784 0.714327615645049
21.12716334422958 285.64620196363995 0.7092266649861528
21.132390899182994 285.48503662317705 0.7092963179823414
21.13761845413641 286.58191626990714 0.7094556660233984
21.142846009089823 285.1774020191967 0.7075736546962732
21.148073564043237 283.3285856690686 0.7043407162144054
21.15330111899665 282.0898370971567 0.7018653832287012
21.158528673950066 281.83550499780733 0.7018316412719344
21.16375622890348 282.75524527069473 0.7032414773977994
21.168983783856895 285.228422178251 0.7073240183694429
21.17421133881031 286.44940223384606 0.7090910528224874
21.179438893763724 283.9347820740829 0.7053849804402426
21.184666448717138 280.2472876813831 0.7005244280411661
21.189894003670553 276.0222547496287 0.6947894612383572
21.195121558623967 275.2620405147731 0.6940623473874017
21.20034911357738 278.20824671944325 0.6971307885691301
21.205576668530796 279.8760707648406 0.6979278352970515
21.21080422348421 281.13035247237576 0.698921469360181
21.216031778437625 280.65354235251647 0.6988998773976844
21.22125933339104 280.8483226564098 0.6990830367406319
21.226486888344454 280.1931691779746 0.6986343931327429
21.231714443297868 281.2993805361843 0.699328397217901
21.236941998251282 280.6015024125882 0.698473244941926
21.242169553204697 279.27070277450997 0.6969170732364708
21.24739710815811 278.77163533734154 0.6957932995339963
21.252624663111526 277.8354008404566 0.6948008485627302
21.25785221806494 278.93146453147665 0.6949122766227996
21.263079773018355 279.0074837320686 0.6944283470381208
21.26830732797177 278.65198912657564 0.6950949039201233
21.273534882925183 277.12819025572304 0.6924562605810697
21.278762437878598 276.4408128416586 0.6919958292876319
21.283989992832012 277.99282555701757 0.7018031292080786
21.289217547785427 279.7567167742065 0.71501291969424
21.29444510273884 281.41980724897786 0.7232349311256254
21.299672657692255 279.00260110509083 0.7240630203633289
21.30490021264567 280.7818717726927 0.7306960514648466
21.310127767599084 283.8228294778613 0.7384649679946451
21.3153553225525 284.88574084931975 0.743113612603677
21.320582877505913 287.5735300619966 0.7504658056102512
21.325810432459328 287.38185721930785 0.7534850681516767
21.331037987412742 288.01763712963015 0.7578934890176432
21.336265542366156 287.7309521384305 0.7602024477307653
21.34149309731957 282.5026862581644 0.7551749449832948
21.346720652272985 281.2217736813671 0.7563211779967987
21.3519482072264 279.480703026507 0.7567702146675795
21.357175762179814 282.6291051055308 0.7632726448193339
21.36240331713323 283.1126933437658 0.7664316195883915
21.367630872086643 282.5295043742259 0.7675227667615403
21.372858427040057 281.7500187095185 0.7687091235497098
21.378085981993472 284.4388598941239 0.7750180587564427
21.383313536946886 286.649995895141 0.7801716571309558
21.3885410919003 291.80717712399945 0.7897160508121788
21.393768646853715 294.7130624886164 0.7952131218710456
21.39899620180713 294.7781887171906 0.797810268654386
21.404223756760544 293.6453493658451 0.7981725712435079
21.40945131171396 291.37115585029346 0.7972358458951071
21.414678866667373 294.63864672633605 0.8031209039232821
21.419906421620787 295.7776824183665 0.806356093208772
21.4251339765742 295.02254538214106 0.8064135462029595
21.430361531527616 293.7090949439331 0.8061778582577048
21.43558908648103 293.5520985626795 0.8073466799685465
21.440816641434445 295.4808657099205 0.8128104299171728
21.44604419638786 298.17201469072063 0.818695677230847
21.451271751341274 301.64129023707824 0.825256707459786
21.45649930629469 307.1985262814634 0.8340587620475255
21.461726861248103 308.1737022560746 0.8372228755874807
21.466954416201517 308.8993725242822 0.8401681067948218
21.47218197115493 302.7010178986421 0.832613491157214
21.477409526108346 300.0116682798429 0.8304315494508758
21.48263708106176 298.19023341119004 0.8307801311044234
21.487864636015175 302.7935014997106 0.8393586428205658
21.49309219096859 303.009479641189 0.8430649112966095
21.498319745922004 302.5127565527818 0.8440056399402555
21.503547300875418 297.7241916260154 0.8404380186816677
21.508774855828833 295.7011637568467 0.8360787301862493
21.514002410782247 296.2667830179385 0.8183011015088996
21.51922996573566 295.50719141738665 0.8083704816332246
21.524457520689076 291.8924397090385 0.7956665539899684
21.52968507564249 290.9826161016377 0.7904725275385297
21.534912630595905 289.6885163757552 0.784355988885383
21.54014018554932 293.1350353403278 0.7856654107345123
21.545367740502734 296.9209041625589 0.788051359464317
21.550595295456148 293.0304852532325 0.7797625190366487
21.555822850409562 292.9821935045812 0.7780438379216149
21.561050405362977 290.98429404009966 0.7733136304347128
21.56627796031639 295.3720723277723 0.7772276411838283
21.571505515269806 296.25415410895005 0.7772688527329511
21.57673307022322 296.16363721041074 0.775499926526449
21.581960625176634 296.7491581204056 0.7744895965783252
21.58718818013005 294.75219307980154 0.7705488868243179
21.592415735083463 293.6183790828813 0.7674163931333793
21.597643290036878 294.52519307189186 0.7680786243100629
21.602870844990292 294.1818322520791 0.7659320616363823
21.608098399943707 297.43662386471306 0.7681468324124402
21.61332595489712 297.43727072032283 0.7658772976203373
21.618553509850535 295.0771328509397 0.7611283689970585
21.62378106480395 294.6920323651317 0.7606632938639845
21.629008619757364 294.65519334667187 0.760520844769242
21.63423617471078 296.848726584817 0.762790791820504
21.639463729664193 297.1823363129886 0.7628940494895811
21.644691284617608 298.72879859714476 0.7633722662429869
21.649918839571022 300.52091776159233 0.7645298486390283
21.655146394524436 301.4774791939423 0.7644711585979189
21.66037394947785 300.56690206763756 0.7623508349628277
21.665601504431265 300.8889885403996 0.762276606833252
21.67082905938468 305.9421000582193 0.7681334002332786
21.676056614338094 311.79947304114853 0.7742581896433537
21.68128416929151 310.94620374981133 0.7723703615665918
21.686511724244923 311.05945942008765 0.7713306404790519
21.691739279198337 311.54129222760116 0.7720195207989323
21.696966834151752 316.7034956812521 0.7772747082843865
21.702194389105166 317.5650566109497 0.7774748419911031
21.70742194405858 317.15336225145336 0.7760805672529192
21.712649499011995 316.56786320176076 0.7744563713057232
21.71787705396541 320.98816580283824 0.7797877225670242
21.723104608918824 323.9148545669291 0.7833062005923638
21.72833216387224 328.189685304068 0.7876701785579467
21.733559718825653 328.15303189530897 0.7873972580412264
21.738787273779067 332.4521309828265 0.79189141861925
21.74401482873248 333.15599445203986 0.7923608257676916
21.749242383685896 337.8392079834228 0.7984463872468698
21.75446993863931 338.752478246552 0.7991138290898766
21.759697493592725 342.1326463464626 0.803436086143245
21.76492504854614 342.21756955721867 0.8021919214353059
21.770152603499554 341.95403096431477 0.8020822163328392
21.77538015845297 342.8102959397388 0.8023779221944144
21.780607713406383 345.3113144469994 0.8053048396259129
21.785835268359797 349.06807267911904 0.8092666588147935
21.79106282331321 350.45346384090146 0.8105175526522749
21.796290378266626 353.8909069751374 0.8138250683962754
21.80151793322004 356.2902804325326 0.8160420671879008
21.806745488173455 358.49839054451564 0.8179094143809675
21.81197304312687 360.0069697633994 0.8193886296221423
21.817200598080284 362.96146641458466 0.8228112732329935
21.822428153033698 366.31406886409644 0.8265348423225057
21.827655707987113 365.61375186278434 0.8260642368100359
21.832883262940527 363.81034696499506 0.8239257630247487
21.83811081789394 360.6931805818711 0.8207165772541596
21.843338372847356 357.42687657101163 0.8172845584212346
21.84856592780077 353.68831942895736 0.8124515054800908
21.853793482754185 348.57225069593113 0.8062338576087117
21.8590210377076 342.4368532430098 0.7984369121427647
21.864248592661014 340.63711320873864 0.7967946793202165
21.869476147614428 339.3480366918984 0.7951774050896494
21.874703702567842 340.9653722897454 0.7965883577277686
21.879931257521257 342.36255449101816 0.7978654352102258
21.88515881247467 339.90500870301975 0.7944032910335453
21.890386367428086 338.01967306063176 0.7918500888062069
21.8956139223815 332.3534562164506 0.7848431229177448
21.900841477334914 331.43062547339656 0.7833658583888066
21.90606903228833 333.65131431028584 0.7863026439165346
21.911296587241743 336.8824832328275 0.7906120074171266
21.916524142195158 338.07835716941213 0.7915383202360803
21.921751697148572 337.07144372359403 0.7901887792821753
21.926979252101987 338.8442264468199 0.7916282683490548
21.9322068070554 340.2426343458999 0.7933647504332814
21.937434362008815 339.04417632413026 0.7919591582902593
21.94266191696223 336.69657955563065 0.7885274737562501
21.947889471915644 333.77849712950047 0.7846585770158007
21.95311702686906 335.206750319157 0.7859671631872145
21.958344581822473 334.35528160795826 0.7849893651907557
21.963572136775888 336.8215350962922 0.7878433231352191
21.968799691729302 338.0212651250621 0.7893667112234197
21.974027246682716 341.3023146024312 0.7928718622256857
21.97925480163613 343.0980961100607 0.7943308252113439
21.984482356589545 345.34640741117283 0.7968308299500197
21.98970991154296 344.20907754581145 0.7961269553517021
21.994937466496374 343.82724579866954 0.7953261518296748
22.00016502144979 340.0439610133167 0.790883133778458
22.005392576403203 340.47552710683 0.7904581795356238
22.010620131356617 336.9820687313363 0.78599338346389
22.015847686310032 341.2321425572175 0.7905797513085315
22.021075241263446 344.74038025185075 0.7948493606685959
22.02630279621686 349.6197768737227 0.8009388659694642
22.031530351170275 352.9471218416237 0.8038142613272571
22.03675790612369 356.98782905146015 0.8081534612328044
22.041985461077104 359.85092603325194 0.8111262243093713
22.04721301603052 366.2506533091776 0.8176772483767498
22.052440570983933 368.7966990314263 0.819937052795611
22.057668125937347 370.35875151557485 0.8210235603482544
22.06289568089076 370.5847977891272 0.8212164301437965
22.068123235844176 368.49308120275487 0.8192252585573269
22.07335079079759 363.337482014566 0.8137304854776807
22.078578345751005 360.6729380896404 0.8112841780886747
22.08380590070442 357.05777230923195 0.807280365888863
22.089033455657834 355.19852921444146 0.8047099698677566
22.09426101061125 355.5300358171308 0.8043277958148544
22.099488565564663 355.18538895634714 0.802950774833915
22.104716120518077 358.5366103061033 0.8064368811622091
22.10994367547149 356.6505030809946 0.8040922846799045
22.115171230424906 353.89781830386636 0.8010425314967861
22.12039878537832 349.55672116028234 0.7964123485434281
22.125626340331735 347.31470570012533 0.7936518374597054
22.13085389528515 345.10321373506514 0.7912656133968974
22.136081450238564 344.0492443522758 0.7900218222313377
22.141309005191978 341.92711330425925 0.7876719235139444
22.146536560145393 339.5581306287256 0.7849784329222979
22.151764115098807 339.44270127452194 0.7842696961688351
22.15699167005222 339.30923880155484 0.7841640266248402
22.162219225005636 338.39181188224967 0.7829485684583146
22.16744677995905 338.0731288554721 0.782870861571933
22.172674334912465 339.4461807733441 0.7846803629936201
22.17790188986588 345.84278985207595 0.7917358258379221
22.183129444819293 346.5247908652374 0.7934264579876976
22.188356999772708 344.1800834845514 0.7908069878320939
22.193584554726122 342.22553104697596 0.7883321300426748
22.198812109679537 342.0505318161982 0.787928928705412
22.20403966463295 344.51119770638473 0.7900152990962725
22.209267219586366 347.60022113376107 0.7935336370344452
22.21449477453978 344.69906986841914 0.7892961139102125
22.219722329493194 345.53160808067696 0.7897584124812644
22.22494988444661 341.86072052488885 0.7858332057319465
22.230177439400023 341.2698967646572 0.7845936123103096
22.235404994353438 338.51626198971366 0.7816496099367445
22.240632549306852 335.93309833206786 0.7782891261767468
22.245860104260267 333.0717719342062 0.7748790587867104
22.25108765921368 330.4144888714576 0.7721827350715165
22.256315214167095 326.4551881129298 0.7669006104433135
22.26154276912051 323.3596659728557 0.763460066623269
22.266770324073924 322.3964501978358 0.7619197257728768
22.27199787902734 323.7553721695812 0.7639845419458199
22.277225433980753 325.45491574426813 0.7672542832847498
22.282452988934168 322.56321604466393 0.764439407189465
22.287680543887582 315.0870717629104 0.7560131963061122
22.292908098840996 310.0000485525495 0.7487921679336842
22.29813565379441 307.9884008162775 0.7447221424045247
22.303363208747825 308.6515967894755 0.7462806256094869
22.30859076370124 307.63241764566163 0.7455647280119152
22.313818318654654 308.35608697085127 0.7466251559396788
22.31904587360807 308.3002637690855 0.7455144912932069
22.324273428561483 306.84552168708944 0.7430272339995214
22.329500983514897 304.81472271579736 0.7413419481253354
22.334728538468312 302.55538778979997 0.7381824403082895
22.339956093421726 299.98386654577894 0.7352900784081642
22.34518364837514 300.3752957027463 0.7351757134840752
22.350411203328555 300.4462972842859 0.7354015151238746
22.35563875828197 299.54721722313695 0.7347161321435264
22.360866313235384 297.8620599956205 0.7323636910777921
22.3660938681888 295.6869653461146 0.7305173645573746
22.371321423142213 294.5186614061164 0.7290226183929062
22.376548978095627 292.51226423761545 0.7263056546768328
22.38177653304904 292.647851183143 0.7273067564479273
22.387004088002456 292.2165539689837 0.7270655970395651
22.39223164295587 292.6684227782849 0.7277423924644059
22.397459197909285 289.8048558683308 0.7228258958537145
22.4026867528627 287.2007575995776 0.7200891269028482
22.407914307816114 282.33892924732163 0.7146485641039805
22.41314186276953 284.8922425379887 0.718703016534784
22.418369417722943 286.400820000583 0.7197813630476193
22.423596972676357 285.47991612977467 0.718193740206646
22.42882452762977 280.2345211554476 0.7100847656711132
22.434052082583186 278.9748963865209 0.7095377029960807
22.4392796375366 280.2903243111485 0.7109783484156182
22.444507192490015 282.11384485547933 0.7129910736920362
22.44973474744343 278.60984880759935 0.7095240610296019
22.454962302396844 277.3330932327306 0.7094717239235966
22.460189857350258 277.92890403596647 0.7107270906010705
22.465417412303673 277.9126630601129 0.7094556147457198
22.470644967257087 276.1310244450262 0.7067229155318021
22.4758725222105 278.0167807731806 0.709183201256115
22.481100077163916 279.11991612550247 0.7113982434411835
22.48632763211733 282.7039776133272 0.7154826102671324
22.491555187070745 280.13966438177596 0.7114464997245581
22.49678274202416 279.2053806019515 0.7101954650304022
22.502010296977573 277.5061377440949 0.7089022235451085
22.507237851930988 273.5948151261735 0.7031609008625981
22.512465406884402 271.92848235799335 0.7000494000103052
22.517692961837817 271.61139604816725 0.6988319047722985
22.52292051679123 271.2324535909181 0.6983691267220777
22.528148071744646 273.04526083242274 0.7019196882001615
22.53337562669806 271.35722012733976 0.6991838501434375
22.538603181651474 271.4995867232357 0.7004591020976414
22.54383073660489 269.64828726041367 0.696685933743835
22.549058291558303 271.5336674844119 0.6993511799023081
22.554285846511718 273.91808599778545 0.7025477678618394
22.559513401465132 277.90211634909735 0.7072979508963577
22.564740956418547 276.4192874286181 0.7062708130757637
22.56996851137196 274.88954452666536 0.702940007226587
22.575196066325375 274.653585030414 0.7033124099651421
22.58042362127879 272.2314359675895 0.699333135390294
22.585651176232204 271.40777645702593 0.6992148196053765
22.59087873118562 272.77189503386256 0.7009769421817305
22.596106286139033 274.1067315161307 0.7026157823249296
22.601333841092448 272.36847851507997 0.6999516443603762
22.606561396045862 271.0577525396965 0.6980569582066565
22.611788950999276 271.82774380238806 0.6983241350003918
22.61701650595269 276.9967799311916 0.7054433993253517
22.622244060906105 276.0091920235866 0.7039339124641641
22.62747161585952 273.4374949679076 0.7011857129061929
22.632699170812934 272.4829292004144 0.7010118083067938
22.63792672576635 271.8090502127365 0.7004055576158832
22.643154280719763 275.48362477559215 0.7053498682080733
22.648381835673177 277.79678186886264 0.7074240339165576
22.653609390626592 276.30490200887715 0.7051218538133764
22.658836945580006 273.7981198579842 0.7013328901414655
22.66406450053342 272.1654370289179 0.6998765127718092
22.669292055486835 273.57173414423363 0.7011024533494019
22.67451961044025 273.71727029699645 0.7016481393066896
22.679747165393664 275.7674571829412 0.7027277434553831
22.68497472034708 277.55381970599433 0.7042911557615006
22.690202275300493 278.996261760228 0.7046678824831908
22.695429830253907 278.2836963991084 0.7031928090363067
22.70065738520732 279.6772881905612 0.7054748355800347
22.705884940160736 280.2936903243389 0.7069606781794016
22.71111249511415 280.56668242878874 0.7085089001570818
22.716340050067565 282.1424598265636 0.7115691463219442
22.72156760502098 286.3429880243854 0.7160806788371963
22.726795159974394 287.0742352803798 0.7159296345366222
22.73202271492781 288.00464666984215 0.7148790856180351
22.737250269881223 284.16255939566594 0.7100598695144326
22.742477824834637 280.34304775383606 0.7053506577815718
22.74770537978805 277.7972434030619 0.7027677961504156
22.752932934741466 280.39267662840484 0.7056465076707401
22.75816048969488 285.86288072445126 0.7122812346116321
22.763388044648295 286.2532125063842 0.7131310014459218
22.76861559960171 287.5172276177204 0.7161610747253696
22.773843154555124 288.59288571791586 0.7181044754544474
22.779070709508538 290.1550122666336 0.7200462910936434
22.784298264461952 294.05165611116854 0.724924222283597
22.789525819415367 293.74144217754724 0.723729572406548
22.79475337436878 294.9154408801098 0.724171943738351
22.799980929322196 296.0328521732009 0.7245748949901433
22.80520848427561 297.58344833882245 0.7258888338399178
22.810436039229025 303.33465663459 0.7319653489439303
22.81566359418244 303.7274097249705 0.7326270821469979
22.820891149135853 305.0483759424883 0.7344404641350925
22.826118704089268 304.1782963179311 0.7332474160763282
22.831346259042682 306.26230408841366 0.7357414975553901
22.836573813996097 309.14960203071576 0.7390194944309301
22.84180136894951 314.2002950613897 0.7455624559949529
22.847028923902926 316.74199931445736 0.7479986770413318
22.85225647885634 317.85793874888685 0.7490331462721422
22.857484033809754 317.77660165104487 0.7487254383956768
22.86271158876317 317.6695523858354 0.7481528992591857
22.867939143716583 318.43327051377287 0.7494878170815642
22.873166698669998 322.6577286992555 0.7543885277090203
22.878394253623412 324.3871024656726 0.756510434730102
22.883621808576827 326.85258425385126 0.759241802872431
22.88884936353024 327.02976234274234 0.758625182650829
22.894076918483655 325.3852295274737 0.756615636929407
22.89930447343707 324.6915610794721 0.7559089721333183
22.904532028390484 325.2221518166453 0.7560140096150035
22.9097595833439 324.46367510342105 0.755325102950583
22.914987138297313 323.59112445246694 0.7538155201761945
22.920214693250728 324.0820538552045 0.7551441865859398
22.925442248204142 325.8865449369336 0.7580930119205348
22.930669803157556 325.1479833701593 0.7571106965581463
22.93589735811097 322.31282171144494 0.7538136527970484
22.941124913064385 320.36329194466634 0.7501386336186131
22.9463524680178 318.54365410388243 0.7479338145931218
22.951580022971214 319.4169664812201 0.7490642972736616
22.95680757792463 317.39849662929174 0.7466232364670098
22.962035132878043 317.6615253596935 0.7471651438331116
22.967262687831457 318.6586128705363 0.7479109628750262
22.972490242784872 324.2606266971679 0.7552453778329519
22.977717797738286 327.49504017511236 0.760127426854994
22.9829453526917 323.6589254863376 0.7558753212717674
22.988172907645115 320.8889073351277 0.7522794245666582
22.99340046259853 321.16538000753746 0.7512028648124464
22.998628017551944 323.4665529560648 0.7544655808737565
23.00385557250536 321.9390381774489 0.7524332745165373
23.009083127458773 321.8281154811787 0.7522836472108682
23.014310682412187 321.11825457317417 0.750889310002424
23.0195382373656 322.51360741142895 0.7516332849056455
23.024765792319016 322.7322138524466 0.751826168113559
23.02999334727243 327.4009053200611 0.757114096037669
23.035220902225845 328.75307596600913 0.7589711952768753
23.04044845717926 327.95690982666366 0.75869027024382
23.045676012132674 325.88868364069594 0.7557351878942953
23.05090356708609 324.2382043694135 0.7536662032325675
23.056131122039503 323.91712747388124 0.7528841629786446
23.061358676992917 323.0992161473043 0.7518862371097568
23.06658623194633 322.70190496825427 0.7521483169478931
23.071813786899746 318.93761906332116 0.7474260800346066
23.07704134185316 318.2876092080949 0.7469466216861667
23.082268896806575 317.82999544965907 0.7459270334915212
23.08749645175999 318.55785133071134 0.7473258902969767
23.092724006713404 316.3575035921007 0.74509457544332
23.097951561666818 315.1922642854773 0.7434372248447628
23.103179116620232 311.4930804449005 0.7395210140475554
23.108406671573647 308.03901157714796 0.7351250070989206
23.11363422652706 305.6652435514575 0.7323252836787549
23.118861781480476 306.3911894693379 0.7342341719589367
23.12408933643389 306.8527789346666 0.7347654666063047
23.129316891387305 311.2702887102584 0.7398663165408715
23.13454444634072 312.66067752584644 0.7404867326487472
23.139772001294133 309.35676648932355 0.736627000556286
23.144999556247548 305.8111285936341 0.7321578452765314
23.150227111200962 305.34824496269016 0.7307335413456183
23.155454666154377 307.90009132379834 0.7336362200532368
23.16068222110779 309.4022116598912 0.7357056921739327
23.165909776061206 308.09452106824347 0.7348777646039591
23.17113733101462 307.30130445659245 0.7345988628424653
23.176364885968034 306.559876989692 0.7329760646028293
23.18159244092145 304.4306847392496 0.7306965307230414
23.186819995874863 303.1526945965447 0.7290785682774426
23.192047550828278 304.40062886376 0.731283822067705
23.197275105781692 304.81060061312155 0.7316892455216584
23.202502660735107 303.73368543038004 0.7298972845629803
23.20773021568852 305.3534099521594 0.7308915492848956
23.212957770641935 306.1858260592366 0.7319106673545093
23.21818532559535 307.2848293247969 0.7336311097411344
23.223412880548764 304.2269750744662 0.7301260299085751
23.22864043550218 303.15322791800503 0.7289077478628186
23.233867990455593 301.21897556910363 0.7261663553096909
23.239095545409008 303.66403502108386 0.7287928888506365
23.244323100362422 305.7354265362437 0.7309715549007153
23.249550655315836 307.59827637075097 0.7338041035150915
23.25477821026925 304.3347553394616 0.7303461649180942
23.260005765222665 305.30477063309246 0.7318297172272265
23.26523332017608 307.59102894355135 0.7336787606121614
23.270460875129494 309.0451260269219 0.7349070854103964
23.27568843008291 311.48740105045135 0.7382565364636736
23.280915985036323 311.1294576825292 0.7375414923758205
23.286143539989737 312.4816811158777 0.739112576058804
23.291371094943152 314.3406029155832 0.7403869185811338
23.296598649896566 316.28105218355324 0.7425538550612045
23.30182620484998 318.6463811932348 0.7452773276080008
23.307053759803395 319.70045923660075 0.7466876901473064
23.31228131475681 323.06677503923066 0.7504200554762513
23.317508869710224 324.0135488349637 0.7511071768753214
23.32273642466364 327.58092646407175 0.7551268481740369
23.327963979617053 329.98128244142913 0.7581922179500815
23.333191534570467 328.158534941881 0.7560683117269054
23.33841908952388 327.15079498190704 0.7549709955393125
23.343646644477296 325.81953278117294 0.7535276397102312
23.34887419943071 327.93745369217294 0.7561679456242592
23.354101754384125 326.96751346008443 0.7548066952056134
23.35932930933754 329.16501467478474 0.7561362577563875
23.364556864290954 328.66007871755727 0.7559045749405905
23.369784419244368 328.639323533601 0.7560875411286502
23.375011974197783 328.18647455637324 0.755704235309139
23.380239529151197 328.1000101389168 0.7556135789419337
23.38546708410461 324.19488891967893 0.7501801235990305
23.390694639058026 326.30306163900565 0.752677962436923
23.39592219401144 325.7619090911375 0.7516387541607876
23.401149748964855 323.3035087067121 0.7489837812752626
23.40637730391827 321.2813360012989 0.7471472650719989
23.411604858871684 321.4348215454667 0.7474833299626849
23.416832413825098 328.271926212644 0.7556262809635683
23.422059968778512 330.4052304487542 0.7581326171337746
23.427287523731927 331.99160446010706 0.7597580393153462
23.43251507868534 330.2561829217215 0.757107029732315
23.437742633638756 328.7052741682495 0.754791151308845
23.44297018859217 325.94099684395934 0.7523107221614304
23.448197743545585 325.76543794887436 0.7520582310851505
23.453425298499 326.6037320743182 0.753011178515263
23.458652853452413 328.6110450607829 0.7548344095347554
23.463880408405828 328.5784814598309 0.7556457650297674
23.469107963359242 328.62515959485 0.7573122722113684
23.474335518312657 327.5758005912298 0.7556855396007779
23.47956307326607 325.98096509975534 0.752791644631526
23.484790628219486 324.3669993333223 0.7501997798072395
23.4900181831729 323.8280953547726 0.7501490370703459
23.495245738126314 320.82938042740267 0.7472688195003125
23.50047329307973 318.40355424803175 0.7439814168650246
23.505700848033143 317.33482161558857 0.7435963215829674
23.510928402986558 313.83498477312577 0.7396169328812923
23.516155957939972 311.4049242656321 0.7375789287732057
23.521383512893387 306.30639836224486 0.7303047973047431
23.5266110678468 304.7995234869466 0.7285179648362289
23.531838622800215 304.17950417466204 0.7268326698020059
23.53706617775363 305.02967621019815 0.7277278180041079
23.542293732707044 308.10957566152257 0.7306299671922092
23.54752128766046 309.69524000712494 0.7321576719045952
23.552748842613873 309.83867296916196 0.7312918905696515
23.557976397567288 310.7711177421012 0.7317986720715773
23.563203952520702 309.01997578762115 0.7297610435039448
23.568431507474116 309.5429285175097 0.7307702710365817
23.57365906242753 310.9524513164014 0.7326762975107558
23.578886617380945 312.5820633078627 0.7339469928516865
23.58411417233436 311.8074898514411 0.7325508128757394
23.589341727287774 311.06603899635627 0.7318799005126047
23.59456928224119 310.18731914568434 0.7302948093986563
23.599796837194603 308.8911261103274 0.7277763100370009
23.605024392148017 310.3937647531178 0.7286899348924346
23.610251947101432 310.5764827064771 0.7290907441272164
23.615479502054846 311.3719692896864 0.7300454467100554
23.62070705700826 310.11383768741 0.7289746734192715
23.625934611961675 310.0663845395269 0.7284439160078167
23.63116216691509 310.94922289111764 0.7289186758715313
23.636389721868504 310.4218617248445 0.7275015838145261
23.64161727682192 310.7953886428063 0.7281806496466621
23.646844831775333 308.48839167231586 0.7252867002154738
23.652072386728747 311.80848879289346 0.7288786822488051
23.65729994168216 312.2064285298623 0.7281863707324462
23.662527496635576 312.17569618811854 0.7278876207226861
23.66775505158899 313.33869370924765 0.7293589375984753
23.672982606542405 316.3408235590551 0.7319659594129487
23.67821016149582 321.7291996688544 0.7381374758668422
23.683437716449234 326.41269036069826 0.7426339672294276
23.688665271402648 329.69205957769304 0.746289907486493
23.693892826356063 333.1166918882314 0.7497264913283096
23.699120381309477 333.4839518811994 0.7502478225102623
23.70434793626289 335.84244861558665 0.7524531287895052
23.709575491216306 338.7035358796269 0.7551454137979854
23.71480304616972 339.6013077781449 0.7564143995476664
23.720030601123135 336.7951287660499 0.7529399742027939
23.72525815607655 334.4942078823763 0.7496410087672305
23.730485711029964 332.9369523485504 0.7476418137771964
23.735713265983378 332.8822466956587 0.7475619678696034
23.740940820936792 332.60903940459076 0.7473148972238465
23.746168375890207 336.0903726647032 0.7503456200806621
23.75139593084362 338.3787637971819 0.7525979320962599
23.756623485797036 339.9320622133088 0.7546949674769834
23.76185104075045 341.73820174710386 0.7563736139934115
23.767078595703865 343.9217324776017 0.758267942487931
23.77230615065728 349.5166252171147 0.7631356676881959
23.777533705610693 355.61776291254773 0.7693855671494645
23.782761260564108 364.636154465524 0.7791615787395771
23.787988815517522 371.6176322158457 0.7863843196280222
23.793216370470937 376.3918897543538 0.7915171629343114
23.79844392542435 374.63308937071537 0.7894479653292764
23.803671480377766 371.46034307316336 0.7854298444313982
23.80889903533118 367.93639950746723 0.7809807828703516
23.814126590284594 363.54168387659394 0.7758884563225504
23.81935414523801 360.57197830369887 0.7730375132885624
23.824581700191423 356.1085173620434 0.7680521950210719
23.829809255144838 352.1280360526933 0.7637964475739846
23.835036810098252 350.4489094263595 0.7616815620422409
23.840264365051667 351.5866113203499 0.7625407624427955
23.84549192000508 351.1854521462464 0.7618033150626272
23.850719474958495 348.72771991664894 0.7579919401988489
23.85594702991191 344.33184503187874 0.7528384519764821
23.861174584865324 343.94568597204926 0.7525064284614158
23.86640213981874 342.24444500122615 0.7504713988962127
23.871629694772153 340.1088718732026 0.7480734946071037
23.876857249725568 334.19228353059674 0.7408527321228419
23.882084804678982 332.86723014335536 0.7389639095208176
23.887312359632396 330.7467718676571 0.7369290976858924
23.89253991458581 333.19749172034557 0.739449166593698
23.897767469539225 332.6112539677467 0.7393910734095966
23.90299502449264 332.74628822044633 0.738447236698002
23.908222579446054 332.4859241927465 0.7377808249359872
23.91345013439947 333.437807598421 0.7381111200386413
23.918677689352883 335.1681486239931 0.7397229020262678
23.923905244306297 335.5138866600878 0.7403082423553634
23.929132799259712 339.2855522688565 0.7439991176465458
23.934360354213126 340.20326675316755 0.7458507943100179
23.93958790916654 343.1283814519778 0.7491207673042126
23.944815464119955 339.76462970674083 0.745376129910729
23.95004301907337 335.498636361163 0.7404221651464808
23.955270574026784 332.2147895660176 0.7369298784905551
23.9604981289802 332.7132241917287 0.7388921822865538
23.965725683933613 336.942319260326 0.7429716615031533
23.970953238887027 335.73531061919846 0.7407757222641899
23.97618079384044 334.41728200849036 0.7384630138596682
23.981408348793856 336.5865930171417 0.7418960199545702
23.98663590374727 342.45155034001067 0.7490512611242632
23.991863458700685 347.2827360611255 0.7536657496725037
23.9970910136541 352.1537680196647 0.7579017299466091
24.002318568607514 350.0930507381056 0.7557109896940089
24.007546123560928 348.07578059618703 0.7534483054758692
24.012773678514343 345.39515359594384 0.7511487128475853
24.018001233467757 349.03499914212443 0.7548119740156404
24.02322878842117 351.0212399494146 0.7571104733748028
24.028456343374586 353.75915276025376 0.7593540017779888
24.033683898328 358.4764476680788 0.7640079115188864
24.038911453281415 359.30385001230036 0.765303644822592
24.04413900823483 363.4245328476045 0.7693434436180836
24.049366563188244 363.74575452076505 0.7703430784588241
24.054594118141658 369.1354767834857 0.7762755728927336
24.059821673095072 370.3397932428103 0.7773309677451685
24.065049228048487 369.32063649218935 0.7763791995746799
24.0702767830019 367.8551968682787 0.7882870832936161
24.075504337955316 369.7130753403796 0.8006575244801928
24.08073189290873 370.0783720271012 0.8085681386264466
24.085959447862145 369.2825094210731 0.8140438792595982
24.09118700281556 365.7435784038674 0.815508784248633
24.096414557768973 358.14050234665007 0.8121309456065205
24.101642112722388 351.6679632435507 0.8091896035169701
24.106869667675802 347.1117519662246 0.8082485316346101
24.112097222629217 345.8698778325767 0.8108584630219133
24.11732477758263 343.33383355194906 0.8120113425682006
24.122552332536046 339.62631706941255 0.8115574277826694
24.12777988748946 337.0324075643683 0.8119080739061943
24.133007442442874 337.85712392014483 0.8171279944007703
24.13823499739629 338.14283956359446 0.8205585929254726
24.143462552349703 336.3167794591993 0.8216036137382691
24.148690107303118 332.16486805072435 0.8183794029519589
24.153917662256532 329.54725832675433 0.8183258696202279
24.159145217209947 330.45023880547075 0.8231243551515959
24.16437277216336 331.70345488847653 0.8277617716097689
24.169600327116775 328.9429151130946 0.827324869640537
24.17482788207019 322.9136620310094 0.8217571328896608
24.180055437023604 321.79490514742935 0.823382584256658
24.18528299197702 322.1276307666618 0.8271511519230068
24.190510546930433 322.0309876857552 0.8302542058340626
24.195738101883848 317.98979793829574 0.8277757950061958
24.200965656837262 317.64787244692394 0.8296442022138969
24.206193211790676 316.86155542366276 0.8308946606363173
24.21142076674409 320.450455821505 0.8383702382979106
24.216648321697505 315.69941282855797 0.8346053871017336
24.22187587665092 313.52879774926885 0.8338395190677128
24.227103431604334 308.6606277866649 0.8298293966779419
24.23233098655775 308.98087683614443 0.8323297243620544
24.237558541511163 309.8848402147664 0.8361467033977814
24.242786096464577 311.1592808660376 0.8409749295850159
24.248013651417992 312.5266475094903 0.8459121661218479
24.253241206371406 310.7120104983756 0.8459713038179653
24.25846876132482 307.5372744205132 0.8441688767990071
24.263696316278235 306.05888915396616 0.8446009583088967
24.26892387123165 304.37908662558135 0.8446094044608582
24.274151426185064 306.6447782021125 0.8492038745376652
24.27937898113848 310.04640583951664 0.8558295941610379
24.284606536091893 316.31792936673236 0.865864045702759
24.289834091045307 317.4904696205556 0.8699483700716043
24.29506164599872 316.04476252851043 0.8710340822764706
24.300289200952136 315.67699392799875 0.8723167097078807
24.30551675590555 314.9327384126687 0.8738493371194421
24.310744310858965 313.1761678583644 0.8731203328177038
24.31597186581238 314.6821463901221 0.8784392883718327
24.321199420765794 318.609087547543 0.8856077496657546
24.326426975719208 326.67796173682126 0.8986754633759506
24.331654530672623 331.50859024658916 0.9065710826138516
24.336882085626037 334.1968028430183 0.9117747115639522
24.34210964057945 334.0117921276843 0.912564726381338
24.347337195532866 334.13056870003714 0.9142161281000517
24.35256475048628 334.17619248842374 0.9163945796316219
24.357792305439695 334.5878209616876 0.9191660929441765
24.36301986039311 332.7145464479947 0.919766042264911
24.368247415346524 330.2542906981448 0.9186198449726009
24.373474970299938 330.89778136908495 0.9220422594665301
24.378702525253352 331.17187100128643 0.9239927854654355
24.383930080206767 333.8038554429649 0.9300386840701534
24.38915763516018 333.15470346089563 0.9313425008947174
24.394385190113596 330.2278311843885 0.9293144903299134
24.39961274506701 324.827641004731 0.9234543707497478
24.404840300020425 322.54996646067093 0.9220502707640607
24.41006785497384 324.7589831434126 0.927937082408931
24.415295409927253 326.0873209829202 0.9326131330486527
24.420522964880668 323.1835198138202 0.9319948402887511
24.425750519834082 326.14010142715586 0.9400628992317474
24.430978074787497 327.59416597679154 0.9446162396797105
24.43620562974091 331.6602757161245 0.9519836599422955
24.441433184694326 328.08288782433885 0.9479358563974283
24.44666073964774 326.2218850656565 0.9464731974851021
24.451888294601154 326.9804913497223 0.9506197384927875
24.45711584955457 330.4522126859365 0.9579935540720018
24.462343404507983 334.8350855177865 0.966862745749146
24.467570959461398 336.5852908845521 0.9717023795908672
24.472798514414812 337.29196440332225 0.9758942400625595
24.478026069368227 333.90665983400834 0.9751531666496507
24.48325362432164 332.57689301042717 0.9756461807070747
24.488481179275055 332.5173524798488 0.9766719183886209
24.49370873422847 333.79985020516335 0.9799479879893074
24.498936289181884 335.01956376196426 0.9841540111482444
24.5041638441353 332.5908204477834 0.9831679321509781
24.509391399088713 330.4188671717354 0.9822674663653831
24.514618954042128 324.7368726636295 0.9752221331471905
24.519846508995542 325.3293029788516 0.9779139152461376
24.525074063948956 326.6727145266029 0.9822785638284963
24.53030161890237 327.80775471893213 0.986409069042979
24.535529173855785 328.0854701069571 0.9905323156991731
24.5407567288092 327.12631560216875 0.9917114561041778
24.545984283762614 326.98623206326454 0.9947637698626467
24.55121183871603 322.6985274166399 0.9897083235803504
24.556439393669443 321.143401802085 0.989597636562908
24.561666948622857 325.7189765611774 0.9985270414787596
24.566894503576272 326.67445988133323 1.002858778636564
24.572122058529686 323.6275028794903 1.0012167976221074
24.5773496134831 320.03251733685426 0.9979092667164585
24.582577168436515 316.6427780788055 0.9959555375764064
24.58780472338993 319.0309457220231 1.0019278146538841
24.593032278343344 317.4049770062154 1.0018137406313932
24.59825983329676 320.91561750535357 1.0087452147849043
24.603487388250173 319.27780377725014 1.0093526073924148
24.608714943203587 314.8894465256858 1.0067888909686011
24.613942498157 309.4903278638778 1.0012415410920799
24.619170053110416 307.37612467278313 1.000804276994002
24.62439760806383 308.44756307435637 1.0038608129040647
24.629625163017245 310.43530576432664 1.0099467352288534
24.63485271797066 312.3245650484449 1.0146082955562619
24.640080272924074 311.88302134411157 1.016116246532708
24.645307827877488 310.2420712104053 1.0162282589301674
24.650535382830903 305.0255380662783 1.0107698851710687
24.655762937784317 306.106387074243 1.0144004086944307
24.66099049273773 308.8877868571903 1.0206330815073394
24.666218047691146 316.35211190352305 1.0347071727903934
24.67144560264456 319.4752474373203 1.0467299242063743
24.676673157597975 317.6868188622936 1.046992101516861
24.68190071255139 317.6329590878145 1.0506416282669395
24.687128267504804 313.78452696414723 1.0432221559085213
24.692355822458218 313.75425858782586 1.044488332535965
24.697583377411632 310.50778808233144 1.0430160478842903
24.702810932365047 309.37528264258793 1.0439182125820081
24.70803848731846 308.28937531628964 1.045517334394115
24.713266042271876 310.8035910929006 1.0523867243713245
24.71849359722529 315.9303733329512 1.0628964551713695
24.723721152178705 317.36889768800404 1.0683046583573925
24.72894870713212 316.3256640641671 1.0681924710456077
24.734176262085533 312.1094362441622 1.0640925205397322
24.739403817038948 310.9485735131012 1.0651544024960564
24.744631371992362 310.569445786102 1.0673971347355518
24.749858926945777 312.97628763457243 1.0742841007909338
24.75508648189919 313.99160615951286 1.0801240679206514
24.760314036852606 311.8704940463282 1.0773090937811285
24.76554159180602 309.49183802049936 1.0756290583809776
24.770769146759434 309.08384990982887 1.0763255678748136
24.77599670171285 309.28196456639444 1.0823173025595063
24.781224256666263 309.4616967212909 1.0863740222545692
24.786451811619678 309.74843450550344 1.0893630089636785
24.791679366573092 310.30027967761924 1.091120302449154
24.796906921526507 308.5110867956423 1.0885774103281969
24.80213447647992 308.75121052745624 1.0912993905106023
24.807362031433335 303.99973375622005 1.0855332015231323
24.81258958638675 307.44798106197675 1.0970094970256679
24.817817141340164 304.9181191339376 1.0969100214960923
24.82304469629358 310.2759697711649 1.1109932748860674
24.828272251246993 310.34039990397 1.1132907404202355
24.833499806200408 312.9961818247362 1.1226502479003662
24.838727361153822 316.3204041887716 1.1309160900359236
24.843954916107236 318.2933616700041 1.1364901462989243
24.84918247106065 322.67327691170635 1.1455790446664214
24.854410026014065 322.09073824245706 1.1467124957585004
24.85963758096748 323.04906838579933 1.1508064566663967
24.864865135920894 327.2952685135611 1.1610355105480945
24.87009269087431 327.1481005645734 1.163408989873212
24.875320245827723 327.0437184948437 1.1666440211647702
24.880547800781137 327.07610318788176 1.1700521691932224
24.885775355734552 329.76687298653377 1.1767271251588074
24.891002910687966 330.1924197596807 1.1800806502353878
24.89623046564138 335.1844319794423 1.1915841694066356
24.901458020594795 337.89433371637006 1.2000498781221105
24.90668557554821 340.19040921456065 1.2084637665724896
24.911913130501624 339.3648957551601 1.2104491529862735
24.91714068545504 338.41275557804715 1.2118760118400014
24.922368240408453 331.6147901200458 1.2035547160407503
24.927595795361867 328.30833960237254 1.2001447307663304
24.93282335031528 322.601870900297 1.192949210309672
24.938050905268696 323.77186784162456 1.1978527839245612
24.94327846022211 324.15211557817844 1.2022943324514204
24.948506015175525 320.32020417960786 1.200007928760031
24.95373357012894 326.29441809502305 1.214618354037536
24.958961125082354 321.7974625038488 1.20942262599884
24.964188680035768 326.96901181681346 1.2229943733372466
24.969416234989183 321.62700473505686 1.2164686652929597
24.974643789942597 324.91807995818095 1.2263531859617551
24.97987134489601 326.15587332638825 1.230829146533216
24.985098899849426 326.8510598380052 1.2344028003974554
24.99032645480284 325.9002558280271 1.2355589458073049
24.995554009756255 319.65325039669943 1.2279169840060142
25.00078156470967 319.0469339966155 1.2305975572215966
25.006009119663084 318.51020463932684 1.2346918391871948
25.011236674616498 320.4767763721314 1.242440802679266
25.016464229569912 321.1277552874204 1.2479980220170017
25.021691784523327 322.08439756434456 1.2534468096917668
25.02691933947674 328.11253084702923 1.2683205859400444
25.032146894430156 328.18749892802583 1.2719575349878143
25.03737444938357 331.0856733391488 1.2826967698631369
25.042602004336985 326.78912743337594 1.277916989005298
25.0478295592904 329.20859757001216 1.286118450934247
25.053057114243813 331.0927829107457 1.2939962501622337
25.058284669197228 334.901196092281 1.3064063697828645
25.063512224150642 335.74321418221683 1.3130159458463766
25.068739779104057 334.22828473877604 1.311587573483447
25.07396733405747 331.9445735011011 1.308916825830867
25.079194889010886 331.2579027187135 1.3117954465791137
25.0844224439643 330.8164997693234 1.3144329668736177
25.089649998917714 331.40610781682625 1.320325781285086
25.09487755387113 337.8442344314145 1.336754864627558
25.100105108824543 341.4530715317734 1.3470303391469447
25.105332663777958 342.6529516633137 1.3555403045016368
25.110560218731372 340.9705460937633 1.3552548107915312
25.115787773684787 340.64639766556996 1.3613309556037183
25.1210153286382 342.1759566318019 1.3679314912791058
25.126242883591615 341.71898827647357 1.3701949325914042
25.13147043854503 339.94233578323104 1.370106107419952
25.136697993498444 334.91526237246813 1.3654704210937352
25.14192554845186 336.7336263937313 1.3736696549802851
25.147153103405273 336.0609918232418 1.3772615223550795
25.152380658358688 343.08019309498076 1.3940471058548913
25.157608213312102 346.8660435972569 1.4065782130264286
25.162835768265516 356.35557406067363 1.4323387529658818
25.16806332321893 360.9342428273542 1.4458677692582282
25.173290878172345 361.8867086239953 1.4532353396029658
25.17851843312576 356.30866418706285 1.4436918151586955
25.183745988079174 351.34003478242477 1.4379804559435856
25.18897354303259 347.74182020740886 1.43617316563448
25.194201097986003 347.67974995707453 1.441618995798303
25.199428652939417 345.972413734048 1.4414694268053108
25.204656207892832 340.9697466503699 1.43480379090779
25.209883762846246 338.6773904477248 1.4345883969848958
25.21511131779966 335.3483760118962 1.4326955662163139
25.220338872753075 334.60259978841447 1.4381989150818986
25.22556642770649 338.6703692232769 1.4521670759725647
25.230793982659904 344.71052916828756 1.471649883731125
25.23602153761332 352.28989887535414 1.492398976594043
25.241249092566733 348.12200631336015 1.490210721928752
25.246476647520147 345.2722419910724 1.490052060902148
25.25170420247356 346.16974948984534 1.4974339954048195
25.256931757426976 347.47058475754585 1.504107342032812
25.26215931238039 345.32331536098997 1.5048199611595714
25.267386867333805 338.45128821668897 1.4931678128303967
25.27261442228722 335.969832413863 1.4929491764835836
25.277841977240634 337.6925663456847 1.50714153888335
25.283069532194048 341.3491727445509 1.523835717898592
25.288297087147463 345.2112192035267 1.5405726958669141
25.293524642100877 347.3956629023728 1.5467255464285217
25.29875219705429 347.02939988165247 1.5494872547587704
25.303979752007706 339.89559386985843 1.5362350224661305
25.30920730696112 333.4738282170071 1.5293611138395646
25.314434861914535 335.342557987853 1.546001676334791
25.31966241686795 334.9511680089072 1.5542026342769053
25.324889971821364 331.68760404342356 1.5522231714101733
25.330117526774778 325.1923695543529 1.5371894198791252
25.335345081728192 322.5462516126452 1.5340378344327612
25.340572636681607 321.8895999585442 1.5368629548927653
25.34580019163502 325.434090954194 1.5511378396426745
25.351027746588436 325.13552551307953 1.558829879894955
25.35625530154185 333.2510697907868 1.5873439739145845
25.361482856495265 329.33402168067556 1.584753802862997
25.36671041144868 326.4973481279509 1.5827024207073304
25.371937966402093 319.49629666136656 1.5708200829746113
25.377165521355508 317.7986923590831 1.5763286615542373
25.382393076308922 317.4241509253321 1.5807792867889163
25.387620631262337 317.73856089168993 1.5909676990609438
25.39284818621575 316.76144781194256 1.592451218989226
25.398075741169166 322.97458386629035 1.6152587097408353
25.40330329612258 325.825406624434 1.632203902930236
25.408530851075994 325.00603346367967 1.6367780880933318
25.41375840602941 330.5108161089669 1.660971044313445
25.418985960982823 330.48749452449135 1.6624383296093812
25.424213515936238 333.11108259316205 1.6756157320173153
25.429441070889652 328.54207980285537 1.6672155923712788
25.434668625843067 335.53315867823727 1.6950951265975893
25.43989618079648 338.3675497915807 1.713363330089303
25.445123735749895 340.98271402722753 1.7313464823754583
25.45035129070331 331.81769791815265 1.7152930918646045
25.455578845656724 333.3967382465605 1.7208186864916704
25.46080640061014 335.2885976424446 1.7309122055094397
25.466033955563553 344.1014306057687 1.759502444074844
25.471261510516968 346.93600009775645 1.7766921191382863
25.476489065470382 349.21297594226917 1.7900171815813182
25.481716620423796 343.46904340785267 1.7885070968376595
25.48694417537721 338.49544495993683 1.7818054821369962
25.492171730330625 334.1764239239423 1.7811337898017743
25.49739928528404 337.3880117661814 1.7968164242308364
25.502626840237454 346.029570788164 1.829906317386256
25.50785439519087 352.73285710826934 1.858515956862633
25.513081950144283 359.21097021967563 1.8834437552304513
25.518309505097697 353.0700711475813 1.8772780031545768
25.523537060051112 357.88215845724704 1.9001553763983243
25.528764615004526 360.51885355687983 1.91929750612578
25.53399216995794 365.6888963087648 1.9423832480570475
25.539219724911355 365.0067029969038 1.9519566465203733
25.54444727986477 361.34910324341473 1.9503577373714533
25.549674834818184 363.2243786608805 1.967252959460217
25.5549023897716 368.2755158484547 1.9893121798064208
25.560129944725013 369.0932455315162 2.00087150917934
25.565357499678427 368.41357607574776 2.009491110586928
25.57058505463184 366.6911866745824 2.0205161100031788
25.575812609585256 363.519908009871 2.027998241309892
25.58104016453867 368.22601992999813 2.0548387335288227
25.586267719492085 368.10996544621344 2.066137244381203
25.5914952744455 371.717031474942 2.0843415765413025
25.596722829398914 369.4115179246504 2.0895184817589114
25.601950384352328 365.6000003253418 2.0878529748319385
25.607177939305743 360.16068842248586 2.088578434115071
25.612405494259157 361.72438815828764 2.1035950801964836
25.61763304921257 355.1881365117782 2.1028397720258303
25.622860604165986 354.43604261235936 2.1109105725769344
25.6280881591194 339.21085504862265 2.0824510255513795
25.633315714072815 336.2134795443971 2.093734553621083
25.63854326902623 328.4496438349139 2.084520953521131
25.643770823979644 331.5427694120955 2.109011163249048
25.648998378933058 327.4311322930131 2.100011081550569
25.654225933886472 331.36635435332147 2.1306062767870135
25.659453488839887 325.5924176439077 2.123570899489402
25.6646810437933 334.482926968277 2.1720570316582823
25.669908598746716 335.4654770348154 2.1844019099247127
25.67513615370013 335.5138765404571 2.20018291698292
25.680363708653545 327.2634030235285 2.184163951255931
25.68559126360696 324.49950414843823 2.189645513402394
25.690818818560373 329.7417969554148 2.226573130629231
25.696046373513788 329.7160385353059 2.2448388154256365
25.701273928467202 330.21236398156475 2.2659475334364045
25.706501483420617 335.79038741865963 2.3072653854634937
25.71172903837403 340.8591636545179 2.3498521102024053
25.716956593327446 342.6053649340972 2.373083401749535
25.72218414828086 340.1185092459561 2.382022923299438
25.727411703234274 341.92833866200846 2.399288750247123
25.73263925818769 339.84768134312725 2.4208431884711366
25.737866813141103 332.34415248503416 2.403784914765149
25.743094368094518 325.80861281060544 2.4052625058702133
25.748321923047932 323.7956463959105 2.4212838462993833
25.753549478001347 331.1870642009995 2.4740797738093527
25.75877703295476 339.0930061819606 2.526044298315386
25.764004587908175 342.1024993220865 2.5490141106316826
25.76923214286159 332.321772127241 2.535618639249206
25.774459697815004 320.1642196636609 2.509051941344303
25.77968725276842 317.4978305476318 2.528378509436188
25.784914807721833 314.4190880589122 2.5358892908404647
25.790142362675248 328.3572679045934 2.623577841198774
25.795369917628662 330.6482658681376 2.6575410318536004
25.800597472582076 337.7289500098442 2.726544442330181
25.80582502753549 324.6706902979417 2.697491944006923
25.811052582488905 324.2041060061986 2.7276700422864075
25.81628013744232 325.7842578306654 2.763717628292251
25.821507692395734 345.21792363073286 2.885430329512172
25.82673524734915 356.22988553127203 2.9756891754492876
25.831962802302563 369.30269815493943 3.0555008263235504
25.837190357255977 373.064762737691 3.1086938666661914
25.84241791220939 357.4851965723821 3.065135450014088
25.847645467162806 358.7712486717716 3.1180784726802906
25.85287302211622 365.3413910091531 3.1811174831151576
25.858100577069635 376.91844522168407 3.2834165056683506
25.86332813202305 367.74847095185663 3.2811978028149293
25.868555686976464 351.79975685849803 3.263823847656335
25.87378324192988 334.9995752648313 3.2266645425247704
25.879010796883293 335.21527178392864 3.29268700639667
25.884238351836707 346.2347483029754 3.406147644551394
25.88946590679012 356.3419236504344 3.511865135618828
25.894693461743536 368.96967342726083 3.6304155302729426
25.89992101669695 355.2473243058547 3.607024531369296
25.905148571650365 354.48573766830935 3.6786616725613603
25.91037612660378 354.7373396676666 3.739139004181091
25.915603681557194 357.051431797937 3.835480431211007
25.920831236510608 352.72045810777394 3.878884093054224
25.926058791464023 344.38406512147674 3.9253906218987398
25.931286346417437 334.3764008206059 3.942145903389609
25.93651390137085 336.18241257819807 4.061419715436277
25.941741456324266 343.45254748609824 4.226163069373977
25.94696901127768 343.5889345856313 4.339755285598798
25.952196566231095 341.3707616239972 4.447689140588811
25.95742412118451 343.3268636075759 4.536120153639484
25.962651676137924 350.0758899509611 4.689640797976859
25.967879231091338 360.0806868508823 4.8346037403762585
25.973106786044752 361.7102861376571 4.924353340311908
25.978334340998167 363.2902499884098 5.011967393060697
25.98356189595158 352.40541355438603 5.030791617524821
25.988789450904996 350.61214774218683 5.0894636003926585
25.99401700585841 352.60566736754726 5.2190845154223275
25.999244560811825 360.7626254096126 5.3486582977538895
26.00447211576524 366.0778487329865 5.530908869027064
26.009699670718653 344.3334293703472 5.439757307301037
26.014927225672068 331.29190250319726 5.477967574289517
26.020154780625482 327.80622619810833 5.545278979274547
26.025382335578897 319.6173014502826 5.620453172572392
26.03060989053231 314.6300151618993 5.699540755559103
26.035837445485726 315.3140328801388 5.855334509320715
26.04106500043914 335.35681939514103 6.20437750346276
26.046292555392554 353.2225294501433 6.532613802682903
26.05152011034597 359.60739226279077 6.816446736389434
26.056747665299383 336.98665517390765 6.767267431291042
26.061975220252798 329.9168661218257 6.981684260510208
26.067202775206212 327.86845084011037 7.203470996799011
26.072430330159627 335.8604348283687 7.827827863540176
26.07765788511304 357.04873796499425 8.322288511188418
26.082885440066455 359.9358285941684 8.807991770093084
26.08811299501987 371.4467053498073 9.080888754717837
26.093340549973284 340.6286290088317 9.265306220567243
26.0985681049267 336.9483025916353 9.759428380476612
26.103795659880113 278.3304013717671 9.545472818480585
26.109023214833528 295.85921132305464 10.725070598242294
26.114250769786942 272.1039414143415 11.26920551851196
26.119478324740356 312.5497318846723 13.942903266545505
26.12470587969377 313.48436263325584 15.953043978909301
26.129933434647185 253.5095859846655 19.83161541882957
26.1351609896006 213.40099851635568 25.7389920291731
