# Supplementary material for: Unraveling metal effects on CO2 uptake in pyrene-based metal-organic frameworks
Source: Nat Commun. 2025 Feb 11;16:1516. doi: 10.1038/s41467-025-56296-w (PMC11814143; doi:10.1038/s41467-025-56296-w)
Supplement: Supplementary file 3 — Source Data [file 41467_2025_56296_MOESM3_ESM.zip › SourceCode/SuppInf/FigureS5_Ga-TBAPy_InSitu_VariableT_PXRD/Data/GaTBAPy_0018p.dat]

0.002613777476707968 17.830069393036045 5.000639563810992
0.007841332430123905 17.11156429840762 5.851769771744075
0.01306888738353984 15.395219773944461 4.615514085526378
0.018296442336955775 17.81475427896222 3.258065501469761
0.02352399729037171 17.9522212126964 2.855838250363323
0.028751552243787646 16.651881225553634 2.3089468579528214
0.03397910719720358 16.301486123978346 1.9396650326624212
0.03920666215061952 16.97629822999205 1.8994916994671582
0.04443421710403546 17.04659857006498 1.8249508331681803
0.0496617720574514 18.163604818435772 1.7589458213400226
0.054889327010867336 17.382514298444192 1.7266133911921286
0.060116881964283275 15.719983293664887 1.6076131138959149
0.06534443691769921 16.79992698655187 1.564930773230737
0.07057199187111515 19.224922973416497 1.6750626959249613
0.07579954682453109 19.968676869723105 1.6560226728001577
0.08102710177794703 21.599425929631334 1.6465799676505164
0.08625465673136297 18.22692175512378 1.511352788199088
0.09148221168477891 17.725567517422384 1.4400356373616616
0.09670976663819485 18.114195576477194 1.399793316757144
0.10193732159161079 18.780113078234358 1.4333144147458854
0.10716487654502672 18.545864479009435 1.4288228599114334
0.11239243149844266 18.035621672791144 1.403306912855581
0.1176199864518586 18.788491316546466 1.3894403273119278
0.12284754140527454 20.304436613272895 1.32256804472208
0.12807509635869047 21.192136530087907 1.2580921228152846
0.1333026513121064 20.395253080515396 1.2391391258563664
0.13853020626552232 20.88513872427485 1.243628052512286
0.14375776121893824 21.659101959349087 1.3266878400696898
0.14898531617235417 21.234503708130998 1.3396711220277906
0.1542128711257701 20.725776061162343 1.3088605044524027
0.15944042607918602 20.46831191594522 1.270476449059845
0.16466798103260194 20.204252791098426 1.2557163110027356
0.16989553598601786 20.745045991244396 1.2235220546150718
0.1751230909394338 20.65969438220353 1.1680227372321734
0.18035064589284971 20.021687882051904 1.1585202144751354
0.18557820084626564 19.91774677453593 1.096349150655112
0.19080575579968156 19.66642404024458 1.074640113177462
0.1960333107530975 19.60178660243993 1.0300424361536802
0.20126086570651341 20.446017486038443 1.0087503925158003
0.20648842065992934 19.81371814622817 0.9589786354038631
0.21171597561334526 20.258828207187925 0.9638658105704644
0.2169435305667612 18.490347276349947 0.9111434336100108
0.22217108552017711 18.620113121596017 0.9122487464456691
0.22739864047359304 19.184671275821568 0.9830775094466412
0.23262619542700896 19.628501964281824 0.9983114945845973
0.2378537503804249 18.510862164171677 0.9696159165734503
0.2430813053338408 17.2570770653691 0.9112110874530212
0.24830886028725674 16.72036379993515 0.8520071523106149
0.25353641524067266 18.380458581864737 0.8668701554918639
0.2587639701940886 18.676507972829164 0.8700015606711708
0.2639915251475045 19.78670267885092 0.912857179404523
0.26921908010092044 20.662356113040783 0.9421693716573071
0.27444663505433636 19.79663127822072 0.9245172284194572
0.2796741900077523 18.460828619120417 0.8612287785779282
0.2849017449611682 17.844479190751123 0.8253796544642776
0.29012929991458414 17.916628798709965 0.8008077204290021
0.29535685486800006 17.570941125192473 0.8085629866724598
0.300584409821416 19.37101750196743 0.8480601752532541
0.3058119647748319 19.501219684556325 0.8520508022122101
0.31103951972824784 19.893509426888663 0.886107517353362
0.31626707468166376 19.149435717040603 0.8334267060289744
0.3214946296350797 18.92959363345782 0.8109227967557704
0.3267221845884956 18.94567673067469 0.8198630569858851
0.33194973954191154 18.964217807614077 0.8213582321590871
0.33717729449532746 20.11219407512752 0.8647329585036465
0.3424048494487434 19.303997395523645 0.8389822429080207
0.3476324044021593 19.024988117143614 0.8221695979393085
0.35285995935557524 19.803015850619747 0.820582551258416
0.35808751430899116 20.255120215168642 0.838547708372159
0.3633150692624071 19.442438608001694 0.8291971737570156
0.368542624215823 17.437939457614426 0.7826850696521499
0.37377017916923894 16.29903577893466 0.7564272572814424
0.37899773412265486 15.58993102836151 0.7415723524510387
0.3842252890760708 16.58565576922921 0.7954408231761896
0.3894528440294867 17.594237192804194 0.8354157353229189
0.39468039898290264 18.9407386462301 0.863232951430269
0.39990795393631856 19.69449635305285 0.8586808006339772
0.4051355088897345 18.838955107808292 0.7992319139575959
0.4103630638431504 19.1814351021386 0.7916166062492013
0.41559061879656634 19.198459963115898 0.7952976560111328
0.42081817374998226 19.743076254910754 0.8107473583157592
0.4260457287033982 20.830430120853087 0.8358516704984178
0.4312732836568141 21.774995592920057 0.8688063709069854
0.43650083861023004 22.504638614661108 0.8751062026674306
0.44172839356364596 22.714630137769806 0.8795323571478265
0.4469559485170619 23.88848416709635 0.8936703361861776
0.4521835034704778 22.287168538794774 0.8370638502703965
0.45741105842389373 20.774816983047053 0.812389026378817
0.46263861337730966 20.70211157351566 0.7926908426251882
0.4678661683307256 20.35897034236993 0.7869353678605502
0.4730937232841415 20.66863015539545 0.7949711354890688
0.47832127823755743 20.43201330007241 0.8039521307244994
0.48354883319097336 20.414609400348624 0.8032352624270577
0.4887763881443893 19.725871129017726 0.7854710223591336
0.4940039430978052 18.97620175117909 0.7534111329500208
0.49923149805122113 18.832300359783332 0.7418122855573226
0.5044590530046371 18.744964181687365 0.765703049468976
0.5096866079580531 18.983759551624583 0.780159802297548
0.5149141629114691 19.07872373465223 0.7732107153820499
0.5201417178648851 19.48344302695354 0.7574947945808203
0.525369272818301 18.92933031385663 0.7278315771350264
0.530596827771717 17.80251922962391 0.6966836725935632
0.535824382725133 17.498961126610407 0.6890778558255489
0.541051937678549 16.821980258867253 0.6893440005630687
0.546279492631965 17.73021498977805 0.7262447506639419
0.5515070475853809 18.67804134595693 0.7607733507475771
0.5567346025387969 19.908883083142612 0.766392838698444
0.5619621574922129 20.765957597917623 0.7700326851073666
0.5671897124456289 20.1041164474155 0.7394760581344786
0.5724172673990449 20.19092599239301 0.7374678654752526
0.5776448223524608 19.41045388160589 0.7234321594052072
0.5828723773058768 18.37814550811637 0.7070372745524284
0.5880999322592928 18.449055387088826 0.7215962521674308
0.5933274872127088 18.058251824989014 0.7315115402737866
0.5985550421661248 18.828836871092687 0.7517688133287372
0.6037825971195407 19.21894979954246 0.7461112235118745
0.6090101520729567 18.627069625381566 0.7239981121616645
0.6142377070263727 18.376869718686105 0.7070655657297449
0.6194652619797887 18.593934573249726 0.7005278459125593
0.6246928169332047 19.25058975562964 0.7255344284833147
0.6299203718866206 20.940314647280328 0.7495434962667687
0.6351479268400366 21.793157115377713 0.7708985014503024
0.6403754817934526 21.078618162753806 0.7473738101681846
0.6456030367468686 18.927080433804694 0.6949192265515824
0.6508305917002846 18.716462748465112 0.689522519176932
0.6560581466537005 19.878812973955785 0.6979661037999771
0.6612857016071165 19.87842314735996 0.698123069092097
0.6665132565605325 20.861147437249294 0.6997613296740095
0.6717408115139485 19.799799861070614 0.6778458896847728
0.6769683664673645 20.46800955598008 0.6900936847752953
0.6821959214207804 20.73106698562079 0.7010452195553831
0.6874234763741964 21.62954881158541 0.7338211941618432
0.6926510313276124 23.30356052187908 0.7522434101611585
0.6978785862810284 21.859004980131573 0.7299425870251848
0.7031061412344444 21.416888336106016 0.7041003207777604
0.7083336961878604 22.209974833211174 0.7145252621359088
0.7135612511412763 22.027242274562415 0.7060381990987574
0.7187888060946923 22.95451037129467 0.7250631274067373
0.7240163610481083 23.17518466544228 0.7243283353154654
0.7292439160015243 23.63278898274179 0.7314904313670304
0.7344714709549403 23.634934583459234 0.748750946829544
0.7396990259083562 23.721605570541467 0.7254566675558997
0.7449265808617722 23.84321140412123 0.7439518047003066
0.7501541358151882 23.785523151257095 0.7486964676888964
0.7553816907686042 24.85592666306797 0.7720404450071837
0.7606092457220202 26.722321213299793 0.7923877894249316
0.7658368006754361 29.3079448368007 0.8288053049664145
0.7710643556288521 30.35311378475526 0.8129367818870407
0.7762919105822681 29.876915682864535 0.799160321813216
0.7815194655356841 30.169476707982 0.8131052716697103
0.7867470204891001 29.083871929250662 0.8131005688078254
0.791974575442516 32.02624422399996 0.8743132386133616
0.797202130395932 33.97207913115916 0.9057486252756041
0.802429685349348 35.93363931105222 0.9259572924425498
0.807657240302764 36.78014274802456 0.9284451689761133
0.81288479525618 40.19844702444665 0.9724315026901279
0.8181123502095959 41.909506203951764 0.986465066832538
0.8233399051630119 44.01863423871542 1.0080246627025866
0.8285674601164279 44.851681990019515 1.020474231511073
0.8337950150698439 46.049177507874305 1.049866360995928
0.8390225700232599 50.424666670614506 1.1082155306728387
0.8442501249766758 52.92112359110639 1.1462942904077162
0.8494776799300918 58.0201601790589 1.2304021820726831
0.8547052348835078 62.52880992995494 1.279534290755744
0.8599327898369238 68.1432285417549 1.3354359250726422
0.8651603447903398 76.62982523405337 1.4279965051793182
0.8703878997437557 78.47190869926644 1.4262272041188169
0.8756154546971717 77.64957346733829 1.3882914277381955
0.8808430096505877 76.31921796100859 1.3752097732705095
0.8860705646040037 74.82625647682875 1.3489681667534537
0.8912981195574197 75.93290238936034 1.3427245101591334
0.8965256745108356 76.71661964652279 1.3565421638893507
0.9017532294642516 80.01708544315855 1.393100779251199
0.9069807844176676 79.95847310682376 1.3830782104485628
0.9122083393710836 80.54196247686133 1.3961863836467114
0.9174358943244996 81.67560635487038 1.3847365866394783
0.9226634492779155 81.89177698564559 1.3812826773586084
0.9278910042313315 86.62724074101745 1.4214474578632452
0.9331185591847475 88.5390195282789 1.4413346979702741
0.9383461141381635 92.05822729072923 1.4661549231411446
0.9435736690915795 92.13295308349134 1.4605620522250768
0.9488012240449955 91.94345741678944 1.452596683587566
0.9540287789984114 94.46109582336062 1.4615812240655914
0.9592563339518274 94.72002925979695 1.4588143483698748
0.9644838889052434 95.88481607228651 1.4579466549208966
0.9697114438586594 99.66101583033289 1.4768604130354093
0.9749389988120754 102.81529637009737 1.5010488665352046
0.9801665537654913 105.08530746973021 1.5316777256921423
0.9853941087189073 111.7729555863809 1.5890727648489753
0.9906216636723233 113.29317951315693 1.593130806819927
0.9958492186257393 111.29061373765225 1.5560065679659398
1.0010767735791553 110.52230163679367 1.5253115201079437
1.0063043285325712 111.53476238140829 1.5269293185612065
1.0115318834859872 112.42701888988748 1.5422421156269586
1.0167594384394032 117.46594246610137 1.578818530512265
1.0219869933928192 124.47381153507172 1.6253942170630618
1.0272145483462352 122.77353765976127 1.616904479465178
1.0324421032996511 126.02438340478011 1.636597957923093
1.0376696582530671 131.8069678170954 1.681400581126274
1.042897213206483 128.25921438594017 1.651031170025184
1.048124768159899 131.39334381232743 1.6695481377523311
1.053352323113315 128.78503974523304 1.6427890998759143
1.058579878066731 126.18786736874146 1.619782478081656
1.063807433020147 125.86049976490852 1.5983301427013719
1.069034987973563 127.40266160075865 1.597488352086182
1.074262542926979 134.5382197695223 1.6654711843118226
1.079490097880395 136.46963366177013 1.6635142779568206
1.084717652833811 138.18228744912727 1.6705830192552953
1.089945207787227 138.44864870959944 1.6827993337888494
1.095172762740643 135.6175902544141 1.650872647810118
1.1004003176940589 134.24244281549363 1.6384107528245189
1.1056278726474749 137.61009048605374 1.6606013480902002
1.1108554276008908 143.06909578041942 1.6859534574597062
1.1160829825543068 140.32427435008898 1.6552884229160667
1.1213105375077228 142.80967256010643 1.6797314861011274
1.1265380924611388 143.9757503938937 1.6842369733622333
1.1317656474145548 145.75004115116008 1.6800902967025995
1.1369932023679707 153.0542479459269 1.715263211043372
1.1422207573213867 157.31019577779307 1.7562644250360417
1.1474483122748027 159.05539955351486 1.7834996837383574
1.1526758672282187 160.09907477379807 1.7859578961261278
1.1579034221816347 157.39899229653926 1.771594812137411
1.1631309771350506 155.11505716297478 1.7391953211141533
1.1683585320884666 156.30798578777538 1.704154541345234
1.1735860870418826 154.05459220966608 1.7089282675522057
1.1788136419952986 151.3358068001057 1.699225513439396
1.1840411969487146 150.48753288577467 1.670297001430897
1.1892687519021305 146.64789493820243 1.6575964886489707
1.1944963068555465 153.37391500239372 1.6881263065154497
1.1997238618089625 159.07339967844064 1.696764119719757
1.2049514167623785 163.28202938086702 1.742595266077286
1.2101789717157945 165.4148622478403 1.7581689124853197
1.2154065266692105 169.14948677503213 1.7690165605558572
1.2206340816226264 177.37824500214862 1.8285030872943229
1.2258616365760424 174.66149705393852 1.8076036471081156
1.2310891915294584 181.17846975948453 1.841259923699335
1.2363167464828744 178.91567731646182 1.82671970099558
1.2415443014362904 176.4702553732004 1.7940231974462544
1.2467718563897063 175.01681708224035 1.7896190618398284
1.2519994113431223 163.73820185443876 1.7324995665302516
1.2572269662965383 160.52845044378432 1.696070571647107
1.2624545212499543 158.88095488660426 1.6784962682341396
1.2676820762033703 163.4890682853209 1.7166603842887844
1.2729096311567862 166.1221474903902 1.7307189836945058
1.2781371861102022 169.33048305935145 1.7413168768176635
1.2833647410636182 171.1402261165097 1.7581849722911465
1.2885922960170342 168.44038198096976 1.7392905093674471
1.2938198509704502 170.66635208071736 1.7402172902414166
1.2990474059238661 171.06029941203204 1.7485620852232264
1.3042749608772821 174.55123438373292 1.76860814746433
1.309502515830698 179.58986145774116 1.797489868586284
1.314730070784114 177.74530818619453 1.793071869673066
1.31995762573753 185.3247276027172 1.83356722865322
1.325185180690946 187.00294636316238 1.8470088757995706
1.330412735644362 188.81616011439365 1.8597526843642755
1.335640290597778 182.31620678766333 1.795555846181289
1.340867845551194 174.53122785685997 1.7359772357678203
1.34609540050461 176.72635607419224 1.7558808375746353
1.351322955458026 182.4913609187627 1.7822952926576467
1.356550510411442 182.4009714512005 1.770976237549239
1.361778065364858 177.79655322657192 1.7391771675506895
1.3670056203182739 170.20729392649923 1.68691731304974
1.3722331752716899 168.42176133125133 1.6935865426002061
1.3774607302251058 168.13679026979784 1.6955029423434242
1.3826882851785218 181.74936003957686 1.775497470336706
1.3879158401319378 185.02461616821756 1.7811344338289254
1.3931433950853538 185.12472120667135 1.7695437667674474
1.3983709500387698 183.85141837986296 1.7463904587382413
1.4035985049921857 185.00998328097955 1.7489539200212034
1.4088260599456017 185.1298389157041 1.7704079518004694
1.4140536148990177 190.05320637094667 1.8090487512600795
1.4192811698524337 190.8527633526775 1.836884110297816
1.4245087248058497 187.26931579525967 1.8065209749827238
1.4297362797592656 184.32005120473156 1.7822562092807808
1.4349638347126816 178.21886555283479 1.732314278672572
1.4401913896660976 179.3259981773944 1.7205055605037467
1.4454189446195136 186.24587197341816 1.7545931545960018
1.4506464995729296 185.1585391419701 1.7446626276376018
1.4558740545263456 188.32820794876082 1.7566185958520086
1.4611016094797615 185.1624296938133 1.7308409726338079
1.4663291644331775 180.07368553887386 1.7089463003683436
1.4715567193865935 173.83090115320644 1.678053905684729
1.4767842743400095 165.2990299340954 1.629432817137635
1.4820118292934255 164.46643727951408 1.6250223889470783
1.4872393842468414 171.44973907666756 1.6588856540789851
1.4924669392002574 182.0202225676284 1.7248971679496274
1.4976944941536734 187.97769170662917 1.769859297911004
1.5029220491070894 183.75182941366094 1.7354547898838837
1.5081496040605054 187.40455587207035 1.7359127574712716
1.5133771590139213 190.01208560360865 1.749962085004025
1.5186047139673373 198.02576199351705 1.8157137322299852
1.5238322689207533 199.0953110299751 1.8351484782672622
1.5290598238741693 200.66756805701718 1.8428896485534143
1.5342873788275853 195.95982021222065 1.8043793839420788
1.5395149337810012 195.0423511352367 1.782053988386451
1.5447424887344172 201.94400122063155 1.8010934088926611
1.5499700436878332 202.2494685908686 1.788487843513297
1.5551975986412492 206.1730639204685 1.7996453883860184
1.5604251535946652 210.1335205389592 1.8389586177731376
1.5656527085480811 208.53758570359 1.835045270919665
1.5708802635014971 208.99037235372035 1.843661508351914
1.576107818454913 205.94167207727997 1.8338861602021306
1.581335373408329 207.4778142891001 1.8399910694129833
1.586562928361745 212.71588046979792 1.846572582680523
1.591790483315161 214.64958518490027 1.8660046052217785
1.597018038268577 215.76263980381754 1.8602012345869172
1.602245593221993 217.71580637430165 1.8625905945665515
1.607473148175409 222.6208249342648 1.8997648389527022
1.612700703128825 225.0637216364111 1.8979338221861455
1.617928258082241 226.41250616394913 1.9045564794150598
1.623155813035657 224.09396981465505 1.8847129382576226
1.628383367989073 226.77220926735265 1.8916412990424356
1.6336109229424889 229.1931446335012 1.9144898299941744
1.6388384778959049 231.11773572817484 1.9158489016057914
1.6440660328493208 231.3247529255713 1.9091599915220658
1.6492935878027368 231.29017595920203 1.9061907016695405
1.6545211427561528 235.308682669262 1.909022121028626
1.6597486977095688 243.9283456304322 1.9357974705304732
1.6649762526629848 249.65805230260332 1.9529138996943647
1.6702038076164007 255.08631023251397 1.9443719698862376
1.6754313625698167 261.0278499147986 1.9460075067302172
1.6806589175232327 264.25563888703874 1.9411312866540114
1.6858864724766487 272.1922974501991 1.9886076045086964
1.6911140274300647 274.19745336337576 2.026794451709267
1.6963415823834807 276.1542627678099 2.023349039035915
1.7015691373368966 265.93614383018223 1.9683497752432388
1.7067966922903126 265.11197416452694 1.9369019008058717
1.7120242472437286 264.1152226892162 1.9317332579774953
1.7172518021971446 264.3395335719613 1.9221675321289091
1.7224793571505606 271.33273307611705 1.9489799651456965
1.7277069121039765 278.7911959300766 1.9859076187620064
1.7329344670573925 291.661414286426 2.0445297375609286
1.7381620220108085 296.1071995522234 2.0471409211234755
1.7433895769642245 296.59698749670935 2.0201006875501486
1.7486171319176405 293.6372269481756 1.993643132852731
1.7538446868710564 307.09805785876756 2.0388997243786102
1.7590722418244724 309.39858956379936 2.0440517199017347
1.7642997967778884 315.59439546281124 2.0809738057447356
1.7695273517313044 312.31704994141757 2.0569517086459945
1.7747549066847204 308.87793313094744 2.031880799376982
1.7799824616381363 309.12983308309043 2.048397469918734
1.7852100165915523 315.2759287573066 2.076403648763826
1.7904375715449683 327.2782372837659 2.111536433111082
1.7956651264983843 321.57170186734896 2.0732191969775107
1.8008926814518003 319.41432952894365 2.0270855252322932
1.8061202364052162 310.14728278564934 1.9642912099558356
1.8113477913586322 306.5970740551454 1.9245042217902157
1.8165753463120482 314.6447125949876 1.943628860922246
1.8218029012654642 309.7479904115113 1.929208157084204
1.8270304562188802 303.19263519097467 1.9140816776460823
1.8322580111722961 307.34356909656066 1.9220231927544944
1.8374855661257121 312.2927914753721 1.9371313773451748
1.842713121079128 319.2929760092539 1.9517356855856125
1.847940676032544 323.1977206273299 1.9443185028876573
1.85316823098596 328.93400493671504 1.9698876791602373
1.858395785939376 325.5488990369309 1.964471056520096
1.863623340892792 326.9298446104067 1.969157166859085
1.868850895846208 316.80264418309685 1.9157329147646287
1.874078450799624 306.73460170885835 1.8586356020707893
1.87930600575304 302.18214033948595 1.8151478972676791
1.884533560706456 305.6898492922741 1.8135241311915906
1.889761115659872 305.5074321681007 1.8099529524542106
1.894988670613288 308.618329742731 1.811818668415436
1.9002162255667039 311.93155665689403 1.8237896370570836
1.9054437805201199 312.2982545105285 1.8114854807986562
1.9106713354735358 313.0991255618442 1.7925811746613527
1.9158988904269518 310.7022315635074 1.7672984220221553
1.9211264453803678 307.91080567918294 1.7448947150663385
1.9263540003337838 313.1781686571658 1.7597175587317215
1.9315815552871998 312.549624825831 1.7734143146425114
1.9368091102406157 305.65287170112725 1.7537957380465237
1.9420366651940317 297.36056110558826 1.7049035117083648
1.9472642201474477 289.34368773479895 1.6699693376064826
1.9524917751008637 292.12605231927523 1.6615850543338628
1.9577193300542797 299.6785037366221 1.6788459519258851
1.9629468850076957 304.9777739440373 1.703697495721146
1.9681744399611116 313.17374094659294 1.718498113314796
1.9734019949145276 308.8336957541734 1.6869901902515014
1.9786295498679436 307.4358254851015 1.6768552858044354
1.9838571048213596 311.3667295795117 1.6834481057826942
1.9890846597747756 307.67699451412057 1.671330780861695
1.9943122147281915 296.9343807666009 1.6226763832400268
1.9995397696816075 289.9824984578902 1.5877438687592311
2.0047673246350235 278.2840026051767 1.5375470634916302
2.0099948795884393 274.4689132173514 1.521257357133329
2.015222434541855 279.45409527174627 1.5333671784004759
2.0204499894952708 280.2348408294941 1.5323170452964283
2.0256775444486865 281.56790260734715 1.5369895192921932
2.0309050994021023 283.21434612163455 1.5272554369839009
2.036132654355518 282.74149686577096 1.5259326335236525
2.041360209308934 273.9625434694002 1.4921799107926619
2.0465877642623496 277.72856843715624 1.5020765380663526
2.0518153192157653 274.535446733469 1.4897930953863308
2.057042874169181 268.86331823636806 1.4737435739059956
2.062270429122597 269.0524826586262 1.470381519116612
2.0674979840760126 271.4440242167166 1.4945928838385263
2.0727255390294284 279.8311617945485 1.5372073236439783
2.077953093982844 288.5789706752922 1.5770368464251798
2.08318064893626 286.46257024162713 1.5782407179608238
2.0884082038896756 276.42696214516565 1.5320950183038495
2.0936357588430914 270.1770515117243 1.4897995395273247
2.098863313796507 273.5167500164564 1.506678781614778
2.104090868749923 277.8754129229227 1.52638673206613
2.1093184237033387 281.44281251873105 1.5247272675513837
2.1145459786567544 281.3689393607574 1.521613874816377
2.11977353361017 278.17045168872414 1.5047720899274262
2.125001088563586 279.7101837818426 1.5085177330202013
2.1302286435170017 275.01669938102594 1.5070938573682615
2.1354561984704175 266.7450844651432 1.4825754148385792
2.140683753423833 266.8370337455747 1.4802679815418307
2.145911308377249 266.8180668049781 1.4879565278720348
2.1511388633306647 267.857836322344 1.4847458694605165
2.1563664182840805 273.9179552039958 1.494532295477858
2.1615939732374962 276.0420193628764 1.4971131886067652
2.166821528190912 276.4036674171737 1.5084273787681701
2.1720490831443278 276.6800770787059 1.5057866767835668
2.1772766380977435 268.97913871094806 1.4783294891745185
2.1825041930511593 270.6075290897286 1.4900917158735216
2.187731748004575 275.6350439823269 1.5089497727628431
2.192959302957991 280.640273085513 1.5293696310708829
2.1981868579114066 286.7382214440848 1.5522199922639326
2.2034144128648223 287.14653651741895 1.5468505715448646
2.208641967818238 285.69689074596096 1.540065985661052
2.213869522771654 283.77751066700057 1.5330806787932796
2.2190970777250696 275.04487599921606 1.4894110196805044
2.2243246326784853 272.83897939518 1.4791584959242836
2.229552187631901 266.91714816692837 1.4633178605951875
2.234779742585317 264.447724662962 1.457726429168901
2.2400072975387326 261.1885580619754 1.4491695574883254
2.2452348524921484 254.0097105500446 1.4111382293069548
2.250462407445564 254.78047138030786 1.4109639950138602
2.25568996239898 258.8879364674078 1.4434673444027295
2.2609175173523957 264.0489190719379 1.4695022290735673
2.2661450723058114 265.1880473414759 1.474642952698081
2.271372627259227 261.2334279806183 1.4649209974892656
2.276600182212643 265.25794530917705 1.4840200370019119
2.2818277371660587 270.5258395304389 1.49635181003142
2.2870552921194744 267.4479237482155 1.472163991277049
2.29228284707289 261.4228368743486 1.4403410607596476
2.297510402026306 257.12761290668305 1.41539653444546
2.3027379569797217 253.79097569531115 1.4038034042358685
2.3079655119331375 262.9152157745932 1.4298085004754657
2.3131930668865532 267.82913674399214 1.4426894970061241
2.318420621839969 268.12074894300457 1.4436104726285437
2.3236481767933848 274.37939234671404 1.466470242202702
2.3288757317468005 269.0144740910302 1.4450970893055344
2.3341032867002163 267.13333388630275 1.4378729713773162
2.339330841653632 270.4018180848721 1.445288180861172
2.344558396607048 268.7973522976922 1.4408814443411961
2.3497859515604635 277.071048472599 1.4852749512203174
2.3550135065138793 283.8562053496669 1.5090332379431168
2.360241061467295 280.43925913465364 1.5024415426896243
2.365468616420711 276.2338455170722 1.4853085523148541
2.3706961713741266 267.75537561057024 1.4305307125486852
2.3759237263275423 263.044184345804 1.406999230889916
2.381151281280958 260.3730596106482 1.379136246312448
2.386378836234374 264.8696223725961 1.3998023524364906
2.3916063911877896 263.0516190325923 1.40173860160879
2.3968339461412054 261.40900021785484 1.4065646997073298
2.402061501094621 259.25331154401493 1.4050692987042739
2.407289056048037 261.49305733749554 1.4174894015928072
2.4125166110014526 258.40715416055554 1.4030138572769264
2.4177441659548684 251.33914175801067 1.3642435650794902
2.422971720908284 254.13498386134447 1.3547064810323042
2.4281992758617 259.87497495244435 1.3722462795066528
2.4334268308151157 266.55088405319634 1.3883707156050686
2.4386543857685314 271.1476893913858 1.3964113371096039
2.443881940721947 266.4812878903636 1.376427542863987
2.449109495675363 266.4072843448899 1.3679861680121024
2.4543370506287787 275.5683063868082 1.4035790019953545
2.4595646055821945 280.207517659483 1.40396045090656
2.4647921605356102 294.6476462820033 1.4273067021138306
2.470019715489026 300.614612159976 1.4138287714124729
2.4752472704424417 327.03246386952657 1.454963062789688
2.4804748253958575 386.06240386999394 1.5448626999512585
2.4857023803492733 485.006349127361 1.6784671831697877
2.490929935302689 694.1853567163517 1.9714254095752637
2.496157490256105 1099.2277621986627 2.4681589617697397
2.5013850452095205 1715.2574414208455 3.0776288367169857
2.5066126001629363 2460.413870032105 3.6778538542348493
2.511840155116352 3235.9325037819012 4.2196782919560745
2.517067710069768 3850.988807917298 4.583056549196719
2.5222952650231836 4218.387009419473 4.785371369521976
2.5275228199765993 4353.3098335080385 4.8523057940343834
2.532750374930015 4318.2541413536665 4.823412312509925
2.537977929883431 4332.929116494063 4.844454833875762
2.5432054848368466 4415.075997240119 4.892467192468818
2.5484330397902624 4675.115475151838 5.032206445860888
2.553660594743678 5099.85381875323 5.2482566663478085
2.558888149697094 5658.3047005107765 5.522877096785828
2.5641157046505096 6282.990746228121 5.826867598837011
2.5693432596039254 6753.606977099494 6.058709645391089
2.574570814557341 6808.867498554769 6.0800885070374076
2.579798369510757 6415.820204485904 5.88748433816528
2.5850259244641727 5582.129433115472 5.47240193041897
2.5902534794175884 4494.3665888840815 4.897501454839093
2.595481034371004 3382.0073414216113 4.23054984318463
2.60070858932442 2392.4930271810545 3.5475328615101454
2.6059361442778357 1644.7709849837588 2.947411885893933
2.6111636992312515 1121.8895544889383 2.4440427876315822
2.6163912541846672 792.3826359250203 2.061755129559536
2.621618809138083 594.5146985864824 1.8023621700436907
2.6268463640914987 485.74056363513574 1.6400389749899702
2.6320739190449145 426.1549212755856 1.550268490794354
2.6373014739983303 390.5889854328824 1.4950284177118793
2.642529028951746 362.2779663270427 1.450632193128829
2.6477565839051618 338.163271280359 1.417802567943965
2.6529841388585775 317.4894171798806 1.3820895862337348
2.6582116938119933 304.9074387414487 1.362914419719483
2.663439248765409 296.00559767443434 1.3522034671548808
2.668666803718825 297.336248820533 1.3634412154712612
2.6738943586722406 296.297247943458 1.3723419194903688
2.6791219136256563 296.1055841946498 1.3901395557306562
2.684349468579072 291.7008779149086 1.3782356733908157
2.689577023532488 289.0559464474491 1.3774282109749776
2.6948045784859036 287.25359080272614 1.3663585384269046
2.7000321334393194 288.6926875425477 1.363678372067532
2.705259688392735 287.9500168109819 1.3710489782973712
2.710487243346151 288.3646421881842 1.3769151250168186
2.7157147982995666 288.35105536313927 1.387350992513577
2.7209423532529824 285.00497412392787 1.3805072224067132
2.726169908206398 282.16981038387667 1.3788607735993759
2.731397463159814 279.79420590371143 1.3731557803294594
2.7366250181132297 277.8488967924517 1.3792367859605703
2.7418525730666454 272.71259752300756 1.3690816093657816
2.747080128020061 272.6313950768643 1.3877511429135512
2.752307682973477 274.17840101037353 1.399762543692108
2.7575352379268927 278.67579547001645 1.4198586399342006
2.7627627928803085 279.29298289629634 1.4270501589839024
2.767990347833724 280.04872676488526 1.4393354610918419
2.77321790278714 281.2040183858925 1.4518472963766174
2.7784454577405557 277.9232280237678 1.4451345437289957
2.7836730126939715 279.18145140254296 1.4412307716406212
2.7889005676473873 282.0678776487528 1.4424367864290168
2.794128122600803 283.98389173497094 1.446384288556243
2.7993556775542188 290.7194620414129 1.4671338595990409
2.8045832325076345 291.4221551230768 1.4674138230421951
2.8098107874610503 290.0360564164111 1.4673034494182515
2.815038342414466 285.23293695917374 1.4584509708260966
2.820265897367882 277.57509887059905 1.4347740966957356
2.8254934523212976 279.2249118147211 1.446821604925047
2.8307210072747133 279.83512804772124 1.45276543715591
2.835948562228129 281.7355671494271 1.4523152764019565
2.841176117181545 278.32076628354633 1.4510394492050516
2.8464036721349606 280.7003993278718 1.4693178032252387
2.8516312270883764 281.0765260695858 1.469089985251587
2.856858782041792 283.4721410349129 1.4823544300910996
2.862086336995208 293.2500899877015 1.5123691179229939
2.8673138919486236 288.1313155777262 1.4976218201475
2.8725414469020394 284.2736973136914 1.4728931789073634
2.877769001855455 278.38097438808063 1.4571749062632522
2.882996556808871 271.09071660702955 1.4242845782311342
2.8882241117622867 270.28063556474444 1.4225481874205286
2.8934516667157024 270.2369126309962 1.4207266525567654
2.898679221669118 274.594769566152 1.4381240748725816
2.903906776622534 276.4405202516447 1.4377075144552556
2.9091343315759497 279.03913219806475 1.442219524780554
2.9143618865293655 281.11271226673074 1.4416635508938778
2.919589441482781 278.68233908285947 1.434326016436971
2.924816996436197 279.2482483015155 1.4366629770483292
2.9300445513896127 277.7397286065172 1.436061043033721
2.9352721063430285 281.27649918136814 1.449469699363148
2.9404996612964442 284.7166675879288 1.446716499056286
2.94572721624986 285.9292593190428 1.4548574267812124
2.9509547712032758 289.1356095466084 1.4744332517822252
2.9561823261566915 289.16243024316225 1.4736059725024282
2.9614098811101073 284.59258556393047 1.444251675448061
2.966637436063523 282.3004018272683 1.4293529072652493
2.971864991016939 285.94663276841226 1.434759822498479
2.9770925459703546 286.39277641152023 1.4222009870976635
2.9823201009237703 289.1116553707812 1.4248687094323222
2.987547655877186 290.7355860588643 1.4236317119601114
2.992775210830602 287.55287273098816 1.4107413147463383
2.9980027657840176 282.98892176001027 1.4022992039631503
3.0032303207374333 282.6967033087154 1.3919729352800427
3.008457875690849 277.90617759027333 1.3667454098363006
3.013685430644265 279.80709005594457 1.3600758966152127
3.0189129855976806 284.3833434026562 1.3646999491898786
3.0241405405510964 284.7173297978986 1.3631630739833736
3.029368095504512 285.4659141532869 1.3542809440305188
3.034595650457928 285.2177028734299 1.3351193466139857
3.0398232054113437 286.8014826451947 1.3322480630100986
3.0450507603647594 294.26975365697217 1.3383891381386261
3.050278315318175 301.4521539533762 1.362421503074455
3.055505870271591 307.46205357098853 1.376094209146604
3.0607334252250067 310.2920914226997 1.3821543111018717
3.0659609801784224 316.73065929898223 1.3882239421411426
3.071188535131838 320.1833859357817 1.3921304056401178
3.076416090085254 323.9012392210643 1.3918020606676924
3.0816436450386697 327.75127526703255 1.3863920034410322
3.0868711999920855 330.98787921027724 1.38118699020265
3.0920987549455012 341.72189050335413 1.3930383521553464
3.097326309898917 352.6322393621001 1.403320791080718
3.1025538648523328 363.9401443671224 1.413025888167221
3.1077814198057485 378.69239670816586 1.4323116688020474
3.1130089747591643 386.5412614554558 1.4316451738764204
3.11823652971258 401.72847013530384 1.4542455845362825
3.123464084665996 417.77738743128555 1.477741467059339
3.1286916396194115 437.7314526469311 1.509321984457621
3.1339191945728273 461.5567826489303 1.545301858199105
3.139146749526243 492.4817102301611 1.5960127262829464
3.144374304479659 524.5850633838721 1.6423825179645863
3.1496018594330746 553.0431940028565 1.683673476349647
3.1548294143864903 577.4482920402812 1.7174987551422807
3.160056969339906 603.6391414010685 1.7516178754903686
3.165284524293322 623.5553640057478 1.7734042244994979
3.1705120792467376 651.9995299594004 1.809030630726251
3.1757396342001534 682.9727166170804 1.8487308202942678
3.180967189153569 709.2271332099879 1.8879616139552973
3.186194744106985 730.2133809512883 1.9153273086878
3.1914222990604006 742.5174008567205 1.9300530275175223
3.1966498540138164 743.1570717922773 1.9317847063400804
3.201877408967232 723.6860557461849 1.9039115307804817
3.207104963920648 687.0083460069842 1.8448527866399647
3.2123325188740637 642.5391441167594 1.7740549976333186
3.2175600738274794 606.2939549452175 1.7218994210615346
3.222787628780895 569.3901190836126 1.6719538065318469
3.228015183734311 538.8813580028519 1.6328664968917936
3.2332427386877267 508.6797718196795 1.5872859355709166
3.2384702936411425 478.9913032579182 1.5367590672020175
3.2436978485945582 460.20410172140936 1.5096762978765914
3.248925403547974 442.71801513041567 1.4833292579612
3.2541529585013897 429.9369611058183 1.4656945358047568
3.2593805134548055 419.5725155316212 1.4440947039288894
3.2646080684082213 409.3554339201647 1.4215748323261168
3.269835623361637 418.25892422001516 1.4352650091831465
3.275063178315053 429.8185143970816 1.4473555469485493
3.2802907332684685 447.3156482074489 1.4715989482586225
3.2855182882218843 473.7774629900748 1.50792466813387
3.2907458431753 496.21710239932884 1.5435293984812444
3.295973398128716 519.9991065816004 1.579405930501025
3.3012009530821316 541.9002017136975 1.610012426510604
3.3064285080355473 550.1754672112186 1.6225075793669625
3.311656062988963 542.7905850331164 1.6072152415468648
3.316883617942379 516.9999623740033 1.5649396828578812
3.3221111728957946 490.0466212085352 1.5230131554024635
3.3273387278492104 459.6228729644689 1.4820711340986918
3.332566282802626 432.760810359201 1.4501685089920804
3.337793837756042 406.04903905523895 1.4191489084767073
3.3430213927094576 371.59390352020637 1.3721276927329902
3.3482489476628734 343.27575473761704 1.3302137201463808
3.353476502616289 323.9696267858818 1.301433508152142
3.358704057569705 309.57312958827333 1.2785571438103485
3.3639316125231207 297.5531818716019 1.265564940267895
3.3691591674765364 287.8304542788116 1.2545160816676302
3.374386722429952 281.12722648453655 1.2551250920700032
3.379614277383368 273.8190256931168 1.2615827660312502
3.3848418323367837 265.5974853246638 1.2582304248133849
3.3900693872901995 256.07915207865165 1.2389319555718243
3.3952969422436152 250.9176199516096 1.231430057673458
3.400524497197031 253.8679783939334 1.237320296063121
3.4057520521504467 253.18694118048464 1.2325814612870338
3.4109796071038625 252.70636418098505 1.239668452617486
3.4162071620572783 250.2901655480924 1.228579244606609
3.421434717010694 250.15936946464876 1.2309501238043699
3.4266622719641098 249.33595551562544 1.2228098801678395
3.4318898269175255 254.3592618470598 1.240734801682058
3.4371173818709413 255.33336397299644 1.2535724532917276
3.442344936824357 258.9550867703632 1.264205389079376
3.447572491777773 256.5520256686757 1.2619013960217922
3.4528000467311886 249.01011769498473 1.2356596407570923
3.4580276016846043 242.74118134053472 1.2070191233244978
3.46325515663802 243.25946729257203 1.1984275061940817
3.468482711591436 248.76152334421155 1.2044052551396238
3.4737102665448516 252.94551918108564 1.2283331184552144
3.4789378214982674 252.91949664565536 1.2200214646847898
3.484165376451683 246.88211256529428 1.1943850427302114
3.489392931405099 247.3671084937649 1.2030927682953023
3.4946204863585146 251.7609141144644 1.212374015396667
3.4998480413119304 264.17046844373226 1.2454295753167373
3.505075596265346 269.31897565273164 1.2602082196841302
3.510303151218762 275.68224007380644 1.265560616800613
3.5155307061721777 277.69400721914235 1.253756616664469
3.5207582611255934 280.912677411439 1.2568976018772005
3.525985816079009 285.66680972602336 1.2460222713551998
3.531213371032425 285.1606844636858 1.2279607460966342
3.5364409259858407 288.6431636290846 1.2169302023767319
3.5416684809392565 297.41754136907224 1.2159878393904622
3.546896035892672 313.12504252443006 1.2341426860162825
3.552123590846088 350.1114030825972 1.2965567014167418
3.5573511457995037 411.64961829351057 1.395122474836693
3.5625787007529195 526.2054052999372 1.5614752130035099
3.5678062557063353 761.922537028753 1.873380323821238
3.573033810659751 1280.5086070564398 2.4229592500935566
3.5782613656131668 2370.154918222568 3.2961429725218614
3.5834889205665825 4513.328904168491 4.549505952331743
3.5887164755199983 7818.599636639715 5.987610761354464
3.593944030473414 11799.813197535012 7.299820093236345
3.59917158542683 15133.47497313697 8.216012282672684
3.6043991403802456 16936.059448707198 8.662233004287495
3.6096266953336613 16663.39445943158 8.579757165917714
3.614854250287077 14650.051028866703 8.048770169219884
3.620081805240493 11569.16251259549 7.151764613465302
3.6253093601939086 8297.723733164607 6.043673100383318
3.6305369151473244 5566.905290103033 4.938150867794503
3.63576447010074 3480.319567317689 3.8981342444281113
3.640992025054156 2223.225595870237 3.1187657511315225
3.6462195800075716 1380.3326260430704 2.4558999532831467
3.6514471349609874 916.7106930057276 1.9993855825020324
3.656674689914403 673.1602684008194 1.71864415174507
3.661902244867819 541.417924252694 1.5432992010723743
3.6671297998212347 464.06392292589277 1.4361448025155212
3.6723573547746504 418.1281939796217 1.37310591347249
3.677584909728066 385.27282668805987 1.3246236209442979
3.682812464681482 360.1622661862703 1.28339801884775
3.6880400196348977 343.66052395360646 1.2609333813862484
3.6932675745883135 326.93444638104296 1.2312874928992774
3.698495129541729 313.98239044964595 1.2178395377053157
3.703722684495145 308.412360782954 1.2085707574320663
3.7089502394485607 299.1981820103036 1.1959321306226345
3.7141777944019765 299.3071685035122 1.1985148968620267
3.7194053493553922 297.23339760330595 1.1921640571597831
3.724632904308808 295.09874882313227 1.190798865799354
3.7298604592622238 291.7138687427793 1.1876872425577247
3.7350880142156395 286.76703023074947 1.1787661188487113
3.7403155691690553 283.0747243961263 1.1687754344273695
3.745543124122471 281.55351666170867 1.1640263771847135
3.750770679075887 282.67909580604925 1.163101375673084
3.7559982340293026 280.2378622161973 1.1559922721149354
3.7612257889827183 284.2724758082302 1.171430562110142
3.766453343936134 285.07429026475535 1.174371597283953
3.77168089888955 289.30879591642383 1.1763979197836427
3.7769084538429656 285.4683164235542 1.1572915984580856
3.7821360087963813 282.6503183680969 1.1430705138048527
3.787363563749797 287.18209782452345 1.1534159732519957
3.792591118703213 292.8549250880374 1.1610056324718205
3.7978186736566286 303.1310595829059 1.174240119876386
3.8030462286100444 314.78360413404755 1.1808802320838478
3.80827378356346 326.07958719064266 1.1957949120069138
3.813501338516876 335.1074423032784 1.208233322179287
3.8187288934702917 337.8927323926542 1.2088260756632956
3.8239564484237074 333.53584986520667 1.1936752606211745
3.829184003377123 331.57295599003703 1.186678073872533
3.834411558330539 332.57866711545444 1.1925636330015068
3.8396391132839547 335.0738745377872 1.2015781318764034
3.8448666682373704 334.28817679862965 1.1994328168947561
3.850094223190786 329.82175057987257 1.1916382959090344
3.855321778144202 323.4259846282247 1.181738907683197
3.8605493330976177 321.4375008067831 1.1753985470328259
3.8657768880510335 325.7020161517848 1.1805460066114613
3.8710044430044492 320.6878326421218 1.1680815722364253
3.876231997957865 326.55653408632975 1.1786109221676044
3.8814595529112808 322.77807317455245 1.1719825156234869
3.8866871078646965 323.85061655563874 1.1770407398506975
3.8919146628181123 325.80275869717224 1.1757876424146798
3.897142217771528 328.22725134857353 1.1723152817873406
3.902369772724944 328.57469421133015 1.1736811291542177
3.9075973276783595 329.211531434642 1.1737141196090517
3.9128248826317753 331.9613248275351 1.1797279847876543
3.918052437585191 333.33680570582476 1.180896975961974
3.923279992538607 336.7576290194372 1.1816343598115493
3.9285075474920226 347.86431398899396 1.1960681472554906
3.9337351024454383 350.21120376745057 1.1943702223615298
3.938962657398854 359.26177740431467 1.2073462891360425
3.94419021235227 365.4321575292551 1.2153274719416511
3.9494177673056856 380.2174321294172 1.2383011837286
3.9546453222591014 395.30906812103353 1.2578988506931654
3.959872877212517 408.880364088534 1.274980408867308
3.965100432165933 421.0081694194891 1.293669986413081
3.9703279871193486 440.7015387541668 1.3235312914691095
3.9755555420727644 461.7929135854497 1.350566252876482
3.98078309702618 483.0708082918628 1.3753284923621452
3.986010651979596 508.3502460376692 1.4047396736086248
3.9912382069330117 535.7631141528266 1.4379856023566842
3.9964657618864274 565.0550327893708 1.4766043811576306
4.001693316839844 604.4163347896955 1.5252595541490312
4.00692087179326 652.2807161568378 1.5832693123598753
4.012148426746676 696.5753942358734 1.6409572725982093
4.017375981700092 747.8636658445035 1.7200445500579833
4.0226035366535084 814.9336115528199 1.8100458636546264
4.027831091606925 896.7093975358116 1.9103650731433428
4.033058646560341 991.6145794460385 2.0125495936640307
4.038286201513757 1098.152952586904 2.1134368199836713
4.043513756467173 1216.8534103620325 2.2250191721165264
4.0487413114205895 1349.9320360806369 2.343410760107379
4.053968866374006 1500.2974985633077 2.4672382504423878
4.059196421327422 1666.6255687219887 2.6017113298309904
4.064423976280838 1855.4145245405846 2.7458778208985293
4.069651531234254 2077.9436120885866 2.904526619546214
4.0748790861876705 2310.8246650933306 3.069144622837694
4.080106641141087 2555.930841807908 3.231772972906838
4.085334196094503 2803.431772078305 3.392174196444145
4.090561751047919 3007.9699393780593 3.523185149888437
4.095789306001335 3158.17926800568 3.6151411752198266
4.1010168609547515 3256.2071971536157 3.6816280606690026
4.106244415908168 3238.7152840448434 3.6706750774538537
4.111471970861584 3137.335370301589 3.606208727772238
4.116699525815 2934.866482294475 3.4769411864931112
4.121927080768416 2707.8755315056483 3.2998783268410774
4.1271546357218325 2453.3913059137044 3.1113884325975274
4.132382190675249 2198.8761040839354 2.939251188080034
4.137609745628665 1952.8101948956007 2.7667739591721894
4.142837300582081 1699.320836060592 2.5741195675625077
4.148064855535497 1473.440189414286 2.3922799864107764
4.1532924104889135 1266.3736785213882 2.206501861758361
4.15851996544233 1093.6337430592216 2.044261266010545
4.163747520395746 956.8642962950756 1.9089921625165562
4.168975075349162 846.1478623694112 1.7950197698428383
4.174202630302578 749.538025863414 1.6875132884686657
4.1794301852559945 668.3080120856606 1.5933333298511927
4.184657740209411 595.9143891103059 1.5043627762732348
4.189885295162827 542.2593887650971 1.4386684037026451
4.195112850116243 497.99663378057846 1.382076499809658
4.200340405069659 456.9349260681708 1.3221146116823976
4.2055679600230755 418.05030295955083 1.2629061453045338
4.210795514976492 386.5665596531183 1.2151081973401463
4.216023069929908 365.99640685277757 1.1871060558322073
4.221250624883324 349.61813793561157 1.166220058559804
4.22647817983674 339.7891222560606 1.158066962744186
4.2317057347901565 326.94473839765595 1.1443786682320312
4.236933289743573 310.0994946509249 1.11647427033563
4.242160844696989 298.4832821291288 1.103258179062925
4.247388399650405 287.6888446283797 1.0874144913470127
4.252615954603821 278.21768826309585 1.0701230731538782
4.257843509557238 276.38168237062365 1.0647444031552362
4.263071064510654 272.7485563001501 1.059485963055893
4.26829861946407 268.0032985380433 1.0535957960481692
4.273526174417486 263.6642932098289 1.0487940890217824
4.278753729370902 259.093936153631 1.0387710978801938
4.283981284324319 252.08292381564164 1.0222028844154674
4.289208839277735 251.79570740591413 1.0231671707129373
4.294436394231151 249.06359530840706 1.0220972513171434
4.299663949184567 243.71004646355897 1.0114367907314783
4.304891504137983 245.8872343913234 1.0202891419700058
4.3101190590914 249.3458630816438 1.0256906135444963
4.315346614044816 251.34044025200575 1.0378050552467732
4.320574168998232 251.40083813122456 1.042130968451134
4.325801723951648 249.4916320194548 1.044733251061824
4.331029278905064 243.1464381468146 1.0295135473618005
4.336256833858481 241.44781939271206 1.0232723070447964
4.341484388811897 244.41176136638106 1.0297737861461773
4.346711943765313 242.34338918926022 1.0247800219206102
4.351939498718729 240.94719401513777 1.0191189896399377
4.357167053672145 242.51937835011927 1.0191187071048682
4.362394608625562 237.8069636710015 1.0076134960388323
4.367622163578978 236.07049527573136 0.9970759703958275
4.372849718532394 233.37945896167477 0.9937917249201835
4.37807727348581 231.92502466508685 0.9973926271259809
4.383304828439226 238.0717176427542 1.0092734472807094
4.388532383392643 242.8995192987191 1.025599103410519
4.393759938346059 241.8933506508921 1.019282425375495
4.398987493299475 240.36205674051448 1.01925935424526
4.404215048252891 237.2562799234856 1.0187933349275304
4.409442603206307 237.89386696950316 1.0267744290498726
4.414670158159724 234.85500128756928 1.0197636702879624
4.41989771311314 228.98142963655104 1.005807034378676
4.425125268066556 224.39996515686636 1.0045879934984505
4.430352823019972 220.92113895534027 0.9920102000554253
4.435580377973388 224.79863718906228 1.0054844855725853
4.440807932926805 229.2268071765924 1.0209198494295957
4.446035487880221 226.58206213573115 1.0138901143480248
4.451263042833637 223.88863134983882 1.0130353314617804
4.456490597787053 219.19171931916108 0.9983232018778845
4.4617181527404695 215.15794381048943 0.9871303885459795
4.466945707693886 212.46327543939773 0.9817899735997453
4.472173262647302 211.77404981081563 0.9761047677927245
4.477400817600718 214.8989192966663 0.9816053445038642
4.482628372554134 218.93671586627545 0.9819253696598028
4.4878559275075505 225.46291214994426 0.9991173569645219
4.493083482460967 229.90623800471786 1.0108584354596517
4.498311037414383 227.8402894965546 1.013402602437956
4.503538592367799 222.04129433349487 1.000448199936316
4.508766147321215 212.70065207551968 0.9814557097375826
4.5139937022746315 206.9720576820043 0.9638822534550671
4.519221257228048 207.84091658362465 0.9635360169219119
4.524448812181464 210.57940246141877 0.9706677477836851
4.52967636713488 213.17348628779348 0.9777078651002062
4.534903922088296 215.08832924591275 0.9806826088307135
4.5401314770417125 213.60352376851776 0.976139931972641
4.545359031995129 213.27817548833934 0.9741627016086274
4.550586586948545 214.99657946094658 0.9778949968417181
4.555814141901961 214.81979579958679 0.9786025898241362
4.561041696855377 216.1606754512529 0.9845193023622045
4.5662692518087935 214.79481614178903 0.9792852281963598
4.57149680676221 215.01708499263114 0.9751596918277545
4.576724361715626 216.146409153856 0.9764603615360237
4.581951916669042 216.35180437962381 0.9740836931771332
4.587179471622458 215.42447219362455 0.9753552866443763
4.5924070265758745 214.7040269381028 0.9731829792365567
4.597634581529291 214.75416978261308 0.973585039737946
4.602862136482707 214.63690068968413 0.9751384692629737
4.608089691436123 219.18106863308262 0.9976966846041732
4.613317246389539 220.10051132935462 1.0046172142491385
4.6185448013429555 220.51799990931346 1.0005970656662146
4.623772356296372 218.99622897699751 0.9939642454563314
4.628999911249788 219.9980482871181 1.0008575022144848
4.634227466203204 216.04079764053614 0.9968492498918479
4.63945502115662 214.60670446848957 0.9943368004692454
4.6446825761100365 212.07395929818583 0.9776675919142421
4.649910131063453 209.8765079615204 0.9579506204731018
4.655137686016869 210.75808311447335 0.9584150680903339
4.660365240970285 210.5635346891931 0.9599720241442757
4.665592795923701 208.00238489645457 0.9612596416920448
4.6708203508771176 208.7211918809181 0.9687033699056159
4.676047905830534 209.6764965413368 0.9723974016932083
4.68127546078395 207.8276486188135 0.9665290854582178
4.686503015737366 208.06434206084415 0.9616714009201088
4.691730570690782 206.69048568263875 0.9577554551778408
4.696958125644199 209.2932166688864 0.9598622211250093
4.702185680597615 211.000586686354 0.9654821585617421
4.707413235551031 212.50560061731167 0.9697360975905616
4.712640790504447 213.5801267343759 0.9756800458809841
4.717868345457863 212.21539202464524 0.9726405906349787
4.72309590041128 211.43951424374703 0.9724035529957676
4.728323455364696 213.64424008487975 0.9821651475845392
4.733551010318112 213.2543184093339 0.9765082398084975
4.738778565271528 215.3308320007641 0.9758597509073285
4.744006120224944 213.14386650951067 0.9651984819864733
4.749233675178361 211.77314001374154 0.9612001579241911
4.754461230131777 209.81476523400772 0.9571546965324438
4.759688785085193 209.97592197526762 0.9618856592822782
4.764916340038609 208.13159302978326 0.9558763568285967
4.770143894992025 209.28757728155838 0.9558832671040902
4.775371449945442 208.09487717911423 0.9470125210217821
4.780599004898858 209.0822047278778 0.9409606975003205
4.785826559852274 209.36331197578548 0.9441087631473434
4.79105411480569 206.90576728341136 0.9394139310845621
4.796281669759106 210.80757362626207 0.9507156611702082
4.801509224712523 209.3317532175884 0.9426937920995779
4.806736779665939 211.5220403552112 0.9465326093266198
4.811964334619355 211.6641063396615 0.9456312234894735
4.817191889572771 207.16561793761193 0.9342116461782619
4.822419444526187 209.58512276712938 0.9429067259900147
4.827646999479604 212.51158694234275 0.9421989091619748
4.83287455443302 209.77618450314523 0.9337380250868466
4.838102109386436 214.0627635253342 0.9466119028372896
4.843329664339852 215.94033663422792 0.9533519561861231
4.848557219293268 215.28198652288978 0.9574985986679108
4.853784774246685 215.15138400469948 0.9589569225798104
4.859012329200101 212.40380565377654 0.9432713874058247
4.864239884153517 209.71143671106216 0.9299449463308924
4.869467439106933 208.6792023367216 0.9255927769723546
4.8746949940603495 204.50060432001936 0.9131391490943476
4.879922549013766 206.861692523489 0.9203046586096778
4.885150103967182 209.0034471655091 0.9217675087948767
4.890377658920598 212.38354610465097 0.9233287204568342
4.895605213874014 213.7272728310313 0.9251765631508342
4.9008327688274305 216.12124734579257 0.9293458123259233
4.906060323780847 220.7506676947551 0.9426347586665775
4.911287878734263 220.84827695247802 0.9395670229441656
4.916515433687679 218.3150790369334 0.9370146435933766
4.921742988641095 214.50929832239623 0.9252944685704891
4.9269705435945115 214.93880465316104 0.9243783705324072
4.932198098547928 213.39587839039854 0.9226876349660522
4.937425653501344 214.9092162178788 0.9205990388340902
4.94265320845476 213.8819267625116 0.9213830767563884
4.947880763408176 211.49549508214741 0.913626900679376
4.9531083183615925 215.44487995825605 0.9220873588988637
4.958335873315009 218.67786686418916 0.9275487469190651
4.963563428268425 224.2993282682835 0.9381699320405292
4.968790983221841 230.38395706756378 0.9473296508491872
4.974018538175257 235.13669186896462 0.9588758151057688
4.9792460931286735 240.9622333559078 0.9676602667047505
4.98447364808209 245.60886309057508 0.9693780298464787
4.989701203035506 247.89829291855 0.9549776520049359
4.994928757988922 253.86059510616144 0.9474269434938399
5.000156312942338 262.22237958284546 0.9451866577182413
5.0053838678957545 291.5917530869417 0.9769374523756952
5.010611422849171 347.065274260241 1.0504154027520574
5.015838977802587 454.2308616419586 1.183132784198232
5.021066532756003 618.1846739089324 1.3669444498953771
5.026294087709419 845.104840870609 1.593970795867215
5.0315216426628355 1100.16704310827 1.8163131155439884
5.036749197616252 1335.777425418902 2.0026034090222917
5.041976752569668 1520.2056756359261 2.132159099960003
5.047204307523084 1631.2703727626938 2.2056855015455707
5.0524318624765 1659.7427226716354 2.2233603168150524
5.0576594174299165 1639.8747418244702 2.2123195045251496
5.062886972383333 1549.751947875213 2.1498641729627592
5.068114527336749 1432.350148528823 2.0655563003570134
5.073342082290165 1308.9792530191976 1.9726189649953045
5.078569637243581 1186.1256439215701 1.8753421605218032
5.0837971921969975 1092.29296741782 1.7989386264874312
5.089024747150414 1005.7645357741344 1.724185897465839
5.09425230210383 941.7328548816427 1.6684256026893054
5.099479857057246 913.0507548303146 1.6470814326070682
5.104707412010662 894.376827501091 1.6310025299883433
5.109934966964079 887.0195902443232 1.6232848321969486
5.115162521917495 882.8198855444892 1.616182101010796
5.120390076870911 892.1923525375144 1.623197457927459
5.125617631824327 911.4866389484349 1.639271130395478
5.130845186777743 934.6033919245464 1.6559144554944198
5.13607274173116 966.6899492380601 1.6831509734200072
5.141300296684576 1003.3257488736383 1.715929360434768
5.146527851637992 1032.2947914371805 1.7394440108080609
5.151755406591408 1056.3370117913319 1.759169235846539
5.156982961544824 1058.5697320194774 1.7574831445117125
5.162210516498241 1046.228547301219 1.7480983695289012
5.167438071451657 1007.2725253257246 1.7151166617832183
5.172665626405073 932.1062450162688 1.6487701031039914
5.177893181358489 839.6977464434134 1.5620717881215829
5.183120736311905 736.5272125885427 1.4648672909903508
5.188348291265322 633.8865946427214 1.3655704788152059
5.193575846218738 541.2730168193789 1.26801234939585
5.198803401172154 460.40335209068195 1.178493897208996
5.20403095612557 397.73108342054036 1.1096744427854568
5.209258511078986 347.1946383656125 1.0487904363279925
5.214486066032403 310.5464155511111 1.0031413920075232
5.219713620985819 284.5708886472451 0.967414358177458
5.224941175939235 265.29721232093027 0.9354185200717932
5.230168730892651 252.1215514372259 0.9166343723219225
5.235396285846067 245.68238262430407 0.9108139860771187
5.240623840799484 241.94603215772577 0.9052233006352969
5.2458513957529 241.34172278346117 0.911923687198656
5.251078950706316 239.18905351127168 0.9146027445865654
5.256306505659732 239.39430784304813 0.9162628710397982
5.261534060613148 236.2721480257723 0.9155855913496312
5.266761615566565 233.38123875632368 0.9110876338307042
5.271989170519981 228.94426106673336 0.8984982750419503
5.277216725473397 227.08181102275856 0.8971852253940191
5.282444280426813 227.0170341065867 0.8999240876808215
5.2876718353802294 228.79618451953658 0.9051383297868331
5.292899390333646 224.26174364688688 0.8961054259975518
5.298126945287062 216.79287868176206 0.8795941103919176
5.303354500240478 216.92055917047986 0.8766592961816596
5.308582055193894 219.15681751847654 0.8834025476475992
5.3138096101473105 221.7016957092783 0.8904510212468038
5.319037165100727 223.289273885006 0.8924223053280476
5.324264720054143 218.47329771096187 0.8861490133200507
5.329492275007559 215.30968954122113 0.8804358463258237
5.334719829960975 213.42639796108327 0.8759238247682151
5.3399473849143915 211.26975923259633 0.8726028907845712
5.345174939867808 208.89216872162945 0.862560679641838
5.350402494821224 210.1705873006517 0.8616216739460022
5.35563004977464 212.5966750414983 0.8664074986431531
5.360857604728056 218.84556399320434 0.8778622279361528
5.3660851596814725 220.8014164838389 0.8773303201721115
5.371312714634889 222.07291037782795 0.8718758238157723
5.376540269588305 223.23697869792437 0.8734848819398843
5.381767824541721 225.76569918097263 0.8800472317552553
5.386995379495137 224.24340981922097 0.8797668494209936
5.3922229344485535 225.75154540663334 0.8808911545652023
5.39745048940197 223.53658103002854 0.8770414864473365
5.402678044355386 225.61566089908473 0.877063607710951
5.407905599308802 230.94434552286535 0.8840547738147806
5.413133154262218 234.456159192178 0.8875005909576619
5.4183607092156345 236.43015395911334 0.8863667932626961
5.423588264169051 232.72685541407208 0.8742804622567208
5.428815819122467 231.4623644584311 0.8679160057231705
5.434043374075883 230.15395865064963 0.8642744243790003
5.439270929029299 230.3660657690185 0.8674874062877113
5.4444984839827155 228.90044965820903 0.8677924461851199
5.449726038936132 225.5734639879596 0.8630469598005829
5.454953593889548 223.9667512070346 0.8599484608262603
5.460181148842964 221.67174930198573 0.8600365981070117
5.46540870379638 220.89938537398922 0.8645532434567623
5.4706362587497965 220.13518304049055 0.867730380238595
5.475863813703213 221.50121630539954 0.8777321117782583
5.481091368656629 221.11412039563174 0.8745401508537897
5.486318923610045 220.16710399306797 0.8692901016442616
5.491546478563461 221.24986186687252 0.8654479990170725
5.4967740335168775 221.15511008233716 0.8590468803271352
5.502001588470294 223.39190348153193 0.864213842051018
5.50722914342371 219.98203714941644 0.8613408777263387
5.512456698377126 218.2071911413608 0.856777666166369
5.517684253330542 219.2717723434197 0.864009196619652
5.522911808283959 220.37245537896544 0.8642599221637561
5.528139363237375 222.58881860053074 0.8683314285037435
5.533366918190791 224.054507751618 0.8728113459655795
5.538594473144207 223.06248633162446 0.8712996368897309
5.543822028097623 222.75835657644635 0.8699382293023044
5.54904958305104 221.95164897271695 0.8672317527081026
5.554277138004456 219.61039814413803 0.8586910415667222
5.559504692957872 217.67245764917405 0.8519765615022107
5.564732247911288 217.77895976047506 0.8538593786558757
5.569959802864704 216.64522320343883 0.8525125640091386
5.575187357818121 219.3835359202685 0.8563495551327603
5.580414912771537 224.90558088158514 0.8631330671823356
5.585642467724953 229.7836843295144 0.8751661645351247
5.590870022678369 232.3928091187436 0.8779796351675181
5.596097577631785 229.51497039742486 0.8662927998735833
5.601325132585202 225.975672555465 0.8513534708123199
5.606552687538618 228.34510131189103 0.8514497366539834
5.611780242492034 230.5112541131419 0.8511385257167348
5.61700779744545 230.91585928079425 0.8491924731339624
5.622235352398866 237.92824061409559 0.8551654195225383
5.627462907352283 248.0957242378417 0.8675903483801057
5.632690462305699 260.2019656340766 0.8822631897486066
5.637918017259115 284.67547524983144 0.910353871871502
5.643145572212531 333.05025832203546 0.9695579373055176
5.648373127165947 418.7241103633514 1.072787257032367
5.653600682119364 545.0436937873211 1.2134040517120677
5.65882823707278 701.6381403771903 1.3673953283245508
5.664055792026196 848.750974385951 1.4963488713957416
5.669283346979612 976.7320846728211 1.600221967162134
5.674510901933028 1043.8470523896156 1.653137410618576
5.679738456886445 1062.7595599314561 1.669529447220996
5.684966011839861 1033.8727407737863 1.646469574892428
5.690193566793277 972.2891828428515 1.5950617402624223
5.695421121746693 904.8096987365333 1.5374188860462197
5.700648676700109 840.2765654125955 1.48134072657732
5.705876231653526 786.0190831183838 1.4335677513621006
5.711103786606942 749.668420000831 1.4009676313776045
5.716331341560358 737.1707856144858 1.3885912674326675
5.721558896513774 742.6683289385907 1.3913519071835043
5.7267864514671905 773.0271167843678 1.4182848969720876
5.732014006420607 816.5179911445184 1.4571742409116093
5.737241561374023 867.8347441069019 1.5032521379701687
5.742469116327439 919.6713353073568 1.5463042838599352
5.747696671280855 949.9636187731322 1.5700947249324486
5.7529242262342715 937.0712376328529 1.555010040229003
5.758151781187688 889.6942714222563 1.514508199039115
5.763379336141104 808.1176993508116 1.4444364331851776
5.76860689109452 706.5746009053058 1.3550738081432068
5.773834446047936 604.613192097092 1.2588533840494487
5.7790620010013525 505.26352585711237 1.158054892250948
5.784289555954769 428.0059997036848 1.0732304689445156
5.789517110908185 366.58035187733867 1.0000554428700061
5.794744665861601 326.53666659793765 0.9518868704351477
5.799972220815017 302.36965773034575 0.9222626344146374
5.8051997757684335 283.70861059526686 0.9019987542890182
5.81042733072185 268.65454497449764 0.8810979476049391
5.815654885675266 261.1986453002756 0.8716111826050129
5.820882440628682 256.89931173828893 0.8628259735229467
5.826109995582098 255.013836512721 0.8587369896315825
5.8313375505355145 252.64335132539608 0.8542010645030008
5.836565105488931 251.7543482947552 0.8552176720837866
5.841792660442347 247.11570135791507 0.8495116066940334
5.847020215395763 247.13767246472258 0.8494445644956117
5.852247770349179 247.29031832085624 0.8496267316539583
5.8574753253025955 248.39468183214632 0.8486118000037729
5.862702880256012 249.0371861012916 0.8495597500843182
5.867930435209428 251.4776640378206 0.8493098659350315
5.873157990162844 253.49145625453812 0.8479585673858766
5.87838554511626 252.67960305513793 0.8454092510449072
5.8836131000696765 252.97257551909814 0.8436031635052978
5.888840655023093 251.05546401855324 0.8409537039660716
5.894068209976509 252.9601312099027 0.846263369679181
5.899295764929925 254.7579195293188 0.8462730672989028
5.904523319883341 255.66892535309267 0.8479485366924789
5.9097508748367575 257.53274939162856 0.8513729757412057
5.914978429790174 262.31057252989785 0.8591398416130083
5.92020598474359 263.4959689175646 0.8605844531619449
5.925433539697006 265.70203554523334 0.8613103807840178
5.930661094650422 269.3014266743009 0.8632299165814703
5.9358886496038386 269.2721558462963 0.8585951273650002
5.941116204557255 274.79272352606165 0.8608405121694775
5.946343759510671 282.4434328279286 0.873211273167332
5.951571314464087 291.4073535036062 0.8941989696413356
5.956798869417503 297.7623660224933 0.9044873732212196
5.96202642437092 307.91330495796717 0.9230194278749226
5.967253979324336 319.59473116230885 0.9382608238626812
5.972481534277752 337.9837551813364 0.9611041532725444
5.977709089231168 357.6812308778793 0.9878936363359031
5.982936644184584 375.7148586014262 1.0124202725636597
5.988164199138001 405.75027658072486 1.05184566362516
5.993391754091417 445.37257227083825 1.1041382397025148
5.998619309044833 496.98569941126266 1.1679460419060133
6.003846863998249 574.5542776592614 1.255543810150344
6.009074418951665 673.5376533763703 1.3612137625112994
6.014301973905082 798.943681616243 1.4842361972521134
6.019529528858498 971.5378126610897 1.6368355898329625
6.024757083811914 1159.9562039383613 1.7884717065450988
6.02998463876533 1350.2923675688405 1.9280612942962592
6.035212193718746 1540.0816894182005 2.0619204141986214
6.040439748672163 1663.5670770626941 2.1451583215377616
6.045667303625579 1725.7815689953818 2.1885757873067537
6.050894858578995 1722.6736910542206 2.190407565304395
6.056122413532411 1660.0765439689908 2.1553925279666633
6.061349968485827 1547.5464826097339 2.0831841937662468
6.066577523439244 1399.7475773647645 1.9802129004176587
6.07180507839266 1248.0477110221111 1.8722058968305213
6.077032633346076 1104.2453943769308 1.762858881753082
6.082260188299492 966.0888203767084 1.6528415956500735
6.087487743252908 851.8764591229196 1.5534938752041823
6.092715298206325 750.3909914736198 1.4595609459396273
6.097942853159741 662.3332535206627 1.3731041017503047
6.103170408113157 588.009597715174 1.2961801527632526
6.108397963066573 523.7206266258785 1.2250966077195837
6.113625518019989 470.43713003381174 1.1635278263665727
6.118853072973406 432.374631817033 1.1209043687011857
6.124080627926822 406.81423058797964 1.0923739211879433
6.129308182880238 384.85995081875984 1.0683826439212947
6.134535737833654 367.7787192088899 1.0494746023715706
6.1397632927870704 355.8459590651305 1.033975645226556
6.144990847740487 343.48105197476934 1.0180385217362389
6.150218402693903 328.9828717538226 0.9996703718788759
6.155445957647319 319.7402517410929 0.9890301361755288
6.160673512600735 311.6884340844031 0.9825336784122785
6.1659010675541515 309.47862677131724 0.9821757326818077
6.171128622507568 307.1468587516088 0.9798086721285728
6.176356177460984 305.4915700615805 0.9796969344495366
6.1815837324144 297.0569476369193 0.9664823023756941
6.186811287367816 295.20537603773016 0.9698911829705622
6.1920388423212325 296.86716498105295 0.976534886253565
6.197266397274649 295.95790421263786 0.9784694806642884
6.202493952228065 298.27229831538403 0.9816013040431479
6.207721507181481 293.4255291097262 0.9621407223504506
6.212949062134897 285.21678289484623 0.9409925762724564
6.2181766170883135 278.566575994204 0.9273401841709883
6.22340417204173 276.17112281121524 0.9214637201654338
6.228631726995146 276.56535085550854 0.921755878930277
6.233859281948562 279.4981311428598 0.9192199719520869
6.239086836901978 281.25126880107996 0.9215274137088795
6.2443143918553945 280.73058835381096 0.919142782049194
6.249541946808811 278.45814244677945 0.9145735215290126
6.254769501762227 275.4454969053667 0.9044306653099762
6.259997056715643 275.59004642618567 0.8979324553551522
6.265224611669059 276.52456070063334 0.8966373026374453
6.2704521666224755 275.4359648448062 0.8926238051240667
6.275679721575892 272.44452141653414 0.8845964859015412
6.280907276529308 271.51617860279623 0.8825737931303085
6.286134831482724 272.0204062899288 0.8866658719527273
6.29136238643614 269.007853465895 0.8820368930573032
6.2965899413895565 268.55609176695793 0.8827282186397792
6.301817496342973 271.5408376294466 0.8902813157652423
6.307045051296389 273.85427191212784 0.8923100484297202
6.312272606249805 278.0589413690014 0.8977047419573162
6.317500161203221 275.6695202840071 0.8923012658454028
6.3227277161566375 273.7367679181734 0.8857893480618387
6.327955271110054 275.6103067127571 0.8865745273797271
6.33318282606347 274.9949948164797 0.8857399825324705
6.338410381016886 274.3145306064393 0.8837534239462147
6.343637935970302 275.8897783024691 0.8835141816345602
6.3488654909237185 275.5650668829877 0.8819982311651245
6.354093045877135 274.76889260085863 0.8770778126436098
6.359320600830551 277.0091956501635 0.8772899083298225
6.364548155783967 279.65724575150165 0.8810704749497373
6.369775710737383 283.5253624182965 0.8854953336387067
6.3750032656908 283.71099143862335 0.8840419773241193
6.380230820644216 280.20256377941473 0.8768109876166384
6.385458375597632 276.7745048739645 0.8709515473654631
6.390685930551048 279.23201426488197 0.8752083034034356
6.395913485504464 283.71791335871086 0.8831710098848925
6.401141040457881 285.89078147564527 0.8853044298117202
6.406368595411297 284.3121325067062 0.8804392126479048
6.411596150364713 283.52356470795485 0.8751522528708064
6.416823705318129 284.3822670275246 0.8790491082679607
6.422051260271545 286.37966717621896 0.8838734962124035
6.427278815224962 285.8577095767562 0.8823355001818891
6.432506370178378 283.69699405865725 0.8781838364495278
6.437733925131794 286.04845049539756 0.8798530380064916
6.44296148008521 292.063729430325 0.8880060231700007
6.448189035038626 297.2583929150846 0.8951381816242708
6.453416589992043 298.070256713729 0.8919791227713114
6.458644144945459 299.36263007141247 0.8921891088070733
6.463871699898875 300.4399607748834 0.8905756493476555
6.469099254852291 301.56194273756046 0.8910606205514637
6.474326809805707 302.3100435489941 0.8900652474387352
6.479554364759124 310.224371362025 0.8991626180169807
6.48478191971254 316.4110237931061 0.9078946866000087
6.490009474665956 323.4673213606153 0.9149548619051883
6.495237029619372 332.5335511893633 0.9259338640488114
6.500464584572788 343.4715483348841 0.935999484739336
6.505692139526205 359.4690243156037 0.9524603598064147
6.510919694479621 388.7633154908385 0.9862826977691113
6.516147249433037 421.0393329820796 1.021570462046975
6.521374804386453 470.4381650696539 1.078079202274635
6.526602359339869 526.0285057898167 1.1375013145183823
6.531829914293286 591.7226985215389 1.2029625178024692
6.537057469246702 662.135610075441 1.2687230826466074
6.542285024200118 726.4768485170297 1.3260443459833458
6.547512579153534 773.9858573208733 1.3670377326023415
6.55274013410695 802.6561157585626 1.3913216458541031
6.557967689060367 797.5023584897691 1.3859339474385233
6.563195244013783 769.6485698399171 1.360872863190685
6.568422798967199 720.0675672428375 1.315930689877039
6.573650353920615 659.9048680182993 1.259468839140544
6.5788779088740315 607.1757550492134 1.209249635095702
6.584105463827448 551.651982843769 1.1528313229016915
6.589333018780864 503.11462824328527 1.1015813247516157
6.59456057373428 467.8450701537927 1.0638514452950412
6.599788128687696 434.4404906658935 1.025363352089817
6.6050156836411125 410.20600745674363 0.9996154733620836
6.610243238594529 392.49968300485085 0.9834823898726553
6.615470793547945 372.5203966331899 0.9596344555129347
6.620698348501361 358.50010135085193 0.9415079516611657
6.625925903454777 345.0906830740616 0.9211241081101751
6.6311534584081935 341.4434510696978 0.9150028909943512
6.63638101336161 333.185271961992 0.9069066377092497
6.641608568315026 334.8573886416489 0.9088153411617462
6.646836123268442 331.0823942103198 0.9041256068321393
6.652063678221858 323.7378904210461 0.8960304082792678
6.6572912331752745 322.1374375836183 0.8974029491863083
6.662518788128691 309.81817756288723 0.881301841143322
6.667746343082107 306.83476261020945 0.8792829903489239
6.672973898035523 305.0388075217957 0.8756278985807964
6.678201452988939 297.5275092219095 0.8637847767395576
6.6834290079423555 292.6816860399073 0.8560724688230831
6.688656562895772 292.12428489217007 0.8553937910880101
6.693884117849188 294.74093330938143 0.8609603526891461
6.699111672802604 299.5762558923662 0.8676955140207226
6.70433922775602 298.615425627331 0.8669581017987177
6.7095667827094365 297.155519642005 0.8595974458411494
6.714794337662853 296.03923863268557 0.8586871651617758
6.720021892616269 298.6418227675257 0.8615795396663022
6.725249447569685 302.8536656084795 0.8658207177452959
6.730477002523101 304.46799787335686 0.8710394940745891
6.7357045574765175 306.2447309871658 0.8737938441887184
6.740932112429934 303.5218990403114 0.8691063115305687
6.74615966738335 299.5878351167832 0.860987866896638
6.751387222336766 300.2890678671326 0.8621131954688831
6.756614777290182 303.347865315229 0.8649790561800264
6.7618423322435985 306.309865175016 0.8685240913226134
6.767069887197015 311.01757276865095 0.8752631170459457
6.772297442150431 313.7064639122973 0.8771532609919517
6.777524997103847 315.86415950380973 0.8787219831539022
6.782752552057263 317.61339205235487 0.8789167814094752
6.7879801070106796 319.1256205863301 0.880721187594375
6.793207661964096 317.3593369468903 0.8773462290880304
6.798435216917512 321.3326497451392 0.8824914781210582
6.803662771870928 329.49626611169634 0.8938986847690563
6.808890326824344 334.39172365698784 0.8972198248849987
6.814117881777761 338.6314826922692 0.9014311867836219
6.819345436731177 337.3711523670752 0.8967330280836479
6.824572991684593 338.5530622437945 0.8975612618376206
6.829800546638009 337.5721522173411 0.893595689543394
6.835028101591425 336.8515464118725 0.8911402329272756
6.840255656544842 339.4443356267873 0.892502374140401
6.845483211498258 343.4132212232146 0.8988243631460254
6.850710766451674 351.98015010726937 0.9082032594589864
6.85593832140509 358.0454105916915 0.9133883056724457
6.861165876358506 363.045904614623 0.9193812714714579
6.866393431311923 369.8819859390326 0.9271284794051345
6.871620986265339 375.2678433682401 0.9315916808566591
6.876848541218755 380.2556730181651 0.936676025997102
6.882076096172171 386.2969522560257 0.9430478170290701
6.887303651125587 389.82529438663124 0.9458881753942212
6.892531206079004 395.5661972902954 0.9524045395978536
6.89775876103242 401.257976602605 0.9569106367252247
6.902986315985836 405.52061778793006 0.9617293581310834
6.908213870939252 405.758818316019 0.9617896991814469
6.913441425892668 404.699186582314 0.9591799104722876
6.918668980846085 405.537803818095 0.9595334601894334
6.923896535799501 405.15695440135255 0.957968453284499
6.929124090752917 408.413158770902 0.9583592256972473
6.934351645706333 411.94690278757776 0.9632707814098415
6.939579200659749 415.32188937590223 0.9655215035445457
6.944806755613166 415.96349619802135 0.9659660865413559
6.950034310566582 415.403557747028 0.9644952383752525
6.955261865519998 417.17289566527126 0.9660645940891339
6.960489420473414 420.49766199613936 0.9707023437732325
6.96571697542683 424.28282677731016 0.9743379920006064
6.970944530380247 429.9789867477324 0.9798553032146696
6.976172085333663 440.04788954212194 0.990049084121341
6.981399640287079 451.12505689140664 1.000258619314879
6.986627195240495 469.02235809763005 1.0189891719486694
6.9918547501939114 491.2627492848789 1.0414436476030577
6.997082305147328 523.7287869577788 1.0732311414625448
7.002309860100744 561.3609592933493 1.108678933302042
7.00753741505416 619.1693210899984 1.162784461978066
7.012764970007576 692.0030167318363 1.2281528095187222
7.0179925249609925 780.6064782662218 1.3034253833958023
7.023220079914409 867.7742981427626 1.3736115441244914
7.028447634867825 939.6379059557055 1.4289748253446068
7.033675189821241 991.0713652129235 1.4669261318682323
7.038902744774657 1018.4855669629097 1.4858247662669306
7.0441302997280735 1023.1189948554847 1.487737106237963
7.04935785468149 1010.2146153828426 1.4771719666416232
7.054585409634906 984.3608203980173 1.456781120031595
7.059812964588322 947.3094215557572 1.4290847147374177
7.065040519541738 902.7589798248699 1.3942780962117143
7.0702680744951545 849.0590750486595 1.3514826694692437
7.075495629448571 788.8163678402075 1.3014298681669927
7.080723184401987 729.2526596798983 1.250547382534738
7.085950739355403 673.5325880112127 1.201595980345377
7.091178294308819 628.6408917825098 1.1604630446571573
7.0964058492622355 588.6163996592541 1.1234866325302415
7.101633404215652 552.0677780878309 1.088656290234243
7.106860959169068 520.302711668788 1.0575838252956904
7.112088514122484 492.09309868954864 1.0289541641926778
7.1173160690759 466.30846099909985 1.0028679337663258
7.1225436240293165 447.68575440783525 0.9837049932291035
7.127771178982733 430.5555256363665 0.966067076222486
7.132998733936149 419.152756616769 0.9543601661044417
7.138226288889565 411.11054114602115 0.9453409787666908
7.143453843842981 406.5013169602719 0.9409257365440591
7.1486813987963975 406.8622575083648 0.9422639142928644
7.153908953749814 408.90624947308527 0.9444760590481357
7.15913650870323 416.76496393162506 0.9537362036641269
7.164364063656646 427.02138241106974 0.9630329557685514
7.169591618610062 443.8382935487349 0.9779318992877818
7.1748191735634785 468.04034070571237 1.0014815822185832
7.180046728516895 514.6719168082242 1.0476778454593376
7.185274283470311 591.1419483800755 1.1214687429919745
7.190501838423727 720.692049951724 1.2375379428471232
7.195729393377143 928.5351048280291 1.402302564343604
7.2009569483305595 1257.3323739864247 1.6301725666264293
7.206184503283976 1751.1656953814063 1.9212360564551143
7.211412058237392 2457.49572164907 2.274634850582464
7.216639613190808 3242.905776527496 2.6145654422850377
7.221867168144224 3958.5666978656886 2.8838636902889045
7.227094723097641 4354.472961711967 3.021023914436413
7.232322278051057 4364.9510386716365 3.0208950719209695
7.237549833004473 4034.864339411394 2.9032225479707336
7.242777387957889 3414.0211501457115 2.6682694669231948
7.248004942911305 2733.0131364070935 2.384220332662964
7.253232497864722 2079.275156364564 2.0786265972619504
7.258460052818138 1551.8577684167706 1.7951922450597493
7.263687607771554 1142.8273427903223 1.5402897577305164
7.26891516272497 853.8728801227851 1.3327698056111683
7.274142717678386 675.6938111126748 1.1878858648425898
7.279370272631803 570.6353488877838 1.092169570050045
7.284597827585219 508.3152821699757 1.0326022049598582
7.289825382538635 472.6713509289186 0.9945026866184911
7.295052937492051 450.9898932816278 0.9726551338508937
7.300280492445467 431.7744080872779 0.9536910487201619
7.305508047398884 419.2528552410275 0.9411109959147086
7.3107356023523 414.01391456416815 0.9363493864456754
7.315963157305716 406.01359337214717 0.9282131265357874
7.321190712259132 400.94682445035517 0.922505636459946
7.326418267212548 398.70707666782545 0.9198001771879175
7.331645822165965 394.8720067856771 0.9150448842240768
7.336873377119381 392.407242187937 0.9124627187430477
7.342100932072797 389.3708117860142 0.908581473720967
7.347328487026213 389.5681318940893 0.9078869339554567
7.352556041979629 384.3570877861494 0.8993538146030651
7.357783596933046 379.8973175955595 0.8940468289310514
7.363011151886462 377.3091536669513 0.8893755741940381
7.368238706839878 373.3335727039991 0.8836222852985526
7.373466261793294 379.14093835878634 0.8892758463413285
7.37869381674671 380.98107271524134 0.8919019981259839
7.383921371700127 382.629129949439 0.8955477017070556
7.389148926653543 382.56144716285286 0.897321860704824
7.394376481606959 381.0249436630664 0.8954004898302074
7.399604036560375 381.7319469199952 0.8952879295611856
7.4048315915137914 382.284440071336 0.8942538555149112
7.410059146467208 379.39755499287605 0.8901851634132295
7.415286701420624 383.0530017579828 0.8955428202912421
7.42051425637404 386.47452685818865 0.899188881728535
7.425741811327456 387.16417516059005 0.8996416713821119
7.4309693662808725 393.8799544859442 0.90631814839734
7.436196921234289 396.8313226240724 0.9089004626890159
7.441424476187705 402.7632438896715 0.9149980184346972
7.446652031141121 411.83119333334207 0.9238258343307212
7.451879586094537 417.4951469824827 0.9298159405421649
7.4571071410479535 428.94793688052164 0.9408106839838651
7.46233469600137 435.1910371378517 0.9457440566818626
7.467562250954786 444.52171794826745 0.9558590379129602
7.472789805908202 450.6605029134231 0.9603168054781064
7.478017360861618 458.55836549268963 0.9678954413333063
7.4832449158150345 475.95207616982594 0.9849202240179677
7.488472470768451 490.57498726707405 0.99929069212575
7.493700025721867 506.40330610384285 1.0143341749422519
7.498927580675283 521.1379557251192 1.0279650799779403
7.504155135628699 528.7361820612412 1.034976664464011
7.5093826905821155 533.8424535328477 1.0394307000036562
7.514610245535532 529.3242032460944 1.0348214298152174
7.519837800488948 523.1490755969479 1.0287110482359487
7.525065355442364 513.272673862399 1.019351508136578
7.53029291039578 509.18604862624284 1.0154521918366042
7.5355204653491965 506.7671525218275 1.0125778875341298
7.540748020302613 506.4068555734918 1.0117197720432412
7.545975575256029 512.520756456354 1.0164787391107952
7.551203130209445 521.5961080678077 1.0252915565566036
7.556430685162861 540.010750055191 1.042589636753109
7.5616582401162775 562.4475170632007 1.062575191085212
7.566885795069694 583.6745043721276 1.0819433227542992
7.57211335002311 604.4199046484384 1.1009977312983
7.577340904976526 613.7161600285733 1.1087590215840222
7.582568459929942 612.8768544690198 1.1065574490977133
7.5877960148833585 611.7539108998185 1.1042997217343997
7.593023569836775 598.6092906310902 1.0907537869295818
7.598251124790191 587.4096040041917 1.0806163801601145
7.603478679743607 574.057863175543 1.0680181753561797
7.608706234697023 558.7308964859515 1.0542827518599742
7.6139337896504395 547.5411051401036 1.0439831845393999
7.619161344603856 540.3828965244529 1.0379147130397008
7.624388899557272 533.392515646259 1.031133719506241
7.629616454510688 527.4387313965688 1.0244018411855527
7.634844009464104 522.3139066354286 1.0183584700926316
7.6400715644175206 520.2232483430622 1.0160991918330986
7.645299119370937 524.7256795058091 1.0210530961275401
7.650526674324353 530.5084571931491 1.0254247953695816
7.655754229277769 534.8939977460363 1.029085995125907
7.660981784231185 536.1990868655233 1.0294566083520658
7.666209339184602 536.2656653400336 1.028701915495757
7.671436894138018 541.4856927312679 1.0333992675417285
7.676664449091434 545.1271623023915 1.0366007912150659
7.68189200404485 547.6884319736546 1.038411571499069
7.687119558998266 551.3053100368393 1.0416207720566202
7.692347113951683 558.0582254015217 1.0463184628038276
7.697574668905099 570.8170560780718 1.0584527667067933
7.702802223858515 584.808058667184 1.0704252850326614
7.708029778811931 594.5253490798751 1.080035311789374
7.713257333765347 605.1568136448477 1.0890249885840444
7.718484888718764 610.1918051334432 1.0927531098883803
7.72371244367218 621.8847891761278 1.1031120024265144
7.728939998625596 633.7395261961844 1.1110990390588262
7.734167553579012 648.4610429169194 1.1230452099480899
7.739395108532428 662.565997477524 1.1347713931027286
7.744622663485845 682.2432549142131 1.151570200593487
7.749850218439261 699.3438320899462 1.165728869242262
7.755077773392677 713.4623136689177 1.1761231846626414
7.760305328346093 721.8292086565641 1.1825812937589524
7.765532883299509 723.2930913336203 1.1841925226539645
7.770760438252926 719.7327285041936 1.1807003427380363
7.775987993206342 718.1497585156433 1.1789713752437445
7.781215548159758 712.3205375558978 1.1729939489122336
7.786443103113174 707.6047459542532 1.1688908833443594
7.79167065806659 702.0047927670313 1.1640248440037833
7.796898213020007 690.791908742398 1.1536713958486176
7.802125767973423 679.4141621880419 1.1438389446832153
7.807353322926839 671.3373572065652 1.1371893415347505
7.812580877880255 664.5028430306627 1.1320626304091699
7.817808432833671 660.7904704579848 1.1284791925919684
7.823035987787088 655.6161681403776 1.1238884991409401
7.828263542740504 648.6936479840642 1.1168935941812388
7.83349109769392 646.6888026148745 1.1144287066229697
7.838718652647336 647.4936309590813 1.1147281224378078
7.8439462076007525 649.8831718202716 1.1162663996935194
7.849173762554169 655.7036518559504 1.1216531272420558
7.854401317507585 659.4188999106816 1.1241999687236888
7.859628872461001 667.5775844261743 1.130750297704417
7.864856427414417 674.9559407684831 1.1352902439832673
7.8700839823678335 688.5951823090819 1.1465263567816522
7.87531153732125 698.2802383750209 1.1537404716486397
7.880539092274666 704.5667533538797 1.158325640451848
7.885766647228082 709.0277313251357 1.1611150550691516
7.890994202181498 701.8707321257242 1.1549518353629096
7.8962217571349145 695.4127387950228 1.1496870915723199
7.901449312088331 685.9329963640083 1.1414844134529474
7.906676867041747 669.9307287272001 1.1282723102451813
7.911904421995163 658.0410084601737 1.1176579389851955
7.917131976948579 642.3277536907711 1.103341321876036
7.9223595319019955 633.1154889679345 1.0952600622022786
7.927587086855412 621.7115989673126 1.0852811669032492
7.932814641808828 608.832234724213 1.0741581653079157
7.938042196762244 602.2725054045397 1.068277238593148
7.94326975171566 594.8621489543292 1.0610807859181943
7.9484973066690765 585.2555952535763 1.050963646414934
7.953724861622493 578.8043636346141 1.043930569585721
7.958952416575909 576.8460415638491 1.0411529960513612
7.964179971529325 581.4727024220949 1.0454757650460933
7.969407526482741 587.3212774622713 1.049914633699905
7.9746350814361575 600.0070103586658 1.0606917852801512
7.979862636389574 612.6967657771082 1.0729427606399948
7.98509019134299 633.0557855654116 1.0905696818580113
7.990317746296406 654.3837629005834 1.1090876192979018
7.995545301249822 677.9899000982781 1.128254056946605
8.000772856203238 699.4674832465937 1.144800628067379
8.006000411156654 717.5233898593006 1.1593599680313609
8.01122796611007 733.7010484985217 1.172137442032042
8.016455521063486 732.2760490536606 1.1692232035679508
8.021683076016902 724.484068163429 1.1625012123929432
8.026910630970319 713.1472487049974 1.1523660266910971
8.032138185923735 699.8143569962938 1.1427400678535096
8.037365740877151 686.5836319796457 1.131531073918358
8.042593295830567 682.1611759091287 1.1268979043239185
8.047820850783983 672.6890884715432 1.1186830968749446
8.0530484057374 670.9343863902169 1.1163457782181754
8.058275960690816 663.6547999047137 1.109982633214456
8.063503515644232 659.0497987231776 1.1056700863987554
8.068731070597648 664.0792742764103 1.1093939727746869
8.073958625551064 666.2070787654658 1.1110800768657387
8.07918618050448 671.1146909513888 1.1150379502591659
8.084413735457897 675.2189390916366 1.118029628634228
8.089641290411313 681.9623625676212 1.1228476736219108
8.09486884536473 693.2292064221633 1.130734126664925
8.100096400318145 706.0957555491199 1.1405199140140663
8.105323955271562 717.3289978752559 1.1495979848474593
8.110551510224978 724.3179297617085 1.1547395815282986
8.115779065178394 736.5704123446163 1.1635561097929443
8.12100662013181 748.8233225701593 1.1726609379582693
8.126234175085226 769.0124653887409 1.1876076812059047
8.131461730038643 794.4269360436522 1.2069330685529076
8.136689284992059 821.6220893002844 1.2257072979845685
8.141916839945475 853.6571502344088 1.2494365827396021
8.147144394898891 888.5162632774023 1.2748400341286814
8.152371949852308 923.5876327054474 1.2989021741243532
8.157599504805724 958.3129072758773 1.3230735777649332
8.16282705975914 988.8916060679172 1.3436759127418496
8.168054614712556 1011.5049678357968 1.3599501497666622
8.173282169665972 1023.16177887179 1.3667857430362698
8.178509724619389 1021.3603003709518 1.3644020782229151
8.183737279572805 1014.8094494112605 1.3585924473333648
8.188964834526221 1002.0673746284165 1.348612574728888
8.194192389479637 991.1705899354895 1.3413068044037588
8.199419944433053 977.728840057553 1.3318435176862484
8.20464749938647 956.2499159607095 1.3164157085123138
8.209875054339886 937.9265363825872 1.3036212546219414
8.215102609293302 917.5703034335625 1.2896433870691357
8.220330164246718 898.6913580151812 1.275615527687934
8.225557719200134 886.4726723413042 1.2667575700947076
8.23078527415355 873.1124352184902 1.2553548497923146
8.236012829106967 858.9451203745208 1.244754953120902
8.241240384060383 846.2660495467871 1.2352555218065673
8.2464679390138 834.2135040965189 1.2265350799672952
8.251695493967215 823.1745748535409 1.2184307252786537
8.256923048920632 808.0432806758344 1.2060680752237891
8.262150603874048 790.1685108071543 1.1906171338990506
8.267378158827464 769.7640302084268 1.1752915793565595
8.27260571378088 753.6613957127958 1.1627841395249683
8.277833268734296 739.8087349915471 1.152836947813206
8.283060823687713 723.6154425969555 1.1404832879187439
8.288288378641129 703.6884458330887 1.1235303153553564
8.293515933594545 688.2771991554231 1.1120590064230795
8.298743488547961 673.5537417752361 1.0989879833632181
8.303971043501377 664.5997251099693 1.0921310365172798
8.309198598454794 657.2794051648959 1.0850416814773127
8.31442615340821 648.5099524023681 1.0778123292499315
8.319653708361626 642.1598744837939 1.0724283309815374
8.324881263315042 633.8156211772432 1.0645061609428366
8.330108818268458 628.5450841809574 1.0593838431410505
8.335336373221875 625.8171912363637 1.055825986162695
8.34056392817529 622.9996696667614 1.0525041638416361
8.345791483128707 621.8811382088131 1.050922225762976
8.351019038082123 615.9588635301932 1.0453842925681176
8.35624659303554 614.5062446958998 1.0453192353348475
8.361474147988956 607.9913377346936 1.0402871423051137
8.366701702942372 601.8483454035555 1.0351534115989354
8.371929257895788 595.52295672177 1.0290770034732697
8.377156812849204 588.5306172769294 1.0222895433187507
8.38238436780262 586.670014502211 1.0199563352398655
8.387611922756037 580.0711145760907 1.0139861662324414
8.392839477709453 581.3880053834267 1.015173211503262
8.398067032662869 579.7446336744478 1.0143165749764504
8.403294587616285 576.7396222454264 1.0117141627878126
8.408522142569701 577.6559869267603 1.0115158632766545
8.413749697523118 576.9363121983902 1.0106414893906492
8.418977252476534 579.3585224253397 1.0133442992254469
8.42420480742995 576.7889027044973 1.0103810639621245
8.429432362383366 573.4598055412172 1.006944888400853
8.434659917336782 572.0641029150397 1.0053851391358586
8.439887472290199 569.4147249710412 1.001933154332437
8.445115027243615 571.865019284652 1.0038775037061736
8.450342582197031 570.3335541494729 1.002519354120851
8.455570137150447 575.081345542966 1.007118193752677
8.460797692103863 578.5382615579956 1.0106524362744362
8.46602524705728 578.2925355915152 1.0098142144186961
8.471252802010696 576.2779913881778 1.0075596868108696
8.476480356964112 572.7889156310864 1.0032002234593398
8.481707911917528 571.656366204216 1.001579653336819
8.486935466870944 569.6253186802584 1.0000006542949216
8.49216302182436 572.0149848443307 1.001853908723855
8.497390576777777 575.7924213327436 1.0041284391595895
8.502618131731193 579.8136022284145 1.0071127758190408
8.50784568668461 586.5573437733983 1.0119397088015103
8.513073241638025 592.7203187980142 1.016869333481036
8.518300796591442 592.7039187623994 1.0164678048935027
8.523528351544858 592.8033323858541 1.016245593862494
8.528755906498274 591.8586023695738 1.0146847429120731
8.53398346145169 587.3167781729153 1.0101200515971183
8.539211016405106 587.4522288253412 1.0102163210314534
8.544438571358523 589.356132097697 1.011963572590542
8.549666126311939 589.2499079139167 1.0119357203593475
8.554893681265355 592.9487405891535 1.0152546734642722
8.560121236218771 587.4258872895365 1.0081350970133347
8.565348791172188 589.1738971400096 1.0085751238964913
8.570576346125604 593.2932571524749 1.0115539057130483
8.57580390107902 600.7485610726507 1.017957659289203
8.581031456032436 605.8633728126379 1.0225482678750908
8.586259010985852 605.4042535964161 1.0223483776961615
8.591486565939269 604.4513511393052 1.0218856348450527
8.596714120892685 605.1704145327734 1.022297126972067
8.601941675846101 607.0679087145879 1.0232115406306053
8.607169230799517 612.8910818998303 1.0279149529074507
8.612396785752933 621.1153960195325 1.0345246695628607
8.61762434070635 626.3438658998662 1.0388974408095601
8.622851895659766 636.9139932450627 1.0467148145322258
8.628079450613182 647.8336293797082 1.054285972352971
8.633307005566598 657.5012441818351 1.0611705941645577
8.638534560520014 668.1806367186097 1.0684535270884694
8.64376211547343 682.9613167478792 1.0800644371371961
8.648989670426847 700.234553826454 1.0933783747931745
8.654217225380263 723.9775045823261 1.1125433969098626
8.65944478033368 753.9047169237139 1.1345682860211073
8.664672335287095 782.0950613564163 1.1552828727310693
8.669899890240512 815.5196634034489 1.179439995820643
8.675127445193928 845.2688785571461 1.2007195451820984
8.680355000147344 869.7651219261717 1.2165559721069312
8.68558255510076 887.0834184214677 1.2269610888842386
8.690810110054176 898.3655594768039 1.2341506393431154
8.696037665007593 901.0467983451736 1.2356031991634675
8.701265219961009 901.4252438293314 1.2357892235185715
8.706492774914425 891.2585421242229 1.2286198950859477
8.711720329867841 873.1089003939529 1.2159866374492638
8.716947884821257 852.9646746261344 1.2012925230894933
8.722175439774674 829.8706663269506 1.1843607186557548
8.72740299472809 809.7128268399456 1.1687468762480868
8.732630549681506 792.9098013580987 1.158130873627628
8.737858104634922 776.6115376385626 1.1466391033111945
8.743085659588338 766.8770258668793 1.1406060706903407
8.748313214541755 758.6522591314938 1.1340751319503182
8.75354076949517 749.3180789972505 1.1267310325525357
8.758768324448587 744.0235020484013 1.121465593085284
8.763995879402003 737.7917726294877 1.1158043745235586
8.76922343435542 730.8298340436507 1.1105187374944265
8.774450989308836 722.6629085187429 1.1040455196245593
8.779678544262252 709.3592439019405 1.0923053394329583
8.784906099215668 698.1129676476788 1.0822128361100039
8.790133654169084 687.9702785148663 1.074325527022552
8.7953612091225 682.8397252602707 1.0704113150893693
8.800588764075917 681.3575469761312 1.0684449784304932
8.805816319029333 678.4207862897338 1.065559553771555
8.811043873982749 676.8376060184842 1.0645384441274133
8.816271428936165 668.2078439549259 1.0580547525564936
8.821498983889581 665.2487592402113 1.0560667532080203
8.826726538842998 659.7506487550805 1.0515229851870236
8.831954093796414 655.6238399759003 1.0467666049408184
8.83718164874983 654.0997629280355 1.0445540426785176
8.842409203703246 654.5058091627201 1.0440521752033167
8.847636758656662 652.6137603132444 1.0426334049413644
8.852864313610079 654.2355206273667 1.044170035386233
8.858091868563495 656.537126641848 1.045805992031971
8.863319423516911 660.2636142186411 1.0483611287260959
8.868546978470327 666.0196640185977 1.052728183434723
8.873774533423743 664.9283319861021 1.051599175514927
8.87900208837716 662.7743871435426 1.04953717556386
8.884229643330576 662.3151699964332 1.0486690210690945
8.889457198283992 666.5317899825766 1.0518716692340038
8.894684753237408 668.4637199257481 1.0526020954951811
8.899912308190824 676.0576952637999 1.0590356497990112
8.90513986314424 681.4395139379368 1.0631686443719253
8.910367418097657 689.9051613355285 1.0698136363002704
8.915594973051073 696.0327358672612 1.073643980625117
8.92082252800449 703.0286895386653 1.077639573553435
8.926050082957905 713.7879403545073 1.0866261311162506
8.931277637911322 721.6938673943598 1.0918768538413355
8.936505192864738 726.9198578783545 1.0945720315400216
8.941732747818154 731.4179955421566 1.096862269465044
8.94696030277157 740.1886056913007 1.102894367857309
8.952187857724986 750.0853180445392 1.1107468569526335
8.957415412678403 759.1814602751074 1.1170338117937042
8.962642967631819 769.8120511619469 1.124020600343827
8.967870522585235 780.4017246259241 1.130417027721397
8.973098077538651 790.8237638384576 1.1366413417202255
8.978325632492067 797.7028489014376 1.1421541149332222
8.983553187445484 806.7166390699713 1.1490576523096434
8.9887807423989 813.3487376943515 1.1527906930977512
8.994008297352316 818.3668684201733 1.1556415658332684
8.999235852305732 823.9457719303808 1.1591628394264406
9.004463407259149 829.3085212174631 1.1634412567534738
9.009690962212565 836.135964337929 1.1678106020622463
9.014918517165981 841.3702978925704 1.1699033150022564
9.020146072119397 851.7345150191246 1.1767163547345703
9.025373627072813 860.1242789087597 1.1818511352134224
9.03060118202623 867.4326397730208 1.1854223706845575
9.035828736979646 878.6156749488927 1.1927415092028562
9.041056291933062 889.8885898907942 1.2000947802638935
9.046283846886478 908.949274818808 1.2136798273517433
9.051511401839894 923.2896164228288 1.2231189753575293
9.05673895679331 945.6538617866928 1.2366402111788197
9.061966511746727 970.4068550780883 1.2522262970374922
9.067194066700143 996.7390836796628 1.2686807926935681
9.07242162165356 1027.0101032984846 1.2869852210596873
9.077649176606975 1049.0924039514769 1.2999525512531145
9.082876731560392 1076.2529168966644 1.3167950057950195
9.088104286513808 1111.2202790261392 1.3389776618145597
9.093331841467224 1147.5294405775521 1.3606021390173777
9.09855939642064 1181.222179108766 1.3795069391650296
9.103786951374056 1208.7044674276078 1.3943056180744833
9.109014506327473 1229.8710549154166 1.4047044129995123
9.114242061280889 1249.292136418793 1.4161076298605548
9.119469616234305 1253.76291714846 1.4179887276241572
9.124697171187721 1249.0498067811452 1.4151682689553045
9.129924726141137 1229.7914219406273 1.403305137214661
9.135152281094554 1203.2067025003498 1.3867383157666975
9.14037983604797 1175.0425664928728 1.3710197680798908
9.145607391001386 1148.0915317864103 1.3542327829744496
9.150834945954802 1130.2623878037189 1.3430773980305284
9.156062500908218 1121.5236331146364 1.3382827669718607
9.161290055861635 1133.5925695855688 1.3569636695009346
9.16651761081505 1157.1841924696957 1.3786890878394895
9.171745165768467 1185.1557822515024 1.4006970311382945
9.176972720721883 1209.1310985941511 1.4186022322457654
9.1822002756753 1225.3818903070235 1.4325642099249996
9.187427830628716 1236.3842760837847 1.4423608235670264
9.192655385582132 1230.9983174645217 1.4385878186948158
9.197882940535548 1231.4608775080503 1.4414942523375003
9.203110495488964 1230.5635980463924 1.4434783484310054
9.20833805044238 1235.5287753493922 1.4498143975524693
9.213565605395797 1250.44702715151 1.459868269094136
9.218793160349213 1273.2112756922484 1.4758154888353339
9.224020715302629 1312.1617627388723 1.5016303579291217
9.229248270256045 1363.2791246308263 1.5320883011610582
9.234475825209461 1425.409503446085 1.5685576961618026
9.239703380162878 1504.3202995705253 1.6120457797025316
9.244930935116294 1600.1872724290265 1.6641565477127005
9.25015849006971 1694.705785176634 1.7167363262304935
9.255386045023126 1777.8139128687135 1.7625600372257435
9.260613599976542 1822.8097888603327 1.7864896721179175
9.265841154929959 1816.7904076829175 1.7846087277664
9.271068709883375 1762.2017270156389 1.757008012221178
9.276296264836791 1670.0384785329586 1.7125617883873205
9.281523819790207 1546.9158354300944 1.6511906728757506
9.286751374743623 1404.0973962713101 1.574265483986088
9.29197892969704 1265.8175973398822 1.4968964338154347
9.297206484650456 1147.22402184518 1.424317405525761
9.302434039603872 1045.637228226083 1.3609223740993253
9.307661594557288 968.0845686938391 1.3116422416756428
9.312889149510704 912.7163520668553 1.2764857022964249
9.31811670446412 875.4764469368916 1.2512860216344854
9.323344259417537 853.0147493148158 1.236722537135506
9.328571814370953 840.8640149004881 1.2294094485129174
9.33379936932437 830.8299365696782 1.2233763343072466
9.339026924277785 817.459549549208 1.2141465965638125
9.344254479231202 801.2306754607555 1.202535583462237
9.349482034184618 787.0382474865669 1.1923698126838627
9.354709589138034 778.3307117928726 1.1868074684294494
9.35993714409145 772.7305966244513 1.1827804224017928
9.365164699044866 771.5414264547474 1.1824081593938505
9.370392253998283 767.9621316693085 1.1804989331692777
9.375619808951699 760.5924955451721 1.1750697962636176
9.380847363905115 753.3433300885321 1.1704200160577445
9.386074918858531 746.5264480870892 1.1658453345032416
9.391302473811947 742.999385329177 1.1643115153560095
9.396530028765364 743.1268457093732 1.1652733421932449
9.40175758371878 743.8071736021076 1.1673798091915943
9.406985138672196 744.2699869100271 1.1680919315658729
9.412212693625612 744.8630500245021 1.1672584130215007
9.417440248579029 742.0730314145246 1.1531294507365515
9.422667803532445 739.5438669125308 1.1458603597832673
9.427895358485861 739.9944117724283 1.1426567974361068
9.433122913439277 744.2487798504454 1.1444526656131597
9.438350468392693 744.6931081445882 1.1417379676921926
9.44357802334611 744.1267394343669 1.1390271186474035
9.448805578299526 739.3029026280523 1.1309764660341985
9.454033133252942 741.4785440686097 1.1303267235793388
9.459260688206358 742.4810722845289 1.1293076317393909
9.464488243159774 748.078897226808 1.13333314926036
9.46971579811319 752.4285122853187 1.134969343057703
9.474943353066607 750.9928834265596 1.1319050910580648
9.480170908020023 747.6832919023591 1.1264476920821325
9.48539846297344 747.4504911693193 1.1246676126697783
9.490626017926855 748.4059509763473 1.1239497169357653
9.495853572880272 751.7195976406109 1.1259880527706077
9.501081127833688 757.1486759013143 1.1290871311652377
9.506308682787104 764.3380758545438 1.1332240005794
9.51153623774052 764.4033126869391 1.1326148326856047
9.516763792693936 760.3377682770179 1.1286567680306274
9.521991347647353 757.8299668221781 1.1259883601334473
9.527218902600769 760.6986020129274 1.1272521607139707
9.532446457554185 769.0214908872168 1.1325737691326272
9.537674012507601 767.6839391651106 1.129785634024765
9.542901567461017 771.1198935750443 1.1304969334362616
9.548129122414434 776.0060499047814 1.1334997017067103
9.55335667736785 778.1932960368442 1.13421103740582
9.558584232321266 781.4907881724845 1.1361921666912271
9.563811787274682 786.4688516915218 1.1394545275374894
9.569039342228098 789.5811783825473 1.1408709909182764
9.574266897181515 784.8699047076284 1.136260619361144
9.57949445213493 780.9289172460813 1.131778711118327
9.584722007088347 774.7289002381938 1.126145873735139
9.589949562041763 779.1122117087543 1.129051743196975
9.59517711699518 784.1428860762983 1.1320290526089751
9.600404671948596 787.4768619543707 1.1346058352291317
9.605632226902012 783.7115749657684 1.1309662650022312
9.610859781855428 780.160474647369 1.1266908764760455
9.616087336808844 772.8915722474198 1.1206939271122018
9.62131489176226 766.8125832314794 1.115372341144106
9.626542446715677 758.5042115349191 1.1077118469604514
9.631770001669093 755.7410036274138 1.1051126879134974
9.636997556622509 756.3300915011367 1.1048045967992668
9.642225111575925 762.6196444516789 1.110024689467759
9.647452666529341 759.7052143170338 1.1076113355630413
9.652680221482758 758.2197168011764 1.106323160123285
9.657907776436174 755.8748511296171 1.1028461971565573
9.66313533138959 755.1206254222262 1.1010499417547253
9.668362886343006 759.766614281951 1.1047555222249361
9.673590441296422 754.6351093126846 1.1015141256932335
9.678817996249839 753.9934863913096 1.100420838699977
9.684045551203255 748.934540748978 1.0959389128569184
9.689273106156671 745.6104391293815 1.0909804039689814
9.694500661110087 746.6759723377351 1.090349395334712
9.699728216063503 749.5514808757273 1.0925649693469472
9.70495577101692 751.7218614033842 1.0953759815314232
9.710183325970336 755.7248926543507 1.0986348506383945
9.715410880923752 757.759027244955 1.0991378323281242
9.720638435877168 753.5250046163641 1.0944405142458342
9.725865990830584 748.5994691227504 1.0908219988093053
9.731093545784 741.2144051970464 1.083976427165873
9.736321100737417 742.1113591446166 1.084969690784391
9.741548655690833 744.6476256757695 1.0864630844147063
9.74677621064425 744.3156982848693 1.0844605863698384
9.752003765597665 745.0989592524004 1.0848712223932189
9.757231320551082 742.8530116950525 1.0828068660267494
9.762458875504498 740.630672658851 1.0803088160070138
9.767686430457914 742.7798359046506 1.0810807719959004
9.77291398541133 744.3982326523377 1.0818228597090407
9.778141540364746 742.0115637442201 1.0793418503209484
9.783369095318163 738.2860778410635 1.0757553523341163
9.788596650271579 734.920869959689 1.0725219270880355
9.793824205224995 733.6596469931944 1.071178134286089
9.799051760178411 741.6934830633483 1.0761128441931893
9.804279315131827 745.8161497624296 1.0782933159235346
9.809506870085244 748.5710050033904 1.079194524950432
9.81473442503866 747.6347799220205 1.077866614856201
9.819961979992076 746.0924101206174 1.0759482486307939
9.825189534945492 749.1222685483154 1.0783145715552676
9.830417089898909 756.5542906699238 1.0833966126319459
9.835644644852325 764.9643757403921 1.0885001970661674
9.840872199805741 769.2181602931138 1.0908114702685836
9.846099754759157 771.1838183940635 1.092270192859604
9.851327309712573 774.5909708928142 1.0942881952793369
9.85655486466599 777.556766912151 1.095812771953308
9.861782419619406 782.7339398402306 1.0990897740007797
9.867009974572822 790.9410865363137 1.1046452495153756
9.872237529526238 798.9308173528792 1.11000840216295
9.877465084479654 806.6818329178187 1.1152362241401255
9.88269263943307 813.4269652232958 1.1183513788560768
9.887920194386487 817.2005629036024 1.1200975719051591
9.893147749339903 820.969259884946 1.1227177307618563
9.89837530429332 821.8654503262156 1.1224855561011107
9.903602859246735 824.25488805737 1.1237848278356428
9.908830414200152 828.0444357669968 1.1258487477010748
9.914057969153568 835.7282376009257 1.1303105897406167
9.919285524106984 839.9998695363089 1.132869540552026
9.9245130790604 841.3872989051408 1.1326534829053878
9.929740634013816 842.4228150541692 1.1330325185380103
9.934968188967233 839.5864209535192 1.1307647584949199
9.940195743920649 827.2639736428104 1.1209567586123719
9.945423298874065 820.2297543342212 1.1156997796507298
9.950650853827481 811.2332815530535 1.1093053915479778
9.955878408780897 811.7672428688755 1.1106321248342248
9.961105963734314 810.1797605710989 1.1097739343812767
9.96633351868773 804.3228985927284 1.1055419977682883
9.971561073641146 800.4130333657241 1.101782373544491
9.976788628594562 794.6334569256454 1.0967717077798285
9.982016183547978 786.934376038127 1.0910291834825205
9.987243738501395 775.9996694561528 1.081831295482556
9.99247129345481 770.8757655883364 1.0775924060251698
9.997698848408227 765.9539454701188 1.073476669427516
10.002926403361643 760.8547540993383 1.0681691269292335
10.00815395831506 754.8910430002041 1.0631563968849596
10.013381513268476 747.7990550216489 1.0578498663192062
10.018609068221892 745.589611598843 1.0569031927543904
10.023836623175308 740.7770520368106 1.0535140807016161
10.029064178128724 738.7920633369654 1.0517573042869928
10.03429173308214 740.9296110060151 1.0531446730292817
10.039519288035557 740.6193668639448 1.0528066307974209
10.044746842988973 743.0254514871319 1.054608822525371
10.049974397942389 740.3567107690002 1.0525909893934842
10.055201952895805 736.5519956782812 1.0495333968855929
10.060429507849221 732.4651390819063 1.0457716901699492
10.065657062802638 728.5346979138756 1.04249456033342
10.070884617756054 730.1097953797934 1.0434407453886865
10.07611217270947 735.8635758287144 1.047931384793895
10.081339727662886 744.6722324495926 1.0538527596587512
10.086567282616302 748.8642263412214 1.0568206854367965
10.091794837569719 753.4455938622492 1.05930765328499
10.097022392523135 755.7487366837834 1.0599087952150656
10.102249947476551 762.5578737420506 1.0646515730717778
10.107477502429967 764.6999869121527 1.0656656345327484
10.112705057383383 764.338645374725 1.0652033378102554
10.1179326123368 758.4693668093419 1.0605864262902998
10.123160167290216 754.312091051324 1.0568812941293495
10.128387722243632 746.429539121756 1.0505428150845342
10.133615277197048 739.4497889348883 1.0446334540985018
10.138842832150464 734.9270974949824 1.0405972207589307
10.14407038710388 732.5732940014573 1.0388568468064014
10.149297942057297 731.5175569519495 1.0393273448485445
10.154525497010713 725.9149020414935 1.0362467142171312
10.15975305196413 724.0201722745041 1.034869584558587
10.164980606917545 717.1224380803735 1.0285911491429416
10.170208161870962 717.0935204436292 1.0271645384171766
10.175435716824378 716.7919059139324 1.0267784967044076
10.180663271777794 717.8971392922521 1.0275896872130708
10.18589082673121 716.6901322562919 1.0266298933739182
10.191118381684626 708.1025137205074 1.0205789979239517
10.196345936638043 705.9219263302272 1.018503372558544
10.201573491591459 701.5833926378608 1.0152885879658258
10.206801046544875 703.0610354332094 1.0163694029308006
10.212028601498291 706.7189768513471 1.0195095048304141
10.217256156451707 707.3855419899411 1.019563867942049
10.222483711405124 706.5227409694621 1.0186769440661438
10.22771126635854 705.9200500969858 1.0185965648051256
10.232938821311956 705.5569584880326 1.0182156868168395
10.238166376265372 706.4091450622831 1.018000667983172
10.243393931218788 707.3958960862427 1.0178445466240091
10.248621486172205 705.0441063206156 1.0158324810817994
10.253849041125621 701.650504878433 1.013296790808495
10.259076596079037 697.8757622299538 1.010628829910614
10.264304151032453 700.5382192056131 1.0123935867459235
10.26953170598587 708.2496038114942 1.0171481807671037
10.274759260939286 711.6618140172511 1.0192252018002255
10.279986815892702 714.5739628528044 1.0208962288332981
10.285214370846118 714.960832521798 1.0205995559954475
10.290441925799534 718.3792497560916 1.0224162887590647
10.29566948075295 719.9184406370131 1.0235006763423484
10.300897035706367 723.8684886688911 1.0249506345931034
10.306124590659783 730.4432246471622 1.0287887298871103
10.3113521456132 731.6922277475531 1.0299209836862948
10.316579700566615 740.8690868206692 1.0374523998623397
10.321807255520032 748.03996268741 1.041958117720941
10.327034810473448 757.9206718275911 1.0483341104034383
10.332262365426864 769.0068797795037 1.0543046490413108
10.33748992038028 781.7608331802787 1.0625830496666477
10.342717475333696 787.1015021309582 1.065719240347782
10.347945030287113 797.453682512108 1.0715541538045608
10.353172585240529 816.7057678012765 1.0843429807685516
10.358400140193945 832.8258803157629 1.0947653974159133
10.363627695147361 848.6214194801777 1.104863687628676
10.368855250100777 856.3557205157085 1.1098218446408838
10.374082805054194 854.9512900607905 1.1087286872513036
10.37931036000761 851.010281092815 1.1059053515761545
10.384537914961026 839.8235684145104 1.0985358805864407
10.389765469914442 827.2068081803966 1.0888714236201322
10.394993024867858 820.5541103361995 1.0840183581927931
10.400220579821275 814.7263430181589 1.0800524764945492
10.40544813477469 807.4900136336125 1.0744732692936396
10.410675689728107 800.0257070266952 1.0693128190358039
10.415903244681523 796.0355374852802 1.0666302313520537
10.42113079963494 796.737022838223 1.0664503353523478
10.426358354588356 794.561937006438 1.0649559971803682
10.431585909541772 793.8804418533756 1.0644390771013148
10.436813464495188 789.1465324439218 1.0616974413649123
10.442041019448604 780.6051570098124 1.0556597965393661
10.44726857440202 770.1800278864649 1.0473350710204476
10.452496129355437 759.7973052927586 1.0396273491148529
10.457723684308853 757.291945035203 1.0378924778799714
10.462951239262269 750.7464089277638 1.032575703233752
10.468178794215685 741.848887963769 1.0264003620555957
10.473406349169101 731.149117917035 1.0189047174145407
10.478633904122518 721.305044825165 1.0113405776432016
10.483861459075934 713.3696767509233 1.0057260119512235
10.48908901402935 705.0190478881432 0.9994820026117133
10.494316568982766 696.2739027254623 0.9935920784527532
10.499544123936182 690.2055277453557 0.9888903754081645
10.504771678889599 678.0971268343105 0.9802173091120253
10.509999233843015 672.1936465781091 0.9761784230541404
10.515226788796431 672.7493149582891 0.9763722222349617
10.520454343749847 668.0080639104497 0.9722050770360073
10.525681898703263 666.27049453898 0.9700296807688609
10.53090945365668 666.0112051010318 0.9694057957768661
10.536137008610096 665.0771846329552 0.969014871426818
10.541364563563512 666.6649871354522 0.9706228298030549
10.546592118516928 666.5379728634883 0.9703846588146293
10.551819673470344 658.3748498813007 0.9630841472514378
10.55704722842376 653.4188648518733 0.959497817928243
10.562274783377177 649.1082161265942 0.9558153841753537
10.567502338330593 647.5899246684854 0.9547539854653853
10.57272989328401 646.835957080953 0.9538097303714277
10.577957448237425 644.340259904422 0.9517790815357074
10.583185003190842 641.187763859771 0.9488425809447241
10.588412558144258 638.6383524499122 0.9461859951061901
10.593640113097674 637.0677317966155 0.9450776722722196
10.59886766805109 638.3616604569228 0.9452354252618999
10.604095223004506 640.7916027944112 0.9464390097222697
10.609322777957923 644.1283285125105 0.949284617331183
10.614550332911339 647.4981790971356 0.9515035076502782
10.619777887864755 648.1803867571336 0.951448183170488
10.625005442818171 647.161960375603 0.9511367153424725
10.630232997771587 645.5630608111436 0.949230575675428
10.635460552725004 648.2135525356337 0.9509173168320959
10.64068810767842 654.1942116175363 0.954896544388576
10.645915662631836 660.3250872702672 0.9587669277450759
10.651143217585252 669.2359686282186 0.9653082740959532
10.656370772538668 675.22588348516 0.9689671496642785
10.661598327492085 684.2261837281029 0.9750419940698865
10.666825882445501 692.6815693760901 0.9811721501848739
10.672053437398917 698.6804548790236 0.9836444654546859
10.677280992352333 709.7831003298945 0.9914327733040278
10.68250854730575 714.0125803524146 0.9945556115914218
10.687736102259166 716.847616364104 0.9963651296850242
10.692963657212582 712.6153096792879 0.9929478455672087
10.698191212165998 705.4666564501654 0.987689308926079
10.703418767119414 700.2671550385862 0.9826685970037518
10.70864632207283 692.7300532042382 0.9770979958297275
10.713873877026247 685.0120079978246 0.9712343784562615
10.719101431979663 679.9106494694411 0.9682877242088604
10.72432898693308 672.9515333589133 0.9631630738683047
10.729556541886495 667.4387932226249 0.9588007370864097
10.734784096839912 665.8811342547033 0.956709349259413
10.740011651793328 658.6475467542086 0.9511846921384376
10.745239206746744 655.8984203097799 0.9491389765073618
10.75046676170016 655.1788978015169 0.9490001637339639
10.755694316653576 652.0417070089509 0.9463421809113249
10.760921871606993 651.5082121639865 0.9450457862075204
10.766149426560409 651.1752797252001 0.9444282147266434
10.771376981513825 651.0466432322753 0.9439424224871641
10.776604536467241 653.5065155417492 0.9448982737845926
10.781832091420657 658.6792256580931 0.9481201877062322
10.787059646374074 662.266136536525 0.9506544940220596
10.79228720132749 668.9461997963783 0.9560469810246941
10.797514756280906 675.0082659118193 0.9602453341064036
10.802742311234322 687.8174720751063 0.9694313391907501
10.807969866187738 703.2893070634564 0.9798111952880917
10.813197421141155 722.5265659342106 0.9924387857244019
10.81842497609457 747.4682540564996 1.0089561433474934
10.823652531047987 787.1556444732845 1.0353596938121499
10.828880086001403 844.1823111739036 1.0719225366801137
10.83410764095482 918.8721404160622 1.1182762317278752
10.839335195908236 1014.3852779746516 1.1728536570941996
10.844562750861652 1113.6314428216408 1.2287995552442619
10.849790305815068 1194.6138644796345 1.271603687531101
10.855017860768484 1247.026551818961 1.2988681317032318
10.8602454157219 1251.7612362731938 1.3014466074665867
10.865472970675317 1214.0776781578913 1.2812033963887888
10.870700525628733 1147.533343701698 1.2454625526797385
10.875928080582149 1067.164458900894 1.2011677024437135
10.881155635535565 985.9473095364456 1.153630673241736
10.886383190488981 912.9389963030527 1.1096476758440244
10.891610745442398 851.8613379581163 1.0720115166231847
10.896838300395814 806.1794702186637 1.042669516696234
10.90206585534923 766.7373130754995 1.0167576786777017
10.907293410302646 741.8692067408986 0.9997167076077507
10.912520965256062 721.1272257884962 0.9852243615233268
10.917748520209479 713.9476646927784 0.9801807821815351
10.922976075162895 706.8330289981307 0.9750973115345196
10.928203630116311 702.0230911496631 0.9716478909453672
10.933431185069727 697.7165599143812 0.9685891167553505
10.938658740023143 693.300028190936 0.9646375901738168
10.94388629497656 690.3441345649223 0.9620565916273076
10.949113849929976 687.724614892565 0.9600990066245895
10.954341404883392 682.2589889500907 0.9557248701280925
10.959568959836808 680.679232384417 0.954662806952574
10.964796514790224 678.955615126501 0.9533213479408684
10.97002406974364 678.8536256113515 0.9558766765363766
10.975251624697057 675.4151997230726 0.9557789181634094
10.980479179650473 672.3646567379951 0.9552493418899509
10.98570673460389 667.4931370607952 0.9529445867169878
10.990934289557305 665.1733542640156 0.9523166771611721
10.996161844510722 660.7247777065122 0.9504391446295655
11.001389399464138 650.695297664636 0.9439661859892123
11.006616954417554 643.4715116360928 0.9391209688534138
11.01184450937097 637.9616675850834 0.9359529855915264
11.017072064324386 631.1039941706182 0.9313560627634041
11.022299619277803 629.3600818981816 0.9306385245398684
11.027527174231219 626.064145859619 0.9287047985058542
11.032754729184635 620.1169079190059 0.924811649743351
11.037982284138051 614.4689472672021 0.9210794643073198
11.043209839091467 605.8079839223972 0.9150190240119301
11.048437394044884 600.9150740139547 0.9116558812941505
11.0536649489983 600.4601349373162 0.9118525774501858
11.058892503951716 603.0026563782832 0.9140417875715987
11.064120058905132 603.3518704231885 0.9145782949954461
11.069347613858548 603.1030190179815 0.9151437883741357
11.074575168811965 599.7406449063992 0.9128193654570147
11.079802723765381 596.4817644371464 0.9104802081798463
11.085030278718797 594.4441248507708 0.9091774090822718
11.090257833672213 590.8555350247967 0.9066815273265013
11.09548538862563 592.2184101808355 0.9076884378671533
11.100712943579046 588.5050497843034 0.9052988091859265
11.105940498532462 580.9328128264981 0.8996395349973192
11.111168053485878 575.7354818590564 0.8955840870859991
11.116395608439294 567.3353446051453 0.8892878771811038
11.12162316339271 563.0182004732725 0.8859777922738962
11.126850718346127 563.0172392989239 0.8864614518576852
11.132078273299543 562.6383093760016 0.886513267350735
11.13730582825296 562.4607647357229 0.8869148938193884
11.142533383206375 558.7054405628713 0.884319226379335
11.147760938159792 554.1889469852085 0.8809013847899833
11.152988493113208 550.5876164991338 0.8774590332696998
11.158216048066624 547.1029125692877 0.8755435957119885
11.16344360302004 543.2189481873792 0.8722824699217369
11.168671157973456 537.3744357364745 0.8673727214957638
11.173898712926873 537.4085766790424 0.8673651453800437
11.179126267880289 535.6979514997797 0.8659409960900928
11.184353822833705 537.5657083384505 0.8678120377475096
11.189581377787121 537.3595226302824 0.8684998095742952
11.194808932740537 530.7048068342048 0.8633974039091955
11.200036487693954 526.0184102024288 0.8596603896807362
11.20526404264737 523.5906452703936 0.8578136340926618
11.210491597600786 522.0405834249228 0.8561574974649163
11.215719152554202 523.8872287202612 0.8581330992269783
11.220946707507618 524.322989265283 0.859121000592606
11.226174262461035 526.274010010422 0.8606029614705
11.23140181741445 521.9551603861845 0.8573196265173865
11.236629372367867 519.1669029591193 0.85499986209406
11.241856927321283 514.3821289160646 0.8509264896187028
11.2470844822747 513.1828732473896 0.850390766659844
11.252312037228116 515.6839524760662 0.8521639265368438
11.257539592181532 514.4147410040232 0.8505667451377855
11.262767147134948 513.4860566732187 0.8500977580892645
11.267994702088364 510.31243377068887 0.8472319061339569
11.27322225704178 508.23090967092213 0.8461195668018637
11.278449811995197 508.9789095979169 0.8467968448513815
11.283677366948613 509.2465495405719 0.8466862355383213
11.288904921902029 512.9990909217447 0.8498385431883568
11.294132476855445 510.0087255848189 0.8466803945017203
11.299360031808861 506.1863226040295 0.8432587970505615
11.304587586762278 504.6812727426764 0.8417812859900824
11.309815141715694 504.8871424653674 0.8412657458490794
11.31504269666911 506.8501874681141 0.8430150490180723
11.320270251622526 508.65678007998247 0.8440829079118805
11.325497806575942 508.53885431074184 0.8435109864962324
11.330725361529359 510.53363283298506 0.8450877560991137
11.335952916482775 511.9738643260967 0.845880499203909
11.341180471436191 511.3073220333304 0.8454843707304892
11.346408026389607 508.05766926344387 0.8429926184030807
11.351635581343023 509.4634235031229 0.8443247263286552
11.35686313629644 512.8650249694837 0.8473714248052544
11.362090691249856 514.9589411899625 0.8482653394693634
11.367318246203272 512.8071280649655 0.8468151695786494
11.372545801156688 509.773803172717 0.8450416405346174
11.377773356110104 507.2254437451773 0.8428507255635123
11.38300091106352 506.52608244529057 0.8423450300249506
11.388228466016937 507.5209807095323 0.8429525816207244
11.393456020970353 506.0911791944825 0.8414325640975608
11.39868357592377 506.4108460936996 0.8420137890054303
11.403911130877185 503.54886900993245 0.8396440131238014
11.409138685830602 503.5123299229995 0.8395847915795684
11.414366240784018 503.1327431950994 0.8395972151094394
11.419593795737434 504.1150789838495 0.8403506370401588
11.42482135069085 507.1530284680398 0.8428047517848686
11.430048905644266 508.86573163744066 0.84405067508368
11.435276460597683 510.13301316384957 0.8445688386552852
11.440504015551099 512.1233458401923 0.846267637929668
11.445731570504515 512.5605805158043 0.8461096614955383
11.450959125457931 517.2178702569264 0.8496311998184041
11.456186680411347 520.7293206809226 0.8526253852410527
11.461414235364764 520.1495976863945 0.8521889796086927
11.46664179031818 517.4229309526925 0.8498412951592226
11.471869345271596 519.6661855236989 0.8519949853542024
11.477096900225012 524.3937784865792 0.8571360754327115
11.482324455178428 528.7194771638195 0.8684086928752898
11.487552010131845 532.3089638765566 0.8738966972625213
11.49277956508526 532.7480006877507 0.8756179261732314
11.498007120038677 535.1537217627221 0.8792908682779699
11.503234674992093 540.5558075737307 0.8843785389106052
11.50846222994551 545.6676411347266 0.8897790644633934
11.513689784898926 546.8339822464502 0.8916180169364302
11.518917339852342 545.1292322034965 0.890848002391098
11.524144894805758 539.9892665735402 0.8877844202939588
11.529372449759174 535.2312081726682 0.8851610157591216
11.53460000471259 530.0249719769458 0.8815157598959111
11.539827559666007 529.8505796534895 0.8826326082160566
11.545055114619423 527.443209048829 0.8811365699152041
11.550282669572839 523.4602846357891 0.8782465769435684
11.555510224526255 519.6340333871801 0.8762202949964035
11.560737779479672 512.736563827325 0.8711677725006306
11.565965334433088 511.5327870395838 0.8709622870117514
11.571192889386504 513.2305942570757 0.8731766576352439
11.57642044433992 512.3246053929937 0.8726619608638523
11.581647999293336 512.0285626846029 0.8730180536818017
11.586875554246753 507.0702120678277 0.8697574138473569
11.592103109200169 500.6284463494629 0.8646549066341752
11.597330664153585 497.9971169243771 0.8633572588254479
11.602558219107001 494.44085751068104 0.8604070789320292
11.607785774060417 491.4912402092656 0.8580423488429425
11.613013329013834 490.1041804841005 0.8569814339190102
11.61824088396725 483.27480286893757 0.8517921402581519
11.623468438920666 479.2514456119823 0.8489680121538611
11.628695993874082 475.46094057668654 0.8459267439836916
11.633923548827498 470.9202192950623 0.8422051125239888
11.639151103780915 469.14989128502316 0.8411714166513573
11.64437865873433 465.96697698472633 0.8394566829388982
11.649606213687747 461.6933875115744 0.8368531736261948
11.654833768641163 453.87191952400633 0.8305325229131024
11.66006132359458 449.2765244853389 0.8266866052688224
11.665288878547996 448.3826337144647 0.8260630753868373
11.670516433501412 444.9968097185582 0.8224599591913103
11.675743988454828 446.74220696339717 0.8249149509496289
11.680971543408244 445.94233980147766 0.8242241345386809
11.68619909836166 444.48215989825303 0.8229828940084808
11.691426653315077 444.19497400263947 0.8234563751111815
11.696654208268493 441.8622799142398 0.8217283510397007
11.701881763221909 438.46813496302127 0.8189988307587838
11.707109318175325 436.2499162654572 0.8177864549069063
11.712336873128741 437.3682034397539 0.8186103495498432
11.717564428082158 439.9049156111272 0.821186978612813
11.722791983035574 440.1360114924928 0.8214900517436083
11.72801953798899 438.1027931697013 0.8200013558450557
11.733247092942406 435.15223122208255 0.818385779324989
11.738474647895822 433.7398548587199 0.8173640576504873
11.743702202849239 432.7442383543772 0.8167970136406429
11.748929757802655 433.97430431109535 0.8189486599130097
11.754157312756071 433.9292109727747 0.8190708795268951
11.759384867709487 432.65289115153496 0.8189768611939511
11.764612422662903 432.46987550193575 0.8187569189947369
11.76983997761632 431.5655674168853 0.817425731933017
11.775067532569736 433.3631609416799 0.8195643647548719
11.780295087523152 441.07366552491794 0.8265662551687719
11.785522642476568 444.67034550283876 0.8298697797291704
11.790750197429984 446.22062404559006 0.8313213449485706
11.7959777523834 452.5313155928215 0.8371572595656813
11.801205307336817 456.7905532750251 0.8407038207090956
11.806432862290233 462.80083812425363 0.8457918362953519
11.81166041724365 469.11258636640207 0.8513723299390759
11.816887972197065 473.69880587713396 0.8554961389707539
11.822115527150482 477.94715419394174 0.8588073524484617
11.827343082103898 476.2896764612106 0.8566816882882617
11.832570637057314 475.12236177350877 0.8547553660265746
11.83779819201073 475.0678664989654 0.8554728806281431
11.843025746964146 470.2202833868187 0.8518806356522011
11.848253301917563 468.51009694130244 0.8514874285849562
11.853480856870979 466.32461871997174 0.8499950359141991
11.858708411824395 464.07560612737666 0.8475722064030186
11.863935966777811 461.6874148970577 0.8453624476505651
11.869163521731227 459.54774951115587 0.8434910541364892
11.874391076684644 457.3570518572037 0.8424699511551089
11.87961863163806 457.63783821761706 0.843254810151768
11.884846186591476 457.1337382835433 0.843096079051157
11.890073741544892 456.05146935367577 0.8421647476522959
11.895301296498308 456.49758536438867 0.842327754354442
11.900528851451725 455.4982944472769 0.8415963060963809
11.90575640640514 458.417429399582 0.8443435210778311
11.910983961358557 461.3006016185221 0.8473442477808809
11.916211516311973 465.6835342427901 0.8516533070934647
11.92143907126539 466.118105626063 0.8522241255842368
11.926666626218806 468.6890530730736 0.8548925953625592
11.931894181172222 470.5708644150535 0.8563401749945685
11.937121736125638 475.1296054815315 0.8606699202284007
11.942349291079054 481.5267915276817 0.8673151595345111
11.94757684603247 482.1762969876856 0.8678598216631215
11.952804400985887 481.7871351807915 0.8684271318432907
11.958031955939303 479.0682778137793 0.8664940401931297
11.963259510892719 476.58557080129594 0.8636820022374725
11.968487065846135 474.2502291920471 0.8622269945566875
11.973714620799552 470.9879736243851 0.8593932759432331
11.978942175752968 469.7884906721315 0.8588920896518291
11.984169730706384 467.7409632940063 0.8579615325038209
11.9893972856598 466.32723695031274 0.8566372871037046
11.994624840613216 467.5015762257114 0.8577763419417022
11.999852395566633 464.6755896574525 0.8554850009738477
12.005079950520049 467.2197755698214 0.8575482807039823
12.010307505473465 470.41247638645734 0.8610906971089729
12.015535060426881 476.0713824444903 0.8663494473977675
12.020762615380297 481.5459697859731 0.8708383833259296
12.025990170333714 488.93272521042036 0.8775559300065497
12.03121772528713 495.38287782907616 0.8830615992577162
12.036445280240546 507.88100579195606 0.894525250604195
12.041672835193962 526.038694538464 0.9105023907155394
12.046900390147378 548.6749744971935 0.9298191656025808
12.052127945100795 580.7894111997767 0.9563482526832651
12.05735550005421 621.8075847220105 0.9895503526410188
12.062583055007627 669.7867536630614 1.027153577424521
12.067810609961043 730.7195185232109 1.0730864801768414
12.07303816491446 801.3741380288691 1.1240710485596175
12.078265719867876 885.6132259112793 1.1819794616605392
12.083493274821292 979.3745595880725 1.2431323994813062
12.088720829774708 1065.681005580818 1.297323536878434
12.093948384728124 1131.0653208327346 1.3366783405732114
12.09917593968154 1167.5241311399732 1.3583113637561246
12.104403494634957 1168.0505189403948 1.3593099677688882
12.109631049588373 1140.2337543376639 1.342850053665292
12.114858604541789 1090.568617858341 1.3136278026760666
12.120086159495205 1029.1939015853516 1.2768602032300345
12.125313714448621 957.811330439398 1.2316247313187583
12.130541269402038 885.0287808248127 1.184415597727248
12.135768824355454 820.2298617825792 1.1406022958864503
12.14099637930887 758.0727653774771 1.0963781783392992
12.146223934262286 710.4466041802084 1.061985433486278
12.151451489215702 663.0459427957798 1.0260695313707708
12.156679044169119 623.5245796950294 0.9950442614668226
12.161906599122535 590.7882406236113 0.9692121295358157
12.167134154075951 563.5065652641805 0.9464012163021444
12.172361709029367 540.7801747123439 0.9273938720956842
12.177589263982783 519.3749530248887 0.9098439686747619
12.1828168189362 499.4590404847047 0.8923435327896634
12.188044373889616 480.88637068612906 0.8766035105284392
12.193271928843032 468.80053669852686 0.8660546784093832
12.198499483796448 460.8102506044229 0.8583296058462929
12.203727038749864 453.5402117234385 0.8525289701783739
12.20895459370328 449.25308797142736 0.8482567965509904
12.214182148656697 444.2704428621529 0.8446669342649582
12.219409703610113 436.79994960038874 0.8381187859311935
12.22463725856353 436.56220926457615 0.8378592537027394
12.229864813516945 431.66702698194365 0.8329328724937226
12.235092368470362 430.2774877295665 0.8316689734391584
12.240319923423778 427.862464898494 0.8292588239064381
12.245547478377194 423.8735675086154 0.8257857211522632
12.25077503333061 423.8201503444395 0.8263284188973701
12.256002588284026 424.41357506453096 0.8267260280261521
12.261230143237443 425.77820236407115 0.8290368926126563
12.266457698190859 425.05322351958637 0.8279221746453523
12.271685253144275 424.8515458584431 0.8280367570008303
12.276912808097691 420.9308998439278 0.8246691053631252
12.282140363051107 417.9397087549497 0.8213141345446212
12.287367918004524 416.72800720311636 0.8202534038524011
12.29259547295794 412.10980178267783 0.815520438472304
12.297823027911356 411.03360382863116 0.8143379937918332
12.303050582864772 409.9621923695606 0.8132866892263095
12.308278137818188 414.1164114225595 0.8187442249610987
12.313505692771605 417.0227938430163 0.8249089809963635
12.31873324772502 418.44168069249366 0.8353358346635402
12.323960802678437 418.8571448857425 0.8409073294567888
12.329188357631853 418.64065523809205 0.8437893389053128
12.33441591258527 414.35639758493903 0.8432222565113456
12.339643467538686 412.9803518815234 0.8452954673689389
12.344871022492102 407.82736976764505 0.8436063476858002
12.350098577445518 406.62543140847004 0.8458000319096236
12.355326132398934 405.7250709766733 0.8472636427765421
12.36055368735235 402.1598168800394 0.8455502670464382
12.365781242305767 398.54566949701854 0.8431033659528215
12.371008797259183 397.1446662949726 0.8430865186283053
12.376236352212599 396.2564064573838 0.8451921593095513
12.381463907166015 393.81528302641715 0.8451661666228768
12.386691462119432 393.38009202231376 0.8473383933277777
12.391919017072848 387.24955338041315 0.8431885517675487
12.397146572026264 386.31193572134254 0.8434096260473011
12.40237412697968 382.722813585038 0.8422113899542453
12.407601681933096 377.2874547839527 0.8383558026003144
12.412829236886513 374.92752294362646 0.8372435680941084
12.418056791839929 374.103721108626 0.8381216682182534
12.423284346793345 373.7734584817415 0.8378386091831157
12.428511901746761 373.5105407189564 0.8394087574428707
12.433739456700177 372.3612753081595 0.8393876215737143
12.438967011653594 369.7165394732653 0.8381656773376481
12.44419456660701 367.8202408821905 0.8378212841073486
12.449422121560426 365.61696242313235 0.8363621475490202
12.454649676513842 364.69511322816885 0.8365859040175238
12.459877231467258 362.7700313808002 0.835511223463134
12.465104786420675 360.91104494501417 0.8336133161950358
12.47033234137409 360.7927192829061 0.8354907048242657
12.475559896327507 363.00495701590785 0.8385695634758102
12.480787451280923 367.23350927844785 0.8456713880744848
12.48601500623434 366.57939450586923 0.847457010427499
12.491242561187756 364.6977799746456 0.845698576053027
12.496470116141172 361.0155656801866 0.8435031849193829
12.501697671094588 359.2880679419017 0.841578171303343
12.506925226048004 360.48999605980157 0.8440691865387909
12.51215278100142 358.75210169066213 0.8441304054439085
12.517380335954837 353.8699422943946 0.8389313061277271
12.522607890908253 354.06105587152894 0.8406400546303522
12.527835445861669 353.05119849730613 0.8401872507843825
12.533063000815085 355.8512956550546 0.8436211896849262
12.538290555768501 356.7284657378626 0.8450082066487776
12.543518110721918 358.40579778080547 0.8479515691419552
12.548745665675334 356.0540333610199 0.8472448755029449
12.55397322062875 354.9785867594328 0.8480358818554667
12.559200775582166 355.26742152643 0.8499740807418575
12.564428330535582 353.51534231273854 0.8428524293508448
12.569655885488999 350.1269899178241 0.830009379512772
12.574883440442415 349.9404641813953 0.8265859251092198
12.580110995395831 349.8191278607888 0.8239477945270401
12.585338550349247 347.2247809387724 0.8176676065521528
12.590566105302663 346.64082125612873 0.8144095833938758
12.59579366025608 344.11076653631415 0.8096472559755016
12.601021215209496 344.88662381102256 0.809610342846071
12.606248770162912 348.84590541388394 0.8131036082714194
12.611476325116328 348.6667737391837 0.8121803753357278
12.616703880069744 350.90655324303475 0.8123817078180486
12.62193143502316 353.19892305117105 0.8128870296038857
12.627158989976577 356.3430003360616 0.8151804980876525
12.632386544929993 358.58008648357026 0.817334839143358
12.63761409988341 362.1984851605496 0.8221468263797629
12.642841654836825 368.3396393114829 0.8289968485398473
12.648069209790242 375.75342820700683 0.8368685348565699
12.653296764743658 383.92441985906754 0.844283597589048
12.658524319697074 389.5317093261227 0.8483998035291103
12.66375187465049 395.4333106427749 0.8543995899385775
12.668979429603906 401.89773419130216 0.859554130714068
12.674206984557323 410.35377652955736 0.8666033351369038
12.679434539510739 415.92667702845125 0.8712489810422629
12.684662094464155 420.6000131401352 0.8749733010771322
12.689889649417571 421.60073652996203 0.8756429776899747
12.695117204370987 424.9951022932816 0.8792015967391953
12.700344759324404 427.51980214268127 0.8813334635180121
12.70557231427782 430.96122496518115 0.8847654667662966
12.710799869231236 432.73486072747886 0.8853049883600428
12.716027424184652 432.05956890731085 0.8840721692259438
12.721254979138068 429.42268197037487 0.8818030187087964
12.726482534091485 428.2224660326406 0.8808333828637956
12.7317100890449 429.0948636257719 0.8817576296001787
12.736937643998317 435.36234114416357 0.8871936551868244
12.742165198951733 447.25311846190675 0.8979314978883115
12.74739275390515 468.52815429354837 0.9180644079891338
12.752620308858566 490.06603452411815 0.9385460670630845
12.757847863811982 512.2637841054553 0.9588865508186166
12.763075418765398 524.2802189729296 0.9702106636281654
12.768302973718814 527.1980787782361 0.9724068931694663
12.77353052867223 526.14650035931 0.9708080055612199
12.778758083625647 520.0828027212841 0.9648244646212526
12.783985638579063 515.2421638484088 0.9595587665400402
12.789213193532479 512.3959105304891 0.9563392184634186
12.794440748485895 508.7129525612663 0.952380120074048
12.799668303439312 518.0740658837914 0.9603487740378649
12.804895858392728 531.5264486924092 0.9726972839661909
12.810123413346144 546.7267703922741 0.9862636330667025
12.81535096829956 567.7134325322128 1.0045503177530477
12.820578523252976 591.1664585705108 1.0250443052372553
12.825806078206393 619.9281361839728 1.0494148081750225
12.831033633159809 656.2344174886671 1.079371238422113
12.836261188113225 691.2699793090848 1.1077854173712147
12.841488743066641 716.8086501977948 1.127764568176935
12.846716298020057 727.131766288683 1.1357799049162578
12.851943852973474 719.5469379069889 1.1299989528354817
12.85717140792689 690.7993361784277 1.1068459140924238
12.862398962880306 649.9135596495511 1.0731702526058473
12.867626517833722 600.8196927398853 1.0319735069124651
12.872854072787138 551.9652887653189 0.988720466107892
12.878081627740555 511.93403965774934 0.9522555077782772
12.88330918269397 482.4247504292403 0.9248625400176191
12.888536737647387 461.9050060612015 0.9044536101551781
12.893764292600803 443.97006989359954 0.8864931684001511
12.89899184755422 434.26628269306417 0.8763846201028257
12.904219402507636 429.4478058505178 0.8705672352265457
12.909446957461052 428.6952344887824 0.8689320664964749
12.914674512414468 424.51580382059365 0.864362086784153
12.919902067367884 417.96909790430084 0.857306641604252
12.9251296223213 409.8630641837527 0.8495676620732776
12.930357177274717 404.9345525936815 0.8448621862881038
12.935584732228133 402.2672973672187 0.8414052345331012
12.940812287181549 399.4180063638122 0.8378327696965271
12.946039842134965 396.9765620233965 0.8342299318024158
12.951267397088381 391.1964983782117 0.8276337762495475
12.956494952041798 389.8901010067518 0.8263013787990808
12.961722506995214 391.4725531029816 0.8276270506818506
12.96695006194863 389.6334930367641 0.8261501623484357
12.972177616902046 386.95009092765855 0.8241513784775449
12.977405171855462 381.0590971061513 0.8180890710717923
12.982632726808879 375.6233498513211 0.8124026175977834
12.987860281762295 372.98491842103937 0.8085006574533169
12.993087836715711 373.58608374489995 0.8088178433905204
12.998315391669127 371.92784699007564 0.8076073085361933
13.003542946622543 371.4725008420011 0.8075245724420668
13.00877050157596 370.62005386702543 0.806679580471806
13.013998056529376 372.41509880955107 0.8081441703594041
13.019225611482792 377.2886033077776 0.8127055581963288
13.024453166436208 380.67937097408014 0.8164717473636152
13.029680721389624 379.4335601915269 0.8162558752142605
13.03490827634304 376.71936476462866 0.8138307523647555
13.040135831296457 377.86754007579447 0.8157326576662834
13.045363386249873 381.6891385158635 0.819761500983959
13.05059094120329 389.25988811475753 0.827061420400944
13.055818496156705 390.6927323978629 0.8279571286325177
13.061046051110122 395.9436810745997 0.8330075989334911
13.066273606063538 402.61915308171183 0.8390558086275588
13.071501161016954 413.5608125493921 0.850420535750215
13.07672871597037 426.1363722085881 0.8627389335987349
13.081956270923786 439.1145897972049 0.8753457780484556
13.087183825877203 456.1985136348808 0.8922450633576271
13.092411380830619 476.09781192192213 0.9111335670270422
13.097638935784035 502.08238030975537 0.9358455880927274
13.102866490737451 527.4106148279569 0.9592013701303351
13.108094045690867 550.500662469404 0.9797786413282775
13.113321600644284 573.1232220286754 0.9997268321510946
13.1185491555977 588.8762257153519 1.0132600412733093
13.123776710551116 607.280790826083 1.0284907299415034
13.129004265504532 621.001384432173 1.0404902500811308
13.134231820457948 625.120578475505 1.0439362085416721
13.139459375411365 628.078974444527 1.0465370605407283
13.14468693036478 626.1576021176545 1.0450233500236787
13.149914485318197 620.8569437666405 1.0405390032725839
13.155142040271613 614.7682883448225 1.0356832971855319
13.16036959522503 609.3348990347872 1.031426584725878
13.165597150178446 597.1405618485743 1.0213727159888646
13.170824705131862 582.4608628957407 1.0094386984578794
13.176052260085278 567.2069370569544 0.9964915576703465
13.181279815038694 544.1610306727255 0.9762255233606818
13.18650736999211 525.2022391414384 0.9588595506308648
13.191734924945527 508.13989034458615 0.9431797227360612
13.196962479898943 492.216842607587 0.9283369322221836
13.202190034852359 478.47885357763045 0.9159421457061073
13.207417589805775 466.3412761529995 0.9043716815679007
13.212645144759191 453.36712223052746 0.8918981078645739
13.217872699712608 442.5936427474891 0.88195688033078
13.223100254666024 432.34948773019863 0.8720969966477521
13.22832780961944 418.3869362789827 0.8580264758105571
13.233555364572856 404.3208881773993 0.8433146791808551
13.238782919526273 395.0324924534519 0.8336057129429437
13.244010474479689 384.860193790567 0.8243974469760729
13.249238029433105 378.0664717787505 0.8185140641477646
13.254465584386521 378.5702002640004 0.8197155530272078
13.259693139339937 373.5491103116335 0.8146322621397087
13.264920694293354 370.22639929992357 0.8109566744251558
13.27014824924677 363.31383951425175 0.8033021631920972
13.275375804200186 356.5084175179818 0.7960272227869932
13.280603359153602 351.7391340366583 0.7901754165926445
13.285830914107018 349.81282489360484 0.788191363810704
13.291058469060435 349.40963737014124 0.7877685022203902
13.29628602401385 348.8093281103235 0.7865853193130291
13.301513578967267 344.9566544105115 0.7814399902787414
13.306741133920683 340.83130918198765 0.7771078373882389
13.3119686888741 337.4518032705926 0.7739366861364807
13.317196243827516 336.3875943664463 0.7732017159778983
13.322423798780932 336.3938986436071 0.7739967509291495
13.327651353734348 339.4909741459831 0.7766100789179694
13.332878908687764 337.3450475618971 0.7736562503034233
13.33810646364118 336.9290963239004 0.7731292221928567
13.343334018594597 336.01200932306574 0.772791959377433
13.348561573548013 334.19425517555914 0.7714644005398243
13.353789128501429 335.71175849418916 0.7739647479497233
13.359016683454845 336.020073892024 0.7737711651692231
13.364244238408261 334.74339172089753 0.7711104027138262
13.369471793361678 338.05056353537094 0.7736774708689755
13.374699348315094 343.50297540111086 0.7786930534269494
13.37992690326851 351.14789755468524 0.7872969641593044
13.385154458221926 357.52403289192057 0.7949026767322774
13.390382013175342 361.9843256781726 0.800070589182607
13.395609568128759 363.7571206189088 0.8021715616366439
13.400837123082175 363.28009929662454 0.8018796285270801
13.406064678035591 360.9972158697294 0.7993917759400906
13.411292232989007 355.3268952037776 0.793029260714134
13.416519787942423 354.07070768210133 0.7922980530708648
13.42174734289584 351.3838868608634 0.7894976357166781
13.426974897849256 348.66624145309964 0.7860845105710865
13.432202452802672 345.2885268137708 0.781703434076196
13.437430007756088 341.8958506071553 0.7782067582526137
13.442657562709504 339.30412255312484 0.7759741791951152
13.44788511766292 337.3442551010097 0.7741439207945865
13.453112672616337 333.48505725508164 0.7703029515543964
13.458340227569753 332.68997886267925 0.7702647278828688
13.46356778252317 328.8592040159081 0.7665541010393534
13.468795337476585 326.0725725604413 0.763884346645699
13.474022892430002 323.25014239203534 0.7602948569298007
13.479250447383418 322.1791338289775 0.7600031554405001
13.484478002336834 321.91449349466706 0.7606949686071195
13.48970555729025 322.8697784640447 0.7630730923715645
13.494933112243666 322.02192641334375 0.7617464691622006
13.500160667197083 318.64923618500393 0.7563217333038174
13.505388222150499 317.4896770210113 0.7550749131819617
13.510615777103915 316.26232614490925 0.7537306568106817
13.515843332057331 317.24896982987593 0.7549155329069316
13.521070887010747 319.66444420752106 0.7570600347981218
13.526298441964164 319.0917626286861 0.755443336869665
13.53152599691758 320.22217128801367 0.755852271972534
13.536753551870996 321.89211260799783 0.7583563468426807
13.541981106824412 322.92934385661096 0.7605599943622576
13.547208661777828 326.2738173370328 0.7638121977397418
13.552436216731245 329.42451192652965 0.7677295359229557
13.55766377168466 331.89077193023974 0.7704382662310502
13.562891326638077 328.87115482675705 0.7661940905155272
13.568118881591493 324.9055535996943 0.762493122553334
13.57334643654491 318.1759629828709 0.7546300997489946
13.578573991498326 316.1534537940876 0.7529581126100573
13.583801546451742 315.17712287757905 0.7531110955868964
13.589029101405158 314.6621444775245 0.7527818618204168
13.594256656358574 316.3526376113099 0.7554697116210983
13.59948421131199 316.2641895760937 0.7554844647479128
13.604711766265407 313.1955841053646 0.7515835107889238
13.609939321218823 310.3763815058986 0.7472304382783497
13.615166876172239 305.04847935800535 0.7398216747473062
13.620394431125655 304.389219790677 0.7389298143844429
13.625621986079071 305.25764496313485 0.7397722442671554
13.630849541032488 306.27702344912524 0.7414318425912785
13.636077095985904 308.35369794624563 0.7443914582303484
13.64130465093932 308.5938547590479 0.7451403281844352
13.646532205892736 308.7757678571077 0.7454169291055353
13.651759760846153 310.37824047054164 0.7463084977654096
13.656987315799569 311.9040112364121 0.7478827368436837
13.662214870752985 313.89766843802636 0.750220925900073
13.667442425706401 316.2541975381619 0.7529956675669721
13.672669980659817 318.23891276965367 0.7555697492615162
13.677897535613234 319.51761626036284 0.7564522584230062
13.68312509056665 316.573423491411 0.7530473455184019
13.688352645520066 321.52889752717743 0.7590652076426164
13.693580200473482 322.93007816950615 0.7611120149979502
13.698807755426898 324.5241278597393 0.7633026385721278
13.704035310380315 323.5255845803118 0.7612090643722287
13.70926286533373 317.4354770849828 0.7534954628477127
13.714490420287147 315.96972667572834 0.7515031979131273
13.719717975240563 315.7099258052752 0.7519416638929233
13.72494553019398 318.38860984967533 0.7556621644533943
13.730173085147396 318.0633016922618 0.7550841574056089
13.735400640100812 321.1351218747394 0.7596700351486082
13.740628195054228 320.1182924345342 0.7577574286741336
13.745855750007644 320.32024772770455 0.7578559854186476
13.75108330496106 321.3425808737809 0.7590214395763794
13.756310859914477 318.338268598166 0.7549820127047637
13.761538414867893 317.3634044124275 0.755054888434965
13.766765969821309 320.00921919726534 0.7576939734652941
13.771993524774725 321.59492330044276 0.7589883929864627
13.777221079728141 322.1378655593208 0.7600674506743431
13.782448634681558 319.74186896123496 0.757992242778453
13.787676189634974 318.2945881283602 0.7567027518359983
13.79290374458839 322.580833181261 0.7619487827529022
13.798131299541806 330.6691126289347 0.7700220504337177
13.803358854495222 335.2175170833025 0.7747072929883292
13.808586409448639 340.00270726840245 0.7792477535995231
13.813813964402055 342.8907393917707 0.7823397444783172
13.819041519355471 347.9653269119225 0.7876603554532079
13.824269074308887 355.6920422036006 0.7959776084291859
13.829496629262303 366.36441164470403 0.8079022513522486
13.83472418421572 374.19199416564174 0.8159710354858282
13.839951739169136 384.86562717717925 0.8263300907502115
13.845179294122552 395.1006955818082 0.8365498136857489
13.850406849075968 408.7208563136471 0.8502928769085848
13.855634404029384 423.50833953112004 0.8648404271790138
13.8608619589828 434.722514728172 0.876250445978383
13.866089513936217 444.82303481267303 0.885881429512107
13.871317068889633 453.0260917326576 0.8941049047015235
13.87654462384305 457.8676808233227 0.8991619953300622
13.881772178796465 455.049355456386 0.89602747822357
13.886999733749882 452.59623651959964 0.8944529580219661
13.892227288703298 443.70399851529754 0.8857337471226616
13.897454843656714 433.4159989168811 0.8751342378913964
13.90268239861013 422.94049726815706 0.8652924194176594
13.907909953563546 411.03647656504074 0.8528610514491171
13.913137508516963 399.47494931931755 0.8412678638630723
13.918365063470379 389.3173366134496 0.8309090311435106
13.923592618423795 379.48834735612195 0.819730022928563
13.928820173377211 370.2441947238657 0.8109099036259595
13.934047728330627 361.4578782482717 0.801448468028072
13.939275283284044 354.54947063481177 0.7935441148837081
13.94450283823746 351.43044513715165 0.7910170641932385
13.949730393190876 348.62255129541643 0.7879513105363546
13.954957948144292 344.1570951089643 0.7832533027245656
13.960185503097708 340.4568219988823 0.7792157970072697
13.965413058051125 338.5599033143439 0.7766112723369724
13.97064061300454 337.30319578721424 0.7748410317404981
13.975868167957957 333.60264052742895 0.771036971586146
13.981095722911373 330.0517523555529 0.767082186286452
13.98632327786479 325.5714050848452 0.7628264274138644
13.991550832818206 321.42732650560015 0.759930391235071
13.996778387771622 318.34499584663115 0.7563444789079394
14.002005942725038 316.7511232235717 0.7542457591435079
14.007233497678454 318.99488841563385 0.7566862552739215
14.01246105263187 320.7510827357386 0.7579690348347857
14.017688607585287 323.6260867654277 0.7622001420247301
14.022916162538703 329.1003760797508 0.768025154787187
14.028143717492119 332.60921494683237 0.770627634590506
14.033371272445535 334.0203781423078 0.7713532142652886
14.038598827398951 335.7678093894182 0.7739636366863377
14.043826382352368 336.85998593286075 0.7753418064097319
14.049053937305784 339.2048248001215 0.7784465382042425
14.0542814922592 340.6528248453046 0.7800056613664723
14.059509047212616 345.87857368395646 0.785918188460612
14.064736602166032 351.09524790769467 0.7913440863949571
14.069964157119449 354.6206579694431 0.7948686586048673
14.075191712072865 356.8358584539446 0.7981313219701467
14.080419267026281 358.25356258797154 0.8000720589894923
14.085646821979697 359.67655323235454 0.8013496404044429
14.090874376933114 358.1260548882478 0.7994498850614941
14.09610193188653 357.28958549952625 0.7980513115007535
14.101329486839946 355.3577927262936 0.7955725731256227
14.106557041793362 356.3680759159833 0.7972078963431
14.111784596746778 358.1718620590734 0.7988260532140448
14.117012151700195 360.4676208185902 0.8013326874623312
14.12223970665361 358.3799625626969 0.7989934542854247
14.127467261607027 354.84408906891844 0.7961943422913852
14.132694816560443 352.9451033079294 0.7936957367560012
14.13792237151386 350.3071889985476 0.7908616984338956
14.143149926467276 349.74903580804465 0.7897290881054518
14.148377481420692 351.0948865782447 0.7908518079114262
14.153605036374108 349.63889493770023 0.789851266925177
14.158832591327524 347.62428982683485 0.787122635479293
14.16406014628094 348.22391616641545 0.7877877524845245
14.169287701234357 346.0692561593105 0.7844210860139184
14.174515256187773 343.7860479330069 0.7815665325910082
14.179742811141189 339.39786315575816 0.7767879861847826
14.184970366094605 337.8342567425147 0.7746986882148219
14.190197921048021 335.60769428767605 0.7720543811793641
14.195425476001438 331.57041721451174 0.7675989777282645
14.200653030954854 329.7907534782072 0.7654384729117334
14.20588058590827 328.3145195441088 0.763740665933081
14.211108140861686 332.2711789402403 0.7678510964212759
14.216335695815102 333.1461759652584 0.7689845204635682
14.221563250768519 333.97270613523307 0.7705842058218833
14.226790805721935 331.14591161767885 0.7670940080492453
14.232018360675351 328.9060704862564 0.7643714535615663
14.237245915628767 332.28283215608 0.7680897035013934
14.242473470582183 332.74710480291367 0.767869881933817
14.2477010255356 334.6012731491826 0.7695889786589546
14.252928580489016 336.9783919010596 0.7718141653528542
14.258156135442432 339.37689993420946 0.7743401795345766
14.263383690395848 349.3239034627148 0.7858111714339135
14.268611245349264 358.9619778469878 0.7957426160013754
14.27383880030268 365.4136153322157 0.8018797879109794
14.279066355256097 371.7328628319969 0.8081618267824929
14.284293910209513 376.6421352551174 0.8139537805095125
14.28952146516293 386.28204778861084 0.8237843723054499
14.294749020116345 395.5640319257216 0.8340765907595589
14.299976575069762 400.3345610946548 0.8392618303498116
14.305204130023178 404.6909531790556 0.8428504297020144
14.310431684976594 406.0607499228721 0.8443582847937885
14.31565923993001 404.83575355554626 0.8427794409156825
14.320886794883426 404.0966473546883 0.8415843883543271
14.326114349836843 405.88367037579843 0.8437039037017029
14.331341904790259 405.4045497377742 0.8422531194111
14.336569459743675 404.37247346143636 0.841551674434661
14.341797014697091 400.6957873180591 0.8375755691822236
14.347024569650507 402.96986219934877 0.8396706259611347
14.352252124603924 400.0511441496145 0.8370125869007116
14.35747967955734 402.8539345998743 0.8402768605215551
14.362707234510756 398.321885877935 0.8361799858617176
14.367934789464172 398.0008020552474 0.8362537326437157
14.373162344417588 400.6554513142739 0.8383512019243171
14.378389899371005 401.31497652085045 0.8393928808356061
14.38361745432442 402.1409504575709 0.8402422639929578
14.388845009277837 395.9337973016325 0.8332377534864639
14.394072564231253 385.806198851934 0.8227565174617297
14.39930011918467 384.1731967973447 0.8213807246084552
14.404527674138086 382.11876685999414 0.8191007121939143
14.409755229091502 382.7528606787134 0.8202239768917208
14.414982784044918 379.54690374976553 0.8160965087952404
14.420210338998334 375.9052632417117 0.8121541358817332
14.42543789395175 374.75863611003643 0.8116074156648039
14.430665448905167 372.04132241219287 0.8084844858174193
14.435893003858583 371.29810041677916 0.8084268901383797
14.441120558811999 371.69669207091533 0.8091563492762877
14.446348113765415 374.8538841583494 0.8122893350644567
14.451575668718831 378.49490662057667 0.8164155643419277
14.456803223672248 386.1467624054092 0.8241511073224836
14.462030778625664 398.5233729359736 0.836229158266886
14.46725833357908 413.6024904973485 0.8516907140237138
14.472485888532496 435.7770864153087 0.8735503284865308
14.477713443485912 463.066242961902 0.900603415154378
14.482940998439329 496.9525490062931 0.9328628348768933
14.488168553392745 529.4468693932675 0.9626413515213624
14.493396108346161 553.8402067042362 0.9846829874300239
14.498623663299577 558.1250658824455 0.9886472197666564
14.503851218252994 540.1893093861967 0.9723913306138192
14.50907877320641 507.91780463280577 0.9432592816436771
14.514306328159826 468.90051489632566 0.9067325900071489
14.519533883113242 429.9218147415482 0.8691053644210975
14.524761438066658 398.08125455974 0.8370310350717524
14.529988993020075 376.5372666911217 0.8150656440038564
14.53521654797349 362.8413686055711 0.7997551038088436
14.540444102926907 356.21266940032854 0.7929044875582818
14.545671657880323 352.85472043846136 0.7896532753140695
14.55089921283374 347.1171536031901 0.7834109113478197
14.556126767787156 341.9390436837974 0.7776619160321819
14.561354322740572 335.75925335348455 0.7701790424806408
14.566581877693988 334.44204631788745 0.7691346806284652
14.571809432647404 334.46544577818435 0.7693981759002863
14.57703698760082 332.8265938875464 0.7672767686173225
14.582264542554237 333.6951852097171 0.7674759292156283
14.587492097507653 331.58851241840216 0.7646949155795427
14.592719652461069 334.1086380492549 0.7677168916718603
14.597947207414485 334.12588275203194 0.7681581772229301
14.603174762367901 334.40936907905734 0.7673764878351426
14.608402317321318 337.3732791125413 0.7710645543640539
14.613629872274734 335.3584959995799 0.7679137077323241
14.61885742722815 336.36742704875604 0.7684236074541051
14.624084982181566 335.6743576696607 0.7675561964068979
14.629312537134982 331.89898142583104 0.7632738129267478
14.634540092088399 332.85939384272257 0.7648348844303678
14.639767647041815 336.22259038117295 0.7683017797392349
14.644995201995231 336.4333869507759 0.7688496641750627
14.650222756948647 338.59722192752406 0.7706976342182692
14.655450311902063 337.0006544025733 0.7688040573293087
14.66067786685548 336.0057595078521 0.7675093235145005
14.665905421808896 336.94436036702245 0.7680636923937675
14.671132976762312 333.8128433697583 0.7640077568494469
14.676360531715728 330.8028119238508 0.760751615500584
14.681588086669144 325.2689133300498 0.7547284953071237
14.68681564162256 324.04736575572383 0.753857071554702
14.692043196575977 322.350311396671 0.7519891464591058
14.697270751529393 320.823015648013 0.7509044826930448
14.70249830648281 320.08162284849504 0.7500346331914193
14.707725861436225 320.19573460504716 0.7484681963352455
14.712953416389642 321.99506537052355 0.7499941808922114
14.718180971343058 322.83178703730647 0.7512635413488653
14.723408526296474 323.4177577920086 0.7523905954896661
14.72863608124989 325.46505357471193 0.7561182548132424
14.733863636203306 323.9744420869953 0.7546972786108465
14.739091191156723 324.93132452741895 0.7549245339587274
14.744318746110139 323.82754065833893 0.7533917662971598
14.749546301063555 323.5886248116999 0.7519137773813973
14.754773856016971 320.8107131510456 0.7485500317077018
14.760001410970387 320.83738343518047 0.7498979214232534
14.765228965923804 324.6404360156869 0.7542937642192681
14.77045652087722 327.9768117482397 0.7589139058972464
14.775684075830636 332.3191081923965 0.7634798055192517
14.780911630784052 336.46198197038456 0.7673117640859398
14.786139185737468 339.3421119385614 0.7702637785074533
14.791366740690885 342.61042716321134 0.7731890520190965
14.7965942956443 345.0334445668539 0.7768283071848542
14.801821850597717 346.4576865010923 0.7788413340823923
14.807049405551133 348.8371370789932 0.7820220091936779
14.81227696050455 354.2424114508781 0.7880732811790612
14.817504515457966 361.39367874174656 0.7947344929021538
14.822732070411382 371.6147373060523 0.8044434538040064
14.827959625364798 381.07211939816887 0.8138055972393269
14.833187180318214 387.7598256004812 0.8209232994374109
14.83841473527163 395.6192522957099 0.8288443479534937
14.843642290225047 402.9543139562849 0.8365480213508331
14.848869845178463 414.85193781006757 0.8486489573669378
14.854097400131879 426.85153005768734 0.8604524303458055
14.859324955085295 433.7208864080985 0.8679967149424956
14.864552510038711 436.5383732067055 0.8697778101275068
14.869780064992128 431.453167775142 0.8650417086407036
14.875007619945544 426.2353642374977 0.8602005197962149
14.88023517489896 417.7408252788549 0.8515030280897298
14.885462729852376 412.64139395818705 0.8471652911073354
14.890690284805792 404.2211133695937 0.838612306869641
14.895917839759209 400.64011835743 0.8351412558620437
14.901145394712625 396.7676328486129 0.8316506991189883
14.906372949666041 393.12898300445113 0.8280065802586967
14.911600504619457 389.07676650149176 0.8239536755556053
14.916828059572873 382.057402991035 0.8167139256051541
14.92205561452629 370.5155234733495 0.8040031919682717
14.927283169479706 361.96908292972694 0.7946427788758579
14.932510724433122 356.4566274162759 0.7888786078095757
14.937738279386538 356.76051001536933 0.7889860508077822
14.942965834339955 356.9127846621365 0.7896702464900792
14.94819338929337 356.8348756097912 0.7902994755684865
14.953420944246787 353.86575486652475 0.7873174978776932
14.958648499200203 355.3018992377845 0.7888507742847466
14.96387605415362 358.49615883301874 0.7915614384453742
14.969103609107036 362.91663700111104 0.796359852099183
14.974331164060452 364.6658732802669 0.7978699747907514
14.979558719013868 368.1567089610556 0.8012269615754979
14.984786273967284 372.2314509156025 0.8055446475473743
14.9900138289207 376.38004980081416 0.8101083583046182
14.995241383874117 382.7433411887545 0.8166016801101385
15.000468938827533 387.47147702224976 0.8214576170194002
15.005696493780949 394.0984342734515 0.8277755381061065
15.010924048734365 398.7472178182652 0.8324735308471036
15.016151603687781 403.3182822893261 0.8378673916143237
15.021379158641198 405.3316369363842 0.8401746224273303
15.026606713594614 408.13796980666274 0.8429912596092923
15.03183426854803 411.7080815850078 0.8466323176237676
15.037061823501446 410.2756245723978 0.8452484677587508
15.042289378454862 404.1913174655061 0.838508484599753
15.047516933408279 395.26322998907887 0.8293810988359022
15.052744488361695 388.32824379521776 0.8215763626210639
15.057972043315111 383.34960064733616 0.8174201177101038
15.063199598268527 376.60863439988856 0.8105854312028533
15.068427153221943 372.46140747063515 0.8065122471414172
15.07365470817536 369.3919350413366 0.8037265365390276
15.078882263128776 366.37707271091716 0.8007148057430806
15.084109818082192 360.1946432844227 0.7938524186486915
15.089337373035608 353.7661997601272 0.7864567096795395
15.094564927989024 345.3886850021163 0.7768880576168842
15.09979248294244 340.42897729303587 0.7711025844004761
15.105020037895857 335.73305993482376 0.7664364747566533
15.110247592849273 331.24147476177626 0.7620170529675155
15.11547514780269 328.6159519929484 0.7594886476392239
15.120702702756105 329.91204789499676 0.7612214167024587
15.125930257709522 329.7544910851641 0.7608191682573987
15.131157812662938 328.0754234437848 0.7590500093143852
15.136385367616354 322.30914258586193 0.7527855684635258
15.14161292256977 317.35568363690624 0.747122466288847
15.146840477523186 313.3310548836674 0.7427738455438454
15.152068032476603 312.94193701369807 0.7422555189492237
15.157295587430019 312.7841274653943 0.7434246719275439
15.162523142383435 309.10809223776977 0.73932122785974
15.167750697336851 305.4401713750151 0.735589184521461
15.172978252290267 305.4836658522456 0.7350328117268748
15.178205807243684 304.45252263836994 0.7346778825334332
15.1834333621971 304.9886831898004 0.7346524935477242
15.188660917150516 300.7623434776552 0.7290700453395692
15.193888472103932 299.0314052356856 0.7271365395000112
15.199116027057348 299.84202492468916 0.727735888343479
15.204343582010765 299.9128159788624 0.7284228364148526
15.20957113696418 300.7857122892502 0.7295866633611519
15.214798691917597 300.59818647467097 0.7292585797009272
15.220026246871013 299.9830018962053 0.7298800628687977
15.22525380182443 299.63595908969586 0.728947637332736
15.230481356777846 298.87245492175157 0.7277671056541865
15.235708911731262 296.98514114245245 0.7251342434903733
15.240936466684678 295.18108538606924 0.7213844677927042
15.246164021638094 294.12150796399715 0.7203875906136461
15.25139157659151 295.5412042230739 0.7226596015761837
15.256619131544927 295.37940485318 0.7237073010343607
15.261846686498343 293.486773927884 0.7222784675527347
15.267074241451759 290.7766413110835 0.7191524857557375
15.272301796405175 288.15636411291274 0.7154390256915493
15.277529351358591 288.24250439048234 0.7159553215479766
15.282756906312008 288.3350318277592 0.7161089494203735
15.287984461265424 289.51561648572255 0.7182341219424382
15.29321201621884 290.6748026932975 0.7193379307519426
15.298439571172256 290.41369975050196 0.7180500137722591
15.303667126125672 289.70253487926203 0.7167017505142846
15.308894681079089 289.0724962946213 0.7155166214838514
15.314122236032505 287.72716312438587 0.7142513965001351
15.319349790985921 286.92447252393595 0.7147627146603696
15.324577345939337 289.49136063675843 0.7178562067054237
15.329804900892753 289.4085744299219 0.717702548130734
15.33503245584617 291.41935652044964 0.7201124679730719
15.340260010799586 288.65622352552384 0.7157809837772487
15.345487565753002 290.69639757691215 0.717823594778616
15.350715120706418 295.5802591776076 0.7237220101112957
15.355942675659835 295.4944674538899 0.7229444372545681
15.36117023061325 297.70325637297327 0.7261540279672289
15.366397785566667 296.7823528766503 0.7242472745508886
15.371625340520083 298.3934524971795 0.7252783497562038
15.3768528954735 302.5073140358115 0.7301966646731112
15.382080450426916 307.85210106788026 0.7363302839978006
15.387308005380332 312.48100386138486 0.7413349075308756
15.392535560333748 314.1215180099765 0.7435016348569514
15.397763115287164 316.20433031381276 0.7550876913285269
15.40299067024058 318.7530107180298 0.7653712972877871
15.408218225193997 322.3075521452257 0.7749104241693147
15.413445780147413 323.1254207419856 0.7793749021573506
15.418673335100829 323.9418659516779 0.782999281605243
15.423900890054245 326.0082869906136 0.7883393929301055
15.429128445007661 326.1312366706035 0.7914681610538349
15.434355999961078 325.02833307160097 0.7942301388993641
15.439583554914494 323.05369212213606 0.7951696715879399
15.44481110986791 318.64593607279113 0.793276145576689
15.450038664821326 317.60241657747923 0.7950834517335574
15.455266219774742 314.8449206497533 0.7937879231911946
15.460493774728159 313.55300028920635 0.7946115174394136
15.465721329681575 314.69908585226733 0.7982513382304363
15.470948884634991 312.06091834702494 0.7968665986885377
15.476176439588407 308.6466801128335 0.7946022885600194
15.481403994541823 307.13914622169665 0.7953080517655909
15.48663154949524 302.30987458839604 0.7907166008549494
15.491859104448656 302.95336450315665 0.7942746876076523
15.497086659402072 301.80033378314994 0.7950044012330961
15.502314214355488 302.22440845089506 0.7977158496623172
15.507541769308904 302.0977826854015 0.7990129318088669
15.51276932426232 297.9571381320039 0.7962587876208559
15.517996879215737 298.8272246576981 0.7988065227480164
15.523224434169153 297.4728011919223 0.796997499117736
15.52845198912257 298.1131953496671 0.7994780384061876
15.533679544075985 298.48136161617174 0.8010731001883957
15.538907099029402 297.6112408729071 0.8021236327842012
15.544134653982818 300.7313977813481 0.8094271732613226
15.549362208936234 303.77159366706815 0.814880800588747
15.55458976388965 308.40140431619307 0.8229763240895217
15.559817318843066 308.37183859707244 0.8233085249877182
15.565044873796483 307.5826258508211 0.8231239877193903
15.570272428749899 312.5140660760703 0.8316433727250309
15.575499983703315 316.97803567207063 0.8394604332501844
15.580727538656731 323.1393456917443 0.8491159328546394
15.585955093610147 325.34944944040615 0.8540076136117954
15.591182648563564 323.04681363592414 0.8509405399157124
15.59641020351698 321.29538048644827 0.8498885814284235
15.601637758470396 320.68033224428467 0.8506503931085536
15.606865313423812 319.516675246582 0.8513642464177589
15.612092868377228 318.2893741016307 0.8521483646750849
15.617320423330645 319.27099531272194 0.8549840095608139
15.62254797828406 318.62292099050495 0.8548359937110896
15.627775533237477 316.8368177222399 0.8548207247541593
15.633003088190893 313.5944251755418 0.8532079230376108
15.63823064314431 314.2314687693876 0.8514822470644328
15.643458198097726 312.76857328909836 0.8362682677924389
15.648685753051142 313.0895340819542 0.8297184590399862
15.653913308004558 312.776144764837 0.8241935470399199
15.659140862957974 310.2495808220116 0.8177053015776303
15.66436841791139 308.1675827918237 0.8115280647894291
15.669595972864807 306.7096036306908 0.8079108551948658
15.674823527818223 304.90703603397776 0.8038101224708193
15.680051082771639 305.1152312199678 0.8020342019087981
15.685278637725055 306.05542804573315 0.8016757341283188
15.690506192678471 305.3689595739385 0.7990137352060693
15.695733747631888 304.1456079691536 0.7950123326884876
15.700961302585304 302.519133056994 0.7924513765959339
15.70618885753872 300.69746535517436 0.7892870950003162
15.711416412492136 302.6662972813427 0.7913697310293722
15.716643967445552 306.119777613387 0.7949200824454479
15.721871522398969 308.907107914004 0.7967015467959461
15.727099077352385 310.72547310848796 0.7965548452004678
15.732326632305801 310.17925425257704 0.7942709819154044
15.737554187259217 308.57422956579114 0.792227715524403
15.742781742212633 310.7549823587921 0.7944398466012941
15.74800929716605 315.9740938325739 0.8004945820375018
15.753236852119466 318.91032836194705 0.8024908182772715
15.758464407072882 319.23683442236444 0.800567010983925
15.763691962026298 317.65825135544065 0.7982103706567885
15.768919516979715 315.62034842597643 0.7938634949853314
15.77414707193313 314.25266773311876 0.7914437767342714
15.779374626886547 315.89883211666296 0.7932618687152362
15.784602181839963 320.1476850451033 0.7981786297751
15.78982973679338 326.1260731150028 0.8059786301238562
15.795057291746796 328.49002057577053 0.8076353269277998
15.800284846700212 328.6380231270273 0.8079982575400688
15.805512401653628 327.34335652282664 0.8056243382704565
15.810739956607044 329.98311421678073 0.8079384427367853
15.81596751156046 330.4898943087203 0.8076943367095972
15.821195066513877 331.2849033042802 0.8075267335785326
15.826422621467293 329.89005822500116 0.8042181551883356
15.831650176420709 329.97079557105354 0.80358255714431
15.836877731374125 327.26783490257856 0.8006348334644369
15.842105286327541 323.3905911218781 0.7971847434818213
15.847332841280958 319.62037682413654 0.7939350555818009
15.852560396234374 317.480826516953 0.7919303679243616
15.85778795118779 314.73906172771404 0.7872706339796925
15.863015506141206 314.9909055324143 0.7864933156809797
15.868243061094622 313.4959329692154 0.7834857094977684
15.873470616048039 310.8063504338802 0.7794109125109154
15.878698171001455 309.2961802654781 0.7769254965780594
15.883925725954871 307.14735858040575 0.7731374019475107
15.889153280908287 309.78383158914306 0.7762113931370597
15.894380835861703 310.85901339991995 0.7771591530115978
15.89960839081512 310.50162667371376 0.7762760892097215
15.904835945768536 311.10934224962256 0.77666888873404
15.910063500721952 310.3036761279001 0.7749171242657148
15.915291055675368 308.8979042182628 0.7730831967189256
15.920518610628784 305.1398957855851 0.7688833318166177
15.9257461655822 304.7235567381589 0.7681343147329658
15.930973720535617 303.34901902730263 0.7657207905845075
15.936201275489033 303.3462246603685 0.7652223777393018
15.94142883044245 304.9038770762194 0.7659756050105504
15.946656385395865 306.88926828963156 0.7694097054176848
15.951883940349282 305.869219864265 0.7674961128630634
15.957111495302698 307.4505678455255 0.7705559564619726
15.962339050256114 305.45417534592 0.7682806785095507
15.96756660520953 300.9974208254896 0.7619070605013991
15.972794160162946 297.1180650501066 0.7566445755122612
15.978021715116363 295.0567438493831 0.7551217094189111
15.983249270069779 293.6786509782606 0.7532833616675988
15.988476825023195 295.6965217746602 0.7564678765522634
15.993704379976611 294.08605366285536 0.7544828416081356
15.998931934930027 293.774161181629 0.7528602083614406
16.004159489883442 291.96004973418275 0.7502150920988944
16.009387044836856 292.3262431743889 0.7511340553644671
16.01461459979027 294.28047632369515 0.7538040966920513
16.019842154743685 295.0473944890444 0.7544320356520063
16.0250697096971 292.4137347623965 0.7507116000791599
16.030297264650514 290.7527028312498 0.7493378275863357
16.03552481960393 290.3915583693502 0.7498674902342607
16.040752374557343 293.7194106570549 0.7542782490749066
16.045979929510757 298.045991263894 0.7594370916530891
16.05120748446417 302.0984018365482 0.7634415502925574
16.056435039417586 305.443604661576 0.766456184649225
16.061662594371 308.21314716420085 0.7692489279292305
16.066890149324415 313.38443918909127 0.7741930486117177
16.07211770427783 315.62214790586114 0.7777867438756979
16.077345259231244 319.43389515795104 0.7821533147627796
16.08257281418466 322.7143994921346 0.7858067770666093
16.087800369138073 324.84869822261965 0.7893027607695214
16.093027924091487 324.38524756422873 0.7885784748536957
16.0982554790449 323.1330832537675 0.7872043340495475
16.103483033998316 321.51449158253604 0.7845585949177827
16.10871058895173 323.29589228576475 0.7861872416697036
16.113938143905145 321.9703849654455 0.7840584457157217
16.11916569885856 319.5134138833128 0.7808453437194436
16.124393253811974 313.49868187672513 0.7739404716527081
16.129620808765388 308.85362664161045 0.7688722688814498
16.134848363718802 305.9348427475949 0.7658685322753737
16.140075918672217 305.3666912471869 0.7651660365391005
16.14530347362563 305.5111153466029 0.7650437400013073
16.150531028579046 303.9727085433971 0.7627608543101383
16.15575858353246 303.4163805616946 0.7617210139805529
16.160986138485875 301.8053705618673 0.7600862464772626
16.16621369343929 301.0524052559214 0.7603355542541309
16.171441248392703 301.0428696524445 0.7610577500679623
16.176668803346118 299.52816655203435 0.7585065269205302
16.181896358299532 302.0677933220099 0.7606286820744192
16.187123913252947 307.0907502038397 0.7656849202849946
16.19235146820636 307.0178144061516 0.7649770012296914
16.197579023159776 305.44537558288476 0.7630325898653958
16.20280657811319 298.8819788976579 0.755670154994963
16.208034133066604 298.1313226294711 0.7558852657300136
16.21326168802002 297.50932566520447 0.7547900679605396
16.218489242973433 293.3858128958878 0.7491357314486278
16.223716797926848 287.56934643822547 0.7404078129970236
16.228944352880262 285.3746801816571 0.7368462664215779
16.234171907833677 283.0055762283488 0.7346473779923844
16.23939946278709 283.57337777906474 0.736298667192103
16.244627017740505 280.2300066600757 0.7329714562089169
16.24985457269392 277.0706946471987 0.7297007962213864
16.255082127647334 276.35800837387717 0.7288891972617179
16.26030968260075 273.2891510380288 0.7246955965453821
16.265537237554163 272.46798904393484 0.7234368654287184
16.270764792507578 272.3869526914404 0.7216583166268743
16.275992347460992 274.06749883141117 0.7251050380216006
16.281219902414406 274.02953840401784 0.7256217385777517
16.28644745736782 273.9070124189502 0.7251899077845274
16.291675012321235 276.5906274118917 0.7285886663698324
16.29690256727465 278.2136145588318 0.7297265423040817
16.302130122228064 278.2028983596524 0.7290453652122684
16.30735767718148 280.2289930693475 0.7306599810260769
16.312585232134893 280.607355829141 0.7301531912646708
16.317812787088307 281.82046235558187 0.7317997889113148
16.323040342041722 282.0657869948928 0.7334536292269992
16.328267896995136 280.1041823861237 0.7313034235702762
16.33349545194855 280.74278748116444 0.7318394763880385
16.338723006901965 281.7033534645029 0.7320248580619266
16.34395056185538 286.4303100391842 0.7364484772064839
16.349178116808794 287.9617619058228 0.7386942680570685
16.35440567176221 292.32584138697 0.742708144944387
16.359633226715623 300.3046730950397 0.7522342889021951
16.364860781669037 313.5496178563498 0.7676498157807872
16.37008833662245 330.88880886766174 0.7875640526611342
16.375315891575866 344.57227443905583 0.8022242320543497
16.38054344652928 353.8616710848718 0.8112521074786904
16.385771001482695 361.4988174122176 0.8194448859358525
16.39099855643611 362.2619920215148 0.8204984956034613
16.396226111389524 357.0673163790272 0.8143919354124448
16.401453666342938 350.03748294031226 0.8066746128777071
16.406681221296353 342.9763384797999 0.7985919624406851
16.411908776249767 339.2060209457724 0.7939174002259867
16.41713633120318 335.93681627340106 0.7902319506569352
16.422363886156596 336.47782058480175 0.7906275274091062
16.42759144111001 340.32720288632726 0.7941588127152283
16.432818996063425 345.63936675023996 0.8008142382024663
16.43804655101684 352.05405440495264 0.8071380650129619
16.443274105970254 357.29156486540444 0.8125734091238825
16.448501660923668 367.2913674489501 0.8238887823557463
16.453729215877082 376.3073909911332 0.8321558350180019
16.458956770830497 383.76549667857773 0.8406462406613758
16.46418432578391 382.50077148678463 0.8391786246175207
16.469411880737326 380.29948392284103 0.8367638108439929
16.47463943569074 374.96923226681866 0.8314532536223053
16.479866990644155 365.11520071690876 0.8198689297298879
16.48509454559757 354.1290458310252 0.808046036054239
16.490322100550983 342.19053681343644 0.7958031766154388
16.495549655504398 331.68842034878105 0.7839562015005264
16.500777210457812 322.09981048494166 0.7732670117856645
16.506004765411227 316.3583554148654 0.7664470155474256
16.51123232036464 308.33830665101806 0.7562188836711732
16.516459875318056 301.2158607757749 0.7472823816455507
16.52168743027147 296.951388130005 0.7418305678228326
16.526914985224884 294.5331155546898 0.7386908719966393
16.5321425401783 297.9641444580943 0.7436177365433467
16.537370095131713 299.288055877053 0.7447306963228305
16.542597650085128 301.263985212976 0.747565537167437
16.547825205038542 303.33609466547557 0.749894910784768
16.553052759991957 306.7524698483472 0.7546028325770877
16.55828031494537 303.48404015545464 0.7511207896251979
16.563507869898785 298.3227477962058 0.7446544426413836
16.5687354248522 292.9781275332694 0.7372957875372755
16.573962979805614 291.14901216607154 0.7348643062276755
16.57919053475903 288.53460719782913 0.7311495532846307
16.584418089712443 284.19754213504893 0.727055311385646
16.589645644665858 280.4982354638542 0.7234095041474778
16.594873199619272 277.40785556456933 0.7198169567838923
16.600100754572686 276.78577467941216 0.7201358194676939
16.6053283095261 275.45710546432144 0.7180709496031649
16.610555864479515 272.84250358132914 0.7142619986906675
16.61578341943293 269.8767449319983 0.7118553172016414
16.621010974386344 265.98128043516425 0.705707349132957
16.62623852933976 263.66348506302376 0.7030710264525507
16.631466084293173 260.51286950149824 0.6981150134536348
16.636693639246587 260.5115314246038 0.6982956839468494
16.641921194200002 261.00524824086267 0.6990073478812914
16.647148749153416 265.7896004887589 0.7051566746939135
16.65237630410683 266.4201673840823 0.7051671296720627
16.657603859060245 265.45583391372156 0.7031414020357258
16.66283141401366 260.4650222181295 0.6984471078278279
16.668058968967074 255.78201252475662 0.6919271890259283
16.67328652392049 252.83513573107265 0.6884990475363506
16.678514078873903 252.1744260081278 0.6881655461789177
16.683741633827317 253.80278782512013 0.6897323464481403
16.68896918878073 253.72891917388995 0.6877577964283503
16.694196743734146 250.95361111173312 0.6826510111791937
16.69942429868756 250.67036484074126 0.6820324287792114
16.704651853640975 251.86653561321128 0.6843802034886223
16.70987940859439 253.14530141817775 0.6869350645818387
16.715106963547804 252.10471317759087 0.6860426016603731
16.720334518501218 249.0725975547877 0.6829983685993846
16.725562073454633 246.2374742144885 0.6816181866992518
16.730789628408047 244.04383127910341 0.6784559896609893
16.73601718336146 244.36668561688234 0.679090896152255
16.741244738314876 245.62360965298254 0.6788858103264147
16.74647229326829 242.46251815604325 0.6730125718237917
16.751699848221705 241.43981869709418 0.6706443108228082
16.75692740317512 238.65898096867502 0.6666790873561661
16.762154958128534 237.53679030985134 0.6648589821388641
16.767382513081948 236.10965373214606 0.6642996924740139
16.772610068035362 236.8908086388153 0.6641665115759542
16.777837622988777 238.34318116822584 0.6657191158999799
16.78306517794219 239.00411596828843 0.6659518309341503
16.788292732895606 241.5958288531101 0.6704718697821049
16.79352028784902 243.65463660263973 0.6751663457128922
16.798747842802435 245.6505101804925 0.6769647178333251
16.80397539775585 243.4050886426948 0.6727743509475936
16.809202952709263 242.40692316313746 0.6722363087825924
16.814430507662678 240.33940243469436 0.6696852005251873
16.819658062616092 238.97189402449823 0.668619240794205
16.824885617569507 235.6378614501729 0.6648832637031264
16.83011317252292 235.4984422112772 0.6648220509390338
16.835340727476336 235.59986337694832 0.6632678126230327
16.84056828242975 234.65381749275448 0.661565229071169
16.845795837383164 235.53625369317706 0.6611469052908575
16.85102339233658 236.16009925287761 0.6609352098756519
16.856250947289993 238.7406510826195 0.6634431454210934
16.861478502243408 238.55562149548857 0.6634140572933727
16.866706057196822 235.28314353051675 0.6618136735534108
16.871933612150237 234.03280586260473 0.6609649595971446
16.87716116710365 234.02971167106742 0.6612828331919184
16.882388722057065 232.7299239760455 0.6585753641164541
16.88761627701048 233.79196825605678 0.6622574892851519
16.892843831963894 233.73851798980812 0.6629290277993994
16.89807138691731 232.95565614572777 0.6615583551851721
16.903298941870723 232.94696099163298 0.6608282181118248
16.908526496824138 234.1573914783539 0.6619283604984653
16.913754051777552 235.06683085907827 0.6638362291684439
16.918981606730966 236.369684027001 0.6656548628203947
16.92420916168438 236.68486702275328 0.6645079660658029
16.929436716637795 232.69863073657882 0.6572270372757021
16.93466427159121 230.6622238605714 0.6518770598652748
16.939891826544624 227.48489719981959 0.6467155279528263
16.94511938149804 227.0090347955573 0.6473516268068126
16.950346936451453 226.64878115399074 0.6479657727486414
16.955574491404867 227.22264481748076 0.651014227906621
16.960802046358282 227.9870670766243 0.6520466862674446
16.966029601311696 231.16120333062406 0.6566612202781449
16.97125715626511 230.4638889767749 0.6547351502413643
16.976484711218525 228.83147218027435 0.6519090376219504
16.98171226617194 226.74003486384757 0.6483485271625793
16.986939821125354 227.61887902232908 0.6515618542526426
16.99216737607877 227.4434385218991 0.6519451765896407
16.997394931032183 229.4578305805439 0.6545421238795136
17.002622485985597 229.80081838632395 0.6562776303472005
17.00785004093901 228.63467881411745 0.6536649585197835
17.013077595892426 228.2157490639458 0.6534294293898768
17.01830515084584 226.30545401990076 0.6490318774301761
17.023532705799255 226.68070717661885 0.6485429462094765
17.02876026075267 227.05958286693746 0.649718218335385
17.033987815706084 228.37621019473713 0.6503863008986921
17.039215370659498 230.17710442218353 0.6537802701388117
17.044442925612913 229.95601837487982 0.6532120082590567
17.049670480566327 230.00654627002118 0.6534807356291379
17.05489803551974 230.9350706749274 0.654761580280835
17.060125590473156 234.53959403371707 0.6588168836691244
17.06535314542657 235.36936851386776 0.6602832119199306
17.070580700379985 238.29714332012324 0.6649989495420623
17.0758082553334 240.6480362487511 0.6675277831187936
17.081035810286814 242.6801121003334 0.6689643360746594
17.086263365240228 247.16691982365845 0.6743543865236944
17.091490920193642 249.01563881039505 0.6767513614579124
17.096718475147057 248.6958982003814 0.676629185197331
17.10194603010047 246.40200679350082 0.6731180177894458
17.107173585053886 242.28604703725887 0.6667689192437579
17.1124011400073 241.93882241962731 0.6655102714293698
17.117628694960715 242.6586182778067 0.6660875733496466
17.12285624991413 245.69392023000938 0.6709155510398558
17.128083804867543 247.2332536596787 0.6743752119427733
17.133311359820958 244.99854549266928 0.6714747177934683
17.138538914774372 243.157663839546 0.6698828053241602
17.143766469727787 241.25811650935788 0.6668197876442584
17.1489940246812 242.35091802463143 0.6694642005224123
17.154221579634616 243.4974529954433 0.6711243175047458
17.15944913458803 241.36317878232782 0.6680524413901818
17.164676689541444 240.5449745121189 0.6648650726563974
17.16990424449486 241.40338279532 0.6640801745831998
17.175131799448273 247.2045149496165 0.672223297621824
17.180359354401688 247.25827780167643 0.6740749108076153
17.185586909355102 246.56581230222062 0.6745172907833974
17.190814464308517 244.86093555511567 0.6712763912512917
17.19604201926193 248.09969578174082 0.6758434222809837
17.201269574215345 249.89630326594173 0.6785318652568832
17.20649712916876 249.9730523967195 0.6788966315225475
17.211724684122174 248.1582543311771 0.6767934033027252
17.21695223907559 244.5227212970801 0.6714237933973076
17.222179794029003 245.9800015814459 0.6724717461457805
17.227407348982418 246.59973338715153 0.6724607361779044
17.232634903935832 246.47356702876283 0.6714246120196293
17.237862458889246 250.12858654897994 0.6762891176498376
17.24309001384266 251.64985796939195 0.6788676761068789
17.248317568796075 254.04953244963207 0.6834306325898105
17.25354512374949 252.4273873472963 0.6814299643440741
17.258772678702904 250.9268900078369 0.6775642873068882
17.26400023365632 249.8163041839515 0.6761060675993122
17.269227788609733 249.9823767266589 0.677131442051014
17.274455343563147 246.09330190258473 0.6724595184114653
17.279682898516562 243.41305893373138 0.6693235568982421
17.284910453469976 241.91031168136385 0.6651919554994049
17.29013800842339 245.63012844067833 0.6705808359444566
17.295365563376805 247.75834393426823 0.6733823863998274
17.30059311833022 248.76160612930627 0.6753489930988149
17.305820673283634 250.352653332363 0.6768796446843975
17.31104822823705 251.26818475955997 0.6773928372724932
17.316275783190463 250.7071358699743 0.6758545260436355
17.321503338143877 248.91962363239415 0.674074543393104
17.32673089309729 248.51844425843194 0.6744879061648915
17.331958448050706 247.95371720901494 0.673748860841764
17.33718600300412 251.56096718799472 0.6788717506640932
17.342413557957535 254.50170760102398 0.6814426943966683
17.34764111291095 260.37925609693264 0.6884426884008511
17.352868667864364 262.3162402363416 0.6910436822322543
17.358096222817778 263.3929590030722 0.6926029366767696
17.363323777771193 265.8881169292244 0.6966852661704542
17.368551332724607 266.2946632113574 0.697497766091943
17.37377888767802 266.1802007077743 0.6968639421662918
17.379006442631436 266.49049470789697 0.6976919524956018
17.38423399758485 268.9871737535622 0.6996612694162394
17.389461552538265 269.0899619782089 0.6984473377243356
17.39468910749168 272.682509931581 0.7017452831033654
17.399916662445094 277.1217685287585 0.7058915804442117
17.405144217398508 286.1829654528547 0.717295337161923
17.410371772351922 290.20677306986994 0.7221112821792472
17.415599327305337 294.87068016807086 0.7283264093763143
17.42082688225875 295.0608161071855 0.7288968506870243
17.426054437212166 298.92279404945157 0.7342752649388378
17.43128199216558 300.9974377598434 0.7367414548339559
17.436509547118995 301.83601160263885 0.7372530872384091
17.44173710207241 303.9354804378238 0.7394126463077112
17.446964657025823 302.4925838260873 0.7365972040696929
17.452192211979238 299.5285249605562 0.733110553867322
17.457419766932652 296.8160188559438 0.7298295520036431
17.462647321886067 297.11122699547604 0.7306266296973922
17.46787487683948 297.9790548930483 0.7325674233083002
17.473102431792896 298.0708467232334 0.7332833349911445
17.47832998674631 296.54721496314914 0.730982954832252
17.483557541699724 297.0003039399647 0.7303169228362031
17.48878509665314 298.1640129544646 0.7307977864207345
17.494012651606553 299.4158329703086 0.7324121861675088
17.499240206559968 299.4839020920178 0.7323243241577725
17.504467761513382 299.2105645198796 0.7325476831199285
17.509695316466797 300.6569332404689 0.7341161336454044
17.51492287142021 299.5462575032589 0.7334822645210022
17.520150426373625 296.1732643969516 0.7298222241694878
17.52537798132704 292.83982871576944 0.7256260591749677
17.530605536280454 291.5877222440219 0.7239381101309806
17.53583309123387 293.1519105300538 0.726227295740301
17.541060646187283 295.66947332115853 0.7291043757770224
17.546288201140698 298.0590979637597 0.7319753145806022
17.551515756094112 297.26144776060977 0.7312950862466543
17.556743311047526 294.1058782506001 0.7267846235731024
17.56197086600094 292.22619403959317 0.7245377726318821
17.567198420954355 291.8629467628654 0.7243211865571297
17.57242597590777 293.81617333203224 0.7265521446462265
17.577653530861184 296.3049582271515 0.7305053001278315
17.5828810858146 292.44278060612146 0.7266160874178313
17.588108640768013 286.05574553243844 0.7191800382867204
17.593336195721427 282.41380728802693 0.7142351193989127
17.598563750674842 282.0396453877799 0.7129202809832106
17.603791305628256 284.37842613883015 0.7156244171941953
17.60901886058167 283.95423801593336 0.7145255948208807
17.614246415535085 285.66380377246935 0.716932026282646
17.6194739704885 284.85320619856054 0.7161864982918683
17.624701525441914 284.61997657926463 0.7165590647463949
17.62992908039533 283.3826068486521 0.7151963343783635
17.635156635348743 284.0163208573941 0.7159943042476012
17.640384190302157 284.4298495036759 0.7162244946481504
17.64561174525557 285.7695872607156 0.717114869030438
17.650839300208986 286.0698210902114 0.7170447802967733
17.6560668551624 286.29075237405226 0.7167744849845171
17.661294410115815 287.934285478504 0.7188508003005201
17.66652196506923 290.4776917019029 0.7219702735299531
17.671749520022644 289.26468492905985 0.7206961840604207
17.676977074976058 289.1354131742255 0.7210134132114082
17.682204629929473 288.2208422485736 0.7202972349217854
17.687432184882887 289.74683583972967 0.7223692377471737
17.6926597398363 290.8790995700524 0.722930982922689
17.697887294789716 293.9967013622361 0.7267501837113625
17.70311484974313 292.27537202566896 0.7246910470004816
17.708342404696545 293.09530264767716 0.7262155666502711
17.71356995964996 293.1933860740846 0.7262020539012624
17.718797514603374 295.53259305436575 0.7285178417808874
17.724025069556788 299.19155404234766 0.7320005673540554
17.729252624510202 299.2695668329711 0.731220529008764
17.734480179463617 298.253949913159 0.7303599379108685
17.73970773441703 296.8207827915736 0.7285036203600317
17.744935289370446 294.2461704853842 0.7259826267250595
17.75016284432386 294.12334873974896 0.7260177499075312
17.755390399277275 293.171787567873 0.7249803207264979
17.76061795423069 292.3445173791184 0.7242386945950364
17.765845509184103 289.51747225042243 0.7205530403709638
17.771073064137518 288.3903853320431 0.718695271731853
17.776300619090932 285.7823173168699 0.7156742629268096
17.781528174044347 283.2512598360815 0.7135372590812605
17.78675572899776 280.86210093318795 0.711340096257632
17.791983283951176 280.4861129538463 0.7122734102845534
17.79721083890459 277.8421899771608 0.7091719901203326
17.802438393858004 274.3447250303186 0.7042078944220427
17.80766594881142 270.0584395618283 0.6977882360323022
17.812893503764833 268.45037367118186 0.6959011281996134
17.818121058718248 268.8983449966581 0.6971177844960006
17.823348613671662 268.7201487514167 0.6969265891923555
17.828576168625077 267.46721916154075 0.6947133642733447
17.83380372357849 263.29883510780934 0.6889587679736011
17.839031278531905 259.3195197506003 0.6841100483371415
17.84425883348532 257.42512307462533 0.6822637346190509
17.849486388438734 260.60686399907405 0.6866330681938247
17.85471394339215 265.10434917763484 0.693844307477318
17.859941498345563 263.947203129013 0.6922485889919666
17.865169053298978 262.25894489678126 0.6900213495397808
17.870396608252392 261.88182185900973 0.6898712232391069
17.875624163205806 263.7894811520176 0.6922424478055614
17.88085171815922 264.21988298192394 0.6930524133127935
17.886079273112635 264.83043907023597 0.6937209475491699
17.89130682806605 265.73598802658574 0.6930952702998343
17.896534383019464 267.78810445054523 0.6961502528286925
17.90176193797288 270.8708113286794 0.6987147885157026
17.906989492926293 273.50678387421425 0.7012446740118419
17.912217047879707 275.6963405776107 0.7036455093664613
17.917444602833122 277.87492049340864 0.7059929751376293
17.922672157786536 280.9924477281147 0.710392636679899
17.92789971273995 283.2573114336897 0.7134290331948471
17.933127267693365 286.9821251959975 0.7168635337866679
17.93835482264678 286.87290534110446 0.7177608756161151
17.943582377600194 288.19218088683164 0.7190841035645098
17.94880993255361 290.7948655886238 0.7224100556546275
17.954037487507023 294.71732238673525 0.7269688980886125
17.959265042460437 301.09413717797383 0.7340373697537607
17.96449259741385 304.6917858926526 0.7380931839403786
17.969720152367266 307.5608745477169 0.7424734473794924
17.97494770732068 307.1718676571362 0.7420205608344352
17.980175262274095 306.20821028363224 0.7411391933658763
17.98540281722751 305.06408986846503 0.7383451726135478
17.990630372180924 306.15141001053007 0.7391859971450057
17.995857927134338 307.2988553827052 0.7406966736558298
18.001085482087753 308.79357748100233 0.7417128720910114
18.006313037041167 308.42542454096525 0.7414403112330534
18.01154059199458 306.65806455732417 0.7389605794706482
18.016768146947996 304.78563161551114 0.7365371479682243
18.02199570190141 305.17569503918054 0.7378449194690743
18.027223256854825 302.3453593107036 0.7341659878317381
18.03245081180824 301.1145489521456 0.7330842096006369
18.037678366761654 299.1363482199021 0.7308285055043299
18.042905921715068 297.00499582040146 0.72816694671083
18.048133476668482 296.6136673313433 0.7283574958460532
18.053361031621897 292.6581867578156 0.7231223051167592
18.05858858657531 289.0413734838272 0.7183731767611256
18.063816141528726 286.02171345304714 0.7154064096267249
18.06904369648214 285.96885363920063 0.715364645382045
18.074271251435555 287.0365081719738 0.7165784142003577
18.07949880638897 290.98972004629564 0.7206167403522351
18.084726361342383 294.8019471102412 0.7241383678518916
18.089953916295798 298.840074529735 0.7291845526137889
18.095181471249212 304.9700479391217 0.7361448171453133
18.100409026202627 311.26797049949045 0.7435343289114681
18.10563658115604 320.21462156221594 0.7543337190624209
18.110864136109456 329.61849658175805 0.764968450596314
18.11609169106287 345.27581165663355 0.783110254454387
18.121319246016284 364.45621485682057 0.8044580991049245
18.1265468009697 388.6175424287871 0.8297610230633953
18.131774355923113 417.4279423422342 0.8600367192824983
18.137001910876528 450.41919839912197 0.8929919739513735
18.142229465829942 488.9251260583959 0.9303317131657657
18.147457020783357 518.2790794910437 0.9579001766162674
18.15268457573677 535.5188837694534 0.973135862893988
18.157912130690185 532.1215300411299 0.9705223863028566
18.1631396856436 512.4785271124466 0.952483323391143
18.168367240597014 482.54306450375543 0.9239276869199101
18.17359479555043 452.7668942053127 0.8953657648369343
18.178822350503843 424.52373190728713 0.8670110491384005
18.184049905457258 400.1374276125638 0.8424259828965023
18.189277460410672 384.5452543836079 0.8258607421859006
18.194505015364086 380.76714411028155 0.8212579403875186
18.1997325703175 379.45941534801887 0.8197503431535792
18.204960125270915 380.74228182254285 0.8210390968415967
18.21018768022433 381.52119484645084 0.8217881250308353
18.215415235177744 383.83149326824264 0.8244095022523106
18.22064279013116 389.9205268016808 0.8307383803490851
18.225870345084573 397.5965134404683 0.8385896704238833
18.231097900037987 401.3917108682092 0.8426010113412511
18.236325454991402 405.65683332413664 0.8470364962532769
18.241553009944816 408.85982559760583 0.8508340753911164
18.24678056489823 408.7346163574212 0.8504039719569494
18.252008119851645 406.92239148599367 0.8486353958569246
18.25723567480506 400.3038443332789 0.8413750098469053
18.262463229758474 393.17709178704575 0.8343017620671029
18.26769078471189 384.381245783024 0.8249852900829805
18.272918339665303 379.0298738165657 0.8191687124845131
18.278145894618717 373.3668981878084 0.8126707827941404
18.28337344957213 369.8962765881999 0.8088611756987729
18.288601004525546 363.9359820563194 0.8021942845971862
18.29382855947896 358.06715693927686 0.7957215854969629
18.299056114432375 352.3202967199229 0.7897170845832133
18.30428366938579 346.7691570461941 0.7840130099051109
18.309511224339204 345.19312678177357 0.7829315248776295
18.314738779292618 341.1881238136718 0.7783696187057573
18.319966334246033 337.77420732735715 0.7754630361563251
18.325193889199447 329.65937910950606 0.7656424487659063
18.33042144415286 320.7538919859076 0.7553556215766468
18.335648999106276 314.8514612169762 0.7481229224730527
18.34087655405969 311.390652599307 0.7449572618590816
18.346104109013105 308.77310440415664 0.7421875787567811
18.35133166396652 308.0704072487602 0.7417631989992696
18.356559218919934 305.1343215003787 0.7376753425207137
18.361786773873348 302.19195587453936 0.7342754512288395
18.367014328826762 299.3823988783778 0.7312440259174507
18.372241883780177 297.1099008140809 0.7287794174467884
18.37746943873359 298.7802940616564 0.7308975756309755
18.382696993687006 299.1131301353757 0.7307737523303977
18.38792454864042 305.07727094904953 0.7398668156587012
18.393152103593835 311.9061446161938 0.7592554168470174
18.39837965854725 319.5576903749477 0.7747958676849093
18.403607213500663 332.6940272055407 0.7961383812290974
18.408834768454078 354.1540759000282 0.8258120321784117
18.414062323407492 383.431720204671 0.8635898063584048
18.419289878360907 417.63790417035335 0.9052638451548141
18.42451743331432 446.40557986230607 0.9391646135043832
18.429744988267736 471.3685255470014 0.9695957703166621
18.43497254322115 482.4932339841621 0.9841264076612555
18.440200098174564 486.45048667768026 0.9920329238899833
18.44542765312798 479.42239115321155 0.9890402415572966
18.450655208081393 467.2597718968506 0.9793752846349913
18.455882763034808 449.88773884597475 0.9649309857943523
18.461110317988222 434.5257832433474 0.9518028324424457
18.466337872941637 418.2235057094373 0.9365506690000209
18.47156542789505 408.9247936933822 0.9294910915396507
18.476792982848465 396.53386655365887 0.9175120972307526
18.48202053780188 389.47647446058215 0.9122483245254613
18.487248092755294 381.3550801340303 0.9052491902844538
18.49247564770871 375.27640885824724 0.9002382228413481
18.497703202662123 368.11780306841075 0.8946444977456228
18.502930757615538 363.7323671315891 0.8911333830695218
18.508158312568952 358.25573784677556 0.8866464311400576
18.513385867522366 357.11785120161676 0.8874853813368662
18.51861342247578 356.0711432890418 0.88779758822016
18.523840977429195 357.4187485908692 0.8930048303411159
18.52906853238261 358.3841348454236 0.8968097369736202
18.534296087336024 357.1300882432257 0.8976115891475787
18.53952364228944 351.3116238531003 0.8929502334564988
18.544751197242853 347.89568442023915 0.8897440965513899
18.549978752196267 348.31133685058927 0.8926665808660859
18.555206307149682 349.95934616706666 0.8968920065815065
18.560433862103096 354.78589535155317 0.9054174393219881
18.56566141705651 359.761905372436 0.9140546980066299
18.570888972009925 365.1141806980417 0.922197476295018
18.57611652696334 371.8857964501806 0.9323927030587421
18.581344081916754 376.9765102714985 0.9409170207340153
18.58657163687017 381.62846641558235 0.9482249367043845
18.591799191823583 383.83035621713964 0.9532537844350794
18.597026746776997 392.17527831324566 0.9654728513334289
18.60225430173041 399.8504695747539 0.9771706896897833
18.607481856683826 403.2278839914291 0.9838454962189374
18.61270941163724 400.2864681457755 0.9820177518366979
18.617936966590655 394.1012770506067 0.976520102029524
18.62316452154407 392.4417752437087 0.9741083548551995
18.628392076497484 400.32119436720427 0.9644429844270865
18.633619631450898 398.5603817703823 0.9527166287511968
18.638847186404313 390.7988260380093 0.9358002138596713
18.644074741357727 386.93176646738823 0.925917126410312
18.64930229631114 379.7149272446165 0.9138256739366297
18.654529851264556 371.6291782285816 0.8991655144407675
18.65975740621797 371.6733392074962 0.8967405957565432
18.664984961171385 376.2213295723434 0.8987301759399319
18.6702125161248 379.24901821260795 0.8990930253131969
18.675440071078214 382.7116841980094 0.9016474404480543
18.680667626031628 384.971217626361 0.9010185574788477
18.685895180985042 387.5117518177034 0.9014615010469172
18.691122735938457 388.8584336559203 0.9009780867362748
18.69635029089187 391.0556995202645 0.9004281157760868
18.701577845845286 388.9636384650587 0.8965659179763467
18.7068054007987 385.80588435372937 0.8908470787789927
18.712032955752115 379.92493742413836 0.8821632799034267
18.71726051070553 375.1418091009633 0.8754558851437562
18.722488065658943 370.3570148510673 0.8684024411715685
18.727715620612358 361.47309295306974 0.8572698307263673
18.732943175565772 355.90595636378066 0.8500449979569549
18.738170730519187 348.9708086035958 0.8411615933387364
18.7433982854726 345.400132838831 0.8361526425364603
18.748625840426016 342.7886676187779 0.8309697717755992
18.75385339537943 340.21527115061645 0.8264964871773698
18.759080950332844 339.24318959322324 0.8242244878578733
18.76430850528626 335.7499724868394 0.8192741784866314
18.769536060239673 329.67772698768357 0.8114387284979923
18.774763615193088 322.9754319523719 0.8011908698943151
18.779991170146502 319.7485049762427 0.7951127357457864
18.785218725099917 315.37045393167756 0.7887340890033907
18.79044628005333 314.3654770385101 0.7870376040398943
18.795673835006745 311.3065536018229 0.7825726881167365
18.80090138996016 308.83905973163223 0.7796801073458516
18.806128944913574 306.956453314146 0.777135526347754
18.81135649986699 305.024083748085 0.7748964104476921
18.816584054820403 303.7716176895887 0.7734702246970575
18.821811609773818 302.1286554079386 0.7685017768693448
18.827039164727232 306.0090981651818 0.7731564594935286
18.832266719680646 305.4036337595918 0.7724825670443591
18.83749427463406 303.72646376644815 0.7715902634844141
18.842721829587475 299.36323382084896 0.7652578048675296
18.84794938454089 294.4679281535695 0.7568764833678421
18.853176939494304 289.03987965514364 0.7491433773805373
18.85840449444772 289.96226858837827 0.7506826390616772
18.863632049401133 288.5469332822773 0.7492594826781472
18.868859604354547 290.496129118808 0.7520418303870373
18.87408715930796 290.427934783176 0.7507663450805904
18.879314714261376 287.8948253895581 0.7469696039423867
18.88454226921479 286.71609559414384 0.7466006864007736
18.889769824168205 283.68502794173855 0.7422111062051236
18.89499737912162 285.7657655168441 0.7455859405616717
18.900224934075034 285.7106638468948 0.7449828771924237
18.90545248902845 281.15478042345813 0.7381219474330019
18.910680043981863 277.9499481298396 0.7333987639232465
18.915907598935277 274.72042934764943 0.728716931512426
18.92113515388869 276.42088760719474 0.7314360707911827
18.926362708842106 277.5193278699781 0.7331147921194342
18.93159026379552 280.08235615486194 0.7370382070900232
18.936817818748935 279.52900341104095 0.7360796502863384
18.94204537370235 278.1798385610499 0.7342500344262788
18.947272928655764 279.63834919521287 0.7357472910941537
18.952500483609178 282.4904808693091 0.7381541876036573
18.957728038562593 282.79193713630286 0.7371017077775746
18.962955593516007 282.3192898395775 0.7353130094445491
18.96818314846942 280.03201393115626 0.7322069331282813
18.973410703422836 280.27780633989545 0.7332391546086675
18.97863825837625 279.8414261746329 0.7326203475808352
18.983865813329665 276.9049300988711 0.7278979563751301
18.98909336828308 276.4394681147093 0.7266054372363646
18.994320923236494 275.32858593684284 0.72461814205499
18.999548478189908 279.8479826766218 0.7303329994315818
19.004776033143322 279.2264468462207 0.729861997702338
19.010003588096737 283.25308507948654 0.7347585893928679
19.01523114305015 283.0361033930185 0.7349345523040104
19.020458698003566 281.2490019483007 0.7321012630358306
19.02568625295698 279.2646612569197 0.7288783171785437
19.030913807910395 278.5210882015011 0.7271374337973554
19.03614136286381 283.83685202649394 0.7325041884458279
19.041368917817223 289.2419215268566 0.7374164031318906
19.046596472770638 291.09006559916224 0.7402232500828776
19.051824027724052 288.8438378710173 0.7380578902759188
19.057051582677467 286.83231896821053 0.7352233895649471
19.06227913763088 287.22655991098156 0.7352184765894321
19.067506692584296 288.11211093794697 0.7356804883234742
19.07273424753771 289.7329939122051 0.7366985552455754
19.077961802491124 290.62172556681173 0.7377961532580606
19.08318935744454 294.0294728222493 0.7417922253297007
19.088416912397953 295.3758224852772 0.7433752489321059
19.093644467351368 297.74212741598257 0.7465186295499914
19.098872022304782 299.8035569875379 0.748818146684419
19.104099577258197 300.50833494941304 0.7496344426725997
19.10932713221161 300.3673638362385 0.7481542497214867
19.114554687165025 302.29163421627266 0.7502679760020194
19.11978224211844 303.9494826784989 0.7525126885752993
19.125009797071854 306.31653290779616 0.7554602967385191
19.13023735202527 306.98610666212267 0.7558603596464034
19.135464906978683 306.9362508126718 0.7550009080839893
19.140692461932098 307.82634967125443 0.7549570875729437
19.145920016885512 308.9034718452338 0.7568775656358967
19.151147571838926 310.42365426833004 0.7592088837566957
19.15637512679234 310.1643507335992 0.7584947188622843
19.161602681745755 306.88960428761277 0.7543466044735156
19.16683023669917 307.0297263748925 0.753315688132778
19.172057791652584 305.30649650621854 0.7514346650846334
19.177285346606 305.4668354088269 0.7522669923690453
19.182512901559413 304.19357823236606 0.7505177729956959
19.187740456512827 304.6595362890659 0.7520654799405445
19.19296801146624 300.6593370949367 0.7464923695482503
19.198195566419656 300.0741359229739 0.7455070665123299
19.20342312137307 300.19305047522255 0.7459731620817287
19.208650676326485 300.81825928694366 0.7461302821301316
19.2138782312799 302.51380898760686 0.7488550652343847
19.219105786233314 300.1392572351829 0.7460005829596524
19.22433334118673 297.41640335959687 0.7425029199004846
19.229560896140143 296.36545637632975 0.741623234971772
19.234788451093557 297.89506277984617 0.7424817576894412
19.24001600604697 298.8040929471968 0.7435732883003802
19.245243561000386 297.42134401007735 0.7409834202242674
19.2504711159538 295.11961487728365 0.7382685597310089
19.255698670907215 294.83710680497205 0.7382042985236698
19.26092622586063 293.3592196350522 0.735638488022965
19.266153780814044 292.5728860410105 0.7343934422984205
19.271381335767458 291.37279485177964 0.7334904199705413
19.276608890720873 290.5093146218699 0.7320479349211862
19.281836445674287 293.16705973367067 0.7353031260622312
19.2870640006277 294.55258347392373 0.7369961121946379
19.292291555581116 295.12307603202254 0.738107946239888
19.29751911053453 294.8901287682044 0.7390960938968839
19.302746665487945 296.44339460120534 0.740667227930286
19.30797422044136 298.58555633523457 0.7429467386871144
19.313201775394774 300.37008469058895 0.7448677834666922
19.318429330348188 302.82357266618544 0.7470656830956333
19.323656885301602 304.548312012652 0.7497476105627623
19.328884440255017 305.05230621073053 0.7502427678785033
19.33411199520843 306.0710074309786 0.7511258255403476
19.339339550161846 306.49256521935 0.7516239913326513
19.34456710511526 309.3613054487687 0.7541348564415248
19.349794660068675 316.82209352580526 0.7632792217663589
19.35502221502209 322.4614012072031 0.7697714973125002
19.360249769975503 330.89551497067805 0.7793678049648094
19.365477324928918 337.5061961522628 0.7864981738655826
19.370704879882332 344.9175034167852 0.7940836549904337
19.375932434835747 354.98973138895076 0.8053765276086784
19.38115998978916 363.0121522861865 0.8142942051119181
19.386387544742576 368.0548308984535 0.8191291348171275
19.39161509969599 372.3485342661932 0.8238844024626348
19.396842654649404 372.9670763556586 0.8245028770200774
19.40207020960282 376.09594355420353 0.8283661207330751
19.407297764556233 379.66746117121926 0.8328416801086289
19.412525319509648 381.34888910814027 0.8337720188106573
19.417752874463062 379.28640030323123 0.8310784833261897
19.422980429416477 372.63301789388066 0.8236749918736654
19.42820798436989 364.0032887515134 0.8142276741760025
19.433435539323305 358.6517607461378 0.8092921638645446
19.43866309427672 353.1330750504955 0.8029511781084044
19.443890649230134 350.8982443233752 0.8000102976981444
19.44911820418355 350.60846413692053 0.7993400217770865
19.454345759136963 351.5879483076894 0.7995784945996114
19.459573314090377 352.01467299708247 0.8005170973663219
19.464800869043792 350.69594782145657 0.7988509204069838
19.470028423997206 345.98715594647643 0.7932603597041173
19.47525597895062 344.60800147066504 0.7918366250970894
19.480483533904035 343.86256719329583 0.7906643564389365
19.48571108885745 341.8274691868522 0.7889224407141652
19.490938643810864 343.8166452003591 0.7914140071393813
19.49616619876428 344.1638000957568 0.7917881886625142
19.501393753717693 343.5649210430289 0.790926146934791
19.506621308671107 341.81687740771264 0.7883859564689171
19.51184886362452 339.12326298863877 0.7846860753530582
19.517076418577936 337.26718854 0.7831100237212253
19.52230397353135 334.79427712837577 0.7801032760474808
19.527531528484765 335.41559844318147 0.7811487660028649
19.53275908343818 336.0646829240706 0.7813699097742344
19.537986638391594 337.8895337181028 0.7828407425735958
19.54321419334501 339.9628912597788 0.7856637455321138
19.548441748298423 340.4955231084579 0.7859232854818834
19.553669303251837 343.0658191405727 0.7891056634666734
19.55889685820525 348.7159101324885 0.7956726886496369
19.564124413158666 352.4789665504223 0.7997303249752038
19.56935196811208 353.60917799696364 0.8011438927876356
19.574579523065495 352.24301051526965 0.7990841459008102
19.57980707801891 352.5164536318942 0.7994764911229251
19.585034632972324 355.71955295414597 0.8033838670501992
19.590262187925738 361.8232379377672 0.8099312029599367
19.595489742879153 366.9934583070571 0.8148920260729547
19.600717297832567 370.7410907747073 0.8188186023375549
19.60594485278598 374.9649265751273 0.823150295938063
19.611172407739396 378.19049363102965 0.8275605277350171
19.61639996269281 381.4226380972129 0.8312757162315352
19.621627517646225 384.35401669003676 0.8346394802410696
19.62685507259964 384.84433787326634 0.8346080968064848
19.632082627553054 385.12133808536555 0.8339390171459977
19.637310182506468 386.5503433561719 0.8350300773539074
19.642537737459882 389.511787630764 0.8381801671024305
19.647765292413297 391.8476180333347 0.8404684065582693
19.65299284736671 395.05631285937545 0.8444216111167498
19.658220402320126 395.17119951487047 0.8444532267768777
19.66344795727354 395.46235363891185 0.8452316095120068
19.668675512226955 390.37173731132003 0.8397416933305804
19.67390306718037 387.1892250418792 0.8363525119649606
19.679130622133783 382.24023160505743 0.8311135583157689
19.684358177087198 381.186877975863 0.8303253201863716
19.689585732040612 381.1289993948851 0.8297319892728537
19.694813286994027 379.72887810198426 0.827661536148755
19.70004084194744 378.66549341035915 0.8258773797263766
19.705268396900856 375.48093589379323 0.8229118828038609
19.71049595185427 372.661390430366 0.8205847317206707
19.715723506807684 368.31753207748375 0.815750055865361
19.7209510617611 366.8374035304989 0.8139161264182958
19.726178616714513 363.5661428678446 0.8094934005382562
19.731406171667928 363.1120068595555 0.8085257548794829
19.736633726621342 362.16339619945944 0.8076792274879674
19.741861281574757 363.8318488751671 0.8095061996243627
19.74708883652817 364.32829347499916 0.8103410012638547
19.752316391481585 365.5413166459125 0.8119434122542675
19.757543946435 360.84323893212394 0.8063026472437037
19.762771501388414 356.1413471305167 0.8010016206534514
19.76799905634183 349.32384172782304 0.7931756046930848
19.773226611295243 346.8234295396989 0.790205959103682
19.778454166248657 346.54439869499475 0.7904578414608613
19.783681721202072 345.2863508242781 0.788581083100026
19.788909276155486 343.01926516961953 0.7862558467278784
19.7941368311089 338.1539604157484 0.780624702183375
19.799364386062315 334.49452123977426 0.7762608075832798
19.80459194101573 329.811559782108 0.7714737477729249
19.809819495969144 327.13362504314756 0.7680944164246558
19.81504705092256 327.04442360046033 0.768677830539182
19.820274605875973 325.0168682813746 0.7667151045385507
19.825502160829387 320.75218908930606 0.761825396375842
19.8307297157828 317.09322727423506 0.7569713175702355
19.835957270736216 314.5004762826774 0.7534628800785766
19.84118482568963 313.3364711933283 0.7516929021819528
19.846412380643045 313.93481480675837 0.7539936927798185
19.85163993559646 315.06693862663315 0.7545884659830373
19.856867490549874 314.9040965727221 0.7552069618475595
19.86209504550329 312.7937646226325 0.7519794797630164
19.867322600456703 310.457529723653 0.7486460289263349
19.872550155410117 315.1168233012984 0.7543775984208234
19.87777771036353 318.3861534040393 0.7573932468359278
19.883005265316946 318.35542718448556 0.7575733204585802
19.88823282027036 315.975624958453 0.7551711037252258
19.893460375223775 310.78518137533257 0.7492325505548446
19.89868793017719 309.9388597747065 0.7490917912907467
19.903915485130604 308.73473770676827 0.747262076480515
19.909143040084018 306.1977002601484 0.7438162549438194
19.914370595037433 309.0910362808413 0.7463840950444327
19.919598149990847 312.20501817696146 0.7492913011377575
19.92482570494426 315.99754287465 0.7544018620869324
19.930053259897676 316.14872560505466 0.75530910927027
19.93528081485109 314.8733706779778 0.7542178730672101
19.940508369804505 311.7695554221024 0.7499365111903346
19.94573592475792 312.1887779516182 0.7489285509721963
19.950963479711334 311.86673110261586 0.7482396470307007
19.956191034664748 315.3232995647707 0.7521768690151289
19.961418589618162 318.08671139526035 0.755225116066879
19.966646144571577 319.15712926017494 0.7570323496009955
19.97187369952499 320.1661986553303 0.7581185413555419
19.977101254478406 324.4102082795034 0.7631955233871662
19.98232880943182 328.0166148642315 0.7674530106034958
19.987556364385235 332.7458020830582 0.7723314273433179
19.99278391933865 339.2307175061648 0.7800948575041071
19.998011474292063 344.4976966987869 0.785473115075487
20.003239029245478 353.5524713494783 0.7954162294931489
20.008466584198892 367.12061220031745 0.8103037792646822
20.013694139152307 385.6260130950413 0.8300196139093252
20.01892169410572 407.1493436807541 0.8528488016610465
20.024149249059136 427.70618091231114 0.8741884504725168
20.02937680401255 441.04655566466516 0.8875006227826391
20.034604358965964 442.76952337462814 0.8892709731490624
20.03983191391938 437.9270057774134 0.8842287032921897
20.045059468872793 425.8224544386316 0.8719401998200202
20.050287023826208 416.4187851854522 0.862574951697146
20.055514578779622 401.012680767192 0.8461103699288534
20.060742133733036 392.5659568600946 0.8377622835337016
20.06596968868645 386.0915673065309 0.8308297608570718
20.071197243639865 384.6377799396243 0.8292614880220864
20.07642479859328 386.01159138386873 0.8304987933501083
20.081652353546694 387.3963346462044 0.8315771523457142
20.08687990850011 391.1332868613065 0.835496659671574
20.092107463453523 395.407148588176 0.8397871744185302
20.097335018406937 404.4211895065583 0.8490025570697617
20.102562573360352 415.6537882624641 0.8609863236682832
20.107790128313766 424.6953165063811 0.8702985856520232
20.11301768326718 429.4603948115796 0.8751882133908503
20.118245238220595 426.202139464276 0.8716321242283145
20.12347279317401 418.75985654592586 0.8637058174762959
20.128700348127424 408.31355345329 0.8533008072523197
20.13392790308084 395.70258908567877 0.8401174987949261
20.139155458034253 381.8016518302461 0.8254848791304498
20.144383012987667 367.6480587508343 0.8097281538900478
20.14961056794108 356.52809759223214 0.7972029632188797
20.154838122894496 348.68909635247076 0.7889914595106351
20.16006567784791 342.77710534551494 0.7830931009503305
20.165293232801325 337.1443054581757 0.777277571774886
20.17052078775474 332.03893438478235 0.77070627793047
20.175748342708154 328.8001502633046 0.7671048747272016
20.18097589766157 326.8258237647653 0.7639581993426992
20.186203452614983 326.794543344986 0.7643532100550441
20.191431007568397 326.068596814191 0.7626373362887272
20.19665856252181 321.0245346707352 0.7561868743930003
20.201886117475226 323.55875017672486 0.7587730788550282
20.20711367242864 328.3393910977959 0.764732131973056
20.212341227382055 331.3474663157766 0.7686099524927174
20.21756878233547 332.77509780132334 0.7709712457248988
20.222796337288884 331.8112120192076 0.7702344240568096
20.228023892242298 335.3643021547157 0.775034200930487
20.233251447195713 335.87675256461955 0.7750206829305764
20.238479002149127 335.11675365676376 0.7734614440419716
20.24370655710254 334.1657421897669 0.7727327004803319
20.248934112055956 338.16782216372627 0.7772180615609193
20.25416166700937 344.46158803568613 0.7842817217495025
20.259389221962785 345.44343651736375 0.784284245811343
20.2646167769162 348.92599527402194 0.787703162095679
20.269844331869614 345.4829153923409 0.7839543745736217
20.275071886823028 345.01840512581396 0.7830917585883489
20.280299441776442 340.8624009330111 0.77872081758113
20.285526996729857 339.1284300389069 0.777160465499372
20.29075455168327 332.0037788194982 0.7688429106369208
20.295982106636686 329.41645090118084 0.7659412324074111
20.3012096615901 332.55968903739193 0.7696287390503916
20.306437216543515 335.78774813505316 0.7742031677828287
20.31166477149693 338.1136474904782 0.7770406815034253
20.316892326450343 335.9710980535131 0.7743674353709374
20.322119881403758 327.871947472474 0.7649755586638586
20.327347436357172 322.8753202223125 0.7593262907170922
20.332574991310587 319.07126886166947 0.7551929325959088
20.337802546264 322.36617562414244 0.7592101572425293
20.343030101217416 323.9924126138146 0.7610470756370222
20.34825765617083 322.4933475857095 0.759480437027101
20.353485211124244 317.05987134218583 0.7533760176242775
20.35871276607766 311.3181018268937 0.7465837839303048
20.363940321031073 311.30631842307986 0.746131115573078
20.369167875984488 309.001910729713 0.7429243536843434
20.374395430937902 307.813901316728 0.7416337414085494
20.379622985891316 304.6559201383177 0.7378994652026173
20.38485054084473 303.0286118067644 0.7352296865088856
20.390078095798145 304.27618161367445 0.736695914797312
20.39530565075156 303.16747761214583 0.7353366055197376
20.400533205704974 304.5352605477033 0.7371238421327193
20.40576076065839 302.77500667640834 0.7347709161627567
20.410988315611803 302.864827713034 0.7350032558863981
20.416215870565217 301.08834003004176 0.7341215035898148
20.421443425518632 298.80181938877337 0.7311803933506719
20.426670980472046 298.4915113274018 0.7299795640761807
20.43189853542546 299.40323274376914 0.7303422784770272
20.437126090378875 300.76630497291654 0.7321272494087314
20.44235364533229 303.20158022044325 0.7360712945948887
20.447581200285704 305.1698104764976 0.739187780292068
20.45280875523912 304.52014555391077 0.7379718775855707
20.458036310192533 304.63844709117404 0.7386418089820778
20.463263865145947 304.5891898585156 0.7374892170134318
20.46849142009936 309.48917409357847 0.7435336053297349
20.473718975052776 311.8375140715794 0.7457561980538289
20.47894653000619 316.00486413386307 0.7499416675494116
20.484174084959605 314.53502690716726 0.7485971517215799
20.48940163991302 315.0956052710166 0.7491532303461956
20.494629194866434 313.74562055507334 0.7478025318875071
20.49985674981985 313.25550691947757 0.7475520694982203
20.505084304773263 311.88305417349386 0.7452362603681733
20.510311859726677 313.9141435313613 0.7473183221025507
20.51553941468009 313.2733220798769 0.7463196936754676
20.520766969633506 314.64431759602746 0.7479093076258531
20.52599452458692 312.1224861781583 0.7451352484862712
20.531222079540335 311.3598993145946 0.7428302538143197
20.53644963449375 310.59987100500433 0.742602314434381
20.541677189447164 309.83249602703273 0.7418303589307295
20.546904744400578 309.7877363007337 0.7419607721989243
20.552132299353993 308.8260336012756 0.7416390684771798
20.557359854307407 312.5051505113236 0.7450368134099208
20.56258740926082 318.32117901101515 0.7520553259533984
20.567814964214236 320.45350309132164 0.7543211575155954
20.57304251916765 320.32890202961295 0.7540320503097439
20.578270074121065 321.1885562099673 0.7560033439544889
20.58349762907448 323.0169288358693 0.7579918497983948
20.588725184027894 323.989412548506 0.7594120224964427
20.593952738981308 324.10556822293864 0.7592716122542519
20.599180293934722 324.1160708521171 0.7585341699578717
20.604407848888137 321.39462488843463 0.7551541657194489
20.60963540384155 323.0323914151143 0.7565822797081557
20.614862958794966 318.575529299544 0.7509193024320562
20.62009051374838 316.47746693577983 0.7493483750400134
20.625318068701795 316.4935645705924 0.7494766163182419
20.63054562365521 319.1903002505679 0.7538374543841749
20.635773178608623 317.55002947047143 0.7517797287742611
20.641000733562038 312.89929919289693 0.7456999795763547
20.646228288515452 307.99084811611266 0.7401513747065157
20.651455843468867 304.0659278524118 0.7350906363289449
20.65668339842228 302.3119781444882 0.7332844033941619
20.661910953375695 301.574900117067 0.7319940907548964
20.66713850832911 302.52014042964004 0.7333418221911905
20.672366063282524 302.9347328745161 0.7345470235278739
20.67759361823594 303.80448082012055 0.7364703447612015
20.682821173189353 304.9357485527995 0.7387033083040705
20.688048728142768 300.6144307982896 0.7329899731284948
20.693276283096182 298.05164074553556 0.7283800956929465
20.698503838049596 295.45232021760756 0.7252829813565219
20.70373139300301 294.11602240809907 0.7229051086996195
20.708958947956425 293.9226934726153 0.7226097597418506
20.71418650290984 294.9488811738003 0.723614668253569
20.719414057863254 298.4019648796265 0.7277701548207637
20.72464161281667 301.6965674207306 0.7323373924390163
20.729869167770083 300.7443500594647 0.7313849928281505
20.735096722723497 302.129712586131 0.7325909245754784
20.740324277676912 300.944504756266 0.7307500407591355
20.745551832630326 300.2568359759953 0.729187416837824
20.75077938758374 299.3250352559423 0.7289135259350086
20.756006942537155 298.95693650402546 0.7284778351770591
20.76123449749057 302.08762145112684 0.7320365472859093
20.766462052443984 301.414205591803 0.7311958378697403
20.7716896073974 303.15568661923965 0.7332800622902476
20.776917162350813 301.7971205637402 0.7316823031702451
20.782144717304227 305.2941476562937 0.7354625534427134
20.78737227225764 308.57802076213505 0.7392406578247719
20.792599827211056 308.58165645496007 0.7396818547516839
20.79782738216447 311.26697972993384 0.7427657374769892
20.803054937117885 314.54263905686923 0.7465161880313143
20.8082824920713 318.12067802620106 0.7499601507853225
20.813510047024714 324.37372776199396 0.7563941682302906
20.81873760197813 330.58083325718474 0.7638359239592949
20.823965156931543 335.48795184945254 0.7691311231487945
20.829192711884957 341.4865150434955 0.7764572058337872
20.83442026683837 344.9808892685757 0.7800574198425726
20.839647821791786 346.9218037130055 0.7820628816177617
20.8448753767452 348.06385325387754 0.7835538771533253
20.850102931698615 349.67464247656903 0.7856389143425059
20.85533048665203 348.389482287928 0.7839812961839213
20.860558041605444 346.26603139141173 0.7816806792235224
20.865785596558858 348.72106804921424 0.784427405449855
20.871013151512273 346.2482929287661 0.7819592486927543
20.876240706465687 343.7796770747505 0.7790773983622178
20.8814682614191 340.23879729680135 0.7743254195066315
20.886695816372516 337.5744960246518 0.7713522142909464
20.89192337132593 340.0411620442295 0.7743684547391779
20.897150926279345 341.4118469749502 0.7761929857164122
20.90237848123276 340.10172382641844 0.7750584957316836
20.907606036186174 334.11931958688143 0.768387971087716
20.912833591139588 331.08486646662 0.7647340278554262
20.918061146093002 328.51192748876576 0.7612953458941977
20.923288701046417 326.1130095471606 0.7585642404767375
20.92851625599983 326.96081415437106 0.7596975965354629
20.933743810953246 328.0717304335592 0.7614958508677645
20.93897136590666 328.9054957032229 0.762532283284029
20.944198920860075 327.52239449032436 0.7611928072274201
20.94942647581349 328.9388725633208 0.7626589050749666
20.954654030766903 328.4975508323496 0.7615305623096081
20.959881585720318 330.5831414072363 0.7634763215689041
20.965109140673732 332.40878528488 0.765288780073997
20.970336695627147 332.7463681345754 0.76613389981587
20.97556425058056 329.49898165008216 0.7621295052045717
20.980791805533975 328.7319749325164 0.761089311793275
20.98601936048739 326.8009459010095 0.7594049305280924
20.991246915440804 326.6156981240938 0.7592027558642482
20.99647447039422 322.49708704000017 0.7551035030246781
21.001702025347633 320.60540839641186 0.7534862124520895
21.006929580301048 324.42311491864297 0.7580115652871926
21.012157135254462 326.06908723824944 0.7591313261372006
21.017384690207876 324.8703456978283 0.7571034456978145
21.02261224516129 322.2077063668567 0.7540213110066543
21.027839800114705 321.5410983573496 0.7535751869186993
21.03306735506812 321.22941837666605 0.7533623715247784
21.038294910021534 320.0675280013139 0.7519926831335356
21.04352246497495 317.8704603130537 0.7498348936796383
21.048750019928363 317.5643176309175 0.7496472900048197
21.053977574881777 319.30852941739585 0.7514053489635434
21.059205129835192 317.49637599415365 0.7483520575637623
21.064432684788606 315.42087264010274 0.7452839743247688
21.06966023974202 309.93068570803575 0.7380632622347509
21.074887794695435 306.8938416560796 0.7351745670582528
21.08011534964885 302.8386937972365 0.7317638568531976
21.085342904602264 299.59374048450394 0.7282719069946118
21.09057045955568 298.99418494321543 0.7272007074040642
21.095798014509093 298.76194419930397 0.7254395108923394
21.101025569462507 300.29333948426864 0.7271739332269356
21.10625312441592 298.78191875209063 0.7250696776969116
21.111480679369336 295.9904489788801 0.7214712598912782
21.11670823432275 293.43922504573555 0.717707534708108
21.121935789276165 285.7955853053143 0.7082491440073434
21.12716334422958 281.1441447377432 0.7017870422143098
21.132390899182994 283.33407925344187 0.7049726674515514
21.13761845413641 287.24100833142 0.7094446625308696
21.142846009089823 288.5551858784094 0.710861414020791
21.148073564043237 283.4351792910663 0.7040408335685764
21.15330111899665 282.9969099713036 0.7025641720489116
21.158528673950066 285.0171859011029 0.7057631244349898
21.16375622890348 287.26833425616593 0.7086401887919407
21.168983783856895 285.3702260754348 0.7064017553357277
21.17421133881031 281.83095737259913 0.7019193929333514
21.179438893763724 279.16527733722063 0.6985830473322432
21.184666448717138 276.05316304198186 0.6957912042472304
21.189894003670553 276.71434410785577 0.69706756279133
21.195121558623967 278.1752591170304 0.6985042947244795
21.20034911357738 284.13120174376326 0.7046199356678838
21.205576668530796 283.3736339326003 0.7019801275929033
21.21080422348421 283.57736166659527 0.7025581256959734
21.216031778437625 283.08401570542657 0.7024698472932399
21.22125933339104 284.4665736244464 0.7039039365511656
21.226486888344454 282.78691990448516 0.7006309913409094
21.231714443297868 282.9535403699411 0.7000953564745036
21.236941998251282 281.7137878879026 0.6985590461057897
21.242169553204697 277.9357681911798 0.695017750954994
21.24739710815811 276.21050093342603 0.6933441250597115
21.252624663111526 276.321413848295 0.6946101589937074
21.25785221806494 280.63530950118803 0.6984697776970404
21.263079773018355 283.1785198619726 0.7003224657655451
21.26830732797177 283.5073507404161 0.6994451981113786
21.273534882925183 283.20936303461116 0.6988250779405434
21.278762437878598 280.70376015180227 0.6966631648343463
21.283989992832012 281.8533606103181 0.705650346368811
21.289217547785427 283.6523982165372 0.7186475958888864
21.29444510273884 281.40243900592463 0.7216648361916297
21.299672657692255 276.7172901899967 0.7209391750811709
21.30490021264567 276.51034984564905 0.7258649002298009
21.310127767599084 280.3531646471763 0.7341781626809595
21.3153553225525 281.2008711204017 0.7379008077520826
21.320582877505913 279.9534894325691 0.7392004528191644
21.325810432459328 280.2926169048477 0.7434420521271966
21.331037987412742 283.5858174201591 0.7516199740194922
21.336265542366156 286.048245004364 0.759093877395966
21.34149309731957 285.04360341858995 0.7615605011425961
21.346720652272985 283.9169244041457 0.7635187780086538
21.3519482072264 283.4634057451068 0.7645211849324197
21.357175762179814 286.4178616329158 0.7703863705457268
21.36240331713323 287.64829124023254 0.7738384207496893
21.367630872086643 287.87155611045637 0.7762931525123273
21.372858427040057 286.1099821074639 0.7757136206759608
21.378085981993472 283.6493901377389 0.773489630243209
21.383313536946886 286.36222936798725 0.7787877054728989
21.3885410919003 284.9470519513952 0.778222450965038
21.393768646853715 287.0889862989784 0.7820792103872659
21.39899620180713 286.64230590134844 0.7839675945589737
21.404223756760544 289.53794538150066 0.789986054530181
21.40945131171396 291.6288623393246 0.7960374938614251
21.414678866667373 292.7654366772464 0.8006069007633966
21.419906421620787 293.4588098787722 0.8036024794760799
21.4251339765742 292.3588550821208 0.8047587749444148
21.430361531527616 292.8415533638244 0.8070637978366734
21.43558908648103 295.05152104832183 0.8125278522423529
21.440816641434445 294.23843321225735 0.813020730055377
21.44604419638786 295.9746698605867 0.8170684852278558
21.451271751341274 296.74885153196993 0.8195011210145172
21.45649930629469 304.8425984813272 0.831874583112559
21.461726861248103 310.7122439158955 0.8423248873184701
21.466954416201517 312.9279806701592 0.8474217176304053
21.47218197115493 308.9071459421934 0.8438509159090947
21.477409526108346 303.61801594383223 0.8383543411320526
21.48263708106176 298.83452056569183 0.8326378007159505
21.487864636015175 296.59633952027815 0.8308660185723991
21.49309219096859 295.9377722138733 0.8320064902203839
21.498319745922004 297.66444769802115 0.8366438522240748
21.503547300875418 297.7002486587479 0.84010467631705
21.508774855828833 298.2330074270731 0.8397321421022576
21.514002410782247 294.7343853471091 0.8173652034628703
21.51922996573566 294.2040974159443 0.8071440548214446
21.524457520689076 292.6642307816675 0.7970670884285024
21.52968507564249 293.1649729394573 0.7930609628867984
21.534912630595905 291.35234490869016 0.7859113517596904
21.54014018554932 293.52931002460247 0.7860817643058514
21.545367740502734 296.9483618885409 0.7881912780712945
21.550595295456148 295.36119384212515 0.7840519903346449
21.555822850409562 293.0184407362787 0.7783537345064638
21.561050405362977 289.5811863179999 0.7711275730541518
21.56627796031639 286.76508606131665 0.76539429056818
21.571505515269806 289.21223254568423 0.7679933156942345
21.57673307022322 290.08142125779557 0.7679546713172369
21.581960625176634 292.6511164339953 0.7701774723429722
21.58718818013005 292.46140011609486 0.7677255228576562
21.592415735083463 293.79528539879277 0.7673257064653357
21.597643290036878 296.80959447498327 0.7695097393765264
21.602870844990292 294.42988751254416 0.7655587694323904
21.608098399943707 295.31223531160776 0.76545002869168
21.61332595489712 295.7098201017697 0.7640456193091423
21.618553509850535 297.82498897407146 0.7644225114311373
21.62378106480395 298.11949167580775 0.7643974261044899
21.629008619757364 297.87784053172714 0.7640497575578724
21.63423617471078 295.0949645475464 0.759736461937666
21.639463729664193 293.0284366946872 0.7559167524398456
21.644691284617608 295.00590202605514 0.7578103354181773
21.649918839571022 297.2636245005967 0.7595484346607032
21.655146394524436 298.6964705008929 0.7615710708692918
21.66037394947785 299.73229828290977 0.7617529783731204
21.665601504431265 298.96634622323234 0.7609384362591214
21.67082905938468 301.4915637672701 0.7624722812245385
21.676056614338094 304.25272531880086 0.7647542763781782
21.68128416929151 303.9207993355793 0.7634611501251354
21.686511724244923 308.4543620737961 0.7685596401108795
21.691739279198337 314.26807965114733 0.775295471192823
21.696966834151752 316.51589167737455 0.7767269778459873
21.702194389105166 316.76420896146755 0.7765427561446214
21.70742194405858 315.2924407199341 0.7751363386102681
21.712649499011995 319.47871769900394 0.7797655759680274
21.71787705396541 324.1564667262658 0.7841094105980196
21.723104608918824 326.9361443375108 0.7860558629858284
21.72833216387224 331.54693895500105 0.7899847144713098
21.733559718825653 330.3278233906955 0.7890459053614833
21.738787273779067 332.13018955424684 0.7905106914819263
21.74401482873248 333.08657874978064 0.7921585087428881
21.749242383685896 337.82475754489406 0.7979164119550529
21.75446993863931 341.1618384599936 0.8019490411615754
21.759697493592725 342.7170700117711 0.8039689084033478
21.76492504854614 346.11637518480376 0.8069537344834208
21.770152603499554 349.12338701602897 0.8105517098491737
21.77538015845297 348.52024504329165 0.8090102421384331
21.780607713406383 346.62361219695117 0.8062480945410663
21.785835268359797 347.86800058421437 0.8078112905112521
21.79106282331321 350.1187063618154 0.8099740153902872
21.796290378266626 352.6023827770836 0.8125927572766143
21.80151793322004 354.93479231684915 0.8144615876931591
21.806745488173455 355.4625457027283 0.8142754794472836
21.81197304312687 356.40276013902934 0.815048266768302
21.817200598080284 358.2768403794368 0.8170891979548961
21.822428153033698 362.9916554123306 0.8228457992766134
21.827655707987113 365.0769879723336 0.8255818877914688
21.832883262940527 364.206479369462 0.8244421305626359
21.83811081789394 359.8257446413127 0.8194854761580723
21.843338372847356 356.20540133858054 0.8149884074007246
21.84856592780077 350.1265763424314 0.8080306267671243
21.853793482754185 347.71153740258336 0.805275533472715
21.8590210377076 348.64524924159946 0.8058054465730274
21.864248592661014 348.6146836550653 0.8051997116247089
21.869476147614428 345.3804974274293 0.801206982506592
21.874703702567842 339.6483876569983 0.7945064395217819
21.879931257521257 338.1288023196852 0.7931280368903918
21.88515881247467 338.3036831031601 0.793217700297361
21.890386367428086 340.8371726301335 0.7955246420850864
21.8956139223815 341.0376145641934 0.7953200184772039
21.900841477334914 338.37788433351784 0.7920027895987704
21.90606903228833 334.2749073013958 0.7870571619712227
21.911296587241743 334.7351373488568 0.7873666678300256
21.916524142195158 336.4476382571748 0.7896234444558075
21.921751697148572 335.16364003155206 0.7884532673445206
21.926979252101987 332.0153779166266 0.7842165660357602
21.9322068070554 333.1738914340312 0.7848474799456239
21.937434362008815 339.3730031526892 0.7910956404409677
21.94266191696223 343.2852631120983 0.7955697135366689
21.947889471915644 343.5333952613292 0.796216471621341
21.95311702686906 340.84802359521524 0.7929416733241444
21.958344581822473 339.0480969386601 0.7908934012598208
21.963572136775888 340.2173821902419 0.7921298206434184
21.968799691729302 340.0854415887866 0.7918858001556199
21.974027246682716 341.1937882975437 0.7926304680983318
21.97925480163613 339.9085447139529 0.7903331685894897
21.984482356589545 340.7184984760639 0.7913033960888367
21.98970991154296 339.33798991965483 0.7904837759303149
21.994937466496374 340.47232761646836 0.791026895695201
22.00016502144979 341.1970991012701 0.7915284368169849
22.005392576403203 340.02472278348415 0.7891138165449121
22.010620131356617 341.1807605658461 0.790686420764656
22.015847686310032 343.0602882021741 0.7927091562687703
22.021075241263446 349.1814105899894 0.7995393979273414
22.02630279621686 352.3757619058921 0.8031079734943721
22.031530351170275 357.0150360952336 0.8073750381923437
22.03675790612369 358.4536306687289 0.8088200421421825
22.041985461077104 360.83977956968823 0.8113357830114891
22.04721301603052 365.383543071102 0.8165807406702683
22.052440570983933 368.42319968587697 0.8201593960897684
22.057668125937347 372.1738831383324 0.8236647047701484
22.06289568089076 372.8738413222678 0.8241109281090135
22.068123235844176 370.5742167588713 0.8216432724050129
22.07335079079759 361.56353994193586 0.8113724414971497
22.078578345751005 355.874870890749 0.8051577706998754
22.08380590070442 353.9675433485378 0.8031716301847025
22.089033455657834 354.8794527053417 0.8046386148886283
22.09426101061125 356.3976611654168 0.8065185707032099
22.099488565564663 355.2260252114193 0.8046283026101321
22.104716120518077 355.2303994911388 0.8041528642359705
22.10994367547149 356.2752092388674 0.8046541097666003
22.115171230424906 354.1542304722257 0.801953249990897
22.12039878537832 351.3315132349757 0.7985849644884766
22.125626340331735 348.93531567839307 0.795774695278732
22.13085389528515 347.0977974038893 0.7938988802952209
22.136081450238564 344.3249176553104 0.790782375818533
22.141309005191978 341.6905866058156 0.7878289976299685
22.146536560145393 340.3943827121923 0.7870617117551695
22.151764115098807 340.4013662313393 0.7862595030972387
22.15699167005222 342.1150422877337 0.7876933950521572
22.162219225005636 341.16052059447657 0.7854726865578583
22.16744677995905 338.8513009815997 0.7829199974852971
22.172674334912465 337.315958837766 0.7817413715526521
22.17790188986588 340.19838142259977 0.7850323002177783
22.183129444819293 342.8806609506931 0.7884157679690824
22.188356999772708 343.0883988256347 0.7880822101506855
22.193584554726122 341.9132843816043 0.7860857462453588
22.198812109679537 344.25929392831523 0.7892208580135001
22.20403966463295 346.4446852756578 0.7914489002184473
22.209267219586366 349.04014218807845 0.7951837359761881
22.21449477453978 348.3671301891213 0.7947961629576977
22.219722329493194 346.2010406158905 0.7918345781714968
22.22494988444661 345.2398954648025 0.7905750207401654
22.230177439400023 341.67782438571004 0.7853878632448076
22.235404994353438 337.27304490768995 0.7800981546022554
22.240632549306852 332.5085053672199 0.774480998833934
22.245860104260267 331.14954077692755 0.772952882177791
22.25108765921368 326.70932706917046 0.7680970537464631
22.256315214167095 323.9939932122577 0.7644085840619603
22.26154276912051 320.1294730112891 0.760610991888019
22.266770324073924 320.3640852078581 0.7610627981312656
22.27199787902734 320.25726614888856 0.7606000332387011
22.277225433980753 319.67686943678785 0.7601364356015954
22.282452988934168 318.33772163554363 0.7586343576548226
22.287680543887582 313.75325708375027 0.753409560977713
22.292908098840996 312.76966873041107 0.7531084352605723
22.29813565379441 311.10889463926173 0.7504594881675263
22.303363208747825 307.4505734570552 0.7458173493530543
22.30859076370124 303.63042316777836 0.7400312207869142
22.313818318654654 304.58202690764676 0.741729643750661
22.31904587360807 308.83432987740576 0.7467742840912697
22.324273428561483 308.06269342259094 0.7451180437305353
22.329500983514897 306.30609588503654 0.742823746324106
22.334728538468312 302.87482362767895 0.7380731987901181
22.339956093421726 299.5673034035469 0.7348479108253796
22.34518364837514 298.98424649436765 0.7353953978343334
22.350411203328555 298.7199240985298 0.7348326145645983
22.35563875828197 297.97633495676104 0.7340702606833532
22.360866313235384 297.044564389998 0.7313096775993385
22.3660938681888 297.91252472029146 0.7324023808479491
22.371321423142213 299.90066773259906 0.7351751573101558
22.376548978095627 296.5630374585352 0.7321372806346927
22.38177653304904 294.99955429029586 0.7312131411541448
22.387004088002456 290.38130445793047 0.7251329278075175
22.39223164295587 290.14364870063264 0.7249464546343234
22.397459197909285 286.0812322672667 0.7193976102697749
22.4026867528627 283.4586589562388 0.7157243291680854
22.407914307816114 283.58906265701063 0.7161036402635436
22.41314186276953 281.7772548001782 0.7137921664710127
22.418369417722943 282.8236732262831 0.7147117253387544
22.423596972676357 282.74718514442293 0.7143151529081615
22.42882452762977 282.323782060811 0.7127610449066546
22.434052082583186 280.6898035372452 0.7100569194924042
22.4392796375366 282.1120792638806 0.7118806357763504
22.444507192490015 281.53335531932595 0.7120849322666425
22.44973474744343 278.9416774663684 0.7095345508569012
22.454962302396844 274.386328126932 0.703096910987617
22.460189857350258 274.3311140663374 0.7035173105849712
22.465417412303673 274.7252099074469 0.7039956034854743
22.470644967257087 275.1357011560051 0.7047546912197019
22.4758725222105 275.0161627503652 0.7053224684736307
22.481100077163916 276.6876089834863 0.707250906761301
22.48632763211733 279.93136030877906 0.7114838732401508
22.491555187070745 277.8839255421286 0.7079094737282797
22.49678274202416 275.97604021512694 0.7046124834176328
22.502010296977573 273.4961538126121 0.7009049867914839
22.507237851930988 275.16669686567644 0.7034246321933781
22.512465406884402 276.4165228673233 0.706797020190307
22.517692961837817 276.6534750021754 0.7076988765699144
22.52292051679123 274.2533036187936 0.7046330189623401
22.528148071744646 272.1679949602883 0.7018280709941526
22.53337562669806 270.585613674568 0.6979619833716317
22.538603181651474 269.4413188431648 0.6960511267509415
22.54383073660489 267.12742259716293 0.6932598080108742
22.549058291558303 268.85745602425067 0.6971660330582987
22.554285846511718 271.27210888308446 0.700994511298216
22.559513401465132 273.06556513086906 0.7025445130807495
22.564740956418547 271.5915151744129 0.6995409720301732
22.56996851137196 269.4491130104862 0.6960671043102422
22.575196066325375 272.12195743224504 0.7000579390648685
22.58042362127879 271.9207008590594 0.6992041409173838
22.585651176232204 270.23862109512083 0.6972484114628669
22.59087873118562 268.2098317222157 0.6947857800254148
22.596106286139033 266.94445288427556 0.6931102233928835
22.601333841092448 269.03797245710643 0.6951853351445356
22.606561396045862 270.33621805812754 0.6965771815984777
22.611788950999276 273.7082680031969 0.7020186972638593
22.61701650595269 275.51226612913706 0.7046380838623177
22.622244060906105 274.5335786296234 0.7036622999367537
22.62747161585952 272.1607544216664 0.7006746657039854
22.632699170812934 270.3230988232895 0.6985303823928374
22.63792672576635 269.65355225837044 0.6970436801612473
22.643154280719763 270.05118657224165 0.6961687973562564
22.648381835673177 270.6416865578079 0.6961811851491263
22.653609390626592 272.97042430197297 0.6995711325723287
22.658836945580006 272.10471936066546 0.6987274272625449
22.66406450053342 270.43094561446014 0.6960287828179517
22.669292055486835 273.5589250554017 0.699114727135546
22.67451961044025 277.11080422733875 0.7021289750973763
22.679747165393664 280.72944707254345 0.7065605779994703
22.68497472034708 280.56347718208826 0.7069609325483022
22.690202275300493 281.00333879693164 0.7078720116878292
22.695429830253907 278.8749395622752 0.7055577448759622
22.70065738520732 276.0237575428974 0.7026316594537845
22.705884940160736 275.5906152290158 0.7024037202547257
22.71111249511415 277.914035351194 0.7051557318775399
22.716340050067565 283.7122708808715 0.7119846539635164
22.72156760502098 284.2190498131886 0.7122331010320299
22.726795159974394 284.12602888601253 0.7119877346004742
22.73202271492781 285.95182829172705 0.7136872554107647
22.737250269881223 287.7939941608194 0.7158286526726657
22.742477824834637 289.95748454864207 0.7183286261621973
22.74770537978805 289.3941906227364 0.718022590064105
22.752932934741466 291.25473178412904 0.7201454565160641
22.75816048969488 288.95727921108437 0.7165086692076111
22.763388044648295 286.8085075692609 0.7131997420241422
22.76861559960171 287.54500553873476 0.7140693121240166
22.773843154555124 289.7026635253903 0.716510712306375
22.779070709508538 289.87886867855514 0.717048151974538
22.784298264461952 290.2069779935207 0.7176387777909168
22.789525819415367 288.77175251834666 0.7161461529620559
22.79475337436878 290.5300190514469 0.718559511966994
22.799980929322196 292.959712388115 0.7204444525300727
22.80520848427561 298.6227187419275 0.7274382279734827
22.810436039229025 302.1222141307364 0.73087204095362
22.81566359418244 301.7219267167385 0.7310314115952354
22.820891149135853 303.61099338155657 0.7333880414750942
22.826118704089268 303.1755064314997 0.7326394785822258
22.831346259042682 305.640983786843 0.7360269743538462
22.836573813996097 306.5812836925983 0.7373032539397905
22.84180136894951 310.40597247202595 0.7422301385249727
22.847028923902926 313.3588668040624 0.7456524096271876
22.85225647885634 315.4894102402486 0.7474230993906484
22.857484033809754 316.2940840596435 0.748189051616638
22.86271158876317 318.19379833398864 0.7499834907747841
22.867939143716583 320.7069181739092 0.7522464682923302
22.873166698669998 323.0714626028137 0.754930233945802
22.878394253623412 321.010178221817 0.7514730624071666
22.883621808576827 321.33114495244166 0.752477574886942
22.88884936353024 320.26244065361107 0.7500832607768436
22.894076918483655 318.6266129781982 0.7486419693392731
22.89930447343707 318.212664411726 0.7486598810456169
22.904532028390484 319.9748665478855 0.75135983038015
22.9097595833439 322.06459136623346 0.7536167837513291
22.914987138297313 322.5554178941583 0.7535157825391258
22.920214693250728 322.2775436122556 0.7534016076234276
22.925442248204142 317.995638473881 0.7483079839957899
22.930669803157556 317.92716594624346 0.7481155253017532
22.93589735811097 314.5920062202634 0.7440823669844441
22.941124913064385 317.5729047102209 0.7477526513459228
22.9463524680178 319.4378461318224 0.7499116181633249
22.951580022971214 320.0862358815846 0.7502959783684755
22.95680757792463 317.78788434488615 0.7470143513744376
22.962035132878043 316.6959889601097 0.7460631687478562
22.967262687831457 317.14355350002995 0.7462701439418159
22.972490242784872 318.8790342850133 0.7486657933002047
22.977717797738286 322.86088903610124 0.7538272964874589
22.9829453526917 323.6044372764283 0.7548680116634288
22.988172907645115 322.1071465583418 0.7534999340667822
22.99340046259853 319.4761358831721 0.7488463058203053
22.998628017551944 320.4285876339216 0.7499011496991065
23.00385557250536 320.6307482008058 0.7496760305336228
23.009083127458773 322.0207624850528 0.7517968702540858
23.014310682412187 321.73986794801635 0.751613597415725
23.0195382373656 325.15442916208843 0.755409970449161
23.024765792319016 327.43478918829106 0.758268064994896
23.02999334727243 328.23479319120213 0.7592303194009856
23.035220902225845 327.2346103652953 0.7578072160725359
23.04044845717926 325.08846087404544 0.7554272674733169
23.045676012132674 325.15238362952965 0.7546373889255152
23.05090356708609 323.07123054199394 0.7528786597498014
23.056131122039503 321.188491846075 0.7504716545738145
23.061358676992917 320.7620948631804 0.7497463398626788
23.06658623194633 321.07192837092117 0.7506466272251974
23.071813786899746 319.1222842603446 0.7483743133649045
23.07704134185316 316.83345941001227 0.7456469705414251
23.082268896806575 316.04647948605486 0.7438650422331134
23.08749645175999 316.95941110727614 0.7449730750339509
23.092724006713404 314.5223682664646 0.7428639093760794
23.097951561666818 311.8887016566956 0.7399607825206053
23.103179116620232 309.2674946303136 0.7372040690071524
23.108406671573647 308.5419792481964 0.7362176897946292
23.11363422652706 308.5080593479477 0.7366227763076963
23.118861781480476 306.07568346756364 0.7342608278809296
23.12408933643389 303.13753449421426 0.7305231865072301
23.129316891387305 304.88505127456693 0.7327238369816768
23.13454444634072 306.9415266631873 0.7343519564455737
23.139772001294133 306.2488608403286 0.7330437299580213
23.144999556247548 307.20851240418835 0.7340083383552055
23.150227111200962 309.61773136065 0.7362400003931103
23.155454666154377 307.7055419596102 0.734353853955261
23.16068222110779 306.9869822837308 0.7332695160858366
23.165909776061206 305.47254596616943 0.7315687869785477
23.17113733101462 306.8029551157809 0.7330430597439724
23.176364885968034 307.399323412314 0.7330244066847347
23.18159244092145 304.94924210537556 0.7315884340850194
23.186819995874863 304.2335538977294 0.7316621047986589
23.192047550828278 303.38535937476166 0.7315080319183793
23.197275105781692 304.8996164970408 0.73223875926504
23.202502660735107 302.8699293744594 0.7292184128568984
23.20773021568852 303.3194195570301 0.7300844823875517
23.212957770641935 302.5516595779964 0.72937457159255
23.21818532559535 303.93444662133453 0.7306206641195975
23.223412880548764 305.9528349378206 0.7321790661224448
23.22864043550218 306.9767739616677 0.7328407917921878
23.233867990455593 302.9982660223073 0.7278282307125734
23.239095545409008 301.4437547730529 0.7257671223313681
23.244323100362422 301.13693028364963 0.7259118551402726
23.249550655315836 303.49261410938806 0.7295924056449925
23.25477821026925 304.4322524424621 0.7307864600359543
23.260005765222665 304.05707325725797 0.7307702935961466
23.26523332017608 302.7847009957626 0.7276475333839659
23.270460875129494 305.07735012676545 0.7305177507260967
23.27568843008291 310.2220324295736 0.7355109655679212
23.280915985036323 309.3811322003281 0.7340996080556143
23.286143539989737 306.526415096426 0.7308803459767079
23.291371094943152 308.97159030547965 0.7334775566099677
23.296598649896566 314.41161847145867 0.7404714227749594
23.30182620484998 317.86614817745914 0.7439341142567669
23.307053759803395 317.46117451179197 0.7443519486362067
23.31228131475681 318.20289204214384 0.7451429312079
23.317508869710224 320.58230428454283 0.7479801175780881
23.32273642466364 323.9061604108206 0.750941933958089
23.327963979617053 329.6580626128691 0.758126457313254
23.333191534570467 332.64940818513617 0.7617258071552341
23.33841908952388 329.86054135132855 0.7585923226094852
23.343646644477296 326.3367129839236 0.7546976669916798
23.34887419943071 325.7072071405814 0.7542184767102447
23.354101754384125 324.98035640343153 0.7536541958285348
23.35932930933754 324.35788456272013 0.7522517812671923
23.364556864290954 321.2534940419986 0.7482447134504383
23.369784419244368 318.1291930604396 0.7434141725954274
23.375011974197783 319.5359330446884 0.7447659757021983
23.380239529151197 320.24309242552886 0.745426901246588
23.38546708410461 323.541929237083 0.7494786999749995
23.390694639058026 327.9296060924718 0.7549728529874288
23.39592219401144 329.0783266964164 0.7559468262736218
23.401149748964855 327.4031375813842 0.7540199743953522
23.40637730391827 322.5413710922553 0.7482328267749805
23.411604858871684 322.8147588549905 0.7485961571823898
23.416832413825098 325.8087805991727 0.7518830691609544
23.422059968778512 327.9344705682073 0.754281952862645
23.427287523731927 326.0615882166909 0.7520411623302061
23.43251507868534 320.9211470037753 0.7463032420602779
23.437742633638756 320.60038612759826 0.7460540338812315
23.44297018859217 321.40142913325906 0.7472033140470998
23.448197743545585 325.8698615584862 0.7520019676402875
23.453425298499 326.8431956721872 0.7529652812485365
23.458652853452413 329.6328670274871 0.756417873970815
23.463880408405828 325.94390871494426 0.7523071072046015
23.469107963359242 323.4286564587138 0.749528138919651
23.474335518312657 319.4600742281123 0.7445839654595676
23.47956307326607 318.5497172033389 0.7443899165010609
23.484790628219486 316.43900514595396 0.7418460599960267
23.4900181831729 316.41174211258533 0.7419335927883922
23.495245738126314 316.013845943474 0.7407954148654831
23.50047329307973 317.6798736109008 0.7425451130199149
23.505700848033143 317.80628091704864 0.7425838071881876
23.510928402986558 314.02383470253017 0.7377170920525014
23.516155957939972 311.9755575503368 0.7351857866707502
23.521383512893387 308.77588675834966 0.7315171281623679
23.5266110678468 305.90329429418733 0.7285605917243032
23.531838622800215 306.58671559463073 0.7293077544057426
23.53706617775363 306.4631150577093 0.7284121766721725
23.542293732707044 310.2876317549596 0.7321106108344155
23.54752128766046 310.65662956246246 0.7325372869123771
23.552748842613873 312.60288999630905 0.7346106041317023
23.557976397567288 313.4035864882775 0.7352797619041734
23.563203952520702 313.19689657323255 0.7352495396731865
23.568431507474116 311.6801837929927 0.7329639958981125
23.57365906242753 309.5216118215255 0.7305618413666676
23.578886617380945 307.30995698703236 0.7270879074422263
23.58411417233436 306.94811668098566 0.7267812981929226
23.589341727287774 307.7999085986732 0.7269535070558
23.59456928224119 307.96499263974647 0.7263539504060149
23.599796837194603 309.7011977751773 0.72807353016581
23.605024392148017 309.4211622123297 0.7275606836360862
23.610251947101432 311.7830977337962 0.7303130059439056
23.615479502054846 308.94861788327273 0.726688605167917
23.62070705700826 309.49811861361076 0.7274037358278639
23.625934611961675 310.5111209105631 0.7291121888426771
23.63116216691509 312.00018932727244 0.7308363002292667
23.636389721868504 312.95063511003565 0.7305930033239862
23.64161727682192 312.7060860785104 0.7298205767731397
23.646844831775333 311.00057454010334 0.7270979308428532
23.652072386728747 309.84869085622785 0.7270645421207406
23.65729994168216 311.37663056550963 0.7285567850164094
23.662527496635576 314.28615548876405 0.731271697202524
23.66775505158899 315.36763373341086 0.7309761076663436
23.672982606542405 318.92588121199094 0.7343614845785106
23.67821016149582 322.1935381201796 0.7387386018245656
23.683437716449234 325.3162322334079 0.7418396854882122
23.688665271402648 326.36156448640895 0.7427393573420469
23.693892826356063 329.6014197882797 0.7452383902251192
23.699120381309477 333.01870515443477 0.7490055581746581
23.70434793626289 335.8676969012295 0.7521726273253672
23.709575491216306 336.48528031482346 0.752780334599699
23.71480304616972 333.4513118798606 0.7490508864748938
23.720030601123135 329.045199773163 0.7436982906161888
23.72525815607655 327.5111315423069 0.7421031525324243
23.730485711029964 330.6563286093993 0.7457755707368148
23.735713265983378 334.0303169737228 0.7490321985990605
23.740940820936792 336.3992549264248 0.7517826555017527
23.746168375890207 340.3249687114113 0.7555069877498887
23.75139593084362 343.13084546121473 0.7579916528671435
23.756623485797036 342.76023150609427 0.7574371655083778
23.76185104075045 343.7996319872743 0.7580772312639245
23.767078595703865 344.017538342983 0.7582275845640762
23.77230615065728 348.0274237385147 0.7618833728924708
23.777533705610693 353.5338170350837 0.7673913571870383
23.782761260564108 364.0391820936173 0.7784960943546645
23.787988815517522 372.4711754072983 0.7870109537366209
23.793216370470937 374.264003516133 0.7890121744427724
23.79844392542435 372.6266204202167 0.7867050191185272
23.803671480377766 372.3928964767337 0.7859524151037973
23.80889903533118 367.84652134503744 0.7805120927312338
23.814126590284594 364.3478963309835 0.776458057867859
23.81935414523801 358.71819011785914 0.7705019889403592
23.824581700191423 355.25271151571434 0.7668945479766309
23.829809255144838 351.0602981252782 0.7628624705313617
23.835036810098252 349.27512531932723 0.7607601792386061
23.840264365051667 348.97793909079985 0.7600473287080899
23.84549192000508 346.3945553703494 0.7572836840705328
23.850719474958495 345.0684829314581 0.7552822802518541
23.85594702991191 341.6530669774368 0.7507293583019338
23.861174584865324 341.2911568271381 0.7502937804230163
23.86640213981874 337.93773297075296 0.7460940095013024
23.871629694772153 336.96839137120173 0.7452985031450029
23.876857249725568 336.756465612995 0.744437772421654
23.882084804678982 337.2478339250964 0.7446573251291764
23.887312359632396 336.04636693518773 0.7429230613058936
23.89253991458581 337.373266511482 0.7442462588461637
23.897767469539225 334.6624491269663 0.742004098529017
23.90299502449264 333.54122899748535 0.7407241203310547
23.908222579446054 330.53412406448746 0.7365910087311192
23.91345013439947 329.87224275365963 0.7345651756886648
23.918677689352883 330.53551560809166 0.73500038286606
23.923905244306297 332.0439755576715 0.736841924461795
23.929132799259712 336.8106430213262 0.7416237152549761
23.934360354213126 338.36734736156166 0.743633572502369
23.93958790916654 341.3166733741328 0.746638451931709
23.944815464119955 340.4067859485625 0.7454954359265181
23.95004301907337 341.7468217485876 0.7469808855962924
23.955270574026784 338.8520262139453 0.7438768601374136
23.9604981289802 337.4929317337817 0.7431350548541303
23.965725683933613 335.47259036855263 0.7408054695083275
23.970953238887027 337.36520108719714 0.7428101669894235
23.97618079384044 339.7520281506431 0.7452722252049754
23.981408348793856 342.8674944781143 0.7481945159332172
23.98663590374727 345.9610374148333 0.7518362553197191
23.991863458700685 349.3197727604395 0.7551289493021186
23.9970910136541 349.4129480112374 0.7556134254506207
24.002318568607514 346.20194363967283 0.7520621411936971
24.007546123560928 344.44679838950714 0.7500603220844865
24.012773678514343 345.204596824037 0.7508612634103208
24.018001233467757 349.57865326366976 0.7554054626026417
24.02322878842117 351.4121873944384 0.7579520532821121
24.028456343374586 354.4740593374678 0.7611170761151934
24.033683898328 359.28162992992986 0.7660729120003668
24.038911453281415 360.78429032527555 0.7683555572510882
24.04413900823483 364.1313975653898 0.7711643735129721
24.049366563188244 364.4577252781907 0.7714802978927028
24.054594118141658 369.0899265107495 0.7760663554821376
24.059821673095072 370.97740574612743 0.7778509024298168
24.065049228048487 372.0104871736053 0.7792785619104834
24.0702767830019 371.1184185577851 0.7921786236389907
24.075504337955316 373.69658723178156 0.8052031217011668
24.08073189290873 370.7183740943426 0.8090057006629489
24.085959447862145 368.505095705457 0.8127811121114558
24.09118700281556 362.8075872790228 0.8118391548596461
24.096414557768973 357.5223792922777 0.8111296330315709
24.101642112722388 353.3676749724923 0.8109901851235145
24.106869667675802 348.3528326987258 0.809797208754671
24.112097222629217 343.2370272098964 0.8083379431464384
24.11732477758263 339.2752077585608 0.8072955252923665
24.122552332536046 334.1424885499952 0.8048516905419405
24.12777988748946 333.1431479336209 0.8064714059452415
24.133007442442874 333.14518626346535 0.8101644031973356
24.13823499739629 333.01526343661664 0.8139894649802193
24.143462552349703 331.94274485692983 0.8169199985137209
24.148690107303118 330.7691409323347 0.8185571979014272
24.153917662256532 329.9165399738499 0.820419670842949
24.159145217209947 328.16202224644456 0.8208477674519734
24.16437277216336 327.4844788649596 0.8224233875503276
24.169600327116775 326.69746026572363 0.8238853923114526
24.17482788207019 323.67623240617246 0.8231209143061812
24.180055437023604 322.7786429680194 0.8254605919134141
24.18528299197702 319.5850759560327 0.8236608695582591
24.190510546930433 317.2555063666181 0.8232841854219808
24.195738101883848 315.4612112309105 0.8246773398064198
24.200965656837262 315.75018673279226 0.8286042292458465
24.206193211790676 316.3409790517508 0.8328620744988592
24.21142076674409 316.14420305189196 0.8339155463244052
24.216648321697505 313.22885887808957 0.8319980208547931
24.22187587665092 313.1591579475168 0.8339870633481926
24.227103431604334 311.76132108434047 0.8345792992530191
24.23233098655775 310.1059859622656 0.8363919734958137
24.237558541511163 307.147881206016 0.83562889410532
24.242786096464577 308.49498182568135 0.8404717645616978
24.248013651417992 310.41340685776987 0.844853597628633
24.253241206371406 312.4299356740603 0.8497842315762183
24.25846876132482 310.1669251239773 0.8489932470446543
24.263696316278235 307.37132916057794 0.8480696533867965
24.26892387123165 304.99196386238674 0.8461177257979702
24.274151426185064 310.16899104916837 0.8536806617887011
24.27937898113848 312.4859449451889 0.8572920929987873
24.284606536091893 318.089163740395 0.8686359942191911
24.289834091045307 316.07943261334947 0.8692111363618111
24.29506164599872 315.8141044775469 0.8720932671812438
24.300289200952136 315.73969454955636 0.8725071620759534
24.30551675590555 316.82948476300163 0.8779211213408904
24.310744310858965 317.82282260284546 0.8823080541418905
24.31597186581238 315.83613445419707 0.8830173350830669
24.321199420765794 316.58699975725716 0.8847759686964366
24.326426975719208 318.1834997513543 0.8874748637473299
24.331654530672623 325.1151133439408 0.89836032568708
24.336882085626037 329.9052009802466 0.9051631243613584
24.34210964057945 331.0938962890908 0.9081944747851649
24.347337195532866 328.3969938002271 0.9062816981529326
24.35256475048628 326.573337893135 0.9070686314889094
24.357792305439695 325.9907928792601 0.909322363627292
24.36301986039311 324.81420140928856 0.9109915856605484
24.368247415346524 327.0562751488785 0.9169856698008075
24.373474970299938 330.28127927672324 0.92333709073569
24.378702525253352 332.78285221952365 0.9291140931569266
24.383930080206767 330.7449658720969 0.928073154330979
24.38915763516018 327.9195718181675 0.9264673346432758
24.394385190113596 326.81792090286376 0.9273789175006367
24.39961274506701 322.64660572456467 0.9243245023066639
24.404840300020425 323.81664961388725 0.9282306231093401
24.41006785497384 325.65128208773547 0.9325738301141769
24.415295409927253 324.66864250764144 0.9333295787420762
24.420522964880668 322.8569994529805 0.9330889853089563
24.425750519834082 323.41604792827087 0.936346007805127
24.430978074787497 329.6948385520938 0.9471543889342743
24.43620562974091 333.7425401870053 0.9543828684724869
24.441433184694326 332.84105067229075 0.9551303286437154
24.44666073964774 329.8891659474929 0.9530741746575778
24.451888294601154 329.54404614947265 0.9553680952675526
24.45711584955457 334.2605815705351 0.964341448313497
24.462343404507983 336.5297156035979 0.9694731451076841
24.467570959461398 335.19317432844946 0.9693187017998993
24.472798514414812 335.0852980809872 0.9711898980565399
24.478026069368227 331.5638877600444 0.9692073357200314
24.48325362432164 329.5194736697002 0.969657812952061
24.488481179275055 327.5125846190507 0.9695756693238995
24.49370873422847 325.1790859838275 0.9675332238471095
24.498936289181884 327.6873459349923 0.9728029264397099
24.5041638441353 327.58243297493544 0.9755049226004066
24.509391399088713 331.1938578547204 0.9832163127618576
24.514618954042128 328.2472392076584 0.9806790677590963
24.519846508995542 323.20201773273675 0.9755313578580644
24.525074063948956 322.24414300965117 0.9776745973503178
24.53030161890237 325.1865753619929 0.9843571242120391
24.535529173855785 331.4583876978724 0.996342834210345
24.5407567288092 330.0340598614742 0.9977972036546472
24.545984283762614 325.00749857884784 0.9934899805369022
24.55121183871603 320.8965418358126 0.9890023406568474
24.556439393669443 316.7571483818168 0.9834864099181403
24.561666948622857 319.399352525324 0.989784776701743
24.566894503576272 318.05985296474296 0.9906915185645262
24.572122058529686 320.0321484216632 0.9957478136891419
24.5773496134831 320.21966561908556 0.9984963342502131
24.582577168436515 320.2821688570263 1.0016154660214864
24.58780472338993 320.4059217821506 1.004562440417392
24.593032278343344 322.67755589961445 1.0105355771689881
24.59825983329676 324.7279078156065 1.0157230387064122
24.603487388250173 322.0771733735862 1.0147718214489883
24.608714943203587 317.4913982146406 1.0109558434806027
24.613942498157 312.9836842656707 1.0061366982900917
24.619170053110416 312.76870771976127 1.0074219218467537
24.62439760806383 309.6755247462621 1.0048519212118598
24.629625163017245 306.861771723953 1.003561540794264
24.63485271797066 307.9002496772735 1.0080230482409565
24.640080272924074 306.07364702242006 1.008619720029982
24.645307827877488 308.4967934605223 1.014233471253942
24.650535382830903 309.24780804933926 1.0181840780286513
24.655762937784317 315.3881024611125 1.0292160650197866
24.66099049273773 317.8894839074827 1.035788237319853
24.666218047691146 316.60659961138066 1.038407419986539
24.67144560264456 311.75307074117813 1.0334755429875715
24.676673157597975 309.04740975282044 1.0318923143430843
24.68190071255139 305.63352852014447 1.0268380187443429
24.687128267504804 308.67710910456384 1.0343740532359635
24.692355822458218 311.17528381650834 1.0400415895436135
24.697583377411632 313.92478527326864 1.0463407599736037
24.702810932365047 309.863057072416 1.0415972817745316
24.70803848731846 310.2028538171814 1.0442524144001735
24.713266042271876 312.25237875988813 1.0510202478498691
24.71849359722529 318.4597809318168 1.0645523597982258
24.723721152178705 318.9571120129541 1.0707937069996
24.72894870713212 318.6600928638691 1.0738232124170168
24.734176262085533 312.9331245118343 1.0665048124515748
24.739403817038948 311.59998453703645 1.0656375105289826
24.744631371992362 310.5427208728917 1.0661451639247173
24.749858926945777 311.6504401479044 1.070164519453578
24.75508648189919 311.1436786537905 1.0737385776748718
24.760314036852606 309.5179294743381 1.0743201685470845
24.76554159180602 307.5272743135916 1.0736100794123409
24.770769146759434 303.1782720590606 1.0674706995050127
24.77599670171285 301.17994144995845 1.0660875753315189
24.781224256666263 305.46554736756514 1.0772816208261
24.786451811619678 311.01528980317534 1.090579958560329
24.791679366573092 312.02351498366454 1.0933526639061146
24.796906921526507 307.6715727424925 1.0870968804232986
24.80213447647992 307.3054087310275 1.089274229026112
24.807362031433335 308.29482156220075 1.0935596973694979
24.81258958638675 312.3827324691804 1.1051544558700535
24.817817141340164 312.5432324217274 1.1066470458101185
24.82304469629358 312.4834049852651 1.1100200580597637
24.828272251246993 313.2021880272016 1.1162708563953743
24.833499806200408 313.5594193285084 1.1219972751237126
24.838727361153822 316.01441672806857 1.128781626665029
24.843954916107236 315.3214756068069 1.1274157882766156
24.84918247106065 317.72149586901116 1.132607073141648
24.854410026014065 316.7573833534501 1.1357571392417112
24.85963758096748 321.8567920276776 1.1484199055239595
24.864865135920894 326.9215868740408 1.1615077676503036
24.87009269087431 334.1728989378236 1.1754929052275114
24.875320245827723 338.33155421865 1.1853399275518168
24.880547800781137 336.55627731168795 1.1852191828005831
24.885775355734552 335.07377279736806 1.1856457948854413
24.891002910687966 335.44854782685996 1.1917220801973607
24.89623046564138 341.8139941036071 1.2061785528915656
24.901458020594795 340.5584939672798 1.208913999982894
24.90668557554821 340.6583833816228 1.2111558149095034
24.911913130501624 330.88379533616745 1.1953626907348758
24.91714068545504 331.85394257379016 1.1984166937891592
24.922368240408453 323.151260102897 1.1858755983476863
24.927595795361867 323.8335816337199 1.193262875957178
24.93282335031528 322.96796029596715 1.196236901852824
24.938050905268696 330.3395126244195 1.2123362290523039
24.94327846022211 334.91523491666965 1.223229055843414
24.948506015175525 333.89762185448683 1.2250961110086684
24.95373357012894 328.01238599696916 1.2185024524232537
24.958961125082354 321.1576820503092 1.2087439435066816
24.964188680035768 320.26806927973615 1.2092107009659645
24.969416234989183 318.5652332854568 1.2095131461086448
24.974643789942597 319.01684954867727 1.2146035029029296
24.97987134489601 319.78042892020903 1.220089036077673
24.985098899849426 321.0416584695562 1.2256527302773608
24.99032645480284 322.5011175889307 1.2305134539431906
24.995554009756255 322.0116932447517 1.2331900928012645
25.00078156470967 324.8442801311186 1.2436955472608024
25.006009119663084 321.25778233899115 1.241863748634725
25.011236674616498 319.7233076748821 1.2436111872430853
25.016464229569912 317.5681608993467 1.242213364221431
25.021691784523327 320.48658772022463 1.2509553449938051
25.02691933947674 326.30595827247276 1.2659405658623926
25.032146894430156 325.4899742233695 1.2681191428019911
25.03737444938357 327.0572115171682 1.2734755762360233
25.042602004336985 322.762856856409 1.2661223508089463
25.0478295592904 325.53740570407587 1.273908000672552
25.053057114243813 327.62623462407197 1.281075068439527
25.058284669197228 330.8580404350976 1.2922841865543526
25.063512224150642 328.8790457057214 1.2952951443313214
25.068739779104057 323.5587129086683 1.2909172016703787
25.07396733405747 326.73114841991895 1.302236833541545
25.079194889010886 334.9995293642727 1.320556431208829
25.0844224439643 340.5209825630521 1.3362835529352606
25.089649998917714 344.2417356086486 1.3473073516450098
25.09487755387113 342.3785552011694 1.350267979045632
25.100105108824543 345.6147417972402 1.3599461182816284
25.105332663777958 346.1594248594971 1.3681635865162332
25.110560218731372 348.2319582132347 1.3749944362726583
25.115787773684787 345.55303226123215 1.373397134857586
25.1210153286382 341.3073459568666 1.367876750072389
25.126242883591615 340.4053543886198 1.3688677364529989
25.13147043854503 342.77829405694354 1.3802705876170005
25.136697993498444 348.60808276152403 1.3949059961965007
25.14192554845186 350.8696092427236 1.4029833606658844
25.147153103405273 349.74791944034297 1.403898709750735
25.152380658358688 351.5852976577162 1.411065697253955
25.157608213312102 350.18287723985276 1.4135950892670852
25.162835768265516 353.88056010829297 1.425636538119705
25.16806332321893 354.30154592105214 1.4301350990422705
25.173290878172345 353.8203900333224 1.4342119818915762
25.17851843312576 354.0423391063719 1.4395004359128152
25.183745988079174 350.5958381720797 1.4366284509203013
25.18897354303259 349.53064278519395 1.4417237822865112
25.194201097986003 351.4824664462556 1.4533020351504005
25.199428652939417 351.7817244903951 1.4588893057236383
25.204656207892832 351.07254952102056 1.4612611620473466
25.209883762846246 350.8478315924242 1.4629435951748233
25.21511131779966 348.98522991499743 1.4637448586130968
25.220338872753075 349.5534142860477 1.470561985995946
25.22556642770649 350.0330629196482 1.479284426116645
25.230793982659904 353.45712152912336 1.4942739622861723
25.23602153761332 356.74839304346125 1.505486342228671
25.241249092566733 349.41384006952165 1.4933388336607942
25.246476647520147 348.6282958545635 1.4922752077494272
25.25170420247356 348.0901903609154 1.4963622376495052
25.256931757426976 355.05682692470356 1.5173781557454857
25.26215931238039 351.0945091768249 1.5150699230402136
25.267386867333805 347.7505256292191 1.514102630926532
25.27261442228722 340.8651130444842 1.5046551367617707
25.277841977240634 337.9389176283063 1.5066516681387667
25.283069532194048 333.3483302393296 1.5014859407930574
25.288297087147463 327.61728755920706 1.4925303290602716
25.293524642100877 328.9005481825282 1.498325303564697
25.29875219705429 333.46179618994034 1.5162286130167184
25.303979752007706 336.3435536420163 1.530343680433952
25.30920730696112 331.0829171239948 1.5250668644781928
25.314434861914535 325.7771937390515 1.5165185328983986
25.31966241686795 321.5450467508562 1.509669924974595
25.324889971821364 325.23037758164224 1.5237756772557358
25.330117526774778 322.16008188897706 1.5263746056390024
25.335345081728192 323.6638882489809 1.5389572167215555
25.340572636681607 321.8334453243285 1.540824472902565
25.34580019163502 327.20743310884546 1.5568761835055196
25.351027746588436 325.31736321387154 1.5561635572391064
25.35625530154185 327.01469656277226 1.5698508305218735
25.361482856495265 324.2179174440966 1.569694961211613
25.36671041144868 331.33997947919636 1.59320625584943
25.371937966402093 337.7660528463176 1.6114833629077014
25.377165521355508 343.7641644704077 1.6314941566048704
25.382393076308922 342.13018176219657 1.636352656304478
25.387620631262337 335.20370182617717 1.6292569330509334
25.39284818621575 330.08008870819117 1.6267131917907052
25.398075741169166 324.84626643913924 1.620168528189379
25.40330329612258 324.4077297621047 1.6251730406263367
25.408530851075994 327.22934198514224 1.635474931458214
25.41375840602941 332.3236835450257 1.6568284796414052
25.418985960982823 335.0554175578184 1.6678656129817755
25.424213515936238 331.05588956453454 1.6669224127049416
25.429441070889652 323.7024981986138 1.6544925334729708
25.434668625843067 324.5325638779189 1.6697392868037846
25.43989618079648 322.8963491168735 1.6747822932273941
25.445123735749895 327.91949052535233 1.6986224980383733
25.45035129070331 327.62289282985904 1.7014482081753055
25.455578845656724 332.5379899280899 1.7208080703240924
25.46080640061014 330.6726369417854 1.723023240432041
25.466033955563553 332.6782313214118 1.735009511458136
25.471261510516968 336.2505531314065 1.753310016255736
25.476489065470382 337.9623406540085 1.763046720356996
25.481716620423796 338.00340137278033 1.776297629650592
25.48694417537721 335.58691769560625 1.7767959760177434
25.492171730330625 340.35019569894655 1.7990945700579692
25.49739928528404 341.00853538766677 1.80469331898072
25.502626840237454 346.77322639031973 1.8298976940423415
25.50785439519087 352.83783305829104 1.8572395997260176
25.513081950144283 358.1703827693531 1.8857195062898418
25.518309505097697 360.75539042085194 1.9057694881212224
25.523537060051112 364.93812284667206 1.9266155833610372
25.528764615004526 372.17003731685696 1.9564125900303748
25.53399216995794 372.30249289471016 1.9614908534245963
25.539219724911355 369.6817177409295 1.9672914009766098
25.54444727986477 366.64743683204364 1.9632060446305024
25.549674834818184 369.9644963634245 1.9886463476710081
25.5549023897716 373.433252556434 2.0136828389477586
25.560129944725013 368.4501171241486 2.0165848404945916
25.565357499678427 365.4109781205871 2.016478068771835
25.57058505463184 358.65435948983344 2.001902287657642
25.575812609585256 364.9560990763868 2.0312474246999943
25.58104016453867 365.4143288473283 2.04622281991492
25.586267719492085 368.5175778726101 2.067397980492595
25.5914952744455 362.9961295635609 2.0558796106649293
25.596722829398914 361.0250628692555 2.0631249479259774
25.601950384352328 355.04001300453194 2.0543132395580614
25.607177939305743 351.8364745813216 2.0612607504226306
25.612405494259157 346.8628421604626 2.055931147153725
25.61763304921257 347.40162288509583 2.072967032648747
25.622860604165986 354.4317448480337 2.1049810345782327
25.6280881591194 354.65745590915816 2.1237067575160964
25.633315714072815 355.19409949216396 2.146376197536048
25.63854326902623 340.79128946995513 2.1219300147015314
25.643770823979644 339.76385787741725 2.137004274774213
25.648998378933058 333.440012540918 2.1217025110854726
25.654225933886472 331.6266380704784 2.128857675054864
25.659453488839887 327.67118590978527 2.125332510732491
25.6646810437933 331.0832918064757 2.158938893195633
25.669908598746716 331.42747673737523 2.175649362385473
25.67513615370013 322.3204610195749 2.1614342310688572
25.680363708653545 319.21145158127683 2.1598844305477374
25.68559126360696 332.41476894449863 2.2203383554244307
25.690818818560373 352.0703346294203 2.301775560765624
25.696046373513788 359.0611746950649 2.3454043123896664
25.701273928467202 341.1044749942224 2.304013305828885
25.706501483420617 329.4974974748938 2.283567253230335
25.71172903837403 324.951112721692 2.286543015365224
25.716956593327446 338.9226663494453 2.3471239165632087
25.72218414828086 335.0713707389528 2.353451509824536
25.727411703234274 333.04008639788265 2.3666957383202263
25.73263925818769 324.3592682849461 2.365448538563795
25.737866813141103 327.5287202950234 2.3943430920881306
25.743094368094518 336.98923215203246 2.454497732891501
25.748321923047932 336.8472073946522 2.47102639619651
25.753549478001347 337.45503305442827 2.4987429527621914
25.75877703295476 337.95237833784415 2.5207866198150435
25.764004587908175 338.1132949231462 2.5459071492464855
25.76923214286159 333.82753870666164 2.5558034163364565
25.774459697815004 328.79060447418703 2.5506247872957264
25.77968725276842 326.57686866719376 2.565773536343209
25.784914807721833 324.80723437020185 2.5774407147569987
25.790142362675248 332.3539867218053 2.639496459488958
25.795369917628662 333.58795553095615 2.666143471504959
25.800597472582076 345.2406001057181 2.7503234630464037
25.80582502753549 346.457442710428 2.7865245317788023
25.811052582488905 345.659799039206 2.818672625446999
25.81628013744232 347.7910150945487 2.8554467057007225
25.821507692395734 345.42831215975724 2.871691702275059
25.82673524734915 353.783577814782 2.942349961257536
25.831962802302563 352.01343822497034 2.9670627328936354
25.837190357255977 359.7073345387234 3.0424916999619325
25.84241791220939 347.1257755396385 3.023753471625652
25.847645467162806 345.7318850453395 3.085587755455948
25.85287302211622 334.7163620866902 3.0719679685918284
25.858100577069635 343.4047389985841 3.161372152287196
25.86332813202305 342.9406268403896 3.172837981526076
25.868555686976464 353.9747302460898 3.2738974645758256
25.87378324192988 344.3788182337704 3.2768971485272007
25.879010796883293 346.2982210600532 3.352547586157807
25.884238351836707 351.6281687806098 3.432426272952343
25.88946590679012 350.28940854386985 3.478580806126147
25.894693461743536 355.7182070658553 3.5547540520618615
25.89992101669695 341.52188416625734 3.5366571217826426
25.905148571650365 333.9321646986491 3.570422335177971
25.91037612660378 340.2890084218891 3.662200510465583
25.915603681557194 340.6409718950443 3.7463023386565366
25.920831236510608 341.5472207429008 3.8169533782372898
25.926058791464023 333.5997171455651 3.8634401904392064
25.931286346417437 340.01082149676535 3.9944873361764626
25.93651390137085 335.9154298857974 4.086503784026087
25.941741456324266 333.7652850400769 4.166019458892151
25.94696901127768 330.22184159704153 4.253135916887894
25.952196566231095 341.6596448708291 4.449894148591596
25.95742412118451 356.87651395892624 4.669415645953813
25.962651676137924 362.2562256423481 4.803872110266035
25.967879231091338 370.52511695685274 4.904218328155047
25.973106786044752 384.50427139157046 5.0771426101744295
25.978334340998167 371.312223127726 5.067000984103911
25.98356189595158 360.3424716457475 5.087129220854674
25.988789450904996 344.14908705747024 5.042336721558373
25.99401700585841 347.39331442061604 5.1803656333695605
25.999244560811825 350.86273408507634 5.274760020751687
26.00447211576524 375.40145567416397 5.600899160680745
26.009699670718653 372.0432332078313 5.654401398514947
26.014927225672068 366.97962075428245 5.76547403362135
26.020154780625482 347.64840558500237 5.710641827818088
26.025382335578897 323.47193380600396 5.6542433512859915
26.03060989053231 319.02367652012254 5.739198498741224
26.035837445485726 311.4810198195822 5.819636449518872
26.04106500043914 335.23672786421076 6.203266507851042
26.046292555392554 345.2553777850901 6.4585200486520264
26.05152011034597 344.4518001153938 6.671261577430508
26.056747665299383 306.3711531116706 6.45254323997164
26.061975220252798 307.44972017138485 6.739768761234675
26.067202775206212 311.14011891299225 6.950204000193729
26.072430330159627 332.29664083588625 7.570172363521162
26.07765788511304 331.0492683736033 7.777787909765594
26.082885440066455 346.3394163831004 8.422397330838924
26.08811299501987 380.89974177493207 9.19571365245723
26.093340549973284 370.8721999715999 9.66788207441638
26.0985681049267 383.6610345707316 10.551340604490877
26.103795659880113 339.3242965256096 11.133578048876425
26.109023214833528 315.3432138810581 11.825873361759154
26.114250769786942 283.7194109829035 12.322092217795577
26.119478324740356 273.82354439592694 13.050556849593919
26.12470587969377 327.7130660063746 16.311071820901926
26.129933434647185 318.8083076904737 22.239535582532078
26.1351609896006 281.2674816678369 29.549699867713404
