# Supplementary material for: Unraveling metal effects on CO2 uptake in pyrene-based metal-organic frameworks
Source: Nat Commun. 2025 Feb 11;16:1516. doi: 10.1038/s41467-025-56296-w (PMC11814143; doi:10.1038/s41467-025-56296-w)
Supplement: Supplementary file 3 — Source Data [file 41467_2025_56296_MOESM3_ESM.zip › SourceCode/SuppInf/FigureS5_Ga-TBAPy_InSitu_VariableT_PXRD/Data/GaTBAPy_0019p.dat]

0.002613777476707968 43.91394156166004 7.847841906827053
0.007841332430123905 42.73444743976539 8.467260784238789
0.01306888738353984 34.602636148728834 5.377869912545491
0.018296442336955775 24.729537063188477 3.672709873187845
0.02352399729037171 17.034428925817853 2.8354145196103975
0.028751552243787646 16.305806675424638 2.549551069678806
0.03397910719720358 15.769498283170229 2.125880646730484
0.03920666215061952 19.05225817780071 2.1498858267094243
0.04443421710403546 20.548099624786506 2.0103497746113277
0.0496617720574514 21.459606123377714 2.0153795172044626
0.054889327010867336 22.421241019737003 2.2100516772397665
0.060116881964283275 20.48650367205834 2.160853405457926
0.06534443691769921 19.828942802922043 2.0070943428731347
0.07057199187111515 19.09114963274857 1.8993854098816894
0.07579954682453109 18.8088664945442 1.7060443346264398
0.08102710177794703 18.71057621422162 1.7304439824984559
0.08625465673136297 15.471606788778937 1.5824841928171127
0.09148221168477891 14.343485514681392 1.3527615437351395
0.09670976663819485 13.828369535343796 1.2609359985956399
0.10193732159161079 14.707275380115103 1.2632723876002223
0.10716487654502672 16.565095555254327 1.279754401463924
0.11239243149844266 16.532705093325642 1.2372067069522188
0.1176199864518586 18.08017154517483 1.2831005231569006
0.12284754140527454 19.104801289117546 1.2474728387329623
0.12807509635869047 20.043157584518333 1.2805907559374403
0.1333026513121064 21.321503304742787 1.3630839065949116
0.13853020626552232 20.300120650370456 1.3160002276751086
0.14375776121893824 19.515007790171396 1.3006261004833581
0.14898531617235417 17.84899251975663 1.2454423823458625
0.1542128711257701 17.05541735142357 1.1571896442679412
0.15944042607918602 16.427263580760187 1.1220335739281488
0.16466798103260194 16.49539966694691 1.0969844859945694
0.16989553598601786 16.911544013359023 1.0535165192451679
0.1751230909394338 16.376579478202025 0.9759420376494478
0.18035064589284971 16.67197940996998 0.9584234137785996
0.18557820084626564 17.713539499205815 0.9585786644094401
0.19080575579968156 17.92813533112939 0.9738437407906089
0.1960333107530975 19.685590982020702 0.995181112613535
0.20126086570651341 19.231842513436842 0.9692725785476175
0.20648842065992934 20.015035688933636 0.9868357400732022
0.21171597561334526 21.604056107971875 1.0297162891314902
0.2169435305667612 21.260357054415884 1.0092788177099814
0.22217108552017711 20.890852250812557 0.9972543455785453
0.22739864047359304 20.044431001821714 1.0077445195896255
0.23262619542700896 18.17343029435524 0.9422936500741171
0.2378537503804249 18.568187330042722 0.9580413703443595
0.2430813053338408 18.557184427402287 0.9591144090586986
0.24830886028725674 16.95665087102284 0.880613167850423
0.25353641524067266 15.970849150012059 0.8392586252803913
0.2587639701940886 14.743653877127445 0.791150607034173
0.2639915251475045 15.390266563808916 0.787461406153288
0.26921908010092044 17.007017777459954 0.8169704955279674
0.27444663505433636 16.908197356919803 0.7962942943850535
0.2796741900077523 16.624165560596946 0.7823493815572705
0.2849017449611682 16.37663412603612 0.7757908969164298
0.29012929991458414 16.180113956691176 0.7664502189708579
0.29535685486800006 16.569461618158225 0.7899417692141538
0.300584409821416 17.319008238193824 0.8149918797853402
0.3058119647748319 17.373525082469463 0.7994100923648588
0.31103951972824784 18.05680147121947 0.8227244726550332
0.31626707468166376 19.246033289381668 0.8342919827465267
0.3214946296350797 19.289834666890275 0.8232927172451315
0.3267221845884956 19.092660931740486 0.8307942344448785
0.33194973954191154 19.72002097208015 0.8650173933735721
0.33717729449532746 19.614321202946414 0.8718435554620197
0.3424048494487434 19.787444107066243 0.8824761674387327
0.3476324044021593 20.383551476174627 0.8869466474445683
0.35285995935557524 20.06979388941157 0.8625925681621858
0.35808751430899116 19.619953087699034 0.8141303406749049
0.3633150692624071 19.288476146717468 0.7932586016987925
0.368542624215823 18.74519457767839 0.7731540359947698
0.37377017916923894 19.05557771026922 0.7896227662737636
0.37899773412265486 19.36903763657551 0.8312811940229928
0.3842252890760708 19.689411862504034 0.8814385075812599
0.3894528440294867 19.981653501304876 0.8922303317234933
0.39468039898290264 20.549186668201415 0.9018797116128123
0.39990795393631856 19.760370905540388 0.834683600012793
0.4051355088897345 20.57032521077308 0.8308798837892011
0.4103630638431504 21.56477452174209 0.8427693929877877
0.41559061879656634 21.41580500494365 0.8486330888951065
0.42081817374998226 21.21207229745594 0.8650157019412805
0.4260457287033982 19.2479621059779 0.8514157053750206
0.4312732836568141 18.83097019185293 0.8415384886732586
0.43650083861023004 18.352991761957057 0.8290158655755978
0.44172839356364596 18.025627506364877 0.8112787555173105
0.4469559485170619 19.566212222913798 0.8219812603278946
0.4521835034704778 19.351507941081476 0.8265835628796894
0.45741105842389373 20.435610020310314 0.8692982516524091
0.46263861337730966 19.70124148274743 0.8540556243105786
0.4678661683307256 19.7054720664517 0.8705018884646704
0.4730937232841415 21.019483036754455 0.8885152350593648
0.47832127823755743 21.234934053293497 0.8705274192668
0.48354883319097336 21.215724860535833 0.8376069526014387
0.4887763881443893 21.769646637218074 0.8337106546990496
0.4940039430978052 20.992315792433104 0.7784808491027878
0.49923149805122113 21.025920966668114 0.7659831834076588
0.5044590530046371 20.41384447031433 0.7897060720243111
0.5096866079580531 20.488248954841293 0.7897550861638906
0.5149141629114691 20.275600436351258 0.804953572022216
0.5201417178648851 19.38208200173247 0.7686507724904785
0.525369272818301 18.79222825561736 0.7369015550973408
0.530596827771717 18.526348810947326 0.7272952336679724
0.535824382725133 18.884927142691428 0.7294406029457878
0.541051937678549 19.651719224365078 0.7492952051241124
0.546279492631965 19.179705726226537 0.7502838882948389
0.5515070475853809 19.120689039764137 0.7387445141721211
0.5567346025387969 18.89421524478633 0.7264433654098197
0.5619621574922129 19.12264311344619 0.7291692421290772
0.5671897124456289 19.859459577394343 0.7430068320669918
0.5724172673990449 19.910340795410214 0.748837568241957
0.5776448223524608 20.094947441645335 0.7260341891983243
0.5828723773058768 20.633619789417267 0.7322251558635964
0.5880999322592928 21.124717208329518 0.7385685489344711
0.5933274872127088 22.229696140346032 0.7719904108441704
0.5985550421661248 21.917817804680574 0.7909387826873437
0.6037825971195407 22.154113703838007 0.7908546880488881
0.6090101520729567 21.160315394000374 0.7660483102782709
0.6142377070263727 21.30670178660376 0.7516441681404677
0.6194652619797887 22.040417910553927 0.7549786290174929
0.6246928169332047 21.37616488409569 0.7487169857266067
0.6299203718866206 21.191936022341135 0.7414818522525608
0.6351479268400366 20.73340570545109 0.7272023448809831
0.6403754817934526 21.357121783161958 0.739360474673728
0.6456030367468686 21.798274761086862 0.7454246252310339
0.6508305917002846 21.430693043497826 0.729018354179993
0.6560581466537005 21.8373181276581 0.7290804514441337
0.6612857016071165 20.3492117074215 0.6927964156267126
0.6665132565605325 19.479060206344187 0.6748784965462751
0.6717408115139485 19.487637485642217 0.6812720608133555
0.6769683664673645 20.196297822937797 0.696223283070341
0.6821959214207804 21.394512203597692 0.7319080928945095
0.6874234763741964 22.399053971614077 0.7650660383959068
0.6926510313276124 22.514458612347248 0.7382168005548227
0.6978785862810284 22.37076219516865 0.720540688532517
0.7031061412344444 21.46058097443764 0.6917749514956598
0.7083336961878604 20.796205988286957 0.683753727645197
0.7135612511412763 20.327457939153128 0.6795866310531523
0.7187888060946923 20.802989586560273 0.6975078501639267
0.7240163610481083 21.907604667444055 0.7146215156917054
0.7292439160015243 23.58827768905816 0.7412942487391285
0.7344714709549403 24.86851511687851 0.7562886270186308
0.7396990259083562 26.292767038960157 0.7769361343239976
0.7449265808617722 26.39819006755767 0.7899641378913447
0.7501541358151882 26.84418018837351 0.8057126347257721
0.7553816907686042 27.199283369261323 0.82035149842151
0.7606092457220202 26.004867621149504 0.7708007081024344
0.7658368006754361 27.67361945619427 0.7890978135126993
0.7710643556288521 28.494677172295372 0.7726387663925776
0.7762919105822681 28.826466978105408 0.7627847681952497
0.7815194655356841 29.07380365320651 0.7674659481143634
0.7867470204891001 29.810133187288343 0.790158269325009
0.791974575442516 30.042882750441464 0.8180405116036154
0.797202130395932 31.57311611295668 0.8469178108218209
0.802429685349348 35.46224431348306 0.9040122746367178
0.807657240302764 36.68412541296177 0.9106032659678979
0.81288479525618 38.99105072898045 0.9374463538050071
0.8181123502095959 42.38838648753544 1.0034469888265392
0.8233399051630119 41.077533521163566 0.9830643070823852
0.8285674601164279 42.84871729135984 1.0048845746832082
0.8337950150698439 44.45374961276947 1.022812334898933
0.8390225700232599 48.855492169419094 1.0770194907054444
0.8442501249766758 54.78106156448417 1.1466717625208072
0.8494776799300918 58.13178406066398 1.1769811704315198
0.8547052348835078 59.45384943872903 1.1880091164108517
0.8599327898369238 61.02171311115199 1.184761627409873
0.8651603447903398 60.693235241144414 1.1689101671907396
0.8703878997437557 64.14316182125481 1.2103121692777563
0.8756154546971717 68.77992504670199 1.2642270903004533
0.8808430096505877 69.98136453942578 1.2861514595767407
0.8860705646040037 74.59896484946685 1.318917943935682
0.8912981195574197 74.31697551298409 1.3111119730247984
0.8965256745108356 76.27459627971939 1.321833474924577
0.9017532294642516 79.24423438038906 1.3747924757156267
0.9069807844176676 79.32655638414106 1.3890054775552092
0.9122083393710836 80.01483724824284 1.395417248216874
0.9174358943244996 80.13080843604449 1.3849417494336111
0.9226634492779155 83.77855784245635 1.3903552487378579
0.9278910042313315 85.81052590919155 1.4039022314472054
0.9331185591847475 89.21116356102975 1.419107721646079
0.9383461141381635 91.60063298345602 1.4279796160762763
0.9435736690915795 89.30212056795894 1.414604364083389
0.9488012240449955 90.2653864895101 1.3967172350270494
0.9540287789984114 90.56848726011334 1.3963836036163029
0.9592563339518274 94.95526448398728 1.435025271123729
0.9644838889052434 98.47855177490742 1.4828464524011769
0.9697114438586594 107.55705814277721 1.5685744172640803
0.9749389988120754 110.79175052764552 1.5846953007494442
0.9801665537654913 109.67174044113997 1.5542517124249193
0.9853941087189073 110.5032890921828 1.5375291133771714
0.9906216636723233 111.40413430475834 1.5302024139422952
0.9958492186257393 112.34257525046931 1.5351343843361522
1.0010767735791553 112.01907707281734 1.534172235371565
1.0063043285325712 115.15401327334067 1.5666308176402224
1.0115318834859872 113.59541346655654 1.5618654224346147
1.0167594384394032 114.02349702936472 1.5560988328028997
1.0219869933928192 122.03186344843839 1.6127315788075514
1.0272145483462352 123.11588197879466 1.6335983584906406
1.0324421032996511 126.2367921658301 1.64232222598658
1.0376696582530671 127.47822427335832 1.6376801937606056
1.042897213206483 128.33632893497065 1.6542209796692826
1.048124768159899 125.87071949612248 1.6285495429353336
1.053352323113315 128.76802050517824 1.6603719543140856
1.058579878066731 130.64025020010575 1.668036103115016
1.063807433020147 125.881815640189 1.6022936438385031
1.069034987973563 126.9599821257447 1.583705848976697
1.074262542926979 123.99690185076945 1.5467170147176434
1.079490097880395 129.62998918862118 1.5839137542552215
1.084717652833811 133.48646986296598 1.6382015634363392
1.089945207787227 133.91688368027144 1.6823617987357347
1.095172762740643 130.725414992613 1.6583014274019843
1.1004003176940589 124.68053359405097 1.5989029648050634
1.1056278726474749 129.5178515774113 1.6066586906622093
1.1108554276008908 136.3191440350609 1.6403118146927564
1.1160829825543068 139.2878032485803 1.643879060805036
1.1213105375077228 147.4969602088318 1.7089358341781031
1.1265380924611388 151.94774840473184 1.7352489775575843
1.1317656474145548 152.60141918739976 1.7326391733074136
1.1369932023679707 152.71723215560067 1.7307910495357743
1.1422207573213867 155.3562468270869 1.7746879750667992
1.1474483122748027 156.0557049858933 1.790158215345375
1.1526758672282187 160.728648960279 1.8227775443693097
1.1579034221816347 163.98366760194588 1.828309112354704
1.1631309771350506 163.6140242498761 1.8142446221984745
1.1683585320884666 164.38329113906684 1.7726104705524386
1.1735860870418826 163.5317740539931 1.7636315537123932
1.1788136419952986 165.87259676951774 1.7709848870298575
1.1840411969487146 156.1555728671433 1.67401289829484
1.1892687519021305 152.866544919046 1.6690271005049528
1.1944963068555465 152.43168085145456 1.6667118893691135
1.1997238618089625 150.45300671407767 1.6536318497845721
1.2049514167623785 156.2838329499674 1.722276638018375
1.2101789717157945 161.89611184165244 1.762885885140394
1.2154065266692105 162.0104275916801 1.7431824514518697
1.2206340816226264 165.92773145415265 1.7504734859865747
1.2258616365760424 164.83839735306609 1.735727470915288
1.2310891915294584 167.94075659107034 1.7445126959236135
1.2363167464828744 168.6112233638464 1.7464932403404896
1.2415443014362904 165.1434154121919 1.7353931269725376
1.2467718563897063 159.17661582547595 1.6985360276045833
1.2519994113431223 159.39753531552896 1.7174701556513319
1.2572269662965383 162.15188947970756 1.7239396058638363
1.2624545212499543 164.9518521465334 1.7082800759967782
1.2676820762033703 169.70533942561832 1.737857170482263
1.2729096311567862 172.6901121349795 1.771093537896036
1.2781371861102022 166.483251078702 1.738515226760996
1.2833647410636182 166.10233473964678 1.743872832473662
1.2885922960170342 163.09430674333166 1.7035935257599166
1.2938198509704502 167.46435921296444 1.7161565081594385
1.2990474059238661 169.08593686099252 1.7237960245676933
1.3042749608772821 176.92224407807325 1.7838165604442195
1.309502515830698 176.7783303566627 1.8005104162298329
1.314730070784114 178.70427920678011 1.8248028620784704
1.31995762573753 185.9728143204769 1.8656846780841156
1.325185180690946 181.22094197886827 1.8184346208975017
1.330412735644362 182.21454904100122 1.8067959960597726
1.335640290597778 173.5232490021325 1.7308382043499775
1.340867845551194 172.44587894706564 1.716143236507713
1.34609540050461 178.79330162552336 1.7612125571504935
1.351322955458026 183.23188238906158 1.7944529662853925
1.356550510411442 181.33574248188467 1.7753511435825786
1.361778065364858 176.86317509800082 1.740458743421927
1.3670056203182739 172.35324071885876 1.7041323249802343
1.3722331752716899 171.79723417965894 1.6989954594508243
1.3774607302251058 179.9000706145407 1.761380093886817
1.3826882851785218 190.41150484093052 1.8323961207975608
1.3879158401319378 196.62640975395672 1.8535975187733122
1.3931433950853538 195.00497548761928 1.8353200471720907
1.3983709500387698 189.39374287704644 1.7882454118337863
1.4035985049921857 182.40824284080634 1.7429898818241158
1.4088260599456017 180.83714020220174 1.752188067416433
1.4140536148990177 180.42221996657392 1.772544377008229
1.4192811698524337 185.38707504800865 1.820464043549872
1.4245087248058497 188.4005238286244 1.8137214618926492
1.4297362797592656 193.84697686582504 1.82397607524165
1.4349638347126816 192.0816543167044 1.8035853226955567
1.4401913896660976 190.8521751396563 1.7915405133755484
1.4454189446195136 190.36075661242396 1.7932338211645955
1.4506464995729296 188.2098277637278 1.784462259061367
1.4558740545263456 189.35174831620512 1.7839913360986668
1.4611016094797615 182.47288931617612 1.73635157306291
1.4663291644331775 177.8962959198106 1.7116821390343013
1.4715567193865935 181.62905497084878 1.7357976217426987
1.4767842743400095 184.91306197585885 1.7410616948385351
1.4820118292934255 187.90799651343826 1.7602573848049947
1.4872393842468414 187.95375024793356 1.7657203203350036
1.4924669392002574 186.0039866044515 1.7601633442085387
1.4976944941536734 185.71847430182862 1.7472263421399032
1.5029220491070894 184.46031887807476 1.7244825591611894
1.5081496040605054 189.3515815171637 1.7444184081312823
1.5133771590139213 187.42219442043626 1.7480170277758837
1.5186047139673373 188.6004569131109 1.7496895370568175
1.5238322689207533 194.61553563400815 1.780077611614272
1.5290598238741693 202.5105328288782 1.8119436091308567
1.5342873788275853 206.45249128981803 1.8223925993559167
1.5395149337810012 198.2008455171585 1.7918081253553138
1.5447424887344172 200.16991354892 1.8080250861674496
1.5499700436878332 210.2965959108224 1.8709268833513635
1.5551975986412492 219.92165425917509 1.9141061383570157
1.5604251535946652 219.33127890670744 1.9137685186856725
1.5656527085480811 212.16497278558316 1.8698814742977943
1.5708802635014971 211.26262807726232 1.8502523963399524
1.576107818454913 209.14731660999306 1.8450390068549054
1.581335373408329 213.07418599955912 1.8622257602562868
1.586562928361745 213.965079843419 1.8572331954145505
1.591790483315161 212.0084539748974 1.8475718715292686
1.597018038268577 209.68320549193928 1.818879698522312
1.602245593221993 207.09994877259248 1.7999449422445721
1.607473148175409 209.44094433464124 1.8137469217285267
1.612700703128825 212.9653039946462 1.8302316354004446
1.617928258082241 221.90357147053012 1.8766104113068307
1.623155813035657 229.66031628617148 1.9202555925478626
1.628383367989073 233.85800709264126 1.9366000848578786
1.6336109229424889 235.7053270989624 1.9218866410219646
1.6388384778959049 236.7053768475868 1.9050260488003778
1.6440660328493208 239.76552322738212 1.9200852949910125
1.6492935878027368 248.71517501062783 1.9550656711783079
1.6545211427561528 249.5722433685568 1.9568887845020906
1.6597486977095688 253.63145622692687 1.9746377593943856
1.6649762526629848 257.56911495579266 1.9687156970520563
1.6702038076164007 260.5205919480771 1.9573299741199195
1.6754313625698167 263.8951066831882 1.948802389514658
1.6806589175232327 263.5361594132943 1.950197662525333
1.6858864724766487 266.03872333348295 1.9786323471073008
1.6911140274300647 268.22909048054004 1.9829204781166863
1.6963415823834807 265.8198339896144 1.9525834008703897
1.7015691373368966 257.33177562036235 1.9061895316349569
1.7067966922903126 260.3251055955177 1.8971736653471716
1.7120242472437286 261.4089585099554 1.9086811686993383
1.7172518021971446 258.3262130926981 1.8924545046111323
1.7224793571505606 265.1140300968721 1.9129294274562654
1.7277069121039765 271.13917812210474 1.9336776692412825
1.7329344670573925 284.1539096409402 1.9862719303778962
1.7381620220108085 289.658868243526 2.005809417010662
1.7433895769642245 291.4533349778743 2.008552600496986
1.7486171319176405 289.7428975676704 1.9967603967265801
1.7538446868710564 299.50126355424936 2.0267378452972027
1.7590722418244724 305.7249497262485 2.043516478497558
1.7642997967778884 311.7302159476652 2.087873682083246
1.7695273517313044 313.4307739145034 2.0756051312400725
1.7747549066847204 310.4340900246272 2.056235981654114
1.7799824616381363 316.05262503455543 2.0900536713479783
1.7852100165915523 319.20454071966924 2.0701196011899046
1.7904375715449683 317.1280369448915 2.0473971368616426
1.7956651264983843 304.77258327357464 1.9722589168722984
1.8008926814518003 296.9138936239726 1.9030572885930768
1.8061202364052162 293.609309360468 1.8862924399887502
1.8113477913586322 295.4715113066733 1.8908547093997585
1.8165753463120482 297.57372418102693 1.8884524145315928
1.8218029012654642 305.8088660475281 1.9283477327922
1.8270304562188802 305.6533444112626 1.924720815928732
1.8322580111722961 315.2615765351772 1.956338400366084
1.8374855661257121 322.10862040390873 1.980420970507619
1.842713121079128 327.4181063910251 1.9831215402398767
1.847940676032544 329.6397581888126 1.960947835802935
1.85316823098596 330.92638297211954 1.9585473590029836
1.858395785939376 327.7442264552876 1.931102542456752
1.863623340892792 329.48082831088516 1.9359554164362096
1.868850895846208 328.18529921520144 1.9428875866785063
1.874078450799624 318.382822329328 1.893088579958419
1.87930600575304 319.60501613282514 1.9090590538241763
1.884533560706456 314.677939211148 1.8714681038386534
1.889761115659872 316.67577107517326 1.862991153981551
1.894988670613288 319.95554184681777 1.865917206835115
1.9002162255667039 317.0002075253923 1.8383569822544659
1.9054437805201199 311.1967367031964 1.8126046455530074
1.9106713354735358 303.13499014293296 1.768149709991649
1.9158988904269518 305.4043062260609 1.775737908989578
1.9211264453803678 312.11448472343864 1.8027382892239592
1.9263540003337838 316.4721476352546 1.81918344595188
1.9315815552871998 312.5298851801477 1.7946804264663914
1.9368091102406157 306.4417854327479 1.7418627240353837
1.9420366651940317 304.38420926903734 1.7122668262228353
1.9472642201474477 307.0419448331952 1.7198009519422095
1.9524917751008637 305.83862443198376 1.713727964012143
1.9577193300542797 303.10985395148987 1.6975828626012952
1.9629468850076957 296.11342712232147 1.6655820739053162
1.9681744399611116 297.08077968021905 1.6454500984925944
1.9734019949145276 297.13396553746367 1.6397385555775654
1.9786295498679436 297.4740824418844 1.6423800106598474
1.9838571048213596 302.3275495626583 1.6536552935576545
1.9890846597747756 298.2337448393914 1.642177299018485
1.9943122147281915 296.8247818110434 1.63052917249573
1.9995397696816075 293.0386711210239 1.6040871943368409
2.0047673246350235 289.3707841626479 1.5759311773952889
2.0099948795884393 282.6989224850514 1.5454610848260892
2.015222434541855 284.6540825579315 1.5468558563451942
2.0204499894952708 285.15938826068583 1.5523556708191244
2.0256775444486865 284.5336447759657 1.5510735436986591
2.0309050994021023 279.1748203293467 1.5183020081962764
2.036132654355518 279.84238781874086 1.520238586478592
2.041360209308934 276.22752140562267 1.5001909154587147
2.0465877642623496 280.02710489954717 1.510388111542975
2.0518153192157653 280.0763025648738 1.5146910166971201
2.057042874169181 272.1414779460065 1.4782271023195752
2.062270429122597 273.69926706778284 1.488839173611516
2.0674979840760126 269.3076521252737 1.4645022989623695
2.0727255390294284 275.1308566989341 1.5028748115774937
2.077953093982844 278.21841593443753 1.5124338670879138
2.08318064893626 276.70844822291656 1.5213181526006536
2.0884082038896756 273.63142581557577 1.5130232421208498
2.0936357588430914 267.90041518278474 1.4731814718726897
2.098863313796507 270.13373219371715 1.483420056458232
2.104090868749923 274.93238199800953 1.4987573598259405
2.1093184237033387 273.35605557166804 1.4839606964686385
2.1145459786567544 274.1127218592949 1.4921516909021262
2.11977353361017 264.95822876769455 1.4519735669672225
2.125001088563586 271.913975538182 1.481299021265014
2.1302286435170017 274.00793929154867 1.4956493468907786
2.1354561984704175 280.2154996950984 1.5205474853915413
2.140683753423833 283.4081798057116 1.5414818460278537
2.145911308377249 277.02781135677 1.5088251803478312
2.1511388633306647 270.01348698180226 1.488058032250998
2.1563664182840805 271.04036613454167 1.483552204997761
2.1615939732374962 272.20017078144645 1.4820546292671248
2.166821528190912 273.28783110492714 1.4940512616834414
2.1720490831443278 279.87026086610257 1.508474301046886
2.1772766380977435 273.89314232621587 1.4929734946377062
2.1825041930511593 270.16252772657407 1.4866988219821045
2.187731748004575 275.08422813682415 1.4965689515125227
2.192959302957991 278.73012060997877 1.5097137586697027
2.1981868579114066 283.31614489779423 1.5181222493219497
2.2034144128648223 284.291473764609 1.5177169997824265
2.208641967818238 277.17489502947404 1.4912830178472734
2.213869522771654 273.12319291461813 1.4819661693488486
2.2190970777250696 267.4557603419484 1.465547409613351
2.2243246326784853 268.64570107165105 1.4769090694394182
2.229552187631901 272.53940091086247 1.4919794836197728
2.234779742585317 277.657922110816 1.511666867057697
2.2400072975387326 280.99505736227667 1.533098251724744
2.2452348524921484 283.8650227355816 1.5418643514175279
2.250462407445564 283.1644188409305 1.540083611743684
2.25568996239898 271.54117094660035 1.4838155470440428
2.2609175173523957 273.12913182684406 1.489840218247474
2.2661450723058114 273.32133459906896 1.495711938880774
2.271372627259227 268.12552946065347 1.481837440893125
2.276600182212643 269.9552377710799 1.4937113583939323
2.2818277371660587 270.2500731159883 1.475879174270747
2.2870552921194744 268.8572413559906 1.4566579197480283
2.29228284707289 270.0608218209744 1.4570281383028125
2.297510402026306 271.1343447993069 1.4639953695871801
2.3027379569797217 269.9511631161489 1.4558605598766718
2.3079655119331375 271.5370601052098 1.4632661059045147
2.3131930668865532 274.0210766816486 1.4721282906229831
2.318420621839969 274.63385529995264 1.4771858128449444
2.3236481767933848 277.35411333562996 1.493842046843925
2.3288757317468005 273.31130365994983 1.4779175205759367
2.3341032867002163 267.2712627478034 1.449497400097264
2.339330841653632 267.41797069141114 1.4340218731215224
2.344558396607048 264.33192472993625 1.4206710066199086
2.3497859515604635 266.1451259103023 1.423831477893995
2.3550135065138793 268.67406434513714 1.4344630738425972
2.360241061467295 269.2130222338368 1.4482935844515843
2.365468616420711 262.4518371458134 1.4183160813958016
2.3706961713741266 266.8756221791587 1.4226507783014264
2.3759237263275423 267.6631837228364 1.4204925327801292
2.381151281280958 267.8268850631657 1.4143908115202335
2.386378836234374 270.7636585054795 1.4288268010636374
2.3916063911877896 268.51385147085176 1.4172114677999832
2.3968339461412054 263.8678963493296 1.4092278197848935
2.402061501094621 259.12209019647725 1.3935963305756223
2.407289056048037 258.91673497360966 1.4024785263737884
2.4125166110014526 257.6707586675657 1.404792091759487
2.4177441659548684 259.84374857207143 1.3994409062540256
2.422971720908284 258.6630074204862 1.3835628938312003
2.4281992758617 263.70765536543524 1.404599517781898
2.4334268308151157 270.3803323134231 1.421618416096145
2.4386543857685314 279.73150974352046 1.4542573596702688
2.443881940721947 278.73797624158397 1.440594629235069
2.449109495675363 278.41979295422783 1.4308622045678066
2.4543370506287787 284.27347429635984 1.45217286611418
2.4595646055821945 288.4471374590807 1.4412011532136233
2.4647921605356102 303.27399431424465 1.4609893906744207
2.470019715489026 308.398755123743 1.4332549303792115
2.4752472704424417 331.28770769325087 1.4459364650539
2.4804748253958575 390.12552680770085 1.5411861299225553
2.4857023803492733 495.83696147699635 1.6956707780774736
2.490929935302689 707.0504315701062 1.995660461554252
2.496157490256105 1110.2510102443628 2.482644653345095
2.5013850452095205 1720.557516501962 3.0809249167089177
2.5066126001629363 2459.8455113975706 3.6736107582990436
2.511840155116352 3224.6921856106087 4.204071148529456
2.517067710069768 3894.20451878601 4.638030079618465
2.5222952650231836 4299.8822354882395 4.886030023961228
2.5275228199765993 4463.618015960201 4.974807016814922
2.532750374930015 4379.377630187619 4.887543084110779
2.537977929883431 4345.409184535536 4.849632825264357
2.5432054848368466 4420.730198473482 4.886505171558507
2.5484330397902624 4689.785426043179 5.041287059634738
2.553660594743678 5129.304602673812 5.274859799713036
2.558888149697094 5700.674482594789 5.558995205029783
2.5641157046505096 6280.430428973739 5.818977711710674
2.5693432596039254 6667.6896324799245 5.974686830483413
2.574570814557341 6723.560334304391 5.995350830161526
2.579798369510757 6345.524737332467 5.817292679277337
2.5850259244641727 5547.047258439777 5.434203720266143
2.5902534794175884 4498.681975768639 4.894854101836754
2.595481034371004 3415.0386100545097 4.2679216975916585
2.60070858932442 2449.039749159286 3.621725697695215
2.6059361442778357 1676.0477035340828 2.996019446880268
2.6111636992312515 1134.4233506656676 2.471799459617209
2.6163912541846672 805.6945086746184 2.0904175289042533
2.621618809138083 597.4791241584611 1.8181643929909221
2.6268463640914987 482.1264268908486 1.6416262716165197
2.6320739190449145 418.11764747713875 1.5432813223527881
2.6373014739983303 381.708263820638 1.4830596625898027
2.642529028951746 354.1779088990436 1.4312244439145527
2.6477565839051618 328.0707473250937 1.381600460346495
2.6529841388585775 314.9075581378895 1.3630943373811615
2.6582116938119933 301.15042730025465 1.343384226792277
2.663439248765409 302.73731512620594 1.367676686451546
2.668666803718825 301.20599874506075 1.377907209309991
2.6738943586722406 293.10383578401485 1.360418999082859
2.6791219136256563 292.1604666337045 1.3668247273849632
2.684349468579072 282.89007973089457 1.3378112534869113
2.689577023532488 281.76401626853607 1.336417711909714
2.6948045784859036 279.6896379853159 1.3259012307417233
2.7000321334393194 277.6494778191067 1.3202708738190343
2.705259688392735 279.55107458768146 1.3394556681611485
2.710487243346151 283.4755957614483 1.3633059612652496
2.7157147982995666 284.31814802433564 1.3812186281468772
2.7209423532529824 282.5178035003098 1.3861387287737228
2.726169908206398 277.36612303044893 1.3716965834528059
2.731397463159814 278.86428754004714 1.3856850634290319
2.7366250181132297 279.0958292716084 1.4009458131610832
2.7418525730666454 279.9178121792682 1.4116033238999355
2.747080128020061 281.4516309998907 1.426670169815252
2.752307682973477 277.9238624971928 1.4060930915496386
2.7575352379268927 276.9874292502468 1.406605214322462
2.7627627928803085 270.81997443867397 1.395970296030199
2.767990347833724 276.59805646979044 1.4208895974628393
2.77321790278714 277.4730113454393 1.4244249604426302
2.7784454577405557 277.0458333900448 1.4291216583837958
2.7836730126939715 280.67986101718066 1.4418708460004221
2.7889005676473873 277.6986144897825 1.4357064846927479
2.794128122600803 276.21779852251154 1.4324848129884873
2.7993556775542188 277.55540702079674 1.435129995910291
2.8045832325076345 280.29420510604984 1.4416369209243567
2.8098107874610503 287.25257164176327 1.4714120686159842
2.815038342414466 293.89901726108025 1.4963264471338509
2.820265897367882 293.6921577711339 1.4958757997412204
2.8254934523212976 295.53164976381424 1.5061187105142426
2.8307210072747133 294.0732559667208 1.5069227940378864
2.835948562228129 290.6764803334098 1.5026556316360276
2.841176117181545 279.68190288999807 1.466415776736768
2.8464036721349606 278.53662917312687 1.4614708456888799
2.8516312270883764 280.03139275805125 1.4594170639037167
2.856858782041792 280.01236340465687 1.449577817640992
2.862086336995208 284.0116563425507 1.4639389792558335
2.8673138919486236 277.7852183620626 1.4437516540408457
2.8725414469020394 279.468039616388 1.444545683449271
2.877769001855455 284.61089941322723 1.457465360014681
2.882996556808871 284.34158271987167 1.4603749829142303
2.8882241117622867 282.03269414021617 1.4566449802363335
2.8934516667157024 281.79621842832387 1.4613353995194236
2.898679221669118 285.57000265101476 1.4801036025593155
2.903906776622534 285.0077891293284 1.4765027790393472
2.9091343315759497 284.9704305233046 1.475842944109435
2.9143618865293655 286.5364912358793 1.4707146173730985
2.919589441482781 284.96572826676277 1.465260799564326
2.924816996436197 281.6126286382583 1.4507056645527312
2.9300445513896127 280.446967599001 1.44630961750493
2.9352721063430285 285.3116108784432 1.460514125805603
2.9404996612964442 292.03767484478817 1.487146755498363
2.94572721624986 297.2491694400084 1.5060107756096681
2.9509547712032758 299.37071307179934 1.5192737998716555
2.9561823261566915 291.7911833189092 1.4997815749626726
2.9614098811101073 282.0174804343974 1.4517303008072637
2.966637436063523 275.3552145248946 1.4213319088905076
2.971864991016939 276.54044792251375 1.4195894495792918
2.9770925459703546 275.3787826653519 1.403809138904065
2.9823201009237703 277.42058164510047 1.4039051254712973
2.987547655877186 277.71573859805596 1.3909557034166162
2.992775210830602 280.3807454607902 1.3926008889759132
2.9980027657840176 280.3339939603449 1.381690281851081
3.0032303207374333 283.9309468825202 1.385327786230495
3.008457875690849 283.0124327791127 1.3769052172447938
3.013685430644265 286.76036533453606 1.3815753905705492
3.0189129855976806 289.50801329222065 1.3863944649436684
3.0241405405510964 290.1568814286936 1.3825918164720434
3.029368095504512 291.51124001001926 1.3782355297223483
3.034595650457928 290.83002635723653 1.3662762114452485
3.0398232054113437 297.25405425913783 1.3779382888017426
3.0450507603647594 299.1746740310362 1.3735911337245934
3.050278315318175 302.4809591369345 1.3782260319018806
3.055505870271591 302.6506256088432 1.3657508023540257
3.0607334252250067 305.436988508469 1.3608403550189372
3.0659609801784224 311.8501384737679 1.3711713476299494
3.071188535131838 313.4845856867671 1.368957472461679
3.076416090085254 315.7784979358519 1.3651023699133003
3.0816436450386697 320.73391614075956 1.361506760127195
3.0868711999920855 324.02365381429007 1.3510633852070002
3.0920987549455012 333.78161801442747 1.365069246993144
3.097326309898917 347.6041223505943 1.3871820288987557
3.1025538648523328 358.3555313971697 1.4000257889060639
3.1077814198057485 371.01053683792185 1.4176522498371762
3.1130089747591643 382.75645585929465 1.4248468364868612
3.11823652971258 402.2378963004019 1.4603664091081154
3.123464084665996 419.72686110987667 1.4893066664950745
3.1286916396194115 441.4615713873555 1.5209380214658095
3.1339191945728273 466.9170454798383 1.561428907367982
3.139146749526243 494.21421599150347 1.6003450515964723
3.144374304479659 528.0576365909915 1.647834407771677
3.1496018594330746 549.6720194130471 1.6742599814770711
3.1548294143864903 574.8618627054526 1.709455412148415
3.160056969339906 599.3409021490912 1.7408758727625517
3.165284524293322 619.7565020882447 1.7638618680967053
3.1705120792467376 653.786897912254 1.8071630024162944
3.1757396342001534 683.0795358965761 1.8449911906947534
3.180967189153569 704.6739982058873 1.8759677765442013
3.186194744106985 720.8556830030657 1.8970959857097165
3.1914222990604006 723.2683366133573 1.8968281553135273
3.1966498540138164 716.2111948340165 1.8848580667354413
3.201877408967232 701.5572248986724 1.8654285628819307
3.207104963920648 673.1924627285464 1.8210769837721605
3.2123325188740637 648.2231323644681 1.7919046716520046
3.2175600738274794 619.5679534470195 1.749367256859872
3.222787628780895 581.0419184949313 1.6937337410504416
3.228015183734311 546.6974101285206 1.6439004920605669
3.2332427386877267 513.2118717027819 1.5936260845751644
3.2384702936411425 482.2433149967344 1.544481119189602
3.2436978485945582 462.3855767964688 1.5145511370878162
3.248925403547974 444.6078462023358 1.488687298567951
3.2541529585013897 433.85113423221253 1.4723803671527327
3.2593805134548055 424.74052760891254 1.4555338167921488
3.2646080684082213 415.7419888799324 1.4345125551315783
3.269835623361637 417.83084975654214 1.433806792979816
3.275063178315053 423.89660191387514 1.4373393124773444
3.2802907332684685 441.3785698905006 1.4612655508552939
3.2855182882218843 463.7862245401699 1.488881176912721
3.2907458431753 484.81798984462307 1.5205092870016432
3.295973398128716 507.8693872710668 1.5497160740076554
3.3012009530821316 529.3627349056162 1.583806571749206
3.3064285080355473 534.7850207550557 1.5927918892543798
3.311656062988963 535.4609720744387 1.5926313611064153
3.316883617942379 518.0352929977502 1.563611984677652
3.3221111728957946 496.4502469542275 1.5346291449365042
3.3273387278492104 468.39959587571246 1.4965827969173249
3.332566282802626 434.012338322531 1.4501998002273275
3.337793837756042 404.778766537475 1.411453284458458
3.3430213927094576 372.9469387837155 1.3710528667489683
3.3482489476628734 344.52131455104677 1.333321443691292
3.353476502616289 322.7245311887549 1.2990040119422208
3.358704057569705 309.4012536393128 1.2828447261836522
3.3639316125231207 293.7954964589632 1.2501417397907932
3.3691591674765364 286.55996369073654 1.245141337680224
3.374386722429952 281.3624071755562 1.2459731135548324
3.379614277383368 272.45843350466276 1.2375856103187977
3.3848418323367837 268.5673177447022 1.2491696663724399
3.3900693872901995 265.22338475380485 1.25308834659272
3.3952969422436152 257.9204499050376 1.2405984970800246
3.400524497197031 253.90746405022705 1.2300251416129417
3.4057520521504467 251.88739119062132 1.218266884407844
3.4109796071038625 251.6572450568723 1.2246556415025363
3.4162071620572783 255.32359309381997 1.2370077675707107
3.421434717010694 258.45685168865253 1.2513747643280049
3.4266622719641098 256.63465055615404 1.243822330109338
3.4318898269175255 260.12290231431405 1.2473262532263414
3.4371173818709413 259.97004363493653 1.2558818227784838
3.442344936824357 257.4131126552879 1.2470909574418525
3.447572491777773 250.74081574803077 1.2253860625629251
3.4528000467311886 251.64037941147282 1.228127348861437
3.4580276016846043 248.840142854628 1.2186950775400034
3.46325515663802 250.25100623719956 1.2161784068441404
3.468482711591436 248.77135597148376 1.2057856347980254
3.4737102665448516 245.17572134501924 1.20472605584463
3.4789378214982674 248.66646421871457 1.213326700450501
3.484165376451683 251.06992612633354 1.2201720356192012
3.489392931405099 258.4815921303442 1.2499513842623027
3.4946204863585146 261.35018967231474 1.2505100382510317
3.4998480413119304 266.71749011186756 1.2593417645419958
3.505075596265346 264.9794335091009 1.2475586354086168
3.510303151218762 260.5901688354427 1.2231883012014013
3.5155307061721777 269.0008635669236 1.2396075178617887
3.5207582611255934 272.8159368264116 1.2437589474928124
3.525985816079009 289.0116246080833 1.2676005591805115
3.531213371032425 295.9463444406557 1.2622920675539568
3.5364409259858407 300.82947096402535 1.2527952998613754
3.5416684809392565 308.374120822331 1.244368559145981
3.546896035892672 320.3550396750914 1.2532213833574275
3.552123590846088 350.6175638217278 1.2977788283435434
3.5573511457995037 412.740960568493 1.3902311229592872
3.5625787007529195 534.0839401111938 1.5713312019851506
3.5678062557063353 773.704213176433 1.8852620001893374
3.573033810659751 1301.1755702550188 2.440738281208127
3.5782613656131668 2400.833546975587 3.3171143865034205
3.5834889205665825 4546.610525407108 4.566249339017373
3.5887164755199983 7873.296282699913 6.008518050317914
3.593944030473414 11863.424446683715 7.316222855746401
3.59917158542683 15220.713253359278 8.239554026433849
3.6043991403802456 17028.64461754606 8.68988000417273
3.6096266953336613 16794.738890971552 8.629207312460748
3.614854250287077 14831.620679015117 8.131597636461922
3.620081805240493 11737.554991001878 7.236630325167641
3.6253093601939086 8426.955698209778 6.121071087908445
3.6305369151473244 5627.227298487234 4.98267126747106
3.63576447010074 3487.0877432845828 3.908030596253429
3.640992025054156 2207.6966256702726 3.104629560933316
3.6462195800075716 1360.315727311979 2.4326975747921673
3.6514471349609874 899.0498011479591 1.976598958246274
3.656674689914403 658.460594115477 1.694393801849389
3.661902244867819 530.8724861532135 1.524770824899461
3.6671297998212347 453.008328655217 1.410123371720539
3.6723573547746504 407.35923066037475 1.3416428172743584
3.677584909728066 372.98004817016005 1.2907139681197701
3.682812464681482 352.8031734916759 1.2619398226383054
3.6880400196348977 338.8844472089109 1.2494809779603864
3.6932675745883135 329.77150236655393 1.241958096302871
3.698495129541729 316.49765662061293 1.2215378486994528
3.703722684495145 307.19507313568687 1.2066970370051573
3.7089502394485607 296.23252499315237 1.18202032566143
3.7141777944019765 293.9471210304726 1.1806464351027115
3.7194053493553922 290.8096022777714 1.1756893545622027
3.724632904308808 287.33531544419617 1.1753302380222674
3.7298604592622238 283.2787522453461 1.169490739609168
3.7350880142156395 281.4267637968235 1.162767249922884
3.7403155691690553 279.873646695857 1.1549113305654857
3.745543124122471 280.1588061244454 1.1581458638416506
3.750770679075887 278.0951858779325 1.157352723799726
3.7559982340293026 280.8263574280758 1.1678879314930677
3.7612257889827183 278.957625600303 1.1525954962840188
3.766453343936134 278.35796545035146 1.1456329983023745
3.77168089888955 281.099844561801 1.1387928766683302
3.7769084538429656 279.77385219045243 1.1341674813175096
3.7821360087963813 284.77827900805545 1.1447041573982701
3.787363563749797 291.6147662543065 1.156419095582309
3.792591118703213 295.88896841950805 1.1609675736456644
3.7978186736566286 306.9647040844964 1.1732820632157366
3.8030462286100444 317.2117580873049 1.1831989159702814
3.80827378356346 323.40501221696707 1.1873180848188913
3.813501338516876 328.69872322542045 1.196221611825247
3.8187288934702917 331.2383012922762 1.1978268446816975
3.8239564484237074 326.4077396731003 1.1839369083285247
3.829184003377123 324.5246653408366 1.1733217104852374
3.834411558330539 325.36602283310475 1.1765905866396145
3.8396391132839547 326.63608399993984 1.1812939796426924
3.8448666682373704 333.94330009957025 1.195417508152572
3.850094223190786 334.3266816124955 1.200363376645957
3.855321778144202 334.6035753380151 1.204368403417108
3.8605493330976177 331.35204550250353 1.1952684028709282
3.8657768880510335 328.0989153065875 1.1897466102862202
3.8710044430044492 327.5121269556893 1.1805726891864872
3.876231997957865 330.61285566649707 1.1842051419694655
3.8814595529112808 329.7163904826879 1.1802602283072865
3.8866871078646965 331.84769844410994 1.184428705039843
3.8919146628181123 334.34697380293017 1.1854977232474104
3.897142217771528 334.35407439681916 1.1843078437433423
3.902369772724944 333.21182807640344 1.176565209952754
3.9075973276783595 333.64725205444626 1.1723980734043846
3.9128248826317753 338.39136009827206 1.1794842180011182
3.918052437585191 342.2922653451302 1.1877244331843237
3.923279992538607 345.6164327112999 1.1951934842096263
3.9285075474920226 356.72803342228497 1.2118573213695656
3.9337351024454383 367.04327607726947 1.229502665425967
3.938962657398854 376.35011215576685 1.2431079909997322
3.94419021235227 380.94043679588907 1.2439380281773897
3.9494177673056856 387.55318769451776 1.2488561757041186
3.9546453222591014 390.67371056643805 1.2479782508943629
3.959872877212517 397.28773722672264 1.2517813921874692
3.965100432165933 411.83642675853343 1.2716479788039987
3.9703279871193486 431.6133974770289 1.2990365224420823
3.9755555420727644 458.39578968847457 1.3360661485460743
3.98078309702618 490.4603286561947 1.3812764606719128
3.986010651979596 522.9690726918742 1.4231988886960998
3.9912382069330117 550.7220160124 1.458917448410311
3.9964657618864274 582.1056907481441 1.5010790741123294
4.001693316839844 615.3154133278737 1.5410175004725868
4.00692087179326 656.4061495686071 1.588050525166864
4.012148426746676 708.9245330518035 1.65464999265146
4.017375981700092 759.1227251069269 1.734671696571135
4.0226035366535084 830.2654228613608 1.828278245859615
4.027831091606925 905.5513332097486 1.9185726790589055
4.033058646560341 997.5960727534002 2.016274837441508
4.038286201513757 1100.7408797534465 2.113511855335421
4.043513756467173 1228.3108275436605 2.2404819405534067
4.0487413114205895 1372.9794785871236 2.371078263343806
4.053968866374006 1534.8647556484198 2.5041234095905702
4.059196421327422 1711.4824119271543 2.64519959896765
4.064423976280838 1903.0808233661983 2.788977932417919
4.069651531234254 2132.248238775563 2.9537710508918957
4.0748790861876705 2366.3455300560286 3.1175446340669097
4.080106641141087 2598.5347618010655 3.2655825991964154
4.085334196094503 2829.358882173882 3.4070560655928883
4.090561751047919 3010.503454578397 3.512758287195732
4.095789306001335 3165.5144606238123 3.6043991876281862
4.1010168609547515 3262.4262971069743 3.671838064514864
4.106244415908168 3253.4119883260805 3.671128394460181
4.111471970861584 3150.7611897634197 3.6121063014438795
4.116699525815 2965.788929315688 3.505948405300765
4.121927080768416 2736.699808634313 3.3284546213129076
4.1271546357218325 2473.939366798244 3.1307285934740388
4.132382190675249 2193.0725339301007 2.9204822590922395
4.137609745628665 1931.7551436147623 2.7286949082255156
4.142837300582081 1686.1856602529997 2.5431935335505416
4.148064855535497 1474.0512011540739 2.3798488167589293
4.1532924104889135 1277.6870954711894 2.2119919158425336
4.15851996544233 1107.9500964022363 2.0559357371479177
4.163747520395746 964.9974827996745 1.9166287768831651
4.168975075349162 848.1081574979589 1.7962229638859806
4.174202630302578 746.5270771993848 1.6835387239971649
4.1794301852559945 665.8291324069229 1.592868426774459
4.184657740209411 588.7533858819368 1.4939079042117223
4.189885295162827 533.4378639998264 1.4244945000808507
4.195112850116243 491.9482197451035 1.3743754200101652
4.200340405069659 456.4569908601956 1.3266980031431928
4.2055679600230755 422.29751654514706 1.275150851787757
4.210795514976492 395.1648805907839 1.2321280538320896
4.216023069929908 374.61374177198775 1.2030216069687498
4.221250624883324 355.4641195470466 1.1790274030798513
4.22647817983674 341.81571859911884 1.1617655810087988
4.2317057347901565 332.2972859074783 1.1505639822419373
4.236933289743573 319.4790589213654 1.130735002552158
4.242160844696989 310.4607913030461 1.1184048365688213
4.247388399650405 299.47205770714686 1.1033126256001091
4.252615954603821 287.61144156361877 1.0887362468945945
4.257843509557238 282.66182630750035 1.0800766919264233
4.263071064510654 279.2479291771907 1.078024570848256
4.26829861946407 270.4755001496917 1.0620556982531622
4.273526174417486 264.54046023995505 1.053743269507187
4.278753729370902 262.8894704173776 1.0547114136310698
4.283981284324319 258.9150411453803 1.0540289766739643
4.289208839277735 254.5563562033142 1.0464412864548376
4.294436394231151 252.2290938359642 1.0410615491392654
4.299663949184567 248.1427293948079 1.0280911380236815
4.304891504137983 248.8073786532968 1.02759350852567
4.3101190590914 247.4975987296693 1.0250428246639418
4.315346614044816 248.23137761207462 1.033446345198679
4.320574168998232 244.20487109008366 1.020930340989062
4.325801723951648 245.7009938381232 1.0286340824173503
4.331029278905064 243.3474545770047 1.0211746737072456
4.336256833858481 238.68558495880757 1.018955770204686
4.341484388811897 236.4842339835999 1.0175663406552198
4.346711943765313 231.68168466563228 1.0028777606112846
4.351939498718729 231.36089553094237 0.9966838171570505
4.357167053672145 237.37518934222362 1.0110879289508876
4.362394608625562 242.08771454663903 1.0249757365181635
4.367622163578978 248.6721091518389 1.0372594630243863
4.372849718532394 246.0255884473032 1.0312262796976517
4.37807727348581 247.16515588065582 1.0289613171526568
4.383304828439226 251.27884690389317 1.0381858277639557
4.388532383392643 250.69999799640638 1.0391116142942076
4.393759938346059 248.29569266696782 1.0386711420525818
4.398987493299475 249.52639128528497 1.04997263137898
4.404215048252891 243.27292005909342 1.0409730675407305
4.409442603206307 242.0642185034518 1.045194229785119
4.414670158159724 236.52032566478786 1.0318462611447374
4.41989771311314 229.756890122478 1.0190715923514706
4.425125268066556 229.66812888575888 1.0236598306935145
4.430352823019972 228.7933655216357 1.0208700209921375
4.435580377973388 228.42090478380186 1.0148855581658303
4.440807932926805 224.1338152392923 1.0001302528295433
4.446035487880221 221.4628399973775 0.9975011326659128
4.451263042833637 218.64460096091946 0.991172257701237
4.456490597787053 215.27783785909966 0.9751817817347093
4.4617181527404695 215.179444502648 0.9784805457659053
4.466945707693886 217.2422773650909 0.9889607429001006
4.472173262647302 221.33069836918727 1.0023192775244198
4.477400817600718 222.0228281370196 1.0074593817912672
4.482628372554134 220.64395790290965 0.9969934373168035
4.4878559275075505 220.47429680966204 0.9960082810976869
4.493083482460967 222.78758593767213 1.0066385252357126
4.498311037414383 222.32421433885972 1.0115887687288012
4.503538592367799 221.41603335733424 1.0107817904097656
4.508766147321215 213.7379962628785 0.9847205714579936
4.5139937022746315 207.15321134740563 0.9564126699550508
4.519221257228048 208.5117646389485 0.9586365064052034
4.524448812181464 212.5345458527419 0.9619556475067869
4.52967636713488 217.01038553291568 0.9905789329031838
4.534903922088296 220.44738416781064 1.0103473154735356
4.5401314770417125 221.18362292471403 1.010250793219387
4.545359031995129 217.4044821213761 1.0014687795962118
4.550586586948545 221.48983038185324 1.0051579958507728
4.555814141901961 219.23485244812557 0.992345759348834
4.561041696855377 215.56697125946957 0.9807913513366942
4.5662692518087935 216.74792698994008 0.9780664509281531
4.57149680676221 217.45843766464742 0.975499926691168
4.576724361715626 217.74097239491522 0.9774853123784285
4.581951916669042 215.21081945415284 0.9710159413077747
4.587179471622458 212.24015520325577 0.9623687788361114
4.5924070265758745 217.37042338232428 0.9841666115240066
4.597634581529291 219.00137967013472 0.9902371662575272
4.602862136482707 216.82155766701868 0.9785063504089411
4.608089691436123 215.97102889957523 0.98354057343019
4.613317246389539 213.81250948789716 0.9744692330924057
4.6185448013429555 215.31283190701356 0.9861403578991236
4.623772356296372 216.68183682567158 0.9882886326390428
4.628999911249788 219.00033320280804 0.9963936688003575
4.634227466203204 219.03004357131525 0.9986173761690337
4.63945502115662 217.7844241926383 0.9946741739152053
4.6446825761100365 210.73782836661735 0.9770461100106339
4.649910131063453 207.09294958800888 0.9623930558661522
4.655137686016869 209.61004671109063 0.9735551918353815
4.660365240970285 212.80382035909682 0.9831647754967237
4.665592795923701 216.01439113747915 0.9892824804059974
4.6708203508771176 217.65359025308078 0.9930340719003197
4.676047905830534 220.69645546470468 0.994885303732099
4.68127546078395 218.3487411679331 0.9923922519044045
4.686503015737366 218.98414388079604 0.997651565389724
4.691730570690782 216.5146124595025 0.9877984989377078
4.696958125644199 213.448857062162 0.9709070589251295
4.702185680597615 212.62072996819558 0.9610097236566166
4.707413235551031 209.91808695338597 0.9493378453579165
4.712640790504447 211.12128094814886 0.95068880729498
4.717868345457863 211.42839016826306 0.9569208697966992
4.72309590041128 211.34227669216662 0.9595238084310262
4.728323455364696 209.63567953069966 0.9577735673078014
4.733551010318112 212.53920822623476 0.9705205913381955
4.738778565271528 214.13810316285225 0.9703997743501915
4.744006120224944 211.38207970832914 0.9596144808771232
4.749233675178361 211.31567169015526 0.9539005128035868
4.754461230131777 212.01700241392524 0.951311758573806
4.759688785085193 214.4571208753455 0.9589387834531624
4.764916340038609 213.97122582011198 0.9594547250418728
4.770143894992025 210.5608177838595 0.953480540591473
4.775371449945442 213.10094879878443 0.9588639855816756
4.780599004898858 216.77331649942593 0.9653205605037268
4.785826559852274 217.03840939105365 0.9613356851637567
4.79105411480569 214.70287432257697 0.9490709727964775
4.796281669759106 211.88394630004083 0.9446124759667605
4.801509224712523 213.92033285638496 0.9460566618944248
4.806736779665939 213.6497713000401 0.9475679047490234
4.811964334619355 215.42097878782857 0.9517747664582786
4.817191889572771 210.58756511759782 0.9415387248471494
4.822419444526187 206.62917688327423 0.9367225896872098
4.827646999479604 205.29589432373643 0.9309521456526678
4.83287455443302 202.32991829045616 0.9199696896120703
4.838102109386436 203.5086217519183 0.9180470657719805
4.843329664339852 208.00523333319524 0.9272044895045835
4.848557219293268 215.3027225954307 0.9587834673789297
4.853784774246685 221.00798961988394 0.9797353485600314
4.859012329200101 224.26496766029865 0.9846711913569133
4.864239884153517 220.60529403160362 0.969998974479987
4.869467439106933 215.17229618494014 0.9422475693452377
4.8746949940603495 214.41446421582762 0.9345392018051877
4.879922549013766 211.23926626012647 0.9284122951416963
4.885150103967182 213.86234038120807 0.9279399546115351
4.890377658920598 218.9107093881145 0.9371945954899078
4.895605213874014 221.12411320571655 0.9388531997393564
4.9008327688274305 223.91399387914814 0.9441100450941159
4.906060323780847 222.30529920170952 0.9394290937385235
4.911287878734263 217.0340074766302 0.9276162898058495
4.916515433687679 211.89676469808828 0.9141513835364243
4.921742988641095 208.2838593742313 0.9036472354401128
4.9269705435945115 212.17671784793777 0.9132738335133928
4.932198098547928 214.1656627208594 0.9167321200772104
4.937425653501344 219.0454218929256 0.9277677225514894
4.94265320845476 218.0891503259941 0.9282945557722214
4.947880763408176 219.61121826384462 0.9278841815364778
4.9531083183615925 218.03805496396623 0.9198505178826091
4.958335873315009 219.92286538176208 0.9228741427496324
4.963563428268425 228.14866903526496 0.9414191115130395
4.968790983221841 233.03431635496463 0.9541353631888275
4.974018538175257 233.987465226046 0.956043663426004
4.9792460931286735 238.77018323316003 0.9564882348179157
4.98447364808209 240.46578527354993 0.9504324673959154
4.989701203035506 245.90336788458558 0.9479754070680935
4.994928757988922 256.057553501385 0.9507762439096662
5.000156312942338 266.3306629732979 0.948878571866205
5.0053838678957545 292.8217376550361 0.971116452238207
5.010611422849171 349.3202089539777 1.0431096244417852
5.015838977802587 456.448471426301 1.1772579528107348
5.021066532756003 621.9294062292078 1.3667565505580017
5.026294087709419 854.928558266596 1.597850511196291
5.0315216426628355 1107.6532632742635 1.8181277212274676
5.036749197616252 1350.7024547217848 2.0145583816239583
5.041976752569668 1541.8102537612226 2.1542410342361022
5.047204307523084 1647.7248258000213 2.224531895442644
5.0524318624765 1668.395930424423 2.2322084754719462
5.0576594174299165 1635.874339273298 2.2067968263637576
5.062886972383333 1551.264650420491 2.148366237307794
5.068114527336749 1436.242547267783 2.0673450112323497
5.073342082290165 1318.862680034589 1.980795927197091
5.078569637243581 1199.0650948607413 1.8843981974081454
5.0837971921969975 1102.7524513120193 1.8051834603285055
5.089024747150414 1016.7948245208089 1.7327652424051398
5.09425230210383 955.5285243180247 1.6801026008545137
5.099479857057246 919.2827842412518 1.6497394114400719
5.104707412010662 897.7676779351946 1.6287425212681796
5.109934966964079 891.4071116504209 1.6231108853349137
5.115162521917495 891.8669330825785 1.6220256100508106
5.120390076870911 905.7824097681934 1.6346589748468912
5.125617631824327 925.7775537125583 1.6505231908857754
5.130845186777743 949.5897094833912 1.6702523311645021
5.13607274173116 979.750204150593 1.6974355474622462
5.141300296684576 1008.7623757624331 1.7216058271705583
5.146527851637992 1036.4266449551549 1.744051038047903
5.151755406591408 1060.595104439952 1.762103342400533
5.156982961544824 1063.4005031707425 1.7622018417819765
5.162210516498241 1049.0203312379012 1.749548701743276
5.167438071451657 1005.4874959366307 1.712843226546046
5.172665626405073 936.2438822180234 1.6539615947938722
5.177893181358489 846.191447830372 1.5708010335245357
5.183120736311905 740.3989438323305 1.4681601784129343
5.188348291265322 633.4996057374535 1.3615183320982656
5.193575846218738 536.6265015270163 1.2589057687852545
5.198803401172154 459.5420607463767 1.1747452151469293
5.20403095612557 397.96577559395456 1.1059768444239193
5.209258511078986 354.4294511059277 1.0533217898508127
5.214486066032403 324.0381622731216 1.0173380598810413
5.219713620985819 293.6688087807317 0.9719101678202716
5.224941175939235 271.27235694393727 0.937178894329327
5.230168730892651 255.26253345943343 0.9127674016262032
5.235396285846067 247.06273076817055 0.9027227842696373
5.240623840799484 242.2895034552103 0.9027999228133045
5.2458513957529 238.45811596506923 0.9030186105053285
5.251078950706316 237.9195666647869 0.909228359792543
5.256306505659732 235.36741382479207 0.9071424140800012
5.261534060613148 232.22590595232708 0.8973719984306275
5.266761615566565 233.09966118092342 0.8959005641908063
5.271989170519981 234.72407031604942 0.897829414134223
5.277216725473397 234.8487193009482 0.8991554647891256
5.282444280426813 232.71347729605841 0.9021891150518871
5.2876718353802294 227.69655766844176 0.893503963228978
5.292899390333646 224.95031423368735 0.8891932793730235
5.298126945287062 223.41900970978025 0.8879657810316539
5.303354500240478 223.23533330651628 0.8844216852934227
5.308582055193894 221.25693450350934 0.8791675422854283
5.3138096101473105 221.81498742947971 0.8855680397197585
5.319037165100727 224.35121881237998 0.8963868347129256
5.324264720054143 222.49208240607467 0.8970954494631206
5.329492275007559 222.47776445088056 0.8989256241859819
5.334719829960975 219.09435355081678 0.8951964498432118
5.3399473849143915 218.11541249909817 0.8932712989187073
5.345174939867808 221.5988509440972 0.9053688795471293
5.350402494821224 221.59563421515273 0.9020720735003871
5.35563004977464 221.7895559853209 0.8945491755580438
5.360857604728056 221.57983603323075 0.8848095545823749
5.3660851596814725 221.29742932141912 0.8792331115241895
5.371312714634889 225.46499369389173 0.8863318499239787
5.376540269588305 229.3770383493311 0.8911777529670437
5.381767824541721 227.8907209110919 0.885565767147777
5.386995379495137 227.0021312590871 0.8847827078503431
5.3922229344485535 221.25586512687354 0.8671839377210813
5.39745048940197 219.91922955835267 0.8652401149194475
5.402678044355386 223.48809083393027 0.8688059478664765
5.407905599308802 227.95891045990908 0.8740894140121145
5.413133154262218 233.2484324269677 0.882942509840604
5.4183607092156345 235.57252625695338 0.8804744774806648
5.423588264169051 234.8753685569904 0.8757764079225369
5.428815819122467 233.87687506803823 0.8704603031217792
5.434043374075883 228.78964751689404 0.8556072934904605
5.439270929029299 225.74133568661867 0.8525593736179021
5.4444984839827155 223.8035264525015 0.8512137199755293
5.449726038936132 224.18733195402234 0.855438029547643
5.454953593889548 227.75747340854434 0.868349985596378
5.460181148842964 230.19517128339342 0.8780591681238061
5.46540870379638 232.65342184268906 0.885568122618008
5.4706362587497965 232.00785831071352 0.8859574791844819
5.475863813703213 232.33327413592693 0.892638306206199
5.481091368656629 232.69290902320944 0.8871845911210025
5.486318923610045 233.49213539449104 0.8904052048908776
5.491546478563461 233.0980117644522 0.8919897387738598
5.4967740335168775 227.55570992919021 0.8736019735850673
5.502001588470294 225.29940206376972 0.8716056287719499
5.50722914342371 220.42317337991759 0.8596677242058116
5.512456698377126 219.94129388947772 0.8554373716849206
5.517684253330542 220.1394761149957 0.8615785950700503
5.522911808283959 219.19393591600547 0.8623416505259142
5.528139363237375 220.2935697173451 0.8661503401768021
5.533366918190791 217.98342460675752 0.8638859443364667
5.538594473144207 216.37083657058565 0.8641561856919262
5.543822028097623 215.92099071592176 0.8568117424447557
5.54904958305104 219.78870843027926 0.8593187965154111
5.554277138004456 221.827396253085 0.8642026701677485
5.559504692957872 223.08772328836102 0.8649069044266959
5.564732247911288 223.35893901712913 0.8674374267460382
5.569959802864704 217.45545214504992 0.8498457740629347
5.575187357818121 218.31902617168444 0.8430248569005436
5.580414912771537 221.52162776750495 0.8452446440139361
5.585642467724953 224.422564361746 0.8572887927854017
5.590870022678369 228.74007937506082 0.8654086458816813
5.596097577631785 225.9235430879562 0.858375238599503
5.601325132585202 226.14013347928113 0.8542312745216194
5.606552687538618 230.705846089166 0.8572067357252636
5.611780242492034 238.20942328667454 0.8671317013312588
5.61700779744545 244.62089277250485 0.878567110942078
5.622235352398866 247.2574242480782 0.873948071526157
5.627462907352283 250.20021882542778 0.8709935335942478
5.632690462305699 256.81542022288653 0.869903085620102
5.637918017259115 279.94711162822466 0.8967576976940742
5.643145572212531 336.30842876951687 0.9703373664910893
5.648373127165947 420.27280645435377 1.0715557179193362
5.653600682119364 543.459971486924 1.208721429043645
5.65882823707278 700.5381910106636 1.3637078040108797
5.664055792026196 848.2892186136299 1.4951821141320791
5.669283346979612 980.1864083599827 1.6055991512348542
5.674510901933028 1050.4173451027382 1.6619927920511357
5.679738456886445 1066.7563303190848 1.6771412609681056
5.684966011839861 1034.7155051199752 1.6506382451093273
5.690193566793277 971.3796360454808 1.5961975984911727
5.695421121746693 902.8957157832859 1.537405032065566
5.700648676700109 835.220563847089 1.4779082353355837
5.705876231653526 782.4096805972266 1.4295518224558934
5.711103786606942 739.113982219117 1.3879619288123164
5.716331341560358 727.9667122354417 1.3763395311898354
5.721558896513774 740.2055778880014 1.3875028818065962
5.7267864514671905 773.7934913955013 1.4188697793318819
5.732014006420607 817.3462170929412 1.4587661216092935
5.737241561374023 872.553228497598 1.5070558925377189
5.742469116327439 920.9255275008373 1.5467010697232035
5.747696671280855 952.4745713512617 1.5718681319478862
5.7529242262342715 941.9718804604862 1.5605102446683965
5.758151781187688 897.4807818934147 1.520923298280844
5.763379336141104 819.1021141780928 1.4533126487706463
5.76860689109452 717.7345555049201 1.3610234741762206
5.773834446047936 614.0250522301261 1.2629992788549755
5.7790620010013525 512.2082305477884 1.1599383881063943
5.784289555954769 430.8396829615881 1.0728143839005804
5.789517110908185 368.8841754987622 0.9988342871351428
5.794744665861601 325.6430720725592 0.945053570976575
5.799972220815017 298.58886748246147 0.9097618115087442
5.8051997757684335 280.3544651585499 0.8901098298052565
5.81042733072185 269.49379087862144 0.8811962314773559
5.815654885675266 264.569231323967 0.8780548600213218
5.820882440628682 259.4567925090759 0.8692781070023722
5.826109995582098 256.63133786798437 0.8634808946232897
5.8313375505355145 255.04615145621668 0.8640581739225627
5.836565105488931 255.05419592304935 0.8712158020589612
5.841792660442347 255.2272026570737 0.873861163480484
5.847020215395763 257.16863305521196 0.8791751214448902
5.852247770349179 257.43378149027586 0.8741198682968647
5.8574753253025955 255.53093930193373 0.8624328788012683
5.862702880256012 253.76171395488302 0.857522796940362
5.867930435209428 254.98906486109075 0.8554871262215957
5.873157990162844 259.7725474947972 0.8685490973522836
5.87838554511626 259.4398917046261 0.868502378102401
5.8836131000696765 261.3043211914126 0.87051713750512
5.888840655023093 257.8771335063023 0.8573965864327611
5.894068209976509 257.21102741993343 0.8545769925338169
5.899295764929925 257.66714785624004 0.8531481068522654
5.904523319883341 259.12825884381516 0.8536591561095863
5.9097508748367575 262.2899161849894 0.8584721436114479
5.914978429790174 263.74197168231393 0.8612581289955088
5.92020598474359 262.370020274882 0.8547832982126286
5.925433539697006 261.9881399166001 0.8530294375962776
5.930661094650422 266.6018937149601 0.8563464087724763
5.9358886496038386 269.32283330871985 0.8551938490249962
5.941116204557255 273.67925915082003 0.8567249262502937
5.946343759510671 284.92048728985696 0.8743134250540728
5.951571314464087 295.12119670976614 0.8978540261927899
5.956798869417503 304.9648008177983 0.9168034908609922
5.96202642437092 315.6667588464136 0.9337650769973167
5.967253979324336 321.5097089884455 0.9444383504312607
5.972481534277752 338.52765394148344 0.9664117219356714
5.977709089231168 357.5044787368542 0.9915797854004808
5.982936644184584 380.86135881354363 1.0246084680028045
5.988164199138001 413.34069929861045 1.063001714589389
5.993391754091417 450.20274632841614 1.1090827487473762
5.998619309044833 499.02463047973623 1.166960245377993
6.003846863998249 577.1495864885395 1.2563177177352645
6.009074418951665 678.316420673625 1.363711396005055
6.014301973905082 805.7954769236524 1.489210834789613
6.019529528858498 977.0482046183014 1.640197815575317
6.024757083811914 1168.8852436014474 1.7978371333342311
6.02998463876533 1360.644861215722 1.939783542023633
6.035212193718746 1554.4644625172434 2.0762287717818824
6.040439748672163 1684.388221266582 2.163404517155197
6.045667303625579 1752.3785324781795 2.2098152283478587
6.050894858578995 1748.55151776181 2.2088930112209244
6.056122413532411 1680.0581547610375 2.1675526827266993
6.061349968485827 1569.2618513170514 2.096852278720924
6.066577523439244 1424.3014573247524 1.9996362292835415
6.07180507839266 1277.4104465080943 1.896748342296429
6.077032633346076 1131.0174131210376 1.7866614488676986
6.082260188299492 988.6149839858174 1.673067243711442
6.087487743252908 864.2809195144741 1.5647147724256039
6.092715298206325 752.7056545883823 1.4607153291721953
6.097942853159741 661.3071674693572 1.3718009047616966
6.103170408113157 586.7950448205454 1.29736170690153
6.108397963066573 528.9554262148737 1.2346235541518609
6.113625518019989 477.3297802933248 1.1775491078438254
6.118853072973406 440.1044772786891 1.1323297363012474
6.124080627926822 409.6386594118639 1.0957551531767926
6.129308182880238 384.20459973469116 1.0648282768490587
6.134535737833654 362.7860122130806 1.0377125919678243
6.1397632927870704 346.3284229576521 1.0176701647890352
6.144990847740487 336.49100009796433 1.0064016050621916
6.150218402693903 325.5935274969346 0.9964778373662899
6.155445957647319 319.68588647096055 0.9907048348933741
6.160673512600735 314.3086729987776 0.9848752917099531
6.1659010675541515 310.7345386594953 0.9834950069670474
6.171128622507568 307.8997152931636 0.9803217190506677
6.176356177460984 308.4605084620309 0.9828016575863598
6.1815837324144 303.653428200826 0.9765232418285892
6.186811287367816 300.46133449350765 0.9753028083029982
6.1920388423212325 299.40802508962713 0.9755258220559578
6.197266397274649 299.24119849267856 0.9767071833522939
6.202493952228065 302.0091092920163 0.9798642265663354
6.207721507181481 300.4981146792938 0.9697202477893417
6.212949062134897 299.02046849118614 0.9613936532479758
6.2181766170883135 291.7715107964249 0.9459906431127381
6.22340417204173 286.5936586609194 0.9346443439923022
6.228631726995146 282.95244653910333 0.9240490780983844
6.233859281948562 283.5791577549319 0.9247627052459232
6.239086836901978 280.0300399232578 0.9154813821019683
6.2443143918553945 279.21143672046 0.9116192264357812
6.249541946808811 277.4112223194786 0.9053410905636636
6.254769501762227 275.3521376014749 0.8964004146513332
6.259997056715643 275.8066226939265 0.8943323653853217
6.265224611669059 273.66457199826743 0.8888297004021732
6.2704521666224755 271.7282893850411 0.884331661408448
6.275679721575892 270.8684480862817 0.8812497808110544
6.280907276529308 273.5156707968163 0.887138047264307
6.286134831482724 271.96387751875767 0.8867050165544628
6.29136238643614 270.49400471149255 0.8840608819797454
6.2965899413895565 268.8480053736913 0.8818708352863981
6.301817496342973 272.0367573676161 0.8866015071490961
6.307045051296389 274.3154647970171 0.8858501687661745
6.312272606249805 276.1031939912232 0.8891506834223379
6.317500161203221 277.7935783406771 0.8902378399746494
6.3227277161566375 275.60378937372906 0.8864546199375134
6.327955271110054 278.1142553529399 0.8897797770660443
6.33318282606347 278.6141074358268 0.8894124270490443
6.338410381016886 276.7746046162919 0.8858338673971811
6.343637935970302 278.87285266008234 0.8874147443929851
6.3488654909237185 279.1791327493078 0.8868566787807375
6.354093045877135 279.5673366512957 0.8863728882347142
6.359320600830551 282.5852262433376 0.8873156963768091
6.364548155783967 282.88595546801537 0.8837923099608013
6.369775710737383 286.03021676845117 0.8879820651181433
6.3750032656908 284.3310719296079 0.8843094232083512
6.380230820644216 283.81022613129886 0.8865795602676052
6.385458375597632 281.68281674169083 0.8842536234185144
6.390685930551048 281.44644112920116 0.8833045065629771
6.395913485504464 283.0965208286373 0.8817833978839085
6.401141040457881 282.64396206543825 0.8790323098414968
6.406368595411297 281.51236733224295 0.8744264166870085
6.411596150364713 284.95501837355926 0.8793979236320463
6.416823705318129 289.00044718716566 0.8876980038051557
6.422051260271545 291.6959480885458 0.8938675651523548
6.427278815224962 290.1077861661615 0.8928259266646296
6.432506370178378 286.5598351534877 0.8859134054441603
6.437733925131794 283.9072243811051 0.8755795072087956
6.44296148008521 285.19767814836933 0.8717346534406732
6.448189035038626 287.81023158079074 0.8724361595337327
6.453416589992043 290.3483302110188 0.8741451690679931
6.458644144945459 291.9742444436642 0.877478811043315
6.463871699898875 295.5333130112083 0.8826019734565365
6.469099254852291 299.6594370042325 0.8902021985640921
6.474326809805707 302.45496114101337 0.8895364134481959
6.479554364759124 307.7641708103009 0.8938813960629692
6.48478191971254 311.7546769735691 0.8976236884504958
6.490009474665956 319.2604198546386 0.9040083977453846
6.495237029619372 328.84119455989855 0.9153888442266359
6.500464584572788 341.78235964113134 0.9283419121554226
6.505692139526205 361.41857030810445 0.950544201688126
6.510919694479621 383.9073167448038 0.9759708901066209
6.516147249433037 415.40763038471897 1.0114088907818881
6.521374804386453 459.2501097468332 1.0621401010096563
6.526602359339869 516.2321700716911 1.1228986836007435
6.531829914293286 586.7912402169178 1.1935678414414166
6.537057469246702 660.4898565139042 1.2646212300384612
6.542285024200118 730.4427355685832 1.3298091523793438
6.547512579153534 785.7368970988888 1.380528219288159
6.55274013410695 810.0406933019527 1.4004030759659973
6.557967689060367 801.0484162579205 1.3912515631025921
6.563195244013783 769.9530949589167 1.3621644849867898
6.568422798967199 722.4451377519806 1.3195886602150924
6.573650353920615 670.444488044366 1.2684807961573628
6.5788779088740315 618.9515751996488 1.2180924885508033
6.584105463827448 562.4428857790219 1.1610473942217008
6.589333018780864 512.9964509034401 1.1109176370275733
6.59456057373428 472.03175975348495 1.0669706156645025
6.599788128687696 435.30738675603567 1.0256625649063982
6.6050156836411125 406.324388351427 0.9923836597764225
6.610243238594529 385.3663664596687 0.9696333267216116
6.615470793547945 368.2798942380208 0.9498320680419686
6.620698348501361 354.6872788328982 0.9353253952590076
6.625925903454777 342.49743934175206 0.9211663355016783
6.6311534584081935 341.46925748790363 0.9234903457238353
6.63638101336161 335.32343143864085 0.915465232050079
6.641608568315026 341.9195733164416 0.9239019467639965
6.646836123268442 339.9657513989541 0.9215282126460904
6.652063678221858 331.9894848028257 0.9112747905214292
6.6572912331752745 325.162969071195 0.9039385323755083
6.662518788128691 312.86261212632553 0.8843853304768919
6.667746343082107 310.5524449048642 0.8789544670602646
6.672973898035523 309.3249720777588 0.8751430758245166
6.678201452988939 308.2575420985294 0.8731016606075429
6.6834290079423555 304.90329973003844 0.8700798537389637
6.688656562895772 303.12477688136516 0.8691874680962566
6.693884117849188 300.1302272793785 0.8666359440582111
6.699111672802604 298.79010333550616 0.8658438181579083
6.70433922775602 296.4521720891909 0.8610049381387864
6.7095667827094365 300.51158220840193 0.866915281001664
6.714794337662853 303.69500661672 0.8702543122145633
6.720021892616269 306.59526071095473 0.8729435275030931
6.725249447569685 305.8942916060986 0.8711085094005608
6.730477002523101 304.7068835199089 0.8643863083139052
6.7357045574765175 306.98935168076287 0.8657180736173203
6.740932112429934 307.168923439493 0.8669922414497355
6.74615966738335 311.7904317818219 0.8767219943924226
6.751387222336766 310.91044068403306 0.8743856768801118
6.756614777290182 313.1210355557996 0.8759864184756863
6.7618423322435985 313.3102135761428 0.874870806994754
6.767069887197015 314.45419846207136 0.8721273842521616
6.772297442150431 316.0834322840156 0.8752733598220135
6.777524997103847 315.74334638693927 0.8732975184445152
6.782752552057263 316.95314283522316 0.8750598123760532
6.7879801070106796 318.55874406677606 0.8779781566690916
6.793207661964096 319.473684524736 0.8797846492186654
6.798435216917512 317.83084964640744 0.8759265101203979
6.803662771870928 321.8153818850007 0.8778290416116992
6.808890326824344 327.34345262905146 0.8844862374673162
6.814117881777761 332.1367880919822 0.886173639575776
6.819345436731177 333.3840672859305 0.8878848455207212
6.824572991684593 333.81431971584016 0.8881823798584091
6.829800546638009 334.831414947029 0.8881654134003556
6.835028101591425 337.0018772130774 0.8916184617699798
6.840255656544842 344.5034068317515 0.9004066359721863
6.845483211498258 350.53543192654223 0.9076257469890052
6.850710766451674 355.164137238942 0.912751074097869
6.85593832140509 359.48823705036307 0.9159778887015628
6.861165876358506 365.0201527686815 0.9210896535268125
6.866393431311923 372.38646231142604 0.9288311000791541
6.871620986265339 376.1508305930248 0.9315441679016592
6.876848541218755 381.8302289399224 0.9384582727089658
6.882076096172171 387.2934342253748 0.9474117618803626
6.887303651125587 394.6968773084486 0.9556611825980623
6.892531206079004 399.14599890411466 0.9592125381397124
6.89775876103242 398.9711976219051 0.9529897225594516
6.902986315985836 400.6011191076092 0.9519313800619534
6.908213870939252 402.62144420717664 0.9530439857899975
6.913441425892668 404.80379579291105 0.9551938700912556
6.918668980846085 407.8521414660367 0.9591969359895985
6.923896535799501 410.39248266204 0.9620561353469389
6.929124090752917 414.0464914785932 0.9651787579097254
6.934351645706333 412.89488394656837 0.9622118582237398
6.939579200659749 412.56382481787153 0.9608945081516146
6.944806755613166 413.5293458631594 0.9629146471438244
6.950034310566582 413.48925558240273 0.9624915102128508
6.955261865519998 419.20366290708387 0.9689832215169303
6.960489420473414 428.03324804189896 0.9785475102128977
6.96571697542683 435.2340145045885 0.986189418378398
6.970944530380247 437.1200934280125 0.9864725811899767
6.976172085333663 441.3033481733901 0.9904332944596873
6.981399640287079 451.5717035330521 1.000790692505411
6.986627195240495 468.11551560493353 1.0162711070018917
6.9918547501939114 492.4013835456121 1.041109232945753
6.997082305147328 524.5445402581904 1.0730049247117883
7.002309860100744 565.2663988054404 1.1135494235109022
7.00753741505416 622.2584057366447 1.1672735320905714
7.012764970007576 697.3496380767994 1.2348377156168644
7.0179925249609925 787.8730038550231 1.3113109705196895
7.023220079914409 874.1996593630764 1.3807277331908203
7.028447634867825 943.5509229217527 1.4328018228024955
7.033675189821241 996.9607733583856 1.4721481577763158
7.038902744774657 1025.8770243035278 1.4912344118766185
7.0441302997280735 1031.1331545132684 1.4952325740784496
7.04935785468149 1017.8541771936667 1.4850107222177766
7.054585409634906 987.3883199160599 1.4612059340217196
7.059812964588322 946.5805284596831 1.428940228721112
7.065040519541738 902.2788193081376 1.393649935803064
7.0702680744951545 854.3405481535448 1.3555664654529813
7.075495629448571 795.929837740886 1.3069859798443417
7.080723184401987 743.5047777841704 1.2631951242712283
7.085950739355403 693.4229610488406 1.2200635518966976
7.091178294308819 646.9271146068087 1.1794887164241805
7.0964058492622355 605.2208119592552 1.1397465733065693
7.101633404215652 561.1916711821398 1.0974771612071457
7.106860959169068 526.8530419507481 1.064239825661403
7.112088514122484 495.75198107636464 1.034799119143038
7.1173160690759 469.3390559073313 1.0075981360554087
7.1225436240293165 451.92148055859747 0.989909767569622
7.127771178982733 439.83458560629856 0.9762979360102907
7.132998733936149 434.3485874102205 0.9711207305511105
7.138226288889565 426.2119718651531 0.9621845123941756
7.143453843842981 422.95635427056555 0.959681285108451
7.1486813987963975 417.4963615977534 0.952360049285836
7.153908953749814 421.64263536077533 0.9569319246221955
7.15913650870323 423.43071596601925 0.9576133350796663
7.164364063656646 430.02552525311165 0.9634087655304724
7.169591618610062 445.2145950685931 0.977697793277324
7.1748191735634785 470.8358639257622 1.0030223922796988
7.180046728516895 519.5132478649524 1.052357816797323
7.185274283470311 592.8382245938188 1.1238773156239066
7.190501838423727 718.1141142730041 1.2355603604696999
7.195729393377143 923.3365673996642 1.3994865026525387
7.2009569483305595 1260.5066282060393 1.6341428934404116
7.206184503283976 1761.0090287854364 1.9282981446586547
7.211412058237392 2466.6581638645453 2.278561535902087
7.216639613190808 3242.7018204776173 2.61028152339736
7.221867168144224 3961.430938131148 2.8815568008223447
7.227094723097641 4372.610424642349 3.026394399956605
7.232322278051057 4385.515926151594 3.026834064156112
7.237549833004473 4048.186704794201 2.9050235865792198
7.242777387957889 3423.6393427890594 2.669323405942391
7.248004942911305 2744.4339789826154 2.388837170437248
7.253232497864722 2089.128049573388 2.0842984147737162
7.258460052818138 1552.4636190202596 1.7959351296266062
7.263687607771554 1140.4455690231625 1.5396838839235754
7.26891516272497 852.3112391755 1.3325906509937493
7.274142717678386 678.3422540435203 1.1895463611084958
7.279370272631803 575.2758758634144 1.0957810177708458
7.284597827585219 510.08303491940205 1.033624201866619
7.289825382538635 470.0511735999729 0.9918982491236116
7.295052937492051 446.20788959952677 0.9664023805411323
7.300280492445467 428.01073155048465 0.9465183912790796
7.305508047398884 417.6724687087461 0.9347813971794859
7.3107356023523 412.84536368933163 0.9302927190369945
7.315963157305716 408.93448141293675 0.9266788701682277
7.321190712259132 406.66751402553206 0.9257364288824281
7.326418267212548 402.6552694977625 0.921959704207078
7.331645822165965 396.9856404439663 0.9146681591621605
7.336873377119381 391.2329708496958 0.9100576119020102
7.342100932072797 386.73059814981735 0.9035966740405793
7.347328487026213 385.8291925131014 0.9017629264579476
7.352556041979629 389.2289503135537 0.9047262946883646
7.357783596933046 391.52361727299166 0.9063914164761807
7.363011151886462 391.3759377748968 0.9056185347405811
7.368238706839878 389.4341976754082 0.9035168170505613
7.373466261793294 388.09720990929566 0.901387621709701
7.37869381674671 387.8340753345383 0.9023269900430857
7.383921371700127 389.1396927118677 0.906591177570639
7.389148926653543 389.00257141251086 0.906764463577717
7.394376481606959 387.789873904164 0.9040335149873133
7.399604036560375 388.5343944466168 0.9021249665285279
7.4048315915137914 389.82999461668607 0.9030837272657729
7.410059146467208 391.3327813542591 0.9054695840252591
7.415286701420624 395.8995600270725 0.911414324083029
7.42051425637404 394.68144106366447 0.9090090538344704
7.425741811327456 392.6263379317067 0.9059006069114394
7.4309693662808725 396.53509381189446 0.9106955876128273
7.436196921234289 398.22405034637865 0.9121682553045538
7.441424476187705 402.1615595464984 0.9140534703982155
7.446652031141121 407.5582585082927 0.9175744336952851
7.451879586094537 414.18376564755926 0.92490424790076
7.4571071410479535 426.5351532404217 0.9389157154519256
7.46233469600137 433.10140807994503 0.9453809356533877
7.467562250954786 444.98766033337824 0.9572634465513064
7.472789805908202 454.2986485040065 0.9656540742216878
7.478017360861618 467.74533962783596 0.9796149513446815
7.4832449158150345 485.08688385073475 0.996837744620317
7.488472470768451 498.446553193573 1.0102733533510602
7.493700025721867 517.0222330706096 1.0289138088579302
7.498927580675283 530.8578387598228 1.0409253908592846
7.504155135628699 534.9965509143228 1.042988582086831
7.5093826905821155 538.1561989574653 1.0449873605794788
7.514610245535532 535.3020111890697 1.0408881933639431
7.519837800488948 529.3339133626268 1.0337709922827059
7.525065355442364 521.40820435057 1.0259422574095254
7.53029291039578 515.4377683088888 1.020313947106106
7.5355204653491965 513.6499669433447 1.0187513969791917
7.540748020302613 513.1901982358277 1.0177966354170995
7.545975575256029 517.4010190589898 1.020560701803397
7.551203130209445 526.4054049728469 1.027582739441891
7.556430685162861 545.9723229356988 1.0452305922562974
7.5616582401162775 568.6011614315507 1.0667669139343208
7.566885795069694 592.3823177754813 1.090111321414229
7.57211335002311 609.6287946086451 1.105740165379732
7.577340904976526 618.9024322777235 1.1129072040112713
7.582568459929942 618.1602119482095 1.1095157314647903
7.5877960148833585 612.3613837933161 1.102729724486432
7.593023569836775 606.1718311250482 1.0964975515145825
7.598251124790191 594.903631279581 1.0866408531314296
7.603478679743607 582.8727167728106 1.0762698086200846
7.608706234697023 570.3945646631856 1.065552632324193
7.6139337896504395 560.7428234694406 1.0570901924812333
7.619161344603856 551.76308032594 1.0491471465130882
7.624388899557272 543.6847166879879 1.0420369151514135
7.629616454510688 533.8556889687125 1.032628402620598
7.634844009464104 523.4551975464415 1.0212719123258491
7.6400715644175206 524.3341699628706 1.0220469857914374
7.645299119370937 528.7910435081302 1.0252317967954512
7.650526674324353 537.1861246625107 1.0328231022799845
7.655754229277769 539.0466186095234 1.0332649832613015
7.660981784231185 537.4930028561972 1.0307980825322345
7.666209339184602 542.0350825906223 1.0344033741038323
7.671436894138018 545.815723921218 1.0380206217862302
7.676664449091434 555.612306366019 1.0461897654237369
7.68189200404485 560.7094102962478 1.050130993305305
7.687119558998266 564.7514178069911 1.0531704772519965
7.692347113951683 571.7640587455792 1.0585952056258219
7.697574668905099 571.6030508987217 1.0580235732057255
7.702802223858515 578.1681337078629 1.0629749039462544
7.708029778811931 587.6741283082532 1.0715770606115596
7.713257333765347 602.0143953569561 1.0844926691097634
7.718484888718764 612.3831858850691 1.0929927444507683
7.72371244367218 627.1099040285544 1.1063837364793832
7.728939998625596 640.9406366345916 1.116254228736444
7.734167553579012 659.5400193778887 1.131874359269534
7.739395108532428 674.3633959447948 1.1436803351923985
7.744622663485845 690.2423157164451 1.1571767476849533
7.749850218439261 706.6014513080958 1.171552811380689
7.755077773392677 718.7934433206159 1.1815507357504829
7.760305328346093 728.0174814836934 1.1897626579704785
7.765532883299509 730.3317960723607 1.1907666322568664
7.770760438252926 727.9575973154246 1.1878197411290856
7.775987993206342 721.5163222062014 1.1806685066867166
7.781215548159758 712.9218232011084 1.1725708222160987
7.786443103113174 704.7775337954614 1.1655037314129437
7.79167065806659 696.6155129000188 1.1581731332345948
7.796898213020007 687.376095352074 1.1504370542183595
7.802125767973423 679.9504760064542 1.1443564731606495
7.807353322926839 674.2234099141659 1.1394654946288394
7.812580877880255 668.0043513946823 1.1334418460535263
7.817808432833671 667.2482202831259 1.1327369274270245
7.823035987787088 663.2786986121944 1.1303672167058076
7.828263542740504 660.3408851253322 1.1277521704057105
7.83349109769392 657.2159184652174 1.124183322875727
7.838718652647336 651.0336601321209 1.1182597828990732
7.8439462076007525 648.7412954518553 1.1154471736993725
7.849173762554169 650.4696691098446 1.1163265855366624
7.854401317507585 655.5814657987285 1.120927738741732
7.859628872461001 664.7226568736909 1.129021534531072
7.864856427414417 674.7256189808181 1.1364108732440141
7.8700839823678335 685.9806852496351 1.144549022253856
7.87531153732125 697.494424981676 1.1533595249285147
7.880539092274666 704.2084388891258 1.1588203595272901
7.885766647228082 706.3190375048936 1.1599388885103123
7.890994202181498 701.9154230374397 1.155407224786745
7.8962217571349145 692.6479718118364 1.1470074706802311
7.901449312088331 683.9376516756961 1.139789771372797
7.906676867041747 668.7481485371201 1.127762641237325
7.911904421995163 654.413552665247 1.1166702385483724
7.917131976948579 639.0811480816977 1.102977897774601
7.9223595319019955 628.5009767864277 1.0932561497008737
7.927587086855412 614.64825253325 1.0800037195118688
7.932814641808828 605.2715996696894 1.0709577391617429
7.938042196762244 597.8034480899973 1.0643975647167296
7.94326975171566 592.5352738954354 1.0588257619660812
7.9484973066690765 586.6170433679981 1.0529043828761953
7.953724861622493 586.0522975628096 1.0523456713306452
7.958952416575909 588.821615643164 1.0556039130185202
7.964179971529325 597.6551173159703 1.0641820570687053
7.969407526482741 604.3761052146872 1.0687424329868451
7.9746350814361575 612.9377445517622 1.0740790912628868
7.979862636389574 623.6320636673028 1.0829113768970025
7.98509019134299 638.5473633195461 1.0950348048530902
7.990317746296406 663.3208267622496 1.1165764067014803
7.995545301249822 685.910944385385 1.1353385001937994
8.000772856203238 710.5378227864128 1.1541676767041549
8.006000411156654 727.4442564228178 1.1679524137998318
8.01122796611007 737.6898987348782 1.175776437283041
8.016455521063486 737.6469034456413 1.1744393053326552
8.021683076016902 727.3620098168612 1.165027574101197
8.026910630970319 716.777630076137 1.1555106345167605
8.032138185923735 706.7842456683254 1.147126544713548
8.037365740877151 697.0216853237431 1.1388859080423341
8.042593295830567 693.9190060953049 1.1355681957290165
8.047820850783983 687.3741230757344 1.1303852307972004
8.0530484057374 685.0538688148063 1.1278077079755926
8.058275960690816 679.2214117438959 1.1226101346523927
8.063503515644232 675.4658382151205 1.1189184600783415
8.068731070597648 674.947224354448 1.117486402964228
8.073958625551064 672.7507092440145 1.1157075329194508
8.07918618050448 674.0252004743301 1.1181497462516174
8.084413735457897 677.2256258456558 1.1207053261349509
8.089641290411313 687.8387630676525 1.129341797797096
8.09486884536473 691.5766035926728 1.1296804951503416
8.100096400318145 703.0096850164033 1.1380437846638896
8.105323955271562 712.2472182882011 1.1444172671883315
8.110551510224978 726.3621357621428 1.1557753400550346
8.115779065178394 740.1057744243819 1.166185781504549
8.12100662013181 752.1156434064837 1.1753897979760128
8.126234175085226 775.1848307171001 1.1932275121760636
8.131461730038643 793.6031523771184 1.206942374172401
8.136689284992059 819.5680208664003 1.2248862277065946
8.141916839945475 849.4980336211072 1.2459333520319806
8.147144394898891 882.7119720578376 1.2699183955092883
8.152371949852308 923.8753892106562 1.2988037104853298
8.157599504805724 957.854266238501 1.3220332284886966
8.16282705975914 990.8747768944738 1.344268921180607
8.168054614712556 1014.4435228346023 1.3599145448711858
8.173282169665972 1026.0403145753955 1.366227005773809
8.178509724619389 1027.5397950370177 1.3668000031337493
8.183737279572805 1023.1607758550524 1.3636556648307168
8.188964834526221 1010.8988237367854 1.3547613466388344
8.194192389479637 998.9088323804311 1.3461881090283772
8.199419944433053 983.5190300531242 1.3348922645684551
8.20464749938647 967.5369272912839 1.324005339659549
8.209875054339886 952.1108175708387 1.313583423352823
8.215102609293302 931.4439537246341 1.2992379542258874
8.220330164246718 909.2340088240272 1.2824479843177916
8.225557719200134 893.8009299544754 1.2716812139609255
8.23078527415355 877.2497841269385 1.2586072964078912
8.236012829106967 865.9506633204738 1.2502238304721902
8.241240384060383 852.8347959307521 1.2392344839156642
8.2464679390138 837.0962357094648 1.227200686471187
8.251695493967215 824.7618765518508 1.2181128854033643
8.256923048920632 808.2877084437514 1.2052091071341933
8.262150603874048 797.2868874969009 1.1974113891410398
8.267378158827464 785.9347331390131 1.1897024287280376
8.27260571378088 767.8917273731274 1.1759986265745286
8.277833268734296 751.4298593389613 1.1626842412375646
8.283060823687713 729.2537183657547 1.1451698965198445
8.288288378641129 709.9256384491176 1.1284997509590011
8.293515933594545 696.1284335957014 1.1175204560788232
8.298743488547961 685.8746747013947 1.1082391230765265
8.303971043501377 682.4816468151784 1.1058977335518407
8.309198598454794 672.1974081025152 1.0975718546916875
8.31442615340821 662.7791862784804 1.089912266301837
8.319653708361626 655.0558694401481 1.084928680429299
8.324881263315042 643.9632024958044 1.0752480832724536
8.330108818268458 640.6987174056557 1.0723844878670823
8.335336373221875 632.353822000667 1.063084071287633
8.34056392817529 629.846100149073 1.0595611836926144
8.345791483128707 627.1031489101957 1.0566396037113843
8.351019038082123 621.3410682076768 1.0522670823881721
8.35624659303554 615.0851988161912 1.046152129055605
8.361474147988956 609.7969181535749 1.0408746476683826
8.366701702942372 603.6295526146666 1.0347953686687679
8.371929257895788 602.5994480230255 1.0344741510643796
8.377156812849204 598.662761559448 1.0311562611355467
8.38238436780262 595.8314226469085 1.0273011916688541
8.387611922756037 593.2709370278438 1.0244140082002184
8.392839477709453 591.991804187304 1.0226947107310285
8.398067032662869 592.1117502915941 1.0236260115143885
8.403294587616285 586.4209325303306 1.0192034802911523
8.408522142569701 585.2429430848576 1.0191980682830977
8.413749697523118 584.0475739420809 1.0178787081727454
8.418977252476534 581.9659913784267 1.0159500221719842
8.42420480742995 580.0757420317912 1.0126888047456872
8.429432362383366 580.7492773497971 1.0126532696683188
8.434659917336782 582.0629141612869 1.0136471001357994
8.439887472290199 582.8109157620661 1.0132436126724333
8.445115027243615 580.4424231851948 1.0114860417013671
8.450342582197031 578.9887812607791 1.0094501263093498
8.455570137150447 577.1816568487054 1.0073720978371326
8.460797692103863 578.2710604349313 1.0080479318811113
8.46602524705728 581.3584955576005 1.0107205789737999
8.471252802010696 582.9415955350397 1.012261254966169
8.476480356964112 581.342681883695 1.0103799615157574
8.481707911917528 581.8649981291558 1.010342057155764
8.486935466870944 579.9158099963488 1.0078704768982765
8.49216302182436 581.8356546424652 1.0091720114983063
8.497390576777777 586.6260335974965 1.0125770020746838
8.502618131731193 587.9824585727763 1.0137631797251876
8.50784568668461 587.896993962667 1.0134410545095627
8.513073241638025 591.5053591926894 1.0158527413889693
8.518300796591442 591.8370268825038 1.0158760495526824
8.523528351544858 592.6832816150792 1.0157778006602909
8.528755906498274 595.2731093470805 1.018014460102911
8.53398346145169 596.6659104725663 1.0188187862801583
8.539211016405106 597.4262739475316 1.0196693255193126
8.544438571358523 601.909297232702 1.02246663191345
8.549666126311939 602.3518118952824 1.022625489830504
8.554893681265355 604.6181358404936 1.0243983333280091
8.560121236218771 606.9807415949093 1.0262147835261797
8.565348791172188 609.0193250683984 1.0283480715555737
8.570576346125604 611.9459769276409 1.0304306122827005
8.57580390107902 613.6697573813025 1.0308005987630402
8.581031456032436 616.2655493856228 1.0319507877678573
8.586259010985852 612.3330652361918 1.0280145699945002
8.591486565939269 616.3617494293471 1.0314299042043964
8.596714120892685 621.8942849131439 1.0360566952283876
8.601941675846101 622.0298449954018 1.0355609298463266
8.607169230799517 624.1188030269875 1.0360165311056477
8.612396785752933 624.9632461900231 1.0353585809665136
8.61762434070635 629.3583746916947 1.039119642023862
8.622851895659766 637.2366912220483 1.044721221854587
8.628079450613182 648.5120363292008 1.0536007797070845
8.633307005566598 658.2413394497662 1.0614209571108952
8.638534560520014 669.7037346757397 1.0706513009381855
8.64376211547343 683.6743826656127 1.0816526221283953
8.648989670426847 704.553351840606 1.0973208224038113
8.654217225380263 728.3814393358629 1.11513982348244
8.65944478033368 756.5118299451556 1.1358834976132617
8.664672335287095 785.7751656745268 1.1559431508292313
8.669899890240512 818.5863873796512 1.1799166787278348
8.675127445193928 852.2674305838937 1.2039416087095816
8.680355000147344 880.0253961171857 1.2235593176760977
8.68558255510076 898.0659175332114 1.2361415093187267
8.690810110054176 906.3998706703936 1.241389241324848
8.696037665007593 907.027013522462 1.2399036854771779
8.701265219961009 901.952863003298 1.2338711474517463
8.706492774914425 894.1026555523018 1.227952041962955
8.711720329867841 876.7809290587935 1.2162834565058438
8.716947884821257 854.3241410960444 1.200605420657075
8.722175439774674 830.1938853708242 1.1833350021184488
8.72740299472809 806.0305923398768 1.1652601472893904
8.732630549681506 787.5683303818577 1.1528323940019456
8.737858104634922 775.797407741347 1.1450143207888013
8.743085659588338 772.65989207503 1.144563199596131
8.748313214541755 766.8919331780479 1.1408523674666846
8.75354076949517 765.0525577576176 1.138801947274435
8.758768324448587 757.659377750102 1.131058555646894
8.763995879402003 748.2520311477635 1.1228805965891595
8.76922343435542 735.2574232075298 1.1129353843716985
8.774450989308836 721.2296505296605 1.1023832548430474
8.779678544262252 712.5578214067742 1.0947308818546029
8.784906099215668 704.348609815689 1.087263597944931
8.790133654169084 705.1195417235621 1.0877708947972256
8.7953612091225 696.282313345639 1.0808952709088158
8.800588764075917 687.0588709482015 1.073726738203633
8.805816319029333 680.9293224090981 1.0680787474629618
8.811043873982749 676.0895568833877 1.0643659967226566
8.816271428936165 671.8870200520821 1.0598232799922305
8.821498983889581 673.4455053129906 1.0614136266303436
8.826726538842998 671.3533816783388 1.0594346943978177
8.831954093796414 671.9197527992114 1.0596752784626193
8.83718164874983 666.8830640085803 1.055220033081822
8.842409203703246 660.0387941350248 1.0486606759239463
8.847636758656662 655.5502458988186 1.0442874781193436
8.852864313610079 656.0483396386986 1.0450881593707617
8.858091868563495 660.5823414481476 1.048604693802096
8.863319423516911 664.6922715391161 1.0522337104299793
8.868546978470327 666.2616451266148 1.0531539903238407
8.873774533423743 669.2147166000292 1.0553108493687946
8.87900208837716 672.3583858411904 1.0574328105103452
8.884229643330576 678.2469749128652 1.0613369075864179
8.889457198283992 684.067399143043 1.0657268587033246
8.894684753237408 687.0766063120496 1.0685501441134777
8.899912308190824 690.4631208136857 1.0719498612100626
8.90513986314424 694.840081041905 1.0739525435697055
8.910367418097657 694.086767829406 1.0709887383218577
8.915594973051073 699.6239133333174 1.0740248363375782
8.92082252800449 707.6694227661407 1.0800375663134063
8.926050082957905 717.1373868939689 1.0887067665447416
8.931277637911322 727.7417699260676 1.096085997462361
8.936505192864738 736.2302182378919 1.1012673669363908
8.941732747818154 746.270884016766 1.1085741917630867
8.94696030277157 755.6764424466103 1.1153622987747112
8.952187857724986 768.7616893644729 1.1248760034020724
8.957415412678403 778.6231129439989 1.131487310801255
8.962642967631819 788.978921563289 1.1380487279909424
8.967870522585235 797.8846676697644 1.142900275880594
8.973098077538651 800.7467083176384 1.1436282832549394
8.978325632492067 805.5506904884913 1.1474853203467361
8.983553187445484 806.8122099730896 1.1486222273418494
8.9887807423989 816.3564713148129 1.1543001592616047
8.994008297352316 826.6754335155774 1.1610009425572028
8.999235852305732 833.4927019709461 1.1651520708652274
9.004463407259149 841.1695589158182 1.1707876024723267
9.009690962212565 844.643835219901 1.173436267719985
9.014918517165981 852.9310502393711 1.1793659925874729
9.020146072119397 862.7946394257716 1.18564852825981
9.025373627072813 871.464457547814 1.1907151008166807
9.03060118202623 877.7037890692088 1.1935446451865483
9.035828736979646 889.9830612014538 1.2017552168820071
9.041056291933062 900.3869906678138 1.2082092280994796
9.046283846886478 918.3985751510098 1.2195271709849838
9.051511401839894 932.7413909198428 1.2286824684811553
9.05673895679331 948.6928895682989 1.237184213376324
9.061966511746727 971.3363607015016 1.251375116058352
9.067194066700143 995.9750209549728 1.2668164087932363
9.07242162165356 1025.1424050427988 1.285031627923837
9.077649176606975 1051.4399471577537 1.3013191533212256
9.082876731560392 1086.9335564138175 1.3232852917450322
9.088104286513808 1118.3787075557254 1.3427959643485905
9.093331841467224 1154.9105489790395 1.364218500163848
9.09855939642064 1191.4569312667932 1.384956484566824
9.103786951374056 1222.1475628995108 1.4011919914607371
9.109014506327473 1243.2820896812127 1.4115762042194717
9.114242061280889 1254.263423255575 1.418036636216909
9.119469616234305 1256.5386943140797 1.4191373106547562
9.124697171187721 1249.6438151952582 1.415118573778683
9.129924726141137 1229.129854278736 1.402676347574695
9.135152281094554 1205.9162347462566 1.388510984445497
9.14037983604797 1184.5552186663124 1.3765605304266801
9.145607391001386 1162.3468110401152 1.3628612953224153
9.150834945954802 1147.6903356383739 1.3536915260150955
9.156062500908218 1140.5130883292725 1.3499368000796539
9.161290055861635 1148.5387923175924 1.365590499815326
9.16651761081505 1171.0548020396589 1.3871153816955784
9.171745165768467 1197.1559786381004 1.4081895667722057
9.176972720721883 1220.163992133519 1.4245533801888575
9.1822002756753 1237.0885582189917 1.4373918353210895
9.187427830628716 1245.6189140978402 1.4459077586958216
9.192655385582132 1247.5306655744278 1.450941501459681
9.197882940535548 1246.3570812285066 1.4535626150780454
9.203110495488964 1243.239135356749 1.4540680849237715
9.20833805044238 1246.0704673635262 1.4575350038610955
9.213565605395797 1260.4790831708642 1.4674338536017313
9.218793160349213 1282.6561211899186 1.482531100003892
9.224020715302629 1318.0912853195327 1.5043820847850804
9.229248270256045 1372.2799754980956 1.5366822932080482
9.234475825209461 1437.4982275820248 1.5759332392848404
9.239703380162878 1521.3380229619495 1.6242140263082712
9.244930935116294 1617.3611135797826 1.6760505462669668
9.25015849006971 1708.4147163668947 1.7245907294863034
9.255386045023126 1782.6267181604267 1.7623402926243281
9.260613599976542 1829.1984323149754 1.7869510133988837
9.265841154929959 1821.6456893442084 1.785185037866326
9.271068709883375 1763.3652667642978 1.7570720652492762
9.276296264836791 1669.7182914454806 1.7118937246850323
9.281523819790207 1547.3928308467573 1.6509013886663715
9.286751374743623 1409.4272796241376 1.5772428354608523
9.29197892969704 1275.1636605601666 1.5025246934471639
9.297206484650456 1160.0692555924588 1.4335496139240431
9.302434039603872 1053.183419883809 1.3667431818041464
9.307661594557288 974.0043321736478 1.316160540580786
9.312889149510704 921.8864422359944 1.2836965513632153
9.31811670446412 882.1797094832383 1.2579095716640702
9.323344259417537 857.3276674718238 1.2415215628284693
9.328571814370953 838.0081100896006 1.226330430470781
9.33379936932437 825.8931646253059 1.21822018891646
9.339026924277785 817.4325153259476 1.213258976132216
9.344254479231202 804.5958911699778 1.205815618962203
9.349482034184618 799.4202633974369 1.202544540521493
9.354709589138034 791.8524009875885 1.1977887085724779
9.35993714409145 782.640052442615 1.1906084333319178
9.365164699044866 779.7104096619299 1.1888195489637836
9.370392253998283 767.650554390367 1.1807641695632618
9.375619808951699 762.909552974376 1.1782589278696805
9.380847363905115 760.9506516518527 1.1776678672131957
9.386074918858531 760.0796758260445 1.1792834935155656
9.391302473811947 765.6700748027447 1.1840530625977104
9.396530028765364 759.316098623573 1.179727505284682
9.40175758371878 753.9647326918235 1.1758942913729353
9.406985138672196 752.7402748146222 1.1755184018761082
9.412212693625612 752.0448234035798 1.1740393074237025
9.417440248579029 753.5071763104683 1.1634670587135125
9.422667803532445 751.3579543484567 1.15493065435498
9.427895358485861 752.1511417413308 1.1517978394564254
9.433122913439277 751.2043422089638 1.148363597051855
9.438350468392693 747.9213818187303 1.1435896463811204
9.44357802334611 742.9969941541926 1.13777027988829
9.448805578299526 740.8514231625056 1.1333172197135541
9.454033133252942 743.0801886670623 1.1324570839437078
9.459260688206358 750.0037473690437 1.1360382414832393
9.464488243159774 757.5189308353298 1.1412402597009812
9.46971579811319 759.8878504882663 1.141277779549808
9.474943353066607 754.5318383621474 1.1348869033374442
9.480170908020023 752.460706125808 1.1312447530046186
9.48539846297344 758.1622799472375 1.13463976194178
9.490626017926855 765.4298015853271 1.1383468791514646
9.495853572880272 769.0222641266367 1.1385411563526202
9.501081127833688 770.681758821377 1.1380649329470036
9.506308682787104 770.9712412323748 1.1381042376842
9.51153623774052 768.6081599222639 1.1358943626426297
9.516763792693936 767.5681358052701 1.1342581954381608
9.521991347647353 769.9741568492019 1.1342678154285915
9.527218902600769 777.9711071417208 1.1391936777623495
9.532446457554185 786.327402021536 1.1446321258982664
9.537674012507601 785.2997091128159 1.1418725653113724
9.542901567461017 788.0289145605514 1.1422335175681386
9.548129122414434 790.2886808221435 1.1431583278888413
9.55335667736785 789.9853587894587 1.1423161163256033
9.558584232321266 787.8374400310212 1.1402339454348613
9.563811787274682 788.0645886470116 1.1395645225419362
9.569039342228098 787.3751488815776 1.1392062547849793
9.574266897181515 783.3053134778092 1.1357711247956093
9.57949445213493 785.6228784841545 1.1363718946407075
9.584722007088347 784.3527394788056 1.1338795000111344
9.589949562041763 785.3294799998827 1.1342539645069634
9.59517711699518 781.266296178439 1.1294949661835507
9.600404671948596 781.0857523452612 1.1287636374568462
9.605632226902012 780.6671364617721 1.127592414373108
9.610859781855428 781.4273088301684 1.12862735431212
9.616087336808844 782.4680194618333 1.129318002578129
9.62131489176226 780.675676106578 1.1272385505615123
9.626542446715677 774.534433806819 1.120453662925299
9.631770001669093 773.0721355957573 1.1187447641375927
9.636997556622509 771.7179302160224 1.11699404578064
9.642225111575925 768.7250012526274 1.1131703860370357
9.647452666529341 765.2285093287832 1.1092578029096343
9.652680221482758 764.1489249108192 1.1083952017942842
9.657907776436174 764.2035931747542 1.1077655747660788
9.66313533138959 764.6977869827923 1.1070848151438777
9.668362886343006 762.5889435437125 1.1057790505051097
9.673590441296422 766.39548943551 1.110574149962863
9.678817996249839 763.7308740842498 1.1081970660820777
9.684045551203255 758.3238648438411 1.1033881405375683
9.689273106156671 753.5585229973871 1.0983254689431867
9.694500661110087 755.3015313759081 1.0984159765533341
9.699728216063503 757.5905874604939 1.0996004124536156
9.70495577101692 759.289974156839 1.0999088046251297
9.710183325970336 764.2813665108768 1.1036252241734172
9.715410880923752 764.9204213029619 1.102821751204291
9.720638435877168 764.6840459123172 1.1011239318215378
9.725865990830584 760.9706176988915 1.0981446236951788
9.731093545784 753.9254623963863 1.0912798161143131
9.736321100737417 752.4525581275702 1.0898846964839484
9.741548655690833 754.414424905305 1.0911673478220822
9.74677621064425 755.6275421271367 1.092161444001043
9.752003765597665 754.1996927420697 1.0909031311927602
9.757231320551082 750.1691831115569 1.0878192300455152
9.762458875504498 746.5101551426646 1.0840246910233136
9.767686430457914 749.9436196881726 1.0862951793763098
9.77291398541133 750.9228399611438 1.0862552343899279
9.778141540364746 750.256315182248 1.084292903352151
9.783369095318163 750.372274287332 1.0842231462968657
9.788596650271579 747.6577984007705 1.081732062209484
9.793824205224995 744.8243527059333 1.0798085676155595
9.799051760178411 745.8036615908646 1.07897667778705
9.804279315131827 742.5119840314899 1.0753375231638826
9.809506870085244 742.5579342541242 1.0740731350677626
9.81473442503866 746.3914895278258 1.0763892017840118
9.819961979992076 751.9749133858303 1.0797600959196347
9.825189534945492 759.896578034605 1.0861643666000549
9.830417089898909 763.8963173950627 1.088892216430951
9.835644644852325 769.7091951067654 1.091693773775814
9.840872199805741 773.3189995168225 1.092760707328996
9.846099754759157 774.3619253026346 1.0933552745142032
9.851327309712573 780.5567190917179 1.0983419876437692
9.85655486466599 786.5402377472411 1.1019167991426888
9.861782419619406 792.7497929554235 1.1060492238073696
9.867009974572822 799.9546992844995 1.110001216703521
9.872237529526238 803.2666887713726 1.1115607945306436
9.877465084479654 808.05963466925 1.1145883012473479
9.88269263943307 817.555106208525 1.120469627249852
9.887920194386487 826.7780168053534 1.1266362188401136
9.893147749339903 832.6826231272912 1.130447712820748
9.89837530429332 834.4841435638025 1.1291555795527084
9.903602859246735 833.5550506263946 1.1278132306382282
9.908830414200152 834.9058231758702 1.1287221883072396
9.914057969153568 843.232004334644 1.1348737373852613
9.919285524106984 842.7807972943652 1.1342441919505681
9.9245130790604 844.3325015266528 1.1336948468973764
9.929740634013816 844.2583544896331 1.1335699711683218
9.934968188967233 841.8477022794984 1.1316830141665521
9.940195743920649 836.5798546492277 1.1283362273881707
9.945423298874065 833.3050524631201 1.1260693112077176
9.950650853827481 831.1696458446162 1.124323245158135
9.955878408780897 829.349664528101 1.1233700031645653
9.961105963734314 823.0118405435688 1.1188147901244978
9.96633351868773 814.946852605591 1.1130792575181885
9.971561073641146 805.3491498447173 1.1049224293596356
9.976788628594562 799.711651800751 1.1003333187031468
9.982016183547978 793.9666526658576 1.0960069559016712
9.987243738501395 785.7323622166339 1.0893030907784518
9.99247129345481 780.7297632973728 1.0853315706697868
9.997698848408227 777.6571286875665 1.082842588867511
10.002926403361643 774.2148291289261 1.079565469322117
10.00815395831506 768.464026716874 1.0749295692062242
10.013381513268476 763.7754494383774 1.0709582388084375
10.018609068221892 758.5192144725031 1.066212798869239
10.023836623175308 756.0378029564896 1.0639272341118453
10.029064178128724 750.3508359170964 1.059381988005579
10.03429173308214 746.9672416964636 1.0573875885431785
10.039519288035557 746.4908877166401 1.0570458515698369
10.044746842988973 749.2557500740719 1.058899129973159
10.049974397942389 752.8864334697371 1.0616684461670092
10.055201952895805 751.0347960329511 1.0601641616243207
10.060429507849221 746.5934363373351 1.0563987349969814
10.065657062802638 740.6719935353982 1.0517263537333306
10.070884617756054 742.4564389306211 1.0528232133117634
10.07611217270947 741.8316929725272 1.0512588591020962
10.081339727662886 746.035185723599 1.0532217131581059
10.086567282616302 749.0787468009827 1.0553508005938597
10.091794837569719 749.5949240995906 1.0555242695221234
10.097022392523135 751.5030581065116 1.056040279117589
10.102249947476551 760.5190555362589 1.0625119418450422
10.107477502429967 764.9855991559147 1.0659798107599123
10.112705057383383 765.3884192188145 1.0657992953196092
10.1179326123368 759.3498183719864 1.061325724955621
10.123160167290216 751.0622013258356 1.0552137187422272
10.128387722243632 747.7881393151387 1.0528003524417717
10.133615277197048 743.6769661019905 1.0492796452351534
10.138842832150464 741.5501857509302 1.0465567680066112
10.14407038710388 739.1956593583799 1.044802461717112
10.149297942057297 735.2239658566218 1.0418620163052015
10.154525497010713 731.9569648590067 1.0397338690201545
10.15975305196413 729.9572907349116 1.0380332224859927
10.164980606917545 726.9690901974961 1.0344811737503958
10.170208161870962 725.0066858411896 1.0328103013124692
10.175435716824378 720.7331426540591 1.0296526777261146
10.180663271777794 721.022812315688 1.030327764370452
10.18589082673121 721.8381718832488 1.0306427091411088
10.191118381684626 719.4996614903982 1.0288160702023783
10.196345936638043 716.5634747122233 1.0253752812113537
10.201573491591459 713.8049797940663 1.0231053864655832
10.206801046544875 709.2111754286158 1.0201884387558262
10.212028601498291 709.5037777219816 1.0203021370235374
10.217256156451707 709.6676812374862 1.020033255931143
10.222483711405124 710.520876922823 1.0206703151418282
10.22771126635854 712.5253920535929 1.0229491997960887
10.232938821311956 711.2970709976316 1.0220439218195947
10.238166376265372 712.1399273119074 1.0215245981175902
10.243393931218788 714.2467354604318 1.0220868808826387
10.248621486172205 710.9872713057433 1.0197000521586412
10.253849041125621 710.3173667286984 1.0193735158504136
10.259076596079037 708.0485464542759 1.0185946781409316
10.264304151032453 704.8709742876035 1.015942979103533
10.26953170598587 708.3241754904182 1.0173099984057963
10.274759260939286 709.0671682124679 1.0171245248920733
10.279986815892702 716.1167586590692 1.0223056432630255
10.285214370846118 717.0488734431702 1.0224449135349782
10.290441925799534 723.674306243386 1.0263697855316705
10.29566948075295 726.5240591535154 1.0280983591181148
10.300897035706367 724.9062340384147 1.0261967844349702
10.306124590659783 730.1432737972732 1.0296347237983405
10.3113521456132 733.0707265171699 1.0316977365701314
10.316579700566615 748.1566298070005 1.0419896531617543
10.321807255520032 758.199479449039 1.0479785037871596
10.327034810473448 766.5532624608811 1.0539357463101806
10.332262365426864 777.7586821129433 1.0620624393461602
10.33748992038028 791.8143958881061 1.0713293349800617
10.342717475333696 797.6005772788984 1.0737668602779318
10.347945030287113 805.8155500261988 1.0769564387717165
10.353172585240529 820.8349230906687 1.0868054919394183
10.358400140193945 834.6528065110992 1.0962224460145193
10.363627695147361 850.0037789174273 1.106281688076194
10.368855250100777 860.0795254606537 1.1127796485749217
10.374082805054194 862.1115419937665 1.112813712686941
10.37931036000761 857.986600603166 1.1087898001525758
10.384537914961026 852.9058411707828 1.1054161758218681
10.389765469914442 843.2308146570575 1.0991880755220558
10.394993024867858 832.5044215157571 1.0926261040545264
10.400220579821275 823.0844758092668 1.0864116405407294
10.40544813477469 814.0476352971923 1.0797324299273223
10.410675689728107 805.6821120274238 1.0739737845602717
10.415903244681523 798.1255700994349 1.0686657801557897
10.42113079963494 798.0065352044276 1.0676223405321763
10.426358354588356 798.6646903105334 1.0677025891117984
10.431585909541772 800.3602653971955 1.0688030596663658
10.436813464495188 804.1321506587435 1.0721383866147813
10.442041019448604 795.8238118459301 1.0664210458928562
10.44726857440202 783.3817251083963 1.0568619661551375
10.452496129355437 774.1842843376033 1.0494632347323694
10.457723684308853 765.0299898824604 1.0434049250398851
10.462951239262269 758.4747856417681 1.0390283070980484
10.468178794215685 751.036233632497 1.0342169421995575
10.473406349169101 738.2168312552509 1.0252253738132542
10.478633904122518 728.7260117181106 1.0176618014807786
10.483861459075934 721.09330214432 1.012155983237784
10.48908901402935 713.4911091589652 1.006452016137268
10.494316568982766 703.0795005906648 0.9980186748917741
10.499544123936182 695.3403732439104 0.992355042073102
10.504771678889599 687.6044946528252 0.9865893507096759
10.509999233843015 681.0533811070898 0.9810811228327139
10.515226788796431 682.1966701275381 0.9813508637176407
10.520454343749847 677.2811895701585 0.9774316031124133
10.525681898703263 674.6488905444621 0.9760172636128488
10.53090945365668 671.1145572879709 0.972884063030882
10.536137008610096 668.9406489262308 0.9714579349172138
10.541364563563512 669.2790999176261 0.9717479831145505
10.546592118516928 669.8363181862761 0.9721123513779538
10.551819673470344 667.0103901695055 0.9688666337254216
10.55704722842376 663.6072241845587 0.9663054295001973
10.562274783377177 658.1427927366904 0.961894434581784
10.567502338330593 653.3369815063859 0.9585389341404381
10.57272989328401 647.5390096391897 0.953461863321475
10.577957448237425 647.2738102527954 0.9533220547552345
10.583185003190842 648.9929378928606 0.9540809801894344
10.588412558144258 647.5130644255763 0.9530285792400153
10.593640113097674 648.4331097376962 0.9538649770884279
10.59886766805109 647.3504944979123 0.9516678511197955
10.604095223004506 644.3274103762914 0.9487155259538339
10.609322777957923 641.3260895092991 0.9467125523757787
10.614550332911339 641.0630137312174 0.9463583234544048
10.619777887864755 640.593942165962 0.9455450374279487
10.625005442818171 646.4842732337503 0.9501486157357661
10.630232997771587 650.2313034067678 0.9522575157021398
10.635460552725004 659.0440737927253 0.9585694845509639
10.64068810767842 667.2191656617637 0.963704833774735
10.645915662631836 673.4011894418528 0.9674323544941099
10.651143217585252 679.51086310964 0.9720935573690347
10.656370772538668 686.726302801822 0.977501864071121
10.661598327492085 693.9736708366213 0.9827483442518999
10.666825882445501 705.0108712414935 0.9904040978744791
10.672053437398917 710.5724482973815 0.993025163728759
10.677280992352333 717.4445628392635 0.9973243509616768
10.68250854730575 719.6404511646417 0.9988531672791778
10.687736102259166 717.8872641015465 0.9959917796515076
10.692963657212582 715.6366066514648 0.9942183961743274
10.698191212165998 713.2966480336266 0.9924218174412953
10.703418767119414 707.4114575019353 0.9879234087921851
10.70864632207283 696.938559113824 0.9804666608810899
10.713873877026247 688.7857231655547 0.9741951780301135
10.719101431979663 681.865995323696 0.9701572446449679
10.72432898693308 678.4383514220879 0.9675514346812482
10.729556541886495 678.1975423563025 0.9672355465391903
10.734784096839912 677.3887501727971 0.9664071905417488
10.740011651793328 671.7344361469612 0.9622037117847134
10.745239206746744 666.4130755083994 0.9580834635131044
10.75046676170016 660.7990943846634 0.9536121381262039
10.755694316653576 655.9705345624119 0.9499241645020073
10.760921871606993 654.2496586454901 0.9482344629081333
10.766149426560409 657.1413389860525 0.9498422010101104
10.771376981513825 657.3701816980597 0.9493837131672642
10.776604536467241 659.5457904142826 0.9505502765728285
10.781832091420657 665.0198789420642 0.9539458064345195
10.787059646374074 670.4240412340966 0.9579352604289448
10.79228720132749 673.0849016890328 0.9592741477850316
10.797514756280906 682.7680040252216 0.9656623801285367
10.802742311234322 693.3178842735042 0.9730009234677972
10.807969866187738 709.7352672588144 0.9846042869810315
10.813197421141155 730.9446117670178 0.9987384789054632
10.81842497609457 755.8305951905385 1.0150081255940184
10.823652531047987 795.468088607357 1.04012690744109
10.828880086001403 852.5404607835983 1.0764599208551264
10.83410764095482 927.6000055416362 1.1234233235096456
10.839335195908236 1020.5644912686856 1.178042664535035
10.844562750861652 1118.256760471189 1.2330788284297
10.849790305815068 1200.2452385468246 1.2757554969498075
10.855017860768484 1251.526565734529 1.3012148222062434
10.8602454157219 1260.9317161089075 1.3062104244356627
10.865472970675317 1224.2221235857187 1.2860451806036695
10.870700525628733 1156.1510972224444 1.2492635040325204
10.875928080582149 1073.3776995539 1.2037361735726615
10.881155635535565 988.5098508046003 1.1543851321629708
10.886383190488981 915.3895854719883 1.1108717737328995
10.891610745442398 853.02632880588 1.0725025266423838
10.896838300395814 808.6456657876241 1.0436934208769453
10.90206585534923 775.4449787633278 1.0218006993766797
10.907293410302646 754.2037806436716 1.0073684517087609
10.912520965256062 739.0304738510682 0.9967054129117736
10.917748520209479 725.8644073641562 0.9876375990013122
10.922976075162895 712.8344594435926 0.9788647921218808
10.928203630116311 706.3590810650784 0.9750776839043247
10.933431185069727 701.007468621002 0.9713253084632069
10.938658740023143 698.8611139099046 0.9687720913203359
10.94388629497656 694.6569460918018 0.9650594339564135
10.949113849929976 687.9008599580945 0.9603376777578319
10.954341404883392 681.4869269102556 0.9550983024790721
10.959568959836808 679.7152480188707 0.9535056588603613
10.964796514790224 679.3346127822326 0.9530927004224857
10.97002406974364 684.6696544575441 0.9595114490939094
10.975251624697057 682.9668173093119 0.9614234040458111
10.980479179650473 678.7275839292117 0.9601075987602905
10.98570673460389 672.1863305872175 0.9566218147564103
10.990934289557305 667.7011366046806 0.9542045777457951
10.996161844510722 661.7114986623106 0.9509258483714156
11.001389399464138 654.9877630617951 0.9469472249487321
11.006616954417554 650.8462736100179 0.9445791804844793
11.01184450937097 647.2645460781466 0.942667198109166
11.017072064324386 642.7756698864557 0.9397639753854771
11.022299619277803 637.8996834416569 0.9366668362429184
11.027527174231219 633.931187364359 0.934256226517341
11.032754729184635 627.6996041008267 0.930158114262218
11.037982284138051 623.8775823123832 0.9279175912475816
11.043209839091467 616.4125621381994 0.9229201398695015
11.048437394044884 613.9005893112096 0.9212848274881549
11.0536649489983 613.9629896567101 0.9219506234904289
11.058892503951716 611.2990813096281 0.9199929373786573
11.064120058905132 607.193377974893 0.9170277432528122
11.069347613858548 600.8649371019363 0.9128473743394494
11.074575168811965 596.3402687508623 0.9099128708231993
11.079802723765381 593.579752158068 0.9082110664577543
11.085030278718797 597.239299945474 0.9113463783222361
11.090257833672213 596.6127448603517 0.9108573504370846
11.09548538862563 596.0108954938894 0.9103744267399059
11.100712943579046 590.8873555427065 0.9066773196268182
11.105940498532462 586.0645843658168 0.9032275106035479
11.111168053485878 585.6894291483604 0.9029254209475219
11.116395608439294 579.4917829606128 0.8984902512520556
11.12162316339271 575.6139332805725 0.895841335156761
11.126850718346127 570.1772153080943 0.8918308451130698
11.132078273299543 565.254298290084 0.8880661052151667
11.13730582825296 563.1318348476705 0.8864789150841403
11.142533383206375 560.1781383917182 0.8843600978921003
11.147760938159792 557.8770381421901 0.8830941166851275
11.152988493113208 557.0490510811649 0.8826817378953266
11.158216048066624 553.4976487986668 0.8805596959113877
11.16344360302004 551.4690286900849 0.8790876801661676
11.168671157973456 546.1183478310624 0.8745830170324095
11.173898712926873 549.249156506115 0.8773459745334898
11.179126267880289 546.1501400097648 0.8747554281199066
11.184353822833705 546.3204201978272 0.8745149973275467
11.189581377787121 541.6238606785487 0.871076518059495
11.194808932740537 534.0831028400722 0.8652221837626719
11.200036487693954 529.7767019782823 0.8620283614886955
11.20526404264737 526.4217033087237 0.8597280031562736
11.210491597600786 524.2776099892876 0.8579711112276693
11.215719152554202 522.8048152370202 0.8576036143446416
11.220946707507618 525.7668484146637 0.8597532825997547
11.226174262461035 526.6504505485767 0.8607088001304316
11.23140181741445 524.5887727374018 0.8595452118594483
11.236629372367867 524.2018443105077 0.8586279454885197
11.241856927321283 524.536539235062 0.8588458472469089
11.2470844822747 524.2783418062037 0.8586331617784333
11.252312037228116 522.1971987892538 0.856488640617964
11.257539592181532 517.9497935435743 0.8533432061120704
11.262767147134948 515.3772757418407 0.8515661999508208
11.267994702088364 518.0831697626978 0.8541784741623056
11.27322225704178 519.1047530581584 0.8553624389595592
11.278449811995197 517.3977149966872 0.8538093020125996
11.283677366948613 517.2457475868969 0.8531690853723137
11.288904921902029 516.8198661319875 0.852668809349603
11.294132476855445 515.0482706098794 0.8508381132690773
11.299360031808861 511.3394900739299 0.8477545825321382
11.304587586762278 511.47552668071916 0.8474070644785763
11.309815141715694 512.3132194701936 0.8477607193754513
11.31504269666911 515.9379480608593 0.8506427691841318
11.320270251622526 515.9780026333758 0.8502045638451636
11.325497806575942 514.1308006951688 0.8483172670087874
11.330725361529359 513.8304778350691 0.8480020989885858
11.335952916482775 512.5929670269699 0.8465837899253715
11.341180471436191 513.7906792609245 0.8475547633942832
11.346408026389607 510.98074215046455 0.8446774046305754
11.351635581343023 510.72995906716056 0.8444443156233401
11.35686313629644 511.1035247473052 0.8449774390974512
11.362090691249856 511.234571861392 0.8447359717564199
11.367318246203272 513.5856096130206 0.8472395742635533
11.372545801156688 515.2311520697965 0.8488004494854435
11.377773356110104 514.1064381400348 0.8475956857894015
11.38300091106352 512.8641831434668 0.8464602814626279
11.388228466016937 513.9823326003791 0.8475564151664545
11.393456020970353 512.0907380315724 0.8460493349699938
11.39868357592377 510.21182032956574 0.8449510777457192
11.403911130877185 507.1101567079647 0.8422852986101557
11.409138685830602 507.529677540589 0.8427234430290748
11.414366240784018 510.754948524433 0.845504325156677
11.419593795737434 512.3851587551301 0.8467746141586726
11.42482135069085 514.936098946232 0.8491747486829463
11.430048905644266 515.6501772375125 0.8495646563181062
11.435276460597683 512.8380642864664 0.84657848615463
11.440504015551099 511.22250367035616 0.8457066173867529
11.445731570504515 510.3785826712565 0.8447575445290494
11.450959125457931 514.6817492966031 0.8478598406786068
11.456186680411347 521.2776913365308 0.8535620370799588
11.461414235364764 524.8642777254363 0.8560999996244546
11.46664179031818 527.6367269506045 0.8581762437828256
11.471869345271596 530.5957697625028 0.86101163384038
11.477096900225012 532.3896669921318 0.8634620377197783
11.482324455178428 537.5118338833412 0.8751834671075492
11.487552010131845 539.159976721561 0.8789535957184449
11.49277956508526 542.1229143198277 0.8827458433514344
11.498007120038677 545.0515013421065 0.8866920679242424
11.503234674992093 545.5751958881006 0.8878526512579318
11.50846222994551 546.2276892500423 0.8896490787770422
11.513689784898926 547.8842905615265 0.8922839053922017
11.518917339852342 547.8697198014526 0.8929896717086547
11.524144894805758 545.1306908570101 0.8919092276432796
11.529372449759174 539.48004418141 0.8884715029354479
11.53460000471259 532.882247873359 0.8837726696838655
11.539827559666007 530.0493047637915 0.8825980470041715
11.545055114619423 528.3429427133957 0.8818729714356595
11.550282669572839 527.5232305059465 0.8815800646995365
11.555510224526255 525.3014828758298 0.8804284536357285
11.560737779479672 519.3742748507291 0.8759760918262446
11.565965334433088 515.5300475974293 0.8738667772051515
11.571192889386504 510.94417186749024 0.8711357693135017
11.57642044433992 509.80846126566877 0.8710020673370857
11.581647999293336 509.9309956343545 0.871563882213912
11.586875554246753 510.22400118987366 0.8721196844349673
11.592103109200169 510.59946377056275 0.8726865859764878
11.597330664153585 508.44975461037484 0.8712634372059016
11.602558219107001 507.65106406564297 0.8710684211801483
11.607785774060417 503.6347152160425 0.8678001249699513
11.613013329013834 500.53976980187645 0.8655935227509346
11.61824088396725 490.13332429676717 0.8574150052214418
11.623468438920666 483.5087154855257 0.8521425829742514
11.628695993874082 476.68555426688033 0.8469143434173202
11.633923548827498 473.71712310832584 0.8448986644026217
11.639151103780915 472.37511271458044 0.8440532801620636
11.64437865873433 468.2198111440803 0.8408752623353594
11.649606213687747 465.61500647574655 0.8392452717129837
11.654833768641163 456.8961564057453 0.8319717602912764
11.66006132359458 456.58216269326243 0.8330198412881139
11.665288878547996 454.25400490894873 0.8313223987063338
11.670516433501412 455.0269470494853 0.8316587840235896
11.675743988454828 454.5253543601619 0.8320073199560756
11.680971543408244 455.0386827681553 0.8318583447740473
11.68619909836166 455.68389385590007 0.8332217027785634
11.691426653315077 452.8857410790175 0.8317925311454794
11.696654208268493 451.58980216150104 0.8307789596032167
11.701881763221909 447.90997402410744 0.8280824297413304
11.707109318175325 447.1461306485292 0.8277186965030461
11.712336873128741 446.454204420499 0.8266730530221663
11.717564428082158 445.29828720400474 0.8256279030851194
11.722791983035574 444.17028903753663 0.8248799554814735
11.72801953798899 438.84441555721753 0.8206467323132401
11.733247092942406 437.7954109927162 0.8214911961921295
11.738474647895822 434.86213822470194 0.8198418493984758
11.743702202849239 435.98693026576774 0.8204887237917818
11.748929757802655 437.7748353311349 0.8227741836566012
11.754157312756071 440.6174319756923 0.8242585528650469
11.759384867709487 443.3527692798644 0.8270720238512308
11.764612422662903 444.78299141189393 0.8285279656259632
11.76983997761632 446.7414031407798 0.8297646941908093
11.775067532569736 446.8625590681362 0.8305956902674183
11.780295087523152 447.8484083723899 0.8313808798336146
11.785522642476568 449.03373054262863 0.8325795204270866
11.790750197429984 450.94270156160826 0.8344786838548391
11.7959777523834 453.77773766328676 0.8368369128654028
11.801205307336817 458.91792854349154 0.8419704923991062
11.806432862290233 463.7004473495284 0.8464713420580868
11.81166041724365 471.0124785740269 0.8530418592621234
11.816887972197065 475.470863700217 0.8570886427224554
11.822115527150482 477.53914891679136 0.8584541778580738
11.827343082103898 477.8973963336797 0.8582407870084352
11.832570637057314 478.4067001815863 0.8582152494734234
11.83779819201073 478.6511847185337 0.858296686449462
11.843025746964146 474.66463891118485 0.8549452703637549
11.848253301917563 474.9559407502517 0.8558383350555202
11.853480856870979 471.32954111506484 0.8529015686937287
11.858708411824395 469.9145401243836 0.8519151285885392
11.863935966777811 467.8856723439685 0.8508513991475973
11.869163521731227 465.10935932448604 0.8491079884690288
11.874391076684644 460.7637497252967 0.8457916744529658
11.87961863163806 460.9558744669713 0.8465206366014246
11.884846186591476 458.3405159918371 0.8438983101304639
11.890073741544892 458.26936653575285 0.8440342275755133
11.895301296498308 461.01807232548373 0.8467554848070586
11.900528851451725 462.1642148034523 0.8481886022012699
11.90575640640514 464.79403419652954 0.8504703247128972
11.910983961358557 467.3738771138874 0.8531262080372344
11.916211516311973 471.3473915595417 0.8564239800969191
11.92143907126539 472.1338805427985 0.8574489052010811
11.926666626218806 476.26933494887544 0.8614053886609843
11.931894181172222 476.76171842357286 0.8616599501196177
11.937121736125638 479.97444958790004 0.8653061918558882
11.942349291079054 484.0024981490871 0.8694042451530333
11.94757684603247 479.9451648531602 0.8654549591700892
11.952804400985887 479.9896504247562 0.8659675121068949
11.958031955939303 478.64958899368486 0.8650752767279477
11.963259510892719 475.31677933986253 0.8621825614126559
11.968487065846135 476.29996527612343 0.8636118090114825
11.973714620799552 472.97545175273984 0.860295884695618
11.978942175752968 473.03902009180206 0.8604294535788805
11.984169730706384 471.94953582736787 0.8601058299964556
11.9893972856598 468.12253212744076 0.8566775910261639
11.994624840613216 467.0742833231407 0.8562853874546361
11.999852395566633 463.7265758375536 0.8535748053149959
12.005079950520049 467.43339154799827 0.856796504607629
12.010307505473465 471.75936927443945 0.8616259986398416
12.015535060426881 476.70295449685733 0.8666410085766308
12.020762615380297 484.63666195951396 0.8736250208551221
12.025990170333714 492.92531120892454 0.8813878757613455
12.03121772528713 499.3522500723637 0.8871661454784997
12.036445280240546 512.184779930687 0.8981206563156869
12.041672835193962 527.5585855741044 0.9116437205330601
12.046900390147378 548.5695468031236 0.9296101233234788
12.052127945100795 581.2745948292858 0.9568011606553772
12.05735550005421 623.552087076001 0.9910396682083523
12.062583055007627 674.7364552868211 1.0312152183390562
12.067810609961043 738.37837324705 1.0787232604803079
12.07303816491446 809.0443471164756 1.129437660146462
12.078265719867876 889.664237061432 1.1846797086269965
12.083493274821292 977.1833844379065 1.2417409777451556
12.088720829774708 1056.5758818384513 1.29176951529857
12.093948384728124 1126.361663727727 1.3338960844717325
12.09917593968154 1167.2770873553447 1.3581676493249308
12.104403494634957 1176.2903531885445 1.3640960643360405
12.109631049588373 1154.9991641823465 1.3515166775075311
12.114858604541789 1102.8278943640655 1.3209905313734174
12.120086159495205 1043.2388442580648 1.2855430471153348
12.125313714448621 972.7233871986708 1.2411752156672968
12.130541269402038 901.4121178667534 1.1953280668658877
12.135768824355454 841.296740666545 1.1551571123088078
12.14099637930887 775.0043376928922 1.1085543805267184
12.146223934262286 723.474495362208 1.0716783353726267
12.151451489215702 675.1824277867174 1.0354176078051678
12.156679044169119 631.9323517052577 1.0017305184494538
12.161906599122535 600.6649060821794 0.977280085359013
12.167134154075951 569.2037731215171 0.9512126610532777
12.172361709029367 544.3847174857982 0.9306747518656813
12.177589263982783 523.6299533887965 0.9137266840221231
12.1828168189362 504.56128865957635 0.8972472489307444
12.188044373889616 488.8213175677515 0.883883940983238
12.193271928843032 478.93842008270263 0.8754305066054644
12.198499483796448 468.4617350142216 0.8654181427401677
12.203727038749864 461.13230458095904 0.8593512411387352
12.20895459370328 454.4132118170849 0.8531141648768151
12.214182148656697 448.3858855558833 0.8481681627419854
12.219409703610113 443.5772870473044 0.8441386236599653
12.22463725856353 440.90888709035426 0.8417988692105051
12.229864813516945 437.7914286687543 0.8391914660685134
12.235092368470362 437.4633401399634 0.8384699011419757
12.240319923423778 434.7498941505223 0.8355743629281525
12.245547478377194 432.93066501270835 0.8339475185622914
12.25077503333061 431.58510013258376 0.8333244435522908
12.256002588284026 426.5646392769141 0.8285042575319574
12.261230143237443 425.7217011786945 0.8287106163523074
12.266457698190859 425.42068362910703 0.8286654579637611
12.271685253144275 426.936114802156 0.8302516178616661
12.276912808097691 425.771796838913 0.8296310796971439
12.282140363051107 422.9308739283259 0.826908563579611
12.287367918004524 421.4939812634333 0.8260288096327972
12.29259547295794 419.21691049308765 0.8238755909553903
12.297823027911356 419.1647688447449 0.8240276678968552
12.303050582864772 418.39279345802765 0.8231406477816079
12.308278137818188 418.66148847734286 0.8230519950857261
12.313505692771605 417.7312773819156 0.8244656924544423
12.31873324772502 418.9411190361478 0.8339424488000948
12.323960802678437 419.87026322477146 0.8404963557133122
12.329188357631853 420.66049587835784 0.8460451985494236
12.33441591258527 419.73109474847007 0.8487693624269562
12.339643467538686 418.4593592262099 0.8505753943484349
12.344871022492102 412.9951428119715 0.8479972020266967
12.350098577445518 409.4241884259074 0.8475307324005772
12.355326132398934 406.599271304897 0.8478297964089373
12.36055368735235 404.29600844942524 0.8474950050313715
12.365781242305767 401.53821295049204 0.8461105946302708
12.371008797259183 399.9243587950456 0.8462520041062183
12.376236352212599 397.0030621894667 0.8455759298175989
12.381463907166015 395.453621178374 0.846949096107302
12.386691462119432 394.00235484814215 0.8476876000565452
12.391919017072848 389.49987277066 0.8451380915734333
12.397146572026264 386.62754916547664 0.8442233795502195
12.40237412697968 383.58307608307695 0.8438391393002758
12.407601681933096 380.60655232971743 0.8428277723408337
12.412829236886513 378.9598176676667 0.8425393145869416
12.418056791839929 379.3144798840923 0.844275696707439
12.423284346793345 375.7624736502965 0.8401707371485776
12.428511901746761 374.21761506241154 0.8403148112554892
12.433739456700177 374.8048091791142 0.8419152711445901
12.438967011653594 371.52321776542874 0.8389428863970908
12.44419456660701 371.7976247786965 0.8413932347695225
12.449422121560426 371.48269774814366 0.8420546127050342
12.454649676513842 368.06338548225517 0.8390013824354055
12.459877231467258 366.8985306856574 0.8382117818978809
12.465104786420675 365.8404820012834 0.8381855526384007
12.47033234137409 364.1253849542907 0.8389036497105276
12.475559896327507 361.8859794709036 0.8391616752162335
12.480787451280923 362.0249373623127 0.8425467588852842
12.48601500623434 359.3943437463612 0.841252872932319
12.491242561187756 359.9506603556384 0.8413213011583163
12.496470116141172 363.05438615804735 0.8453225024710176
12.501697671094588 362.303010989411 0.8438326540946574
12.506925226048004 363.51107341562005 0.8467804287528412
12.51215278100142 362.13398202048774 0.846614995421602
12.517380335954837 358.86299635717563 0.8441745852430387
12.522607890908253 359.5265301953794 0.8457135152326489
12.527835445861669 359.10955311646967 0.8462679261416052
12.533063000815085 361.184939622255 0.8500292618592128
12.538290555768501 359.6120668685126 0.8493345390457051
12.543518110721918 359.52975810046104 0.8507453578397488
12.548745665675334 359.7385965594322 0.8516435095957384
12.55397322062875 358.1304938752605 0.8510203048787125
12.559200775582166 357.47897454894434 0.851744236831367
12.564428330535582 357.31451295234723 0.8459510375700594
12.569655885488999 353.73855236367274 0.8328684980987131
12.574883440442415 355.5076655315095 0.8299904984054858
12.580110995395831 355.8249630569884 0.8266079182732953
12.585338550349247 355.4827162594753 0.8251234941399194
12.590566105302663 355.3319033717887 0.8234232348045771
12.59579366025608 353.72619696498134 0.8205492269305436
12.601021215209496 352.8178956246063 0.8176790296244915
12.606248770162912 353.54195288748934 0.8164516129139
12.611476325116328 354.61800456180055 0.8164638976333062
12.616703880069744 359.00077568516735 0.8203084141211447
12.62193143502316 361.2218413442187 0.8222345156288137
12.627158989976577 366.50151531913093 0.8266902975804965
12.632386544929993 368.19646553920245 0.8282406832935343
12.63761409988341 368.3049601336153 0.8271105920492173
12.642841654836825 368.6069833791785 0.8265086136776167
12.648069209790242 372.52527376542344 0.8307425182704178
12.653296764743658 377.79954880114735 0.8349214658507204
12.658524319697074 383.7334150220478 0.841012377560921
12.66375187465049 388.20422105809826 0.8458486588710074
12.668979429603906 393.2058354924039 0.8496208259338659
12.674206984557323 402.3439304732714 0.8591547364752018
12.679434539510739 411.3507526432828 0.8676866554955508
12.684662094464155 422.3864673480149 0.8776179924101093
12.689889649417571 424.19300186628976 0.8789611791120948
12.695117204370987 428.19597249965534 0.8823607715187025
12.700344759324404 429.27835901217014 0.8826908773416536
12.70557231427782 431.0547383434252 0.8841251655941051
12.710799869231236 433.00919192848284 0.8854300052617453
12.716027424184652 432.385169074985 0.8841930603627004
12.721254979138068 429.5956723408673 0.8813392604552615
12.726482534091485 426.37564208975715 0.8772739965541511
12.7317100890449 429.73551028634 0.8806898410857108
12.736937643998317 438.075789725406 0.8890947351162826
12.742165198951733 450.63606427438543 0.9011617513141158
12.74739275390515 468.9639832099702 0.9190337376370586
12.752620308858566 488.970747158123 0.9380392166357412
12.757847863811982 509.7129227164715 0.9568117339331904
12.763075418765398 524.3227503305017 0.9702851857246062
12.768302973718814 532.0194977426808 0.9769352445393128
12.77353052867223 535.1997972124847 0.9791961290251022
12.778758083625647 529.862606825037 0.9743221074235688
12.783985638579063 523.484661013334 0.9675075502912388
12.789213193532479 520.7737876913468 0.9643235069295703
12.794440748485895 516.927419589034 0.9602737992274387
12.799668303439312 525.37863580371 0.9671827233567171
12.804895858392728 538.097221171833 0.979037840705831
12.810123413346144 552.9055350664992 0.9921922471293487
12.81535096829956 574.4724143596261 1.0107858586480092
12.820578523252976 598.9024479580916 1.0318662300138945
12.825806078206393 625.1390032506788 1.0540110783145324
12.831033633159809 658.3255824260556 1.081089639596344
12.836261188113225 688.5236793515782 1.1055827043927986
12.841488743066641 715.3536452088241 1.1266193974187324
12.846716298020057 729.7722320275154 1.137840240062835
12.851943852973474 725.5915870422991 1.1344888299406992
12.85717140792689 698.9669111217197 1.1131201492584484
12.862398962880306 658.5126480163474 1.0800043111074573
12.867626517833722 610.7828130436018 1.0400737328104168
12.872854072787138 562.7812198956923 0.997899048848137
12.878081627740555 523.0714196796775 0.9616613736738365
12.88330918269397 493.43142335664584 0.933963040786395
12.888536737647387 470.19771898171143 0.9114414243652265
12.893764292600803 451.4603224226806 0.893401372307619
12.89899184755422 439.77226290653255 0.8830933179891127
12.904219402507636 433.13849739769165 0.8766763325670005
12.909446957461052 428.3144167155885 0.8711814760143398
12.914674512414468 421.47769738746166 0.8631129133862389
12.919902067367884 415.611327338699 0.8551927767020918
12.9251296223213 409.82787406080394 0.8487639892730938
12.930357177274717 407.72653058374436 0.8463025906365167
12.935584732228133 408.02111991736723 0.8457562736626326
12.940812287181549 404.3935718539275 0.8420382102610847
12.946039842134965 402.95871454793 0.8401060322758293
12.951267397088381 399.24802557193595 0.8360433733466384
12.956494952041798 395.6708125816067 0.8320210174332113
12.961722506995214 396.31948765265355 0.8318009360927714
12.96695006194863 392.1863003753272 0.8282102744192797
12.972177616902046 386.98321809146194 0.8232312386026661
12.977405171855462 383.2928159570746 0.8193343451532732
12.982632726808879 378.7244284316166 0.8145422535554494
12.987860281762295 377.9811989770558 0.812735142810586
12.993087836715711 378.680734730887 0.8141019257423128
12.998315391669127 375.5081649182851 0.8110779160912704
13.003542946622543 371.3691837453236 0.806331489428017
13.00877050157596 373.8986532247228 0.8099313194338696
13.013998056529376 377.82099491713785 0.8138075720331595
13.019225611482792 382.5862276091535 0.818623130523802
13.024453166436208 388.48797842736343 0.8260702342163198
13.029680721389624 385.1963579014705 0.8232504465212667
13.03490827634304 384.8977630326127 0.8225137782596956
13.040135831296457 384.71318483955986 0.8228824573730268
13.045363386249873 387.4196587542239 0.8249664137822905
13.05059094120329 391.30951546733326 0.8281686456099431
13.055818496156705 395.9070945796963 0.8331768825146604
13.061046051110122 404.0136148513773 0.8413112079542407
13.066273606063538 411.39564640029386 0.8486358614033708
13.071501161016954 421.27039565275714 0.8592498408629253
13.07672871597037 428.98571314523764 0.8664658057103574
13.081956270923786 443.4134823030878 0.880583015220406
13.087183825877203 460.49888588103283 0.8968802676206438
13.092411380830619 482.6186223969697 0.9172563015979366
13.097638935784035 505.7752353387461 0.9388183901635123
13.102866490737451 529.8946712550467 0.9611059795766729
13.108094045690867 552.7109985382523 0.981167003004955
13.113321600644284 573.3265529940924 0.9997128263466776
13.1185491555977 590.8069360125793 1.0149224164647332
13.123776710551116 607.9120517585549 1.0292518704811138
13.129004265504532 619.3400148442688 1.0393266456123145
13.134231820457948 628.7011032591823 1.0469797424663447
13.139459375411365 632.9906949826208 1.0506211704318298
13.14468693036478 632.1548696217469 1.0500159821971056
13.149914485318197 628.1784489701345 1.0466563410726988
13.155142040271613 619.8769238404948 1.039977583566199
13.16036959522503 611.1158500938227 1.033219195133425
13.165597150178446 600.5348234063355 1.0246044642628394
13.170824705131862 590.3674583340885 1.016267153156951
13.176052260085278 577.3999958740486 1.005368835684658
13.181279815038694 559.596337547815 0.9895762122199427
13.18650736999211 542.549150076521 0.9752401385236826
13.191734924945527 520.7730831924791 0.9557664507516413
13.196962479898943 503.9868609860439 0.9402382781532245
13.202190034852359 486.8576993546224 0.9242735751381328
13.207417589805775 472.23638953345466 0.9099154827108138
13.212645144759191 462.40506143614857 0.9004982200692336
13.217872699712608 448.3944463164817 0.8867634829485972
13.223100254666024 439.01665207539713 0.8775264598794275
13.22832780961944 426.3671256762409 0.8653447670357902
13.233555364572856 415.5768277447803 0.8554554781743199
13.238782919526273 404.77825890672403 0.8441453221353451
13.244010474479689 393.3473717926745 0.8320146315546515
13.249238029433105 384.00398018557263 0.8217004517321665
13.254465584386521 378.33239862132206 0.8154218778862627
13.259693139339937 375.8814982653221 0.8134756467065715
13.264920694293354 371.47448992830437 0.8097644702085469
13.27014824924677 363.75476866672705 0.8021241400426233
13.275375804200186 359.47286416074184 0.797666114489685
13.280603359153602 353.4122332305397 0.790797304010357
13.285830914107018 352.0622783717492 0.7900141816313958
13.291058469060435 348.7457016574632 0.787203262663348
13.29628602401385 346.5478105681279 0.7849730295662317
13.301513578967267 349.3151631835225 0.7873958247679984
13.306741133920683 348.5763184656246 0.7867139637922744
13.3119686888741 345.78432870040467 0.7827497974719893
13.317196243827516 342.765958144166 0.7791938277393783
13.322423798780932 342.54613522189237 0.7790172590315302
13.327651353734348 342.42718596591317 0.7788714825805954
13.332878908687764 342.2484308772282 0.7791823612642704
13.33810646364118 341.3900516741424 0.7777064179640798
13.343334018594597 341.52640329491544 0.7779086069194524
13.348561573548013 338.1394786809439 0.7739177219543871
13.353789128501429 337.6744149461948 0.7746614749872369
13.359016683454845 336.6611011276224 0.7742439631756911
13.364244238408261 338.8855543392405 0.7768330595986561
13.369471793361678 342.86053054210606 0.7803339776779901
13.374699348315094 348.6139500929651 0.7860317995087347
13.37992690326851 352.4166451531382 0.7901884511665223
13.385154458221926 356.22762936618875 0.7940704825578553
13.390382013175342 361.5706842174811 0.7996455664487864
13.395609568128759 363.17657179330087 0.8017215577016924
13.400837123082175 366.44726711868486 0.8045975618203507
13.406064678035591 367.077596593109 0.8057071284878045
13.411292232989007 365.26107623403885 0.8042030184370607
13.416519787942423 360.4143838579054 0.7980607405967374
13.42174734289584 356.83197632524116 0.7949213041657069
13.426974897849256 355.43959108319115 0.7928150355893021
13.432202452802672 352.1504605644494 0.7895867353027026
13.437430007756088 348.42164047662567 0.7857784753171123
13.442657562709504 342.80543017086393 0.7794897928233766
13.44788511766292 337.6780100872762 0.7743114860492939
13.453112672616337 336.9912583619418 0.7753130765397857
13.458340227569753 338.5302626604224 0.777656421062889
13.46356778252317 334.1493921856589 0.7726287328247364
13.468795337476585 328.38024904859014 0.7648895112656763
13.474022892430002 323.84408624470774 0.7595572550072126
13.479250447383418 325.1509940320573 0.7621102696162322
13.484478002336834 329.64635374385665 0.7676599361996681
13.48970555729025 330.9981165256329 0.7690552896342039
13.494933112243666 326.19424057845816 0.7628009327625009
13.500160667197083 322.57133936717713 0.7585760909323822
13.505388222150499 320.6851555332197 0.7566538213206477
13.510615777103915 321.66000269713146 0.759338963029691
13.515843332057331 323.81805492367727 0.7620903480854256
13.521070887010747 325.61884808501964 0.764076465649997
13.526298441964164 325.2765503688289 0.7627185052422469
13.53152599691758 324.1800069543042 0.7599557400207263
13.536753551870996 324.24374255160393 0.7594304468428676
13.541981106824412 321.60594201444945 0.7573066830377196
13.547208661777828 323.45489456097397 0.7594793232988845
13.552436216731245 327.00865796435136 0.7628757844047815
13.55766377168466 329.4640797031298 0.7650988765229098
13.562891326638077 330.70654854311806 0.7664319724461945
13.568118881591493 329.550972163733 0.7667902732783292
13.57334643654491 324.38634321972773 0.7614371197272207
13.578573991498326 323.151709798283 0.7608318892842555
13.583801546451742 322.9333379205801 0.759768760215141
13.589029101405158 321.14985985422953 0.7568087498376377
13.594256656358574 320.93020647889244 0.7565643593041264
13.59948421131199 323.4669441561188 0.7610570352184055
13.604711766265407 319.61312480012657 0.7572096944437693
13.609939321218823 313.5350648155559 0.7503935731334973
13.615166876172239 308.6211194066123 0.7440852060176191
13.620394431125655 306.5342641195515 0.7405473298583178
13.625621986079071 307.88716505777387 0.7415751971507891
13.630849541032488 308.3481835648082 0.7419924905624072
13.636077095985904 308.26721516450834 0.7419822419702378
13.64130465093932 308.1042553977632 0.7427521877674255
13.646532205892736 310.57574782524415 0.7466966219698953
13.651759760846153 312.17777216730076 0.7488454527676748
13.656987315799569 313.72844409731016 0.7500507603008122
13.662214870752985 315.5955919745838 0.7520511311803572
13.667442425706401 315.7864444238043 0.7520532379402024
13.672669980659817 318.87520281343274 0.7550883078152077
13.677897535613234 320.5558056728344 0.7557436652201076
13.68312509056665 324.5806214926124 0.7596313156682649
13.688352645520066 327.4900783544412 0.7634229173258138
13.693580200473482 327.7951772055341 0.7639357181045798
13.698807755426898 326.1315297246456 0.7625466692039601
13.704035310380315 324.5226215946512 0.7613462920772789
13.70926286533373 320.5354957099525 0.7564875165223883
13.714490420287147 320.0509090378618 0.7560009045942141
13.719717975240563 318.74840193007634 0.7543450581252893
13.72494553019398 318.7548436111375 0.7550539145471645
13.730173085147396 319.6486891812706 0.7572573931063016
13.735400640100812 318.3964955064753 0.7563810922246811
13.740628195054228 317.7662104620102 0.7553547027616517
13.745855750007644 319.9099010567763 0.7588121392717605
13.75108330496106 320.96074402541905 0.7597278266067348
13.756310859914477 319.37375613620026 0.7572616987637898
13.761538414867893 317.51279475997814 0.7545131712796497
13.766765969821309 315.66894307804733 0.7516635088902509
13.771993524774725 316.82995248236404 0.7525496348963087
13.777221079728141 319.13800359304605 0.7549947109344197
13.782448634681558 320.97498157019095 0.7568466106441678
13.787676189634974 323.44532967500356 0.759891760792036
13.79290374458839 326.2240665819799 0.763664572328983
13.798131299541806 334.1198854198526 0.7732199356308352
13.803358854495222 339.7714801617712 0.7803636219113539
13.808586409448639 342.288541230029 0.7830241014301149
13.813813964402055 347.34652722254134 0.7886448956124629
13.819041519355471 351.7439579125938 0.7933185719681786
13.824269074308887 363.10201326951136 0.8059594508135086
13.829496629262303 373.50919096042685 0.8175933794529424
13.83472418421572 380.1020679165387 0.8243300524002833
13.839951739169136 389.22262287010443 0.8320486148479177
13.845179294122552 399.29074883642505 0.8413865613632667
13.850406849075968 411.00783176723 0.8528913129105579
13.855634404029384 425.3195815299117 0.867309728964432
13.8608619589828 431.93773488624066 0.8743781224702463
13.866089513936217 443.4628962582089 0.8849429463010298
13.871317068889633 451.20543287181624 0.8926373176791358
13.87654462384305 452.97829100327556 0.8943794949759799
13.881772178796465 452.52480592923285 0.8932002158486607
13.886999733749882 454.16873729064446 0.8955175723553129
13.892227288703298 450.81801990228115 0.8924158840937727
13.897454843656714 440.92311751609446 0.8821313979370996
13.90268239861013 429.3710935128696 0.8712645531062756
13.907909953563546 414.8515083642707 0.856181243108345
13.913137508516963 405.9232900315518 0.8479308497669321
13.918365063470379 395.49962565647087 0.8377435685702128
13.923592618423795 385.7538021353775 0.8272022297011976
13.928820173377211 376.5302656769482 0.8173214969897414
13.934047728330627 367.9692419569724 0.8085109288443787
13.939275283284044 359.8913536414851 0.7994430778995056
13.94450283823746 353.6924575394235 0.7931642832894625
13.949730393190876 346.93179845744896 0.7863744133096662
13.954957948144292 341.09191826815476 0.7811062469454931
13.960185503097708 338.9656955825835 0.7797082035180346
13.965413058051125 336.79247991496425 0.7763234391053369
13.97064061300454 335.08142287245687 0.7739845870786434
13.975868167957957 330.98561662240246 0.7690663667431543
13.981095722911373 328.85340928955327 0.7668197910449057
13.98632327786479 329.422416805709 0.7684715848307967
13.991550832818206 327.82353435469247 0.7665524961939129
13.996778387771622 326.19635634284043 0.7642115780580395
14.002005942725038 322.6904051743679 0.7607877348934982
14.007233497678454 320.7396790789777 0.7586949228434259
14.01246105263187 323.5146303800489 0.7616915630514692
14.017688607585287 327.4795721351255 0.7663859116267864
14.022916162538703 331.90066592807983 0.7706867815228089
14.028143717492119 333.6178556593967 0.7718577787269518
14.033371272445535 335.3544299772515 0.7738348696987384
14.038598827398951 337.9868337854418 0.7768840245551196
14.043826382352368 343.95484228657676 0.7835283494008554
14.049053937305784 349.1923777924685 0.789456959095163
14.0542814922592 350.3908254600584 0.7907933983305906
14.059509047212616 353.5138909023985 0.7944168129011855
14.064736602166032 355.39797166273934 0.7958484076151277
14.069964157119449 358.0132006323932 0.7987159052286446
14.075191712072865 360.5909628216673 0.8017307582167281
14.080419267026281 361.13396971981473 0.8020371604267227
14.085646821979697 363.3781926950334 0.8043526025435025
14.090874376933114 361.73063519065084 0.8020132058034065
14.09610193188653 363.0859002851302 0.8034534224480144
14.101329486839946 361.6092597643293 0.8014811712649019
14.106557041793362 360.08133633468157 0.8003454447210954
14.111784596746778 361.97194380722897 0.8021269010549309
14.117012151700195 363.22165189724996 0.8042466222003506
14.12223970665361 364.28571177803343 0.8071863841323665
14.127467261607027 360.077923171835 0.8033426116597419
14.132694816560443 356.79954801714683 0.8004746637239571
14.13792237151386 352.27244794206484 0.79511387252491
14.143149926467276 352.10299783734246 0.7941060760417458
14.148377481420692 353.0272214563737 0.7943181345314219
14.153605036374108 353.2555245009019 0.7947142341911652
14.158832591327524 351.9588853429454 0.792944014441015
14.16406014628094 351.7619726825485 0.7930540084728461
14.169287701234357 352.1774028433646 0.7934063309457021
14.174515256187773 351.4137033877992 0.7917569179988971
14.179742811141189 346.57169562352317 0.7863221415741777
14.184970366094605 342.7893718279521 0.781675960385762
14.190197921048021 338.754150875098 0.7768940340814613
14.195425476001438 335.8831976640328 0.7733915033983699
14.200653030954854 336.9040577703522 0.7738058871222083
14.20588058590827 337.3165702495469 0.7740472411762344
14.211108140861686 337.0363573125345 0.7741319683626638
14.216335695815102 337.24811662375777 0.7740954425098919
14.221563250768519 335.1719226284647 0.7723918603302932
14.226790805721935 334.7006433757838 0.7721155541673482
14.232018360675351 336.4386750551121 0.7724226476497487
14.237245915628767 335.9378392715687 0.771712238468277
14.242473470582183 338.99730387056485 0.7739323041873614
14.2477010255356 339.87952070954526 0.7750943492808109
14.252928580489016 341.4283473492231 0.7768988872337641
14.258156135442432 345.0497183439992 0.7799794290834878
14.263383690395848 353.7060095522158 0.7896796310002173
14.268611245349264 363.6476974940736 0.8009232704813208
14.27383880030268 366.6406703042686 0.8040149180464754
14.279066355256097 370.1488880937477 0.8076133515046382
14.284293910209513 376.16567699747895 0.8137844817040754
14.28952146516293 386.58799089352215 0.8239761078843159
14.294749020116345 395.58467501371007 0.8327097042953033
14.299976575069762 401.1166879150433 0.8380685125743134
14.305204130023178 405.4580688321834 0.84224263311726
14.310431684976594 408.8092645346442 0.8460009080603186
14.31565923993001 408.31493757644415 0.8455183152358235
14.320886794883426 409.5957795234306 0.8475356280039453
14.326114349836843 408.4777521414721 0.8468928058671976
14.331341904790259 409.40228823912355 0.8473916906443252
14.336569459743675 409.0319695484981 0.8473255425253919
14.341797014697091 407.5726402932387 0.845683882266396
14.347024569650507 407.235066443859 0.8448250019838236
14.352252124603924 408.1505063192732 0.8457767067603567
14.35747967955734 407.2241702119255 0.8445342034547129
14.362707234510756 406.98240570444034 0.84431973244162
14.367934789464172 406.24864025699304 0.844057123646719
14.373162344417588 404.13740472577484 0.8410993881893606
14.378389899371005 403.08091259146283 0.8409013918704846
14.38361745432442 403.7088341848504 0.842670456594829
14.388845009277837 400.92106784380104 0.8394505855646646
14.394072564231253 395.89784665140286 0.8345336540840643
14.39930011918467 394.0345341200876 0.8328407012369639
14.404527674138086 390.7622357612892 0.828890737806006
14.409755229091502 389.7518441795365 0.8274104892478192
14.414982784044918 385.78880550718634 0.8232886051424861
14.420210338998334 384.16532957025095 0.8214097080239638
14.42543789395175 381.7542768367773 0.8191153508065165
14.430665448905167 380.73208100706296 0.8175806407894486
14.435893003858583 375.44475972890274 0.8119944220724836
14.441120558811999 374.5450083639621 0.8109477069753805
14.446348113765415 374.4416410800243 0.810657003970114
14.451575668718831 376.16032309825505 0.8135684966579355
14.456803223672248 383.08425758237473 0.8212265467869303
14.462030778625664 396.96816115042077 0.8360201724351508
14.46725833357908 411.950253848942 0.8512181064656681
14.472485888532496 437.69436687608686 0.8760489742503494
14.477713443485912 465.1217372159173 0.9024560222208585
14.482940998439329 498.4625504242268 0.9339529664971111
14.488168553392745 531.6949581889186 0.9644093785786413
14.493396108346161 554.6652572989489 0.9851343881280146
14.498623663299577 560.515220869475 0.9904563723623575
14.503851218252994 542.1731834180013 0.9738750241256722
14.50907877320641 510.50859209249603 0.9454494517583734
14.514306328159826 471.56917526686357 0.9086567026330253
14.519533883113242 434.8650988271368 0.8726932146645696
14.524761438066658 403.88239355288124 0.8413912553962645
14.529988993020075 380.51723913245553 0.8169902423596629
14.53521654797349 365.11890688643734 0.8007839585300918
14.540444102926907 356.38852971546754 0.7922543422785812
14.545671657880323 350.4480506079087 0.7859012161573572
14.55089921283374 347.3615210747594 0.7830803800780012
14.556126767787156 344.2257103114452 0.7793049105908944
14.561354322740572 339.6859532766407 0.7739803812060307
14.566581877693988 336.58071903309695 0.7703593308957156
14.571809432647404 334.08570479345275 0.7665652768282917
14.57703698760082 332.4458427206024 0.7644279531090779
14.582264542554237 333.5140380290632 0.7649831067088761
14.587492097507653 334.7761900228555 0.7671146941572513
14.592719652461069 338.92797075044155 0.7727878288403404
14.597947207414485 342.0275565628634 0.776950705356398
14.603174762367901 344.75662860052023 0.779958504270358
14.608402317321318 343.7208427081893 0.7787784988836779
14.613629872274734 339.3232302496285 0.7734363036363113
14.61885742722815 334.6259175259268 0.7684601624502445
14.624084982181566 332.75327036910807 0.766006432203185
14.629312537134982 334.46711126583375 0.7668080438703904
14.634540092088399 336.778258657447 0.7687767347447555
14.639767647041815 338.1726755395714 0.7699188114189414
14.644995201995231 335.35486723601866 0.7676304712776053
14.650222756948647 336.6127090562735 0.7694348588965109
14.655450311902063 336.1343841265218 0.7687447175201584
14.66067786685548 336.58461465266447 0.7691266603079893
14.665905421808896 337.3570110995246 0.7698748284870685
14.671132976762312 337.68644287252835 0.770339166419112
14.676360531715728 336.0150852780531 0.7677573968702014
14.681588086669144 333.1959679485002 0.7632776491072031
14.68681564162256 330.7466305472983 0.7608763515281928
14.692043196575977 327.43428916744006 0.7560319899351458
14.697270751529393 323.8686647957197 0.7514348006164185
14.70249830648281 323.93392376026185 0.7512847231099802
14.707725861436225 324.4139119469209 0.7523457715028017
14.712953416389642 325.8747081022077 0.755242766675677
14.718180971343058 326.3384391302967 0.7566136533168226
14.723408526296474 327.85685481483904 0.7582569047028986
14.72863608124989 329.6278582189943 0.7609059900295687
14.733863636203306 330.3404733847265 0.7609779685825763
14.739091191156723 333.0330505005918 0.7636144934162241
14.744318746110139 334.06417456873453 0.765125479109203
14.749546301063555 332.3308560811578 0.7618598563313478
14.754773856016971 328.2601048560419 0.7579662147182702
14.760001410970387 331.1234400070001 0.7613339609868026
14.765228965923804 336.66860750573915 0.767340104373257
14.77045652087722 339.99554950033325 0.772044868157896
14.775684075830636 341.76899507986025 0.7734434893688
14.780911630784052 341.0823821749763 0.7719413566173919
14.786139185737468 343.27610934511694 0.7748587535526493
14.791366740690885 344.96102233725617 0.7761931806812322
14.7965942956443 346.9985754688414 0.777744178386011
14.801821850597717 349.56009647959604 0.7803882891360076
14.807049405551133 355.3087553338211 0.7860958869284999
14.81227696050455 361.88670932639343 0.793675322483237
14.817504515457966 371.02205538604755 0.8036802942016836
14.822732070411382 377.5853041549883 0.8096200764478458
14.827959625364798 386.5498318548479 0.819464494391796
14.833187180318214 394.24093589932016 0.8280854214132146
14.83841473527163 400.6342979819343 0.8351115647283196
14.843642290225047 405.9307514794647 0.8412230129252535
14.848869845178463 414.1906581993341 0.8492268650529909
14.854097400131879 427.3244062841856 0.8617863020189316
14.859324955085295 434.2232525417607 0.8683575587668518
14.864552510038711 439.0566706184041 0.8722927197056259
14.869780064992128 435.7682953064864 0.8691816606285561
14.875007619945544 433.41164840825377 0.8670577604446271
14.88023517489896 428.6110200409805 0.8620956896060449
14.885462729852376 420.33530346863665 0.854152521181193
14.890690284805792 410.8187993580982 0.8443801596056049
14.895917839759209 400.63089147612163 0.8339552229600956
14.901145394712625 394.6117949384526 0.828184137385005
14.906372949666041 390.0328378081662 0.8230036314075485
14.911600504619457 383.2320492441001 0.8159505716768736
14.916828059572873 376.9174783646133 0.8093618709874024
14.92205561452629 370.17954442992243 0.8025267925657706
14.927283169479706 366.0634134310447 0.7990672270069762
14.932510724433122 363.8900213157522 0.7976847312500014
14.937738279386538 363.0719150541889 0.7971592149938482
14.942965834339955 361.2034733737662 0.7952361217739616
14.94819338929337 357.4643804660385 0.7900467022330993
14.953420944246787 355.2984647733729 0.786833809350093
14.958648499200203 355.1757408576524 0.7863226097647448
14.96387605415362 355.65925484812067 0.7870328643345216
14.969103609107036 356.70826728810334 0.7889337107198601
14.974331164060452 362.8483062520913 0.7960471146395276
14.979558719013868 368.26370382290725 0.8014988581864165
14.984786273967284 376.7932528728723 0.8098456115882618
14.9900138289207 380.7045784452677 0.8136427325321133
14.995241383874117 386.04451866371227 0.819096083225496
15.000468938827533 389.71324151933425 0.8233729535861235
15.005696493780949 392.828889799432 0.8263649019220112
15.010924048734365 395.50689022987586 0.8290261626450413
15.016151603687781 399.2771734734555 0.83299185448285
15.021379158641198 406.07971303927974 0.8405977806021001
15.026606713594614 408.1373997923626 0.8426343551052485
15.03183426854803 411.89499474052985 0.8464394134160773
15.037061823501446 413.6342354054772 0.8480990652170624
15.042289378454862 411.25194788569115 0.845731109203341
15.047516933408279 405.55940134438197 0.8402558615642257
15.052744488361695 397.2236116941139 0.8309583564270031
15.057972043315111 388.86074881120936 0.8230227401419145
15.063199598268527 379.62411218605274 0.813356361550696
15.068427153221943 371.01386746555 0.8047037714052471
15.07365470817536 366.7016705998425 0.800516044027523
15.078882263128776 361.27638593756467 0.7943261576856326
15.084109818082192 356.49144657386796 0.789383459780562
15.089337373035608 352.193498259912 0.7845665859817674
15.094564927989024 345.4072909137022 0.7767399667086791
15.09979248294244 344.088276488623 0.7751181117368722
15.105020037895857 341.14599748538166 0.7718948587825136
15.110247592849273 338.12200776047547 0.7684012797401889
15.11547514780269 333.23662985802116 0.7632139215760619
15.120702702756105 331.6240789728689 0.7618561220717666
15.125930257709522 329.4019812500454 0.7597858628846273
15.131157812662938 328.2859447648732 0.7579736465172757
15.136385367616354 328.6113054874126 0.7595375601213565
15.14161292256977 323.285838073491 0.7524740358813867
15.146840477523186 321.1639441060722 0.7506358697454507
15.152068032476603 319.9413655158765 0.7492381648740043
15.157295587430019 318.87393868070546 0.7490443717086849
15.162523142383435 319.7512552415586 0.7516388351083284
15.167750697336851 316.3676400226767 0.7484835915006101
15.172978252290267 313.1905943176753 0.7438467327331079
15.178205807243684 311.5044999126156 0.7410792042339674
15.1834333621971 308.1046718441857 0.7366972716969296
15.188660917150516 302.29095513719113 0.7311542540650386
15.193888472103932 297.6193199769686 0.7254887102058244
15.199116027057348 295.1291226762287 0.7217507598179712
15.204343582010765 298.80041934657584 0.7245639205676448
15.20957113696418 304.7718236642493 0.7312771299348789
15.214798691917597 306.93813147527703 0.7348914913273635
15.220026246871013 307.0493227038915 0.7355781924194007
15.22525380182443 303.3724919654904 0.7315048683937075
15.230481356777846 300.0102778027616 0.7279368073240896
15.235708911731262 298.89915526671655 0.7272354061631686
15.240936466684678 298.6525811637415 0.7273119812838911
15.246164021638094 298.99259447507376 0.7282902429643486
15.25139157659151 300.6794286249218 0.7301584395280117
15.256619131544927 300.03998524237835 0.7289354394833618
15.261846686498343 296.28423029425846 0.7245298642332055
15.267074241451759 294.5774676382973 0.7224754261890527
15.272301796405175 292.65204534594665 0.7206317756987954
15.277529351358591 292.18659677259103 0.7215937133038012
15.282756906312008 292.406360616325 0.7212814911403864
15.287984461265424 294.9393606948774 0.7238894990053094
15.29321201621884 295.9469967446216 0.7243316538213538
15.298439571172256 294.8464167583889 0.7223778958024676
15.303667126125672 292.65597844086136 0.7206258886805187
15.308894681079089 287.98566809743727 0.7144705933104014
15.314122236032505 288.2301822315601 0.7151541202554996
15.319349790985921 289.2403652303781 0.7174016939167166
15.324577345939337 293.79367582810374 0.7220163458417392
15.329804900892753 297.2096857231964 0.7258013867832147
15.33503245584617 298.88002938386336 0.7272483778723396
15.340260010799586 299.18038012665306 0.7271228301535043
15.345487565753002 301.4042458040165 0.7298415453899426
15.350715120706418 300.31632906955423 0.7284629127201117
15.355942675659835 302.2895934849533 0.7303299044455942
15.36117023061325 304.97689119921733 0.7342718276974857
15.366397785566667 307.02633275309597 0.7365535539531886
15.371625340520083 311.0484640108371 0.7412186033985908
15.3768528954735 311.1529669060992 0.7413363020401432
15.382080450426916 316.38365452134076 0.7465498851176358
15.387308005380332 320.80094449353567 0.751205380445551
15.392535560333748 321.5597180776259 0.7518552719346178
15.397763115287164 322.4354862763156 0.7625305084182618
15.40299067024058 323.78517666999613 0.7711603265985228
15.408218225193997 324.87950615812457 0.777914981284007
15.413445780147413 327.29058448145366 0.7846596083438641
15.418673335100829 327.7076960546975 0.7889125680748522
15.423900890054245 326.5549395550878 0.7909814089947708
15.429128445007661 327.4862645714576 0.7951783938187037
15.434355999961078 327.4655841620703 0.7985233766563696
15.439583554914494 328.4069943820204 0.8028694211729032
15.44481110986791 325.17244492910805 0.8022306164987508
15.450038664821326 322.85352918005754 0.8011685003922165
15.455266219774742 321.1344702931779 0.8009665672918653
15.460493774728159 319.5485293444758 0.8014371383401916
15.465721329681575 318.2416442670028 0.8027404594294097
15.470948884634991 317.5411572394156 0.804913454348495
15.476176439588407 315.31978153744046 0.8047199418030432
15.481403994541823 314.7200202748487 0.8070241841610807
15.48663154949524 313.72303430312354 0.8084781483506758
15.491859104448656 312.7577503943024 0.8085539952593164
15.497086659402072 310.0093986455514 0.8058174947461774
15.502314214355488 309.4086509926431 0.8063174522458938
15.507541769308904 306.78371713883746 0.8038553223941228
15.51276932426232 305.2027443073698 0.8055383435257194
15.517996879215737 303.3225441488783 0.8053839280954774
15.523224434169153 301.39106438480337 0.8041924920497627
15.52845198912257 302.7862676916738 0.8074800616559721
15.533679544075985 301.9984053520058 0.8068559564898183
15.538907099029402 304.72308891808274 0.8116003525089418
15.544134653982818 303.9382222493998 0.8121586861313588
15.549362208936234 307.0549640503459 0.81778988614377
15.55458976388965 311.2639339404472 0.8254368711601181
15.559817318843066 314.1090522390799 0.8307816418463694
15.565044873796483 316.4276715848109 0.8350977498216705
15.570272428749899 318.2194087865109 0.8379120084659641
15.575499983703315 319.1925140272098 0.8401784493952662
15.580727538656731 321.3589600695562 0.8442789508649338
15.585955093610147 321.9212233434887 0.846904320531774
15.591182648563564 323.43656382278346 0.8502837118801014
15.59641020351698 322.26960536915743 0.8499974998675585
15.601637758470396 324.4324995375555 0.8545494656709727
15.606865313423812 324.50542080886225 0.8562136124646275
15.612092868377228 322.6429199986845 0.8557773126847558
15.617320423330645 322.87761718812044 0.857234924028607
15.62254797828406 321.83469453250245 0.8571353465186481
15.627775533237477 321.18717097094293 0.8590624726496063
15.633003088190893 320.27985693690414 0.859604447805998
15.63823064314431 320.77237282855816 0.8576437248324381
15.643458198097726 314.4569045298182 0.8366514594105898
15.648685753051142 314.6571753960554 0.8311022989000761
15.653913308004558 311.41743764495214 0.8229574890408964
15.659140862957974 308.13610453676085 0.815537652032585
15.66436841791139 308.0694083855578 0.8120956812902331
15.669595972864807 309.38962261822286 0.8101042718282393
15.674823527818223 311.5650555971712 0.8114677420977142
15.680051082771639 312.46657103018384 0.8108481696298547
15.685278637725055 308.7449000038692 0.8047541661119314
15.690506192678471 306.81747930553263 0.8007484536300709
15.695733747631888 307.0266355950692 0.7988749229850104
15.700961302585304 305.38593931008774 0.7954417493964201
15.70618885753872 306.2195251696028 0.7954611031151875
15.711416412492136 306.7146988404517 0.7940962834785386
15.716643967445552 308.6840700683451 0.7957627897048035
15.721871522398969 310.38808234610116 0.7967070984285327
15.727099077352385 311.0077092016032 0.7960183329614136
15.732326632305801 310.7071163334063 0.7946115717023199
15.737554187259217 311.42116858930206 0.795029158422306
15.742781742212633 311.16692774695974 0.7937707662856288
15.74800929716605 314.6283588329095 0.7981505030393754
15.753236852119466 316.6535763994165 0.8001184608924102
15.758464407072882 323.34866747237015 0.8076649629760364
15.763691962026298 323.33996194071165 0.8070918533371665
15.768919516979715 322.08108106670534 0.8032863921068154
15.77414707193313 321.8405344710092 0.801898426879047
15.779374626886547 321.7403533125222 0.8009289641527961
15.784602181839963 325.7010579770616 0.8054412738523066
15.78982973679338 328.13705190028514 0.8081375075629316
15.795057291746796 325.6118831811715 0.8040739070053317
15.800284846700212 325.7072120704463 0.8029661314299322
15.805512401653628 324.9850492376385 0.8015529218286755
15.810739956607044 327.6613514165092 0.8037602068308882
15.81596751156046 329.52298097160354 0.8050465766610824
15.821195066513877 331.69858237758086 0.8080211777486112
15.826422621467293 333.1156240077904 0.8089183048366834
15.831650176420709 330.87830172280945 0.8059727699509379
15.836877731374125 327.8031572682422 0.8014036524375698
15.842105286327541 322.6960932760928 0.794375296557315
15.847332841280958 323.0573950760211 0.795294814129176
15.852560396234374 320.4354459578909 0.7922211510411953
15.85778795118779 321.0055215492319 0.7926057078739802
15.863015506141206 315.91756723053544 0.7861956311043988
15.868243061094622 311.1192108683475 0.7790656675428133
15.873470616048039 310.58880964026645 0.7789258252487873
15.878698171001455 310.40304758701797 0.7777997147961146
15.883925725954871 312.5664125332343 0.7797887005689248
15.889153280908287 312.4823662115607 0.7800415021354365
15.894380835861703 311.09699700625816 0.7794224111063993
15.89960839081512 309.77752663166274 0.777668082475575
15.904835945768536 310.3932426805773 0.7777037195238191
15.910063500721952 309.74822469283055 0.7766778688426673
15.915291055675368 305.68697749279124 0.77089999102612
15.920518610628784 303.1166901246933 0.7675086983138332
15.9257461655822 301.5388328413721 0.7637458843155038
15.930973720535617 302.21323295658243 0.7639493591409726
15.936201275489033 303.3109153907934 0.7658057532105607
15.94142883044245 303.6909400908733 0.7657053687149171
15.946656385395865 307.4557614702688 0.770940532117364
15.951883940349282 307.23886990702385 0.7699462948920914
15.957111495302698 309.9012760190271 0.7723276851541537
15.962339050256114 309.70681276677266 0.7726530910188258
15.96756660520953 309.0240691392657 0.7717157959278929
15.972794160162946 304.5284843032984 0.7669769125212071
15.978021715116363 300.3881222032061 0.7614608590652663
15.983249270069779 298.1292950047741 0.758968727656238
15.988476825023195 299.0011584216937 0.7600681133554232
15.993704379976611 297.24561684575553 0.75830869367829
15.998931934930027 295.11510364561707 0.7557713520888201
16.004159489883442 291.55522550264806 0.7522003445501071
16.009387044836856 291.31369767206354 0.751495029851326
16.01461459979027 290.9724344124957 0.7502047837677658
16.019842154743685 290.60833297306505 0.7498363024273763
16.0250697096971 290.2227669834829 0.7480356036094561
16.030297264650514 291.252262126062 0.7499942958281799
16.03552481960393 293.6634185217455 0.7524620432196509
16.040752374557343 297.7915094336977 0.7574882804904274
16.045979929510757 300.50491887853843 0.760466510385208
16.05120748446417 303.76870288024134 0.7638686564227881
16.056435039417586 308.64280673789193 0.7701126589344883
16.061662594371 312.0508818384985 0.7739983996449041
16.066890149324415 316.4444501649288 0.7788718396732104
16.07211770427783 318.22698744710453 0.7794799185356183
16.077345259231244 319.2221019066992 0.7803805520368635
16.08257281418466 321.3530882442695 0.7830743191500885
16.087800369138073 322.6610843178661 0.7846141327756355
16.093027924091487 322.5275957964932 0.784568100389627
16.0982554790449 323.8970088812469 0.7868353218575354
16.103483033998316 323.6085399929198 0.7872230205858984
16.10871058895173 324.81177203257914 0.7877429426185008
16.113938143905145 323.3773555341094 0.7859778271786196
16.11916569885856 322.5885443217616 0.7846718554510015
16.124393253811974 322.3197390443357 0.785281061692952
16.129620808765388 321.58396688334597 0.785475290052175
16.134848363718802 320.49108385101283 0.7845294783849973
16.140075918672217 316.6569745361697 0.7791440174140918
16.14530347362563 314.3709487972517 0.7774425472861919
16.150531028579046 309.46941185065054 0.7712321171054507
16.15575858353246 309.1781684527061 0.7702691850695154
16.160986138485875 309.83549295060925 0.7700595615095439
16.16621369343929 309.9817030134942 0.768964144619159
16.171441248392703 309.8705755583004 0.7696932912119209
16.176668803346118 308.5583958728725 0.7681125957293126
16.181896358299532 309.8883426402101 0.7697846022082823
16.187123913252947 308.1045519937797 0.7668373912098674
16.19235146820636 306.3563075502605 0.7650566268502714
16.197579023159776 303.93533969023423 0.7629769402458413
16.20280657811319 300.83620530379034 0.7592313341306766
16.208034133066604 299.65711396452167 0.7591503076854736
16.21326168802002 295.7707918144816 0.7538321300730255
16.218489242973433 288.58085642331633 0.7436321607418841
16.223716797926848 285.6125639295019 0.7408013241916513
16.228944352880262 282.61656903721365 0.7365861961938848
16.234171907833677 281.8493539258392 0.7360059408194678
16.23939946278709 283.10612615903267 0.7381194440378602
16.244627017740505 278.55892166651023 0.7319960082556841
16.24985457269392 277.44657876313937 0.7306354547143363
16.255082127647334 276.2511297193855 0.7291835196184876
16.26030968260075 275.32344849171545 0.7276572868392458
16.265537237554163 276.8051486754757 0.7303616606613184
16.270764792507578 274.6005576361217 0.7270891559538664
16.275992347460992 275.49725374510734 0.7281550269121718
16.281219902414406 274.61002177275196 0.726933397141497
16.28644745736782 278.06592103471394 0.7311328267436731
16.291675012321235 281.2485458916213 0.7356049910644836
16.29690256727465 283.12322613179174 0.7373703266721887
16.302130122228064 281.2485609071479 0.7344048277366817
16.30735767718148 280.5904208023894 0.7322399690894831
16.312585232134893 279.3493501000736 0.7300266759833113
16.317812787088307 280.8808239516323 0.7306603602386352
16.323040342041722 282.39197957869277 0.7322641503034765
16.328267896995136 284.17951289980556 0.7346730067270167
16.33349545194855 284.9126270215573 0.7348747755400212
16.338723006901965 286.1322049850999 0.7370031843912864
16.34395056185538 288.85766612652463 0.7393056297455656
16.349178116808794 290.7805632789615 0.7418500917833551
16.35440567176221 298.89557401017464 0.7510421834407525
16.359633226715623 310.60430597858914 0.7644298418148069
16.364860781669037 322.16455026872995 0.7777090364504938
16.37008833662245 336.5488775264887 0.7929319183506226
16.375315891575866 348.1005995858579 0.8055173587258335
16.38054344652928 358.25667915434155 0.8167063801121638
16.385771001482695 364.8729053608647 0.8237045219867278
16.39099855643611 363.94716631581673 0.8227493015719252
16.396226111389524 358.404948202161 0.8161330426127659
16.401453666342938 353.0638573501087 0.809691596867926
16.406681221296353 348.0717442878849 0.804239502382425
16.411908776249767 345.4912311084766 0.8001406321584443
16.41713633120318 345.5835318852127 0.8005385381860911
16.422363886156596 344.4922464987953 0.7988033050126893
16.42759144111001 347.6171318585868 0.8019771348580367
16.432818996063425 352.97575727243145 0.8087536232092466
16.43804655101684 356.45403752601203 0.8114137957737535
16.443274105970254 360.63191875686476 0.8156956834534167
16.448501660923668 365.5260350923566 0.8211150385338873
16.453729215877082 372.1091109604453 0.8276144520833669
16.458956770830497 379.01539141105326 0.8359134237469319
16.46418432578391 382.3699145873184 0.8393124265230013
16.469411880737326 383.4148955083711 0.8400688805438279
16.47463943569074 380.5414068516049 0.8368909237361692
16.479866990644155 370.3416900185221 0.8253711667119149
16.48509454559757 358.5964715252478 0.8124630512826251
16.490322100550983 344.36234736573664 0.7969207082577172
16.495549655504398 334.2350966782306 0.785369354759328
16.500777210457812 323.73280198529034 0.7735310930903395
16.506004765411227 316.1847721339113 0.7642740903704023
16.51123232036464 309.56227732076394 0.7557025901334951
16.516459875318056 306.02680289547686 0.7515046714396605
16.52168743027147 301.9169375682305 0.7469117744173713
16.526914985224884 299.2111016345271 0.7440840096402891
16.5321425401783 301.2282258576412 0.7474041040731785
16.537370095131713 301.28122420721655 0.7460724666561871
16.542597650085128 300.5399889319503 0.7459069080111255
16.547825205038542 298.3102731644181 0.7437576522763295
16.553052759991957 300.2728127932561 0.7451689517855161
16.55828031494537 302.6270481515144 0.748783311230452
16.563507869898785 301.7608459048133 0.7467256853747857
16.5687354248522 298.3430100388475 0.7426837175234332
16.573962979805614 294.14412401176236 0.7383935534973964
16.57919053475903 289.944405526562 0.7325344319597328
16.584418089712443 287.5276042211615 0.7303612240515213
16.589645644665858 281.9383211219369 0.7244148017791985
16.594873199619272 277.7759652451854 0.7193405195497043
16.600100754572686 274.4108831617526 0.7154882029139777
16.6053283095261 269.6487012158456 0.7089613897382204
16.610555864479515 268.3434346477113 0.7058753199776765
16.61578341943293 268.0855897665789 0.7060262604150151
16.621010974386344 268.24743484831737 0.7061735612144536
16.62623852933976 270.00448705610535 0.7099099464550771
16.631466084293173 270.95552454911746 0.7124054611770606
16.636693639246587 270.89475167998455 0.712741287111338
16.641921194200002 268.3628149611011 0.7090829144849372
16.647148749153416 264.9539874140146 0.7043035391293254
16.65237630410683 260.66445517636464 0.6977855713719386
16.657603859060245 258.6977803676457 0.6955543281677844
16.66283141401366 257.1707554379524 0.6939233846204814
16.668058968967074 256.54209523792974 0.6923495432922165
16.67328652392049 254.46207016285283 0.690537205301031
16.678514078873903 253.1437675054016 0.6873941507733629
16.683741633827317 255.30987006719818 0.6905186460806906
16.68896918878073 257.9910404398631 0.6937097794796199
16.694196743734146 256.44200663898437 0.6907630240035306
16.69942429868756 256.94401997276697 0.6921782871918521
16.704651853640975 257.3331572020538 0.6930466925676505
16.70987940859439 255.73817476214202 0.6905620612000171
16.715106963547804 255.24092312117241 0.6913694807483144
16.720334518501218 250.26912297045044 0.6840321288282936
16.725562073454633 247.19891385879455 0.6801755038878803
16.730789628408047 246.10198738579027 0.6770505712267487
16.73601718336146 245.75035503642616 0.6751272061725492
16.741244738314876 247.35413976168292 0.6766978887953339
16.74647229326829 244.35884882863763 0.6734769682789478
16.751699848221705 243.35096451140433 0.6718166606581294
16.75692740317512 240.31957958068332 0.6686444360468555
16.762154958128534 242.41798467815642 0.6705311958721822
16.767382513081948 242.1764394462549 0.6687052289014555
16.772610068035362 243.80651655480472 0.6705177043475511
16.777837622988777 245.10014996187945 0.6741977918445022
16.78306517794219 245.58386480267683 0.6771895139311942
16.788292732895606 245.3677458615922 0.6781825178410732
16.79352028784902 245.65885534896324 0.6781699164697329
16.798747842802435 244.9736359020522 0.6751133027623338
16.80397539775585 242.6053176499559 0.6708010591385966
16.809202952709263 239.43345894726767 0.6679931467832733
16.814430507662678 237.5608311921636 0.6663555611311897
16.819658062616092 236.25062548564355 0.6641898652246526
16.824885617569507 235.1732965221098 0.662247891410826
16.83011317252292 235.37159684046847 0.6622268465466606
16.835340727476336 238.04357502842845 0.6657448473215649
16.84056828242975 239.21725670580386 0.6686122281566131
16.845795837383164 241.70183082239933 0.6709072505396527
16.85102339233658 240.50944905247508 0.6697891112140454
16.856250947289993 239.03651494362524 0.6654845854733633
16.861478502243408 237.3929275552288 0.663073769149259
16.866706057196822 237.03867881375137 0.6618682495946192
16.871933612150237 237.16857614576313 0.6621491454647819
16.87716116710365 237.90578140656544 0.6628795237117947
16.882388722057065 238.04385285734637 0.6643163432067326
16.88761627701048 239.01756370936312 0.6660412997152387
16.892843831963894 239.35673798572356 0.6671646020682694
16.89807138691731 237.74217620240861 0.6653782799990718
16.903298941870723 236.01013805392097 0.6624212838777013
16.908526496824138 235.9779872996166 0.6609058343920768
16.913754051777552 236.11219276942748 0.6612071638856463
16.918981606730966 237.51331882481767 0.6625234941297722
16.92420916168438 237.7240506822687 0.6621670418308574
16.929436716637795 235.34003222382967 0.6601647321161639
16.93466427159121 232.44889883029535 0.6567270573724412
16.939891826544624 231.1669150310713 0.6559477815320083
16.94511938149804 231.89811746091215 0.6573277110647392
16.950346936451453 232.83309282005115 0.6583312168235865
16.955574491404867 234.85004920900994 0.6625942727881476
16.960802046358282 235.47554726021366 0.6628513639786927
16.966029601311696 235.93077883536358 0.6633221497927292
16.97125715626511 235.71545574312387 0.6631782744648924
16.976484711218525 236.38802771921567 0.664599580405428
16.98171226617194 234.73917096892856 0.6626582139979894
16.986939821125354 234.4806921991816 0.660738551815993
16.99216737607877 234.0357334132984 0.660316713823461
16.997394931032183 235.00544991929323 0.6604605835778966
17.002622485985597 234.00163349728456 0.6588086118409399
17.00785004093901 233.99063410386637 0.658897312036643
17.013077595892426 233.95547292979205 0.6587937482046837
17.01830515084584 232.54372086215508 0.6568324644442106
17.023532705799255 230.32091007938857 0.6522359613119517
17.02876026075267 228.998984714009 0.6501260464251085
17.033987815706084 233.61728670071608 0.6573007827398243
17.039215370659498 238.67992011707977 0.6651610236405044
17.044442925612913 241.75000051272679 0.6693927352749877
17.049670480566327 242.79289338691694 0.6712640006802373
17.05489803551974 239.8023022006618 0.6663186773533815
17.060125590473156 238.67361198253613 0.6641373362804954
17.06535314542657 237.01406759896818 0.6637067506618751
17.070580700379985 240.35578711853765 0.6682423360041088
17.0758082553334 241.4540212706265 0.6685787206213712
17.081035810286814 242.13138311026864 0.6695054496065017
17.086263365240228 244.89492247525138 0.6706332097705049
17.091490920193642 245.56467475807463 0.6703285774256549
17.096718475147057 246.8437930236364 0.672493393411676
17.10194603010047 246.86967903031146 0.6733181539410584
17.107173585053886 248.06952847814748 0.677558183954749
17.1124011400073 246.53534678727206 0.6755523200765993
17.117628694960715 247.87245701964486 0.6762944033408607
17.12285624991413 244.59787926194772 0.6712331190996799
17.128083804867543 246.12383302592858 0.6735596670242653
17.133311359820958 246.63203486390344 0.6742684460429248
17.138538914774372 246.40183846262207 0.6734872566751791
17.143766469727787 247.25205866619265 0.6730038894606727
17.1489940246812 246.8947563796649 0.6717985928751931
17.154221579634616 246.48407292918432 0.6714052527953497
17.15944913458803 243.95638396739338 0.668763296419004
17.164676689541444 245.85409126089345 0.6707475035470889
17.16990424449486 247.719485743197 0.6738443924580434
17.175131799448273 253.09416245473804 0.6795674429676655
17.180359354401688 253.23652272998956 0.680276075584456
17.185586909355102 251.04146241287148 0.6781536884952992
17.190814464308517 249.91959602605607 0.6786703974297439
17.19604201926193 252.3987414425722 0.6832980697403112
17.201269574215345 252.7782144802033 0.6819254483320377
17.20649712916876 252.41599151014614 0.6800912405295971
17.211724684122174 248.24934544028085 0.6730494336599581
17.21695223907559 247.85063721444237 0.6728003241882501
17.222179794029003 248.84840997666143 0.6751120664145883
17.227407348982418 250.42472994576755 0.6780709890998334
17.232634903935832 251.849023650694 0.6807459298824282
17.237862458889246 253.7294130009943 0.6833739354088555
17.24309001384266 250.54378069819515 0.6791726056963141
17.248317568796075 251.9221417823251 0.6808593817425296
17.25354512374949 249.94496007584652 0.6772252392018402
17.258772678702904 250.55551893771144 0.6773407666841671
17.26400023365632 248.2405125186704 0.673921889560173
17.269227788609733 246.2695001817381 0.6710995401604342
17.274455343563147 242.8670828402767 0.6662213123624711
17.279682898516562 243.12319458082848 0.6682887256283545
17.284910453469976 243.70040358442188 0.670188093766544
17.29013800842339 245.74821274653897 0.6738309153853934
17.295365563376805 248.36173707516113 0.6772403413282059
17.30059311833022 247.86840728339592 0.6750175320338779
17.305820673283634 250.41371232049255 0.6789005628610122
17.31104822823705 252.39952008277078 0.6807044286672986
17.316275783190463 255.44431042397244 0.6847833106559382
17.321503338143877 257.22874229401066 0.6871511401655958
17.32673089309729 255.962972728589 0.6845481803947578
17.331958448050706 254.05480489931782 0.6819237558462563
17.33718600300412 252.25714153001502 0.6789892005161042
17.342413557957535 252.70126592715158 0.6790644915813514
17.34764111291095 256.41907414895655 0.6833845185553236
17.352868667864364 258.99115757080773 0.6862441123401566
17.358096222817778 261.56380192404686 0.6884666841786616
17.363323777771193 261.77752841219393 0.6888767708320627
17.368551332724607 260.5994646425624 0.6875742398367841
17.37377888767802 263.94285837628667 0.6927137354089273
17.379006442631436 269.96222556366166 0.7012076100847683
17.38423399758485 273.4530869855981 0.7044476062179327
17.389461552538265 274.79890701577915 0.7059409039222353
17.39468910749168 275.8035985207272 0.7067171686094956
17.399916662445094 280.43797244896587 0.7115394241401877
17.405144217398508 284.0643134836391 0.715625419110108
17.410371772351922 285.53315892659623 0.7173291237416944
17.415599327305337 288.8492226720751 0.7210609665163404
17.42082688225875 291.64020375772714 0.7246365838314412
17.426054437212166 297.0886018984469 0.7310525837662544
17.43128199216558 302.257211231474 0.7372091685925158
17.436509547118995 305.1787211517496 0.7410341670168894
17.44173710207241 309.59394148921723 0.7462927248199708
17.446964657025823 308.241083374086 0.7444809833627919
17.452192211979238 307.73252529345825 0.7439730173697905
17.457419766932652 304.1977993666238 0.739678708993188
17.462647321886067 303.87794175436903 0.7393593737181413
17.46787487683948 302.8959195700525 0.7372239421931089
17.473102431792896 299.3918322488141 0.7323103090624905
17.47832998674631 298.91443132725243 0.7317954614730475
17.483557541699724 299.91306738502516 0.7330750966926343
17.48878509665314 302.9232665194741 0.7369807439217566
17.494012651606553 302.21370260702935 0.7366874544479234
17.499240206559968 301.4020716404714 0.7348923362053055
17.504467761513382 299.8342295881065 0.7334174047238758
17.509695316466797 301.8953197799306 0.7353473628807956
17.51492287142021 299.73173495286176 0.732858167569008
17.520150426373625 297.64197903194463 0.7312465657217743
17.52537798132704 297.28621852949715 0.7305665170176145
17.530605536280454 294.8516533170082 0.728000274700803
17.53583309123387 293.27288749358723 0.7262715694752023
17.541060646187283 288.5925014621285 0.7201940055582121
17.546288201140698 288.51769651925895 0.7203401810635103
17.551515756094112 288.63526018781573 0.7204609006746733
17.556743311047526 291.9672380700526 0.7248064237147038
17.56197086600094 294.0196055804801 0.7266803399577032
17.567198420954355 295.6560846038235 0.7290983348872098
17.57242597590777 298.22482074820874 0.7324372956198876
17.577653530861184 296.16380755993356 0.7310980958991818
17.5828810858146 289.56143404687845 0.7220118673862439
17.588108640768013 285.149238648937 0.7154334220280545
17.593336195721427 284.687196490809 0.7148483901767945
17.598563750674842 288.06086369370644 0.7194591991690001
17.603791305628256 288.50149919135504 0.7209544882112237
17.60901886058167 290.37874220011616 0.7235877873477727
17.614246415535085 288.53245801668965 0.7210503958703567
17.6194739704885 287.2609297428098 0.7188201156650589
17.624701525441914 284.63414191726235 0.7154785028014526
17.62992908039533 286.47723618458184 0.7176905849721901
17.635156635348743 289.6067929630304 0.7227711149350053
17.640384190302157 289.2228750525392 0.7219025793938376
17.64561174525557 288.92689543114665 0.7207651158298726
17.650839300208986 287.32229377435004 0.7175076297422837
17.6560668551624 288.8311248665324 0.7192666682406523
17.661294410115815 289.18362129463907 0.7207462997489443
17.66652196506923 291.2601153477046 0.7243226862986855
17.671749520022644 292.8601061049148 0.7267479791349748
17.676977074976058 290.7450036822965 0.7233359261789465
17.682204629929473 289.6928229798228 0.7215028275273675
17.687432184882887 289.7852981690467 0.7212938466247991
17.6926597398363 290.4881638796723 0.7226026735897972
17.697887294789716 292.62819370466514 0.7256380222721395
17.70311484974313 292.3364868038866 0.7257454378851264
17.708342404696545 294.28767714519427 0.7278113497662365
17.71356995964996 296.50952754024854 0.7289368602852964
17.718797514603374 300.14872088799825 0.7338367657267749
17.724025069556788 303.8582553439808 0.7384605557308804
17.729252624510202 305.56308177127755 0.7407634659044002
17.734480179463617 305.4546467136742 0.7401980360464173
17.73970773441703 303.5335115632397 0.7370529455724575
17.744935289370446 300.9323608247751 0.7347516362757709
17.75016284432386 299.0237508795087 0.732939153019074
17.755390399277275 295.07522304583176 0.7284385217758359
17.76061795423069 292.7513782219846 0.726238792029909
17.765845509184103 290.84295388529233 0.7225681477106267
17.771073064137518 290.02693832217165 0.7221877963800646
17.776300619090932 286.08282461978445 0.7171631714013431
17.781528174044347 283.27544364462017 0.7132365764029472
17.78675572899776 277.4040674002395 0.7066113656894979
17.791983283951176 276.5558834010729 0.7052820569468302
17.79721083890459 273.34553860782654 0.701372800791992
17.802438393858004 272.66252497276076 0.7002276401989581
17.80766594881142 270.8728427863419 0.6975652997892839
17.812893503764833 269.8261695403634 0.6969001255163436
17.818121058718248 273.13017160062077 0.7014847576684792
17.823348613671662 271.5718168301048 0.6998010804888639
17.828576168625077 267.67907154066813 0.6943877881007862
17.83380372357849 263.03963198952295 0.688015453474555
17.839031278531905 261.67238331381685 0.6871683027361383
17.84425883348532 262.3590302946426 0.68928152114966
17.849486388438734 266.1497737516916 0.6943262831540464
17.85471394339215 269.54990648283933 0.6992205086430645
17.859941498345563 270.01940197485123 0.6993146029860251
17.865169053298978 268.2400731235186 0.6976281100081412
17.870396608252392 266.76481971387017 0.6961204887500008
17.875624163205806 265.3994605727466 0.6932266673193728
17.88085171815922 266.97888627236506 0.6951857036311929
17.886079273112635 269.0961709213297 0.6983779758284415
17.89130682806605 270.1593460895333 0.6987622026728028
17.896534383019464 271.1910494381185 0.6998275683426298
17.90176193797288 273.36514049347403 0.701487047473779
17.906989492926293 275.13141531025116 0.703042947142601
17.912217047879707 279.7630672581416 0.7092139478436611
17.917444602833122 281.59006386585895 0.7115936980938917
17.922672157786536 283.4791927103655 0.7137624072606121
17.92789971273995 285.3121225652715 0.7154821672227089
17.933127267693365 291.1144280732932 0.722352518678685
17.93835482264678 294.87996394248836 0.7268630922649708
17.943582377600194 295.5698495591117 0.7276029680172272
17.94880993255361 295.0929735695479 0.7267744911718234
17.954037487507023 293.32070873699905 0.7241363654417434
17.959265042460437 293.7065800902114 0.7244468844775277
17.96449259741385 296.9601102114699 0.7287984835363763
17.969720152367266 303.95228808698573 0.7376942660187387
17.97494770732068 309.9775077735992 0.744169941865405
17.980175262274095 314.73577250704915 0.7499388433264738
17.98540281722751 312.93058849901405 0.7468701485802187
17.990630372180924 310.1701032450879 0.7438743214270483
17.995857927134338 310.43789914169054 0.7445820495064771
18.001085482087753 313.7853352505169 0.7478694751595989
18.006313037041167 317.00852181516495 0.7529252107782015
18.01154059199458 316.75598987253716 0.7523597287331283
18.016768146947996 313.3209719145923 0.7477651902092907
18.02199570190141 311.74353159872624 0.7467522618959286
18.027223256854825 308.0949416761726 0.7422598901215715
18.03245081180824 304.94904555055683 0.7389759553346893
18.037678366761654 301.73000664893596 0.734552437921757
18.042905921715068 298.4258295243064 0.7296654556855281
18.048133476668482 295.4306605128814 0.7268859490160656
18.053361031621897 292.03290579331235 0.7220339900531918
18.05858858657531 289.6475114502726 0.7189593006664261
18.063816141528726 289.8262619493629 0.7200169179066974
18.06904369648214 288.7992372628181 0.7195516232052527
18.074271251435555 291.9823504167878 0.7235479896774809
18.07949880638897 292.428432642363 0.7232542577454856
18.084726361342383 296.0127737784374 0.7260120433026993
18.089953916295798 296.3093944568744 0.726420646312343
18.095181471249212 299.27216315404826 0.7298848320039143
18.100409026202627 308.0531348120279 0.7402985776990642
18.10563658115604 320.88755315855315 0.75565205889571
18.110864136109456 332.6036277978655 0.7680349799870423
18.11609169106287 349.1147277274421 0.7866717158483368
18.121319246016284 369.0664772617687 0.8085378523277333
18.1265468009697 390.9480775519267 0.8317271020873123
18.131774355923113 420.032004084251 0.8623610594989741
18.137001910876528 452.0519146995198 0.8942895422538426
18.142229465829942 490.2311249467147 0.9313504962121341
18.147457020783357 522.4704217200328 0.961545444057222
18.15268457573677 540.5505235499467 0.9776968796932998
18.157912130690185 541.1683302990523 0.9787377253139791
18.1631396856436 518.8098786014006 0.9583489302212419
18.168367240597014 487.1242811226462 0.9283031658689215
18.17359479555043 455.5344674378078 0.8980539422173596
18.178822350503843 429.1034535358796 0.8710899062605156
18.184049905457258 406.8071281338814 0.8487197212245094
18.189277460410672 390.80981441596794 0.8321384961425298
18.194505015364086 383.1204918291394 0.8241609754629711
18.1997325703175 378.98497564514935 0.8200638392043172
18.204960125270915 381.6402176861128 0.8225394383706974
18.21018768022433 384.7263092695889 0.8254717516246092
18.215415235177744 389.0759740165287 0.829992906504962
18.22064279013116 394.0314686925469 0.8350345693748858
18.225870345084573 400.474973684191 0.841728371784696
18.231097900037987 403.9614156432885 0.8453926109504128
18.236325454991402 406.60988086445997 0.8480145604857218
18.241553009944816 406.8101471359809 0.8482912892628982
18.24678056489823 407.05249377613467 0.848355998238274
18.252008119851645 405.07409848741094 0.8466345298519493
18.25723567480506 400.62135843869476 0.8419495064454111
18.262463229758474 394.46439893875345 0.8353273712031486
18.26769078471189 388.9878623117344 0.8296082442900539
18.272918339665303 385.8280226246691 0.8261912162374879
18.278145894618717 377.0204371880684 0.8166781116714883
18.28337344957213 368.15872722318153 0.8077047844402696
18.288601004525546 366.05209105600306 0.8056705612383775
18.29382855947896 364.1912561402236 0.8040237804637635
18.299056114432375 359.81726725893805 0.7986528976484751
18.30428366938579 349.97143222299877 0.7878308862486166
18.309511224339204 339.93337104630234 0.777043783401063
18.314738779292618 334.2111698601686 0.770713200512413
18.319966334246033 329.9004709608754 0.7663641984507998
18.325193889199447 325.6143506272199 0.7604129160944151
18.33042144415286 321.34530600831886 0.7559144332640647
18.335648999106276 317.42463444812824 0.7511970358097119
18.34087655405969 311.8141387850416 0.7446872442796927
18.346104109013105 306.94452140627203 0.7380274256021319
18.35133166396652 303.6840883194443 0.7338202229420079
18.356559218919934 302.8150967870374 0.7327510984533665
18.361786773873348 300.6373771418707 0.7308670901664811
18.367014328826762 298.6161550902689 0.7285572543214609
18.372241883780177 295.9129798969948 0.726186686323013
18.37746943873359 297.53814280085476 0.728495120684513
18.382696993687006 300.01726606563216 0.7322280856064434
18.38792454864042 308.0489567954093 0.7439455746273461
18.393152103593835 314.8005449122319 0.7636472508112834
18.39837965854725 323.3389356056595 0.7802843666152607
18.403607213500663 332.9491227850704 0.7972189391495023
18.408834768454078 354.28474218397974 0.8262582989055586
18.414062323407492 383.5274282508797 0.8637198968154023
18.419289878360907 418.1933781913399 0.9059390075038801
18.42451743331432 451.1718382396616 0.9442948758977157
18.429744988267736 475.67598056044733 0.9739766556560878
18.43497254322115 492.3963274853851 0.9941746255851012
18.440200098174564 494.66278376893433 1.0006033247612363
18.44542765312798 486.98080838376296 0.9971549468998171
18.450655208081393 473.16883411439636 0.9861627486017258
18.455882763034808 455.5986867015298 0.971035997863968
18.461110317988222 441.662935670376 0.9592892515406634
18.466337872941637 426.5116341817478 0.9451608565418845
18.47156542789505 413.9436289291237 0.9345242761799938
18.476792982848465 402.08376311481055 0.9239056998758548
18.48202053780188 392.4341274760117 0.9158369223968172
18.487248092755294 386.1913901197055 0.9112267828842214
18.49247564770871 379.1256608852306 0.9045491020969031
18.497703202662123 370.8955036398438 0.8981617610926333
18.502930757615538 366.6898029837884 0.8951746861432589
18.508158312568952 359.5086499788565 0.8888692390910539
18.513385867522366 361.0403680264799 0.8939383223712468
18.51861342247578 361.4244089118372 0.8961793110797284
18.523840977429195 361.24920019504873 0.8988703792355076
18.52906853238261 358.5122431367682 0.8970743571656017
18.534296087336024 355.49754073074 0.8947207214830527
18.53952364228944 353.0199663836678 0.8942222266207047
18.544751197242853 353.3299850632023 0.8964038053355793
18.549978752196267 354.2471707567868 0.9000380945655343
18.555206307149682 354.24444423619474 0.9018327519722685
18.560433862103096 355.99196596900686 0.9059861376900986
18.56566141705651 359.3592739667398 0.9125591985306635
18.570888972009925 364.60592903979943 0.9211952049802824
18.57611652696334 367.5212177676686 0.9271582912828732
18.581344081916754 372.1730588829254 0.9355348590991621
18.58657163687017 379.0006074805194 0.9453324291122025
18.591799191823583 387.4837980322357 0.9583816253747944
18.597026746776997 397.9951766028929 0.972941631735791
18.60225430173041 406.037147908199 0.984746372099157
18.607481856683826 408.4770669559029 0.9900421778328821
18.61270941163724 405.4888022998614 0.9879021728946321
18.617936966590655 398.8937057940798 0.982356531018336
18.62316452154407 395.69287668402654 0.9780984632855523
18.628392076497484 401.2179404381578 0.9657497838020606
18.633619631450898 398.2054142895476 0.9519363748491093
18.638847186404313 391.2554549031663 0.9364412590570464
18.644074741357727 383.98875804677596 0.9227009161413775
18.64930229631114 379.1047835762462 0.9135551036224926
18.654529851264556 371.89331931303775 0.8997702257437982
18.65975740621797 374.8912981243641 0.9006142327954212
18.664984961171385 379.66342107840995 0.9029663852210426
18.6702125161248 385.8906144142474 0.9074035368268137
18.675440071078214 391.68560337949975 0.9124498010839918
18.680667626031628 395.9163367142459 0.914127305810145
18.685895180985042 398.6113122498635 0.9143643890068157
18.691122735938457 398.28023982783367 0.9115536049070331
18.69635029089187 399.20660140155087 0.9097732620556184
18.701577845845286 398.17943605047424 0.9068768960107089
18.7068054007987 394.48772538810016 0.9013577283635485
18.712032955752115 387.7523328642252 0.8921051443194993
18.71726051070553 380.7515376021426 0.8828520591571845
18.722488065658943 373.3934548910194 0.8726087357358994
18.727715620612358 364.5862865725782 0.8615717824489338
18.732943175565772 360.261534642451 0.8552077709734323
18.738170730519187 356.21055999710643 0.8489492596893837
18.7433982854726 352.9299876556398 0.8444159942387006
18.748625840426016 346.0300120286224 0.834787153022101
18.75385339537943 341.0926726749543 0.8278073190466806
18.759080950332844 333.7918893621271 0.8180266922586092
18.76430850528626 332.9457587727823 0.8156256026393335
18.769536060239673 329.29069990030786 0.8112621733761586
18.774763615193088 330.47636223602797 0.8117612116580246
18.779991170146502 325.8580449109157 0.8035948549620934
18.785218725099917 320.9661390799628 0.7964625378499538
18.79044628005333 317.0083220689612 0.7912662719356357
18.795673835006745 314.27980631313534 0.7873596187314905
18.80090138996016 311.7697226389511 0.7837086985276005
18.806128944913574 309.61185070493696 0.779783382067059
18.81135649986699 305.86059910192284 0.7740326800286034
18.816584054820403 304.75429022706703 0.773287203300417
18.821811609773818 304.48186295787445 0.771398507189941
18.827039164727232 304.84911543318054 0.771546847286356
18.832266719680646 304.71040255864443 0.7708235079977873
18.83749427463406 303.052721659172 0.768435754803413
18.842721829587475 301.2287583571734 0.7662488172972356
18.84794938454089 296.6439687500957 0.7600048554661486
18.853176939494304 291.78916855982914 0.7541735685823836
18.85840449444772 289.3481219574934 0.7507089538416569
18.863632049401133 287.1221759697244 0.7473635989225712
18.868859604354547 286.0917937997525 0.7462831412776285
18.87408715930796 285.8393649882341 0.7465604256803365
18.879314714261376 284.4160430473405 0.7448142890032591
18.88454226921479 286.56589467741856 0.7475282464637197
18.889769824168205 288.3960547316022 0.7482178377930174
18.89499737912162 290.07731397925653 0.7502292854774768
18.900224934075034 290.34521960395807 0.7494618868211529
18.90545248902845 285.3928417596866 0.7427395321270124
18.910680043981863 280.96843815388695 0.736914002869338
18.915907598935277 281.71816933340585 0.7382042142349355
18.92113515388869 283.71831430519364 0.7417687105411681
18.926362708842106 287.717892741016 0.747073595972131
18.93159026379552 288.020133505128 0.7464215887474722
18.936817818748935 286.1686083182098 0.743853900602216
18.94204537370235 286.3709600259311 0.7433504900525213
18.947272928655764 285.62774981776346 0.7422705793079883
18.952500483609178 286.7672560292527 0.742354564503567
18.957728038562593 288.4152719086592 0.7441928390326713
18.962955593516007 284.6232214483119 0.7392326533833354
18.96818314846942 282.04627873568313 0.7349634520057478
18.973410703422836 279.1493499496376 0.7307398302673366
18.97863825837625 281.751505752402 0.7328364930492517
18.983865813329665 281.2995567466833 0.731466661995514
18.98909336828308 281.3813303248861 0.7309155802066691
18.994320923236494 280.73773384284135 0.7308202276919394
18.999548478189908 283.1495770155305 0.7353142985994426
19.004776033143322 284.70132796176375 0.7379748253489904
19.010003588096737 287.84728111644154 0.7419847594885145
19.01523114305015 287.92418172592045 0.7409651323892266
19.020458698003566 288.25889774923667 0.7400629067558939
19.02568625295698 292.2969166822722 0.7449542582108375
19.030913807910395 293.5920652809077 0.7456731193655464
19.03614136286381 298.04154625102507 0.7512935213335059
19.041368917817223 297.85699638467736 0.7502860917865475
19.046596472770638 295.45157795613926 0.7469243147936085
19.051824027724052 292.07528813242465 0.7420667034422157
19.057051582677467 289.90963131622624 0.7385437220773119
19.06227913763088 289.40718453497976 0.7371063651195525
19.067506692584296 290.7022860742737 0.7381742749841081
19.07273424753771 293.37665838910647 0.7406451890437307
19.077961802491124 295.29851656761343 0.742491920571458
19.08318935744454 299.6936101380908 0.7476601941399939
19.088416912397953 299.81831383101326 0.7480816955972969
19.093644467351368 300.9754892589935 0.7502963037476108
19.098872022304782 304.2756164121664 0.7533256230641102
19.104099577258197 307.57734161417653 0.7570374496976395
19.10932713221161 310.3222245757638 0.7596355866072866
19.114554687165025 310.937309195908 0.760628548252163
19.11978224211844 311.0960411289643 0.7612696001433344
19.125009797071854 313.06539196712 0.7631214940216866
19.13023735202527 315.54175238488676 0.7656641653699824
19.135464906978683 316.36333690647524 0.7663549008144699
19.140692461932098 317.26420311810296 0.7667300838228424
19.145920016885512 315.21721696053004 0.7647156576865283
19.151147571838926 314.9903531807405 0.7642618642812304
19.15637512679234 313.5464124965953 0.7628313450007318
19.161602681745755 312.2590133257507 0.7620594461191736
19.16683023669917 308.1657771613705 0.756428510237218
19.172057791652584 302.56523516602664 0.7488940208853079
19.177285346606 301.0164161625253 0.7469543522793644
19.182512901559413 303.56504743573913 0.7496735070745199
19.187740456512827 306.59928496436135 0.7538533087450157
19.19296801146624 307.0702850245746 0.7540009555143967
19.198195566419656 305.4129310015264 0.7517822165308566
19.20342312137307 304.4988240749789 0.7512802156508781
19.208650676326485 300.7456219696372 0.7458923979569242
19.2138782312799 300.1650734672212 0.7455989002249134
19.219105786233314 299.1111991178307 0.7442875457533129
19.22433334118673 299.7236349061925 0.7455138131192863
19.229560896140143 300.9064370301969 0.7478041474544395
19.234788451093557 303.99757365643654 0.7508945996800154
19.24001600604697 303.9836093032027 0.7503033225513949
19.245243561000386 301.1940838632228 0.7464161589254098
19.2504711159538 301.8805108098478 0.7469088336132559
19.255698670907215 300.9515306259755 0.745817671231428
19.26092622586063 300.9986916456649 0.7457558863845695
19.266153780814044 301.84027008529176 0.7468639766385302
19.271381335767458 300.93597069747085 0.746094136673449
19.276608890720873 297.90254493557154 0.7417886645703801
19.281836445674287 294.96860818233716 0.7382364785352685
19.2870640006277 292.7730640008927 0.7349662444548901
19.292291555581116 292.98690132698397 0.7355550275815046
19.29751911053453 293.16235360706503 0.7360051955048189
19.302746665487945 292.561763900643 0.7340910971803923
19.30797422044136 295.6196788343002 0.7380242509640176
19.313201775394774 298.40228817453385 0.7409990376305712
19.318429330348188 302.0613828949944 0.7459789194095654
19.323656885301602 302.2438442065656 0.7457931094677468
19.328884440255017 304.0208748734423 0.7476712029412835
19.33411199520843 308.3341937551538 0.752394876556451
19.339339550161846 311.0677362494159 0.7561263763339449
19.34456710511526 315.2577449959465 0.7607698109943052
19.349794660068675 317.50631767175724 0.7639893647694355
19.35502221502209 323.44610488113665 0.7703589666151227
19.360249769975503 331.7663550547346 0.7794674209826304
19.365477324928918 341.3981084797885 0.7906285838595211
19.370704879882332 349.4664820748872 0.7997669161674371
19.375932434835747 358.0715392856333 0.809332170353487
19.38115998978916 366.1194080105436 0.8176926701017885
19.386387544742576 371.92813235735264 0.8231160686019061
19.39161509969599 375.7425621379611 0.827741953688392
19.396842654649404 375.8866516775579 0.8278966754621393
19.40207020960282 378.2498560591942 0.8305806805623002
19.407297764556233 378.0637465883984 0.8305955466360954
19.412525319509648 379.2375138771676 0.8308987772363385
19.417752874463062 376.2834703064006 0.8284156486962563
19.422980429416477 373.2224949056495 0.8249245983558748
19.42820798436989 371.75118713602257 0.8229058718765055
19.433435539323305 368.1781608452396 0.8189423922419555
19.43866309427672 363.91483603965025 0.813611111078684
19.443890649230134 358.59030988502013 0.8080011783332185
19.44911820418355 352.2459072695335 0.8012463095646959
19.454345759136963 348.4081972748077 0.7965083163127857
19.459573314090377 348.12082565482126 0.7961869388590499
19.464800869043792 347.1286015544007 0.7946706575894754
19.470028423997206 346.2399844130512 0.7937970057814674
19.47525597895062 347.0517630946077 0.795698894080455
19.480483533904035 345.3670316190247 0.7933966326765369
19.48571108885745 344.92868862673964 0.7926711945869579
19.490938643810864 346.59532203241054 0.794142143454909
19.49616619876428 345.0468462377985 0.7929213782855351
19.501393753717693 344.6544399297047 0.7932405922598554
19.506621308671107 341.8079292886737 0.7892951361823833
19.51184886362452 339.2273850827473 0.7857111113926597
19.517076418577936 339.08496737896206 0.7853821396596993
19.52230397353135 337.6732077797746 0.783220130873515
19.527531528484765 339.45307055586153 0.7859205895988698
19.53275908343818 339.9975538432495 0.7863719289563368
19.537986638391594 340.9587972106146 0.7873031121411058
19.54321419334501 342.70581497371603 0.7889940875875577
19.548441748298423 342.94558013402826 0.7896105358122626
19.553669303251837 343.18784441848163 0.7900685845167751
19.55889685820525 347.04702317012243 0.7938940680695591
19.564124413158666 351.1586827489596 0.7979345469231051
19.56935196811208 353.93946974277554 0.801426400504855
19.574579523065495 353.51794466132463 0.8006387283138466
19.57980707801891 354.930350116621 0.8025965766393229
19.585034632972324 359.4292516864032 0.8071852595610818
19.590262187925738 363.75058683780264 0.8113616965179675
19.595489742879153 371.58893102137216 0.8197610057175385
19.600717297832567 375.4816676913816 0.823904303836336
19.60594485278598 381.496887585006 0.8301583435218554
19.611172407739396 382.33364304027936 0.8311981528146019
19.61639996269281 384.7125152842915 0.8334865043136754
19.621627517646225 386.4605098929924 0.8354687051816732
19.62685507259964 389.0748042394045 0.8384904480202449
19.632082627553054 390.7508238859427 0.8406303289256889
19.637310182506468 390.6294144829065 0.8403227124801917
19.642537737459882 391.7351105563372 0.8414563606690633
19.647765292413297 393.69100775781567 0.8426780448056264
19.65299284736671 394.9690963978489 0.8442448136654709
19.658220402320126 394.74410713275165 0.8438562301609375
19.66344795727354 393.80141935762373 0.8429590018596438
19.668675512226955 390.2165624780685 0.8389388880202102
19.67390306718037 387.0114449970193 0.835109085820199
19.679130622133783 384.5348517031586 0.832250495732799
19.684358177087198 381.6833563244122 0.8293178772092448
19.689585732040612 382.84008759805465 0.8309152439598647
19.694813286994027 381.57540999016624 0.8298998289892134
19.70004084194744 377.65748417981536 0.8256188204785829
19.705268396900856 377.31784966157267 0.8246802591030904
19.71049595185427 375.12880839435826 0.8228091199924153
19.715723506807684 372.81777881393964 0.8200891642134774
19.7209510617611 368.96861263361984 0.8161587186369795
19.726178616714513 362.7159498499611 0.8087090289399248
19.731406171667928 364.4437332803036 0.8102547518562855
19.736633726621342 369.6721785764413 0.8163863516261813
19.741861281574757 375.0298667173465 0.8222398191436656
19.74708883652817 375.2596576632631 0.8227112398149201
19.752316391481585 371.50443205987193 0.8186016090347346
19.757543946435 367.34108177623784 0.8138633460780565
19.762771501388414 362.42982407102414 0.8082061306118542
19.76799905634183 355.36286765541934 0.8003745298582936
19.773226611295243 351.34610095962796 0.7956351090249255
19.778454166248657 348.4029831917885 0.7927324199279723
19.783681721202072 346.02380172336194 0.7891782700549173
19.788909276155486 343.9841856141409 0.7876131802360449
19.7941368311089 340.7553619257203 0.784324606608232
19.799364386062315 337.12498864769134 0.7803389016496123
19.80459194101573 333.84379885551994 0.7763655684499517
19.809819495969144 333.42368664953494 0.7752890450772194
19.81504705092256 332.5772641843346 0.7748329275848006
19.820274605875973 331.20098231070955 0.7740167638763982
19.825502160829387 329.04150057972606 0.7712545938988408
19.8307297157828 323.3482383978545 0.7644493010732913
19.835957270736216 321.76206437299606 0.7621769002961016
19.84118482568963 319.4202558764864 0.7590147916476738
19.846412380643045 317.7561378304528 0.757773135734327
19.85163993559646 316.96378933823763 0.7561236512601123
19.856867490549874 317.2490280614037 0.7564717154344397
19.86209504550329 316.2634346014111 0.7550561554838406
19.867322600456703 312.837937420518 0.7505731223153616
19.872550155410117 312.7918512141901 0.7503476371351463
19.87777771036353 315.6441285642066 0.7531787935855183
19.883005265316946 319.5004312356755 0.7584079696569014
19.88823282027036 318.60537658760063 0.7587209513237153
19.893460375223775 313.95016966183186 0.7539833125695568
19.89868793017719 312.7572579806023 0.7527972381109599
19.903915485130604 312.12912402961626 0.7508498507612714
19.909143040084018 312.87912161046114 0.7513261880598618
19.914370595037433 316.2448337207379 0.7544540694185523
19.919598149990847 314.2782322099132 0.7515810544202381
19.92482570494426 315.5739850618768 0.7534582533996966
19.930053259897676 315.1981398253051 0.753235251898285
19.93528081485109 313.08473892892005 0.7510830836767315
19.940508369804505 310.89451580372 0.7487955166611229
19.94573592475792 310.4171818170504 0.747288072443471
19.950963479711334 311.93068569249834 0.7485736271335993
19.956191034664748 314.99498283260243 0.7529845105271844
19.961418589618162 316.7009590845144 0.7550052290380715
19.966646144571577 316.8513450458892 0.755282928628418
19.97187369952499 319.95799500981815 0.7581104172904902
19.977101254478406 323.14336381064123 0.7616602083601315
19.98232880943182 329.30453715035657 0.7694625989504192
19.987556364385235 331.8383875898876 0.7726396375477538
19.99278391933865 337.2312333967826 0.7790208621513574
19.998011474292063 343.53463050338235 0.7857165508227675
20.003239029245478 356.26661443418914 0.7988886351312589
20.008466584198892 368.39528733544716 0.8119286698195359
20.013694139152307 388.46612042247517 0.8330660944950165
20.01892169410572 411.5610190822383 0.8574706470253531
20.024149249059136 429.36513911407536 0.8756083015146023
20.02937680401255 440.61077344700504 0.8866696796531539
20.034604358965964 440.62213256881387 0.8869779167950678
20.03983191391938 435.196010031376 0.8814356071704076
20.045059468872793 425.3870286519215 0.8713746855855533
20.050287023826208 413.38540154831213 0.8592438243644074
20.055514578779622 399.7336650408006 0.8447614791279917
20.060742133733036 392.9027426002362 0.8383364743622121
20.06596968868645 387.8993136431626 0.8331952896719669
20.071197243639865 385.6254073566258 0.8304751095019762
20.07642479859328 382.91933465703994 0.8271047076730009
20.081652353546694 382.2109270389894 0.8260833650953451
20.08687990850011 387.17332753643217 0.8312530684586517
20.092107463453523 393.78190148107456 0.8380595032413506
20.097335018406937 404.672794057654 0.8491795371505362
20.102562573360352 414.88544599550113 0.859898249911999
20.107790128313766 425.67707290266566 0.8711211392888749
20.11301768326718 429.9835231145484 0.8755482260629198
20.118245238220595 428.26091435871837 0.8736978975927494
20.12347279317401 421.7875210592656 0.8666392426980452
20.128700348127424 411.27691281257296 0.8559530116015944
20.13392790308084 398.36375655662476 0.8425315754701992
20.139155458034253 384.2556964169344 0.8273817430683061
20.144383012987667 373.6629676943468 0.8158725190966185
20.14961056794108 365.9471331344997 0.8077106192542985
20.154838122894496 356.3630156874422 0.7972559562582033
20.16006567784791 346.61231834246325 0.7869766702231996
20.165293232801325 337.67258317994634 0.7764912853239136
20.17052078775474 333.00634667341916 0.7723112103254187
20.175748342708154 330.13275201873444 0.7687459434549424
20.18097589766157 331.56362665561386 0.7704673961784372
20.186203452614983 331.93746143061367 0.7703947662393655
20.191431007568397 330.60291468045403 0.7684135926785726
20.19665856252181 329.8477542394794 0.768054865834715
20.201886117475226 328.60220964811043 0.7662718391281014
20.20711367242864 330.76664884214966 0.7688084437866326
20.212341227382055 328.57160290241126 0.7662974059067992
20.21756878233547 330.4596177739737 0.7684245712035103
20.222796337288884 330.29400970764345 0.7682158484174361
20.228023892242298 331.89472516373803 0.7698624475748932
20.233251447195713 333.72916498444533 0.7714684373928099
20.238479002149127 333.82227804918983 0.771446934787273
20.24370655710254 334.737050823964 0.7725924214486622
20.248934112055956 340.1639322546519 0.778763368750267
20.25416166700937 347.8371594199266 0.7874897575589854
20.259389221962785 352.45939766363097 0.7924357953475857
20.2646167769162 354.6118923607762 0.7952014151383803
20.269844331869614 353.2358449718317 0.7940787269365883
20.275071886823028 350.92175010432493 0.7915320118714689
20.280299441776442 343.64512433314115 0.7825905445405572
20.285526996729857 340.0786408401404 0.7780833190844791
20.29075455168327 337.9293711456626 0.775605343146974
20.295982106636686 337.6995605956289 0.7756858767842415
20.3012096615901 338.6473310298602 0.7765733141360963
20.306437216543515 336.3873383800809 0.7745505945488227
20.31166477149693 335.7815272112287 0.7739611946130485
20.316892326450343 334.20378043986875 0.7718653889596505
20.322119881403758 329.34524088028184 0.7661855559054073
20.327347436357172 324.1418599005029 0.7596014363836276
20.332574991310587 322.13605482579635 0.7572243830237302
20.337802546264 321.85543443431754 0.7568654393513334
20.343030101217416 321.15496493117007 0.7560148163363195
20.34825765617083 317.7386709247477 0.7523725501032762
20.353485211124244 314.591861564699 0.7490519665032788
20.35871276607766 310.3187430332401 0.7441141838696915
20.363940321031073 311.2988044888673 0.7463537205584387
20.369167875984488 310.6257586138518 0.7447567738585856
20.374395430937902 310.7667609020667 0.745709812834438
20.379622985891316 307.86481489644336 0.7418038158627084
20.38485054084473 304.33590064526305 0.7365653052658537
20.390078095798145 304.8874541487015 0.737069176959843
20.39530565075156 302.69252919525076 0.7338498097069575
20.400533205704974 303.00480451316247 0.7349204739368396
20.40576076065839 301.5407637917724 0.7328709727734688
20.410988315611803 301.9778260029934 0.7336279040740561
20.416215870565217 301.3332133482759 0.7334830492132641
20.421443425518632 298.0402851426362 0.7296380462882472
20.426670980472046 298.00296395285915 0.7295238876642675
20.43189853542546 300.2581068146617 0.732669133654882
20.437126090378875 302.3430630968077 0.7349053399282233
20.44235364533229 302.2210450360845 0.7349736429489881
20.447581200285704 305.20068308698427 0.7374916255680054
20.45280875523912 306.97075975282615 0.7389169223324505
20.458036310192533 311.71228723926856 0.7448873992023105
20.463263865145947 314.8627090932331 0.7481326950108256
20.46849142009936 314.120800958919 0.7482599243341121
20.473718975052776 313.67485426714495 0.7477162612903813
20.47894653000619 309.30490187571434 0.7424770764912914
20.484174084959605 310.44537328407955 0.7437354466142796
20.48940163991302 314.75594378399967 0.7487087186403065
20.494629194866434 317.2838864307271 0.7521385169738617
20.49985674981985 318.09774866231965 0.7530587881700371
20.505084304773263 317.88096363930714 0.7525137384615546
20.510311859726677 316.9527648022485 0.7512682584010031
20.51553941468009 318.0329437025011 0.7521188953854824
20.520766969633506 317.4882908557735 0.7521282498861871
20.52599452458692 314.09328847781575 0.748129429939098
20.531222079540335 315.1722343731707 0.748633124590847
20.53644963449375 315.4253637696967 0.748696092378584
20.541677189447164 314.9615351027129 0.7477051021738298
20.546904744400578 314.3615199930033 0.7466214541589202
20.552132299353993 313.05218870979473 0.7456026748399864
20.557359854307407 316.82695148415735 0.7495792457456075
20.56258740926082 318.363411491907 0.7516389619494945
20.567814964214236 317.3751755873453 0.7510162999330355
20.57304251916765 315.155552744442 0.748416254394087
20.578270074121065 317.9777345725104 0.7517958486978457
20.58349762907448 321.5429063282744 0.7552119010072212
20.588725184027894 325.0599544073138 0.7593498412308592
20.593952738981308 326.41780170195716 0.7620562470419342
20.599180293934722 326.11184090568133 0.7615510429368376
20.604407848888137 323.7337996701191 0.7593136494438691
20.60963540384155 320.3882442388218 0.7546638491664315
20.614862958794966 316.83758388267313 0.7504194855775655
20.62009051374838 318.0760740857025 0.752430424933038
20.625318068701795 317.36742613029907 0.7517116096579972
20.63054562365521 316.6037768604461 0.7512637853565352
20.635773178608623 312.17395304063785 0.7454895757430479
20.641000733562038 311.9068762648752 0.7450296290078792
20.646228288515452 312.49700525359066 0.7455235838598517
20.651455843468867 312.6298116417309 0.7451388051068191
20.65668339842228 311.03927050186365 0.74312615346783
20.661910953375695 309.58547498945836 0.7416736944957549
20.66713850832911 307.462968421521 0.7389844243589897
20.672366063282524 303.05600732326593 0.7343908070817409
20.67759361823594 304.2834020603323 0.7359182616294823
20.682821173189353 305.3715861419751 0.7382356126806897
20.688048728142768 304.744119789567 0.7372113250632433
20.693276283096182 305.40791854624837 0.7374357685936515
20.698503838049596 302.8419092480722 0.7341207449551216
20.70373139300301 303.1431360217084 0.7339886243619309
20.708958947956425 302.7695799326631 0.7339613956008841
20.71418650290984 303.48757044483136 0.7346158995264378
20.719414057863254 303.98089184816075 0.7347443369624993
20.72464161281667 305.66763481652714 0.7362907103937855
20.729869167770083 305.44808293768574 0.7364203853635213
20.735096722723497 305.50820216658684 0.7362633512814563
20.740324277676912 303.46993809131095 0.7340632262667353
20.745551832630326 301.9851826640781 0.7316509380997027
20.75077938758374 302.7469079199072 0.7326241758034805
20.756006942537155 302.378386017658 0.7326920742534145
20.76123449749057 306.267017201228 0.7380013974394131
20.766462052443984 305.71419495992035 0.7373197714796741
20.7716896073974 310.0162237443392 0.7416104252549488
20.776917162350813 310.16573624463564 0.7411622225050845
20.782144717304227 311.07725747386553 0.7422411783648458
20.78737227225764 312.2992654062118 0.7435088227373243
20.792599827211056 308.64093223933884 0.7397862254702431
20.79782738216447 312.74387546686216 0.744922874113618
20.803054937117885 317.9118941829593 0.7510669421546873
20.8082824920713 325.91410853880615 0.7595927771351784
20.813510047024714 333.6544933602232 0.7684501037803688
20.81873760197813 339.44137251957983 0.7749558495998036
20.823965156931543 341.1519290413147 0.7761520582056975
20.829192711884957 342.682301786523 0.7771134405146823
20.83442026683837 347.0526333957306 0.7818598310892011
20.839647821791786 350.16062170822744 0.7852356962785113
20.8448753767452 351.3115872373358 0.7873050067671145
20.850102931698615 350.6646478787346 0.7867562158317064
20.85533048665203 349.25293670275295 0.7854534760024627
20.860558041605444 349.1083878244272 0.7858547825324643
20.865785596558858 347.80454782378274 0.7835238434319066
20.871013151512273 346.4299863436296 0.7817064727570963
20.876240706465687 346.46304767971094 0.7812976702574939
20.8814682614191 345.76386839452823 0.7803969425983909
20.886695816372516 342.59302604637134 0.7776533577433732
20.89192337132593 338.2618789093355 0.772496675805698
20.897150926279345 337.3249825873656 0.7715169882062557
20.90237848123276 338.192155425836 0.7724427097202229
20.907606036186174 337.3523086569343 0.7717618769570949
20.912833591139588 334.0067258602516 0.7681041727779614
20.918061146093002 331.1053010896645 0.7646000421698317
20.923288701046417 331.275028174691 0.7647260269131537
20.92851625599983 331.4097408786497 0.7648150935940359
20.933743810953246 330.96874217484117 0.764551443035801
20.93897136590666 330.82696341182736 0.7637252808036875
20.944198920860075 328.59901489581586 0.7603961684878605
20.94942647581349 328.2198088364521 0.7600561983234
20.954654030766903 330.6282168734395 0.7637523470774928
20.959881585720318 336.32173018207664 0.771125211696345
20.965109140673732 339.6260147064276 0.7747254053898562
20.970336695627147 339.79012453966385 0.7743965394910632
20.97556425058056 335.44970715715226 0.7690977204806153
20.980791805533975 333.1545082936502 0.766403196286166
20.98601936048739 330.54762498227757 0.7627852836425145
20.991246915440804 326.3460457817503 0.7577671920220663
20.99647447039422 321.5954368154966 0.7519846789796873
21.001702025347633 320.04926883477003 0.7503928417224713
21.006929580301048 324.18018423594793 0.7550113489421323
21.012157135254462 326.49843296434244 0.7581467040999291
21.017384690207876 324.92359368268893 0.7559015889133204
21.02261224516129 324.9900204376361 0.7563623586065098
21.027839800114705 324.0184596728933 0.7561027258994568
21.03306735506812 323.96915804665775 0.7564247408903636
21.038294910021534 321.03678844538763 0.7531463879769204
21.04352246497495 319.4963826868155 0.7512842637792432
21.048750019928363 316.09669057922076 0.7472427884159595
21.053977574881777 314.58339492434715 0.745327303621833
21.059205129835192 314.732265955746 0.7442127360273835
21.064432684788606 314.80692232774254 0.7437970751654007
21.06966023974202 313.44484187957426 0.7421274920126264
21.074887794695435 309.6284898037618 0.7381045300838427
21.08011534964885 307.99408155698796 0.7360543041988172
21.085342904602264 305.15653904237683 0.732401370983945
21.09057045955568 304.85274093858 0.7314743629612823
21.095798014509093 303.08598392984436 0.7306881399011319
21.101025569462507 301.9223132532127 0.7294027727164941
21.10625312441592 299.66333163550155 0.7270991562596643
21.111480679369336 297.34263352037567 0.7226995781653996
21.11670823432275 294.21029129209586 0.718702239409123
21.121935789276165 289.2621441127502 0.712998891666751
21.12716334422958 288.0680053027904 0.7113857352407057
21.132390899182994 287.2245767378574 0.7098659308667568
21.13761845413641 286.28004184068317 0.7077073297744741
21.142846009089823 282.80564140107015 0.7027024627757951
21.148073564043237 281.9158112757827 0.7015042882361707
21.15330111899665 281.1066271481153 0.7002147157771118
21.158528673950066 282.0305832406155 0.7016284715447013
21.16375622890348 281.42049080293634 0.7014775880977234
21.168983783856895 282.37912589556777 0.7026788014498195
21.17421133881031 283.8520338447161 0.704688522429572
21.179438893763724 282.35000214375407 0.7033292952087905
21.184666448717138 280.6467593678726 0.7013079352743808
21.189894003670553 281.20661608591195 0.7018264155662031
21.195121558623967 282.6794369465188 0.7039862692549992
21.20034911357738 287.2798202362343 0.7098802573153379
21.205576668530796 285.40285423894966 0.7069458912572102
21.21080422348421 281.4060186996988 0.7001475360278167
21.216031778437625 278.26980781469126 0.6960492351668943
21.22125933339104 277.69981474598427 0.6948362441389306
21.226486888344454 277.5394117708817 0.6947930036467322
21.231714443297868 279.0847841469231 0.6960678549241652
21.236941998251282 279.3623742929872 0.6968786016118953
21.242169553204697 279.01612640200153 0.6969625603705789
21.24739710815811 277.88318699925 0.6938321133024299
21.252624663111526 276.8036830793722 0.6919457855191539
21.25785221806494 281.32450095781275 0.6959881120396614
21.263079773018355 282.9735516692441 0.6979876478539915
21.26830732797177 285.7813341489076 0.7023940365419304
21.273534882925183 283.055070623906 0.6990765012231441
21.278762437878598 281.156693315366 0.6976112456162363
21.283989992832012 281.4537359458704 0.7052926648976656
21.289217547785427 283.24923339079254 0.7182255752355637
21.29444510273884 282.64026091918726 0.7237814335518277
21.299672657692255 278.9733417864825 0.7234681031647359
21.30490021264567 279.4262462267832 0.729295534942189
21.310127767599084 282.8025304693242 0.7367588874831534
21.3153553225525 287.0791439482299 0.7471718715962151
21.320582877505913 288.19451610514375 0.7519366530243585
21.325810432459328 285.99298171773626 0.752115429885936
21.331037987412742 287.02691724453206 0.7555450057730928
21.336265542366156 286.21506451244744 0.7574254710974729
21.34149309731957 285.9896456554202 0.7597666339279548
21.346720652272985 283.61200564805387 0.7603703960200686
21.3519482072264 283.688724049066 0.7626606851748692
21.357175762179814 285.8998229346349 0.7686181160660347
21.36240331713323 284.31854835245116 0.7689148069938453
21.367630872086643 286.49449198828876 0.7743945425645402
21.372858427040057 284.5953754054668 0.7744944631816824
21.378085981993472 289.6563165889222 0.7832148169644455
21.383313536946886 289.1190046082029 0.7834115312823561
21.3885410919003 290.37064418466986 0.7867483455308363
21.393768646853715 292.0320823847665 0.7905017787517404
21.39899620180713 294.3670171051928 0.7963395446002592
21.404223756760544 295.4940963589551 0.8000371828831695
21.40945131171396 292.85308428821895 0.7991881037414286
21.414678866667373 290.20234470329245 0.7976176280285457
21.419906421620787 292.74424304004765 0.8026313231190375
21.4251339765742 295.40121360771633 0.8071238025358377
21.430361531527616 295.2519414270497 0.8078628563067044
21.43558908648103 297.7008192900918 0.8126016369526298
21.440816641434445 296.8775531707316 0.8129152364090526
21.44604419638786 300.64022683094083 0.8204975328051425
21.451271751341274 302.662395238931 0.8261092748304931
21.45649930629469 307.9086018220391 0.8350824166498116
21.461726861248103 308.6556520047552 0.8374790652592208
21.466954416201517 307.06493095512786 0.8368372818738256
21.47218197115493 304.34186628623235 0.8346364444963954
21.477409526108346 303.49200168523697 0.8357135622407498
21.48263708106176 305.08650375663655 0.8401198434330452
21.487864636015175 305.75701287118494 0.842334125484817
21.49309219096859 304.1346033776844 0.8425781143206738
21.498319745922004 301.91330613635307 0.840214994233266
21.503547300875418 301.24363121043785 0.8418566498064792
21.508774855828833 298.8642208567956 0.8369090814197597
21.514002410782247 296.05903734557876 0.816581762777312
21.51922996573566 295.26504012913307 0.8067050021658124
21.524457520689076 296.43683593068226 0.8013724472316165
21.52968507564249 297.2520582420342 0.7972171305834831
21.534912630595905 296.80842908528797 0.7927167342607961
21.54014018554932 298.28288237289644 0.7934880789358367
21.545367740502734 299.1225731683493 0.7926205002267447
21.550595295456148 294.86756187465403 0.7839240938327239
21.555822850409562 290.36978325742507 0.7743696563770379
21.561050405362977 290.6779461425219 0.771729058726307
21.56627796031639 291.3152794041693 0.7705042484834296
21.571505515269806 290.143000453169 0.7679519241536278
21.57673307022322 288.1938820509877 0.7642635628507438
21.581960625176634 291.73315911954313 0.7668139174004779
21.58718818013005 293.14857256318925 0.7676905508057786
21.592415735083463 295.67500682829984 0.7686054329771349
21.597643290036878 295.31712873803536 0.7667033689440901
21.602870844990292 289.7099053268358 0.7565570290798787
21.608098399943707 290.33509286461685 0.7559949780375423
21.61332595489712 293.559342033219 0.7594138254593433
21.618553509850535 296.0099639643712 0.7617484488712417
21.62378106480395 296.8556379521979 0.7624391690120176
21.629008619757364 295.76721908123216 0.7613896347517604
21.63423617471078 296.88741679309015 0.7623996006750917
21.639463729664193 297.3071658516558 0.7617950347309268
21.644691284617608 295.36368701252843 0.7566580586366906
21.649918839571022 296.24835552446825 0.7563432913353086
21.655146394524436 295.79052218998544 0.7554751813962479
21.66037394947785 294.87186463264976 0.7540543322879499
21.665601504431265 297.9945216901704 0.7584983962609388
21.67082905938468 302.39340525061857 0.7634852380956229
21.676056614338094 308.0512099823896 0.769282523657695
21.68128416929151 308.6507259973221 0.7692326988634316
21.686511724244923 310.2129991066132 0.7701342364317455
21.691739279198337 310.74180586753164 0.7706331538836075
21.696966834151752 313.1621367792728 0.7729394006705459
21.702194389105166 314.6778912805826 0.7741380364337004
21.70742194405858 318.9174038838932 0.779210788325457
21.712649499011995 322.6867157659393 0.7833617820478505
21.71787705396541 327.98815150963077 0.7889711896848912
21.723104608918824 331.9136175960732 0.7927754559603086
21.72833216387224 332.540669172383 0.7921016883078092
21.733559718825653 328.7526664983308 0.7871399871483526
21.738787273779067 330.76570136306026 0.7887805628266005
21.74401482873248 333.82478597733717 0.792702405052569
21.749242383685896 341.3722936084633 0.8019695371926353
21.75446993863931 344.3221892362052 0.8051825598117393
21.759697493592725 346.7979252910505 0.8081063284681067
21.76492504854614 347.1850571949044 0.8078888595662408
21.770152603499554 344.8202984018734 0.8049961300095129
21.77538015845297 341.76751821092483 0.8006227573691128
21.780607713406383 345.0409574978721 0.8036462293153234
21.785835268359797 349.55759084085724 0.8085175393022087
21.79106282331321 355.3463458495303 0.8148268975630851
21.796290378266626 357.97698002902354 0.8180345005745786
21.80151793322004 358.8908455244774 0.8186827760369164
21.806745488173455 360.331633910643 0.8197874410301668
21.81197304312687 361.06022344890135 0.8203305156453465
21.817200598080284 363.4862906988676 0.8230245775643054
21.822428153033698 365.3778371053825 0.8251617940159248
21.827655707987113 365.9461629934608 0.8269290419987723
21.832883262940527 362.98541008291375 0.8237334129887871
21.83811081789394 359.97147801552296 0.8203138890178493
21.843338372847356 357.93202559758964 0.8172434975121976
21.84856592780077 355.8662329185364 0.8144543000393581
21.853793482754185 353.27654630344443 0.8118374268451105
21.8590210377076 348.470088557666 0.8056111466443534
21.864248592661014 344.68360979408897 0.8013187080092201
21.869476147614428 339.1481466000497 0.7947350303368904
21.874703702567842 338.60249884869665 0.7939330456193806
21.879931257521257 337.4540043223989 0.7923044246367383
21.88515881247467 339.4898401141487 0.7940374982313123
21.890386367428086 341.5370059954417 0.7962905028834538
21.8956139223815 341.23206041038884 0.7959158543123215
21.900841477334914 340.3338556970063 0.7944608239881661
21.90606903228833 337.5549356119483 0.7908008635825885
21.911296587241743 339.3906090454426 0.7926177971241292
21.916524142195158 338.6405103153317 0.7921113902338531
21.921751697148572 335.3843173093388 0.7886384208111856
21.926979252101987 336.42666163636505 0.7891023664975617
21.9322068070554 338.10116349603504 0.7904369862086787
21.937434362008815 343.2047764578391 0.7957520637810153
21.94266191696223 344.00071243868933 0.796575306659455
21.947889471915644 341.33634594197025 0.793335948073
21.95311702686906 341.33314314033004 0.793558093276136
21.958344581822473 338.83489417987533 0.7905466050498358
21.963572136775888 341.8863882881848 0.793676530005685
21.968799691729302 342.7498037976282 0.7943186446075508
21.974027246682716 344.7125489193253 0.7961895606803403
21.97925480163613 345.87852501553306 0.7975020373069818
21.984482356589545 344.3604517221844 0.7953220363117275
21.98970991154296 342.38623049033095 0.7932830484373639
21.994937466496374 342.36500905333617 0.7926042740467836
22.00016502144979 343.26074032697323 0.7940028263250353
22.005392576403203 343.8611766759483 0.7942406324897887
22.010620131356617 344.38478690735167 0.7948095814794698
22.015847686310032 344.04456427509353 0.7942158781659071
22.021075241263446 349.1096024325399 0.7990806776879708
22.02630279621686 354.0786499007198 0.8047468191604691
22.031530351170275 360.088311635617 0.8108899225196166
22.03675790612369 362.5856277840425 0.8138563086847268
22.041985461077104 365.1110822606367 0.8165134075899317
22.04721301603052 368.298574213114 0.8195716342839369
22.052440570983933 368.59261978891016 0.8199212160589433
22.057668125937347 371.33265077769187 0.8225485178781689
22.06289568089076 367.6602724486784 0.8183719483208459
22.068123235844176 364.4847762255463 0.8153044523843299
22.07335079079759 358.4323768554014 0.808266130851203
22.078578345751005 357.8992796957059 0.8081083488042419
22.08380590070442 358.1527558824718 0.8076654012699823
22.089033455657834 357.27089366029173 0.8065209911455449
22.09426101061125 355.56008894649864 0.8043348250090357
22.099488565564663 355.6015077846225 0.8041444813009938
22.104716120518077 357.4533490160232 0.8063550453420578
22.10994367547149 357.25689177976085 0.8061176324953553
22.115171230424906 353.04473243383256 0.801198574605358
22.12039878537832 352.0234730888328 0.8001939792178944
22.125626340331735 349.1941574823749 0.7960551468063204
22.13085389528515 348.4513279902295 0.7952913103770265
22.136081450238564 347.11792074234404 0.7934571512756488
22.141309005191978 348.7289588691236 0.7956044865408632
22.146536560145393 344.01229973766806 0.7908079642729615
22.151764115098807 342.72578477237437 0.7889280810924327
22.15699167005222 340.90484792849014 0.7873168649876704
22.162219225005636 341.3358876619687 0.7871528767118585
22.16744677995905 338.50399091748113 0.7837810753205199
22.172674334912465 340.1989990405766 0.7852919949646462
22.17790188986588 342.9527663639798 0.7879691272522321
22.183129444819293 343.75687794003954 0.7889435873111067
22.188356999772708 343.500602538559 0.7883395152103454
22.193584554726122 342.26352176653376 0.7863176010999735
22.198812109679537 341.2898548945706 0.7853589756503035
22.20403966463295 343.11427093173313 0.7872592132376449
22.209267219586366 346.1502952762132 0.791079635717082
22.21449477453978 345.7993245470337 0.7905462615040514
22.219722329493194 345.2973614081755 0.7892395914423213
22.22494988444661 337.8312478081064 0.7808648556232195
22.230177439400023 337.8331255668829 0.7805166491701293
22.235404994353438 336.03694803990305 0.7789014713864125
22.240632549306852 336.5843053327533 0.779481003369478
22.245860104260267 333.7886467971332 0.7756891905446345
22.25108765921368 330.6977521366723 0.7725911716018946
22.256315214167095 325.72522912242584 0.7670335912996303
22.26154276912051 324.52393290361715 0.7665527761169401
22.266770324073924 324.5000446927336 0.7662477725791562
22.27199787902734 323.18987859414494 0.7640051541494366
22.277225433980753 320.4857315829285 0.7606356141859358
22.282452988934168 317.9515636881728 0.7575130583219404
22.287680543887582 315.6990712701865 0.7548910010244889
22.292908098840996 313.68925298040034 0.7519825713676109
22.29813565379441 312.14064741583576 0.7500379529148057
22.303363208747825 309.36627567178107 0.7469390871227303
22.30859076370124 310.3801511532526 0.7484479912150365
22.313818318654654 310.5738507954886 0.7488343335981307
22.31904587360807 310.5462384338951 0.7482132045236805
22.324273428561483 308.5498960034156 0.7459002195280672
22.329500983514897 306.68629305462196 0.7438250834198072
22.334728538468312 306.18106613277985 0.7434021481276765
22.339956093421726 304.1161600587234 0.7409878684192074
22.34518364837514 307.3351408601731 0.7449050478916771
22.350411203328555 307.1559043454729 0.7447764095422645
22.35563875828197 303.8681908576518 0.7407101495195378
22.360866313235384 300.75227560851806 0.7363833735320532
22.3660938681888 300.2088367553767 0.7359246635964205
22.371321423142213 301.88472241848956 0.7381835771148963
22.376548978095627 300.61987554916703 0.7376656577575609
22.38177653304904 297.63789227171793 0.7351695651097707
22.387004088002456 292.10904168396354 0.7272495809828902
22.39223164295587 289.2618802249241 0.7225953721843311
22.397459197909285 288.9188937978001 0.7213457688569834
22.4026867528627 290.5225627963673 0.723530427944842
22.407914307816114 291.7187863530334 0.7260578810153004
22.41314186276953 288.02321095646516 0.7215222370300889
22.418369417722943 287.49410797831405 0.7198171482221547
22.423596972676357 284.73460882737317 0.7161099254905547
22.42882452762977 280.70362835316723 0.710202139027163
22.434052082583186 277.6876066717432 0.7081281886693523
22.4392796375366 276.19950663426454 0.70615969717944
22.444507192490015 276.6387100271046 0.7061848296588795
22.44973474744343 277.04048130574506 0.7062790784110823
22.454962302396844 276.4588782201714 0.7058399587097687
22.460189857350258 275.4663985344181 0.7058881689169852
22.465417412303673 274.02685456859086 0.7035435127208831
22.470644967257087 276.439525375801 0.7070023924546351
22.4758725222105 278.8500183678365 0.7103058958212163
22.481100077163916 279.17652106120397 0.7103726379661504
22.48632763211733 284.317929620956 0.7158553580377943
22.491555187070745 284.28468498885474 0.7161399492328767
22.49678274202416 283.86042536151007 0.7157028464774965
22.502010296977573 280.77858251560207 0.712857232465004
22.507237851930988 277.1314003793837 0.7080816084435925
22.512465406884402 278.23554574648756 0.7086895906346576
22.517692961837817 277.0496678843587 0.7063761498070162
22.52292051679123 275.3490862110154 0.7034293157066469
22.528148071744646 273.0805224472506 0.7005046889474429
22.53337562669806 274.4978143600232 0.7015485628395246
22.538603181651474 275.79826855502716 0.7038319382957948
22.54383073660489 276.3029577569799 0.7044620761550288
22.549058291558303 273.1275482769663 0.7001625567310203
22.554285846511718 275.0983885103907 0.7037505596727738
22.559513401465132 277.1325096354501 0.7058789824133466
22.564740956418547 275.7335390278737 0.7043600629505864
22.56996851137196 273.7643283115954 0.701503210646544
22.575196066325375 272.02889691123005 0.6995589446339257
22.58042362127879 271.58811596628436 0.6987860613521968
22.585651176232204 273.39431994250003 0.6999135231026603
22.59087873118562 274.34949067700734 0.7009722290788678
22.596106286139033 274.8394221123026 0.7009766672931891
22.601333841092448 274.42845764150513 0.7011941293604762
22.606561396045862 277.0287996722849 0.7042683026446941
22.611788950999276 278.8321663665811 0.706283233473979
22.61701650595269 280.72117866736096 0.7095342683223974
22.622244060906105 278.25085166804973 0.7070956957824206
22.62747161585952 275.40481304201944 0.7033563364245446
22.632699170812934 275.74003494594825 0.7029338477281268
22.63792672576635 277.9770193669947 0.7046076906454614
22.643154280719763 278.852799925121 0.7062942526717174
22.648381835673177 281.3811277754881 0.7103581617145652
22.653609390626592 280.70848442710326 0.708741412081759
22.658836945580006 276.2131512383592 0.7024517337161469
22.66406450053342 273.0782377672887 0.6982600651656656
22.669292055486835 272.4034344278859 0.6990000820578119
22.67451961044025 275.2274457725036 0.7026326739907678
22.679747165393664 278.61545242527234 0.7063569961249266
22.68497472034708 285.84532672956846 0.7150115231309317
22.690202275300493 288.9026708691128 0.7184930535157037
22.695429830253907 286.7549655095216 0.7156491417972904
22.70065738520732 282.15331434086465 0.7103293891729794
22.705884940160736 277.0922940913542 0.7035174421459329
22.71111249511415 278.21857984568686 0.706360109201791
22.716340050067565 282.29055522812865 0.709966408084444
22.72156760502098 285.19630900655943 0.7128488375996997
22.726795159974394 286.0339007531405 0.7131589103537823
22.73202271492781 290.3006262194304 0.7182478735436744
22.737250269881223 290.3063247991679 0.7189832061890401
22.742477824834637 290.5882396323938 0.7192167666860227
22.74770537978805 288.4042192951625 0.7170231693403739
22.752932934741466 291.9581179935032 0.7217316933003106
22.75816048969488 293.1958350739976 0.7238498991252476
22.763388044648295 294.54336889012154 0.7247693259833037
22.76861559960171 294.6634375018263 0.7238587951050288
22.773843154555124 294.84968825897124 0.723694840809368
22.779070709508538 294.0568918402566 0.7232098101667982
22.784298264461952 293.66937390922664 0.7236128990457229
22.789525819415367 294.033296497572 0.7242150427892444
22.79475337436878 297.3977736723587 0.7271589978674158
22.799980929322196 300.2302709396747 0.7291584058903494
22.80520848427561 301.9817051563352 0.7302096110285673
22.810436039229025 304.52747495382164 0.7328593386646757
22.81566359418244 301.5381661089877 0.7295330914942776
22.820891149135853 303.0974343200605 0.7314037268111526
22.826118704089268 302.92078324301906 0.7305470995106581
22.831346259042682 307.8506201485275 0.7364214279489992
22.836573813996097 311.1525495441644 0.7410830069545434
22.84180136894951 318.41670806577605 0.7506581637536989
22.847028923902926 323.26746855637236 0.7559800095449185
22.85225647885634 320.5730236437311 0.7520815146602557
22.857484033809754 318.9643123091364 0.7501040195020339
22.86271158876317 316.6486909374343 0.746983397867009
22.867939143716583 317.0209866148655 0.7475857697602053
22.873166698669998 318.9147752391132 0.7496124868503488
22.878394253623412 322.2158130247734 0.7526447871256633
22.883621808576827 327.50677568482865 0.7588200243640565
22.88884936353024 327.20796346753076 0.7585044902286149
22.894076918483655 325.7108769784285 0.757689407906851
22.89930447343707 326.8349874256077 0.7589137770019945
22.904532028390484 326.12427378506464 0.7574262511277663
22.9097595833439 327.972846638827 0.7597599184032353
22.914987138297313 327.4138334769067 0.758619672941381
22.920214693250728 326.6569552902869 0.7580158448291839
22.925442248204142 324.61168476669906 0.7556829473484381
22.930669803157556 321.9912290570058 0.752639494457382
22.93589735811097 321.7574256096386 0.7533312868614556
22.941124913064385 321.00506793247797 0.751764675953575
22.9463524680178 322.24965425196024 0.7538657418815173
22.951580022971214 323.4829072244386 0.7546506778249847
22.95680757792463 323.15853352213924 0.7536789373619583
22.962035132878043 316.70559834407607 0.7456075404477702
22.967262687831457 313.11708375085163 0.7406838700868308
22.972490242784872 318.2085803699617 0.7471964023764981
22.977717797738286 325.28108478543885 0.7554833274906094
22.9829453526917 327.46404871785717 0.7579071990287949
22.988172907645115 326.42687824633686 0.7571703821940912
22.99340046259853 327.84023799070167 0.7587172115516128
22.998628017551944 326.653037019678 0.757263707990476
23.00385557250536 324.8973220034158 0.7551871198602523
23.009083127458773 324.0675652962029 0.754053546482008
23.014310682412187 325.74386398481914 0.7560821869065725
23.0195382373656 325.64738593154857 0.7560261449877895
23.024765792319016 324.36085111090324 0.7547023576407798
23.02999334727243 322.9171035634191 0.7528011423725541
23.035220902225845 322.5499918262034 0.7525584024962579
23.04044845717926 323.7571840773622 0.7546807768463454
23.045676012132674 324.87460918199173 0.7559534500586017
23.05090356708609 321.98338769665907 0.7524763646477505
23.056131122039503 319.46044047149957 0.7496702591155646
23.061358676992917 321.1277819230398 0.7516629859866101
23.06658623194633 323.6356533334829 0.7552072787825197
23.071813786899746 323.32131476674704 0.75360593335863
23.07704134185316 321.6892260922759 0.7514400560332386
23.082268896806575 319.5549363332302 0.7485943886983688
23.08749645175999 317.6558230154444 0.7461531227579449
23.092724006713404 315.4397990106483 0.7436790904368912
23.097951561666818 313.9270618615177 0.7417335524041387
23.103179116620232 314.2512000297462 0.7427914725459375
23.108406671573647 314.3405979405045 0.7421882273945248
23.11363422652706 314.1556948859437 0.7421601074935752
23.118861781480476 311.40091315176085 0.7393144609132829
23.12408933643389 308.93040963093506 0.736501454072012
23.129316891387305 310.0223552962014 0.737975356415612
23.13454444634072 311.41344160237554 0.7394950784328681
23.139772001294133 312.46190835628846 0.7401107514432
23.144999556247548 312.07631416189247 0.7399190268387343
23.150227111200962 313.92837950045094 0.7417187567790546
23.155454666154377 313.6886346850843 0.7418446659142007
23.16068222110779 310.52666433699017 0.737620117971182
23.165909776061206 308.0513929116893 0.733997631664697
23.17113733101462 307.695398406248 0.7334177467325178
23.176364885968034 310.9171498534459 0.7374884941695353
23.18159244092145 310.48341166871916 0.7376715316190426
23.186819995874863 308.25950933917915 0.7349424030185893
23.192047550828278 308.5988279495701 0.7358813558335578
23.197275105781692 310.9313627369951 0.7386110492502805
23.202502660735107 307.51597937480176 0.7341297358631337
23.20773021568852 306.3545321615332 0.7321112650900599
23.212957770641935 305.72515449812164 0.731929609686568
23.21818532559535 308.36832972137614 0.7351192464955996
23.223412880548764 308.62681800059755 0.7357163415800705
23.22864043550218 310.4830039264931 0.7369560614871453
23.233867990455593 310.6880045400271 0.7386629705270109
23.239095545409008 310.9103382865173 0.7381343405914438
23.244323100362422 309.3946798440005 0.7362107709574593
23.249550655315836 308.8625392069769 0.7351078935601932
23.25477821026925 307.5942215501881 0.7336243061885873
23.260005765222665 306.47471735131336 0.7325423144848009
23.26523332017608 307.7044673097686 0.733206538747395
23.270460875129494 311.40640517939335 0.7373921846124286
23.27568843008291 315.0989052663275 0.741446174017163
23.280915985036323 315.95103698348163 0.742663994710541
23.286143539989737 315.67007923426905 0.7434389082920713
23.291371094943152 316.7421166047661 0.7446398218477505
23.296598649896566 319.5213524318475 0.7472816245600545
23.30182620484998 322.9371934686824 0.7503071377449317
23.307053759803395 321.75091090454606 0.7481765216935613
23.31228131475681 321.3061466796391 0.7473210485573737
23.317508869710224 322.2405905515215 0.7487045713334819
23.32273642466364 326.49234529117166 0.7538259927482317
23.327963979617053 328.5017439564888 0.7558854616016598
23.333191534570467 329.7652785812195 0.7570353132665072
23.33841908952388 326.0691569864463 0.7526633647796865
23.343646644477296 325.1193695914551 0.7516417868009342
23.34887419943071 323.7135796916137 0.7504590352313041
23.354101754384125 323.9389732145482 0.7510096556193906
23.35932930933754 325.42702935601733 0.7526213241607448
23.364556864290954 325.38626680986994 0.7533585395523456
23.369784419244368 325.5833988008253 0.7532783595220943
23.375011974197783 325.01097719032094 0.7523422308015966
23.380239529151197 326.1561316209828 0.7530405982537697
23.38546708410461 328.4989042463298 0.7563393792027671
23.390694639058026 332.06718815845323 0.7603842655517228
23.39592219401144 329.5378957620715 0.7571518578918017
23.401149748964855 327.1521088049734 0.7536684411237443
23.40637730391827 326.81571018940394 0.7533285445120392
23.411604858871684 328.9366488527576 0.7564942962354971
23.416832413825098 331.4253066523077 0.7602910626638796
23.422059968778512 329.42003097782145 0.7579773783520829
23.427287523731927 328.2016091992662 0.7559305647872345
23.43251507868534 325.5577978026808 0.7527246316147672
23.437742633638756 324.75511886138156 0.7514310539151546
23.44297018859217 325.9785079097983 0.7531821818001979
23.448197743545585 327.9827109520093 0.7555745760431668
23.453425298499 328.6966627945572 0.7560658173384758
23.458652853452413 326.5186306202673 0.7527638455759463
23.463880408405828 325.8859715037925 0.7511371375245895
23.469107963359242 325.74650777905134 0.7507784421845806
23.474335518312657 327.5771848435822 0.7531957225737332
23.47956307326607 326.62533915507237 0.7524767972237411
23.484790628219486 324.4452461655371 0.7500954045097052
23.4900181831729 323.2884871895761 0.7482522496565351
23.495245738126314 322.33865691535294 0.7476659029207249
23.50047329307973 320.20016418314555 0.7457862249457203
23.505700848033143 318.3560809101525 0.7451937803595845
23.510928402986558 314.7090726576841 0.7411880133669162
23.516155957939972 311.7539695576786 0.7373644768423467
23.521383512893387 309.8275617057668 0.733920427185255
23.5266110678468 310.13315514276684 0.7335419537325513
23.531838622800215 313.07856543536053 0.7367552582247624
23.53706617775363 313.97483220080505 0.737438135974428
23.542293732707044 313.1487299453371 0.7356737269709663
23.54752128766046 311.95377094094056 0.7338334199379292
23.552748842613873 311.48953358892726 0.7335630610266775
23.557976397567288 311.79448770630887 0.7348534112778364
23.563203952520702 310.1016342042714 0.732258600367674
23.568431507474116 311.194955512532 0.7321114632517511
23.57365906242753 312.1231611486947 0.7318509680039094
23.578886617380945 309.68532608399096 0.7277018792269353
23.58411417233436 306.616366346192 0.7251744372380655
23.589341727287774 304.495979534691 0.7232071023458133
23.59456928224119 306.8578122522072 0.726351063615929
23.599796837194603 310.07400290970537 0.7287355290241937
23.605024392148017 314.1056685238435 0.7326429437077319
23.610251947101432 314.2007014856711 0.7326406195891617
23.615479502054846 312.7853921288256 0.7312233449205161
23.62070705700826 311.4649522172623 0.729404632024379
23.625934611961675 313.0239363707714 0.7311265530894604
23.63116216691509 311.1334591952123 0.7285601763986087
23.636389721868504 309.8778865293344 0.7265458222475395
23.64161727682192 308.69321282267543 0.7248877165408552
23.646844831775333 312.1582826654136 0.7284370721793555
23.652072386728747 312.7266934188903 0.7295218192063294
23.65729994168216 311.4914969386728 0.7280954372902277
23.662527496635576 310.15687248168797 0.7263732948452492
23.66775505158899 311.24903805442545 0.7267334953215399
23.672982606542405 316.7626140233124 0.7321456412252987
23.67821016149582 321.0386481601392 0.7373311424676687
23.683437716449234 325.4278993064358 0.7417584583953829
23.688665271402648 324.23097592496214 0.7399599794388506
23.693892826356063 328.6948245626443 0.7440884097493281
23.699120381309477 332.90088547206733 0.7483042210702981
23.70434793626289 340.8681384768732 0.756848258540798
23.709575491216306 341.11657866721254 0.7571644658278558
23.71480304616972 338.57749168743135 0.7545471597750942
23.720030601123135 332.62968114984966 0.7479054583927689
23.72525815607655 331.3156253627509 0.7460131260915667
23.730485711029964 330.8191653615835 0.7448595500340958
23.735713265983378 332.59577308724926 0.7461014610825407
23.740940820936792 332.1024208823995 0.7458751113158051
23.746168375890207 333.1725974613008 0.747106364981252
23.75139593084362 337.5575378269859 0.7512111161785303
23.756623485797036 340.89981784711466 0.754596078490685
23.76185104075045 346.5683479462366 0.7601441518882278
23.767078595703865 345.44959872556035 0.7593930337704835
23.77230615065728 351.7875981038908 0.7660843346879005
23.777533705610693 355.33833978952737 0.7694086056947362
23.782761260564108 365.0050582303094 0.7793717206751983
23.787988815517522 374.0596552660638 0.7882365336732302
23.793216370470937 380.23193459091925 0.7953190884249864
23.79844392542435 380.3004056804269 0.7948680946560791
23.803671480377766 375.4276946470806 0.7896190737702332
23.80889903533118 371.7362700067308 0.784799155376417
23.814126590284594 368.3918479380264 0.7805036827127437
23.81935414523801 365.70955352647786 0.778031010743943
23.824581700191423 362.0729300212226 0.7739875591534338
23.829809255144838 357.0417314012091 0.7694088803809561
23.835036810098252 352.8773142966721 0.7643903563335837
23.840264365051667 349.3764850327449 0.7599236366713504
23.84549192000508 348.82239851858736 0.7588511909753579
23.850719474958495 350.49560722595373 0.760112360229471
23.85594702991191 346.91046113942946 0.7559456901400818
23.861174584865324 342.8447255997119 0.751131747592723
23.86640213981874 341.50638096100766 0.7489272797291794
23.871629694772153 340.1149397336672 0.747494878704524
23.876857249725568 339.06796148749464 0.7463317415822227
23.882084804678982 336.6162937677191 0.7438735488383729
23.887312359632396 337.4966872338874 0.7447486809894311
23.89253991458581 340.26673094729335 0.7471242494688254
23.897767469539225 339.1859328764608 0.7459537173501266
23.90299502449264 336.78153572619914 0.7427923972707696
23.908222579446054 333.0516542861449 0.738687927669912
23.91345013439947 332.30717789316225 0.7373812426479195
23.918677689352883 333.45547618805296 0.738538987490073
23.923905244306297 334.05407889830155 0.7399191279656152
23.929132799259712 338.3796851797568 0.7441401395937578
23.934360354213126 337.43564124743176 0.7431176562393247
23.93958790916654 337.9298800886726 0.7432119925150021
23.944815464119955 340.34667320399143 0.7458472325643665
23.95004301907337 344.2699576612528 0.7498731794694261
23.955270574026784 342.21715647232713 0.7473259672165429
23.9604981289802 338.6018709030482 0.7439648897748551
23.965725683933613 337.99976545341235 0.7431127669147413
23.970953238887027 339.7219360055926 0.7449298454766182
23.97618079384044 341.5520607045883 0.7471991867541045
23.981408348793856 343.39265266248464 0.7494146233552667
23.98663590374727 347.22590023510674 0.7545242883375145
23.991863458700685 347.08024339823777 0.7541604189474331
23.9970910136541 347.2896133729527 0.7538433560907247
24.002318568607514 346.5099315859846 0.7525175909745019
24.007546123560928 348.93769121237773 0.7552117972625128
24.012773678514343 349.10660725253643 0.755508264646339
24.018001233467757 350.3075262026427 0.7561287613489266
24.02322878842117 353.2182071577055 0.7589961864587863
24.028456343374586 356.4004113047078 0.7624294589859353
24.033683898328 357.027912784594 0.7631367011607427
24.038911453281415 359.12026472462003 0.7659433897759086
24.04413900823483 362.04737900692936 0.7685567189241025
24.049366563188244 362.85800829399886 0.7697886001043073
24.054594118141658 366.27542454927715 0.7734638499527146
24.059821673095072 368.6619609514459 0.7760155103660394
24.065049228048487 372.6899514423923 0.7802696142003807
24.0702767830019 372.3516464268182 0.7937657221330783
24.075504337955316 374.91642113855494 0.8064293361537774
24.08073189290873 374.15077842412524 0.8127825067407439
24.085959447862145 373.19705573431503 0.8179380467224212
24.09118700281556 365.2433241454075 0.8144164753714462
24.096414557768973 359.59931438100824 0.8131680976412002
24.101642112722388 353.7573915859412 0.811717641907178
24.106869667675802 349.95128905503793 0.8117935507578847
24.112097222629217 343.8980982022891 0.8086380353951688
24.11732477758263 342.28116777897066 0.810159187180283
24.122552332536046 339.79660403585507 0.8113615689213907
24.12777988748946 340.0294739086277 0.8150857765277683
24.133007442442874 338.49358715208183 0.8168945995416407
24.13823499739629 337.0291026396255 0.817715981441519
24.143462552349703 332.5531134722603 0.8161331430544172
24.148690107303118 332.60559532172715 0.819024167612038
24.153917662256532 332.43296041141735 0.8221872526059901
24.159145217209947 329.91807783190865 0.8215009062497811
24.16437277216336 326.55442172960295 0.8208851567507184
24.169600327116775 322.512702622005 0.8190038664447363
24.17482788207019 320.32616716065206 0.8199912974098473
24.180055437023604 320.86690539509823 0.8238476162897739
24.18528299197702 322.5615491687414 0.8291493786176065
24.190510546930433 322.14731415986466 0.8309268484946484
24.195738101883848 319.34935710571926 0.8289738712908754
24.200965656837262 321.952667129465 0.8345939273067531
24.206193211790676 324.6954215890553 0.8408245706961309
24.21142076674409 325.56668271636806 0.8444495198212021
24.216648321697505 321.7741969994743 0.8417352688514163
24.22187587665092 321.5244056768974 0.8449640637342695
24.227103431604334 317.1949216358824 0.8431543353603037
24.23233098655775 313.5018279614337 0.8412954848327577
24.237558541511163 310.5673385975105 0.8391800592513253
24.242786096464577 313.61731810780054 0.8461470756198348
24.248013651417992 316.66169765526905 0.8525343487815226
24.253241206371406 316.1707887622779 0.8542190062854975
24.25846876132482 315.39223572796715 0.8551460536800772
24.263696316278235 311.83551932359603 0.8530185549460204
24.26892387123165 312.03361827459264 0.8553092413763761
24.274151426185064 314.11470322273533 0.858417356396087
24.27937898113848 317.37218846462054 0.8643451085452563
24.284606536091893 317.66653786998666 0.8671410944318455
24.289834091045307 315.2542021820512 0.8670199999476715
24.29506164599872 315.8202856223954 0.8710580766666371
24.300289200952136 316.94192133765745 0.8737542141469721
24.30551675590555 318.5350860975835 0.8782549852734473
24.310744310858965 319.09580173089915 0.8802897658406802
24.31597186581238 320.564753582305 0.8857771046368833
24.321199420765794 322.0699612277202 0.8903408893217744
24.326426975719208 324.6899919797754 0.8962695079100309
24.331654530672623 328.93114170587137 0.9034746786293102
24.336882085626037 335.0548037161546 0.9126439971546169
24.34210964057945 339.3293736491579 0.9208553670831303
24.347337195532866 339.8014187483862 0.9229000210267331
24.35256475048628 335.7759484663185 0.9196431562087357
24.357792305439695 335.6736952106255 0.9215433255922348
24.36301986039311 329.83634837571947 0.916436850777467
24.368247415346524 331.56033121961104 0.9210611976550843
24.373474970299938 330.11111491293184 0.921881663737918
24.378702525253352 333.1378962498181 0.928848346832279
24.383930080206767 331.98861162394275 0.9297657434971431
24.38915763516018 331.7336566867447 0.9301209452991762
24.394385190113596 329.7837898141918 0.9288691539631148
24.39961274506701 325.10944720216696 0.9251224304781386
24.404840300020425 322.84853557628816 0.9241961284588522
24.41006785497384 326.7504533259475 0.9321754168334428
24.415295409927253 328.59431251878533 0.9364890248871649
24.420522964880668 326.074983130464 0.9351293849730736
24.425750519834082 325.61836466380566 0.9381255523548718
24.430978074787497 326.00567588963617 0.9409268321637978
24.43620562974091 328.7345902295163 0.94709395235999
24.441433184694326 325.5260645335271 0.9431087246126453
24.44666073964774 327.8840294872512 0.9494180082486586
24.451888294601154 333.7376997267395 0.9612293602593946
24.45711584955457 340.3141161172772 0.9744041393832626
24.462343404507983 339.93407560886163 0.9755214433852406
24.467570959461398 336.253894548247 0.9722112391012021
24.472798514414812 334.9907318728828 0.9717812755548809
24.478026069368227 335.8841111959939 0.9761227465386855
24.48325362432164 332.5934692839879 0.9743078731447394
24.488481179275055 330.7078168677231 0.9749874591885408
24.49370873422847 330.606355373386 0.977966130396025
24.498936289181884 333.66620283430564 0.9851627277516526
24.5041638441353 333.7337326435967 0.9864709349777869
24.509391399088713 333.2539152277393 0.9877196961234679
24.514618954042128 331.6615729986836 0.9867915287934398
24.519846508995542 333.1269952613363 0.993339783270858
24.525074063948956 331.0985541672077 0.9929311208303713
24.53030161890237 331.7933401597049 0.9959554770340907
24.535529173855785 330.3361618823421 0.9942222159191041
24.5407567288092 329.4930372865482 0.9951110384631493
24.545984283762614 324.7175582682167 0.9914232786811615
24.55121183871603 323.59267108159355 0.9927643128354594
24.556439393669443 323.07291900983853 0.9943772148642591
24.561666948622857 328.6675043790155 1.0041722233278687
24.566894503576272 329.68953892123795 1.0081277490458445
24.572122058529686 324.79171812227037 1.003681684635646
24.5773496134831 320.45221840990763 0.9991874063899856
24.582577168436515 315.57000689309734 0.9938629360791216
24.58780472338993 317.2525266691093 0.997864996510054
24.593032278343344 319.3231569075746 1.0036630815944636
24.59825983329676 320.59468416942786 1.0073349225974442
24.603487388250173 320.033178574034 1.0096308338433029
24.608714943203587 316.8389795299855 1.0064699120620044
24.613942498157 316.71404749883885 1.0106000595630213
24.619170053110416 316.40729567996516 1.0138079714497845
24.62439760806383 314.8463759083566 1.0148322723132885
24.629625163017245 312.48931286625356 1.0131199440496637
24.63485271797066 312.65104084336105 1.0146236440062237
24.640080272924074 311.71299768718274 1.0157543605528039
24.645307827877488 314.01149721924185 1.0232520146822819
24.650535382830903 313.35253572040943 1.0266143736377624
24.655762937784317 316.33050332115096 1.0354086896665673
24.66099049273773 314.0103401721159 1.0343924370277755
24.666218047691146 315.3770312661655 1.0389167982084797
24.67144560264456 314.0575842321797 1.0389979978486537
24.676673157597975 311.93588306301064 1.035678330155595
24.68190071255139 312.38247144194435 1.0376611662983686
24.687128267504804 309.99848446280123 1.0351649917926873
24.692355822458218 313.3203598904354 1.0432876154233843
24.697583377411632 314.65550960286083 1.0495804801637934
24.702810932365047 314.9249397913069 1.052573163729345
24.70803848731846 315.25436119548425 1.0568910790520558
24.713266042271876 311.24069892982465 1.052249748730244
24.71849359722529 315.4700639564241 1.0619533778149122
24.723721152178705 314.15579734625726 1.0636950143768376
24.72894870713212 318.7381184883048 1.073234696783504
24.734176262085533 315.35087911372597 1.0693759383813985
24.739403817038948 317.49516757502744 1.0743222429788015
24.744631371992362 315.25516695189555 1.0732193096800489
24.749858926945777 316.8048656104387 1.078485284649923
24.75508648189919 315.25634803303933 1.0784182282357768
24.760314036852606 315.7600779260336 1.0805581611405841
24.76554159180602 314.4333183832549 1.0807361600266392
24.770769146759434 314.9123011498113 1.0869391817132523
24.77599670171285 313.5747086754253 1.0901457978187736
24.781224256666263 312.17479997811097 1.0913742400073456
24.786451811619678 310.7371678648614 1.0908491990197624
24.791679366573092 308.73842752422945 1.091203371541371
24.796906921526507 309.07084046139755 1.0955032476881739
24.80213447647992 307.80695403405605 1.0969457971428114
24.807362031433335 308.6981954331848 1.0978408193319795
24.81258958638675 312.19922772709043 1.1051128864777784
24.817817141340164 316.57850858134276 1.1135581789920488
24.82304469629358 318.7167214986523 1.1206360418340768
24.828272251246993 317.5624238102191 1.1233207895220763
24.833499806200408 314.24378589651013 1.1213455446336063
24.838727361153822 316.1289027684342 1.1280364266866505
24.843954916107236 315.3455982542014 1.1272756746039128
24.84918247106065 317.3071651334872 1.1331029281072051
24.854410026014065 316.24600611946187 1.132806371251654
24.85963758096748 321.3158080893445 1.145458478004712
24.864865135920894 327.16881446456216 1.1573337544727615
24.87009269087431 328.9286584793749 1.16418543818368
24.875320245827723 330.24795001919125 1.1690482859718596
24.880547800781137 333.39594921322794 1.1779272224496198
24.885775355734552 339.6083736924912 1.1920685006570795
24.891002910687966 340.15391609402917 1.196937859635896
24.89623046564138 341.4904818107109 1.202488019299543
24.901458020594795 336.3034262945977 1.19663026597805
24.90668557554821 335.95636004809313 1.1995197459876188
24.911913130501624 332.84282379295286 1.1986514806869422
24.91714068545504 334.2066784010779 1.205423344010481
24.922368240408453 334.4371636913265 1.2097993270694238
24.927595795361867 332.7431613414323 1.2122990062496068
24.93282335031528 329.9966642845385 1.2096610131485463
24.938050905268696 329.6966204650223 1.2111367195915899
24.94327846022211 329.1313031273851 1.2107822260858587
24.948506015175525 329.91641209776157 1.2174876225774407
24.95373357012894 329.14646514383725 1.2197610261324017
24.958961125082354 327.8506351321325 1.2204909231651515
24.964188680035768 325.32109135663603 1.2190769010196576
24.969416234989183 324.29771495066456 1.2224199220514846
24.974643789942597 324.37183673215844 1.2281996098764143
24.97987134489601 329.1448808300849 1.2385904334048992
24.985098899849426 330.7036482357147 1.2445054183393325
24.99032645480284 330.89938506515796 1.246879000132462
24.995554009756255 326.13645448456003 1.2414449371915965
25.00078156470967 324.2550999578406 1.2397313594336858
25.006009119663084 326.52141079274753 1.2466620316606696
25.011236674616498 327.69905240501436 1.2528055798867805
25.016464229569912 325.95148192949 1.253535449898108
25.021691784523327 325.88698719240307 1.2583269419383591
25.02691933947674 327.9422032182111 1.2658499912944747
25.032146894430156 332.5057683677736 1.2796014201570063
25.03737444938357 333.46721491353577 1.2862017080587336
25.042602004336985 330.1360383371005 1.2846734287593207
25.0478295592904 328.7703072757749 1.2868445271695115
25.053057114243813 332.3471206820628 1.2976037072940898
25.058284669197228 335.21494356115437 1.3082072450778715
25.063512224150642 333.0074088172211 1.305516246919982
25.068739779104057 332.9147281753845 1.3073216459439323
25.07396733405747 333.57586111410785 1.3105098700836462
25.079194889010886 340.3448335564367 1.3269809792861127
25.0844224439643 342.87314282083383 1.3366071261111374
25.089649998917714 341.89702673638084 1.3388285223002803
25.09487755387113 338.91975978159775 1.3388396859054918
25.100105108824543 339.937336734139 1.3460657137034366
25.105332663777958 341.5202013632724 1.3557013041099855
25.110560218731372 347.60933181057635 1.3697098616083851
25.115787773684787 344.10145476830036 1.3666753229314121
25.1210153286382 341.9590777559507 1.3637654110268758
25.126242883591615 339.85604645637363 1.3651847318414174
25.13147043854503 343.1575264647738 1.3759331645740078
25.136697993498444 351.02734113689945 1.3971555650908412
25.14192554845186 353.70589031634717 1.4081872861594265
25.147153103405273 352.63411947084063 1.4113506854794717
25.152380658358688 352.28818767814255 1.41478446921156
25.157608213312102 350.3921307236127 1.414379488474256
25.162835768265516 352.9735541207524 1.4243998968436777
25.16806332321893 354.1966847780877 1.4308616209650575
25.173290878172345 355.512912091417 1.4384065198080278
25.17851843312576 358.1448687424858 1.4494605427781244
25.183745988079174 362.2461667690022 1.46422762748756
25.18897354303259 356.8362310588599 1.4577057943137461
25.194201097986003 349.8589961377627 1.4467342752409156
25.199428652939417 341.3218652645923 1.4307312195241786
25.204656207892832 339.18846591838803 1.4306756862076746
25.209883762846246 346.6567441764043 1.4513897056085183
25.21511131779966 348.0775915808627 1.4589739831444426
25.220338872753075 352.1027692691838 1.4728972558308486
25.22556642770649 349.67593815500913 1.472671265947788
25.230793982659904 351.1483587762869 1.481448434037069
25.23602153761332 353.43750320809255 1.4919957057887823
25.241249092566733 351.04754144765343 1.4934862629625578
25.246476647520147 352.0092468364168 1.5004164774509905
25.25170420247356 349.29768935386517 1.503501666164436
25.256931757426976 352.29775546284196 1.5169013618044458
25.26215931238039 343.75534972632914 1.5051811737316085
25.267386867333805 342.32333931129386 1.5056179987707368
25.27261442228722 343.5575683750473 1.5116424544662785
25.277841977240634 351.4122023934429 1.5350062635764554
25.283069532194048 348.4751158976805 1.5324405827504468
25.288297087147463 340.77174262425257 1.5213443823905315
25.293524642100877 338.73643129770636 1.5227642731361686
25.29875219705429 336.9977504012099 1.5260412978394688
25.303979752007706 337.93243973200543 1.5344262673251083
25.30920730696112 331.7665236602594 1.52802389585573
25.314434861914535 333.6464847689958 1.5392970314668395
25.31966241686795 334.7607602036426 1.5480845563398113
25.324889971821364 334.9162773628187 1.5553291673564404
25.330117526774778 329.82003518662884 1.5484463330661145
25.335345081728192 331.48742807581414 1.558614215129604
25.340572636681607 333.91794571450913 1.5674938527851237
25.34580019163502 340.0819721550296 1.58828713148769
25.351027746588436 329.979994208329 1.568499703518898
25.35625530154185 327.0200849818242 1.569541493780282
25.361482856495265 326.2779087705192 1.5725113461061917
25.36671041144868 333.0951863031817 1.5973681099326584
25.371937966402093 337.00959749018676 1.6136621710289951
25.377165521355508 335.2011467568298 1.6157621326102842
25.382393076308922 336.3412876897645 1.626303045978632
25.387620631262337 332.06099642736575 1.6226789647180608
25.39284818621575 322.074489105311 1.603120480668257
25.398075741169166 315.4110146619209 1.5915172839957905
25.40330329612258 317.5537282408662 1.6042644611114223
25.408530851075994 326.0098221118195 1.63177732483677
25.41375840602941 338.6115369758778 1.6730521620466796
25.418985960982823 334.83675432385166 1.6676516296471646
25.424213515936238 334.56823729884877 1.6779872697095257
25.429441070889652 323.91592655443463 1.655300744680966
25.434668625843067 331.02300579606737 1.6850727060110362
25.43989618079648 337.08760924167535 1.7086799127794576
25.445123735749895 346.22725187154424 1.7449624837679703
25.45035129070331 346.5902799218082 1.7540224659163905
25.455578845656724 344.5789027372491 1.7531700625411664
25.46080640061014 339.54831653790785 1.7451246781602812
25.466033955563553 338.9464996396416 1.749528310612809
25.471261510516968 334.4429662533085 1.748236421619694
25.476489065470382 336.5838153991029 1.7607859347109829
25.481716620423796 338.5324955362629 1.775640188250418
25.48694417537721 342.7599789028914 1.7919314093236904
25.492171730330625 345.2312169739421 1.80752207223856
25.49739928528404 340.584287887815 1.8046807344428777
25.502626840237454 350.0910229298855 1.8405934908147676
25.50785439519087 360.5783239061862 1.8774663811251326
25.513081950144283 378.5289395102083 1.9314687183555204
25.518309505097697 375.8361671534443 1.9337776814033456
25.523537060051112 369.33668932794956 1.9257357083410065
25.528764615004526 368.730871586963 1.9373650980895356
25.53399216995794 369.9224971223149 1.9511651249629953
25.539219724911355 368.67906279287604 1.96408683364325
25.54444727986477 364.50909427033025 1.9592732696696558
25.549674834818184 366.0645703632244 1.9768087497454685
25.5549023897716 371.0650338692742 1.9971752695287277
25.560129944725013 377.34891614968916 2.0300935139172904
25.565357499678427 377.8023839087879 2.0418646974479455
25.57058505463184 380.5040398539855 2.061928062038212
25.575812609585256 370.904548464026 2.04410782845005
25.58104016453867 362.3972464638894 2.036521812474235
25.586267719492085 355.63588114385146 2.0289055748795755
25.5914952744455 356.22087615411107 2.0403574569143523
25.596722829398914 358.7996607884772 2.0577296137762864
25.601950384352328 358.7015138890865 2.068793247431833
25.607177939305743 357.5289729600616 2.0818705987224395
25.612405494259157 359.6935793126504 2.0999695006178944
25.61763304921257 361.4545189841747 2.119033232796515
25.622860604165986 363.39546195648785 2.1356643660543306
25.6280881591194 360.89661821484646 2.1453650717524697
25.633315714072815 359.1153590781339 2.1565837116138655
25.63854326902623 353.28545149543066 2.15967293354567
25.643770823979644 351.43833126864024 2.1682321613138065
25.648998378933058 351.7551332404087 2.1768514697045163
25.654225933886472 348.41816559786525 2.182462919938314
25.659453488839887 350.5258417741628 2.206154420319631
25.6646810437933 349.6335409260997 2.2233665594998855
25.669908598746716 346.0939815297523 2.226603389194799
25.67513615370013 343.47986721674715 2.2371864301040265
25.680363708653545 336.99532338360086 2.232343341542449
25.68559126360696 338.18872742916653 2.2561728795340366
25.690818818560373 344.4073476633977 2.2830625348232942
25.696046373513788 348.24853834779213 2.3101023470943813
25.701273928467202 349.9698012625733 2.329819098317551
25.706501483420617 339.17161278915165 2.3110475911729536
25.71172903837403 341.40112793456836 2.345667456497872
25.716956593327446 338.6927393869826 2.353368217705703
25.72218414828086 341.7302862943236 2.387620195901857
25.727411703234274 338.5295429684149 2.3859418486003383
25.73263925818769 330.70672204871533 2.377876699575748
25.737866813141103 330.39408161208615 2.3901207040927863
25.743094368094518 332.0478857894992 2.420963320894766
25.748321923047932 331.2291602255848 2.4363267532364565
25.753549478001347 343.35634295739317 2.50454770617998
25.75877703295476 348.42053301945947 2.5454684241413696
25.764004587908175 357.0999281390345 2.600895984408711
25.76923214286159 352.22228108670726 2.6179760756167987
25.774459697815004 336.501519915157 2.580312366707272
25.77968725276842 337.62578018433766 2.6202403382948916
25.784914807721833 334.72780320507206 2.6374981425400863
25.790142362675248 347.9808691236781 2.7374959497251914
25.795369917628662 342.30048128691857 2.7344512334300823
25.800597472582076 352.5600086248194 2.797598724042109
25.80582502753549 339.15165233704704 2.747200715048371
25.811052582488905 345.637549805153 2.809073768497853
25.81628013744232 337.323410275619 2.8142026671627676
25.821507692395734 340.2557043053214 2.860973613764194
25.82673524734915 345.2787000457225 2.9212729434456994
25.831962802302563 351.3928240272611 2.9771570927477904
25.837190357255977 359.80167873733114 3.0553679561250338
25.84241791220939 351.6704730606359 3.0513226502501247
25.847645467162806 350.4703093117648 3.0817956707957763
25.85287302211622 347.94228674547537 3.1044443292158026
25.858100577069635 352.8675798321971 3.1812775030290705
25.86332813202305 358.97306820978946 3.257002968027494
25.868555686976464 357.27611117518876 3.305073655665232
25.87378324192988 359.53185957914076 3.356775999211721
25.879010796883293 352.15767243538806 3.363598763045476
25.884238351836707 358.00674699210964 3.4452406807619127
25.88946590679012 365.96489292954425 3.5395213628566857
25.894693461743536 382.99296377651746 3.688518009427169
25.89992101669695 387.99181368385234 3.769597401573687
25.905148571650365 387.463516285218 3.8646466761949263
25.91037612660378 375.36179833178903 3.8704837906946703
25.915603681557194 370.5213387864761 3.932849994722311
25.920831236510608 350.6599425000397 3.8770818431642966
25.926058791464023 358.31580086563145 4.004002467629894
25.931286346417437 355.3030082421593 4.06363158125358
25.93651390137085 370.4957581570587 4.258367191721764
25.941741456324266 364.39376671431165 4.317638780922504
25.94696901127768 363.8550230192588 4.427590230815883
25.952196566231095 365.85580266481105 4.562966931108447
25.95742412118451 369.18950889238755 4.703870234131211
25.962651676137924 373.329200016702 4.842888368049302
25.967879231091338 360.4169137419028 4.836860379737086
25.973106786044752 366.252958546669 4.9551790147461965
25.978334340998167 358.1054632338485 4.976074101026982
25.98356189595158 346.3538315958404 4.987409649200823
25.988789450904996 339.77136243201744 5.010163733024054
25.99401700585841 343.41085063944735 5.1505865824073735
25.999244560811825 345.0373620958673 5.230788336020062
26.00447211576524 355.59036260381305 5.451107772871559
26.009699670718653 339.32092631817545 5.400018556727453
26.014927225672068 351.00133549588315 5.638562922097724
26.020154780625482 358.10873423630386 5.795918338007966
26.025382335578897 366.07504875869563 6.015077925856307
26.03060989053231 349.7186661267326 6.008958360236004
26.035837445485726 322.2538628665708 5.919419615264617
26.04106500043914 310.7663145244652 5.972575000987911
26.046292555392554 314.79320142607475 6.16702143950823
26.05152011034597 306.7277875226199 6.295356098554605
26.056747665299383 316.95227463632534 6.563022972051178
26.061975220252798 327.27027336234045 6.953624341070624
26.067202775206212 349.3585362069478 7.364702787561819
26.072430330159627 342.8511027385628 7.689455142651272
26.07765788511304 334.15674272759645 7.814206693484383
26.082885440066455 326.29976536920896 8.175101359413842
26.08811299501987 338.74984235165874 8.672007623367922
26.093340549973284 331.33377774467255 9.138019074208817
26.0985681049267 362.5149843637147 10.122918170262396
26.103795659880113 340.08778108989833 10.551461937422898
26.109023214833528 332.19272560407757 11.364561181377583
26.114250769786942 284.9187186791654 11.53151515993725
26.119478324740356 291.9188884580342 13.47487506786286
26.12470587969377 310.129153827736 15.867441963831771
26.129933434647185 306.72819550288824 21.814122552298596
26.1351609896006 282.7007695944471 29.624894143206635
