# Supplementary material for: Unraveling metal effects on CO2 uptake in pyrene-based metal-organic frameworks
Source: Nat Commun. 2025 Feb 11;16:1516. doi: 10.1038/s41467-025-56296-w (PMC11814143; doi:10.1038/s41467-025-56296-w)
Supplement: Supplementary file 3 — Source Data [file 41467_2025_56296_MOESM3_ESM.zip › SourceCode/SuppInf/FigureS5_Ga-TBAPy_InSitu_VariableT_PXRD/Data/GaTBAPy_0020p.dat]

0.002613777476707968 16.150035612101703 4.523485554137565
0.007841332430123905 15.127232571740306 4.326016465455855
0.01306888738353984 14.40415015574819 3.6607910277682154
0.018296442336955775 18.51210152389048 3.1775580181828276
0.02352399729037171 19.729002852462074 3.0107297618551345
0.028751552243787646 20.615657669314242 2.7244793252221777
0.03397910719720358 20.39957505434762 2.313886279377749
0.03920666215061952 17.940782021616517 2.0524787426330433
0.04443421710403546 19.03218835471984 2.0110064193462103
0.0496617720574514 17.867507001869583 1.9063408931998227
0.054889327010867336 19.07206791245188 2.130886126498361
0.060116881964283275 20.805187159314286 2.221125030147177
0.06534443691769921 21.31993747202953 2.1624690545956344
0.07057199187111515 20.566271142323437 1.9178857619146041
0.07579954682453109 21.146278227008384 1.7587746179755293
0.08102710177794703 17.97895289995878 1.5320720520157365
0.08625465673136297 16.372562509457843 1.447257092609131
0.09148221168477891 16.169658740479335 1.3718217303684515
0.09670976663819485 13.341198635818623 1.203612601716772
0.10193732159161079 14.058873815619075 1.1750607247090796
0.10716487654502672 14.919392616010612 1.1758386679917308
0.11239243149844266 14.74107273055713 1.1378273883922367
0.1176199864518586 16.17891797723105 1.1967166201671566
0.12284754140527454 17.834780117273617 1.2355925057631358
0.12807509635869047 18.891552055355 1.2273272674212703
0.1333026513121064 18.54564884151045 1.2018894412661627
0.13853020626552232 17.149247603772597 1.1247498899967223
0.14375776121893824 16.493190104460375 1.127731259180755
0.14898531617235417 15.836442613417413 1.1480508262512796
0.1542128711257701 16.696121419968538 1.1960199261779534
0.15944042607918602 17.27065795438202 1.2236050028061154
0.16466798103260194 18.509194107388044 1.198247007892747
0.16989553598601786 20.317608222483308 1.1736977656435938
0.1751230909394338 20.684775500085163 1.1230917224182253
0.18035064589284971 21.20482999733514 1.1179836550481115
0.18557820084626564 22.292378345613034 1.1107444830850315
0.19080575579968156 21.32506322355943 1.0708809597954878
0.1960333107530975 21.529066244970164 1.0754566669036887
0.20126086570651341 21.815758425889854 1.0912586831336708
0.20648842065992934 21.598797198332214 1.1058366900234848
0.21171597561334526 21.870126021065058 1.1052579616770435
0.2169435305667612 20.035801800589415 1.046614240802975
0.22217108552017711 18.371321802787627 1.0106459932564409
0.22739864047359304 16.742817027833894 0.9646666853701749
0.23262619542700896 14.987549497256534 0.8922766615341186
0.2378537503804249 15.457185791251245 0.9030185462352057
0.2430813053338408 16.173151334835485 0.8877076876405869
0.24830886028725674 17.118781197507463 0.8957750620876732
0.25353641524067266 19.333177488691614 0.9194087829445658
0.2587639701940886 21.162569358695237 0.9692921519743636
0.2639915251475045 21.89570896185491 0.9850012408918679
0.26921908010092044 20.53192631060431 0.934402403819042
0.27444663505433636 19.597648552471274 0.8846666572874733
0.2796741900077523 18.20058250371082 0.8211709559054695
0.2849017449611682 16.925783693228208 0.7836793928490745
0.29012929991458414 17.631911611778406 0.8085819734699112
0.29535685486800006 17.244459953931468 0.79497422482149
0.300584409821416 17.432991747154198 0.7843483126675591
0.3058119647748319 17.529333737039927 0.7839060678728386
0.31103951972824784 18.131446311792946 0.8203249146934821
0.31626707468166376 18.539547955868223 0.8321194543437209
0.3214946296350797 19.002250481331078 0.8257829390632828
0.3267221845884956 17.817164770125427 0.8021984323900516
0.33194973954191154 18.28604689627291 0.789518947055139
0.33717729449532746 18.01446946291496 0.7775990009628453
0.3424048494487434 18.28985844145603 0.79048474170533
0.3476324044021593 18.946158408880226 0.8160614343752796
0.35285995935557524 18.98079670959054 0.8079653262847383
0.35808751430899116 18.508907742089853 0.8011850939642814
0.3633150692624071 19.418958436879777 0.8078856638888507
0.368542624215823 19.934547693967588 0.8202896176473922
0.37377017916923894 19.194644358457428 0.8140815490166429
0.37899773412265486 18.329925441218425 0.8009991068294076
0.3842252890760708 16.93875826044878 0.798549067264722
0.3894528440294867 15.898336319470202 0.7698841408062781
0.39468039898290264 17.305936842832885 0.807922687147981
0.39990795393631856 17.575342280297996 0.8157521548287935
0.4051355088897345 19.133623704900362 0.8360029553140542
0.4103630638431504 19.837091495742175 0.8424172896151025
0.41559061879656634 20.616468912951877 0.8756705601296474
0.42081817374998226 19.742565689998077 0.8531764043208644
0.4260457287033982 17.680948515173416 0.8113710609378695
0.4312732836568141 17.754741980340356 0.7992963609267397
0.43650083861023004 16.913301441699396 0.7760491588671216
0.44172839356364596 18.468170260021655 0.8041409901711322
0.4469559485170619 18.672552718557046 0.7906238641509555
0.4521835034704778 19.56873395298019 0.8143596936526647
0.45741105842389373 19.8628917888836 0.8123781263802511
0.46263861337730966 20.11932429378254 0.8078956301833261
0.4678661683307256 19.814437371829435 0.8112768466379688
0.4730937232841415 20.69137584475034 0.8054568562057641
0.47832127823755743 21.24271154038889 0.8173777182199266
0.48354883319097336 21.024187137860416 0.8179098771055592
0.4887763881443893 21.771895002851537 0.8237214876180752
0.4940039430978052 21.622825046498455 0.8268310815836731
0.49923149805122113 21.06779340672369 0.7918721823734425
0.5044590530046371 20.64022067756284 0.7887663164353054
0.5096866079580531 20.804690026796937 0.8078228672655194
0.5149141629114691 19.83415796698587 0.8063674968906779
0.5201417178648851 19.34681256678779 0.7922138904177668
0.525369272818301 17.949743492769098 0.7448472511992061
0.530596827771717 17.05763275854622 0.7127547958343742
0.535824382725133 18.355727042041067 0.7265571492758149
0.541051937678549 18.419220537833 0.7435114552486461
0.546279492631965 19.52679801292406 0.7764904938340392
0.5515070475853809 19.588471946916933 0.7681191100036023
0.5567346025387969 20.105395564032953 0.7721748790367184
0.5619621574922129 19.781423453001693 0.741186322186112
0.5671897124456289 19.620200370023273 0.7398585360327843
0.5724172673990449 18.910209094700768 0.7290169222294545
0.5776448223524608 17.792717664412212 0.7006602643729357
0.5828723773058768 18.029147759693895 0.7104319440179258
0.5880999322592928 17.885836148918276 0.7130346097433106
0.5933274872127088 18.491009974696627 0.7407889869700943
0.5985550421661248 18.240780119918533 0.7409247826270102
0.6037825971195407 17.676096421452527 0.7352321826689844
0.6090101520729567 18.957401898450726 0.7582886663020713
0.6142377070263727 19.074643876416612 0.7430488300537772
0.6194652619797887 20.007420140109108 0.7487208789608436
0.6246928169332047 19.43380986399745 0.7201247925914742
0.6299203718866206 19.90349418232543 0.718041810749112
0.6351479268400366 19.972710959894496 0.7148509939691576
0.6403754817934526 19.860965456606937 0.7098193852051357
0.6456030367468686 20.613856120002264 0.7088198995788173
0.6508305917002846 20.24144825423419 0.689549687373331
0.6560581466537005 21.737576151372743 0.7210011983819401
0.6612857016071165 23.44027183377507 0.7583787653912085
0.6665132565605325 23.078229543158198 0.7469327867801578
0.6717408115139485 22.914342015294995 0.7332242240185795
0.6769683664673645 22.87693274814543 0.7193315308084908
0.6821959214207804 22.65250010301738 0.7203825808720369
0.6874234763741964 22.953584591049506 0.7319225709244872
0.6926510313276124 22.56084558517647 0.7130492764543727
0.6978785862810284 21.992919651197433 0.6947833502135565
0.7031061412344444 23.0966774915879 0.7107531098244301
0.7083336961878604 23.009614650640245 0.709405518508439
0.7135612511412763 22.197244396211925 0.6980483057947668
0.7187888060946923 23.188222942759918 0.7318200092479532
0.7240163610481083 23.873257924666216 0.7412160619421744
0.7292439160015243 24.305554398505294 0.749253649269464
0.7344714709549403 26.110422132493056 0.7954465894983773
0.7396990259083562 26.890708937865337 0.8061251755399532
0.7449265808617722 26.092794350096934 0.8071450104689079
0.7501541358151882 26.87874825566341 0.8270745588860756
0.7553816907686042 26.362619819416853 0.7964705467636155
0.7606092457220202 26.584322342235374 0.7824357177490538
0.7658368006754361 27.71661028014617 0.7882274275206352
0.7710643556288521 28.70490250652226 0.779447830929416
0.7762919105822681 30.463813421937513 0.8023120815051074
0.7815194655356841 31.067481610448944 0.8063437364556101
0.7867470204891001 31.40350397673068 0.8236671187254668
0.791974575442516 32.45789226298238 0.854828775165544
0.797202130395932 33.064464902372485 0.8773988204384846
0.802429685349348 35.31182874344042 0.909387632234376
0.807657240302764 36.9923265313431 0.9155214553579295
0.81288479525618 39.00296950163123 0.9283025684172947
0.8181123502095959 42.56317584719702 0.9740730056164448
0.8233399051630119 41.458234637509406 0.9640776807214225
0.8285674601164279 45.446191161182895 1.024115613296599
0.8337950150698439 48.403738325562585 1.064728586931574
0.8390225700232599 52.82801446377462 1.1261348842947687
0.8442501249766758 56.69981461511641 1.1943764677847721
0.8494776799300918 57.294372423204095 1.2142073790154757
0.8547052348835078 58.954921289578365 1.235257307212229
0.8599327898369238 63.284472752881136 1.2747177550452569
0.8651603447903398 66.80384128567957 1.2827523094135815
0.8703878997437557 71.32917517032212 1.3058869884803805
0.8756154546971717 72.30462064417765 1.2871524820944251
0.8808430096505877 72.34967248098548 1.290967773420022
0.8860705646040037 73.67088552927531 1.3022710525209822
0.8912981195574197 75.27314848201331 1.3348093693399472
0.8965256745108356 80.97319093084975 1.4157864424631643
0.9017532294642516 80.87384592134401 1.4086038884359624
0.9069807844176676 81.81811146486938 1.4310274988104306
0.9122083393710836 82.04117025862946 1.419187799123207
0.9174358943244996 80.43437964370584 1.3651706023730326
0.9226634492779155 84.9984446628879 1.4027284811669245
0.9278910042313315 88.3592339834483 1.406127416750089
0.9331185591847475 88.59822427242433 1.4069307201386962
0.9383461141381635 90.35743075860441 1.4297805842507865
0.9435736690915795 89.37957787413873 1.4425020573738685
0.9488012240449955 89.01255459874695 1.4219672292543188
0.9540287789984114 91.8637018740295 1.4468951787674982
0.9592563339518274 94.7071279262412 1.4579580942357706
0.9644838889052434 94.1056259777555 1.4322161940174525
0.9697114438586594 99.11701405938027 1.4644822533022377
0.9749389988120754 103.09592695978414 1.4792018296806058
0.9801665537654913 109.39001574182646 1.5324134073527396
0.9853941087189073 116.13259096207017 1.57510161641231
0.9906216636723233 117.74045630738412 1.5730438269555316
0.9958492186257393 114.64177706869857 1.5482801171442375
1.0010767735791553 112.19570319313164 1.5308497717326535
1.0063043285325712 112.45656503294809 1.5394600128520517
1.0115318834859872 111.53951161017142 1.5416294127031354
1.0167594384394032 113.65556029961918 1.555241940533407
1.0219869933928192 116.82095646931779 1.5590437713782501
1.0272145483462352 112.8168766016755 1.507105674664429
1.0324421032996511 116.75459089383772 1.5424313033521189
1.0376696582530671 123.04778364446311 1.5888894340327953
1.042897213206483 126.91929132294868 1.6274752789110722
1.048124768159899 127.97496667135628 1.6404845976609728
1.053352323113315 131.4178709545274 1.687097900111036
1.058579878066731 132.02466780509124 1.6931189752937408
1.063807433020147 130.7736429913965 1.66951978771909
1.069034987973563 128.37890392867325 1.6112208500558771
1.074262542926979 128.63275276622653 1.5834519577728563
1.079490097880395 130.20436019523487 1.573210103736158
1.084717652833811 133.22180112747694 1.6091968335151645
1.089945207787227 136.8518752698723 1.6537175445886103
1.095172762740643 138.8478620815354 1.6811249875200838
1.1004003176940589 137.3725802971965 1.6763969980077236
1.1056278726474749 137.14014449819072 1.6720056748604106
1.1108554276008908 140.28229664692304 1.6856083200255663
1.1160829825543068 143.88178126379165 1.7090009760577578
1.1213105375077228 146.96000937250835 1.7173631702027379
1.1265380924611388 148.43932246793636 1.716725642137393
1.1317656474145548 144.33046114884382 1.6723771918911414
1.1369932023679707 147.46604517024272 1.6869206981569347
1.1422207573213867 147.71555059276614 1.6939928841036764
1.1474483122748027 150.80073355137947 1.7344708060237395
1.1526758672282187 149.27579881300417 1.706136652674135
1.1579034221816347 150.90459047525093 1.7279899825444804
1.1631309771350506 148.30582592254913 1.7072959980760525
1.1683585320884666 155.5256300343792 1.7549398601208435
1.1735860870418826 157.08462503978532 1.7821781079374996
1.1788136419952986 156.74402465210818 1.774728728224351
1.1840411969487146 150.9317623337924 1.725173976362584
1.1892687519021305 148.76225779001086 1.7204003627295508
1.1944963068555465 153.64320746215586 1.7307516182371026
1.1997238618089625 159.30320698104347 1.728440114756185
1.2049514167623785 162.37763630371853 1.749805503047265
1.2101789717157945 158.78523122026266 1.701003952610317
1.2154065266692105 157.83864023667383 1.688973679111637
1.2206340816226264 160.8439152644091 1.72966245519276
1.2258616365760424 166.15391421821244 1.7687556174168182
1.2310891915294584 180.9056334271526 1.8429029675501154
1.2363167464828744 187.96600595859547 1.8806674232977978
1.2415443014362904 189.06136868836202 1.8674308116927314
1.2467718563897063 184.12589363208454 1.8282948869694122
1.2519994113431223 177.98778853766228 1.8074444723687761
1.2572269662965383 172.91383184314483 1.7788129661103305
1.2624545212499543 169.9289025441031 1.758380160198354
1.2676820762033703 173.95931714944962 1.791752845901407
1.2729096311567862 172.5990708727979 1.768854777466212
1.2781371861102022 177.33306000712835 1.7854899008529386
1.2833647410636182 174.5161560326913 1.7614599475981692
1.2885922960170342 179.27261911785575 1.7962733821869208
1.2938198509704502 179.22993244247132 1.801457191338903
1.2990474059238661 178.58548783835417 1.8033767938311422
1.3042749608772821 177.8629128800409 1.7970275663457873
1.309502515830698 178.13373790808583 1.7956176580259227
1.314730070784114 187.98570907979774 1.8650197625941942
1.31995762573753 192.21214022993738 1.8874959812624372
1.325185180690946 191.7488989587931 1.8704446587550312
1.330412735644362 181.13573127014809 1.8087003873471441
1.335640290597778 170.61170760595732 1.7405355110853424
1.340867845551194 169.65356685464198 1.7273346379642416
1.34609540050461 173.40193536513559 1.753523720946144
1.351322955458026 179.06877868904422 1.7799761846936435
1.356550510411442 177.25192901140412 1.7559085767261438
1.361778065364858 171.09280311413954 1.7192240855179437
1.3670056203182739 167.02496181731172 1.6856926530983298
1.3722331752716899 168.23220347256895 1.6852885911831093
1.3774607302251058 173.92782648645138 1.7053205933487818
1.3826882851785218 181.25436042527653 1.7385902921182113
1.3879158401319378 184.85706831642386 1.7341481811953916
1.3931433950853538 186.27227032136847 1.75050068213468
1.3983709500387698 181.4055240392619 1.7190282898197837
1.4035985049921857 177.6053661095706 1.713142239403746
1.4088260599456017 174.1686353774409 1.7036884400882932
1.4140536148990177 179.2155186024109 1.7436935074423772
1.4192811698524337 185.09274128639439 1.7946246115109985
1.4245087248058497 185.50377456857237 1.8031447673438585
1.4297362797592656 186.35393249907426 1.7988716800019413
1.4349638347126816 184.36167007235218 1.7749566342746108
1.4401913896660976 183.96737751939256 1.7426024938013605
1.4454189446195136 185.11683374775623 1.7405843799102794
1.4506464995729296 180.20345120641983 1.714120433460185
1.4558740545263456 183.97583855474252 1.7496034787745824
1.4611016094797615 180.3186606515011 1.7355136875099653
1.4663291644331775 176.89430842420634 1.7216439047037202
1.4715567193865935 175.3626260431474 1.6971832905802475
1.4767842743400095 177.98450987515344 1.7057124766814926
1.4820118292934255 177.5846116724247 1.7040752392303615
1.4872393842468414 180.23610972370807 1.7056610811248405
1.4924669392002574 185.66776862316937 1.7332626791473897
1.4976944941536734 184.52274573195507 1.7350710355572896
1.5029220491070894 184.10545444467658 1.7281631250575813
1.5081496040605054 184.91484478713738 1.7266274427552415
1.5133771590139213 184.49227832198596 1.7409428559605158
1.5186047139673373 184.29513224889862 1.7298260329143487
1.5238322689207533 185.8552402858965 1.7375834608306773
1.5290598238741693 185.36795960989343 1.7216908780229407
1.5342873788275853 185.35818409809562 1.7152925885199222
1.5395149337810012 189.06749953615645 1.746420065520546
1.5447424887344172 194.1708248502965 1.7870254471889002
1.5499700436878332 203.08330157184773 1.8453388814553828
1.5551975986412492 205.82780846792704 1.8553927880234873
1.5604251535946652 213.4241604572827 1.8922251050323184
1.5656527085480811 206.77460171648445 1.8407820558975267
1.5708802635014971 203.1378828586636 1.8168325784728112
1.576107818454913 202.36974617821264 1.8162528948230934
1.581335373408329 200.75935830506216 1.7909490717726182
1.586562928361745 204.28951535671976 1.7967976487339365
1.591790483315161 208.01271136184477 1.8245723576785353
1.597018038268577 214.9366001900998 1.8567771564621414
1.602245593221993 219.71852715373944 1.8744294087256597
1.607473148175409 224.62598231315172 1.8914501477013197
1.612700703128825 228.5990276648145 1.8831543926652259
1.617928258082241 224.72002520967652 1.858488290979101
1.623155813035657 222.6642301036137 1.8497103528024714
1.628383367989073 227.4952983966368 1.8863346449952414
1.6336109229424889 224.3713640240439 1.88328499945059
1.6388384778959049 226.12354891487263 1.8762163320662022
1.6440660328493208 228.98429033160173 1.8945011932442406
1.6492935878027368 236.90706816555138 1.9214777369246312
1.6545211427561528 236.36949079450014 1.9056019346826891
1.6597486977095688 236.32287733135567 1.8825346534886558
1.6649762526629848 246.67315628296166 1.918436671673633
1.6702038076164007 252.6040348619454 1.9331421888229547
1.6754313625698167 265.1919297834148 1.9928154883051823
1.6806589175232327 278.1821682043151 2.0541207434352393
1.6858864724766487 282.4923117224976 2.0783029100199584
1.6911140274300647 287.15759391903464 2.0864942947398015
1.6963415823834807 283.7339056065201 2.0541672777289652
1.7015691373368966 274.215613693162 1.991498749274406
1.7067966922903126 268.7696182804192 1.9513204589857562
1.7120242472437286 265.8414810356906 1.9494002698570987
1.7172518021971446 266.0976892065395 1.950193122377807
1.7224793571505606 268.148813507295 1.951389095893047
1.7277069121039765 280.3903881625436 2.0046744591106678
1.7329344670573925 276.5194344581082 1.9580323692446167
1.7381620220108085 276.2812760683112 1.934246013825623
1.7433895769642245 279.26400803097033 1.9326747263011337
1.7486171319176405 288.4375056770281 1.9818887160857477
1.7538446868710564 311.0063912575702 2.0910002633765123
1.7590722418244724 318.35696968606356 2.129037710068187
1.7642997967778884 316.53073681408694 2.1228910133850203
1.7695273517313044 309.41993649138107 2.0692290674707157
1.7747549066847204 303.6979918046144 2.0326942108100443
1.7799824616381363 294.24044879463435 1.9725418847853302
1.7852100165915523 298.16057304613736 1.9602405277571813
1.7904375715449683 303.9541554245953 1.9667986858333317
1.7956651264983843 301.9570962106828 1.9444069677058629
1.8008926814518003 303.93290385447915 1.930724757397934
1.8061202364052162 299.54625728092896 1.9010720240879018
1.8113477913586322 297.1233767675349 1.8896254584904182
1.8165753463120482 293.0338837318869 1.8540060812489285
1.8218029012654642 293.54904161352994 1.856721290926699
1.8270304562188802 295.57538237239504 1.8703548088932525
1.8322580111722961 304.7653650286078 1.91174939388052
1.8374855661257121 312.521707267703 1.945840573092047
1.842713121079128 315.85912096237115 1.9576719911974276
1.847940676032544 306.82808687049214 1.8924167036695427
1.85316823098596 310.87317438515873 1.8998391718420087
1.858395785939376 305.4053773711758 1.8658580642922
1.863623340892792 314.383791037941 1.8941075321295942
1.868850895846208 318.9325710056145 1.910165755675119
1.874078450799624 322.88508324530886 1.9229816780446736
1.87930600575304 327.04154073247133 1.9261513080327375
1.884533560706456 324.8827070107057 1.9068964103441315
1.889761115659872 319.93467687327814 1.8749806216012164
1.894988670613288 317.48676064577535 1.853146023562048
1.9002162255667039 313.92750472023687 1.8256879096414727
1.9054437805201199 316.4379135045052 1.8152715485675321
1.9106713354735358 317.2782142314559 1.8003058859310834
1.9158988904269518 318.77535955456636 1.792260900098797
1.9211264453803678 315.95782951321695 1.785626820771596
1.9263540003337838 314.22833059017125 1.785552856243641
1.9315815552871998 309.316427224595 1.7654726557661768
1.9368091102406157 303.2897129749572 1.7364655987738087
1.9420366651940317 304.41346158086435 1.72997027040884
1.9472642201474477 294.67361300114356 1.6867846698374673
1.9524917751008637 290.1465519398508 1.650764459757836
1.9577193300542797 288.40239146968446 1.6374016982725423
1.9629468850076957 288.2944146552839 1.6315548321241855
1.9681744399611116 297.30653528402604 1.6595615557482637
1.9734019949145276 307.20147191810895 1.6914314571891422
1.9786295498679436 298.0434198882249 1.6534711170811769
1.9838571048213596 296.2845281260434 1.6255854612635876
1.9890846597747756 290.4442596848333 1.5916590698080626
1.9943122147281915 284.18920380517494 1.5599784801238499
1.9995397696816075 288.0903723425148 1.5722198861084473
2.0047673246350235 286.11222655138687 1.5702239013846018
2.0099948795884393 281.62824215361314 1.5508618011129798
2.015222434541855 288.73401043249424 1.5742269204113188
2.0204499894952708 290.9211840501592 1.5732651729892417
2.0256775444486865 293.7974048050105 1.5764703619569589
2.0309050994021023 287.0651990261599 1.5450970240957274
2.036132654355518 283.96106812443463 1.5370647921560785
2.041360209308934 277.332128695959 1.5193087376076297
2.0465877642623496 281.02134921325785 1.5330658283973175
2.0518153192157653 280.3144449569441 1.530685808567019
2.057042874169181 277.5364139461018 1.5230917266818538
2.062270429122597 279.61934640722177 1.5313848987761014
2.0674979840760126 269.62807291620527 1.5038831535940214
2.0727255390294284 265.6536599640116 1.4873486494206785
2.077953093982844 267.6473659151899 1.4962644280783932
2.08318064893626 267.2657783746534 1.4974159333166412
2.0884082038896756 275.62052448769225 1.526198691414414
2.0936357588430914 273.444580194582 1.506419886337936
2.098863313796507 273.5185634971052 1.5009201910084553
2.104090868749923 272.65413158374616 1.497887495154902
2.1093184237033387 274.21684016510994 1.497188218145618
2.1145459786567544 272.1422858719315 1.4939662486761807
2.11977353361017 268.9343336448229 1.4808945715188677
2.125001088563586 272.0334038308456 1.4921827208718732
2.1302286435170017 272.58596881995896 1.492860888791686
2.1354561984704175 266.15974221068484 1.46577968695598
2.140683753423833 264.5788035482899 1.4628361563724306
2.145911308377249 263.4270727952716 1.4623806627217613
2.1511388633306647 261.3194210291741 1.4572330093918904
2.1563664182840805 266.23070988446057 1.4705996265697148
2.1615939732374962 265.7786851711158 1.4599760570603073
2.166821528190912 269.61911383469584 1.4793937427050985
2.1720490831443278 275.54969122109986 1.503331785414536
2.1772766380977435 273.9829360959345 1.5007201324046533
2.1825041930511593 281.44526839710966 1.534140819034543
2.187731748004575 279.6064504734064 1.5148985599772093
2.192959302957991 283.6390676703486 1.5304529569832528
2.1981868579114066 286.3539661677168 1.5489503188065183
2.2034144128648223 282.7693450560926 1.5426473528546236
2.208641967818238 277.75519347241993 1.5199957301878357
2.213869522771654 273.6651890174586 1.498026546975835
2.2190970777250696 273.10723183934317 1.4941910020326181
2.2243246326784853 271.4751897176304 1.4767722215476595
2.229552187631901 274.46465311671795 1.4884566355201418
2.234779742585317 276.26790488686026 1.4930708859623447
2.2400072975387326 270.87848860633324 1.471381948185303
2.2452348524921484 275.60374137081556 1.4970357509935148
2.250462407445564 271.3492762074044 1.481180786167327
2.25568996239898 266.53726291958867 1.4625688469371407
2.2609175173523957 269.09164124607145 1.470572864859717
2.2661450723058114 267.71284094858646 1.4585343386976275
2.271372627259227 267.5472877121813 1.4585820634280233
2.276600182212643 270.59719505830316 1.4830507367702581
2.2818277371660587 266.7695381190589 1.4662840683890677
2.2870552921194744 265.81388395487795 1.4636078324673727
2.29228284707289 267.1177540490051 1.4728572582260215
2.297510402026306 268.6647278936794 1.4744933243204998
2.3027379569797217 275.0595689746328 1.4971372424746179
2.3079655119331375 279.7100045441124 1.518123090526805
2.3131930668865532 278.7075272210505 1.5089830894533294
2.318420621839969 270.94844951096724 1.471950676459817
2.3236481767933848 269.9532111122324 1.4620699110754127
2.3288757317468005 262.978927748286 1.4376592321187236
2.3341032867002163 260.6972658277605 1.4246795898479778
2.339330841653632 263.7049806302781 1.4381845821222936
2.344558396607048 261.3219276812305 1.4338722799239856
2.3497859515604635 262.2912970699291 1.436531937177669
2.3550135065138793 267.7506011511661 1.4547316205393934
2.360241061467295 264.5977935170654 1.4435305854432943
2.365468616420711 265.9967375873847 1.4307247586213097
2.3706961713741266 266.13864952255904 1.4140468218466613
2.3759237263275423 265.5266843892989 1.4087310261523778
2.381151281280958 266.52913246273243 1.4086878798104656
2.386378836234374 273.6411630630957 1.4443174696799619
2.3916063911877896 274.04416919187287 1.447307710637655
2.3968339461412054 272.36214274774795 1.449979421536723
2.402061501094621 266.6591752333823 1.4322307151155511
2.407289056048037 262.41814559007355 1.4257328972710694
2.4125166110014526 257.86882799323786 1.4184904223302592
2.4177441659548684 259.3166671212396 1.4265225095728362
2.422971720908284 260.1997996295933 1.4137181794657467
2.4281992758617 261.84843614023384 1.402941160184841
2.4334268308151157 268.7651190813119 1.4252858660790697
2.4386543857685314 267.2566635245151 1.408498570267898
2.443881940721947 269.9286863556141 1.417764668030618
2.449109495675363 268.7426949196943 1.4111166635861359
2.4543370506287787 272.8355790200183 1.4143295718928843
2.4595646055821945 277.8271142040781 1.4092585789113106
2.4647921605356102 294.47421425688697 1.4261329224771155
2.470019715489026 309.61670750868916 1.4311580881188097
2.4752472704424417 333.94481583246653 1.455065140358849
2.4804748253958575 383.8605505693118 1.5231226907719495
2.4857023803492733 484.65116284153834 1.6720503969735288
2.490929935302689 695.8027157894024 1.9753933132626444
2.496157490256105 1104.1554226829496 2.4778337388810843
2.5013850452095205 1726.001695241925 3.0916767235069007
2.5066126001629363 2476.772121796524 3.698293233984399
2.511840155116352 3256.962241575404 4.248423464945466
2.517067710069768 3886.491281278023 4.629194271973316
2.5222952650231836 4260.05480924272 4.844307046925395
2.5275228199765993 4384.62925856866 4.893984734947139
2.532750374930015 4365.687955636918 4.881760074649329
2.537977929883431 4365.633467471533 4.890225273838269
2.5432054848368466 4491.799374289795 4.980775665405346
2.5484330397902624 4727.985953495874 5.095298986488866
2.553660594743678 5122.394162761948 5.279678331144588
2.558888149697094 5665.021282123705 5.534208979194929
2.5641157046505096 6239.809996254989 5.791426490969706
2.5693432596039254 6674.196355131949 5.988805764490731
2.574570814557341 6713.263424857398 5.995547509512117
2.579798369510757 6346.412778852366 5.825265258621886
2.5850259244641727 5572.251330540492 5.462556363971921
2.5902534794175884 4504.9408192020755 4.907883250832255
2.595481034371004 3414.3669310744763 4.264374948562741
2.60070858932442 2432.7881007133055 3.5992164455799394
2.6059361442778357 1666.4789467217834 2.980561154791556
2.6111636992312515 1123.3842970768826 2.448875466302807
2.6163912541846672 776.5956714667559 2.036480479036661
2.621618809138083 570.6843246244982 1.765644443393448
2.6268463640914987 457.16580063366314 1.596213704530733
2.6320739190449145 393.19350975616305 1.5030540323486616
2.6373014739983303 354.77927625189955 1.435195672215837
2.642529028951746 334.52840656267057 1.4051894507688032
2.6477565839051618 318.73168498046624 1.3831054650934076
2.6529841388585775 311.6999928658473 1.382269015355368
2.6582116938119933 305.74254699507384 1.3801970850017475
2.663439248765409 298.3669892997368 1.370348177800071
2.668666803718825 293.36835452822976 1.3585345144094683
2.6738943586722406 287.6375344714967 1.3417060463123256
2.6791219136256563 284.1692503361167 1.3374471576505942
2.684349468579072 282.40600155030603 1.3522202811184603
2.689577023532488 282.3043388438405 1.3677825421651115
2.6948045784859036 283.68057966272545 1.3782457554151435
2.7000321334393194 287.01810991662677 1.3914297134212004
2.705259688392735 283.51978458693947 1.3793456278813754
2.710487243346151 286.13759985489503 1.390499841274169
2.7157147982995666 292.7888904692668 1.4211574100748956
2.7209423532529824 293.9017525830506 1.423494856872577
2.726169908206398 290.8611035286507 1.4144342370009844
2.731397463159814 286.50771209067113 1.4019555142568176
2.7366250181132297 280.118511862932 1.3927942448593142
2.7418525730666454 276.2655252316685 1.3868147957073134
2.747080128020061 279.4541587207968 1.4097085069327486
2.752307682973477 277.5677076383451 1.399571307480442
2.7575352379268927 280.24869995469857 1.4140135064834898
2.7627627928803085 278.26380547740763 1.4146433576892183
2.767990347833724 276.4062985595045 1.4083620995166775
2.77321790278714 276.16712712287074 1.4168547253532187
2.7784454577405557 274.28172259460376 1.4125468903910778
2.7836730126939715 270.26801539063933 1.3890482065896688
2.7889005676473873 267.17478733534114 1.383700220990725
2.794128122600803 263.4778935991365 1.3693405115051267
2.7993556775542188 264.4237144626104 1.368085298311024
2.8045832325076345 267.7652309408941 1.3844093086247353
2.8098107874610503 276.57508623022204 1.4250912471522235
2.815038342414466 282.2150075730789 1.4574681735900856
2.820265897367882 279.40262408330915 1.4578503423233997
2.8254934523212976 278.9405909497563 1.4648807417099952
2.8307210072747133 283.31812466346634 1.4834772566152041
2.835948562228129 286.69379012201665 1.4910613887326354
2.841176117181545 284.4188504821535 1.494048439814559
2.8464036721349606 280.80438732238207 1.4757050761413104
2.8516312270883764 276.7446005281286 1.4604159758772806
2.856858782041792 274.58656572562563 1.4449061341757792
2.862086336995208 271.4941170157563 1.4313752426217714
2.8673138919486236 269.36389496964233 1.4339061498889742
2.8725414469020394 267.65659398713956 1.4292497750307738
2.877769001855455 280.3250656490032 1.479319061082006
2.882996556808871 277.9053567184546 1.4698824362751093
2.8882241117622867 282.741713969122 1.4851780320921477
2.8934516667157024 286.20409536048203 1.4956542123146581
2.898679221669118 285.88814767846867 1.4950209559622516
2.903906776622534 284.51550402144005 1.481276750755727
2.9091343315759497 290.82016873612463 1.5058585674219802
2.9143618865293655 292.04879456795425 1.5129127703556624
2.919589441482781 286.15081862129614 1.4860560858878666
2.924816996436197 282.1861487989778 1.4635447899235778
2.9300445513896127 281.8722068034341 1.4515474009011886
2.9352721063430285 283.23205780636897 1.445696156326964
2.9404996612964442 295.55136509570497 1.4812712493725209
2.94572721624986 297.44707134261864 1.4856505201797006
2.9509547712032758 298.5675248246544 1.4988766558052047
2.9561823261566915 290.0125097232384 1.4783283023182276
2.9614098811101073 279.951880101788 1.4328584328104448
2.966637436063523 276.159909481119 1.4235979741406792
2.971864991016939 278.261386397395 1.4425272694688898
2.9770925459703546 280.05785509593676 1.4433217304082273
2.9823201009237703 283.7200170962935 1.4494487069026187
2.987547655877186 286.3610800074883 1.4370863783898011
2.992775210830602 284.54491357376793 1.4085143823592052
2.9980027657840176 281.69796635698117 1.3806124251902159
3.0032303207374333 278.4452211865405 1.3623735332220752
3.008457875690849 281.4124137504436 1.3736799916387479
3.013685430644265 281.45642658040737 1.358651650014672
3.0189129855976806 285.6094704443137 1.3691151315591474
3.0241405405510964 286.37583498734585 1.3632329865979316
3.029368095504512 287.9151317716574 1.3618600981736246
3.034595650457928 287.5468068648223 1.3607326509536615
3.0398232054113437 289.6602974102339 1.3606183413321211
3.0450507603647594 290.7652941098109 1.354587523225159
3.050278315318175 293.6509371385261 1.3603004867340556
3.055505870271591 298.5061519647849 1.3627164756153372
3.0607334252250067 300.697807549219 1.3591267382337486
3.0659609801784224 308.53718290294887 1.3722513192772499
3.071188535131838 312.4894205583181 1.3672805257166984
3.076416090085254 313.78997128931337 1.356684178816546
3.0816436450386697 321.1450044379973 1.3601300606242333
3.0868711999920855 326.17393894025525 1.364029401236741
3.0920987549455012 340.6189206807582 1.3938520650213673
3.097326309898917 356.8716203341421 1.4269355961563241
3.1025538648523328 362.5019253114753 1.4259453456710447
3.1077814198057485 376.665031078177 1.438455470186278
3.1130089747591643 388.7784260203755 1.4433214188686385
3.11823652971258 404.6478205097142 1.4741166100082808
3.123464084665996 422.91256665848516 1.497714841098375
3.1286916396194115 439.7951710310496 1.5191577803305563
3.1339191945728273 459.4540145104331 1.541204275461722
3.139146749526243 494.7796779064451 1.596299398760849
3.144374304479659 522.3149497157993 1.6358988989809884
3.1496018594330746 550.6567235330544 1.6792758726974173
3.1548294143864903 575.1227197284003 1.7132971669381358
3.160056969339906 597.6028546907903 1.740191512155452
3.165284524293322 621.8537396044927 1.7652453314643237
3.1705120792467376 648.2811282537247 1.8000999809342362
3.1757396342001534 678.7165275345433 1.8389011539791338
3.180967189153569 708.2976733271692 1.882951522721727
3.186194744106985 726.4559016989084 1.904084297395307
3.1914222990604006 731.9013596897325 1.90753452021759
3.1966498540138164 730.292354948053 1.9066636571474527
3.201877408967232 710.7312957108053 1.88270574152416
3.207104963920648 680.932810076374 1.8395634109713244
3.2123325188740637 637.2773509896367 1.7721467170277625
3.2175600738274794 599.5243923720291 1.7151997201905909
3.222787628780895 560.0177154310395 1.656100911922861
3.228015183734311 529.5110647420281 1.6144556774252672
3.2332427386877267 503.4057987613874 1.5798686682575644
3.2384702936411425 479.8056456118929 1.5415792355885096
3.2436978485945582 457.455582979855 1.5022292449035226
3.248925403547974 434.3857930869528 1.461483961550478
3.2541529585013897 418.6120805342177 1.4392488631827867
3.2593805134548055 410.4852520682988 1.4308186161837246
3.2646080684082213 410.9255608525069 1.4322239810048514
3.269835623361637 417.8974833354179 1.4356879075741804
3.275063178315053 428.2895597806776 1.4461896345285992
3.2802907332684685 446.7482068024967 1.4702273576675988
3.2855182882218843 468.44236127315105 1.5003609623665082
3.2907458431753 494.84824087085565 1.5390375070802833
3.295973398128716 521.4989738457348 1.5763460057157115
3.3012009530821316 535.6580172080704 1.591672096842173
3.3064285080355473 540.1122946111387 1.5954957341448672
3.311656062988963 534.6417522675545 1.5860517871925608
3.316883617942379 513.7601545279389 1.555432686638503
3.3221111728957946 489.792858942178 1.5205319410366616
3.3273387278492104 459.92061599639203 1.4804128170373498
3.332566282802626 427.8112764399941 1.432388971361228
3.337793837756042 402.53813781723534 1.4069181905944848
3.3430213927094576 373.1824524400049 1.3733621595800423
3.3482489476628734 349.984479706836 1.3483889493106
3.353476502616289 328.1453103565248 1.319229718249554
3.358704057569705 308.48038036596444 1.2855703246975665
3.3639316125231207 291.75287054054064 1.255665948173524
3.3691591674765364 284.3899409382376 1.2568014459270627
3.374386722429952 277.1730440649074 1.251770635584236
3.379614277383368 271.347324487385 1.255411860658306
3.3848418323367837 263.36347444996136 1.2406322785504293
3.3900693872901995 261.13392421841905 1.242303801342431
3.3952969422436152 258.2740932648437 1.2404387682006877
3.400524497197031 256.57426884004843 1.2404885975994053
3.4057520521504467 254.7303912723926 1.2416269822371409
3.4109796071038625 249.16038767438164 1.238250852740097
3.4162071620572783 250.10735694192857 1.2420391821240349
3.421434717010694 248.94741059946543 1.2380210451700964
3.4266622719641098 252.46034162444892 1.237969507812054
3.4318898269175255 257.4825028738285 1.2485576504249674
3.4371173818709413 253.60551106774366 1.2384040790755424
3.442344936824357 254.90436647799856 1.2477647704528065
3.447572491777773 253.9346743753966 1.2480242831713744
3.4528000467311886 250.28377561013977 1.2363473758712604
3.4580276016846043 243.88252510998322 1.2176295044283898
3.46325515663802 242.5421312155704 1.19756059538415
3.468482711591436 242.90840969087756 1.1939793767322215
3.4737102665448516 244.80734227475276 1.2032425960599027
3.4789378214982674 246.22247303260454 1.199944910010056
3.484165376451683 243.70289312262042 1.1982087769448349
3.489392931405099 247.9754261377709 1.2135622034778757
3.4946204863585146 252.2051989169451 1.217036649900025
3.4998480413119304 254.42528210424805 1.2116684722977444
3.505075596265346 257.5495723758891 1.2222704858113267
3.510303151218762 261.5484138589985 1.2306256623070753
3.5155307061721777 269.85823662110784 1.2475795366342355
3.5207582611255934 272.66538007245646 1.2492495908999879
3.525985816079009 278.68419280275697 1.2425202330806533
3.531213371032425 281.7412834935918 1.2339030350282956
3.5364409259858407 289.90947083400636 1.2325995791658064
3.5416684809392565 306.38866783055585 1.2516131831488315
3.546896035892672 325.7685945965966 1.2769053012390685
3.552123590846088 364.31910488447926 1.3385089735963325
3.5573511457995037 425.43222621434353 1.4300955252098635
3.5625787007529195 536.6859219642004 1.584339207514432
3.5678062557063353 765.4206065837872 1.8770504624302957
3.573033810659751 1284.634959233736 2.4258493336403895
3.5782613656131668 2384.8047534433204 3.306022742229196
3.5834889205665825 4525.310439528384 4.555540737139455
3.5887164755199983 7838.6379947104215 5.995278701694884
3.593944030473414 11895.160479082422 7.3391408892299825
3.59917158542683 15295.863154691668 8.278280503360474
3.6043991403802456 17128.79618395106 8.734709811635048
3.6096266953336613 16775.2995361254 8.607730183025083
3.614854250287077 14704.062771063074 8.048431763432726
3.620081805240493 11579.559946311078 7.131098855734905
3.6253093601939086 8390.098664255689 6.085829907822239
3.6305369151473244 5645.535358956931 4.991854064598563
3.63576447010074 3523.244915710994 3.939551766492931
3.640992025054156 2231.9908295634937 3.1350449041085366
3.6462195800075716 1373.9694321600114 2.4594023949232735
3.6514471349609874 907.6320889953271 1.9992796217094462
3.656674689914403 659.4749601179564 1.7025536524076146
3.661902244867819 528.2995913486649 1.5273082935070756
3.6671297998212347 453.4098067568145 1.4229172548820994
3.6723573547746504 413.87004216556414 1.3765083267645026
3.677584909728066 381.44522277854804 1.3275590909323831
3.682812464681482 357.48971653141587 1.290328325292207
3.6880400196348977 340.0899635739497 1.2682898098343955
3.6932675745883135 326.5220460109893 1.249085388688427
3.698495129541729 315.349309943431 1.228922788026192
3.703722684495145 304.21294069319686 1.2069778265283948
3.7089502394485607 297.7233412168527 1.1942344755395158
3.7141777944019765 298.48477827091705 1.1930218356454036
3.7194053493553922 298.5580578874409 1.1956254166584879
3.724632904308808 297.1641816481494 1.193134002441881
3.7298604592622238 288.8527021791991 1.176295340735785
3.7350880142156395 282.90104079577725 1.1652630110076767
3.7403155691690553 280.89970706752166 1.1654260045796443
3.745543124122471 283.93361131754415 1.181519807826396
3.750770679075887 286.26582806445583 1.1867893713867645
3.7559982340293026 287.2886078634269 1.1852021306066016
3.7612257889827183 284.17536968244957 1.1684208313416855
3.766453343936134 287.2289657319264 1.1726754848750027
3.77168089888955 294.1021725036248 1.181078533296416
3.7769084538429656 293.2673558327868 1.1777732596724313
3.7821360087963813 291.8211554882638 1.1681933733818852
3.787363563749797 293.23695240098914 1.1665291454942905
3.792591118703213 294.6560243833004 1.1609594938782684
3.7978186736566286 300.61581258168496 1.16451385504407
3.8030462286100444 311.36666833119637 1.1778281507748438
3.80827378356346 319.22259465767786 1.1768182341695403
3.813501338516876 324.84373550496053 1.180457441873163
3.8187288934702917 328.0349277954873 1.182884541910582
3.8239564484237074 330.6331933928215 1.1885463695624445
3.829184003377123 327.1839379544682 1.1810775390133454
3.834411558330539 325.7336731376578 1.1806176996794748
3.8396391132839547 328.52367239665745 1.187298292453699
3.8448666682373704 328.0383622666065 1.1926577512238248
3.850094223190786 327.1209627771405 1.1938436549783826
3.855321778144202 324.0859208899233 1.19265965213561
3.8605493330976177 323.26708396488857 1.190804197611394
3.8657768880510335 323.3939511307076 1.186878502061058
3.8710044430044492 320.2051174752322 1.1801036148418373
3.876231997957865 324.4941794649796 1.1839167046388057
3.8814595529112808 323.151773948621 1.1767091163551082
3.8866871078646965 324.5114054791626 1.1741756454240981
3.8919146628181123 329.57512050473315 1.1826274913255015
3.897142217771528 331.9305532964045 1.1863103708276412
3.902369772724944 334.5170632534793 1.1892939849676163
3.9075973276783595 334.97461800463907 1.1859817268405053
3.9128248826317753 339.4973840414925 1.1915032949418547
3.918052437585191 343.7817374811113 1.1948607173280237
3.923279992538607 354.71573746194167 1.2121256892515861
3.9285075474920226 360.4897698935165 1.2185949140087011
3.9337351024454383 365.4058166423715 1.226272254261912
3.938962657398854 366.1854844240579 1.2207038056520816
3.94419021235227 370.1188878855897 1.222312872332607
3.9494177673056856 379.004340692558 1.2374724292207804
3.9546453222591014 386.4839512113688 1.246868436237539
3.959872877212517 401.7303613124388 1.2674105239486018
3.965100432165933 416.43097352431613 1.283038993028563
3.9703279871193486 435.91293236206377 1.3073909853083607
3.9755555420727644 458.33218222678755 1.3369279356056714
3.98078309702618 484.8072375608639 1.3759145846226206
3.986010651979596 511.8628333492964 1.4098071670430075
3.9912382069330117 544.5410033651685 1.4510616450625575
3.9964657618864274 574.494995942929 1.4853457234550433
4.001693316839844 609.7478741358356 1.5300021582656305
4.00692087179326 655.9624408398205 1.585269881232353
4.012148426746676 703.8039045733025 1.651220933923995
4.017375981700092 756.6444996755877 1.7324260633781718
4.0226035366535084 821.4264001358739 1.8142433631867987
4.027831091606925 898.3273761390662 1.9027525916140853
4.033058646560341 985.6535280338528 1.9967132506541923
4.038286201513757 1099.1765155490586 2.111358499035999
4.043513756467173 1221.0515540608444 2.229458790602765
4.0487413114205895 1360.779570673981 2.354600395460327
4.053968866374006 1519.711864078871 2.484192324914812
4.059196421327422 1699.0303447215422 2.6333001965461653
4.064423976280838 1903.2414463572734 2.791025598109255
4.069651531234254 2142.400597136196 2.965487779904714
4.0748790861876705 2381.3344717809223 3.1316553236402878
4.080106641141087 2612.6139611920617 3.275552034064525
4.085334196094503 2825.1154549029443 3.3989978019522935
4.090561751047919 3013.0572978119812 3.508945670877709
4.095789306001335 3161.795588273408 3.598406160502357
4.1010168609547515 3254.0190019060724 3.6612021342395025
4.106244415908168 3233.30612687118 3.6511416013906
4.111471970861584 3128.555145722982 3.589374232950559
4.116699525815 2933.6365353900987 3.473019658005664
4.121927080768416 2718.847377690296 3.3064618537200836
4.1271546357218325 2471.1435032893937 3.122464921907809
4.132382190675249 2198.1401241857534 2.928515990469715
4.137609745628665 1947.4322136227627 2.749964034623601
4.142837300582081 1699.0152808229905 2.5630987730500294
4.148064855535497 1484.9062885806125 2.3972636766407835
4.1532924104889135 1290.9022189744928 2.2271059118003276
4.15851996544233 1122.4362701752552 2.071149363066673
4.163747520395746 982.8388255649816 1.9328466777252584
4.168975075349162 869.1961396735079 1.816605418493997
4.174202630302578 764.2766845142413 1.7004242693585552
4.1794301852559945 687.4297906281287 1.6154383248678268
4.184657740209411 614.7521222957101 1.5276140415892048
4.189885295162827 554.9551059715195 1.4522778897836055
4.195112850116243 516.1434863779403 1.4025732543249056
4.200340405069659 479.79649811345683 1.3513416252519583
4.2055679600230755 447.58631608777705 1.3086308682039653
4.210795514976492 416.1824271265928 1.2648619527702227
4.216023069929908 387.0581868468276 1.223605048919474
4.221250624883324 368.1062878058818 1.2017836985045984
4.22647817983674 352.63756201236583 1.182258860005871
4.2317057347901565 339.32428818917197 1.1653535407587818
4.236933289743573 324.7918533347134 1.1454572261170999
4.242160844696989 311.278885938618 1.1301594603915102
4.247388399650405 293.2524313735007 1.1007454425879863
4.252615954603821 282.17740630295106 1.084899910314403
4.257843509557238 275.50812908001154 1.071784082778135
4.263071064510654 270.10763944595914 1.065126925543165
4.26829861946407 264.43659394280166 1.0555030074554954
4.273526174417486 254.00620708702795 1.0303480249134105
4.278753729370902 255.1668095451428 1.031549001676287
4.283981284324319 251.47156489180324 1.0269812115291448
4.289208839277735 250.5704179251009 1.0395621313780647
4.294436394231151 249.28675067463155 1.0483860832537097
4.299663949184567 242.34215004963121 1.0338424426989725
4.304891504137983 243.94186494128508 1.0390062807574347
4.3101190590914 245.37541405224357 1.0373374368349724
4.315346614044816 243.93664880302057 1.0305536327337985
4.320574168998232 245.5128583414066 1.0302206146734874
4.325801723951648 245.90559121249342 1.0312632944141793
4.331029278905064 242.73316895605026 1.022653498583401
4.336256833858481 242.83375473306174 1.0267281926345528
4.341484388811897 241.26284030697352 1.0238673182041513
4.346711943765313 237.8635430670348 1.0161965944209608
4.351939498718729 240.10238443574303 1.0251197472351026
4.357167053672145 241.57909796518462 1.0276375675761795
4.362394608625562 239.3153307886234 1.0223071447475156
4.367622163578978 239.27875803506984 1.0228593010404843
4.372849718532394 238.11818830684018 1.02763618178599
4.37807727348581 239.75788658627664 1.030030666582239
4.383304828439226 240.78474015348428 1.0348116215392686
4.388532383392643 240.92549241789754 1.0353489086899255
4.393759938346059 242.6641213860259 1.0330639947755134
4.398987493299475 243.60525916350463 1.036850672627842
4.404215048252891 243.27642920877938 1.0384371223178919
4.409442603206307 238.2330141934918 1.0281253247726105
4.414670158159724 233.43535625324031 1.0246094130140613
4.41989771311314 232.3650074406715 1.0258794223227419
4.425125268066556 230.85051441969694 1.027761206923278
4.430352823019972 232.86941164176415 1.0340224773724827
4.435580377973388 228.59854236145608 1.0220786776213076
4.440807932926805 223.60264006753505 1.010833007001032
4.446035487880221 218.45119479581004 0.9990141004707097
4.451263042833637 210.760880097497 0.9762964013243473
4.456490597787053 206.58078385154332 0.9585588487241626
4.4617181527404695 207.07661570523038 0.9654335564201759
4.466945707693886 208.17945749140728 0.9742723686934441
4.472173262647302 211.09945219918987 0.9902396089661712
4.477400817600718 217.11489958922758 1.0075784026880996
4.482628372554134 218.52125259100822 1.0027444523179327
4.4878559275075505 223.6693577308067 1.0116440424494915
4.493083482460967 222.75128950499308 0.999458250152827
4.498311037414383 220.49292867506747 0.9978843360929592
4.503538592367799 217.97942888295253 0.9877558940734059
4.508766147321215 216.09386186631852 0.9836383870156293
4.5139937022746315 211.4393369607704 0.9728492473813214
4.519221257228048 208.66825452287728 0.9648283401596836
4.524448812181464 206.6120458907415 0.9574286845471314
4.52967636713488 206.74047069318067 0.9711774245165927
4.534903922088296 209.63943627578828 0.9780109813960272
4.5401314770417125 211.76429327594641 0.9804988543370052
4.545359031995129 211.02973314979567 0.9804297730809545
4.550586586948545 214.6846015373462 0.9899603637354789
4.555814141901961 213.88336544597527 0.9828831907535652
4.561041696855377 215.22274482754875 0.9869819753256937
4.5662692518087935 219.54459219155024 0.9914785569478827
4.57149680676221 219.00535029794358 0.9869073480138971
4.576724361715626 216.75639576623905 0.9799970466699407
4.581951916669042 216.13999714942747 0.9684281337671877
4.587179471622458 214.51276831694446 0.9614673921493699
4.5924070265758745 215.15208667374964 0.9628928496051588
4.597634581529291 212.57002347815188 0.9576908633022384
4.602862136482707 210.96617378541873 0.9577939377206346
4.608089691436123 210.49964593951455 0.9579252021566431
4.613317246389539 208.6075696880933 0.955227098155879
4.6185448013429555 208.57725713654673 0.9571027899030606
4.623772356296372 207.67132215238593 0.9599362922498529
4.628999911249788 209.3340204271493 0.9669606728106283
4.634227466203204 207.96987176263522 0.9581385392233744
4.63945502115662 207.28253315045043 0.9573050697589998
4.6446825761100365 209.95036940718816 0.9645064160403656
4.649910131063453 209.7116604427741 0.9640291604698816
4.655137686016869 214.9046661847743 0.978816363987271
4.660365240970285 212.37532546421681 0.9725851704778932
4.665592795923701 210.04017558656992 0.9717388261069888
4.6708203508771176 213.70952138530933 0.9819456937089245
4.676047905830534 215.54010607507823 0.9875095049623205
4.68127546078395 216.72637719721803 0.9957827919633266
4.686503015737366 216.99842012418614 0.9979909829827527
4.691730570690782 209.33517702935802 0.9742632615477912
4.696958125644199 205.36673850704213 0.951080183605403
4.702185680597615 208.9196600775463 0.9423954967294236
4.707413235551031 209.84591293727237 0.942310754243897
4.712640790504447 212.84393843810753 0.9587155488186647
4.717868345457863 213.46232613277232 0.9714283732684798
4.72309590041128 209.82597034196638 0.9675022490654975
4.728323455364696 208.58518067691142 0.9640915781778103
4.733551010318112 207.96591474586734 0.9639299092284448
4.738778565271528 208.03718433754693 0.9607185574749065
4.744006120224944 211.393008047685 0.9731772229317388
4.749233675178361 213.5358608379077 0.9753698302697923
4.754461230131777 214.9726239781589 0.9758034312595917
4.759688785085193 214.08048831139016 0.9744651071803544
4.764916340038609 213.34660919978566 0.975487050923545
4.770143894992025 210.7587298420323 0.9660692910009482
4.775371449945442 213.51803527251215 0.9660000477072826
4.780599004898858 211.94571708358535 0.948028340825253
4.785826559852274 213.21277968858783 0.949949511706853
4.79105411480569 211.41122124726274 0.9406219579987593
4.796281669759106 207.98662832933877 0.9303485866448572
4.801509224712523 211.22418695665718 0.9368128370690073
4.806736779665939 208.9983028850845 0.9353747263527689
4.811964334619355 208.76006338107055 0.9341370964236991
4.817191889572771 208.16206675042102 0.938253961540813
4.822419444526187 207.48789144777766 0.9479997041396732
4.827646999479604 210.1851145753763 0.947058268090529
4.83287455443302 213.1748454219741 0.9550967924588321
4.838102109386436 216.66772859578649 0.9598901105785969
4.843329664339852 218.5516061612858 0.9615588115135084
4.848557219293268 215.0722905210802 0.9549019405492889
4.853784774246685 215.4135148532679 0.9542571291951498
4.859012329200101 213.63050823584115 0.9494886001393734
4.864239884153517 212.5686228331934 0.9369974253476334
4.869467439106933 212.14893120278998 0.9358216988723964
4.8746949940603495 208.5438720064934 0.9272223971673677
4.879922549013766 207.05222490831736 0.9271442164168319
4.885150103967182 208.78130060270078 0.9296786248636366
4.890377658920598 212.73422447040588 0.9309169401929418
4.895605213874014 215.00920181245698 0.9357970654125605
4.9008327688274305 215.17897521738968 0.9352913145126714
4.906060323780847 214.2846107710874 0.9335813745747988
4.911287878734263 209.00930482988505 0.9163653452759629
4.916515433687679 207.62755184943754 0.908129067242035
4.921742988641095 211.3890406228643 0.912800438369074
4.9269705435945115 216.70492280079645 0.9244979696999748
4.932198098547928 224.18861033420814 0.947077364716192
4.937425653501344 222.18681875883587 0.9371652288352498
4.94265320845476 219.055554133565 0.9356341696676989
4.947880763408176 216.88484221169347 0.927756955904087
4.9531083183615925 217.33364966687722 0.9297343194138327
4.958335873315009 221.24544058141547 0.9354466656557275
4.963563428268425 226.52143983896337 0.9436851007734998
4.968790983221841 229.27412878313632 0.9438404389968771
4.974018538175257 230.23650352531303 0.9435515254956305
4.9792460931286735 235.7677942370162 0.9550664718535933
4.98447364808209 242.9692348958838 0.9607304147795744
4.989701203035506 248.22478828433842 0.9601989956532184
4.994928757988922 259.26700927188557 0.9651502496426958
5.000156312942338 275.31943958581627 0.9730886226983039
5.0053838678957545 303.18141118598453 0.9957136396051075
5.010611422849171 364.29288061491314 1.0716508212048739
5.015838977802587 468.64807950378946 1.2003213563723236
5.021066532756003 626.8620230192236 1.3769272091838258
5.026294087709419 850.6704006821805 1.5992132753871422
5.0315216426628355 1102.4270808084493 1.8168622613059147
5.036749197616252 1341.6375183580574 2.0081370075862064
5.041976752569668 1524.5901299410157 2.1369805243014737
5.047204307523084 1632.498916840181 2.209506261372258
5.0524318624765 1647.86125779923 2.216239139005548
5.0576594174299165 1617.2845866600624 2.1929302870291587
5.062886972383333 1524.6443091845856 2.1257909963931048
5.068114527336749 1404.1885420498895 2.0376214573408054
5.073342082290165 1295.9778788497101 1.959533002957169
5.078569637243581 1180.123060162711 1.8707273051671163
5.0837971921969975 1089.460549140626 1.7974535344020226
5.089024747150414 1003.809039602494 1.723403556367463
5.09425230210383 942.4031553464167 1.6689028236456354
5.099479857057246 915.5408806624222 1.649159928033044
5.104707412010662 894.736083670999 1.6291074828838257
5.109934966964079 887.179612488479 1.6217416807804585
5.115162521917495 884.148649157362 1.6157125167157764
5.120390076870911 894.5386574418405 1.6252323763611594
5.125617631824327 913.1654697802991 1.6401476953596499
5.130845186777743 936.5681434550245 1.660220273101838
5.13607274173116 964.3705600410077 1.6846385953065672
5.141300296684576 997.8724633602347 1.712099391238365
5.146527851637992 1023.8830070772008 1.7315130232918605
5.151755406591408 1042.3532892855915 1.7452893504860605
5.156982961544824 1047.5890860605741 1.7502169670215546
5.162210516498241 1035.4552339651514 1.7396940633554245
5.167438071451657 989.9758386697814 1.7005721580344717
5.172665626405073 917.9441823846707 1.6331107052136264
5.177893181358489 825.1842315597066 1.5471430879638757
5.183120736311905 721.8498659046145 1.4474074918010562
5.188348291265322 622.8811787964947 1.3496564275280487
5.193575846218738 532.6660247807929 1.2527753251040135
5.198803401172154 454.0276437734674 1.1616746092643002
5.20403095612557 391.4820213979282 1.0896590601029528
5.209258511078986 341.85372346321617 1.0287367974070318
5.214486066032403 306.2297873113502 0.9862019890782459
5.219713620985819 279.6682041456619 0.9504697307209976
5.224941175939235 262.37854511699055 0.9246191923949385
5.230168730892651 249.37933726174163 0.9055392618955486
5.235396285846067 242.71736020176849 0.9019061298859282
5.240623840799484 237.09639636199546 0.8991624970500054
5.2458513957529 229.979833396587 0.8931961587849835
5.251078950706316 226.73720112420384 0.8895651886356384
5.256306505659732 230.46565994915636 0.9006154954232299
5.261534060613148 233.4290320459225 0.9121360940636979
5.266761615566565 232.49276920922802 0.9098508762422315
5.271989170519981 230.83082525154595 0.9037037932570903
5.277216725473397 231.45988463500427 0.9081306159461416
5.282444280426813 228.30249437609586 0.9082662192095656
5.2876718353802294 227.79557755351198 0.9112535043060682
5.292899390333646 220.96116294132713 0.8998832189572784
5.298126945287062 215.82053702749403 0.8862686406525597
5.303354500240478 217.5420987365054 0.8864104738553211
5.308582055193894 220.65753852099616 0.8967424087924816
5.3138096101473105 224.29667242497624 0.9020591681617931
5.319037165100727 225.22215051123777 0.8991057849651324
5.324264720054143 219.18569447023296 0.8846945286256847
5.329492275007559 214.5732828885898 0.8744399734079984
5.334719829960975 214.12897044384385 0.8783901447226918
5.3399473849143915 213.34314030781474 0.8806469898546871
5.345174939867808 215.26252814202363 0.883989850169532
5.350402494821224 219.17825818370267 0.8900672843719566
5.35563004977464 219.40368208344944 0.8884886853638324
5.360857604728056 221.7661486867942 0.8899551815200705
5.3660851596814725 222.01247788581063 0.887183032959945
5.371312714634889 224.67342514907403 0.8873577485817301
5.376540269588305 224.74565679085003 0.8825893179535897
5.381767824541721 224.98316310041992 0.8807403029900716
5.386995379495137 224.16949913095573 0.8764369254394219
5.3922229344485535 222.7050815456678 0.8725957408844779
5.39745048940197 224.08346162992223 0.8742242725678504
5.402678044355386 227.34007775471258 0.8799807866748494
5.407905599308802 232.03552102804937 0.8861310848656443
5.413133154262218 236.06041859245678 0.8949336876410156
5.4183607092156345 236.67848606618597 0.8951750585538175
5.423588264169051 235.7865088104018 0.8889605202461113
5.428815819122467 229.27140842866285 0.8688382225082747
5.434043374075883 226.81606424360973 0.8606677709322513
5.439270929029299 226.28640906636343 0.8573616920621456
5.4444984839827155 225.16083258101506 0.8591437777494503
5.449726038936132 227.75815567481206 0.8664109971948275
5.454953593889548 227.8173844418521 0.86815963329841
5.460181148842964 225.74637754329285 0.8692973909680111
5.46540870379638 224.91404410442587 0.8740471040142115
5.4706362587497965 224.27250566693286 0.87451919747584
5.475863813703213 222.24965671299776 0.8739734068795658
5.481091368656629 219.40004295774156 0.8654187625819417
5.486318923610045 217.60018847386894 0.8606976200217225
5.491546478563461 217.63859651325788 0.8655638445221859
5.4967740335168775 220.73300179549094 0.8688315937276812
5.502001588470294 224.710866760977 0.8781416212872987
5.50722914342371 219.3654545660115 0.863554137978606
5.512456698377126 218.2413937450594 0.860259099781577
5.517684253330542 213.50783294618813 0.8541718945141119
5.522911808283959 215.73734020936374 0.8611708496540091
5.528139363237375 217.1579184884066 0.8681850011330325
5.533366918190791 218.85771679245843 0.8731672429169467
5.538594473144207 218.35987437768904 0.8738228380575699
5.543822028097623 219.31458340401826 0.8795526583407077
5.54904958305104 221.9393344748523 0.8805152601833159
5.554277138004456 220.5043394955578 0.8685314275707515
5.559504692957872 217.94940608909837 0.8534361081915861
5.564732247911288 215.40568005548013 0.8423110785939064
5.569959802864704 214.19590471823696 0.8423099375148205
5.575187357818121 215.14415633337185 0.843441069464117
5.580414912771537 218.36134842299808 0.8480989942791081
5.585642467724953 219.98122649058698 0.8480697706723184
5.590870022678369 223.6104332943759 0.8506569950740149
5.596097577631785 222.22052164903837 0.8502830551767768
5.601325132585202 222.54810223512092 0.8483618133242524
5.606552687538618 226.86207024004636 0.8565778630423873
5.611780242492034 230.77306076810214 0.8614153854791256
5.61700779744545 233.7263847237001 0.8653822335811543
5.622235352398866 238.81947092960115 0.8684729181034623
5.627462907352283 243.88106594527122 0.8643150720736272
5.632690462305699 257.5123887382298 0.8797475633920144
5.637918017259115 282.7200777406085 0.907856013249343
5.643145572212531 337.1710330368972 0.9747365601637255
5.648373127165947 426.5444452226619 1.0820663185343682
5.653600682119364 547.3362369191793 1.214549252725203
5.65882823707278 703.6641870179827 1.3689012918095431
5.664055792026196 848.7738443948982 1.4968146794315402
5.669283346979612 976.6736971392398 1.6034196156502396
5.674510901933028 1043.652365673736 1.6521531281793094
5.679738456886445 1057.894248477692 1.6617124771282679
5.684966011839861 1024.9332131500362 1.6342477681630896
5.690193566793277 962.7722644691033 1.5849438064519645
5.695421121746693 893.4241678225309 1.5291556854209085
5.700648676700109 829.8504788051537 1.4739061991754805
5.705876231653526 781.6204554572242 1.430460808589545
5.711103786606942 743.4036815902349 1.3921061658477436
5.716331341560358 732.0949551190671 1.3804246754754885
5.721558896513774 738.4019806631236 1.3861816831715486
5.7267864514671905 772.6649156299555 1.4178781484386807
5.732014006420607 815.9719321427364 1.4561855969414097
5.737241561374023 864.916416809383 1.4960934873530907
5.742469116327439 919.7651929991717 1.5425715708524712
5.747696671280855 956.1065669352273 1.572800676765768
5.7529242262342715 956.0977258651349 1.5749061410351706
5.758151781187688 911.074205471923 1.5368067194391848
5.763379336141104 823.715236048152 1.460971180840366
5.76860689109452 715.8082106639232 1.3596239223530453
5.773834446047936 611.55891988234 1.2602847182098595
5.7790620010013525 515.8720073396285 1.1660312116176281
5.784289555954769 437.20442066351995 1.0851716919550711
5.789517110908185 372.66616182656435 1.007023111939239
5.794744665861601 326.915752335545 0.9487726329348765
5.799972220815017 295.0635452007698 0.9061196778041486
5.8051997757684335 278.24241126798097 0.8875266645074176
5.81042733072185 264.1839989793128 0.8706407395754702
5.815654885675266 257.6555199761392 0.8667417668431707
5.820882440628682 254.63767641265846 0.860996244899035
5.826109995582098 256.4764300629615 0.8609177126541177
5.8313375505355145 254.62000860121174 0.8565728924380513
5.836565105488931 252.90075092357415 0.8522075170823761
5.841792660442347 248.568639039593 0.8483312059312471
5.847020215395763 245.96750801642466 0.8479308905894909
5.852247770349179 242.21687313525592 0.8416635875287181
5.8574753253025955 244.02950293794257 0.8459498514223514
5.862702880256012 242.9002363097583 0.8425749726207465
5.867930435209428 248.64374233316258 0.8496439772111938
5.873157990162844 252.3136031661646 0.8511330531092598
5.87838554511626 252.47599092081373 0.8490340209443374
5.8836131000696765 253.27310610248648 0.8499849422361001
5.888840655023093 253.50936327421832 0.847860621991636
5.894068209976509 255.92423969853627 0.851041783659992
5.899295764929925 259.89750170611615 0.8531373472016733
5.904523319883341 255.79150166751984 0.8411903580344974
5.9097508748367575 259.4918484422804 0.8493167118999276
5.914978429790174 262.01407951259097 0.8550626452480597
5.92020598474359 262.6352159467161 0.855068040655399
5.925433539697006 266.92121258040953 0.8639815965134997
5.930661094650422 268.8937657600579 0.8657161749822632
5.9358886496038386 269.25978176366567 0.8671947355913465
5.941116204557255 275.01188999630233 0.8763115716143889
5.946343759510671 284.1685283232701 0.8884965040896101
5.951571314464087 291.9706571519 0.9045956448175754
5.956798869417503 298.36575364879764 0.9107767302935506
5.96202642437092 305.84498850589426 0.9201816464173158
5.967253979324336 313.64380268735846 0.9352101253126706
5.972481534277752 333.70204551408744 0.9612698569645031
5.977709089231168 354.02913881995084 0.9904763225357928
5.982936644184584 376.4602162214575 1.0197021528463432
5.988164199138001 411.0345056005243 1.0603626262303127
5.993391754091417 447.71079446740885 1.105785555546153
5.998619309044833 499.703875771826 1.167472182611639
6.003846863998249 576.3256459351487 1.2561913635545296
6.009074418951665 676.4261669287553 1.3632787917548161
6.014301973905082 802.1065116305431 1.4869113956930458
6.019529528858498 967.8258936221044 1.633104518217938
6.024757083811914 1159.7160803152537 1.7895791845986422
6.02998463876533 1348.72481168276 1.9287577681840107
6.035212193718746 1541.3060478352008 2.0645696356954595
6.040439748672163 1676.9116026677661 2.1559655975871697
6.045667303625579 1747.0882246009699 2.202227357176293
6.050894858578995 1750.640658538006 2.2070834886281654
6.056122413532411 1682.988682014699 2.1660050569453784
6.061349968485827 1571.4986137945862 2.097192228594449
6.066577523439244 1422.2113988750532 1.9962416696090861
6.07180507839266 1276.734498673924 1.89588387336857
6.077032633346076 1133.1584887645804 1.7888507142081767
6.082260188299492 990.4793266446497 1.6746592594742624
6.087487743252908 868.9826970939117 1.5705133061659358
6.092715298206325 758.0639575555177 1.4681534591620622
6.097942853159741 662.4559268380258 1.3747923244380427
6.103170408113157 585.3333466625212 1.2949191595185299
6.108397963066573 521.2823453780956 1.2240072163712687
6.113625518019989 469.64845784232824 1.1640484399378541
6.118853072973406 434.43503807205605 1.1247454326074502
6.124080627926822 403.93813574061625 1.0880226512423519
6.129308182880238 380.63462330145654 1.0599778831047855
6.134535737833654 362.6263577600586 1.039684688798932
6.1397632927870704 347.4838525462409 1.0222096494938113
6.144990847740487 341.71786834588863 1.0198959468626834
6.150218402693903 332.039998254206 1.0115315701327907
6.155445957647319 323.15587805175016 1.001928608417037
6.160673512600735 314.2478274847321 0.9913150661822656
6.1659010675541515 307.04281697717124 0.982840758773046
6.171128622507568 309.0013124485896 0.9896101443410223
6.176356177460984 306.5083592834542 0.9889855563145993
6.1815837324144 299.4899680330395 0.9757211032144938
6.186811287367816 294.78166520746373 0.9690558914426118
6.1920388423212325 293.82471472382525 0.9685476773879187
6.197266397274649 293.6434456893231 0.9677333879029061
6.202493952228065 298.3059947327947 0.9785417437814738
6.207721507181481 293.2299040202715 0.961576677639258
6.212949062134897 291.1904648730688 0.9527178660461019
6.2181766170883135 283.2306885215752 0.933767578697961
6.22340417204173 278.5244648092366 0.919504490812748
6.228631726995146 275.2418929422708 0.9112663333274212
6.233859281948562 277.03376413871524 0.9133594559338909
6.239086836901978 276.8378989793463 0.909068491003716
6.2443143918553945 276.65387493952676 0.9064000018431756
6.249541946808811 279.49527443937006 0.9077547139692723
6.254769501762227 279.2793310708503 0.9068885727002777
6.259997056715643 278.65046197132233 0.9013335876946947
6.265224611669059 277.2745496642654 0.8990518132781331
6.2704521666224755 269.99508922929414 0.8853958366008053
6.275679721575892 267.66409904008674 0.8812722206501847
6.280907276529308 267.14115229523685 0.8833174172160426
6.286134831482724 265.0460451512081 0.8831456736850625
6.29136238643614 263.5631792560449 0.8797185363890188
6.2965899413895565 263.4874212499949 0.8773733404984149
6.301817496342973 270.10490947842095 0.8873928039834655
6.307045051296389 276.59227132727517 0.8974676627108659
6.312272606249805 278.04758970316465 0.8983725035026343
6.317500161203221 275.01696019093185 0.890447149335059
6.3227277161566375 270.9920888012671 0.8779622306704222
6.327955271110054 269.79694374172817 0.871316244097749
6.33318282606347 269.6087071712231 0.8687250522518922
6.338410381016886 268.4234617862008 0.8700532393030751
6.343637935970302 269.8406426446761 0.8721628127485618
6.3488654909237185 268.7266767898601 0.8709403030073164
6.354093045877135 271.10224534185613 0.8736986335755338
6.359320600830551 273.89210872736373 0.8722692808639131
6.364548155783967 275.2662723790888 0.8737658280740931
6.369775710737383 277.2616828828558 0.8706647546779352
6.3750032656908 274.1055165138662 0.866800042312721
6.380230820644216 273.33501928575754 0.8697276670560727
6.385458375597632 275.9562963068162 0.8733307800648895
6.390685930551048 279.94799909072793 0.8826763566942444
6.395913485504464 283.6634527745519 0.8873286283194329
6.401141040457881 281.9173564032223 0.8820548605383798
6.406368595411297 277.6136602357751 0.8720158701630253
6.411596150364713 276.25483699753687 0.8640569874183068
6.416823705318129 281.08238726989225 0.8712114734092757
6.422051260271545 286.10593364835535 0.88202923513524
6.427278815224962 288.27347876516194 0.8871989808262588
6.432506370178378 290.1886907812769 0.8890391130627664
6.437733925131794 286.874175637882 0.8810490512794416
6.44296148008521 287.5050772197057 0.8772576931571858
6.448189035038626 289.81540724892375 0.880531272272657
6.453416589992043 295.0485027251209 0.8875944150958678
6.458644144945459 296.8785741896181 0.8901226104371956
6.463871699898875 293.7186375073374 0.8838398014595504
6.469099254852291 294.9341919207231 0.8859306660492942
6.474326809805707 296.83436656020893 0.88565438507859
6.479554364759124 306.0098823369238 0.8977929918911676
6.48478191971254 312.45402286495056 0.9051406912501522
6.490009474665956 320.88966509904867 0.9136058865616014
6.495237029619372 329.27016279764365 0.9211389627593581
6.500464584572788 340.5095871006221 0.9327000131868416
6.505692139526205 358.5778412823016 0.9520251166627366
6.510919694479621 386.7171798511041 0.9858754057309188
6.516147249433037 420.6097424831357 1.0244052496583493
6.521374804386453 463.376582600262 1.072072982284079
6.526602359339869 516.4269859677505 1.1274029397714427
6.531829914293286 582.8282252682203 1.1913394238389194
6.537057469246702 659.1895709706754 1.2640285539645282
6.542285024200118 729.8108478841128 1.3292068452878418
6.547512579153534 780.895845870167 1.3738362747880555
6.55274013410695 803.7389619738451 1.3922513228918625
6.557967689060367 799.785962242048 1.3877200650955956
6.563195244013783 770.3392094774823 1.3621833588960568
6.568422798967199 726.2534686463 1.3233308345840173
6.573650353920615 669.4153261170662 1.2704444984342003
6.5788779088740315 618.4158181973913 1.2212147422120343
6.584105463827448 564.2475967657042 1.1675786428758426
6.589333018780864 516.0752482001244 1.119312087282989
6.59456057373428 475.94715734297 1.0755483897829399
6.599788128687696 437.8140075849741 1.031697122507282
6.6050156836411125 412.03331677838065 0.9995877724705573
6.610243238594529 393.4849132768913 0.9792084978674246
6.615470793547945 377.2327832170455 0.961147455489337
6.620698348501361 363.15171913238254 0.9465718961936799
6.625925903454777 352.4722996311612 0.9339208893422994
6.6311534584081935 343.8440133584727 0.9243569554193629
6.63638101336161 329.66732448360074 0.9056339068067347
6.641608568315026 334.0071232797099 0.9086155971098573
6.646836123268442 332.45063219731315 0.9042128955826935
6.652063678221858 328.87827629026356 0.8997792545459721
6.6572912331752745 327.06832957239794 0.9002528145266211
6.662518788128691 313.32586058754714 0.8847465458289578
6.667746343082107 308.4657879768297 0.8766917566648612
6.672973898035523 305.93112625316763 0.8730011181188901
6.678201452988939 298.787470766988 0.864058515311921
6.6834290079423555 294.84065683981123 0.8601446228098689
6.688656562895772 294.9589968022634 0.860616434975312
6.693884117849188 295.19641237653724 0.8620304374515564
6.699111672802604 297.1805594929169 0.8636481749503809
6.70433922775602 294.98662679117587 0.860834356848702
6.7095667827094365 293.2305735238283 0.8583228553370988
6.714794337662853 295.8542356545403 0.8598138501979247
6.720021892616269 299.12343864108055 0.861033151117926
6.725249447569685 303.51264510456724 0.8657408234777786
6.730477002523101 305.2836092678055 0.8657598109489123
6.7357045574765175 308.739375728521 0.8703156308599235
6.740932112429934 307.0138760206107 0.8663809744083345
6.74615966738335 305.0815076030614 0.8626659077015458
6.751387222336766 304.0235385230282 0.8617790031803505
6.756614777290182 304.471505108796 0.862354068508607
6.7618423322435985 305.8097557628813 0.8635985903637352
6.767069887197015 309.755421411383 0.8702586882016923
6.772297442150431 312.8853391937065 0.8716319301763494
6.777524997103847 317.4920539710648 0.8753895461952123
6.782752552057263 319.78427260998643 0.8763907840639232
6.7879801070106796 321.50180938115574 0.8787261821902447
6.793207661964096 319.78098131036944 0.8768630328907938
6.798435216917512 320.7712511950797 0.8797940934250709
6.803662771870928 325.86608732399696 0.8856330688140341
6.808890326824344 329.0119153942607 0.8886552339221627
6.814117881777761 334.14979109460234 0.8933010801417081
6.819345436731177 333.2870675905099 0.8906412424263503
6.824572991684593 331.6602858549762 0.8881217382847068
6.829800546638009 333.93877913880686 0.8886237754561597
6.835028101591425 335.8319751915069 0.8894781739151143
6.840255656544842 342.64793686976896 0.8966475632926802
6.845483211498258 351.23414407478873 0.9078894068378407
6.850710766451674 357.6337217383565 0.9167905034961574
6.85593832140509 362.95309469145235 0.9215819427484957
6.861165876358506 367.9460031136485 0.9269112528502781
6.866393431311923 369.29516790936304 0.925111138144445
6.871620986265339 375.20083153212795 0.9304082666239459
6.876848541218755 378.9344081674346 0.935520429498363
6.882076096172171 384.4471619299615 0.9418933439323074
6.887303651125587 384.83319205450937 0.9402462581010224
6.892531206079004 387.39407657769146 0.9419748202482108
6.89775876103242 391.01931488030795 0.9442623662778596
6.902986315985836 396.444418545592 0.9497673202976701
6.908213870939252 400.99392456756914 0.9543721664970898
6.913441425892668 402.4283962755351 0.9536693966765049
6.918668980846085 400.75606986699603 0.9508804686804787
6.923896535799501 398.9555739873135 0.9477135571504276
6.929124090752917 395.3944680772739 0.9434793259857528
6.934351645706333 397.1625636223091 0.9452583891875244
6.939579200659749 402.5065794944083 0.9521611937830331
6.944806755613166 405.583197163298 0.9549956006211868
6.950034310566582 410.0181752117215 0.9585063513247091
6.955261865519998 410.72962301758986 0.9587846859346293
6.960489420473414 416.6530151736897 0.9655495860359729
6.96571697542683 423.46211256120506 0.972158716934585
6.970944530380247 430.8664603071355 0.9779452446816588
6.976172085333663 440.1085036015633 0.986368664219473
6.981399640287079 451.0219865407585 0.9973151384897827
6.986627195240495 464.15010792374477 1.0113383045326314
6.9918547501939114 486.3542722767853 1.0345813813755398
6.997082305147328 513.8262470045379 1.062224851029774
7.002309860100744 560.2451082229977 1.1087801215373891
7.00753741505416 622.5397723848009 1.1675853377540142
7.012764970007576 697.876727084864 1.2348651235822936
7.0179925249609925 786.6887150304951 1.3099764249387524
7.023220079914409 868.6418648107932 1.3753888326621662
7.028447634867825 937.7392569389588 1.4277171237407291
7.033675189821241 989.2823038938922 1.465904840485752
7.038902744774657 1020.449564700875 1.4869974969812225
7.0441302997280735 1023.4674975163963 1.488872085587553
7.04935785468149 1011.0945990851972 1.4792933806333002
7.054585409634906 982.6172547591284 1.45730249626946
7.059812964588322 942.8396149145614 1.4268013829015282
7.065040519541738 901.0089602829474 1.3938165162412972
7.0702680744951545 848.5412742451343 1.3526460844570707
7.075495629448571 792.8688573289982 1.3069971203097925
7.080723184401987 738.419129159947 1.2606452364359446
7.085950739355403 683.1334365863503 1.21183956358189
7.091178294308819 636.3958040314984 1.1688627716976066
7.0964058492622355 593.204591093269 1.128341289021371
7.101633404215652 553.2354303656549 1.090066671943396
7.106860959169068 520.8691811576341 1.0592017307106258
7.112088514122484 494.8930714180422 1.0348842461777452
7.1173160690759 470.52184885009666 1.010742104291759
7.1225436240293165 455.1827254555139 0.9957759875772331
7.127771178982733 438.3137602055862 0.976709023600538
7.132998733936149 428.1938621046464 0.9648533685374612
7.138226288889565 416.7984038883165 0.9517175383402332
7.143453843842981 410.5216254725787 0.945250481714255
7.1486813987963975 409.5286891550163 0.9441231162127235
7.153908953749814 410.5990743779089 0.9444919200461652
7.15913650870323 419.4806462478677 0.9528616476637906
7.164364063656646 429.7334401577925 0.9633165405915194
7.169591618610062 446.63536180049704 0.9819956826366368
7.1748191735634785 473.66838138696147 1.0092018151993611
7.180046728516895 519.3909605801015 1.053764229679226
7.185274283470311 594.6827226763106 1.125137655130041
7.190501838423727 722.4371269229183 1.2394176670001504
7.195729393377143 922.5858177215198 1.3995458198449877
7.2009569483305595 1251.3175935918728 1.6293473711559117
7.206184503283976 1748.3320157243922 1.9224380694353598
7.211412058237392 2454.9009150969237 2.2734018068268553
7.216639613190808 3230.1471570461254 2.6041294318502732
7.221867168144224 3932.971356104706 2.8673784043312764
7.227094723097641 4338.821279480638 3.0106598329540217
7.232322278051057 4360.587396550949 3.0169904644771703
7.237549833004473 4036.4176398511 2.901732139005742
7.242777387957889 3423.5046296041505 2.6709666592494243
7.248004942911305 2742.7052254957753 2.3887983189274102
7.253232497864722 2092.217366094453 2.0859833979924276
7.258460052818138 1556.3504686974898 1.8000169713621403
7.263687607771554 1144.183637483925 1.5435549474888104
7.26891516272497 850.3761963180816 1.330577434554603
7.274142717678386 672.4882868177403 1.1838359480480343
7.279370272631803 569.8481986363512 1.0915990565877056
7.284597827585219 509.18921675147976 1.0347895689313225
7.289825382538635 472.64106986591247 0.9994092853652904
7.295052937492051 446.77180349052935 0.9714580425210788
7.300280492445467 423.60105132680036 0.946834074454812
7.305508047398884 404.1233369578674 0.9230733956133542
7.3107356023523 397.6323232193302 0.9148275480625304
7.315963157305716 393.8549274846904 0.9110965669531195
7.321190712259132 393.21647360317274 0.9107195316148711
7.326418267212548 392.959044921549 0.9117123560035995
7.331645822165965 388.78287284748654 0.9060997240145626
7.336873377119381 383.3975643920908 0.8986653103596824
7.342100932072797 382.57129521933905 0.8969376649525055
7.347328487026213 382.3008469053247 0.8952887273354379
7.352556041979629 380.2996943251769 0.8952688634974239
7.357783596933046 378.4176594944145 0.8930408273285877
7.363011151886462 377.7642362961454 0.8913320476459251
7.368238706839878 375.09283804140443 0.887125099269854
7.373466261793294 379.55947810597155 0.8917489718078804
7.37869381674671 380.5976091035806 0.8931133353350301
7.383921371700127 385.0475367541622 0.8996874033281708
7.389148926653543 386.17705288278046 0.9015395297717457
7.394376481606959 385.71071961013973 0.8997750620148782
7.399604036560375 385.36094264634755 0.8984787116283437
7.4048315915137914 388.3488575573825 0.9008358940865956
7.410059146467208 388.86824759786526 0.9018623081999833
7.415286701420624 387.7411659512573 0.9017070037801287
7.42051425637404 386.35804471768466 0.9004063933576624
7.425741811327456 389.2022934883221 0.9062118648843033
7.4309693662808725 398.11991087818 0.914819889105905
7.436196921234289 405.56484110167435 0.9223021192323053
7.441424476187705 410.84433085522085 0.9233545848425315
7.446652031141121 412.75373127331255 0.9229203237325213
7.451879586094537 416.40182191256315 0.9281647733733019
7.4571071410479535 423.95671926692813 0.936976465744631
7.46233469600137 434.45060196261915 0.9474345660204511
7.467562250954786 446.9508912336304 0.9607525589208016
7.472789805908202 455.938421803725 0.9678300190608692
7.478017360861618 471.60382845953194 0.9837559289614394
7.4832449158150345 485.7730859319809 0.9961826373996927
7.488472470768451 499.1771706587796 1.0092093708394216
7.493700025721867 511.8042947873586 1.021554579684896
7.498927580675283 521.1599591616268 1.0297823177202554
7.504155135628699 523.9601519378867 1.030155557772032
7.5093826905821155 528.3268509613072 1.033090152044912
7.514610245535532 526.2422081990383 1.0299454001602124
7.519837800488948 524.3603195801536 1.0284923160785686
7.525065355442364 518.1401368133947 1.0225326638026657
7.53029291039578 513.7505714644041 1.0196177452592718
7.5355204653491965 509.00331279424813 1.0157922615699024
7.540748020302613 510.6448199725651 1.0175384613391114
7.545975575256029 514.6870599661136 1.0196374995919362
7.551203130209445 523.9348410920956 1.0269671504020212
7.556430685162861 542.7494541450932 1.044712099195929
7.5616582401162775 564.1013860969798 1.063731387998542
7.566885795069694 587.6417456155665 1.0861255314172737
7.57211335002311 603.7643545110607 1.1002529175116365
7.577340904976526 610.0217273859048 1.1048728073493055
7.582568459929942 607.6564748883659 1.101346382617794
7.5877960148833585 606.0014916956983 1.0988133979345727
7.593023569836775 594.9224214579983 1.088114647596708
7.598251124790191 587.1367781752566 1.0803790491287846
7.603478679743607 574.4251111423981 1.0688922591318801
7.608706234697023 561.0803295472173 1.0563135505200716
7.6139337896504395 550.6101552842364 1.0466904845057823
7.619161344603856 543.8380669084191 1.0405665776324948
7.624388899557272 539.4080742825839 1.0368375571541808
7.629616454510688 537.9029484013222 1.0353849160171438
7.634844009464104 534.7540092736008 1.031509810415529
7.6400715644175206 530.2131913405165 1.025455898343691
7.645299119370937 532.999484384737 1.0282903363004834
7.650526674324353 534.8609565989029 1.0290822057309796
7.655754229277769 534.4810936743423 1.0280473573715465
7.660981784231185 532.3990358231484 1.0254445827862362
7.666209339184602 533.9134435472247 1.0274241585467012
7.671436894138018 541.4902240170422 1.0350266861232165
7.676664449091434 547.8979731141035 1.0400799929086209
7.68189200404485 553.0278284053286 1.0426290376335734
7.687119558998266 558.1653028884577 1.0459183345020706
7.692347113951683 565.0322867481782 1.052967931244454
7.697574668905099 574.0303016447315 1.0614793539545202
7.702802223858515 586.6194074295208 1.0733366012423644
7.708029778811931 597.9175840107853 1.0825894500268223
7.713257333765347 607.5302867984965 1.0903670232408378
7.718484888718764 613.7500140367918 1.0952726591254067
7.72371244367218 620.8957723438147 1.101735337089906
7.728939998625596 633.4805990960151 1.1112402790028153
7.734167553579012 649.9093016321082 1.124345109117432
7.739395108532428 668.4710325581325 1.1395955461392662
7.744622663485845 689.2906130063254 1.157980792583733
7.749850218439261 704.5868049791424 1.1706521195842698
7.755077773392677 713.6996710647139 1.1779166336814826
7.760305328346093 717.0466513923401 1.1794440179539416
7.765532883299509 718.1470587927724 1.1795179631642794
7.770760438252926 721.0137895853424 1.1811218069380245
7.775987993206342 719.1770171143473 1.179110328527297
7.781215548159758 718.266908718801 1.177491575419097
7.786443103113174 711.1489806890464 1.1709927781921683
7.79167065806659 706.0578583936547 1.1676459939578827
7.796898213020007 694.2238032285248 1.1579421265673024
7.802125767973423 681.8853205317101 1.1477206259792223
7.807353322926839 668.1820221178268 1.1353860735064574
7.812580877880255 661.9223712653045 1.130329870879518
7.817808432833671 656.147568838948 1.1248202907076135
7.823035987787088 651.7670044062822 1.120942609717462
7.828263542740504 645.5064275803004 1.1145088194247184
7.83349109769392 645.3703969763152 1.1140666282284213
7.838718652647336 641.6471272536685 1.1100479293222185
7.8439462076007525 643.1617459733365 1.1106507037114495
7.849173762554169 645.7260830320045 1.1123323551905233
7.854401317507585 649.7553781059195 1.115091243032241
7.859628872461001 661.0449200385824 1.1251599618905812
7.864856427414417 674.2612337733476 1.134425612793566
7.8700839823678335 684.2434180453124 1.142396879371405
7.87531153732125 693.6027505903352 1.1495057816527172
7.880539092274666 698.1033829703293 1.1534936072187916
7.885766647228082 694.6022913548479 1.1497272655469364
7.890994202181498 689.8445093961207 1.1449144866358514
7.8962217571349145 683.4367279988564 1.139065550889232
7.901449312088331 676.370384703769 1.1327625910313015
7.906676867041747 663.4399033458657 1.1224061606676201
7.911904421995163 650.3566279666197 1.111935892137543
7.917131976948579 634.5299970435243 1.098334224586817
7.9223595319019955 626.5934895651554 1.0913546793692388
7.927587086855412 615.8197488528557 1.0811295217884516
7.932814641808828 608.5635829552573 1.0739982854976198
7.938042196762244 598.7606704951551 1.0655451848536448
7.94326975171566 590.3921663990078 1.0568134583734445
7.9484973066690765 578.4072140122454 1.0457447244902747
7.953724861622493 572.8686459392554 1.0397158469971004
7.958952416575909 571.1732620320994 1.037470812299311
7.964179971529325 574.2510955242566 1.040478361384587
7.969407526482741 577.7355231767391 1.042477194396571
7.9746350814361575 585.9312571826649 1.0484969954122507
7.979862636389574 601.4839958500687 1.0625737119364036
7.98509019134299 620.5044481915421 1.0791351010893617
7.990317746296406 648.4964518666376 1.1036545230110708
7.995545301249822 674.939354231979 1.1256784941830693
8.000772856203238 698.1999284629862 1.1427865705024813
8.006000411156654 713.1431173199752 1.1552693697017782
8.01122796611007 725.4393058065363 1.16465280910314
8.016455521063486 724.0883711722847 1.1620579836764717
8.021683076016902 716.723996744351 1.1544778897755255
8.026910630970319 709.2485280611248 1.1474775974269773
8.032138185923735 699.8760087516388 1.1407246150794377
8.037365740877151 692.4666980086712 1.1362819088743028
8.042593295830567 686.441841113892 1.1307602698622232
8.047820850783983 674.1312946721079 1.1208400128459812
8.0530484057374 669.5536878284012 1.115306840408704
8.058275960690816 666.0693492710332 1.1115544046281032
8.063503515644232 668.7752551256402 1.1133952002395957
8.068731070597648 671.58915993008 1.1155522551251909
8.073958625551064 674.6316038691302 1.118091151255908
8.07918618050448 678.4806142106963 1.1219575708843925
8.084413735457897 686.7413494158759 1.128719520167014
8.089641290411313 694.9359936383975 1.13534514475297
8.09486884536473 699.316236207398 1.1371889534136377
8.100096400318145 706.2068291538058 1.1421691478150444
8.105323955271562 711.0503874613605 1.1461134179840684
8.110551510224978 722.1686331295452 1.1552232951009125
8.115779065178394 734.2673870653936 1.163950331489692
8.12100662013181 746.9329792440622 1.1722456032434088
8.126234175085226 764.313856096377 1.1845916660937779
8.131461730038643 784.8060276224487 1.2000851700555883
8.136689284992059 813.9233927840546 1.2197130169334618
8.141916839945475 843.5814287911539 1.2401776905811606
8.147144394898891 878.7503226922105 1.2651305600614027
8.152371949852308 922.6258443481921 1.2980169749453738
8.157599504805724 955.7085409541257 1.322204902279053
8.16282705975914 988.0672063997802 1.3443971714010705
8.168054614712556 1007.6005230043869 1.3566585904157737
8.173282169665972 1022.48656337493 1.3656536786810656
8.178509724619389 1023.4986613011049 1.3658623256016162
8.183737279572805 1019.7406399598696 1.3633284033922481
8.188964834526221 1007.9384410471899 1.3539441916621724
8.194192389479637 993.7686314744632 1.3434553410411727
8.199419944433053 975.7406635765121 1.3297845123225254
8.20464749938647 956.7844754174506 1.3155733745131422
8.209875054339886 939.4655469603072 1.303668224479707
8.215102609293302 922.6233790948032 1.291487923029151
8.220330164246718 905.7099031512251 1.2790269242412782
8.225557719200134 889.7925679942762 1.2681081658650817
8.23078527415355 875.4895248376592 1.2573786347486053
8.236012829106967 861.2960960628666 1.246857352111931
8.241240384060383 848.6548891363972 1.236268572300141
8.2464679390138 833.375436050425 1.223905941849292
8.251695493967215 823.1302908215438 1.216538446250818
8.256923048920632 805.879319897994 1.2028281767102835
8.262150603874048 790.6875867198122 1.192086577589069
8.267378158827464 773.4666106269088 1.1791777187749566
8.27260571378088 758.0946459390227 1.166438064556722
8.277833268734296 744.814241006133 1.1549895350029995
8.283060823687713 727.9685104488794 1.1417917228252126
8.288288378641129 711.7715715333597 1.1299508512270309
8.293515933594545 696.2511294818148 1.1177013289537252
8.298743488547961 682.8930693155206 1.105899678315982
8.303971043501377 673.5130207611982 1.0973532680690368
8.309198598454794 667.6133668215227 1.0921906119397797
8.31442615340821 656.1017223616788 1.0829018990398815
8.319653708361626 646.8457752145102 1.075693610959449
8.324881263315042 634.5629607376748 1.0656215003686884
8.330108818268458 626.6327011949054 1.0591238586646445
8.335336373221875 622.2848324881164 1.0542228146261425
8.34056392817529 620.7406819651925 1.0523111069017177
8.345791483128707 618.7257920602835 1.0497071327894876
8.351019038082123 615.4884576636797 1.0469288668067271
8.35624659303554 610.7083186699537 1.0428698261901288
8.361474147988956 603.8902229158099 1.0366146056533039
8.366701702942372 600.2620322655429 1.0328325847188913
8.371929257895788 599.7813470620977 1.0323544815399006
8.377156812849204 602.7563503796631 1.0352928589845234
8.38238436780262 603.595898629188 1.03572347101939
8.387611922756037 598.2272098598567 1.0306282872327388
8.392839477709453 591.7141074667585 1.0232999030780483
8.398067032662869 584.7732688487204 1.0176969908103342
8.403294587616285 579.7649854337662 1.013101017239877
8.408522142569701 578.5138072328671 1.0119970355963268
8.413749697523118 578.6365988849332 1.0107048524544784
8.418977252476534 579.1586271100861 1.011321324378126
8.42420480742995 576.7039479964999 1.0083872107803953
8.429432362383366 577.6796908251545 1.0103731932009723
8.434659917336782 576.9855168954256 1.0101783525306796
8.439887472290199 577.1525956778249 1.0097643508917542
8.445115027243615 576.2559476442381 1.0090007352713761
8.450342582197031 568.3257324946246 1.0014009504727206
8.455570137150447 570.3609769526682 1.003530405344557
8.460797692103863 572.7237982733725 1.0049907868313057
8.46602524705728 574.8049848599071 1.0058494851803537
8.471252802010696 573.1357979642445 1.00305243639155
8.476480356964112 571.3930000253512 1.001391619461891
8.481707911917528 571.6242677734774 1.000984003734152
8.486935466870944 571.69178922221 1.0015759930975887
8.49216302182436 574.1544806747304 1.0028541230376682
8.497390576777777 577.2791867813371 1.0046854384044543
8.502618131731193 581.8942450900199 1.0073269841928156
8.50784568668461 584.8244326645964 1.0090662942285038
8.513073241638025 589.0276713839717 1.0129580366546271
8.518300796591442 590.2207254369391 1.0151528957504095
8.523528351544858 588.7966444959294 1.014244348261806
8.528755906498274 587.8386813452825 1.0128092592501696
8.53398346145169 585.8622984970857 1.0097378301927458
8.539211016405106 584.4135156023506 1.0078460811359804
8.544438571358523 588.2746521371009 1.0097451588835888
8.549666126311939 588.1716078210134 1.009181880574482
8.554893681265355 590.5197534652601 1.0111622004951877
8.560121236218771 592.0416171934014 1.0125289866557372
8.565348791172188 593.0310262696893 1.0130090153389075
8.570576346125604 597.5970444358215 1.0160103069328346
8.57580390107902 598.8645835628256 1.0159471234417177
8.581031456032436 602.0935881490664 1.0186366483619465
8.586259010985852 602.8906564872649 1.0197226731559357
8.591486565939269 604.9844879161355 1.0221310074539673
8.596714120892685 609.0646424532404 1.0253971817781664
8.601941675846101 610.671381561562 1.0257947314697748
8.607169230799517 615.2286258995533 1.029460648721777
8.612396785752933 618.5094704017691 1.0309888934866227
8.61762434070635 628.527884208668 1.0391476972159381
8.622851895659766 640.0014063215581 1.0486969506218031
8.628079450613182 655.189972864471 1.061109496895673
8.633307005566598 666.7823082170904 1.0700067581993704
8.638534560520014 677.7098190296941 1.07850837218098
8.64376211547343 691.6224881526915 1.0888749751943265
8.648989670426847 708.318138577822 1.1014646675938424
8.654217225380263 732.3154439918583 1.1199863317350995
8.65944478033368 757.73429882111 1.1390275114541175
8.664672335287095 787.6769064395093 1.1598742808134155
8.669899890240512 821.7092871928738 1.1838518329790604
8.675127445193928 860.848402378741 1.2113867063979689
8.680355000147344 893.0683304730258 1.233816197283362
8.68558255510076 912.3905237413888 1.246025787079491
8.690810110054176 924.3692621279711 1.2537075955778128
8.696037665007593 922.7354625993561 1.2507906616798579
8.701265219961009 911.1101760951224 1.2424921524655037
8.706492774914425 895.0625922045015 1.231225454810585
8.711720329867841 871.1095991466984 1.2145381364962313
8.716947884821257 849.5398788655795 1.1979774946028818
8.722175439774674 827.8816942473443 1.1821184856761153
8.72740299472809 806.0857575003466 1.1655808963254248
8.732630549681506 789.6953397295193 1.1547661045295001
8.737858104634922 774.9342939445718 1.144259034111013
8.743085659588338 763.5610665073146 1.1365865861416964
8.748313214541755 757.6194643273128 1.132586166501507
8.75354076949517 750.5668524874555 1.1276266928173855
8.758768324448587 747.2309685206134 1.1245899854415873
8.763995879402003 739.5569662828876 1.1178815705904268
8.76922343435542 727.8437703377873 1.1079098702976202
8.774450989308836 720.5048764083664 1.10172003147884
8.779678544262252 708.9035443934797 1.0919977510770422
8.784906099215668 699.3230918535864 1.0837267792137382
8.790133654169084 693.0443374466565 1.0788471769611945
8.7953612091225 686.8197139074908 1.0741357271850174
8.800588764075917 684.0805874710732 1.0722065471052251
8.805816319029333 679.9324489180592 1.06853947394329
8.811043873982749 675.2151723707001 1.0644501112083158
8.816271428936165 667.6327396659726 1.0572749650649458
8.821498983889581 661.4326632699658 1.0527713861212096
8.826726538842998 662.3325099101635 1.0537682140230986
8.831954093796414 659.5555865431699 1.0510654622643576
8.83718164874983 654.7288204951135 1.0458934319898254
8.842409203703246 652.167938879253 1.0428835740361257
8.847636758656662 646.3586191985771 1.0367149548763928
8.852864313610079 647.1142624053317 1.0372612717844345
8.858091868563495 653.4235687238609 1.042591743260923
8.863319423516911 657.6633985173512 1.0459663307838498
8.868546978470327 664.1788172356597 1.0510699217120418
8.873774533423743 665.5393573260804 1.0515058899869671
8.87900208837716 663.829237783782 1.04981165423163
8.884229643330576 663.5086680424042 1.0489150847784419
8.889457198283992 666.9438644914346 1.0519065203139932
8.894684753237408 668.7461482182238 1.0532943761408207
8.899912308190824 673.2364993716195 1.056771355818249
8.90513986314424 674.3455977252556 1.057003312687896
8.910367418097657 680.4985870906523 1.0612685057234417
8.915594973051073 688.7617944937477 1.067099697281831
8.92082252800449 699.3735731621268 1.073644320805249
8.926050082957905 710.3774671932123 1.0821929670541865
8.931277637911322 720.8166405238071 1.0894805883684358
8.936505192864738 729.2972064002618 1.0957874927375837
8.941732747818154 737.7612655009017 1.1024133713162276
8.94696030277157 741.9066549103901 1.1051682815863528
8.952187857724986 748.279810496684 1.1095504381812529
8.957415412678403 758.1594398135879 1.1162950826719655
8.962642967631819 770.4389666187125 1.1246386450668129
8.967870522585235 786.3751874830842 1.134922366726578
8.973098077538651 791.5831999435741 1.137177318688475
8.978325632492067 800.0143911084585 1.1432372331166236
8.983553187445484 805.8149010713904 1.1471794955230212
8.9887807423989 813.8269237157144 1.1518455342585907
8.994008297352316 818.4468045228066 1.155244717514428
8.999235852305732 820.2812545839552 1.1574532317042872
9.004463407259149 824.7385136519238 1.1608755510494675
9.009690962212565 830.1205218846673 1.1644850451216127
9.014918517165981 840.9416426972776 1.1706714521141364
9.020146072119397 850.4759935530722 1.1765120070041502
9.025373627072813 859.7471923148873 1.1819484910471258
9.03060118202623 871.8052243221974 1.1888368992978715
9.035828736979646 883.8611598227587 1.1972825298384464
9.041056291933062 901.7791894223675 1.20965482236698
9.046283846886478 922.6508721073285 1.2247672052080258
9.051511401839894 936.4047480118804 1.2334814505124865
9.05673895679331 953.6664689465616 1.2435772982331383
9.061966511746727 969.6549774865035 1.2530863726645027
9.067194066700143 992.0271749755716 1.2671182742530722
9.07242162165356 1019.3675896187053 1.2824202498675104
9.077649176606975 1045.0487857533667 1.297056979178936
9.082876731560392 1079.058561575511 1.3175960427200166
9.088104286513808 1111.627621677842 1.3373176627133565
9.093331841467224 1146.5629430465565 1.3581796572072937
9.09855939642064 1179.8917640170084 1.3773659668470608
9.103786951374056 1208.2296982754094 1.3934909740473558
9.109014506327473 1229.7724897484554 1.4046320202115896
9.114242061280889 1244.6642033879066 1.413068920037721
9.119469616234305 1247.8350989365156 1.412789457272276
9.124697171187721 1244.0696439918083 1.4100295927161672
9.129924726141137 1225.62667944339 1.3988747344932335
9.135152281094554 1201.1907657052586 1.3851723565984115
9.14037983604797 1176.5636890126823 1.3715186138020363
9.145607391001386 1154.2040783682091 1.358112473459595
9.150834945954802 1136.4910545213947 1.347201769176668
9.156062500908218 1131.628695018036 1.3446630371522093
9.161290055861635 1140.9687618240587 1.3610266284955774
9.16651761081505 1161.5433411281997 1.3815130533971216
9.171745165768467 1188.3963418184321 1.4030533672369492
9.176972720721883 1212.4777236465584 1.4217999209252912
9.1822002756753 1224.8688991421536 1.432276230029954
9.187427830628716 1236.335687605934 1.4424898853830312
9.192655385582132 1236.7952233705482 1.4450116272086955
9.197882940535548 1235.5875732000845 1.4472669218998504
9.203110495488964 1234.3837413269734 1.448757336740601
9.20833805044238 1238.9276256819662 1.4540276867965678
9.213565605395797 1257.9851640753552 1.4668229058991133
9.218793160349213 1286.3340324154615 1.485946887737817
9.224020715302629 1325.8861427337736 1.511151185034857
9.229248270256045 1377.256888168722 1.5417301859910764
9.234475825209461 1433.0839387253704 1.5747717200665927
9.239703380162878 1501.1786321227921 1.6126102081138578
9.244930935116294 1593.1356165243426 1.662452318264932
9.25015849006971 1684.616933450659 1.7117535832341773
9.255386045023126 1759.8695679176135 1.7504974691018858
9.260613599976542 1812.7459489233784 1.7783500196344169
9.265841154929959 1813.4235705484234 1.781177339492793
9.271068709883375 1762.018511079433 1.7563950406354851
9.276296264836791 1677.1338298098221 1.7156851382246854
9.281523819790207 1557.672907246139 1.6559088604156464
9.286751374743623 1416.2070517022453 1.580082260281039
9.29197892969704 1279.1482674989256 1.5039075085522313
9.297206484650456 1154.6517754975735 1.4287731716202636
9.302434039603872 1049.966303967204 1.3634096254458408
9.307661594557288 966.0712871295723 1.309630514510401
9.312889149510704 914.7237419270039 1.2782069384324704
9.31811670446412 877.3423678865668 1.2536925234315348
9.323344259417537 853.6130336706502 1.2382666892357592
9.328571814370953 841.4517848124518 1.2289855900478277
9.33379936932437 831.3375185850405 1.222246363642278
9.339026924277785 819.1761246758763 1.2145508200263324
9.344254479231202 809.054540232353 1.2093977317359852
9.349482034184618 799.5207393997982 1.2029126196690099
9.354709589138034 793.0627381882539 1.198860671779936
9.35993714409145 784.3432118844235 1.1928799310508806
9.365164699044866 779.5356768273328 1.1899148601673124
9.370392253998283 773.1567639673178 1.1862506382923381
9.375619808951699 768.0930133539018 1.182660274063809
9.380847363905115 761.091625039388 1.1779628515672182
9.386074918858531 753.6281505715821 1.172295582903666
9.391302473811947 749.9219022319375 1.1689365488079964
9.396530028765364 745.8990951827099 1.166628747078501
9.40175758371878 748.7966835403914 1.1712392995538017
9.406985138672196 748.7273887780844 1.1720444820713218
9.412212693625612 749.3896221490621 1.1715329277873625
9.417440248579029 747.2175857277048 1.1570733684798404
9.422667803532445 744.5746544948038 1.1488044968833293
9.427895358485861 745.0557904918006 1.14562152435914
9.433122913439277 743.6949305223745 1.1418597810309856
9.438350468392693 742.2953976526765 1.1387644175168208
9.44357802334611 738.9690417746281 1.133895292177533
9.448805578299526 736.4188579970702 1.1294518912614535
9.454033133252942 737.9349856465914 1.1283523477945636
9.459260688206358 739.5833884884255 1.127850138746878
9.464488243159774 742.7029337302799 1.1287496228767224
9.46971579811319 744.3231396350618 1.1281853818012662
9.474943353066607 741.1632681400015 1.123887301575871
9.480170908020023 743.4442988942321 1.123197002308166
9.48539846297344 745.7005077188147 1.123031519801661
9.490626017926855 752.6258486656476 1.1257691421593583
9.495853572880272 758.510606062797 1.1293481867876418
9.501081127833688 761.9424378428629 1.1310224205022064
9.506308682787104 766.923167060907 1.1344561227753418
9.51153623774052 764.3256106705638 1.1326017069345222
9.516763792693936 760.7572302557287 1.1290445027568279
9.521991347647353 759.0744080014903 1.1258864580311307
9.527218902600769 759.0661445752563 1.1243522201656888
9.532446457554185 764.9823611633857 1.1281050800820585
9.537674012507601 768.6727998399022 1.131493903898812
9.542901567461017 769.7058337226574 1.13129692735855
9.548129122414434 776.822658968375 1.1355280794965907
9.55335667736785 777.2817407110463 1.1325367742846741
9.558584232321266 780.0886710629704 1.13384911087922
9.563811787274682 783.167645769593 1.1359395351767372
9.569039342228098 781.9371321386625 1.1357879389420247
9.574266897181515 778.6273332386639 1.132650364921269
9.57949445213493 778.7387755080175 1.1319958284317804
9.584722007088347 782.7260968958024 1.1335040887769008
9.589949562041763 789.1884472559539 1.1370084480635432
9.59517711699518 787.0692253706825 1.132978774171111
9.600404671948596 785.8581163567244 1.1318342878947836
9.605632226902012 781.3447133551946 1.1281411937482553
9.610859781855428 779.3175426813203 1.126399643795355
9.616087336808844 776.4874802717144 1.1235527982164368
9.62131489176226 775.2521987915362 1.121804589114358
9.626542446715677 772.1874673860231 1.1182543543475314
9.631770001669093 769.8503040164783 1.1161644775282198
9.636997556622509 767.859723027592 1.114018663047287
9.642225111575925 767.5653985156571 1.1129862606221943
9.647452666529341 762.1930713200871 1.108129609217045
9.652680221482758 759.4546569674175 1.105953512061441
9.657907776436174 755.9797256409453 1.103143312955988
9.66313533138959 751.7311673921695 1.0988519271376502
9.668362886343006 752.8992853475579 1.0999457363428138
9.673590441296422 751.6657834375841 1.0985031147233415
9.678817996249839 754.4385660007542 1.0993464022349684
9.684045551203255 749.0207089928944 1.0949137334260286
9.689273106156671 751.3223601033152 1.0968222656316877
9.694500661110087 751.4772497953559 1.0959171220502484
9.699728216063503 751.9846338175181 1.095565955784687
9.70495577101692 749.4667685197112 1.0922635546105033
9.710183325970336 749.6013852472161 1.0926472624778072
9.715410880923752 748.4136377858287 1.0911398721796037
9.720638435877168 751.0102509896385 1.0921873733555787
9.725865990830584 749.7288453308523 1.0909747869256687
9.731093545784 743.565467745938 1.0848268815614008
9.736321100737417 742.8451166487798 1.084213658966642
9.741548655690833 741.6111689600218 1.0832043763521633
9.74677621064425 738.6428051389166 1.0808869699748764
9.752003765597665 741.2763545871583 1.0823343171170465
9.757231320551082 741.0551999110795 1.0818619445512898
9.762458875504498 741.2315569290895 1.080500483669641
9.767686430457914 747.8388587150723 1.0851844079340935
9.77291398541133 749.3933984764859 1.085790800146789
9.778141540364746 749.472624468801 1.083474260401796
9.783369095318163 744.8683330441343 1.0793597103858414
9.788596650271579 743.4369354012412 1.07766286577895
9.793824205224995 742.8267236330405 1.0778308997974742
9.799051760178411 746.694044571998 1.0796996871479294
9.804279315131827 750.0817049243459 1.081196506686195
9.809506870085244 751.6404323421805 1.0812350872145862
9.81473442503866 756.1753691407627 1.0837907093443553
9.819961979992076 756.8291215002653 1.0836027351331354
9.825189534945492 757.9535824293721 1.084611463540898
9.830417089898909 759.1666439185491 1.0849806235070791
9.835644644852325 761.4392090168288 1.085807033371474
9.840872199805741 764.9807880293154 1.0873681242577562
9.846099754759157 769.7239879603538 1.0907438715031905
9.851327309712573 776.8679132560195 1.0967716512957866
9.85655486466599 777.4625786650441 1.0978198722846817
9.861782419619406 779.6888165823314 1.0991715626927119
9.867009974572822 785.4818615514451 1.1019101239095723
9.872237529526238 794.006346972417 1.1068893221440341
9.877465084479654 804.7284384441674 1.114244044100145
9.88269263943307 814.8970431083334 1.120604491867413
9.887920194386487 824.4403325679444 1.1271153329193115
9.893147749339903 833.0163455161069 1.1328690659319725
9.89837530429332 828.3707156624511 1.1267833918065995
9.903602859246735 828.7846080982903 1.1257705116188508
9.908830414200152 827.6394005884856 1.1240254750099299
9.914057969153568 835.1140070697957 1.1284907879994903
9.919285524106984 839.4051997615584 1.1310734525064345
9.9245130790604 841.9985690297874 1.1324419846758373
9.929740634013816 842.3927820818793 1.1334908279785474
9.934968188967233 840.2557426960968 1.1318020274175518
9.940195743920649 833.3449174615696 1.1268694382922197
9.945423298874065 828.8956420296954 1.1239646732441562
9.950650853827481 824.4631418980848 1.120652460721197
9.955878408780897 822.0858123068026 1.1176387898725573
9.961105963734314 816.6114037703854 1.1132902998880287
9.96633351868773 805.9516697029355 1.1059108294290154
9.971561073641146 796.752767223308 1.0992715157056037
9.976788628594562 792.0766272220833 1.0949988349420237
9.982016183547978 785.6753077431905 1.0901256304982376
9.987243738501395 778.5020977245168 1.0843121623904377
9.99247129345481 771.1707657590914 1.0784527732265705
9.997698848408227 764.5559735899476 1.0733990237260955
10.002926403361643 761.1518275663096 1.0691378295587897
10.00815395831506 757.0565352789671 1.0655488249233187
10.013381513268476 750.9980163672066 1.0611664368865932
10.018609068221892 746.3696491927114 1.0582917311659426
10.023836623175308 742.7615987775262 1.0557149857884196
10.029064178128724 742.3080021631561 1.0550805671770989
10.03429173308214 741.4355047396455 1.0546512226809843
10.039519288035557 738.6982077190233 1.0525566495290586
10.044746842988973 740.129567423536 1.0532288811521608
10.049974397942389 738.0355526018132 1.0510799519518257
10.055201952895805 736.9224745893999 1.0499595557731063
10.060429507849221 738.9373748648939 1.0514377561629291
10.065657062802638 733.3576658194972 1.0477903865311442
10.070884617756054 734.573678502539 1.0483031881431542
10.07611217270947 737.2138205794196 1.0494708565639321
10.081339727662886 745.1478459668303 1.0541878887701408
10.086567282616302 749.1730648440304 1.0570092124523687
10.091794837569719 750.3350492568695 1.0564213545112786
10.097022392523135 751.6503279162254 1.056597026194188
10.102249947476551 759.415685680368 1.0621275210734458
10.107477502429967 763.6106094903698 1.0643709751359431
10.112705057383383 760.438263981676 1.0613404930248826
10.1179326123368 756.2614174309467 1.0588821561252995
10.123160167290216 750.2422395576772 1.0552145108409177
10.128387722243632 743.517064341347 1.0500759922198115
10.133615277197048 739.0131690701488 1.0452532140213668
10.138842832150464 735.9696231612784 1.0413776863600253
10.14407038710388 731.597538586322 1.038287278991119
10.149297942057297 730.243795600562 1.0379646127258924
10.154525497010713 726.0441964791279 1.0354870282345685
10.15975305196413 721.5846760965612 1.0320961317188162
10.164980606917545 717.2927244577936 1.028300033614321
10.170208161870962 715.0349623825113 1.0261162581268664
10.175435716824378 717.7234671620928 1.0279626593006177
10.180663271777794 716.3642929007772 1.0259670258750897
10.18589082673121 713.1742458477778 1.023169899214122
10.191118381684626 706.7650440196015 1.0185391828860708
10.196345936638043 703.2175464252946 1.0159200195145215
10.201573491591459 702.4552404455457 1.0151090037179533
10.206801046544875 701.8599468236293 1.0145256196868062
10.212028601498291 701.6317427190394 1.0139333097339005
10.217256156451707 702.7775559666167 1.0144335541014835
10.222483711405124 700.9819393785533 1.013499356091299
10.22771126635854 702.8503223632288 1.0154953669022664
10.232938821311956 702.0908627202951 1.0149699365104636
10.238166376265372 702.1489527934452 1.0140093727037889
10.243393931218788 703.268093018164 1.0138499916638748
10.248621486172205 700.8488223096587 1.012217548969015
10.253849041125621 703.445244541535 1.01385526907467
10.259076596079037 701.5105053449757 1.0132033610988906
10.264304151032453 701.6814408715646 1.013015312078437
10.26953170598587 705.6905288995872 1.014929154683958
10.274759260939286 708.741535611788 1.0168755106102256
10.279986815892702 714.7381054365658 1.0212891675146614
10.285214370846118 717.0172684425238 1.0235354006006305
10.290441925799534 721.4656500179857 1.0254160139969337
10.29566948075295 722.8150472800454 1.0258802128211815
10.300897035706367 720.2205422404139 1.0226407485275144
10.306124590659783 725.2484759026127 1.025955497178442
10.3113521456132 727.3585958717905 1.0272646385726565
10.316579700566615 739.1667482216266 1.0357343028857826
10.321807255520032 748.4732145430715 1.0417277283069948
10.327034810473448 757.1019082973671 1.047823489256466
10.332262365426864 765.4687154005729 1.053331789735008
10.33748992038028 776.783331800627 1.0605799443797717
10.342717475333696 789.0119678441207 1.0680634867995074
10.347945030287113 801.9383236022744 1.0754041688528087
10.353172585240529 823.3662338297031 1.0895583651983247
10.358400140193945 839.095916526991 1.0998745334411761
10.363627695147361 849.1506531176385 1.1057554872358102
10.368855250100777 855.8400989788353 1.11003706595302
10.374082805054194 857.320526415922 1.110695303984594
10.37931036000761 850.6194111083486 1.1053884449738878
10.384537914961026 844.6317944205406 1.1013980508660581
10.389765469914442 832.6108568387771 1.0913965738222182
10.394993024867858 825.2863728969204 1.0868638683124947
10.400220579821275 817.9217594366863 1.0820826399460606
10.40544813477469 809.8842877928038 1.0763505628172318
10.410675689728107 799.7043277256549 1.069105016524057
10.415903244681523 792.2239630075729 1.0636718490835897
10.42113079963494 794.330626147799 1.0648730473029275
10.426358354588356 795.415318926982 1.0655198938010988
10.431585909541772 796.6846294055731 1.0668001450685618
10.436813464495188 793.707605038988 1.0652793455821055
10.442041019448604 787.4797265888835 1.0608230236032037
10.44726857440202 778.9931090596779 1.054111390479085
10.452496129355437 769.3403052604181 1.046662964039609
10.457723684308853 758.6309107603313 1.0393640381796296
10.462951239262269 747.6079824175965 1.0302325883258912
10.468178794215685 736.561913554965 1.0225713267462588
10.473406349169101 729.5115346853268 1.0177343506297882
10.478633904122518 722.6096043148565 1.0133716336836576
10.483861459075934 717.7033955919634 1.010211152782784
10.48908901402935 710.1249817277974 1.004453563291364
10.494316568982766 698.9826782048881 0.9952840376305738
10.499544123936182 690.1822668587374 0.9883812789059219
10.504771678889599 681.3829793638205 0.9817157466153078
10.509999233843015 674.9403479435013 0.9774010066482289
10.515226788796431 676.094231805827 0.9781419276947398
10.520454343749847 668.4709920624232 0.9716867897262443
10.525681898703263 663.8563271483878 0.9671199605660287
10.53090945365668 660.9529780950611 0.9646412761170382
10.536137008610096 659.5431945963273 0.9639196905331946
10.541364563563512 664.9164797686981 0.9680648158487469
10.546592118516928 664.1158024253015 0.9672209217817916
10.551819673470344 657.6698026952694 0.9619225793634786
10.55704722842376 652.2159421063072 0.9581424412656219
10.562274783377177 649.2989684142198 0.9562800541558519
10.567502338330593 650.0583672542064 0.9577383945007972
10.57272989328401 648.4197530745384 0.9556843300229072
10.577957448237425 646.4377929934864 0.9538729354983982
10.583185003190842 642.807569766735 0.9499769814549535
10.588412558144258 638.3019824275979 0.9461985941299934
10.593640113097674 635.6063310718235 0.9443099014165751
10.59886766805109 631.9749273852965 0.9403499206340363
10.604095223004506 631.664672638414 0.939635136565783
10.609322777957923 632.455461532821 0.9403004432574713
10.614550332911339 633.6705042698705 0.9405230271368237
10.619777887864755 637.1366493389935 0.9425527319655895
10.625005442818171 641.9034972952142 0.9464564279546409
10.630232997771587 648.698624541922 0.9526179733954553
10.635460552725004 651.7052576941194 0.9546129949664199
10.64068810767842 655.5217827809361 0.9567055055449929
10.645915662631836 658.819476296282 0.9580554053977733
10.651143217585252 666.9851196820705 0.9640378227582845
10.656370772538668 674.5730995793634 0.968650636500408
10.661598327492085 683.5467134234281 0.9741592993702177
10.666825882445501 694.4906135401419 0.9818045169559714
10.672053437398917 702.3605259035064 0.9862440587633619
10.677280992352333 712.9872627707196 0.9936686469010454
10.68250854730575 714.3795847121452 0.9947634563385501
10.687736102259166 719.7263811072588 0.997987874719645
10.692963657212582 716.967386384393 0.9956190102074202
10.698191212165998 712.4375243212188 0.9923045944634252
10.703418767119414 702.021684324384 0.9838244502240019
10.70864632207283 690.954962182113 0.9758096542416059
10.713873877026247 684.404907717511 0.9708177623590972
10.719101431979663 676.9122050196946 0.96582398318708
10.72432898693308 671.2209893737679 0.9615726494660869
10.729556541886495 667.4117181949781 0.9585721978034593
10.734784096839912 666.1340204215738 0.9571555635400492
10.740011651793328 664.3773078572518 0.9556176734894575
10.745239206746744 659.5934378079526 0.9519742149272903
10.75046676170016 658.6807432207512 0.9513841035124462
10.755694316653576 655.4213154505562 0.9487685955857045
10.760921871606993 651.2267052067681 0.9447611707347503
10.766149426560409 654.063092271686 0.9465941008228596
10.771376981513825 651.0490620321974 0.9439670143997807
10.776604536467241 649.3412435049753 0.943916541384178
10.781832091420657 655.699529729224 0.9483941320207955
10.787059646374074 660.3878828540077 0.9515320466184154
10.79228720132749 664.2540436216409 0.9525453847958757
10.797514756280906 674.3739862325476 0.9592136649265703
10.802742311234322 687.5334706146506 0.9687462897128245
10.807969866187738 707.8551860788043 0.9842286333231641
10.813197421141155 730.2066423855836 0.9993254204578201
10.81842497609457 756.3315985612234 1.016885198153688
10.823652531047987 792.3405699689094 1.0392146296499223
10.828880086001403 846.2388766584465 1.0736250223848085
10.83410764095482 918.3792672362995 1.1182908424318414
10.839335195908236 1013.7122409102476 1.1737273244395359
10.844562750861652 1114.2256972814132 1.2302767080720096
10.849790305815068 1198.1213873385657 1.2744302751405403
10.855017860768484 1252.4306994444244 1.301987376248274
10.8602454157219 1255.2429060991915 1.3035603933513098
10.865472970675317 1216.4817150583813 1.2812694303559162
10.870700525628733 1149.0565014977785 1.2448292304924737
10.875928080582149 1067.9066056777917 1.200190210511864
10.881155635535565 984.5458078450339 1.1519211995374061
10.886383190488981 909.1164673876594 1.1065450908693975
10.891610745442398 847.4255496479752 1.0686222455493652
10.896838300395814 803.5340045669401 1.0414424183973443
10.90206585534923 768.6654615826741 1.0185109294642094
10.907293410302646 745.3469771606469 1.0027412028110498
10.912520965256062 727.7928647225227 0.9897437322118562
10.917748520209479 717.9653545798075 0.9828903231554983
10.922976075162895 709.4619984228669 0.9767119796747146
10.928203630116311 698.4701872972713 0.9688895035036332
10.933431185069727 691.423156840434 0.9639265752337635
10.938658740023143 687.6515724179017 0.96100189418036
10.94388629497656 686.6809432867444 0.9605772002490361
10.949113849929976 686.059665433792 0.9600415672493452
10.954341404883392 680.0138773957852 0.9551750545455758
10.959568959836808 675.9645174529079 0.9516915068614976
10.964796514790224 676.2504708221726 0.9517354729774635
10.97002406974364 680.823124597612 0.9572163166016854
10.975251624697057 677.5092264662846 0.9574241456440681
10.980479179650473 669.3960017909977 0.9533965507995452
10.98570673460389 659.2291503706535 0.9471723197521962
10.990934289557305 654.2749521069616 0.9444234887326083
10.996161844510722 651.6447528813507 0.9435377221860692
11.001389399464138 649.6522100745286 0.9426749587748969
11.006616954417554 645.0754962533955 0.939871622159208
11.01184450937097 636.6329968478962 0.93445656318628
11.017072064324386 629.7095241982523 0.9300638962229343
11.022299619277803 624.9487812747093 0.9270646961959543
11.027527174231219 619.6025573214987 0.9235724904340064
11.032754729184635 618.8186528087151 0.9235742259389862
11.037982284138051 615.3866836229262 0.9216509105837813
11.043209839091467 610.225647518225 0.9184272158124617
11.048437394044884 609.9746154873477 0.9186978409646969
11.0536649489983 606.9443488363696 0.9170360147658188
11.058892503951716 604.7857546167489 0.9154094719821735
11.064120058905132 599.536824566168 0.911499431670264
11.069347613858548 598.3892366930572 0.9108619795763109
11.074575168811965 591.8570370635907 0.9058642348616471
11.079802723765381 587.98722024253 0.9031190086035004
11.085030278718797 583.8921496984291 0.9003441197139795
11.090257833672213 581.9048162466464 0.8990175725559334
11.09548538862563 583.1422690139119 0.9001855636979944
11.100712943579046 583.456799027978 0.9008404783898388
11.105940498532462 580.8777084361914 0.8992632434890422
11.111168053485878 579.1865336713432 0.8983117280561534
11.116395608439294 572.6207242800674 0.8939388070522037
11.12162316339271 567.7823761731798 0.8903573578293049
11.126850718346127 565.7947792244438 0.8891651624277461
11.132078273299543 563.3570854614945 0.8873563076319652
11.13730582825296 560.7502522300948 0.8850570548090918
11.142533383206375 556.7317999400567 0.8819767148921659
11.147760938159792 553.3410614596812 0.8792510968647258
11.152988493113208 554.218373377619 0.8800101333735701
11.158216048066624 551.5039635290524 0.8778954750348965
11.16344360302004 546.9595419210522 0.874307717330225
11.168671157973456 539.1608473268939 0.8681560382812556
11.173898712926873 537.6250566540945 0.867551435004527
11.179126267880289 535.7250671019443 0.8665769064895973
11.184353822833705 535.0467726802343 0.8663802508569453
11.189581377787121 533.7503810947417 0.8658829676819972
11.194808932740537 531.0177961591386 0.8634566558116396
11.200036487693954 526.0299897840644 0.8595388166593267
11.20526404264737 523.7661459622407 0.8581528209088184
11.210491597600786 521.7877151829429 0.856465896900003
11.215719152554202 517.2100738016392 0.8529078451525994
11.220946707507618 516.7226715651196 0.852374132270498
11.226174262461035 515.3200684772022 0.8506629077401698
11.23140181741445 517.7162427322597 0.8533235677607071
11.236629372367867 519.0326319893308 0.8543719724795645
11.241856927321283 518.4654775637157 0.8540335891774541
11.2470844822747 518.8239465271329 0.8543428350564941
11.252312037228116 520.008683077355 0.8552274920907328
11.257539592181532 517.9745185322557 0.8537802409493207
11.262767147134948 515.7312225755757 0.8522123168232225
11.267994702088364 514.8747918930248 0.8513378857344194
11.27322225704178 517.2633666527132 0.8538391317063277
11.278449811995197 517.185676185644 0.8533443583144062
11.283677366948613 514.4998366767923 0.8506242993900169
11.288904921902029 512.8090246453731 0.8490935300316793
11.294132476855445 511.0676228943314 0.8472585686423576
11.299360031808861 511.4251396292949 0.847724253708391
11.304587586762278 511.33802065891246 0.8475661095058703
11.309815141715694 510.04915484757595 0.8457668438827539
11.31504269666911 508.58272482686056 0.8446595850234115
11.320270251622526 510.2237699303238 0.8459268607701041
11.325497806575942 509.69530738614833 0.8451415279680387
11.330725361529359 513.4635527306717 0.8478210850358638
11.335952916482775 516.8309693970682 0.850174123088738
11.341180471436191 514.640631122293 0.8482297026813591
11.346408026389607 512.4708098158231 0.8467102381796754
11.351635581343023 508.66372141235684 0.8437338196866805
11.35686313629644 506.6319447652989 0.8421840338155928
11.362090691249856 509.19185293974573 0.843873030755026
11.367318246203272 509.79126352816917 0.8446294001458706
11.372545801156688 510.15476729357596 0.844858968129082
11.377773356110104 508.6883770804769 0.8436188002984855
11.38300091106352 508.06888950372064 0.8437808619507042
11.388228466016937 507.68923942108603 0.8433674964038911
11.393456020970353 508.93415415527335 0.8444273624990504
11.39868357592377 510.3087601216612 0.8446641837061979
11.403911130877185 507.7961614614831 0.8421848722988446
11.409138685830602 507.1237464216933 0.8420292582228716
11.414366240784018 509.3792252214571 0.8440975391560945
11.419593795737434 508.6407730997463 0.8436990300165884
11.42482135069085 508.39007988445485 0.8433777585650273
11.430048905644266 507.751768190623 0.8425664866347554
11.435276460597683 508.00004086113603 0.8422688813204399
11.440504015551099 511.0526441831736 0.8454389777971583
11.445731570504515 515.9159771912346 0.8494289697204078
11.450959125457931 519.0257369059825 0.8517047981656358
11.456186680411347 522.2564362363831 0.8546090496076517
11.461414235364764 523.0873430206224 0.8552300866409672
11.46664179031818 520.6212645376002 0.8530616857908003
11.471869345271596 523.0419449654698 0.8553249408507615
11.477096900225012 530.2317247074863 0.8621195653157169
11.482324455178428 531.7514280066272 0.8707000437574944
11.487552010131845 534.2706566528293 0.8753952013464845
11.49277956508526 536.9675521741167 0.8790402904975952
11.498007120038677 537.9205149937914 0.8812690004947832
11.503234674992093 541.9884206791227 0.8851359619512741
11.50846222994551 545.6774478111535 0.8893292648866895
11.513689784898926 548.6231838979265 0.893063919744303
11.518917339852342 549.3270276484623 0.8944739354458443
11.524144894805758 544.8218393040366 0.8920673269452364
11.529372449759174 537.2385499928014 0.8866510742576932
11.53460000471259 529.6488726941783 0.8810500161423342
11.539827559666007 526.8384533425867 0.8799562825588079
11.545055114619423 523.5956042968517 0.8779844925040822
11.550282669572839 521.3437019476656 0.8770152611229501
11.555510224526255 518.3819421323608 0.8760422365014722
11.560737779479672 515.8071128166017 0.8745552296026929
11.565965334433088 517.4934171616646 0.8769827986682285
11.571192889386504 515.8216275876829 0.8759665571032287
11.57642044433992 515.5479521260318 0.8763213444670391
11.581647999293336 514.3885806645635 0.8755008108166742
11.586875554246753 509.103402266278 0.8709851984435178
11.592103109200169 504.01898141764343 0.8670801245221404
11.597330664153585 500.58815700621057 0.8643562016795205
11.602558219107001 498.40311671926753 0.8632368125209116
11.607785774060417 493.9037228294074 0.8601972120054925
11.613013329013834 490.5511542110672 0.8577206802327506
11.61824088396725 483.41300595827437 0.8520102825685532
11.623468438920666 476.8911469892885 0.8467404020034714
11.628695993874082 473.4001661000903 0.8440566241975294
11.633923548827498 470.1583277295188 0.8417812168370026
11.639151103780915 470.52593977020985 0.8429040519694181
11.64437865873433 466.97279278230064 0.8402798668589914
11.649606213687747 461.7251104374104 0.8364278199268098
11.654833768641163 451.16993411401126 0.8276170767590421
11.66006132359458 445.93749215402204 0.8234083050975017
11.665288878547996 444.1745332560347 0.8223733347103277
11.670516433501412 445.43698147562884 0.8236508973464779
11.675743988454828 446.00496124287713 0.8247948918033953
11.680971543408244 444.7160994849289 0.8228397694898485
11.68619909836166 444.6206987095182 0.8232452665506259
11.691426653315077 443.4417351622572 0.8226201304918778
11.696654208268493 442.16999171196153 0.8216021795147633
11.701881763221909 438.80867595302027 0.8192409190627407
11.707109318175325 435.19617953748144 0.8169896131008394
11.712336873128741 435.7227696740389 0.8172296205485979
11.717564428082158 436.7665870580199 0.8189471137515513
11.722791983035574 438.34175751279713 0.8197112486335133
11.72801953798899 434.7870943899086 0.8168372623563661
11.733247092942406 434.6477869945321 0.8174217725741724
11.738474647895822 433.77251290966274 0.817158888479393
11.743702202849239 432.8463292108264 0.8174171687289142
11.748929757802655 435.0504284871282 0.8198141246095979
11.754157312756071 435.50267530859367 0.8202975988339598
11.759384867709487 436.0031610004942 0.8208289227230633
11.764612422662903 441.5123409016494 0.8265789367870149
11.76983997761632 441.8627047218593 0.8274598545687633
11.775067532569736 443.72123557372447 0.8297134981976931
11.780295087523152 442.6811812770721 0.8283131075753928
11.785522642476568 445.28058445151333 0.8303223632299076
11.790750197429984 445.67101096442275 0.8308165339102506
11.7959777523834 449.47488734274975 0.8344426543496213
11.801205307336817 456.8233586429212 0.840995058039402
11.806432862290233 462.2597925237496 0.8458120803215532
11.81166041724365 467.700908396023 0.8499734289021279
11.816887972197065 470.55980684894064 0.8517134465301156
11.822115527150482 473.96844423489927 0.8545229547720523
11.827343082103898 472.9792757635827 0.8534401088284834
11.832570637057314 474.3326328822248 0.854648243968536
11.83779819201073 475.6850876990094 0.8559396493185089
11.843025746964146 471.78890568558927 0.853027131380801
11.848253301917563 472.81813206913466 0.8542242312828391
11.853480856870979 468.86637851000523 0.8512413665495041
11.858708411824395 465.1627702296892 0.8477411292741054
11.863935966777811 464.44129338116164 0.8475450026986433
11.869163521731227 462.57321434211235 0.846705979358369
11.874391076684644 461.3627162308485 0.8466566588904145
11.87961863163806 461.77545539889024 0.8477526031661471
11.884846186591476 457.2624422186577 0.8436060285452123
11.890073741544892 454.1496255430123 0.8402035622447064
11.895301296498308 455.440407120837 0.8412417460434881
11.900528851451725 454.8814778235838 0.8409721965577801
11.90575640640514 458.8339206895017 0.8447190174815582
11.910983961358557 464.3368048467982 0.8504346291771665
11.916211516311973 467.27852327869647 0.8532004550368983
11.92143907126539 468.45633542129525 0.8544991001013469
11.926666626218806 470.65081983019013 0.85723837594468
11.931894181172222 470.0396195443141 0.8564596878615751
11.937121736125638 473.0226890729106 0.8589304142003789
11.942349291079054 477.1045132618154 0.8624870102100013
11.94757684603247 478.67191049916363 0.8633785346206961
11.952804400985887 482.19430853256233 0.8678902053513361
11.958031955939303 480.58732816111615 0.8673041604554071
11.963259510892719 476.54561446411367 0.864296211528277
11.968487065846135 472.9023658718087 0.8618184286166671
11.973714620799552 470.1025559613835 0.8590327817038624
11.978942175752968 467.3832656945422 0.8562478526057213
11.984169730706384 465.7125136176966 0.855089350622353
11.9893972856598 463.8472929043702 0.8530269386861922
11.994624840613216 464.22809859985716 0.8539436770656101
11.999852395566633 463.23032167761824 0.8537399777339135
12.005079950520049 465.6108260321457 0.8561496782738092
12.010307505473465 468.69527237647077 0.8592481853814589
12.015535060426881 470.40313457070664 0.860778902889374
12.020762615380297 477.78560025644697 0.8671452428322027
12.025990170333714 484.8808402195196 0.8737358711419414
12.03121772528713 492.3688677332673 0.8804803280480874
12.036445280240546 504.46424069858045 0.890879445095989
12.041672835193962 519.6513530268666 0.9042945065759833
12.046900390147378 538.5520018264799 0.9204331880536407
12.052127945100795 569.639612080694 0.9467266396228368
12.05735550005421 610.7221063375632 0.9805020428487797
12.062583055007627 658.9390462790108 1.018801855916007
12.067810609961043 720.6054400586548 1.0656341687681248
12.07303816491446 788.8657222588404 1.1152638973502786
12.078265719867876 868.0612299646641 1.1702080012665945
12.083493274821292 956.2255575992365 1.2283528840267774
12.088720829774708 1038.9084096819947 1.2809238610109386
12.093948384728124 1108.4235279621457 1.323231818169164
12.09917593968154 1155.2602916807652 1.3511585828751862
12.104403494634957 1166.4859837624272 1.3583993047244682
12.109631049588373 1144.936316503742 1.3456163015066962
12.114858604541789 1099.578287871159 1.31904287193908
12.120086159495205 1037.6544370681015 1.2820977052939229
12.125313714448621 965.2522905395375 1.2363995444604512
12.130541269402038 894.3868932179834 1.1906610152247914
12.135768824355454 826.1678840295549 1.1447235234946969
12.14099637930887 762.700528376472 1.0997195848263535
12.146223934262286 713.3810778200132 1.0641764193110659
12.151451489215702 669.4909718930724 1.0310443415091974
12.156679044169119 631.2043979910845 1.0011533810590971
12.161906599122535 599.1594138843914 0.9760546012448374
12.167134154075951 567.7156571245066 0.9499291953183799
12.172361709029367 540.6588332775862 0.9272963601543791
12.177589263982783 519.740197276712 0.9102603240021347
12.1828168189362 501.8701973119137 0.8951270005990055
12.188044373889616 487.9685315612762 0.883505198494813
12.193271928843032 476.16000423865006 0.8731176507823861
12.198499483796448 465.51408238432003 0.8627322344559275
12.203727038749864 455.8726869522938 0.8541259060159846
12.20895459370328 449.33963858524896 0.8484279980934163
12.214182148656697 443.9045450670784 0.8440747888900594
12.219409703610113 437.4327829620759 0.8384133041582817
12.22463725856353 433.84043140819784 0.8346649467265346
12.229864813516945 430.39423320056903 0.8313897662413294
12.235092368470362 426.9633476846905 0.8282248481388643
12.240319923423778 425.3877024673978 0.8267663813119877
12.245547478377194 423.6967896390967 0.8254425204074782
12.25077503333061 423.2384894701136 0.8253858654227966
12.256002588284026 423.80179681074304 0.8265267922202688
12.261230143237443 426.37631403272667 0.8296750634827127
12.266457698190859 429.00819627395447 0.8326210079237526
12.271685253144275 429.03408437273697 0.8333010820925798
12.276912808097691 425.44439222626715 0.83017934880276
12.282140363051107 423.81461658280966 0.8288741139044055
12.287367918004524 417.1000625192301 0.8220549069755543
12.29259547295794 413.39723539077715 0.8186073215049405
12.297823027911356 410.0092929795412 0.8147057745490093
12.303050582864772 405.6236481067468 0.8096379307808073
12.308278137818188 411.8883101174216 0.8157014162637484
12.313505692771605 413.5527004363528 0.8208227502914535
12.31873324772502 416.6634564922955 0.8328661077845633
12.323960802678437 416.6203254190121 0.8377304615871137
12.329188357631853 415.295230136742 0.8403428704534108
12.33441591258527 414.68565911636756 0.843638069725727
12.339643467538686 412.78785882560373 0.8453025963933936
12.344871022492102 408.4554286711832 0.8442266887881071
12.350098577445518 406.18749723538434 0.8447365742593241
12.355326132398934 402.6966934610843 0.844146665265733
12.36055368735235 399.90759383290805 0.843364389558919
12.365781242305767 395.003443324457 0.8401562629820793
12.371008797259183 387.93614359453807 0.833359614556591
12.376236352212599 384.87935858328893 0.8314664778328824
12.381463907166015 381.1544751792204 0.829649247164593
12.386691462119432 383.4382157430997 0.8346003873455604
12.391919017072848 383.088861571067 0.8365691620180618
12.397146572026264 382.69026369254703 0.8382144255027587
12.40237412697968 379.63159496271436 0.8377274024877329
12.407601681933096 375.5344827058993 0.8357445385819604
12.412829236886513 373.287320718566 0.8357671551470748
12.418056791839929 372.04577298485077 0.836197504019559
12.423284346793345 368.8640113877274 0.833582469965909
12.428511901746761 366.8032654498463 0.8330784188595262
12.433739456700177 365.0384604261657 0.8318061241729581
12.438967011653594 368.14029895159524 0.8372186397156933
12.44419456660701 368.5486740523288 0.8384404950378828
12.449422121560426 369.94023634000735 0.840754315586796
12.454649676513842 365.24559010927163 0.8366982051319393
12.459877231467258 362.32472065422775 0.8343541914045671
12.465104786420675 360.5806204721017 0.8341048891655647
12.47033234137409 360.33303652496784 0.8353854692934388
12.475559896327507 360.03746241803987 0.8359171643663247
12.480787451280923 360.8606931855934 0.837953488301973
12.48601500623434 358.26341829256586 0.8366360408775355
12.491242561187756 358.16397463142454 0.8379914748447921
12.496470116141172 357.95806940276304 0.8395660211244722
12.501697671094588 357.47967573666534 0.8396851378924207
12.506925226048004 360.0402812598391 0.8427059745167532
12.51215278100142 357.8221674675288 0.8401922524456654
12.517380335954837 357.690406215359 0.8410189871557301
12.522607890908253 355.97893173792863 0.8406837661401836
12.527835445861669 355.77783158520083 0.843262431185908
12.533063000815085 358.59670922015914 0.8478868992968605
12.538290555768501 357.3557248206835 0.8473781601496205
12.543518110721918 357.4484138779573 0.8486752947203542
12.548745665675334 357.71483374060614 0.849561078103688
12.55397322062875 353.3720945336397 0.8460369769310127
12.559200775582166 353.1048892570585 0.847226605445219
12.564428330535582 351.9910070103708 0.8415890175643801
12.569655885488999 348.30780549337186 0.8303270819539886
12.574883440442415 350.2058701770513 0.8305972349253725
12.580110995395831 352.72442453425714 0.8296563785944301
12.585338550349247 350.5751124794509 0.8238415267307657
12.590566105302663 350.3747209270187 0.8202974496455908
12.59579366025608 348.52621966947095 0.8148108895878297
12.601021215209496 347.76209770177474 0.8126087197215183
12.606248770162912 349.34561098065774 0.8127225772015703
12.611476325116328 351.4553206748808 0.8136146622582794
12.616703880069744 351.1922265162639 0.8123127351100257
12.62193143502316 356.4099081831653 0.8175196732750785
12.627158989976577 359.1661869595757 0.8189498535222433
12.632386544929993 359.44177803577156 0.8179701788923674
12.63761409988341 362.84682531174565 0.8208143458242032
12.642841654836825 361.7234713519038 0.8185294050843724
12.648069209790242 364.32800922111693 0.8217741634161053
12.653296764743658 370.80128918804985 0.8281731887525136
12.658524319697074 377.0345316185134 0.8347709288891039
12.66375187465049 385.81874208199457 0.844295887609825
12.668979429603906 392.701086038642 0.8496350849306769
12.674206984557323 398.9334073411687 0.8546683331287456
12.679434539510739 409.27101966907424 0.864682140018475
12.684662094464155 418.28870553750795 0.8727912957948917
12.689889649417571 424.2009922463628 0.8791732019132099
12.695117204370987 427.73006129250456 0.8815633256796216
12.700344759324404 427.2755809435848 0.8808607207583549
12.70557231427782 427.474349185515 0.8808074106777665
12.710799869231236 427.12570541587843 0.8797361815745035
12.716027424184652 427.732596742126 0.8804614260760633
12.721254979138068 424.995849873516 0.8770385350247232
12.726482534091485 422.800839028989 0.8745309039275677
12.7317100890449 425.1901084811957 0.8770660783462582
12.736937643998317 433.21198622140327 0.8847859268549393
12.742165198951733 445.46971155748685 0.8962198817249292
12.74739275390515 466.0932501918993 0.9156573950143242
12.752620308858566 488.5968604701414 0.9372010936489421
12.757847863811982 514.0286555660092 0.9606443550861425
12.763075418765398 528.2178822517075 0.9737115169780128
12.768302973718814 534.5309777279928 0.9787125409900858
12.77353052867223 531.8803704433265 0.9758574701798944
12.778758083625647 525.3033381722597 0.9694193441145191
12.783985638579063 517.9384661193546 0.9618044465244275
12.789213193532479 513.5069414908924 0.957231644071652
12.794440748485895 514.3539450642885 0.957622156215371
12.799668303439312 522.2140646587765 0.964185980912337
12.804895858392728 531.6469697640023 0.972804192298445
12.810123413346144 543.6735066528038 0.983484682928094
12.81535096829956 561.9296143163564 0.999191289502232
12.820578523252976 584.7635784068717 1.019372750916192
12.825806078206393 615.7148498489278 1.0458426011658077
12.831033633159809 653.2822060179896 1.0769406099949603
12.836261188113225 687.003180185019 1.1043612745888851
12.841488743066641 714.6936269159712 1.1260995419507345
12.846716298020057 729.9267966219676 1.1379607300570331
12.851943852973474 723.9528017965611 1.1332069555768551
12.85717140792689 694.4975768422697 1.1095556856733115
12.862398962880306 654.0126366698067 1.0763078270408346
12.867626517833722 604.1339864165179 1.0343246509573503
12.872854072787138 556.9957724521861 0.9926484161125737
12.878081627740555 518.5027928508385 0.9574952223457576
12.88330918269397 485.8049646369844 0.9270940391751331
12.888536737647387 465.8812488254024 0.907562772284323
12.893764292600803 449.31027847218263 0.8916513428271279
12.89899184755422 437.9439776885006 0.8807297624176287
12.904219402507636 431.59068156717916 0.8740922755644324
12.909446957461052 425.42824746296833 0.8673008258038879
12.914674512414468 417.88152200067697 0.8592313840311803
12.919902067367884 412.6614584394993 0.8534269092748178
12.9251296223213 407.31444355541134 0.8478129242010147
12.930357177274717 405.21707023321756 0.8450299107696987
12.935584732228133 403.71384154340893 0.8427846323549428
12.940812287181549 397.502276160563 0.8354814410237719
12.946039842134965 394.1018904493169 0.8315703082839974
12.951267397088381 389.83622036036115 0.8268400521418209
12.956494952041798 387.23923798395685 0.8244571081731235
12.961722506995214 386.9346997026766 0.8232628831561905
12.96695006194863 384.7610505803553 0.8209765512888555
12.972177616902046 379.68949600204184 0.8153810257074878
12.977405171855462 376.78793715638284 0.8119838982654163
12.982632726808879 373.4206869708545 0.8089334104761786
12.987860281762295 374.1061570728038 0.8092991904515087
12.993087836715711 374.41995367364956 0.8097274456550755
12.998315391669127 375.2180302647474 0.8109839167387277
13.003542946622543 373.10873129434185 0.8087097080906177
13.00877050157596 374.0336478042502 0.8100461966296041
13.013998056529376 372.0972569121204 0.8071263112338035
13.019225611482792 372.10864105630696 0.807775856806274
13.024453166436208 373.2264680998029 0.8095497401569114
13.029680721389624 372.89595815524126 0.8095097598505773
13.03490827634304 375.73748839562757 0.8135248310939986
13.040135831296457 377.21225519748936 0.8151720252270079
13.045363386249873 380.6984350889157 0.818950064230989
13.05059094120329 386.0558958205139 0.8238534246645998
13.055818496156705 388.5811890371697 0.8260670383201869
13.061046051110122 395.0065708889728 0.832712642436355
13.066273606063538 402.58459811822274 0.8406053026133331
13.071501161016954 412.8032071757679 0.8507636214731221
13.07672871597037 426.0327134573929 0.863918068130129
13.081956270923786 442.1867847433692 0.8794359747436731
13.087183825877203 459.5399191525805 0.8960922624558858
13.092411380830619 478.8760216289611 0.9137612279893227
13.097638935784035 503.84165661097757 0.93722567733573
13.102866490737451 523.5758881925551 0.955358390613347
13.108094045690867 543.0161247924472 0.9725238125145217
13.113321600644284 564.9843174694428 0.9922593670996743
13.1185491555977 581.8301609142425 1.006960514002504
13.123776710551116 601.2268110475292 1.0233513793281384
13.129004265504532 613.0853716173413 1.0338373253582716
13.134231820457948 621.5889933876442 1.0409832011877727
13.139459375411365 626.4344682751079 1.045166082724034
13.14468693036478 627.1943500401195 1.0458881304632548
13.149914485318197 623.8621250880931 1.0430542634819904
13.155142040271613 618.5198660836932 1.03883858091744
13.16036959522503 609.8498731324479 1.0318623432858463
13.165597150178446 598.7248070783826 1.0226413557019183
13.170824705131862 585.8742239600111 1.0121539843121132
13.176052260085278 567.5304993325826 0.9965410751882052
13.181279815038694 548.8432956776701 0.9801856187653416
13.18650736999211 529.8104524769584 0.9629749387313756
13.191734924945527 512.3870086925012 0.9471131478635196
13.196962479898943 499.4212093543387 0.9348293354310525
13.202190034852359 482.5721134307347 0.9192427559939588
13.207417589805775 469.2761692354111 0.9067926762613711
13.212645144759191 455.51397457985837 0.8935830392572475
13.217872699712608 441.31915801378034 0.8799120453440095
13.223100254666024 430.34281327013116 0.8689267085018816
13.22832780961944 419.1654795753058 0.8579162162337036
13.233555364572856 407.95313071289445 0.8475632869198282
13.238782919526273 395.98417260120993 0.8355333749044369
13.244010474479689 385.9051397232037 0.8258852254770093
13.249238029433105 379.47098959938864 0.8192528491176121
13.254465584386521 376.9647109562997 0.816330943513006
13.259693139339937 375.1158914146914 0.8141372834377049
13.264920694293354 371.39082365109977 0.8102015621234349
13.27014824924677 365.92052816308836 0.8039406991178673
13.275375804200186 360.59002109702357 0.7979999738140183
13.280603359153602 354.5099941131012 0.7911294285765157
13.285830914107018 350.10557093839424 0.7862614802304068
13.291058469060435 345.00749839420075 0.7809927279289076
13.29628602401385 344.2381171455085 0.7807460928534492
13.301513578967267 345.42068048296625 0.7828771614408214
13.306741133920683 345.813906905921 0.7842689653004077
13.3119686888741 341.9599286728822 0.7798550631085924
13.317196243827516 339.1082910830085 0.7761285653320497
13.322423798780932 337.869086568997 0.7751984710951499
13.327651353734348 339.07291374210405 0.7763183966078407
13.332878908687764 338.21101150929223 0.7759083644054326
13.33810646364118 337.2869439459543 0.7749222663190212
13.343334018594597 337.28899853616133 0.7745843363824687
13.348561573548013 336.7027935815396 0.7740349502717231
13.353789128501429 336.8239085098709 0.7744648536106378
13.359016683454845 332.15719013034425 0.7699689116446748
13.364244238408261 332.0690872949278 0.7700038022241141
13.369471793361678 337.29801530950385 0.7750436021923338
13.374699348315094 341.6868986276081 0.7787203394790139
13.37992690326851 347.9869642346084 0.7861123167860424
13.385154458221926 352.676052031977 0.7906052167561388
13.390382013175342 356.1978962144158 0.7941567283454246
13.395609568128759 359.55768801598987 0.7967753133465827
13.400837123082175 362.92464029447507 0.8001996107595812
13.406064678035591 365.13644314375387 0.8020203417607402
13.411292232989007 362.9266668025087 0.800384686954707
13.416519787942423 359.88702460068265 0.7977842022396273
13.42174734289584 354.9744557815483 0.7931060774627434
13.426974897849256 355.4292880470182 0.7940307647901215
13.432202452802672 354.0509561162504 0.7919991851322337
13.437430007756088 351.63671624804357 0.7895504135576171
13.442657562709504 347.3576551971334 0.78510031006391
13.44788511766292 341.53311335098374 0.7793937355796852
13.453112672616337 340.7500682342751 0.7800309194314057
13.458340227569753 340.9476957506321 0.7804871139356494
13.46356778252317 337.45331133462474 0.7775243068998882
13.468795337476585 328.3680973314241 0.767667456721159
13.474022892430002 321.8566433959126 0.7592130352223322
13.479250447383418 319.9634635090611 0.7569425051952736
13.484478002336834 322.4032496860231 0.7593702110433189
13.48970555729025 323.87662882345194 0.7607906279211657
13.494933112243666 319.3909772823548 0.7566161047242018
13.500160667197083 316.8143225481053 0.7544805503514214
13.505388222150499 314.7732659135194 0.7517905802141834
13.510615777103915 314.8249708153319 0.7518647072055239
13.515843332057331 317.690474131152 0.7542826350577044
13.521070887010747 319.66776788885153 0.7552757871368874
13.526298441964164 321.8884471839551 0.7582358364612638
13.53152599691758 325.2283272797798 0.7620573514893887
13.536753551870996 326.57544175081097 0.7630468272428246
13.541981106824412 326.5584633136496 0.7639296873066103
13.547208661777828 327.9131316045458 0.7648989734437626
13.552436216731245 327.4276298569122 0.7641700928558185
13.55766377168466 329.1279785173039 0.7657757666859054
13.562891326638077 328.3830106398841 0.7640940673445595
13.568118881591493 329.32992943829254 0.7657133402427092
13.57334643654491 328.07395779705917 0.7645479112891724
13.578573991498326 323.63136025062886 0.7599874222299421
13.583801546451742 321.41559338480135 0.7581441707095339
13.589029101405158 316.6828846514756 0.75260079067117
13.594256656358574 314.25602629775176 0.7492197329313082
13.59948421131199 311.5269453028619 0.7462437619826907
13.604711766265407 310.2916025945086 0.7451029082311075
13.609939321218823 305.2528535078219 0.7390229441079246
13.615166876172239 302.83346077248643 0.7359575689451623
13.620394431125655 301.724358485021 0.7351871364954949
13.625621986079071 300.1326256936872 0.7325513702325676
13.630849541032488 301.12111015656444 0.7335966964777382
13.636077095985904 303.53620397131436 0.7368909146357403
13.64130465093932 306.64040068494995 0.7414850522214749
13.646532205892736 307.2899945806089 0.7425800580992002
13.651759760846153 307.8791318632027 0.7430414236810152
13.656987315799569 309.8973421279267 0.7453428081616712
13.662214870752985 314.7793712117641 0.7518851222383273
13.667442425706401 320.04140672092063 0.7579765258643257
13.672669980659817 322.4540007264539 0.7606797116250967
13.677897535613234 324.2756152545236 0.7615815775425128
13.68312509056665 324.7376978363725 0.7612729801536386
13.688352645520066 324.8115207748738 0.7615222494204953
13.693580200473482 324.218066146818 0.76058493872156
13.698807755426898 323.25953430406804 0.7606342584110122
13.704035310380315 323.4285297927359 0.7628279550427256
13.70926286533373 319.6255854701708 0.7599511621570312
13.714490420287147 318.3145736090644 0.7592711621560111
13.719717975240563 315.46092282264476 0.7549456548957495
13.72494553019398 316.53603327236107 0.7561843805477417
13.730173085147396 314.73873465528237 0.7529027997032032
13.735400640100812 312.2190967525339 0.7473356839034186
13.740628195054228 313.0545310502 0.7471801433720247
13.745855750007644 315.16441330564186 0.7503025763821881
13.75108330496106 318.18371288577754 0.7534426081611769
13.756310859914477 316.60526789960176 0.7526847802526927
13.761538414867893 315.437006199958 0.7518861455228494
13.766765969821309 313.0419618064583 0.7483107875437909
13.771993524774725 314.7304584796159 0.7509456362936721
13.777221079728141 318.64347088599345 0.7555469604653826
13.782448634681558 321.5106718035528 0.7582267745355478
13.787676189634974 322.4041596726722 0.7590466625314035
13.79290374458839 325.7854040519981 0.7620503548094486
13.798131299541806 331.0097697956743 0.7681251427234732
13.803358854495222 336.80901726863533 0.7749147168164217
13.808586409448639 341.1359812782114 0.7795244319450388
13.813813964402055 346.6974413635223 0.7853364104136938
13.819041519355471 350.8906391978477 0.7904220553591088
13.824269074308887 356.1635136365072 0.7965951004852534
13.829496629262303 363.7222499913212 0.8051967993249443
13.83472418421572 371.18363629195966 0.8132643867602982
13.839951739169136 383.56192531505695 0.8244895889919365
13.845179294122552 392.13726770603955 0.8332882616931848
13.850406849075968 404.77310660888423 0.8458073569574553
13.855634404029384 416.591887429572 0.857463203494994
13.8608619589828 429.62812281687224 0.8707495918802921
13.866089513936217 443.0404319086729 0.8837367564467039
13.871317068889633 451.20564534131216 0.8919755006003602
13.87654462384305 455.19909170086896 0.896298932353364
13.881772178796465 449.3161787281347 0.890102736576361
13.886999733749882 445.6039512990605 0.887001156595231
13.892227288703298 440.7243225432661 0.8821465463654388
13.897454843656714 433.9489792306167 0.8756787810334942
13.90268239861013 428.6304352787313 0.8707093202012137
13.907909953563546 416.1544980181471 0.8583515132379343
13.913137508516963 405.1258050926991 0.8473843755319824
13.918365063470379 390.47986722599944 0.8325666572900645
13.923592618423795 379.58651597437364 0.820725138399012
13.928820173377211 370.6826352747368 0.8113448923195191
13.934047728330627 363.6655967542932 0.8044395202884833
13.939275283284044 358.4130636374497 0.7988810809900222
13.94450283823746 355.3356579134214 0.7970519582383172
13.949730393190876 350.02091785892475 0.7919963522555341
13.954957948144292 344.2428481666135 0.7846377324161723
13.960185503097708 340.4238377949096 0.7801658687875574
13.965413058051125 337.5899226719991 0.7764813060539117
13.97064061300454 334.05270321035607 0.7721243998797537
13.975868167957957 328.56872273103096 0.7655937040133242
13.981095722911373 323.8855326830383 0.7598642104915813
13.98632327786479 322.07333176317985 0.7577094241194209
13.991550832818206 320.1105768503065 0.7557649589654012
13.996778387771622 321.47108387666134 0.7576906714610993
14.002005942725038 323.35164300420007 0.7615319590589105
14.007233497678454 324.39551809906357 0.7633183967056472
14.01246105263187 324.7478406168251 0.7636570569878692
14.017688607585287 323.99713957428105 0.7624758526266521
14.022916162538703 324.5725131085613 0.762256922896636
14.028143717492119 326.21552313864083 0.7640026906735845
14.033371272445535 327.70041015177253 0.7664414297895144
14.038598827398951 332.51955872604015 0.7718453665783315
14.043826382352368 339.2512851038253 0.7786762559063204
14.049053937305784 343.5211163596147 0.7832350116080268
14.0542814922592 346.86181156057313 0.7866622486327711
14.059509047212616 350.6231217549612 0.7906429457810639
14.064736602166032 353.9563078823576 0.7936787753775305
14.069964157119449 356.6834843709442 0.7960932087928261
14.075191712072865 357.4387141359426 0.7973819843645842
14.080419267026281 355.93096136697176 0.7956133182584089
14.085646821979697 360.8822881301905 0.8008658433333221
14.090874376933114 360.6119548117491 0.8007998514492284
14.09610193188653 361.1245005501416 0.8028265023603803
14.101329486839946 360.9651264140574 0.8037439919051773
14.106557041793362 359.05625873938493 0.8021665510435078
14.111784596746778 358.10915018393115 0.8000407104934547
14.117012151700195 355.4447154303556 0.7965395446719638
14.12223970665361 352.9487966653528 0.793900697190433
14.127467261607027 348.6423503294186 0.7890128912898736
14.132694816560443 348.9786908679161 0.7894458866475281
14.13792237151386 348.7310181516008 0.7885177856007325
14.143149926467276 348.1242069660371 0.787196524367716
14.148377481420692 349.74395359629045 0.7894927244493377
14.153605036374108 347.9402728623118 0.7884566195969316
14.158832591327524 348.3280733417943 0.7887526817062455
14.16406014628094 347.0859508535088 0.7877228990571992
14.169287701234357 345.569077206219 0.7850145407788507
14.174515256187773 345.41560543684096 0.784805241101664
14.179742811141189 340.9666805436078 0.7793257988891292
14.184970366094605 340.5170534126343 0.7786027991927582
14.190197921048021 337.78318115584887 0.7762466356798368
14.195425476001438 336.57253350254575 0.7752499824328581
14.200653030954854 332.69260722841636 0.770295323964486
14.20588058590827 332.1932232271855 0.7686453698394554
14.211108140861686 332.5375717613642 0.7686493456844741
14.216335695815102 333.74595472726287 0.7693557489893083
14.221563250768519 336.5162956800806 0.7729215313389495
14.226790805721935 336.11708364835977 0.772524325647713
14.232018360675351 334.33968757888044 0.7707988581945674
14.237245915628767 335.8071613875023 0.7722978998878061
14.242473470582183 335.2027632065397 0.7701754447474608
14.2477010255356 338.09398125280137 0.7727743730270761
14.252928580489016 342.4550514675419 0.7779417408980961
14.258156135442432 346.70392174325104 0.7831209555397086
14.263383690395848 352.1290645540757 0.7884858574598373
14.268611245349264 361.03961703634974 0.7985853680470593
14.27383880030268 366.0208350097899 0.8028343729438059
14.279066355256097 371.3609206953653 0.8088475053088732
14.284293910209513 376.38600636110317 0.8134009391564412
14.28952146516293 384.4900500282854 0.8209240260309281
14.294749020116345 391.82542601277413 0.8289790155566396
14.299976575069762 397.738934125732 0.8344732393415044
14.305204130023178 403.09591646915675 0.840290640991759
14.310431684976594 406.17718986545043 0.8443048490327284
14.31565923993001 408.29552687929913 0.8458732707603059
14.320886794883426 407.8896423609534 0.8458875927647528
14.326114349836843 408.99030290468875 0.8468946173479067
14.331341904790259 407.42453945301503 0.844944757236135
14.336569459743675 410.0462926747349 0.848271315811685
14.341797014697091 405.208650577849 0.8433028515579117
14.347024569650507 404.52952278554017 0.8423878172464141
14.352252124603924 403.5249338834448 0.8409747897082009
14.35747967955734 402.26564214066906 0.8394900503194719
14.362707234510756 404.6548613550085 0.8422387384491622
14.367934789464172 404.93963295654834 0.8433259357554113
14.373162344417588 405.61721774170263 0.8442090146498613
14.378389899371005 404.88204157767154 0.8437579556341147
14.38361745432442 402.8670778099882 0.8412962165844468
14.388845009277837 397.11853010555916 0.8346360699009794
14.394072564231253 389.8841910788165 0.8272262204698332
14.39930011918467 386.95852296102134 0.824346543045189
14.404527674138086 383.0790794747134 0.8202834172356771
14.409755229091502 382.6237741188656 0.8197548510512427
14.414982784044918 380.26928746742965 0.8175755338990208
14.420210338998334 377.5192117171271 0.81495033597044
14.42543789395175 375.8657594341581 0.8136882421643561
14.430665448905167 373.69856908778564 0.8112385480743247
14.435893003858583 372.4110550192754 0.8099775525964102
14.441120558811999 374.66116828808526 0.8126593712121367
14.446348113765415 377.1974556133812 0.8149282638158026
14.451575668718831 378.6901019231766 0.8164423647502547
14.456803223672248 381.4974673631203 0.8183530020922416
14.462030778625664 393.2298485911483 0.8302786627405002
14.46725833357908 407.0912908728756 0.8443576430786
14.472485888532496 433.87049573532425 0.8716852469315711
14.477713443485912 461.8661268794543 0.8992822997817486
14.482940998439329 496.79055967324814 0.9326243508567996
14.488168553392745 527.8972801561775 0.9611985930576384
14.493396108346161 555.9794023089897 0.9863445928834068
14.498623663299577 562.5239539305752 0.9927037753392859
14.503851218252994 546.7957241942265 0.9786598208726394
14.50907877320641 512.8406170158062 0.9481521403438435
14.514306328159826 471.56845579557506 0.909035231775087
14.519533883113242 432.12474912591756 0.8705975605008947
14.524761438066658 399.59031132692706 0.8376561003176256
14.529988993020075 376.2723171661377 0.8145255173518896
14.53521654797349 361.7311918121253 0.7987769256179719
14.540444102926907 354.7681050429244 0.7915359674659198
14.545671657880323 346.7442704322216 0.7830318765603272
14.55089921283374 340.9954988135698 0.7763077738197295
14.556126767787156 336.32364423308104 0.7718545069104258
14.561354322740572 332.85839212871053 0.7680025485481511
14.566581877693988 332.2980854893743 0.7664712159253081
14.571809432647404 334.05904077286465 0.7674681055105727
14.57703698760082 334.1425336422604 0.7672407823257025
14.582264542554237 333.5842408707775 0.7657195187870272
14.587492097507653 332.68256135281655 0.7656961616418678
14.592719652461069 333.5651081183781 0.7673627784458488
14.597947207414485 332.4366224516901 0.7660152475957258
14.603174762367901 333.90860789811285 0.7679502732378
14.608402317321318 334.25341810266934 0.7679115106245847
14.613629872274734 332.23239404150024 0.7641611551784572
14.61885742722815 334.8589069890161 0.766444324764017
14.624084982181566 332.33146284763546 0.7633491093218933
14.629312537134982 333.07289668641766 0.763768359244679
14.634540092088399 336.98352672535356 0.7682273850185527
14.639767647041815 338.8994393577233 0.7707087860498869
14.644995201995231 335.87154607314454 0.7671979385893789
14.650222756948647 335.1744726159785 0.7651982684146795
14.655450311902063 330.23635818402147 0.7591780159500863
14.66067786685548 332.7558883693015 0.7622229751821912
14.665905421808896 333.27738767665437 0.7630367675635942
14.671132976762312 333.71315483159816 0.7640511451830304
14.676360531715728 332.9915626832946 0.7632211964714274
14.681588086669144 328.1613903206419 0.7579107104823615
14.68681564162256 328.37537054057924 0.7593652401147792
14.692043196575977 325.67498251696713 0.7558367947194147
14.697270751529393 322.7241825794406 0.7521440346698214
14.70249830648281 321.4922821134418 0.7509429212288995
14.707725861436225 320.7665158324742 0.7487499405929657
14.712953416389642 320.01164265185355 0.7476293249372158
14.718180971343058 321.7668530889958 0.7496865684466463
14.723408526296474 321.8822484943553 0.7499268560289053
14.72863608124989 324.5775032675201 0.753445938245943
14.733863636203306 325.10900368072424 0.754109423080967
14.739091191156723 325.1166375328697 0.7535849953235452
14.744318746110139 324.2158109981125 0.7536019457443128
14.749546301063555 328.12108227070865 0.7579959231714448
14.754773856016971 329.58701017161746 0.7600024940999461
14.760001410970387 330.2941888823466 0.7613679755725162
14.765228965923804 334.58722891456813 0.76571356546015
14.77045652087722 333.82053127911763 0.7646711845995466
14.775684075830636 334.9010394432652 0.7649451025597664
14.780911630784052 335.363882289297 0.7637624264701797
14.786139185737468 338.3343814011189 0.7676995189881178
14.791366740690885 342.9116182517003 0.7737930711418984
14.7965942956443 344.7603199625214 0.7760623456499691
14.801821850597717 349.6411781654351 0.7819317190167914
14.807049405551133 351.25130917828056 0.782901863997638
14.81227696050455 356.534791266822 0.788000840444314
14.817504515457966 363.6975569712138 0.7953316945646676
14.822732070411382 373.0817358253074 0.8046801958608317
14.827959625364798 382.5305959761049 0.8149657019308854
14.833187180318214 392.9665748546579 0.8260651361957875
14.83841473527163 401.6341682045166 0.8344074437371048
14.843642290225047 407.15325841209693 0.8401342656508857
14.848869845178463 415.08085562255724 0.8481993952431728
14.854097400131879 422.97367798030723 0.8562509682753068
14.859324955085295 428.12540792474346 0.8619051296861162
14.864552510038711 432.5324801610469 0.8658273355289524
14.869780064992128 432.73026800082494 0.8666418063571872
14.875007619945544 430.94164098428416 0.8648854328745681
14.88023517489896 424.67815538892256 0.8584505119607462
14.885462729852376 416.50018167974895 0.8508589718769956
14.890690284805792 404.5068298925733 0.8390794247105535
14.895917839759209 396.1093477117131 0.8305214923782579
14.901145394712625 392.1695019018233 0.8269150919525783
14.906372949666041 392.2495845148309 0.8264929396309834
14.911600504619457 387.9668198747659 0.8217961586761783
14.916828059572873 381.6493779773061 0.814588550858344
14.92205561452629 369.6834977811187 0.8014241265873839
14.927283169479706 360.065364152091 0.7913969376701263
14.932510724433122 357.92888070081153 0.7896139548420893
14.937738279386538 358.78497837895605 0.791408745725578
14.942965834339955 358.75194216451575 0.7920102180885394
14.94819338929337 359.7401587982876 0.7934802048212954
14.953420944246787 357.45878715381696 0.7905924154535292
14.958648499200203 356.8818411307376 0.7895269105240191
14.96387605415362 355.418985825639 0.7870972792134392
14.969103609107036 354.71381947012173 0.7860262934664343
14.974331164060452 359.3530972073488 0.7909679293312142
14.979558719013868 366.0171202904078 0.7981443300473694
14.984786273967284 368.37189703942965 0.800406858956735
14.9900138289207 369.3847572762326 0.8016608824611512
14.995241383874117 374.74415364808124 0.8077247147078223
15.000468938827533 383.11233442325255 0.8170278600572437
15.005696493780949 391.6359077603268 0.8256305977947286
15.010924048734365 396.5234838547729 0.8302959823034894
15.016151603687781 399.9955543311703 0.8337693742017772
15.021379158641198 399.69819368647507 0.8331731660022162
15.026606713594614 399.8320263009272 0.8331698645532373
15.03183426854803 402.54915868156485 0.8359232677928393
15.037061823501446 402.90742107108804 0.8369129928933292
15.042289378454862 398.7877649347308 0.8326389157854912
15.047516933408279 392.40990808505416 0.8264639297938
15.052744488361695 385.8625951047114 0.8191736368371142
15.057972043315111 379.9984218094818 0.8134339514313812
15.063199598268527 375.8100487214553 0.8093480934212702
15.068427153221943 369.09891146915567 0.8023871510030767
15.07365470817536 364.58655504513524 0.7982812055411479
15.078882263128776 361.22414255090115 0.7947186404656249
15.084109818082192 353.74398951774003 0.7862468618747661
15.089337373035608 352.5248066540605 0.7847138951427711
15.094564927989024 348.55812806636743 0.7795270867459055
15.09979248294244 343.05577131531027 0.7742000685706012
15.105020037895857 338.3382676178755 0.7696396501113544
15.110247592849273 330.1618378974082 0.7606596507689569
15.11547514780269 327.0124309937629 0.7583560510528461
15.120702702756105 329.8425356742932 0.7617132635153268
15.125930257709522 332.16349030539806 0.7641558256301981
15.131157812662938 332.556585329609 0.7638813182158053
15.136385367616354 329.96397208239455 0.7606928342328378
15.14161292256977 320.28850740735004 0.7503036459302386
15.146840477523186 316.4539671964273 0.7460364611395096
15.152068032476603 315.2988771639662 0.7442177157603326
15.157295587430019 313.4737790822497 0.7417899910335815
15.162523142383435 309.1111562515195 0.7360512910801571
15.167750697336851 303.76371090016886 0.7308359069847558
15.172978252290267 300.75637664640556 0.7275686321943817
15.178205807243684 302.3426011632251 0.7317480329351864
15.1834333621971 302.0834183636112 0.7315197729063649
15.188660917150516 300.0007818239487 0.7292883836484788
15.193888472103932 299.5540542076593 0.7288020622989836
15.199116027057348 297.80037676183554 0.7255825020579787
15.204343582010765 299.41711219337463 0.7273462912668803
15.20957113696418 301.28602706625287 0.7296610935021963
15.214798691917597 300.8448764160248 0.7285857456611174
15.220026246871013 302.1674526609115 0.7304907565237483
15.22525380182443 301.540768468928 0.7299406881260107
15.230481356777846 299.8412799856004 0.7282507100258934
15.235708911731262 296.9687798946695 0.7252431259879525
15.240936466684678 294.8995266980468 0.7227011840146443
15.246164021638094 294.02780106192427 0.7228944277978435
15.25139157659151 293.57503582261376 0.7215603704656601
15.256619131544927 291.96093103674724 0.7193457873042021
15.261846686498343 292.0313356728345 0.719963471999009
15.267074241451759 291.7976229944216 0.719248050745998
15.272301796405175 290.461533788356 0.7177239398727503
15.277529351358591 288.36233844606943 0.7152525896274133
15.282756906312008 285.88957888512743 0.7119098295887046
15.287984461265424 286.94116654771176 0.7134596315622689
15.29321201621884 287.92306411341974 0.7148351758927957
15.298439571172256 288.32790143780613 0.7148075630194103
15.303667126125672 287.42155122211824 0.7135780814600448
15.308894681079089 287.90352507573726 0.7144018071465587
15.314122236032505 289.7914846040422 0.7173545631058648
15.319349790985921 290.1764108368092 0.7181254109852936
15.324577345939337 293.787721437591 0.721685755853271
15.329804900892753 294.5129521173151 0.7221366855040672
15.33503245584617 297.5329562528664 0.7261047324842149
15.340260010799586 295.0571552525782 0.7232615656554129
15.345487565753002 294.4560210562727 0.7231440027966425
15.350715120706418 294.79721088833645 0.7229287508281413
15.355942675659835 294.9175693954618 0.7212089625810195
15.36117023061325 296.40450991913843 0.7223521108864316
15.366397785566667 299.696528352421 0.7253912142143129
15.371625340520083 303.5071907212628 0.7301594409280294
15.3768528954735 305.01098439314154 0.7329333500770963
15.382080450426916 309.22111302854404 0.7385783874532631
15.387308005380332 311.3101829592115 0.7418865498756034
15.392535560333748 312.06738345431194 0.7430773717794988
15.397763115287164 314.32698923656 0.7541658338196143
15.40299067024058 317.0966539259444 0.7647317821998881
15.408218225193997 318.5543776864158 0.7712255445553549
15.413445780147413 320.5811324001866 0.7770977790440865
15.418673335100829 321.13999780021913 0.7819818743725528
15.423900890054245 323.02161880534675 0.7866336536619934
15.429128445007661 326.5515336502795 0.7942084591472774
15.434355999961078 327.201895817422 0.7976374515512871
15.439583554914494 325.5742349247821 0.7986957400272249
15.44481110986791 320.91551568427104 0.7959361579817882
15.450038664821326 319.0324668076833 0.795113831567241
15.455266219774742 315.8234128911709 0.7932702483077525
15.460493774728159 313.10006806930267 0.7924095001130087
15.465721329681575 313.0224561637667 0.7953881485269048
15.470948884634991 313.0784489758104 0.7981767754608307
15.476176439588407 312.4780366303322 0.8003416360610212
15.481403994541823 310.9740513245741 0.8008660447725222
15.48663154949524 308.63758693763486 0.7998439453496662
15.491859104448656 308.3533139368905 0.8014945444855637
15.497086659402072 307.00381284004317 0.8009282425486264
15.502314214355488 304.9633491330347 0.7997523027592344
15.507541769308904 302.16030290527374 0.7982520194844958
15.51276932426232 297.5131626775208 0.7940383650302221
15.517996879215737 296.72219422020237 0.796384361345588
15.523224434169153 294.4955667622819 0.7945895953823077
15.52845198912257 296.4459450244178 0.7996810903577711
15.533679544075985 299.3263505573111 0.8038066723353321
15.538907099029402 303.24822812928005 0.8100835823743138
15.544134653982818 307.5783480476378 0.8180171087139545
15.549362208936234 309.25411223504926 0.8211294358517722
15.55458976388965 307.6649826605144 0.8220746956327496
15.559817318843066 306.45000485261494 0.8211638312251595
15.565044873796483 306.60404696863895 0.8226694221043089
15.570272428749899 312.28908301061796 0.8316235868507043
15.575499983703315 318.38579426411235 0.8408400863927623
15.580727538656731 321.2204048256947 0.8457543277885816
15.585955093610147 322.1621621660795 0.8482394317838068
15.591182648563564 321.2739545733176 0.8484552699653577
15.59641020351698 318.9928260999154 0.8466035541437921
15.601637758470396 320.42618748713573 0.8495479096962412
15.606865313423812 319.8462472281986 0.8493245348689172
15.612092868377228 320.08526126001203 0.8512881012301686
15.617320423330645 324.79211185702 0.8599735439927964
15.62254797828406 322.05425690331515 0.8593905017550604
15.627775533237477 322.10210710512325 0.8617720359107377
15.633003088190893 318.2003984138393 0.8580844250498747
15.63823064314431 314.9277624979188 0.85072272651694
15.643458198097726 309.80916088804526 0.831136264934105
15.648685753051142 309.06189908719864 0.8235877975899533
15.653913308004558 310.33909005041295 0.8208365506109788
15.659140862957974 310.86727924644987 0.8185121496496192
15.66436841791139 311.3459451739438 0.8158445874554388
15.669595972864807 310.95546446612036 0.8134557218123151
15.674823527818223 309.91339234547195 0.809754052267127
15.680051082771639 309.9508329696597 0.8072530101425598
15.685278637725055 309.60558486045204 0.8048653648962674
15.690506192678471 306.1508386797185 0.7988630492485231
15.695733747631888 303.8046624038373 0.7941888701421029
15.700961302585304 304.74137372903584 0.7943923327398767
15.70618885753872 305.97845529354316 0.7946313517277347
15.711416412492136 308.82330401069737 0.7973867008622464
15.716643967445552 310.90469276104676 0.7988493301018881
15.721871522398969 308.5421722923295 0.7944481355407829
15.727099077352385 308.9180154221671 0.792840559696361
15.732326632305801 309.018306095366 0.7925376519506045
15.737554187259217 308.7993002645013 0.7913216671681179
15.742781742212633 310.57286045142104 0.7937859599088611
15.74800929716605 316.2094148468389 0.8005585046739868
15.753236852119466 315.7030232381449 0.7988707686536698
15.758464407072882 315.64656974987724 0.7963605335044418
15.763691962026298 314.4053330231053 0.7939130971834959
15.768919516979715 315.283319537862 0.7941176062294395
15.77414707193313 318.43666770944134 0.797915738234129
15.779374626886547 323.3374011560635 0.8035959625468209
15.784602181839963 323.3360175229684 0.8023234076781349
15.78982973679338 323.61686692617826 0.8021901214444926
15.795057291746796 323.5076228560789 0.8010026148439824
15.800284846700212 323.76089838415436 0.8008939723073683
15.805512401653628 325.25534417026745 0.8018679178219075
15.810739956607044 327.35266160643926 0.8031357857925806
15.81596751156046 328.38365719062693 0.8039648206032578
15.821195066513877 327.3890337294475 0.8021674287196636
15.826422621467293 328.8280512868497 0.8026659891421045
15.831650176420709 328.14044034854237 0.8014765976472024
15.836877731374125 327.89487445463186 0.8011771146549496
15.842105286327541 323.89406920065744 0.7973729213119587
15.847332841280958 322.8835925885116 0.7962423280959924
15.852560396234374 320.1033702378727 0.7923130427298501
15.85778795118779 319.0064402529366 0.7903121340611916
15.863015506141206 315.2541809728593 0.7851236098222877
15.868243061094622 310.22358448222076 0.7788862317282508
15.873470616048039 304.88051268035923 0.772160148601618
15.878698171001455 304.73585374390353 0.7710907605143883
15.883925725954871 306.0801383250312 0.7723801754169681
15.889153280908287 306.6768392753747 0.7739472180336961
15.894380835861703 304.9378788279948 0.7717536693355622
15.89960839081512 302.19854253070946 0.767422244232794
15.904835945768536 302.31290497256055 0.7661645299248269
15.910063500721952 305.5365589107156 0.7689762690852455
15.915291055675368 304.790862232025 0.7676326598673201
15.920518610628784 303.47017784690354 0.7669343418687126
15.9257461655822 300.85327914846835 0.7628766517413467
15.930973720535617 300.66868520102287 0.7629608968408896
15.936201275489033 300.75319137429705 0.7626032536131455
15.94142883044245 303.51592200413353 0.764950545798504
15.946656385395865 305.21190638871445 0.7677044128717293
15.951883940349282 306.678402757604 0.7690023063108091
15.957111495302698 307.7302672429692 0.7698551449999145
15.962339050256114 305.58616908096167 0.7670823387430797
15.96756660520953 302.7711571301089 0.7626307975946961
15.972794160162946 299.177943055973 0.7585372181299505
15.978021715116363 298.372091286826 0.7580067546348825
15.983249270069779 296.89219663541996 0.7563775964903128
15.988476825023195 295.9951906136873 0.7561874607163492
15.993704379976611 291.29742789098606 0.7507725362047813
15.998931934930027 286.16241150280314 0.7432437805779933
16.004159489883442 284.7515010227453 0.7424724986805215
16.009387044836856 286.9581355790735 0.7443335636970886
16.01461459979027 288.2679386825798 0.7462716423248527
16.019842154743685 288.3534784068049 0.7459793411440134
16.0250697096971 287.0124535390453 0.7438702899517505
16.030297264650514 289.7943155723358 0.7477253616684112
16.03552481960393 291.2315015385368 0.7497272247393534
16.040752374557343 294.6643870412572 0.7548213394155927
16.045979929510757 297.0924150637143 0.7573533232130817
16.05120748446417 300.98113022971 0.7615024099662955
16.056435039417586 305.9483090090014 0.7669694471015895
16.061662594371 310.44916137399065 0.772060832891574
16.066890149324415 316.7464512348894 0.7791879026709588
16.07211770427783 320.2071570727401 0.7828422677226796
16.077345259231244 320.5610615576461 0.782570408443465
16.08257281418466 322.4041343542438 0.7836281143803693
16.087800369138073 321.8297000638819 0.7820609193984567
16.093027924091487 321.3607442070648 0.7819043832295534
16.0982554790449 319.8015008108996 0.7804824600034488
16.103483033998316 319.7076069826904 0.7813006290176816
16.10871058895173 321.3021223456799 0.7831902945620468
16.113938143905145 320.78787223230006 0.7826029574729036
16.11916569885856 318.53967650100964 0.7798809656020956
16.124393253811974 315.35760793888755 0.776220684511513
16.129620808765388 313.4036562589753 0.775010240447139
16.134848363718802 312.01946787538844 0.7735233526348257
16.140075918672217 308.0493723382821 0.7689453857726342
16.14530347362563 305.55332897398824 0.7663831942281336
16.150531028579046 303.3087966365597 0.7637365956105114
16.15575858353246 303.4521136489339 0.7641832694717913
16.160986138485875 304.94155722022543 0.7653769617776771
16.16621369343929 306.7601491915354 0.7657470823931425
16.171441248392703 303.865791881769 0.7624920227693962
16.176668803346118 304.8989270636087 0.7642225514715235
16.181896358299532 304.43200251620016 0.7642410118393537
16.187123913252947 305.3616101144106 0.7643379596544259
16.19235146820636 304.1793302259961 0.7616136922772186
16.197579023159776 301.0680605663946 0.7569171585095301
16.20280657811319 299.554386826354 0.7561291917956
16.208034133066604 297.415455157671 0.7545562665732812
16.21326168802002 294.06503898636026 0.7525818052060301
16.218489242973433 288.66822102677776 0.7456400848143022
16.223716797926848 285.88716322136526 0.7421975470415457
16.228944352880262 287.3107095707784 0.7429908332396639
16.234171907833677 287.5358117801374 0.7438823544673695
16.23939946278709 285.0303105718332 0.7404569702938071
16.244627017740505 281.44142568171355 0.7356623671089506
16.24985457269392 277.5591285399031 0.7296122876471743
16.255082127647334 279.67727760874595 0.7327213738786151
16.26030968260075 276.2943459687124 0.7278541504196809
16.265537237554163 277.460776773171 0.7306978221846685
16.270764792507578 277.7041795383345 0.7306435064972867
16.275992347460992 278.7678664608948 0.7333004449344981
16.281219902414406 277.2711986968373 0.7319058352993882
16.28644745736782 273.9639981864269 0.7274515667424208
16.291675012321235 274.2118691842563 0.72668110605414
16.29690256727465 276.6979050543141 0.7275503556589568
16.302130122228064 278.9352751033748 0.7307205201929882
16.30735767718148 281.8049951873432 0.7340481944193921
16.312585232134893 284.8647026222721 0.7373064730774321
16.317812787088307 288.11263890334345 0.7419461585836414
16.323040342041722 287.4699886575944 0.7409080821954612
16.328267896995136 287.15341666327515 0.7401072843204193
16.33349545194855 283.3370052557213 0.7339350295886875
16.338723006901965 283.7562927492006 0.7334287208560483
16.34395056185538 285.6920039070046 0.7340065649565244
16.349178116808794 290.1545469686929 0.7401384877698183
16.35440567176221 293.5138721340583 0.7429482501640603
16.359633226715623 301.3988962154106 0.7532674767395336
16.364860781669037 312.7052817688834 0.7670084034090057
16.37008833662245 328.8507157202388 0.7846628747385638
16.375315891575866 343.19508164515713 0.8003623978070018
16.38054344652928 354.46444046313565 0.8128224810460399
16.385771001482695 360.86585995957853 0.8195713172105088
16.39099855643611 362.4172630229796 0.8212239133464687
16.396226111389524 357.19891924180035 0.8142143716153153
16.401453666342938 352.69813104102565 0.8084974671973342
16.406681221296353 347.8503246046122 0.8037293250695412
16.411908776249767 341.99462433238267 0.796999260523025
16.41713633120318 340.60166863431897 0.7959357671623111
16.422363886156596 342.2397494481934 0.7978415580802505
16.42759144111001 344.6035092362984 0.799685058849765
16.432818996063425 351.2299554455985 0.8079012883174181
16.43804655101684 355.52778345278205 0.8117727948273499
16.443274105970254 358.2856756143146 0.8141197903599021
16.448501660923668 361.06196470952153 0.8168300515332829
16.453729215877082 366.56043913067475 0.8216467548930608
16.458956770830497 374.51120361076994 0.8301683543584674
16.46418432578391 379.2508551088521 0.8350463075625038
16.469411880737326 381.8572459898883 0.8374808747917538
16.47463943569074 378.3280940155798 0.8341625937931131
16.479866990644155 366.6285443107881 0.8212684032619125
16.48509454559757 354.10389387938784 0.8074569392664207
16.490322100550983 341.96845836035834 0.7943450791648391
16.495549655504398 333.0609363485917 0.7840539913057952
16.500777210457812 323.2627559740638 0.7736428630850429
16.506004765411227 319.01881732669545 0.7685819168856128
16.51123232036464 311.22143445223924 0.7588184302376217
16.516459875318056 305.1890385078645 0.752431779527755
16.52168743027147 300.1950067805486 0.7463614881885109
16.526914985224884 296.620988660208 0.7421776719481975
16.5321425401783 296.9836435523591 0.7422657969152958
16.537370095131713 296.49583076039636 0.7404997229200346
16.542597650085128 296.5850016647142 0.7413447941301369
16.547825205038542 297.11842049926156 0.7428518975869687
16.553052759991957 299.8696164150797 0.7456340879252653
16.55828031494537 298.63732897232524 0.744010780255324
16.563507869898785 297.0333108161137 0.7409741341636367
16.5687354248522 294.32385277868735 0.7378276316316877
16.573962979805614 291.0442042210102 0.7348003020781814
16.57919053475903 289.4825403190399 0.7340276317092552
16.584418089712443 285.0646687400757 0.7299316012823895
16.589645644665858 280.3217260485327 0.7249720400046026
16.594873199619272 276.0122418084291 0.7181501368987955
16.600100754572686 272.34619787213074 0.7132597564693153
16.6053283095261 270.6091371890869 0.7102649625607613
16.610555864479515 269.1798256469855 0.7082197244831832
16.61578341943293 269.50353757716886 0.7097040536794603
16.621010974386344 265.34738337961966 0.7038157755577837
16.62623852933976 264.0813329453073 0.7019444000894739
16.631466084293173 262.45976206622277 0.7004643463449677
16.636693639246587 261.79250510116225 0.6987807375231615
16.641921194200002 263.7178809307728 0.7021479812279245
16.647148749153416 263.37917081176295 0.7013733653363167
16.65237630410683 262.65368277703936 0.6998779512467346
16.657603859060245 261.04789078143295 0.6977246566569645
16.66283141401366 259.6676725599014 0.6957139467328666
16.668058968967074 255.9363523286919 0.6918882537703042
16.67328652392049 252.8807903499283 0.6880655634155936
16.678514078873903 250.79648318415315 0.6854972224231141
16.683741633827317 251.4521822820713 0.6863291901308265
16.68896918878073 252.16155253310373 0.6858823322677235
16.694196743734146 250.69226229669192 0.6830712017115863
16.69942429868756 248.5935804403747 0.6807107388244557
16.704651853640975 248.71937918021231 0.6811412422778143
16.70987940859439 249.5112609376624 0.6825064121100612
16.715106963547804 248.0168506622663 0.6804857405712528
16.720334518501218 247.55349985471258 0.6817011085841151
16.725562073454633 243.74172472238638 0.6766397258291917
16.730789628408047 246.13995908874531 0.6799599849538586
16.73601718336146 247.73453973143398 0.6807034642811017
16.741244738314876 247.77534949495904 0.6792748211860549
16.74647229326829 243.15784079834577 0.6712107958679462
16.751699848221705 242.21670598226476 0.6694662805882865
16.75692740317512 240.38128851813522 0.6677002863828863
16.762154958128534 242.2411457397557 0.6700913012609098
16.767382513081948 240.49385887939744 0.667303384682369
16.772610068035362 239.84441649777992 0.666304219292831
16.777837622988777 239.19529905185232 0.6658287888743746
16.78306517794219 239.8490798770693 0.6674174365884477
16.788292732895606 239.63715687629272 0.6675316050261724
16.79352028784902 241.3005401721062 0.6715946029130143
16.798747842802435 240.50468066913706 0.668171060268842
16.80397539775585 241.30623168861229 0.6695536911153822
16.809202952709263 238.64561697733777 0.6644182376410604
16.814430507662678 233.2995914845247 0.6555189696978926
16.819658062616092 230.8201343706376 0.6523478043929765
16.824885617569507 229.1020779462881 0.650838495718341
16.83011317252292 231.0018870063382 0.6554110973376106
16.835340727476336 236.70606407662066 0.6648608467766691
16.84056828242975 237.4465807184085 0.666095022872694
16.845795837383164 236.340448505824 0.6635240569666957
16.85102339233658 234.62844933063607 0.660812085879085
16.856250947289993 235.69156687835778 0.6625577826206743
16.861478502243408 235.83014664888748 0.6642361835831445
16.866706057196822 236.58869859892582 0.6661969788091769
16.871933612150237 235.61498015342923 0.6649877826621046
16.87716116710365 236.48035391019232 0.666219856937161
16.882388722057065 234.00788979868224 0.6633213326521998
16.88761627701048 231.18680089045648 0.6590659868269971
16.892843831963894 231.64634742049162 0.6574550705578385
16.89807138691731 231.82471418084683 0.6574414751050225
16.903298941870723 231.33253929142685 0.6568141243747214
16.908526496824138 231.90080277182622 0.656313376272005
16.913754051777552 234.01071357095748 0.6596968984578215
16.918981606730966 234.17438341951132 0.6589221249303191
16.92420916168438 234.35788774634068 0.6594682151663397
16.929436716637795 233.08553950695386 0.6600770707455131
16.93466427159121 231.7732637444842 0.6589604129747305
16.939891826544624 230.4925797148046 0.6573587102643453
16.94511938149804 229.27297423101018 0.6537478003848177
16.950346936451453 229.47279239858835 0.6541513212676092
16.955574491404867 230.9157429515427 0.6566134442843125
16.960802046358282 232.5598822282798 0.6599997754500556
16.966029601311696 233.57970281885858 0.6596640821552865
16.97125715626511 234.13129319010045 0.6593842264946428
16.976484711218525 235.22747960838979 0.6615662449775214
16.98171226617194 234.64724620292355 0.6621919829806109
16.986939821125354 231.47709568159706 0.6599418856082824
16.99216737607877 229.17249714165453 0.6550754157521653
16.997394931032183 228.61033608599365 0.6537745018787796
17.002622485985597 229.12503531575072 0.6530054171022471
17.00785004093901 231.14080025571826 0.6554968313428329
17.013077595892426 232.02771831654272 0.655222059309363
17.01830515084584 232.3260240154757 0.6551160142537888
17.023532705799255 232.62981322487403 0.655256165799417
17.02876026075267 230.72767916563834 0.6534730884412269
17.033987815706084 231.3057381758529 0.65523022845487
17.039215370659498 230.35507259647255 0.6533720607473738
17.044442925612913 230.9885397653551 0.6544702240627052
17.049670480566327 232.89425492853823 0.6575176536157766
17.05489803551974 236.53663383967296 0.6634070406362728
17.060125590473156 240.20628699187557 0.667843648963809
17.06535314542657 241.87277610465532 0.6689533378183128
17.070580700379985 243.39460489621243 0.6705098882090016
17.0758082553334 242.9020330099525 0.6694745956172944
17.081035810286814 243.8082374088576 0.6699989446092349
17.086263365240228 248.44353080856908 0.6762641688271466
17.091490920193642 248.36877662487902 0.6757969947877747
17.096718475147057 246.1050684686437 0.67376449549269
17.10194603010047 244.11905611664068 0.6703171064898749
17.107173585053886 242.50937201587783 0.6681106125157626
17.1124011400073 242.48240730189093 0.6678550441450363
17.117628694960715 245.08894755637124 0.6715507137392638
17.12285624991413 245.7742733498744 0.6728506771240309
17.128083804867543 247.1422303281772 0.6756503497312594
17.133311359820958 247.81083567951018 0.6757823544177364
17.138538914774372 245.87834090931196 0.6743331810020092
17.143766469727787 243.36123778594987 0.6699986780674074
17.1489940246812 242.32548714113346 0.6683324444548959
17.154221579634616 240.13750924631822 0.664294294823267
17.15944913458803 239.19156695650608 0.66225298957136
17.164676689541444 241.33814359096533 0.6660380698622694
17.16990424449486 243.0251639589812 0.6680194659325267
17.175131799448273 246.76033864671746 0.6723187061708414
17.180359354401688 244.71322355884882 0.6691290069179398
17.185586909355102 244.0870925488061 0.6683853173602744
17.190814464308517 244.44164724698263 0.669761289995993
17.19604201926193 247.93095702919774 0.674941019920056
17.201269574215345 249.8216575851068 0.6770343125299287
17.20649712916876 248.80859500852426 0.6758773436233845
17.211724684122174 248.7464134055039 0.6763354588003485
17.21695223907559 249.8017051766723 0.6773368485935708
17.222179794029003 249.78653577110066 0.676741927599888
17.227407348982418 248.17446406238216 0.6733197232655249
17.232634903935832 248.0015264693391 0.6713943621683165
17.237862458889246 247.6799706781341 0.671006459280927
17.24309001384266 247.80740819582724 0.6721094951449368
17.248317568796075 247.95543301501357 0.6735595027051543
17.25354512374949 248.2866368928558 0.6742152415865478
17.258772678702904 247.82272130405042 0.6737508199474667
17.26400023365632 246.88669871060245 0.6716998120641461
17.269227788609733 245.92978701841156 0.6704508761003756
17.274455343563147 243.38462819896375 0.6680063703222411
17.279682898516562 244.0168168991655 0.6694727510976051
17.284910453469976 244.88599004501037 0.6703795134386895
17.29013800842339 248.39974021287236 0.6748413864400788
17.295365563376805 250.00029869035947 0.6774368650106006
17.30059311833022 252.2767701302729 0.6811637517628624
17.305820673283634 252.2605124260509 0.6816217985781797
17.31104822823705 251.9903133161656 0.6805355567966406
17.316275783190463 251.61381163515526 0.6797404184990777
17.321503338143877 252.84636333520078 0.6816887447961145
17.32673089309729 256.08152054492166 0.6860219126338618
17.331958448050706 255.45807532971 0.6843966237458137
17.33718600300412 254.8939172947358 0.6817509776134799
17.342413557957535 256.0741308733754 0.6831272929207513
17.34764111291095 257.38061501778037 0.6846811003995598
17.352868667864364 259.25385049164566 0.6883075541916215
17.358096222817778 263.52372553746176 0.6945523691711932
17.363323777771193 268.97033033876437 0.700779511813184
17.368551332724607 269.7040046345884 0.7003018525112312
17.37377888767802 267.5279193105809 0.6967165999282139
17.379006442631436 270.3784663120766 0.700689181496122
17.38423399758485 271.62416451873884 0.7027009587630143
17.389461552538265 272.6015247823465 0.7042985547291849
17.39468910749168 274.7748999046353 0.7063438422658689
17.399916662445094 278.7239946190417 0.7099887060417863
17.405144217398508 286.30222480748444 0.7187574437261465
17.410371772351922 288.1787078984676 0.7209623907160013
17.415599327305337 290.99398239064914 0.7235671129811307
17.42082688225875 293.33473859360043 0.7264453133212322
17.426054437212166 297.8327334135063 0.7315538973961612
17.43128199216558 300.59744781073516 0.7345488337843441
17.436509547118995 300.3556621345587 0.7349791351500783
17.44173710207241 302.882514643572 0.7375488932026156
17.446964657025823 302.2285958643878 0.7370513123075099
17.452192211979238 300.57851415385613 0.7345901100792984
17.457419766932652 298.7875757655537 0.7325586553751374
17.462647321886067 298.4928463027255 0.7315427506252324
17.46787487683948 300.22929637917946 0.7341167100431834
17.473102431792896 301.00795655625217 0.7353911432011399
17.47832998674631 298.26665214432535 0.7327876873531848
17.483557541699724 296.7440215869669 0.7312227229651147
17.48878509665314 296.30604557753617 0.7296447369122945
17.494012651606553 298.84877137517594 0.7328525662937387
17.499240206559968 299.7239024656905 0.7332374504398634
17.504467761513382 300.6566999304502 0.7347631595142214
17.509695316466797 301.1892686633557 0.7352445619501007
17.51492287142021 297.48806525491307 0.7299287707845713
17.520150426373625 294.69820092642385 0.726938341911671
17.52537798132704 295.81463481170925 0.7281975990011205
17.530605536280454 296.12739001617155 0.7287804783028559
17.53583309123387 295.4576044683549 0.7280518372786786
17.541060646187283 291.8197533902291 0.722409738863949
17.546288201140698 287.42565701034437 0.7178610138502856
17.551515756094112 287.6319302020593 0.7183042407926855
17.556743311047526 289.3064160544312 0.7210814504860996
17.56197086600094 291.27401735001064 0.7232297127055581
17.567198420954355 292.5782008071011 0.724874137025633
17.57242597590777 294.0354377698944 0.7273677596116009
17.577653530861184 293.68348217721604 0.7269896574016882
17.5828810858146 289.25271834889776 0.7215433549413409
17.588108640768013 287.7330502561206 0.7190409344328165
17.593336195721427 284.83267190992416 0.7151075211369978
17.598563750674842 287.8504346319037 0.7191211293844054
17.603791305628256 287.30415898295837 0.7181824468889445
17.60901886058167 285.67099211022213 0.7163693808933881
17.614246415535085 284.36677219452713 0.7150034979454033
17.6194739704885 283.0574552837998 0.7135825984111189
17.624701525441914 282.2780558792794 0.7129538335294654
17.62992908039533 284.37123159655346 0.7162867904958478
17.635156635348743 285.3939464337839 0.7175001792322022
17.640384190302157 285.8819656534893 0.7175627613700348
17.64561174525557 284.8671939987882 0.716366315358601
17.650839300208986 284.01063345211793 0.7140280364240332
17.6560668551624 283.1829016262377 0.712839880823596
17.661294410115815 283.325225477177 0.7124412166773629
17.66652196506923 285.3583885531697 0.7154241642662681
17.671749520022644 286.8806234847598 0.7174383501147021
17.676977074976058 290.80016108068446 0.7222922376143975
17.682204629929473 291.1946794959016 0.7229829042823263
17.687432184882887 293.47942574756127 0.7260124129801905
17.6926597398363 291.7971672485258 0.72378834027156
17.697887294789716 292.35754116258977 0.7235061587458297
17.70311484974313 290.4427328856158 0.7209860753796864
17.708342404696545 289.0779782281675 0.7191519467463113
17.71356995964996 291.5462108741069 0.722114374224947
17.718797514603374 294.90544297389533 0.7261264804856054
17.724025069556788 299.6396641946293 0.731326310515064
17.729252624510202 305.35024803297193 0.737935512606224
17.734480179463617 304.6275939859949 0.7373810573998846
17.73970773441703 302.363287102549 0.7357680121228162
17.744935289370446 297.2033649888362 0.7306974697537032
17.75016284432386 293.4409759011269 0.7263393719540961
17.755390399277275 291.46742941261357 0.7235225058738288
17.76061795423069 289.3077366306265 0.72067525653849
17.765845509184103 288.71926102614935 0.7192655147027304
17.771073064137518 287.15226070540825 0.7179470272559219
17.776300619090932 283.5373704771782 0.7132832764808973
17.781528174044347 280.07076650702584 0.7094960941784966
17.78675572899776 277.6493712289932 0.7069732801013696
17.791983283951176 274.733172437875 0.7034270378585347
17.79721083890459 272.86993415500206 0.7013302355383544
17.802438393858004 272.3051032790944 0.7006308761252301
17.80766594881142 272.10086871995645 0.7009280971245521
17.812893503764833 272.73008204838635 0.7025700123845492
17.818121058718248 267.4507190983021 0.6956020798934515
17.823348613671662 262.3935061920073 0.6883986694679133
17.828576168625077 261.32362427425664 0.6871747087439637
17.83380372357849 261.0434766235686 0.6875472595576793
17.839031278531905 263.354590988472 0.6911936726434393
17.84425883348532 262.76124639820927 0.6908312686617724
17.849486388438734 263.10403124554597 0.6909414996255286
17.85471394339215 261.18965237638116 0.6880520277695767
17.859941498345563 259.8628137620802 0.6857013702736862
17.865169053298978 259.5215963407372 0.6849412574366363
17.870396608252392 260.73421896763443 0.686478578346239
17.875624163205806 263.3689669605258 0.6898709673427161
17.88085171815922 265.3281596120375 0.6939989490740862
17.886079273112635 266.6403917119455 0.6964761625729954
17.89130682806605 269.5978122678611 0.698858545742318
17.896534383019464 269.42188331525136 0.6968057036754916
17.90176193797288 271.36414246337944 0.6978722876423066
17.906989492926293 271.7240054080464 0.6976199090443581
17.912217047879707 276.395023057681 0.7038219465512024
17.917444602833122 279.2015355964499 0.7075141884512832
17.922672157786536 280.87355778553246 0.7101733579486219
17.92789971273995 281.7801952339794 0.7122768977724575
17.933127267693365 283.15482076516065 0.7128550464794379
17.93835482264678 285.14946624880434 0.7155642442665133
17.943582377600194 288.66718410741385 0.7193020812291465
17.94880993255361 294.6611825330476 0.727206319084413
17.954037487507023 299.3838514377235 0.7322731895750799
17.959265042460437 303.1975580169779 0.7364193156815032
17.96449259741385 303.81085737200596 0.7373344953778594
17.969720152367266 304.00072917400433 0.7377512115294448
17.97494770732068 306.65329043725893 0.7404870057192336
17.980175262274095 310.1531991065352 0.7444226502242987
17.98540281722751 313.3403895911128 0.7471635432796454
17.990630372180924 310.58740422199855 0.7438028705634792
17.995857927134338 308.8527030458799 0.7413100651050332
18.001085482087753 308.5756457391418 0.7406042198467739
18.006313037041167 308.4069109007667 0.7405927315301717
18.01154059199458 308.7437998848475 0.7418218602283093
18.016768146947996 305.67227298549136 0.7384434598359543
18.02199570190141 303.935176020111 0.7378937653981537
18.027223256854825 302.23553318120565 0.7358535901482307
18.03245081180824 299.2022744075511 0.7328562318415487
18.037678366761654 296.693012984851 0.7298391061074607
18.042905921715068 294.66472201443344 0.7271482321688817
18.048133476668482 291.68871872726413 0.723847926944133
18.053361031621897 292.12952198701413 0.723727457542771
18.05858858657531 291.08915777462437 0.7214360942068757
18.063816141528726 291.89719405566206 0.7228910289265654
18.06904369648214 287.6268783567085 0.7171294323522588
18.074271251435555 288.0272953240087 0.7177624674125606
18.07949880638897 289.45368002738866 0.7202298714022751
18.084726361342383 295.65981491414846 0.727001671670169
18.089953916295798 299.0434208675748 0.7317575214566809
18.095181471249212 305.2081966134763 0.738253577782661
18.100409026202627 313.916765258326 0.7481382446255033
18.10563658115604 322.5038985974273 0.7578133312043512
18.110864136109456 330.40028896285804 0.7656643019659714
18.11609169106287 343.72885060479075 0.7813438885275129
18.121319246016284 360.5641807829952 0.800319445261105
18.1265468009697 387.3070734960341 0.8289244480579412
18.131774355923113 415.2012773107837 0.8581651414097312
18.137001910876528 448.64233247508054 0.8911374460297126
18.142229465829942 481.2392132805049 0.9227694622208296
18.147457020783357 511.35811679046117 0.9512650413732744
18.15268457573677 528.7675115539724 0.9669821664868066
18.157912130690185 527.5156802129284 0.966313013960568
18.1631396856436 507.89012254529024 0.9482097733475078
18.168367240597014 479.6086218519708 0.9211141066910169
18.17359479555043 449.0145754562728 0.8917548623317094
18.178822350503843 423.4115445653404 0.8655343432235241
18.184049905457258 401.21153726773673 0.8427521973512357
18.189277460410672 389.0603569077022 0.8299055396061848
18.194505015364086 385.3253894228472 0.826373828055605
18.1997325703175 382.2222050898065 0.8233697750256547
18.204960125270915 380.3739142725185 0.8212112096293905
18.21018768022433 380.6337985998384 0.8207350582629984
18.215415235177744 383.8474251049127 0.8239560433610109
18.22064279013116 390.87125791093774 0.8313216119296309
18.225870345084573 398.0408810043677 0.8389577326989027
18.231097900037987 402.2384909530587 0.8433881517988273
18.236325454991402 408.1202873997618 0.8493870778391239
18.241553009944816 409.0457247458892 0.8505665922512277
18.24678056489823 407.7754622195419 0.8489459025253043
18.252008119851645 402.4774458742203 0.8437452935206503
18.25723567480506 396.8016300314208 0.8379145323611351
18.262463229758474 390.5922855159717 0.8313711537801971
18.26769078471189 383.5305513363246 0.8238631513438931
18.272918339665303 376.8454433813201 0.8162723306486143
18.278145894618717 370.25595147476275 0.8091063002170623
18.28337344957213 364.88958643213357 0.8035551254594743
18.288601004525546 363.5077074257743 0.8020220059306529
18.29382855947896 359.1754878645606 0.7975895786390248
18.299056114432375 353.9868126315622 0.7915504316372856
18.30428366938579 345.78144563554065 0.7827260767813852
18.309511224339204 341.3040789582368 0.777436461930812
18.314738779292618 336.13255881101736 0.7719817502129764
18.319966334246033 331.7142133393746 0.7673220949369391
18.325193889199447 324.00977836279867 0.7579739401810662
18.33042144415286 318.17604681083304 0.7514763285889287
18.335648999106276 314.08897027891044 0.7469198235835887
18.34087655405969 309.2972788248929 0.7426952813791099
18.346104109013105 305.93108256150134 0.7391992549615222
18.35133166396652 306.01461734552964 0.7395512931409172
18.356559218919934 304.2183069617249 0.7365668833397937
18.361786773873348 302.33001150216694 0.7339613386562233
18.367014328826762 299.49846486017805 0.729854889915024
18.372241883780177 295.05296964364953 0.7254889724078478
18.37746943873359 296.75790359957045 0.7276350398370482
18.382696993687006 297.23515136650695 0.7278480222977073
18.38792454864042 303.879784727954 0.7383153233024893
18.393152103593835 311.2720505290664 0.7589100428167583
18.39837965854725 318.7082351596618 0.7746647917760724
18.403607213500663 331.6669038740337 0.7952544266706009
18.408834768454078 350.0889638274485 0.8204780189276992
18.414062323407492 379.5538349439197 0.8588884474049897
18.419289878360907 414.15075510887647 0.9016302528695764
18.42451743331432 448.6903720723095 0.9417051397558783
18.429744988267736 475.8665844430684 0.9741654166404468
18.43497254322115 490.04432759189314 0.9917973763305367
18.440200098174564 493.74969716356986 0.9994479600806206
18.44542765312798 484.5256363179497 0.9943624210110638
18.450655208081393 470.49707324259646 0.9830482128287702
18.455882763034808 451.416702535294 0.9666302419909276
18.461110317988222 434.88244896743413 0.9521614681928022
18.466337872941637 417.90446994393903 0.9357583999945088
18.47156542789505 406.1265873939847 0.92585193085637
18.476792982848465 392.26088897838076 0.9121400949287642
18.48202053780188 386.18108834913556 0.9084803953601479
18.487248092755294 381.89332528897296 0.9063720879100315
18.49247564770871 379.38981905026196 0.9054107531149643
18.497703202662123 374.69030749606685 0.9027944077027211
18.502930757615538 369.09366840876834 0.8976655179201648
18.508158312568952 362.7727284383912 0.8925355710206619
18.513385867522366 356.3849432072486 0.8873938575145632
18.51861342247578 353.66649178262986 0.8861119987481386
18.523840977429195 351.5578158143193 0.8870603823160702
18.52906853238261 351.86729133189897 0.8892632428199801
18.534296087336024 351.1305493322718 0.8900600447972123
18.53952364228944 349.9547610281102 0.8905211252862196
18.544751197242853 347.50046463093474 0.8891426955027731
18.549978752196267 350.9239197771869 0.8961660853903759
18.555206307149682 352.2712070517813 0.8997375616989004
18.560433862103096 356.5441939175 0.9067480571652532
18.56566141705651 358.9068015912634 0.912521080580873
18.570888972009925 362.4169272400094 0.9188581181110613
18.57611652696334 366.4980970549357 0.9264722402143547
18.581344081916754 376.3523733914992 0.9411323583546113
18.58657163687017 383.4848139654355 0.9514233222405477
18.591799191823583 390.1805691236026 0.9617105245225492
18.597026746776997 394.98807991631423 0.9692305339730667
18.60225430173041 397.41300284104943 0.9741751506423714
18.607481856683826 399.9296311208444 0.9801237121677553
18.61270941163724 397.0220103406065 0.9787041795364537
18.617936966590655 393.4364387004026 0.9764127644504872
18.62316452154407 391.0670076531207 0.973283771072379
18.628392076497484 396.6072120423798 0.9608672248449783
18.633619631450898 393.64720421079716 0.9476130959348029
18.638847186404313 386.14249578596235 0.9310150956420166
18.644074741357727 382.1306185626559 0.9208462040510956
18.64930229631114 382.99450184001466 0.9182842718836772
18.654529851264556 381.42695217987216 0.9116468750051003
18.65975740621797 383.7623676690584 0.9118157109345596
18.664984961171385 383.64622301732516 0.9081166581361778
18.6702125161248 384.42581626578766 0.9055492423888616
18.675440071078214 387.35528198718237 0.9069292196425021
18.680667626031628 389.6682955854577 0.906229753132338
18.685895180985042 392.0302216717156 0.906252870915071
18.691122735938457 393.4496370334722 0.9056088629041189
18.69635029089187 393.3420878216696 0.9034065161658956
18.701577845845286 392.0189039549297 0.900467533513487
18.7068054007987 388.120879173495 0.8947766704178288
18.712032955752115 381.7694380918461 0.8851978092186464
18.71726051070553 375.84571773419685 0.8771224463275064
18.722488065658943 371.9611537069058 0.8706350959423551
18.727715620612358 364.8436339362437 0.861449799261654
18.732943175565772 358.58957002286803 0.8528535975815449
18.738170730519187 352.0706940137058 0.8437912381820347
18.7433982854726 350.2997111523958 0.8414797564301649
18.748625840426016 346.01826920184834 0.8354008444799431
18.75385339537943 338.99162374986304 0.8261897132719652
18.759080950332844 330.58865246266623 0.8153304576681697
18.76430850528626 326.0441781344174 0.8072348466062215
18.769536060239673 326.5175933896426 0.8064451483818925
18.774763615193088 326.014417005407 0.8047620087755972
18.779991170146502 324.044481874099 0.8012770650067432
18.785218725099917 317.6598744388516 0.792576596338233
18.79044628005333 313.37260146190846 0.7866974425175002
18.795673835006745 311.1436943321852 0.7836501541540146
18.80090138996016 309.9629008510614 0.7827149169606112
18.806128944913574 308.1534135250809 0.7793926015638667
18.81135649986699 308.03581889449356 0.7780567638989472
18.816584054820403 307.4004387195641 0.776318735808317
18.821811609773818 306.9577854162616 0.7740674061688684
18.827039164727232 308.1260021283819 0.7754018089467705
18.832266719680646 304.9615962823601 0.7708788594225617
18.83749427463406 300.1112466627972 0.7647895678768082
18.842721829587475 296.3794329528392 0.7606885642274408
18.84794938454089 293.7070695594796 0.7577611270430038
18.853176939494304 290.76661850499426 0.7548797482130071
18.85840449444772 289.98235649100775 0.7537392856543176
18.863632049401133 288.4775793750783 0.7513715690366672
18.868859604354547 286.31736828121933 0.7485096651683694
18.87408715930796 289.1949704648073 0.750891531651995
18.879314714261376 286.1337508025572 0.7462904890609516
18.88454226921479 284.80529733619517 0.7452454984076157
18.889769824168205 280.0467842059408 0.7377703403752702
18.89499737912162 280.62859032872115 0.7385000547687742
18.900224934075034 281.5593012296289 0.7391882419473751
18.90545248902845 283.47477483984386 0.7418661321643824
18.910680043981863 281.4345326265497 0.7403171229942621
18.915907598935277 281.74328948857357 0.7389125992621919
18.92113515388869 282.8414537126635 0.7404360472172365
18.926362708842106 282.431243811494 0.7383553718434476
18.93159026379552 282.9286415314216 0.739025004496369
18.936817818748935 280.5861575839938 0.7359891885261974
18.94204537370235 279.1223014091059 0.7327762843290376
18.947272928655764 279.0593460771467 0.7325585060766235
18.952500483609178 279.4014685539788 0.7318868301381124
18.957728038562593 279.3569046854798 0.7315201999706953
18.962955593516007 279.4617727534856 0.7333054356482556
18.96818314846942 278.53737880303083 0.7314750950461096
18.973410703422836 277.8211553838525 0.7298727439533217
18.97863825837625 278.87436274432775 0.7297202272336252
18.983865813329665 277.54134812017986 0.7277791814556376
18.98909336828308 278.19767271061403 0.7284721505680629
18.994320923236494 278.31603771490524 0.7281678536211028
18.999548478189908 279.39896635388163 0.7282812304563345
19.004776033143322 279.8187395417703 0.7296808218547715
19.010003588096737 284.00371712191793 0.7358833110595321
19.01523114305015 286.3731119857685 0.7388945860812026
19.020458698003566 284.2166760914147 0.7364302856000552
19.02568625295698 284.78274729206925 0.7362609843201152
19.030913807910395 283.7115199191779 0.7336449073771316
19.03614136286381 286.5781322999141 0.735773922775173
19.041368917817223 288.6465429429213 0.7373041742637627
19.046596472770638 289.02538804282824 0.7369853629774022
19.051824027724052 288.6524650541061 0.736988148205629
19.057051582677467 289.48747848248547 0.738212043976486
19.06227913763088 291.6611204948829 0.7404450047057616
19.067506692584296 293.8423659146702 0.7430256837864887
19.07273424753771 293.6355202346163 0.7405876157777554
19.077961802491124 294.37011558574966 0.7415489427306954
19.08318935744454 295.8536212657159 0.7421483180877766
19.088416912397953 296.4940592281312 0.7432741110133786
19.093644467351368 299.24384757450497 0.7480490734583953
19.098872022304782 298.2441653563185 0.7463522598286104
19.104099577258197 300.286164460536 0.7490209197317433
19.10932713221161 301.90273799407 0.749774421280231
19.114554687165025 304.6170976378572 0.7525013713125096
19.11978224211844 305.34068990759056 0.753303384168709
19.125009797071854 309.9048512619236 0.7589545386274503
19.13023735202527 310.40384875993055 0.759800828568024
19.135464906978683 311.24053665038235 0.7616236313107934
19.140692461932098 309.7408558862558 0.7594387511864332
19.145920016885512 310.0971115795242 0.7594794924583512
19.151147571838926 309.54742063624485 0.7585043231261147
19.15637512679234 311.42388732853243 0.7606286862870106
19.161602681745755 310.3456438822608 0.7606962878332781
19.16683023669917 309.740735455242 0.7603261704161705
19.172057791652584 306.72984137367615 0.7569130565009905
19.177285346606 305.4117323432373 0.7545580340962853
19.182512901559413 307.0603319469758 0.7554951231887777
19.187740456512827 306.6681832178784 0.7541651283311883
19.19296801146624 304.04363753548716 0.7508928498116642
19.198195566419656 302.2940415816405 0.7489623964422101
19.20342312137307 302.4645634661208 0.7493686760085385
19.208650676326485 302.28420449326677 0.7485613224003757
19.2138782312799 302.499224611497 0.7478847586850692
19.219105786233314 298.6475663182185 0.7428386093210453
19.22433334118673 297.9125415535849 0.7421468053149343
19.229560896140143 299.1993588978577 0.7445473770991741
19.234788451093557 302.1617266530564 0.7482460975731349
19.24001600604697 301.80324858725163 0.7486341907213485
19.245243561000386 297.7068827319606 0.7430432133067032
19.2504711159538 292.50374159332 0.7350991855537878
19.255698670907215 293.3863822969506 0.7353003135270934
19.26092622586063 293.5707557012369 0.7352730182920433
19.266153780814044 295.2100257606024 0.7375089101793612
19.271381335767458 293.812181597142 0.7356432743642763
19.276608890720873 292.96283527129884 0.7343436004955879
19.281836445674287 293.77740734236215 0.7350683668777412
19.2870640006277 294.05166507884945 0.7358081568882392
19.292291555581116 292.733293629078 0.7342524387362003
19.29751911053453 293.29313952702364 0.7361657217491991
19.302746665487945 294.0307647909399 0.7367300295396212
19.30797422044136 295.74262295628256 0.7385481305252306
19.313201775394774 299.0984210879991 0.7425333145046445
19.318429330348188 301.19681128598603 0.7437928594278641
19.323656885301602 303.14230843805274 0.7464839629646715
19.328884440255017 306.2724540591252 0.7503135230728917
19.33411199520843 309.6337355786394 0.7545799065277716
19.339339550161846 312.2030008927787 0.757863029013965
19.34456710511526 313.7230506771837 0.7584876214065276
19.349794660068675 317.0653144205343 0.7629025190337874
19.35502221502209 325.5835141172784 0.7730922937199214
19.360249769975503 331.3526486387808 0.7800668731720344
19.365477324928918 336.00037614146225 0.785914762211919
19.370704879882332 341.76345563555395 0.7920095449159891
19.375932434835747 350.8535294243689 0.8017742416096653
19.38115998978916 361.788923573184 0.813625263836336
19.386387544742576 367.37353430411724 0.8190438358501803
19.39161509969599 373.09543421358296 0.8251174212498017
19.396842654649404 375.03934033680804 0.8269502449350157
19.40207020960282 377.6731434427868 0.8297429162083281
19.407297764556233 376.11987909629863 0.8281579464004148
19.412525319509648 373.99757503790494 0.8249906223540004
19.417752874463062 373.97907474256573 0.8250546558707302
19.422980429416477 370.1062888377995 0.8207237467393788
19.42820798436989 363.2258738698891 0.8126909321198873
19.433435539323305 357.2159641756771 0.8064624586065019
19.43866309427672 353.18105815467044 0.8020138409325581
19.443890649230134 348.9122660427911 0.7974587342571753
19.44911820418355 346.83527877281233 0.7950514014101079
19.454345759136963 347.15582207795 0.7950298063010431
19.459573314090377 350.7306490307291 0.7996071610049902
19.464800869043792 349.08613829069105 0.7976030875964392
19.470028423997206 347.1301624163599 0.7949770884334788
19.47525597895062 343.44549909881476 0.790656274718925
19.480483533904035 338.1524738891053 0.7838945282724792
19.48571108885745 338.3012310002627 0.7847857623225624
19.490938643810864 340.21217749097053 0.7865919741253402
19.49616619876428 342.47381878876615 0.7888658935525568
19.501393753717693 341.5411368902333 0.7881855264890343
19.506621308671107 340.2282347595268 0.7866802711989148
19.51184886362452 338.769825711298 0.7853080762625914
19.517076418577936 336.775174417495 0.7832148544180624
19.52230397353135 335.44692220651734 0.7808926022973077
19.527531528484765 337.4499417715274 0.7832557368571423
19.53275908343818 339.6782207972225 0.7853532348575195
19.537986638391594 341.3936721774911 0.7873927317825539
19.54321419334501 338.2062317660788 0.783698876625538
19.548441748298423 336.68698221777555 0.7815571970576018
19.553669303251837 336.9187233119268 0.7814948278603596
19.55889685820525 338.8974729469895 0.7838121549529323
19.564124413158666 344.56237998996386 0.7904102457088988
19.56935196811208 348.9894862064062 0.7958754714487336
19.574579523065495 353.7194777725329 0.8007586315264698
19.57980707801891 355.9402266140558 0.8030024789697687
19.585034632972324 357.61406349439875 0.8053885355732692
19.590262187925738 361.1293427330323 0.8090703113874226
19.595489742879153 362.9190548244757 0.8114780320239766
19.600717297832567 367.27273795180315 0.8156877323835788
19.60594485278598 374.5732018425387 0.8232801045594816
19.611172407739396 381.9509019667661 0.8310624926306981
19.61639996269281 386.34876455150004 0.835551243308964
19.621627517646225 386.952405115598 0.8366426120616011
19.62685507259964 384.8323530345482 0.8345204814045913
19.632082627553054 386.6273739612179 0.8360984225938927
19.637310182506468 388.9189768795282 0.8376842224416372
19.642537737459882 391.09086164427265 0.8399321929792942
19.647765292413297 391.89105388279154 0.8408086746373116
19.65299284736671 394.7545564566793 0.8441951016109767
19.658220402320126 392.946379802061 0.8424285751492248
19.66344795727354 392.4670632548194 0.8420526214461014
19.668675512226955 387.9656902566568 0.8374478748578625
19.67390306718037 386.18893643104013 0.835020053262364
19.679130622133783 387.3560805460837 0.8359574586661592
19.684358177087198 386.1079249574579 0.8341358545248461
19.689585732040612 386.6559385830052 0.8346852118307662
19.694813286994027 382.96004389479003 0.8314655149120107
19.70004084194744 378.3674570340625 0.8266398535275405
19.705268396900856 374.29130595942695 0.8221012323011212
19.71049595185427 372.2040670170793 0.8195916240217156
19.715723506807684 370.7651357821855 0.8177234764910908
19.7209510617611 372.4469084705286 0.8198875234148675
19.726178616714513 370.27906203784636 0.8169024094714578
19.731406171667928 368.22062738345363 0.8144771708986879
19.736633726621342 368.4370828131823 0.8152593878010819
19.741861281574757 366.959293545388 0.8138775983806928
19.74708883652817 366.13283479995215 0.8132225659713044
19.752316391481585 364.02122084433546 0.8106547449418161
19.757543946435 362.4187052396169 0.8082994067549908
19.762771501388414 360.6784639679422 0.8061207128277098
19.76799905634183 355.41503592601555 0.8005170631391584
19.773226611295243 351.12468080184675 0.7956267319601598
19.778454166248657 350.0981113153778 0.7946899874244836
19.783681721202072 347.36194113242755 0.7907813277953426
19.788909276155486 344.222517909641 0.7875582964085558
19.7941368311089 342.1534284706601 0.78532898211527
19.799364386062315 338.3222136958658 0.7804731521450483
19.80459194101573 335.69265370499954 0.7779694340497094
19.809819495969144 335.99594018649856 0.7785036749071848
19.81504705092256 333.60797094832395 0.7761789403607925
19.820274605875973 330.96720524357784 0.7732093613500622
19.825502160829387 325.3674221231495 0.7658637408843243
19.8307297157828 320.7858308116861 0.7604944267228312
19.835957270736216 317.25004931310525 0.75624711597664
19.84118482568963 313.50638232342556 0.7514976384679793
19.846412380643045 312.167996800878 0.750302645278822
19.85163993559646 311.0841498700574 0.7483767004204774
19.856867490549874 311.7221368859677 0.7494908297250321
19.86209504550329 310.70761731382055 0.7483486007785436
19.867322600456703 309.60989108805484 0.7470447932852139
19.872550155410117 309.70731521702197 0.7481070800710266
19.87777771036353 310.5753755594063 0.7497542121252424
19.883005265316946 312.88085505304497 0.7531751815730453
19.88823282027036 312.7668486495103 0.7524423660169932
19.893460375223775 310.385836127191 0.747729595239382
19.89868793017719 311.47957922834394 0.7484904112377222
19.903915485130604 309.42139745319315 0.7459187611878716
19.909143040084018 309.4604179834437 0.7459861629987362
19.914370595037433 310.25302317617707 0.747730505994228
19.919598149990847 310.5945283877777 0.7485728856781666
19.92482570494426 309.91814593291707 0.7491871817869288
19.930053259897676 309.53204704780353 0.7484548367938824
19.93528081485109 312.52117091752996 0.7507105814545783
19.940508369804505 314.0606080065436 0.7527344777808826
19.94573592475792 314.4176462390278 0.7520571703691367
19.950963479711334 311.49402005314363 0.7487719871815309
19.956191034664748 312.71115494413397 0.7499862132602898
19.961418589618162 316.16437912101827 0.7536656007383167
19.966646144571577 316.76502642991346 0.7550523363764445
19.97187369952499 318.4665343298075 0.7573847362339811
19.977101254478406 320.0880231735965 0.7588063868267334
19.98232880943182 327.7451048418717 0.7678878050460494
19.987556364385235 332.2993323123399 0.7722252732645093
19.99278391933865 339.1281449756325 0.7804844796593169
19.998011474292063 343.0969092560656 0.7847270888022257
20.003239029245478 352.13260602594386 0.7945621714746999
20.008466584198892 364.7458261630805 0.808955416575517
20.013694139152307 385.0948466485781 0.830804673214072
20.01892169410572 407.90932568027984 0.8546506534257986
20.024149249059136 427.24799964702106 0.8738856077004502
20.02937680401255 437.9207964631529 0.8839589282534017
20.034604358965964 437.84095616033215 0.8840640708741663
20.03983191391938 434.3663372130324 0.8803563453603372
20.045059468872793 425.15485177754357 0.8711984570128324
20.050287023826208 415.9258928198621 0.8622036527390835
20.055514578779622 401.5725332391771 0.8472341549460413
20.060742133733036 391.1801614670686 0.8367337665425701
20.06596968868645 383.22653589777417 0.8277146128165398
20.071197243639865 380.6357775372953 0.8247889626735562
20.07642479859328 383.5877000004118 0.8282008136047139
20.081652353546694 387.0203102080215 0.831867439309309
20.08687990850011 390.8701543392278 0.8360085912741366
20.092107463453523 395.7756374074366 0.8408318265396595
20.097335018406937 402.5171079191998 0.8475427834664597
20.102562573360352 414.16171648604353 0.8593847961517317
20.107790128313766 424.2902759168886 0.8697462222909101
20.11301768326718 432.1307026410009 0.8781994868723103
20.118245238220595 430.7705297938886 0.8767168113307955
20.12347279317401 423.0628617114296 0.8688381107784913
20.128700348127424 410.6628198184415 0.8559016187074466
20.13392790308084 397.5395798533415 0.8419923286058664
20.139155458034253 383.27900184133495 0.8267044787379004
20.144383012987667 371.3501995308628 0.814741400888704
20.14961056794108 361.5140052819834 0.8041437253272713
20.154838122894496 352.76645959067326 0.7949022231961328
20.16006567784791 346.14194636030527 0.786909854669673
20.165293232801325 336.0521911201017 0.7754099305048279
20.17052078775474 329.15659202180535 0.7674385724490403
20.175748342708154 322.7661259301126 0.7598337676811254
20.18097589766157 319.5532275331696 0.7555647596850068
20.186203452614983 320.9612623216617 0.7568669351542351
20.191431007568397 321.92207156649255 0.7575989119618611
20.19665856252181 323.80830000139423 0.7601979190312034
20.201886117475226 323.66599579498524 0.7604600724637134
20.20711367242864 328.3920875765447 0.7657913490195413
20.212341227382055 329.25206482394907 0.7667947053139619
20.21756878233547 333.51879982824823 0.7723170384569055
20.222796337288884 333.60340208526475 0.7724639933270906
20.228023892242298 336.9107667538669 0.776613278499429
20.233251447195713 336.8932853351572 0.7758793912593188
20.238479002149127 337.3734089640805 0.7766640011512581
20.24370655710254 336.5824032327972 0.7756165965280074
20.248934112055956 340.14307777060947 0.7791594409940875
20.25416166700937 345.145687277547 0.7843761620620323
20.259389221962785 346.9199245716765 0.7858168201234296
20.2646167769162 349.8648366711131 0.7891171062572263
20.269844331869614 349.10744499727826 0.7885942921517176
20.275071886823028 347.7044854716034 0.7872835964188165
20.280299441776442 340.668681408972 0.779752713960084
20.285526996729857 337.70948614610194 0.7764416950901251
20.29075455168327 336.6393974579895 0.7748376294479664
20.295982106636686 337.5784161383795 0.7760022012468764
20.3012096615901 336.99307756337134 0.7750513583529627
20.306437216543515 332.8643819913952 0.770483155876488
20.31166477149693 330.70507519405965 0.7679394918134157
20.316892326450343 329.8972942994009 0.7667792991935001
20.322119881403758 326.70415519867544 0.7633359112671274
20.327347436357172 322.9542112175948 0.7583184950234487
20.332574991310587 317.9360598935993 0.7521776453802542
20.337802546264 318.8898247212801 0.7540764268044344
20.343030101217416 319.38652333492166 0.7552799244164974
20.34825765617083 319.89579498320523 0.7565580510492429
20.353485211124244 318.30381831753215 0.7551451300491385
20.35871276607766 314.4563300838488 0.7502781188647806
20.363940321031073 311.0522924122678 0.7465456831538811
20.369167875984488 308.5388380206698 0.7434423359718655
20.374395430937902 305.521844997519 0.738717389856484
20.379622985891316 306.72362337814326 0.739748164639068
20.38485054084473 305.08231554794247 0.7369759688195602
20.390078095798145 305.7609489605217 0.7392317481398866
20.39530565075156 301.9459352987518 0.7344245850960053
20.400533205704974 300.502898130587 0.7334592256970802
20.40576076065839 300.8573702494735 0.7339628507334945
20.410988315611803 299.14279592192196 0.7329870292262366
20.416215870565217 301.09812816602494 0.7368189967193924
20.421443425518632 301.2657402505394 0.7362772614667845
20.426670980472046 304.1735518504171 0.7381340199794516
20.43189853542546 304.9650192061979 0.7379156485808883
20.437126090378875 304.43382678697026 0.7371089765281065
20.44235364533229 302.1906967596342 0.7348952359159682
20.447581200285704 303.45495353386275 0.736649495759001
20.45280875523912 307.0515405310333 0.7407635233788983
20.458036310192533 312.0504506924604 0.7468967881747318
20.463263865145947 311.5194051818869 0.7450666061570279
20.46849142009936 310.6036012596189 0.743946178590542
20.473718975052776 308.7091102118743 0.7418186338231202
20.47894653000619 310.901905139731 0.7439745077312043
20.484174084959605 312.8812411168507 0.7467632975696169
20.48940163991302 316.79374037004123 0.75069281152295
20.494629194866434 316.9636298440188 0.7509878246355057
20.49985674981985 315.7235519940396 0.7496256417463367
20.505084304773263 312.9971480404627 0.7470345330434549
20.510311859726677 314.26580495323196 0.7497521886418859
20.51553941468009 314.7543224624034 0.749739913230622
20.520766969633506 314.46890383056905 0.7484790177187937
20.52599452458692 313.310428231652 0.7466260708686604
20.531222079540335 313.7744376970308 0.7463310246683748
20.53644963449375 313.7359766142833 0.7469048168049509
20.541677189447164 312.71992565452194 0.7452567694048532
20.546904744400578 312.03286999200446 0.74495777768703
20.552132299353993 311.79624284960045 0.7454769022101444
20.557359854307407 314.3464759010132 0.747453736481019
20.56258740926082 317.48389975882526 0.7516651265379624
20.567814964214236 318.33390971466315 0.7528140997451691
20.57304251916765 318.9599203215786 0.7536300998476773
20.578270074121065 318.9310126719024 0.7541417401810835
20.58349762907448 318.843260427084 0.7528621518537203
20.588725184027894 316.58666802690044 0.7499277362218465
20.593952738981308 315.9765279064305 0.7486096617745459
20.599180293934722 317.76860067859843 0.7508471919217041
20.604407848888137 318.03296592324006 0.7523516192559576
20.60963540384155 320.88186691436937 0.7562146558966607
20.614862958794966 318.0185898585217 0.7519447711773413
20.62009051374838 314.10862656751334 0.7469563674587795
20.625318068701795 311.2080855110965 0.7421872097028698
20.63054562365521 310.05860679719245 0.7412882809045899
20.635773178608623 309.69417170289506 0.7407663392197256
20.641000733562038 307.8361260557668 0.7391629063734971
20.646228288515452 308.42617474645266 0.7406610168502226
20.651455843468867 306.1251419717421 0.7375903994754476
20.65668339842228 304.1129101802724 0.7355910919053987
20.661910953375695 303.241749110933 0.7350958894628791
20.66713850832911 301.8747532165072 0.7332260025721442
20.672366063282524 302.1654640607466 0.7337077473141148
20.67759361823594 301.949129300958 0.7325104796530434
20.682821173189353 300.85796465401535 0.7310600932474627
20.688048728142768 300.489153691311 0.7308118815799881
20.693276283096182 299.295956520221 0.7307852187934141
20.698503838049596 298.54523211162024 0.7301904190020005
20.70373139300301 297.91315128080004 0.728588040283639
20.708958947956425 297.98513747568427 0.7277431807867865
20.71418650290984 299.1642116748751 0.7296885901415396
20.719414057863254 302.1961291817565 0.7340491109421791
20.72464161281667 302.0389505616384 0.7334842467190353
20.729869167770083 300.21495886390204 0.7309074469858428
20.735096722723497 297.3011895112498 0.7265595161030914
20.740324277676912 300.5626893239201 0.7308648184127075
20.745551832630326 303.53643593561156 0.7338455693656823
20.75077938758374 302.7364636824128 0.7333315536508853
20.756006942537155 300.67228130170076 0.730642634997335
20.76123449749057 300.1186671033966 0.7294518260735394
20.766462052443984 302.20791249017066 0.7325058125589353
20.7716896073974 308.4428727936984 0.7400979546059916
20.776917162350813 313.04872452930954 0.7457687300728683
20.782144717304227 316.69426059925036 0.7496986134710251
20.78737227225764 316.0779953206511 0.7489913404211346
20.792599827211056 314.61220633850735 0.7470728426438048
20.79782738216447 318.7687815443334 0.7520392963862944
20.803054937117885 321.9448538701479 0.7557784679786431
20.8082824920713 327.1130292109292 0.7618488166881972
20.813510047024714 327.54367619615704 0.7613759073816908
20.81873760197813 331.6422650651308 0.7655327318314777
20.823965156931543 334.6887698985424 0.7682211309012876
20.829192711884957 339.8070996076104 0.7738111904490232
20.83442026683837 341.3170781014001 0.7761146278680745
20.839647821791786 344.70707458007683 0.7803235251564334
20.8448753767452 347.82862059084795 0.784360498591687
20.850102931698615 347.84322718776394 0.7837615240246786
20.85533048665203 347.1087490535137 0.7825708486923838
20.860558041605444 346.0065960559017 0.7814041345590773
20.865785596558858 345.7387269188255 0.7811748392194411
20.871013151512273 343.68296533624454 0.7786882723223868
20.876240706465687 344.33386635267584 0.7791260384702997
20.8814682614191 346.55244593597877 0.7810173509698577
20.886695816372516 346.8156232150954 0.7820067648779815
20.89192337132593 343.55964903184076 0.778900665035227
20.897150926279345 337.2342579124224 0.7716385697701028
20.90237848123276 333.15656173073376 0.7664957497368198
20.907606036186174 331.4075680362427 0.7642909146393669
20.912833591139588 333.5604311028795 0.76733396226739
20.918061146093002 330.8309983959163 0.7641085693880066
20.923288701046417 327.3237030606559 0.7601216032232921
20.92851625599983 326.3703800290994 0.7588929286275891
20.933743810953246 327.1619008699389 0.7598204080857048
20.93897136590666 328.67432388616135 0.7612918498248871
20.944198920860075 327.0195947323044 0.7592911954773491
20.94942647581349 329.81984882569066 0.7623662557803361
20.954654030766903 330.44604287832493 0.7636847726965489
20.959881585720318 333.4770205274535 0.7677900487450858
20.965109140673732 335.6626991131474 0.770350951069862
20.970336695627147 336.307444340536 0.7702901472047132
20.97556425058056 334.2414033312186 0.7675338844329005
20.980791805533975 333.48356275747983 0.766380608220276
20.98601936048739 329.6310054275838 0.7622969849761702
20.991246915440804 328.4004846635732 0.7612114096595702
20.99647447039422 324.9158468445871 0.7568929878878766
21.001702025347633 324.5349429689356 0.7568419540804427
21.006929580301048 327.4368125422802 0.7608812973340796
21.012157135254462 327.44088000439444 0.7609318476832715
21.017384690207876 325.4720266680817 0.7578222947956267
21.02261224516129 320.35947992970017 0.7515235702607481
21.027839800114705 319.7789333591351 0.7512551372840851
21.03306735506812 319.6205455277761 0.7508501994688176
21.038294910021534 320.4603252840407 0.7522477091793623
21.04352246497495 319.4758096650214 0.7507966914399047
21.048750019928363 317.54015402515364 0.7482961979905098
21.053977574881777 317.07235765388606 0.7481348481064277
21.059205129835192 317.3086413739247 0.7482117151217627
21.064432684788606 317.0810646309471 0.7478670432077842
21.06966023974202 312.27000917023054 0.7420573275656447
21.074887794695435 305.94612626646614 0.7349571798848931
21.08011534964885 299.57518879465323 0.727754169638363
21.085342904602264 295.6001028352246 0.7225339503663575
21.09057045955568 296.35523181981114 0.722510952469112
21.095798014509093 299.4899861092383 0.7264219703818168
21.101025569462507 300.8680668276872 0.7267026510378704
21.10625312441592 299.4504372976097 0.7252698826364644
21.111480679369336 295.8798926000859 0.7202787225361397
21.11670823432275 291.31795325363447 0.7153381686357047
21.121935789276165 285.0689316782317 0.7081451798810894
21.12716334422958 280.9500066691471 0.7021441473879011
21.132390899182994 281.98348139132383 0.7034254353362421
21.13761845413641 284.7008856718392 0.7058844205489179
21.142846009089823 286.0874815263398 0.7073152811663994
21.148073564043237 283.24473220862666 0.7032672159872894
21.15330111899665 280.941505278614 0.6988970456461727
21.158528673950066 281.0017486784903 0.6991274760704255
21.16375622890348 280.8291116322822 0.6997002838575818
21.168983783856895 279.39318797219744 0.6983404320468876
21.17421133881031 281.05960945017847 0.7016889231687664
21.179438893763724 279.52186631138846 0.7007068428796568
21.184666448717138 277.9266485366113 0.6985588953014419
21.189894003670553 277.44114018097093 0.6970339075929768
21.195121558623967 279.232071930902 0.69763186305695
21.20034911357738 282.06700109013286 0.7013040943457048
21.205576668530796 280.7694722059405 0.698744249728127
21.21080422348421 277.76827126192313 0.6952989284976947
21.216031778437625 276.39266815784424 0.6931259611618252
21.22125933339104 278.15782279462445 0.6940462563911971
21.226486888344454 281.74037273857425 0.698161316490763
21.231714443297868 285.4602837465042 0.702364661934751
21.236941998251282 287.2147710899597 0.7055334121870906
21.242169553204697 283.21889215605273 0.7010191920777841
21.24739710815811 280.1557824003601 0.6981234414789778
21.252624663111526 277.4841097397196 0.6945167317546735
21.25785221806494 279.4924039715297 0.6955020672500243
21.263079773018355 282.226179689726 0.6981277459797335
21.26830732797177 282.19399292529783 0.6987901270127812
21.273534882925183 280.8195201846698 0.6976360342888489
21.278762437878598 277.5555373041878 0.6939370586983672
21.283989992832012 277.3603010056498 0.7007154717058375
21.289217547785427 278.6206382846236 0.71199425792602
21.29444510273884 280.6872473324025 0.7222101714049862
21.299672657692255 281.4534533926336 0.7283941366854205
21.30490021264567 284.0113228307976 0.7366120839943032
21.310127767599084 285.21253032486334 0.7417308108541311
21.3153553225525 285.7377620033451 0.7457317760831353
21.320582877505913 284.5009411621251 0.7484230704928078
21.325810432459328 284.92488484590285 0.7518904121231534
21.331037987412742 286.6225345232567 0.7567379582815974
21.336265542366156 289.2875424553677 0.7618437361107256
21.34149309731957 289.10041483298426 0.7647587726560183
21.346720652272985 288.6986519162594 0.7669099678902849
21.3519482072264 287.6539390532128 0.7680187175290794
21.357175762179814 288.3574190807305 0.7711661607346979
21.36240331713323 287.6019158977148 0.7732577576158366
21.367630872086643 286.7165306809182 0.7742036954864142
21.372858427040057 288.3764801084382 0.7790765565821577
21.378085981993472 289.1574149060176 0.7818014598344032
21.383313536946886 288.40326038060203 0.7828755795984587
21.3885410919003 286.80668243429733 0.7828457581743671
21.393768646853715 285.7741445573164 0.782346847313878
21.39899620180713 287.25743194512864 0.787627085885105
21.404223756760544 289.88051364927037 0.7922507199479346
21.40945131171396 292.40796643640283 0.7980979852335734
21.414678866667373 296.05293895601835 0.8050638638194338
21.419906421620787 296.9500250685864 0.8090460353820489
21.4251339765742 296.20605479744887 0.8110922348476826
21.430361531527616 295.514333410759 0.8110790857478553
21.43558908648103 296.71304354039506 0.8132568940429153
21.440816641434445 296.40069914294696 0.8133977515413101
21.44604419638786 297.32536604907625 0.8171750811796487
21.451271751341274 301.9843668696416 0.8263172792202168
21.45649930629469 306.3779538333069 0.834449247586209
21.461726861248103 311.0880237708795 0.841482754684976
21.466954416201517 309.316450644885 0.840738619270163
21.47218197115493 305.1573311465978 0.8369774583704299
21.477409526108346 300.8544066253581 0.8328851138663823
21.48263708106176 298.4347238871385 0.8313366632181804
21.487864636015175 300.79867360119295 0.836182148501196
21.49309219096859 302.37529584877626 0.8405346165889142
21.498319745922004 301.8939314229762 0.8414168790811727
21.503547300875418 298.89715290952245 0.8402217455227949
21.508774855828833 296.3550913741621 0.8357705303251437
21.514002410782247 294.19134869115425 0.8158537383965281
21.51922996573566 294.0356238155633 0.8061427642260585
21.524457520689076 293.7906314431566 0.7978069204893637
21.52968507564249 294.5703520770743 0.7948110603031616
21.534912630595905 295.23825824055143 0.7917609763531821
21.54014018554932 296.46493774054085 0.7904982199660326
21.545367740502734 297.10157604779744 0.7888756334892817
21.550595295456148 293.62813886060616 0.7814138048570461
21.555822850409562 293.6330901191121 0.7797217994789839
21.561050405362977 294.4964060255156 0.7783920193403696
21.56627796031639 293.9906374985741 0.774934485792066
21.571505515269806 294.5474375344182 0.7749083671034174
21.57673307022322 293.5715023913571 0.7723470545036353
21.581960625176634 295.5278502171259 0.7735488429948261
21.58718818013005 294.0408515509567 0.7697145586986667
21.592415735083463 294.5769231424721 0.768689213044388
21.597643290036878 297.09438328971373 0.7707446100356811
21.602870844990292 294.6577477566327 0.7659980414575109
21.608098399943707 296.60509564403316 0.7668762639570703
21.61332595489712 295.4699543953137 0.7639401249339083
21.618553509850535 295.659112764772 0.7622914269884281
21.62378106480395 292.91786668294304 0.7570028135373265
21.629008619757364 293.6683646791466 0.757184581895753
21.63423617471078 294.03033307440774 0.7573152308687477
21.639463729664193 297.8314925053189 0.761906791313612
21.644691284617608 297.7179222649858 0.7606999810160414
21.649918839571022 293.56791306809566 0.7539375798092189
21.655146394524436 292.4349485652036 0.7518170328985324
21.66037394947785 291.5587973915766 0.7491132434356942
21.665601504431265 297.32992580735583 0.7559182193867368
21.67082905938468 300.4991580933422 0.7591485661760324
21.676056614338094 303.90345564453787 0.7632789045995654
21.68128416929151 303.55920897968923 0.7622747584586029
21.686511724244923 305.4920349557794 0.764136358329643
21.691739279198337 309.4056770712387 0.7685740573121443
21.696966834151752 314.7055223344022 0.7737298806380912
21.702194389105166 317.20452131476566 0.7767324954492875
21.70742194405858 318.02485149986285 0.777827050154402
21.712649499011995 317.928170941785 0.77794845427941
21.71787705396541 320.57178966441415 0.7799615443346002
21.723104608918824 324.3136697061309 0.7835908020863817
21.72833216387224 328.60044553569014 0.7878731451914809
21.733559718825653 327.6265643269826 0.786500107178169
21.738787273779067 328.77057766112284 0.7871322399342208
21.74401482873248 332.6450726323771 0.7908804381608954
21.749242383685896 335.4041025829821 0.7945544132918528
21.75446993863931 336.85568714281624 0.7970581170472549
21.759697493592725 339.3198469814142 0.8011495347685496
21.76492504854614 343.3972729415607 0.8050559563788829
21.770152603499554 344.4364129410842 0.8055602750448796
21.77538015845297 344.250709323328 0.8038316048606486
21.780607713406383 347.4056475324983 0.8071929458415925
21.785835268359797 352.81665059178437 0.8130594280253921
21.79106282331321 355.83053540777615 0.8159091436702472
21.796290378266626 358.0187195348687 0.817796085462861
21.80151793322004 357.63694755139875 0.8170153256013398
21.806745488173455 358.2001864405185 0.8172337437867968
21.81197304312687 357.9310235778215 0.8164867408215204
21.817200598080284 362.0870837962447 0.8208401663675405
21.822428153033698 367.06614997237085 0.8265225838273114
21.827655707987113 367.45764639267236 0.8276129208406477
21.832883262940527 363.3861667723756 0.8230324808044733
21.83811081789394 357.7377635159642 0.8166782452470333
21.843338372847356 354.1341497793892 0.8129333955692991
21.84856592780077 351.2982585484947 0.8097316516466952
21.853793482754185 348.82919391069316 0.8073229373878769
21.8590210377076 346.75189605751217 0.8045057762061733
21.864248592661014 343.83593070557 0.8010510156791545
21.869476147614428 345.44545197996916 0.8024242220538583
21.874703702567842 343.8512529460515 0.8003878277428804
21.879931257521257 341.89852462557604 0.7973802260626369
21.88515881247467 340.74334214891365 0.7952379613963562
21.890386367428086 342.8351823266523 0.7969362071170668
21.8956139223815 342.31556961219815 0.7966829733542662
21.900841477334914 338.87236372273105 0.7922830927672657
21.90606903228833 335.62525674870625 0.7888196042069392
21.911296587241743 336.04260768880937 0.7888504891013409
21.916524142195158 335.7007683600101 0.7882342663908058
21.921751697148572 335.1361432486777 0.7873748207110121
21.926979252101987 335.88208090458363 0.7871922467650548
21.9322068070554 337.250230926239 0.7890456971740215
21.937434362008815 339.9894752786938 0.7922382109321014
21.94266191696223 339.7830430701668 0.7920971204184258
21.947889471915644 339.2251973759713 0.7909635263798483
21.95311702686906 338.0763475246335 0.788784831922868
21.958344581822473 338.1120363169471 0.788240889642864
21.963572136775888 342.2209809094995 0.7929877903330088
21.968799691729302 342.65966234039695 0.7938146982720162
21.974027246682716 343.33066708764306 0.7954964889544264
21.97925480163613 343.1497870249912 0.7948984223644255
21.984482356589545 340.875688630493 0.7919432203910943
21.98970991154296 340.06422775560856 0.7907368429637442
21.994937466496374 339.3799529053157 0.7896667084601003
22.00016502144979 343.5094205859961 0.7953091162227102
22.005392576403203 343.2658494971658 0.7947801091767802
22.010620131356617 339.0363264040651 0.7899082884303953
22.015847686310032 339.8651308236364 0.7900460329791923
22.021075241263446 344.00101520785006 0.793348526291107
22.02630279621686 349.7188830431437 0.8000448761558314
22.031530351170275 355.08219940817787 0.8055399305471592
22.03675790612369 358.25165192670113 0.8090001045816262
22.041985461077104 363.74660960967026 0.8148604107374581
22.04721301603052 368.3871696673954 0.81933225541677
22.052440570983933 370.98152543453483 0.8227213901982723
22.057668125937347 372.9459282377525 0.8248897239704637
22.06289568089076 373.0122579734223 0.8254141697850911
22.068123235844176 370.09958679357334 0.8224716890727507
22.07335079079759 363.8950781024676 0.8151202202366237
22.078578345751005 360.2461652474679 0.8112494805350402
22.08380590070442 359.1683307835611 0.8096338341042045
22.089033455657834 354.8901457275414 0.804263525013267
22.09426101061125 351.4962616671617 0.800537142617761
22.099488565564663 351.8509599209724 0.8003654485961683
22.104716120518077 357.55195858404926 0.8070407741075669
22.10994367547149 359.75401011293513 0.809119148890999
22.115171230424906 354.7665967640844 0.8031625861290828
22.12039878537832 350.08861917761374 0.7971698975833424
22.125626340331735 348.056684323502 0.7942168002814237
22.13085389528515 348.53815803072115 0.7948062968891564
22.136081450238564 346.2198401782074 0.7919155562850233
22.141309005191978 343.9711967222166 0.7891681187704522
22.146536560145393 342.7224196853294 0.7884332789511532
22.151764115098807 341.45461267330813 0.7867966949142934
22.15699167005222 341.7297269812145 0.7875318133191864
22.162219225005636 342.62872793169385 0.7883626413666526
22.16744677995905 342.37919865888114 0.7878030992006894
22.172674334912465 342.2450789971134 0.7878710443127823
22.17790188986588 342.5346128589429 0.7873455266146251
22.183129444819293 340.1690119236057 0.7848270143727971
22.188356999772708 339.10062627092344 0.7833938593740256
22.193584554726122 338.6321722050622 0.7822411206869363
22.198812109679537 338.90295116041705 0.7823066019626556
22.20403966463295 339.4591483786042 0.7823684312125607
22.209267219586366 341.1281370256832 0.7850417023565827
22.21449477453978 342.7811533590442 0.7875751715341768
22.219722329493194 342.8596099274206 0.7871156097369735
22.22494988444661 338.2330841176461 0.7819250302581192
22.230177439400023 337.71529723921964 0.7800462396828183
22.235404994353438 336.6015246562716 0.7785995790080852
22.240632549306852 335.70047525908427 0.7775583916024364
22.245860104260267 336.042779081417 0.7781054343098008
22.25108765921368 330.5054038119485 0.7728330490317991
22.256315214167095 324.50121399975285 0.7649669365437837
22.26154276912051 318.5136658466226 0.7584738625446068
22.266770324073924 317.7271024109611 0.7575450152230364
22.27199787902734 319.66167704248863 0.7599664610949813
22.277225433980753 321.0122692313209 0.7614258419867724
22.282452988934168 317.7381083290596 0.7570171481761184
22.287680543887582 313.6131852463269 0.7523352471778887
22.292908098840996 309.3273375758868 0.7473176181145167
22.29813565379441 307.7082154816363 0.7447329242246133
22.303363208747825 305.73118193863206 0.7431898215653687
22.30859076370124 306.2246514129875 0.7438837320513241
22.313818318654654 308.54622914141817 0.7464877440586858
22.31904587360807 309.701740934647 0.7475135094831089
22.324273428561483 309.3603230399998 0.7460031280765078
22.329500983514897 309.269975363445 0.7462876002263661
22.334728538468312 306.9952063633022 0.743547452092596
22.339956093421726 303.3824832641029 0.7399061559148038
22.34518364837514 301.4189457373194 0.7373118809730106
22.350411203328555 300.75065657178834 0.7356007570743334
22.35563875828197 298.6158232563958 0.7330774435770917
22.360866313235384 298.0999219485501 0.7321856382114534
22.3660938681888 298.06787586258474 0.7332543667196203
22.371321423142213 298.95717365399 0.7353867237107405
22.376548978095627 297.13310911228297 0.7332432609021586
22.38177653304904 293.6983494349981 0.7292051039629661
22.387004088002456 289.900500052461 0.7239950565670887
22.39223164295587 289.1413789442913 0.7222250285616904
22.397459197909285 289.52208977384277 0.7232806606706169
22.4026867528627 290.60326814416504 0.7242636615017949
22.407914307816114 290.6591861316329 0.7252607385673854
22.41314186276953 288.3127929337912 0.721968595286345
22.418369417722943 288.79113577811506 0.72309182811736
22.423596972676357 286.80807759260784 0.7210579821981825
22.42882452762977 282.13512332530763 0.7145962226002217
22.434052082583186 275.7880633670196 0.7053162035760692
22.4392796375366 274.93989407168175 0.7035186572353774
22.444507192490015 278.1786528190996 0.7079928430437862
22.44973474744343 279.76474923432147 0.7119045555968653
22.454962302396844 277.24810279332746 0.7086192948512925
22.460189857350258 274.53254621226034 0.7049957165759831
22.465417412303673 273.47491918049553 0.7019865898677685
22.470644967257087 276.0504554611616 0.7062699378639595
22.4758725222105 276.3717645809192 0.7063406756488246
22.481100077163916 276.1087390953892 0.7056915178336444
22.48632763211733 277.4929619312604 0.7079181448405655
22.491555187070745 277.04012751836353 0.7070540861174853
22.49678274202416 278.1903535482481 0.7074228690025783
22.502010296977573 276.55022949161753 0.7054438474830059
22.507237851930988 275.8613847345052 0.7052089626852054
22.512465406884402 274.094733030432 0.7033182940355159
22.517692961837817 274.3467374747811 0.7045371530264783
22.52292051679123 273.7746549176131 0.7042983113627073
22.528148071744646 273.6383123180335 0.7044810580721195
22.53337562669806 271.74649603295455 0.7009569329697731
22.538603181651474 271.1747388254944 0.6991880621682691
22.54383073660489 271.94237789407225 0.6991763462692658
22.549058291558303 273.0247084734262 0.6999522959328236
22.554285846511718 274.02087872103414 0.7017481501526757
22.559513401465132 272.0134534087201 0.6983099921542472
22.564740956418547 270.3944390613024 0.6968231246212848
22.56996851137196 270.33550342107264 0.6963827894226052
22.575196066325375 271.69672571207843 0.6992658433059953
22.58042362127879 274.16220974281083 0.7027023847881606
22.585651176232204 273.421891111092 0.7018204916317289
22.59087873118562 272.8863012648492 0.7010220118332315
22.596106286139033 272.9405762324413 0.7018969530309669
22.601333841092448 273.65998605924005 0.702789215112821
22.606561396045862 276.3554837122144 0.7065824059419024
22.611788950999276 273.931961619586 0.7031431754845798
22.61701650595269 274.59797097152966 0.703368585772774
22.622244060906105 275.20186739444733 0.7029778021182171
22.62747161585952 275.0550952443435 0.7013722046076215
22.632699170812934 277.4562916308206 0.704416370202368
22.63792672576635 277.5619837867378 0.7048074921682794
22.643154280719763 278.165191530213 0.7070097211100121
22.648381835673177 277.56035199542026 0.7059107124434361
22.653609390626592 276.5585620946088 0.7043102418862447
22.658836945580006 275.80813884463294 0.7031289730490804
22.66406450053342 274.85782254140247 0.7030517877195374
22.669292055486835 275.6126252554808 0.7041788188181738
22.67451961044025 278.2153292489209 0.707245373791246
22.679747165393664 278.99265722741603 0.7058798119504216
22.68497472034708 278.71452634271486 0.7058157749430473
22.690202275300493 277.57292238603753 0.7042911667999537
22.695429830253907 279.53381861945775 0.7072907817384826
22.70065738520732 278.899573345027 0.70558808915596
22.705884940160736 280.3592380281608 0.7079263062970189
22.71111249511415 281.5955786374101 0.7095920678613793
22.716340050067565 285.5921366559212 0.7151479187409862
22.72156760502098 287.6739757853558 0.7177770628586452
22.726795159974394 289.2819127452409 0.7192273795245399
22.73202271492781 293.24972308095545 0.7235230140944389
22.737250269881223 294.8712276229807 0.7260804257593084
22.742477824834637 295.24505005814103 0.7258271350297981
22.74770537978805 292.4864220217546 0.7218132160476809
22.752932934741466 291.93588345957863 0.7196535796081579
22.75816048969488 291.0132681776743 0.7185106267992952
22.763388044648295 288.9888041019035 0.7166916141580885
22.76861559960171 288.95510662021485 0.7168481795098129
22.773843154555124 291.65400908380366 0.7196489409465103
22.779070709508538 295.18080147702057 0.7239622096187289
22.784298264461952 296.731895356917 0.7255191310145739
22.789525819415367 295.7318700352829 0.7250802583985749
22.79475337436878 295.292162260965 0.7246452920477301
22.799980929322196 297.85400292151985 0.7270386196696045
22.80520848427561 302.36139322721897 0.7321080499686784
22.810436039229025 305.5248617635459 0.7354740861582967
22.81566359418244 306.21297638363035 0.7370335918433693
22.820891149135853 306.737618096311 0.7376299664220654
22.826118704089268 306.43184116788683 0.7376022957491397
22.831346259042682 310.35010347951214 0.7419287156042391
22.836573813996097 312.0270411921796 0.7430596559227826
22.84180136894951 315.41267069960384 0.7467343926145357
22.847028923902926 315.10141849336384 0.7457640450202794
22.85225647885634 315.7943936773016 0.7461529305517719
22.857484033809754 317.02596313127106 0.7474377070541225
22.86271158876317 320.17442626565867 0.7505705613411608
22.867939143716583 322.4347422297877 0.7532579922408303
22.873166698669998 322.80016285698935 0.7543448098436335
22.878394253623412 321.7477382685915 0.7531896765389082
22.883621808576827 323.187431403359 0.7551481377031721
22.88884936353024 321.8196714152276 0.7530855940910303
22.894076918483655 321.2394240947439 0.7529579234289097
22.89930447343707 319.77114629736735 0.751202335236863
22.904532028390484 324.6294351659192 0.7564281138761021
22.9097595833439 326.17382561395914 0.7576598050060329
22.914987138297313 322.703265949763 0.7528146258518721
22.920214693250728 322.7121833030175 0.7534543754092964
22.925442248204142 323.15872047648094 0.754254730119798
22.930669803157556 326.6215524497489 0.7580362258457317
22.93589735811097 323.5395005310992 0.7548290504898677
22.941124913064385 323.0112942951886 0.7541072288860401
22.9463524680178 322.24044697420055 0.7536914911788265
22.951580022971214 323.98343214866173 0.7554620961451867
22.95680757792463 322.56536250580507 0.7536552440631072
22.962035132878043 318.43026980918444 0.7493201799166901
22.967262687831457 317.6368398369733 0.7482363071973582
22.972490242784872 319.73291972527784 0.7507112251111788
22.977717797738286 323.583073679139 0.7549412965161648
22.9829453526917 323.3810158602466 0.7540509386271906
22.988172907645115 324.841000468756 0.75595155085874
22.99340046259853 325.36550058742284 0.756397481732557
22.998628017551944 322.0619086465961 0.752566751790261
23.00385557250536 319.77568594678576 0.7495974668026519
23.009083127458773 318.7696966398509 0.7483562675646853
23.014310682412187 321.574291565056 0.7518029410496141
23.0195382373656 322.44352824446923 0.7523889307602926
23.024765792319016 323.96449810292654 0.7543201652609486
23.02999334727243 324.71598484004613 0.7552109280529418
23.035220902225845 324.2454644825275 0.7548123934451396
23.04044845717926 322.9702995709807 0.7534586154198164
23.045676012132674 320.84918712939185 0.7505290359016631
23.05090356708609 316.89349292133073 0.7464143888776814
23.056131122039503 316.01862934210595 0.744903717773806
23.061358676992917 316.9384237928074 0.745940108741626
23.06658623194633 319.6322805975062 0.7495017096593942
23.071813786899746 316.3536233640379 0.7454138497549796
23.07704134185316 316.073010001438 0.7454400674545366
23.082268896806575 315.0483303317459 0.7439738602051237
23.08749645175999 316.73567008324164 0.7459506516638584
23.092724006713404 312.5453140639209 0.7409523989670691
23.097951561666818 310.1989965976801 0.7372854857680944
23.103179116620232 308.8897053987186 0.7362835128638576
23.108406671573647 306.5352639423233 0.7333600503500773
23.11363422652706 307.3686586213462 0.7351669266703533
23.118861781480476 307.72672185374785 0.7357344806575269
23.12408933643389 307.0928994908019 0.7347427311021874
23.129316891387305 307.67889735390344 0.7351869807353649
23.13454444634072 307.4386747023328 0.7354842196278678
23.139772001294133 307.62995430796065 0.7353067910382567
23.144999556247548 306.17607707979835 0.7334450483545201
23.150227111200962 305.82481457918976 0.730919805006317
23.155454666154377 307.2245494177946 0.7327095549206394
23.16068222110779 305.03141159727954 0.7301130291293163
23.165909776061206 304.81449751744697 0.7302867031958786
23.17113733101462 304.33308313826717 0.7300873717843469
23.176364885968034 306.42600629104464 0.7324596327378743
23.18159244092145 306.18860055921004 0.7324012171073876
23.186819995874863 305.80220620299474 0.732093446053801
23.192047550828278 306.0585809781675 0.7329855548477855
23.197275105781692 305.8233584901632 0.7325250763131507
23.202502660735107 305.6631961881548 0.7317533291665935
23.20773021568852 305.4340060117558 0.7306819696862363
23.212957770641935 303.1942857159542 0.727707795717728
23.21818532559535 302.01815845320306 0.7263997765103778
23.223412880548764 303.93361766135365 0.7289337784217608
23.22864043550218 303.9576870364999 0.7291665978999741
23.233867990455593 303.71013137645974 0.7293736781614343
23.239095545409008 304.763964314606 0.7305828709743986
23.244323100362422 304.98140096993916 0.7305410438923624
23.249550655315836 307.23063314504043 0.7333905212457639
23.25477821026925 307.1450184147671 0.7327935151880494
23.260005765222665 305.29859226466544 0.7308484638935627
23.26523332017608 302.4874956353587 0.7259573451316692
23.270460875129494 303.72420415638675 0.7273042432624329
23.27568843008291 308.5111407660812 0.7332852991854792
23.280915985036323 310.52515036969794 0.7369478617537749
23.286143539989737 315.60861142563795 0.74378949798573
23.291371094943152 321.5370759506931 0.7500960952936733
23.296598649896566 324.1744917832933 0.7521481666081938
23.30182620484998 321.86831010991085 0.7486736526290009
23.307053759803395 320.23030659831204 0.746767651696437
23.31228131475681 321.29530787527256 0.748729884350802
23.317508869710224 321.7319037240815 0.7491763187454233
23.32273642466364 321.4938319610736 0.7478848286894687
23.327963979617053 322.64176815953203 0.7488389569984463
23.333191534570467 326.97602231729746 0.7536685262921826
23.33841908952388 330.53412297440025 0.7580292660976025
23.343646644477296 330.77170501368215 0.7579440551577488
23.34887419943071 327.08157401535505 0.7537332230867199
23.354101754384125 324.2224311552269 0.7512698114890289
23.35932930933754 322.98858555539744 0.7501902669358472
23.364556864290954 327.0990528438155 0.7554561449317898
23.369784419244368 327.4477409765937 0.7551694049042387
23.375011974197783 325.1694055892248 0.7522353127005169
23.380239529151197 323.3795848386072 0.7498463854992315
23.38546708410461 323.5128189778395 0.7502360282641655
23.390694639058026 327.73294556304165 0.7548914669690328
23.39592219401144 327.77911965136013 0.7546695370168338
23.401149748964855 326.1647013231024 0.7527262141989983
23.40637730391827 323.2736679555056 0.749504618728861
23.411604858871684 323.50176434836203 0.7501302009797319
23.416832413825098 325.4992250152781 0.7524998924177092
23.422059968778512 325.1456954859987 0.7514605264848615
23.427287523731927 325.9072431606376 0.7521575978919086
23.43251507868534 325.8289878540438 0.7518651608318457
23.437742633638756 328.15175389378425 0.754847882416449
23.44297018859217 328.6940073606566 0.7553978076954273
23.448197743545585 330.1760327310296 0.7573687976818609
23.453425298499 328.0883728842699 0.7554046119833304
23.458652853452413 325.19972798690793 0.7523501127532926
23.463880408405828 320.7595047876777 0.746533440498187
23.469107963359242 320.16208831638335 0.7460934466841228
23.474335518312657 321.1145831969779 0.7475157413335269
23.47956307326607 323.7612379578671 0.751655617520612
23.484790628219486 321.6958211797284 0.7497937522862295
23.4900181831729 320.2041283411959 0.7475273719375966
23.495245738126314 318.33406346513834 0.7451754347845556
23.50047329307973 315.557070002654 0.7414234278351447
23.505700848033143 312.7119918115085 0.7382320710397313
23.510928402986558 310.45126065625936 0.7348712046334067
23.516155957939972 309.60647274235606 0.7335435107356995
23.521383512893387 309.128364695415 0.7331390969621115
23.5266110678468 310.34899788686346 0.7345614923148834
23.531838622800215 310.91750120767233 0.7350805932677194
23.53706617775363 307.80919833788414 0.731664928025509
23.542293732707044 307.32465940811926 0.7302139323932152
23.54752128766046 307.3823805919204 0.72951759854362
23.552748842613873 307.17703497304143 0.7293631294186821
23.557976397567288 306.9883458337699 0.7285618359263475
23.563203952520702 309.25816873414345 0.731296364890455
23.568431507474116 311.4547910915609 0.7323756607743782
23.57365906242753 312.12744213980216 0.7326540820596147
23.578886617380945 310.98995594945956 0.7299081069257026
23.58411417233436 305.88594826199903 0.7247732614055392
23.589341727287774 304.76730549328494 0.7244438949812344
23.59456928224119 305.04635198253123 0.7250328804631382
23.599796837194603 307.63813332090444 0.7275232873931654
23.605024392148017 307.9958093645479 0.7258852737695679
23.610251947101432 307.68259190790224 0.7243026400187682
23.615479502054846 309.01441016999996 0.7258889457704097
23.62070705700826 310.09974585558604 0.7273427140038274
23.625934611961675 310.7502782327092 0.728051730112022
23.63116216691509 310.41606734848904 0.7281041942341784
23.636389721868504 308.57452693545343 0.7262743552904672
23.64161727682192 307.2946367307271 0.7255522730801853
23.646844831775333 307.24121314149704 0.7247837287946977
23.652072386728747 309.0670496146272 0.7264560972053261
23.65729994168216 309.8626575009508 0.7255567777878738
23.662527496635576 309.8387380842205 0.7253817751859241
23.66775505158899 310.0577233858566 0.7254420526489208
23.672982606542405 313.82157196809135 0.729976056549088
23.67821016149582 321.4374608429956 0.7378062591081019
23.683437716449234 327.7760588855801 0.7442328023833849
23.688665271402648 330.9274250446643 0.7475221023434594
23.693892826356063 332.92651499159075 0.749112092931352
23.699120381309477 332.66506298817 0.7484751123911173
23.70434793626289 335.4486029324371 0.7517721261688455
23.709575491216306 338.6685276009822 0.7549168692063181
23.71480304616972 340.7374143118051 0.7570251013501429
23.720030601123135 338.43408163847505 0.7538979590659488
23.72525815607655 335.02620382117476 0.7498519855053015
23.730485711029964 333.59459205259355 0.7477562155137243
23.735713265983378 332.8510157067799 0.7460112625892577
23.740940820936792 331.2294907084152 0.7444935929998994
23.746168375890207 331.0605951097512 0.7442912672352584
23.75139593084362 332.62603248724366 0.7461273501984969
23.756623485797036 335.74248627845594 0.7492169346638612
23.76185104075045 340.10774593297424 0.7533374999699243
23.767078595703865 342.6408086656082 0.7555438558155992
23.77230615065728 348.0216592282038 0.760985597118138
23.777533705610693 355.3736864444752 0.7687915147565474
23.782761260564108 365.78630063953426 0.7799397659803687
23.787988815517522 374.08197364625534 0.7879991234854271
23.793216370470937 375.20563183265534 0.7889039945239104
23.79844392542435 371.8522855866716 0.7851131214880397
23.803671480377766 369.03027327836776 0.7820684835887607
23.80889903533118 367.40699957971395 0.7803292574338564
23.814126590284594 368.88400829941554 0.7814255416765641
23.81935414523801 365.34908797553874 0.7777258200543528
23.824581700191423 358.6042208787169 0.769410081434829
23.829809255144838 350.3538430476669 0.7601033001267599
23.835036810098252 349.061147190276 0.7588236192176724
23.840264365051667 348.3796388903416 0.7583809187000524
23.84549192000508 348.5650767341222 0.7587467997187034
23.850719474958495 344.37035471238767 0.7528375065271792
23.85594702991191 343.36795992179793 0.752050621129404
23.861174584865324 341.62758477463854 0.7503728100895493
23.86640213981874 341.4667503579294 0.7504934439989509
23.871629694772153 340.6011572356971 0.7497779109871987
23.876857249725568 338.4912660727511 0.7478095442047098
23.882084804678982 337.25797231355745 0.7458235439320978
23.887312359632396 335.84305485867253 0.7433395654070893
23.89253991458581 335.1629935516945 0.7417852514842691
23.897767469539225 334.9211585697989 0.74189084320803
23.90299502449264 333.0317387370132 0.7391380185449893
23.908222579446054 332.7789446615863 0.7391526926411616
23.91345013439947 331.50194239317506 0.7373866094917502
23.918677689352883 331.5645216121528 0.7369156036630302
23.923905244306297 331.665673308788 0.7373246406281134
23.929132799259712 337.1091327967869 0.7437533914383969
23.934360354213126 338.2750131696638 0.7447708204517626
23.93958790916654 340.5812558626679 0.7458114198293858
23.944815464119955 339.6524835916526 0.7442595865432075
23.95004301907337 340.53826648146793 0.7457033508172217
23.955270574026784 336.26553046089253 0.7411324781052925
23.9604981289802 333.5742498952134 0.7389101104849921
23.965725683933613 332.89395288736506 0.7377248113554978
23.970953238887027 334.20529531776276 0.7393751694919114
23.97618079384044 335.54577033945094 0.7405528866702258
23.981408348793856 338.48117917319263 0.7434227699384887
23.98663590374727 341.9127610722905 0.7472179476422577
23.991863458700685 345.15558435575974 0.7510418867518031
23.9970910136541 346.2259101236918 0.7522164444538949
24.002318568607514 344.79062079965723 0.7509158300115599
24.007546123560928 344.66404493037817 0.7500927868484316
24.012773678514343 346.5315820906972 0.7519910676459911
24.018001233467757 352.38373404686934 0.7580747610769297
24.02322878842117 355.37826454941404 0.761522673155925
24.028456343374586 358.30299128400895 0.7643906432527361
24.033683898328 358.89538971030333 0.7646556721333283
24.038911453281415 361.7110199901361 0.7682582837447333
24.04413900823483 363.53674022291085 0.7701247654010389
24.049366563188244 363.07430067241194 0.7709341632351245
24.054594118141658 365.92325043242516 0.7739903668203628
24.059821673095072 367.41098703481595 0.7750318545021707
24.065049228048487 368.8806300253598 0.7763649929476215
24.0702767830019 366.7459928184901 0.7880052117197338
24.075504337955316 369.5913916063151 0.8015163664772522
24.08073189290873 372.97091511595164 0.811776075509558
24.085959447862145 374.07674288086554 0.8186147239486474
24.09118700281556 369.84379515433835 0.8189457234191961
24.096414557768973 364.9973123956135 0.8192997680044576
24.101642112722388 358.67474678597006 0.8169976681889515
24.106869667675802 353.5160566656361 0.8155770995989177
24.112097222629217 344.18072408132804 0.8085852064142245
24.11732477758263 338.59877694094166 0.8064244805718089
24.122552332536046 334.38995755296395 0.8051687709822084
24.12777988748946 335.3850328893387 0.8103772380505398
24.133007442442874 335.2208214642634 0.8142448835690141
24.13823499739629 336.498866464386 0.819277089944096
24.143462552349703 334.91875386455035 0.8198927705971172
24.148690107303118 332.8358494455111 0.8187823237381919
24.153917662256532 330.10562703825707 0.8191688794523092
24.159145217209947 325.06674938836636 0.8165669410289547
24.16437277216336 321.19987334010625 0.8152096508432153
24.169600327116775 318.7238721776561 0.8145080312649697
24.17482788207019 318.9430921796209 0.8172575822240971
24.180055437023604 322.8733513824442 0.8253146494341492
24.18528299197702 322.75485281690567 0.8281889243766212
24.190510546930433 322.0395069407939 0.8309457264622054
24.195738101883848 319.21972757138604 0.8293809653468524
24.200965656837262 317.59955642202885 0.8303532508607253
24.206193211790676 315.51361490551625 0.8303068294144912
24.21142076674409 315.74880708850947 0.8330364761007438
24.216648321697505 316.0985002849241 0.8357659846635549
24.22187587665092 316.8778951200784 0.83812997317072
24.227103431604334 315.74447159364894 0.8405594733773118
24.23233098655775 311.50900271084515 0.83828073864375
24.237558541511163 312.04998937017285 0.8420060699429838
24.242786096464577 312.2531159108167 0.8439016505113621
24.248013651417992 316.2527365345093 0.8514231865407534
24.253241206371406 313.2968105705486 0.8507564484790885
24.25846876132482 312.2659751648726 0.8519659330910646
24.263696316278235 308.4770199088939 0.8482999838717863
24.26892387123165 310.34545545557654 0.8521447213462385
24.274151426185064 312.960692121393 0.8572102225751236
24.27937898113848 316.98547735936194 0.8644288932609319
24.284606536091893 316.2410132667246 0.8650887651446035
24.289834091045307 313.25990618716463 0.8643463121433287
24.29506164599872 311.1768758219214 0.8644798362699074
24.300289200952136 312.57429096665163 0.8677874820436879
24.30551675590555 315.3061372451868 0.8734836417345794
24.310744310858965 314.8975973297734 0.8746136660477014
24.31597186581238 317.1387709265097 0.8808716881168889
24.321199420765794 318.81443731874543 0.8854780045589103
24.326426975719208 322.44957784349333 0.8935583315059364
24.331654530672623 323.60018676121587 0.8978733985482653
24.336882085626037 326.19485053702255 0.9012124757017848
24.34210964057945 328.8764929471548 0.9059201964926734
24.347337195532866 327.6909768468886 0.904878028242204
24.35256475048628 328.2576670892949 0.9088686613320562
24.357792305439695 326.8284171315523 0.9089482387986351
24.36301986039311 324.6732531553374 0.9085848589963521
24.368247415346524 323.8807567945299 0.9093352567252174
24.373474970299938 324.39129710348146 0.9126594214751004
24.378702525253352 328.88836782012714 0.9222843052463092
24.383930080206767 331.7782833773839 0.9292176639026605
24.38915763516018 332.32307814983636 0.9315043801974084
24.394385190113596 332.30190396408756 0.933216963244255
24.39961274506701 326.87900715295535 0.9276189407441833
24.404840300020425 327.2459459358372 0.9306685553358064
24.41006785497384 326.9228979713438 0.9328357829778479
24.415295409927253 325.0759952411001 0.9326413230006577
24.420522964880668 319.9952448760034 0.9282608274868536
24.425750519834082 321.7455522789772 0.9327900043613363
24.430978074787497 323.9818794919631 0.9381623049032117
24.43620562974091 327.49122042239355 0.9448800333828937
24.441433184694326 324.86340058723306 0.9427285775045647
24.44666073964774 324.33292678680084 0.9444782888849248
24.451888294601154 324.5498212659774 0.9473720337046853
24.45711584955457 328.19123100937003 0.9558288634440051
24.462343404507983 337.3322754255477 0.9704670167559836
24.467570959461398 337.5939662543641 0.9731184583397183
24.472798514414812 338.9319397284945 0.9772983024290385
24.478026069368227 334.7810731452617 0.9752862180816045
24.48325362432164 334.15296410211124 0.9777978083792964
24.488481179275055 333.64362483758833 0.9788017133232952
24.49370873422847 331.8991759987202 0.9777344914987963
24.498936289181884 332.3980675543549 0.9800024485422617
24.5041638441353 332.0523986187973 0.9829316444470848
24.509391399088713 333.90493504233865 0.989556767311627
24.514618954042128 333.9016195815095 0.9924680286410645
24.519846508995542 332.74822962467107 0.9929702445458463
24.525074063948956 332.6892886002193 0.9951233941912492
24.53030161890237 329.9356436361896 0.9927505104820372
24.535529173855785 329.7527744388371 0.9947243614993772
24.5407567288092 325.9051889518483 0.9898366815784356
24.545984283762614 321.1054208898965 0.9841750684032393
24.55121183871603 319.7764210118512 0.9834082173035129
24.556439393669443 319.0297502898671 0.9854144634814362
24.561666948622857 325.7015884724582 0.997853421699977
24.566894503576272 326.6632037382195 1.0035242049154793
24.572122058529686 324.68716295752705 1.0026923515871538
24.5773496134831 322.06905352769695 1.0019758439077233
24.582577168436515 318.422502400569 0.9986050398774978
24.58780472338993 317.7425545579512 1.0010373220699855
24.593032278343344 317.6637756028772 1.0034573404334541
24.59825983329676 318.16544990977025 1.0054454350502167
24.603487388250173 317.0181528669246 1.0052759825040156
24.608714943203587 313.69543350410135 1.0017260304304727
24.613942498157 313.1547395219451 1.0044222182009386
24.619170053110416 315.8324999277111 1.0114951603975442
24.62439760806383 314.3337293562543 1.0123451701917447
24.629625163017245 313.2042893821152 1.0133480757415874
24.63485271797066 311.9918197488086 1.0135723537897245
24.640080272924074 310.0834169741353 1.012968366154324
24.645307827877488 310.50495016674677 1.014963251120294
24.650535382830903 308.42346590992463 1.0141009044150944
24.655762937784317 308.85672253920546 1.0178654838932129
24.66099049273773 309.2380427993279 1.022825890812755
24.666218047691146 311.77646483734605 1.0305049579727812
24.67144560264456 315.61127954399547 1.0398373551023403
24.676673157597975 318.97131968595176 1.0471872132170077
24.68190071255139 320.2574318591663 1.0515123785469866
24.687128267504804 318.36315818073024 1.0503748264161654
24.692355822458218 319.06452585443924 1.05329846852833
24.697583377411632 315.1223492623271 1.0487811760646468
24.702810932365047 314.00137356258637 1.0493731538407114
24.70803848731846 312.4336366391399 1.0494169993177263
24.713266042271876 309.406549936244 1.0468245096646476
24.71849359722529 309.86215103902424 1.0512018195931254
24.723721152178705 304.7508043555298 1.0456722261219125
24.72894870713212 305.00972599056286 1.0500097337477825
24.734176262085533 305.16087526991777 1.0521736480979265
24.739403817038948 314.10330055054624 1.0701581215126093
24.744631371992362 314.7992866518182 1.0740636435406499
24.749858926945777 312.84873055828257 1.0737716428389692
24.75508648189919 305.13707471446264 1.0629954667203299
24.760314036852606 304.54515557770713 1.0641290448653684
24.76554159180602 305.97290805542906 1.0702894297268106
24.770769146759434 304.3217197961979 1.0713443529679247
24.77599670171285 302.4585431289316 1.0713414502514993
24.781224256666263 300.89606962755283 1.0713234606633653
24.786451811619678 305.86561489146993 1.0819105658382915
24.791679366573092 308.5876485328767 1.089192303291591
24.796906921526507 310.6774010824058 1.0933559230014354
24.80213447647992 311.77202681254386 1.098358125235377
24.807362031433335 310.241727930882 1.0981933360660727
24.81258958638675 310.46551636264735 1.1032556462873992
24.817817141340164 312.57300150900653 1.1082746362267502
24.82304469629358 313.91541335069826 1.1140939934404426
24.828272251246993 312.63832064521466 1.1140564536888016
24.833499806200408 311.60500741975017 1.1149671615590875
24.838727361153822 315.6854787692085 1.123831912229761
24.843954916107236 320.1596203749078 1.1330808668430024
24.84918247106065 320.1445654664406 1.137223516410878
24.854410026014065 317.87947092588894 1.1367654053759266
24.85963758096748 321.4656878197832 1.1485298321397839
24.864865135920894 328.2995977457936 1.1639153860342029
24.87009269087431 329.88263301411564 1.1705155374432885
24.875320245827723 330.403150748497 1.172333105988528
24.880547800781137 332.9674642682958 1.1795463869635516
24.885775355734552 337.59231453587796 1.1907864959351744
24.891002910687966 335.7539866784575 1.1915249060991022
24.89623046564138 333.63961275058523 1.1912254658071417
24.901458020594795 328.65834483786807 1.1867353523787758
24.90668557554821 329.1510445240192 1.1900267335311971
24.911913130501624 331.7311831693958 1.197188178328054
24.91714068545504 337.80885195786004 1.2100126692963316
24.922368240408453 337.45780426047673 1.212691434573557
24.927595795361867 336.4045969218392 1.2152822776118242
24.93282335031528 331.1891879655761 1.209714254112307
24.938050905268696 329.4796619614559 1.209635496009532
24.94327846022211 327.6385324330949 1.2080027561776128
24.948506015175525 326.0993990228123 1.208705435054478
24.95373357012894 325.3604112516956 1.2106346630950064
24.958961125082354 321.40623775773344 1.209183046074898
24.964188680035768 318.68966368469955 1.2077107431010219
24.969416234989183 316.3023619452801 1.2069428461636362
24.974643789942597 318.8010121098018 1.2145522642360849
24.97987134489601 318.4272899799023 1.216553737555034
24.985098899849426 319.6669932336235 1.2216320412148598
24.99032645480284 319.1377235162513 1.2235502783964156
24.995554009756255 319.37740380567226 1.2286235017739309
25.00078156470967 321.30995185556577 1.2367427925279146
25.006009119663084 322.07584615589434 1.2420988980908205
25.011236674616498 322.9550529446533 1.2468499293266544
25.016464229569912 325.59141939135577 1.2562094150731964
25.021691784523327 330.0224973310799 1.2683779114933726
25.02691933947674 330.5927646050757 1.273170756903834
25.032146894430156 328.38799426924 1.2715289354624455
25.03737444938357 325.5325976727302 1.270589396929005
25.042602004336985 331.13948272341366 1.2847345168257212
25.0478295592904 332.51325388329326 1.2912672690417037
25.053057114243813 333.9632881187277 1.2970077528430692
25.058284669197228 327.4332029069538 1.2885592165086823
25.063512224150642 323.92836786378166 1.2857688915009484
25.068739779104057 322.88617314644637 1.286720684946874
25.07396733405747 324.8873863149343 1.2938290470971707
25.079194889010886 328.7725111770814 1.3053771790097664
25.0844224439643 329.2350968993882 1.3122026038298857
25.089649998917714 332.21564710909 1.3221238814767522
25.09487755387113 335.3556644608489 1.3324735474246394
25.100105108824543 339.45518957634977 1.3433306107097467
25.105332663777958 337.4127306899966 1.3437569039402144
25.110560218731372 340.4344163813623 1.3532714703364768
25.115787773684787 340.239905695972 1.3586815898212339
25.1210153286382 341.64131625493945 1.3648562220459088
25.126242883591615 339.5418171894567 1.3654833875817116
25.13147043854503 335.8726729894946 1.361269216265463
25.136697993498444 339.01485905386846 1.3732235824767294
25.14192554845186 341.7701427219954 1.3834305637500437
25.147153103405273 345.9645362540337 1.3963241060084415
25.152380658358688 349.479664884983 1.406960778610195
25.157608213312102 350.47880725901047 1.4134519735622753
25.162835768265516 349.16767197425594 1.41537741696748
25.16806332321893 351.60839253894756 1.425781776660207
25.173290878172345 353.1698254552239 1.4334903034316016
25.17851843312576 358.1043233906954 1.4477522238082197
25.183745988079174 355.2905910648474 1.4464182434588577
25.18897354303259 353.82624976901434 1.447433060282361
25.194201097986003 347.55136111782525 1.4416409583986398
25.199428652939417 346.83620766868376 1.444872660035252
25.204656207892832 345.32625906583115 1.448148212526678
25.209883762846246 349.00429558422354 1.4606677787841507
25.21511131779966 348.32730477343074 1.462089622988214
25.220338872753075 349.3588665968611 1.4694077313511738
25.22556642770649 349.8833663295816 1.4760315731691247
25.230793982659904 356.7563929577266 1.4990018115520607
25.23602153761332 355.03684279243134 1.4990350837376747
25.241249092566733 351.32652365704695 1.4959965990980533
25.246476647520147 345.8047057458289 1.4856227255476213
25.25170420247356 342.8034723259143 1.4845999866133506
25.256931757426976 343.7249743235304 1.4914128395850532
25.26215931238039 345.9011619956074 1.5030871528805578
25.267386867333805 348.27199147252566 1.5180539884481539
25.27261442228722 351.0155258184648 1.5317459829117928
25.277841977240634 351.8650659169403 1.5408589194178655
25.283069532194048 345.04425730166514 1.5277729835854614
25.288297087147463 338.47410462299825 1.5181374666050345
25.293524642100877 334.08870483174803 1.5124622292115708
25.29875219705429 336.46249257564466 1.523712962068435
25.303979752007706 335.5670786869167 1.5245543930152685
25.30920730696112 335.4653180182381 1.531663073856479
25.314434861914535 331.8199894286964 1.5291993437362574
25.31966241686795 332.63052344630427 1.5388952542104544
25.324889971821364 327.4874028676493 1.5306880562239484
25.330117526774778 325.2499976209831 1.530797100847243
25.335345081728192 327.0799861317397 1.5403504133243577
25.340572636681607 329.6408886955385 1.553175377634624
25.34580019163502 332.74702213951184 1.5682157079959151
25.351027746588436 328.09015071505405 1.5621689394876088
25.35625530154185 329.3895190814751 1.5727152128292343
25.361482856495265 332.9683839605584 1.5869456407174511
25.36671041144868 343.7324196112763 1.624285142685469
25.371937966402093 348.0628757605208 1.6416529352321185
25.377165521355508 338.3170132023576 1.6245048501681416
25.382393076308922 323.42059802417856 1.5929358521087364
25.387620631262337 317.1146763168827 1.5880872950613893
25.39284818621575 321.3214503230666 1.6053534243145458
25.398075741169166 328.83072423648696 1.6299734474010854
25.40330329612258 330.24224817895225 1.634040087664346
25.408530851075994 332.6742897321199 1.6462342878433198
25.41375840602941 333.52791991816986 1.6598234895161486
25.418985960982823 331.9296723672818 1.6636879447704822
25.424213515936238 324.63188171129354 1.6550436527164447
25.429441070889652 321.4893229163691 1.65215360418591
25.434668625843067 320.9703642559785 1.6576048521953601
25.43989618079648 324.1874938275877 1.6711298495982396
25.445123735749895 325.31089083126903 1.6819502812684086
25.45035129070331 327.377393655644 1.696208485158699
25.455578845656724 335.7689956163227 1.7299004728466296
25.46080640061014 342.40127954258 1.7547490611980274
25.466033955563553 349.4867893963817 1.7780587557285021
25.471261510516968 349.83236055904524 1.7842690345496883
25.476489065470382 350.46484370568595 1.7923916802099746
25.481716620423796 339.4477150688047 1.7753749088743067
25.48694417537721 339.76339168340496 1.7824787915682667
25.492171730330625 344.1952497107652 1.806365763085712
25.49739928528404 349.1204966157195 1.8305464802766809
25.502626840237454 355.08713311390017 1.8565271419249827
25.50785439519087 355.64732648916595 1.866303307931799
25.513081950144283 362.42887022249863 1.8892568413199857
25.518309505097697 364.30622216003195 1.9038906539838119
25.523537060051112 358.97685350547624 1.9015961989521701
25.528764615004526 363.12641556562215 1.9241434792337408
25.53399216995794 356.6134628566004 1.9150460524610953
25.539219724911355 363.28137401994803 1.9436015740004786
25.54444727986477 357.3171020685734 1.937080555131296
25.549674834818184 359.8694934133357 1.9581428912049808
25.5549023897716 366.4966606810552 1.9844980369257699
25.560129944725013 370.0676832448558 2.004820755634451
25.565357499678427 372.9785547777641 2.0219024915541577
25.57058505463184 364.8872382587949 2.0120454506158483
25.575812609585256 362.0107143477016 2.015575820677683
25.58104016453867 361.75330772161607 2.0256272953547687
25.586267719492085 364.7614112058092 2.047293676138355
25.5914952744455 370.9432901074944 2.074444158992515
25.596722829398914 370.5639620650541 2.088860834439959
25.601950384352328 368.1728731718364 2.0919625617948956
25.607177939305743 365.1571865237209 2.09991845160524
25.612405494259157 359.54596314903205 2.093181489153151
25.61763304921257 349.59941334852397 2.0871346520998246
25.622860604165986 343.4572039279655 2.080367410336495
25.6280881591194 336.5641371001126 2.0797114195819213
25.633315714072815 343.01906969322715 2.1091036870855753
25.63854326902623 340.7539760478966 2.114288375399779
25.643770823979644 350.5255035267157 2.154858656063614
25.648998378933058 343.47883064425656 2.141242943406335
25.654225933886472 341.53127164511017 2.1536554936539694
25.659453488839887 331.16309536701715 2.135206819599477
25.6646810437933 333.7531296664745 2.1626592863121394
25.669908598746716 334.911712950662 2.1771928605074997
25.67513615370013 332.31266730204914 2.184638491679185
25.680363708653545 326.27101543677276 2.177374235942221
25.68559126360696 328.6596757920536 2.2036367380331106
25.690818818560373 326.79504523057346 2.2143914492975094
25.696046373513788 329.938455677366 2.2455643317571203
25.701273928467202 333.83695728367593 2.2773155272897485
25.706501483420617 333.48993240322017 2.2960077211391257
25.71172903837403 337.14291049106464 2.3252184883616467
25.716956593327446 331.47415610584227 2.321268412694021
25.72218414828086 337.6486099589092 2.3609110723751225
25.727411703234274 340.6065887010422 2.385880933545645
25.73263925818769 341.0107028559531 2.4176987365770133
25.737866813141103 335.2993219421952 2.4144519182768076
25.743094368094518 337.9737157908153 2.4499471061565505
25.748321923047932 333.72051156579766 2.4545436342094296
25.753549478001347 342.88329472134984 2.515901516332678
25.75877703295476 345.9325266673416 2.5514103531220633
25.764004587908175 345.0035121735398 2.564871249849393
25.76923214286159 338.4432259006429 2.56165687988028
25.774459697815004 324.60117739324824 2.5341967216746872
25.77968725276842 325.4873421974517 2.572791029238771
25.784914807721833 330.7871069871389 2.6221633411033967
25.790142362675248 340.2337600360475 2.6898901980870593
25.795369917628662 348.31184337494096 2.742255713688989
25.800597472582076 356.18908064430394 2.8066190324178457
25.80582502753549 346.89378746609754 2.7882497196324616
25.811052582488905 344.48303943816876 2.8122807073764235
25.81628013744232 336.9508346260591 2.8022226407132633
25.821507692395734 336.0332907648364 2.8426378232193343
25.82673524734915 332.29309392586595 2.8627730665721627
25.831962802302563 330.41489254090504 2.8861255799618823
25.837190357255977 337.8240066957796 2.9597087481826194
25.84241791220939 344.23261954310925 3.0204625222780854
25.847645467162806 356.38716016601757 3.1212113200735168
25.85287302211622 358.81130953153786 3.1581992009255533
25.858100577069635 358.5715415942752 3.2025077597680682
25.86332813202305 338.32988448459236 3.147220376955731
25.868555686976464 346.13338184840165 3.2374322350292335
25.87378324192988 344.867822199083 3.2738443353587026
25.879010796883293 356.8847210324086 3.386098476529542
25.884238351836707 354.63240181476425 3.439675303350229
25.88946590679012 357.3657216551502 3.536339074788905
25.894693461743536 370.7950719429046 3.6709461546404887
25.89992101669695 364.0509269160329 3.688264385428906
25.905148571650365 349.49553148665217 3.6526770668007407
25.91037612660378 348.8188986714317 3.7078158913264576
25.915603681557194 338.89418501840237 3.736684583920505
25.920831236510608 350.10014793629693 3.864914628837607
25.926058791464023 332.148910129655 3.882626922833714
25.931286346417437 327.21629031000526 3.9287205614336957
25.93651390137085 328.3139484747913 4.040054640573232
25.941741456324266 325.4372007876062 4.084984128763566
25.94696901127768 339.0245354614761 4.273845299527414
25.952196566231095 338.64764049771424 4.390018744416457
25.95742412118451 343.4788260481018 4.537123925413205
25.962651676137924 358.09219728798524 4.743030392249651
25.967879231091338 364.69007390240245 4.865449183435302
25.973106786044752 379.0907234499097 5.0412746268291375
25.978334340998167 364.1474801811421 5.017877100625172
25.98356189595158 338.2509464137017 4.928724613583147
25.988789450904996 340.4996733585149 5.015530582723733
25.99401700585841 338.7910982201021 5.115825010980258
25.999244560811825 354.8699462809555 5.304796087634082
26.00447211576524 344.7878689084206 5.367669482456734
26.009699670718653 321.03983670736517 5.252540299902725
26.014927225672068 323.8394547770448 5.4160033782892425
26.020154780625482 310.63916871336846 5.398124649243462
26.025382335578897 326.19887874411984 5.678026636449461
26.03060989053231 330.0816142137598 5.837816707640153
26.035837445485726 348.1786400563986 6.152917948377184
26.04106500043914 364.8221198771538 6.471205994834664
26.046292555392554 347.2836186467165 6.477462913693729
26.05152011034597 340.63045785402494 6.634152939963448
26.056747665299383 298.2865120637905 6.366837944452633
26.061975220252798 305.8989435491121 6.722749573527023
26.067202775206212 321.67237859046196 7.066859070979033
26.072430330159627 332.7226305971489 7.575023124355567
26.07765788511304 353.9255658918601 8.042031089124151
26.082885440066455 339.09832591685716 8.33388662739144
26.08811299501987 367.69527675184327 9.034916135217383
26.093340549973284 341.26942201830605 9.274017105862168
26.0985681049267 373.80143985228466 10.279292633645793
26.103795659880113 332.5596557026252 10.434025728525388
26.109023214833528 342.61548869577246 11.541469498980852
26.114250769786942 255.3219464937155 10.91616160267209
26.119478324740356 268.2558733169799 12.917196572289003
26.12470587969377 252.917144455943 14.329292777925996
26.129933434647185 252.22217617527855 19.781195406018977
26.1351609896006 241.0150501533811 27.35365677568103
