# Supplementary material for: Unraveling metal effects on CO2 uptake in pyrene-based metal-organic frameworks
Source: Nat Commun. 2025 Feb 11;16:1516. doi: 10.1038/s41467-025-56296-w (PMC11814143; doi:10.1038/s41467-025-56296-w)
Supplement: Supplementary file 3 — Source Data [file 41467_2025_56296_MOESM3_ESM.zip › SourceCode/SuppInf/FigureS5_Ga-TBAPy_InSitu_VariableT_PXRD/Data/GaTBAPy_0021p.dat]

0.002613777476707968 7.528261092021067 3.0884018356559975
0.007841332430123905 10.084682882279099 3.596694028491521
0.01306888738353984 13.55485614825763 3.561739845266931
0.018296442336955775 11.355138817503068 2.448967903532851
0.02352399729037171 10.284633657528257 2.117548462609894
0.028751552243787646 10.5921352887472 1.9995264418763639
0.03397910719720358 12.444724042711208 1.8308726423188815
0.03920666215061952 15.592788407992204 1.997109936327205
0.04443421710403546 18.05578419770412 2.010813206833837
0.0496617720574514 17.73662178734581 1.76874226081225
0.054889327010867336 16.74044026957725 1.7768732624791872
0.060116881964283275 17.737189923040695 1.8210578484437514
0.06534443691769921 19.542430863011262 1.855900485806435
0.07057199187111515 21.172331089860283 1.9355230280512215
0.07579954682453109 20.189614156137043 1.8644906391455744
0.08102710177794703 19.57658430586841 1.7045735111834117
0.08625465673136297 18.60031725831685 1.646161115631485
0.09148221168477891 19.51081934905759 1.536245868073851
0.09670976663819485 17.661605541456176 1.3707053382068755
0.10193732159161079 17.22908281780919 1.404124028227253
0.10716487654502672 17.22014606665417 1.38141753542139
0.11239243149844266 18.73569816246184 1.4446060102847036
0.1176199864518586 20.80816111994459 1.529187805268569
0.12284754140527454 21.633308822087987 1.4239384316228898
0.12807509635869047 21.660081179414846 1.3919149120553747
0.1333026513121064 19.52634703703324 1.3262045622513428
0.13853020626552232 17.362754827006782 1.2120260514695094
0.14375776121893824 16.59932825708334 1.233855817020736
0.14898531617235417 15.545099535639498 1.2043194128991244
0.1542128711257701 17.73449887780032 1.2373543933705125
0.15944042607918602 19.817743687053664 1.2600572319246386
0.16466798103260194 21.014354245891386 1.229647058889266
0.16989553598601786 22.204528137629794 1.1963139861570045
0.1751230909394338 22.065559401815044 1.1656303360798885
0.18035064589284971 22.23314426857182 1.151542822406982
0.18557820084626564 22.91339614291651 1.1434375302495439
0.19080575579968156 22.829181057793175 1.162192657881647
0.1960333107530975 20.27678358569062 1.056171062263404
0.20126086570651341 19.027990665756562 1.0326835769398048
0.20648842065992934 17.735891776050565 0.9890808081235207
0.21171597561334526 17.676279398070154 1.0206493169013948
0.2169435305667612 19.356912976265846 1.0389162904728675
0.22217108552017711 20.420353018347132 1.0374857819534247
0.22739864047359304 19.505458195118596 1.0092937321278563
0.23262619542700896 19.788041691416172 0.9587319539503785
0.2378537503804249 20.274901376925406 0.9676541518321877
0.2430813053338408 19.57111664894641 0.9312202653483798
0.24830886028725674 18.43756510196682 0.9086751124711085
0.25353641524067266 18.93977706187893 0.9021366641307513
0.2587639701940886 18.56301247695741 0.8901244243907931
0.2639915251475045 19.442349018075564 0.8843436970014183
0.26921908010092044 20.283188348055017 0.8885661243797108
0.27444663505433636 20.864983046447904 0.8992865367088316
0.2796741900077523 21.85815071162523 0.9187616736224504
0.2849017449611682 20.389415746206943 0.8684646713437946
0.29012929991458414 19.386081057895684 0.8377224091669061
0.29535685486800006 17.74959192453162 0.8050176112312794
0.300584409821416 17.14565232646456 0.7782349704035332
0.3058119647748319 17.715261718590025 0.8051664534848969
0.31103951972824784 17.69433816481677 0.7923896869568279
0.31626707468166376 19.200591516424044 0.8147787880955161
0.3214946296350797 19.401764667608866 0.8264103406453758
0.3267221845884956 19.616017421211854 0.8119077068352464
0.33194973954191154 19.4208252694039 0.825581859911409
0.33717729449532746 18.995606219834897 0.829912778064187
0.3424048494487434 18.41482546597446 0.8251744983173682
0.3476324044021593 18.156987185027297 0.8327923715189012
0.35285995935557524 18.181085000259475 0.8226367766721586
0.35808751430899116 18.11033542634725 0.8084595879636063
0.3633150692624071 18.3985439974364 0.8190356446602015
0.368542624215823 18.36247348526893 0.8363823375953531
0.37377017916923894 17.79410829051715 0.8038671413816991
0.37899773412265486 18.896094603207167 0.8207173996261745
0.3842252890760708 19.049759863616195 0.8271656219957365
0.3894528440294867 19.537658533668036 0.8395481789609145
0.39468039898290264 18.731316851596468 0.8360848790724906
0.39990795393631856 18.74346430513293 0.8193987332609836
0.4051355088897345 19.037440489425553 0.8179419698401631
0.4103630638431504 19.41236735762998 0.8079312901470961
0.41559061879656634 19.701140451710568 0.8207277747782655
0.42081817374998226 19.905011122768993 0.8205769393737737
0.4260457287033982 19.161405505699726 0.7863873112000187
0.4312732836568141 20.010606223555662 0.8111542203004992
0.43650083861023004 20.43907441365501 0.814072888260632
0.44172839356364596 18.26354436676887 0.7791188896286557
0.4469559485170619 18.53897557311186 0.792620105528417
0.4521835034704778 18.4000588728985 0.7864388645707715
0.45741105842389373 18.90264381698961 0.7921945110264038
0.46263861337730966 20.099170591618403 0.8142865778771219
0.4678661683307256 20.516255810924424 0.8277901838205405
0.4730937232841415 20.5368007497881 0.8198431307614386
0.47832127823755743 20.75689972306837 0.814779454641521
0.48354883319097336 20.66469882054557 0.7827754334151731
0.4887763881443893 20.29875091204366 0.7643044744053522
0.4940039430978052 20.067173513391634 0.7464146423803651
0.49923149805122113 20.13187244005587 0.7405549261877626
0.5044590530046371 18.611038458453734 0.7289751148275739
0.5096866079580531 19.487358010241596 0.7523867530183989
0.5149141629114691 19.261678006556444 0.775903875201005
0.5201417178648851 19.113288129161337 0.752757651644988
0.525369272818301 19.937013105629774 0.7590679039551782
0.530596827771717 19.73863714662149 0.7496105485775924
0.535824382725133 20.3484460062744 0.7551376157937709
0.541051937678549 20.284088123272078 0.7545651123217239
0.546279492631965 19.176992491635033 0.7371448367936202
0.5515070475853809 19.019469395317373 0.7392368450188058
0.5567346025387969 18.612843541356533 0.7386031396075823
0.5619621574922129 19.38614009788445 0.762154091325534
0.5671897124456289 19.484700220688342 0.7673700244248562
0.5724172673990449 19.568341714885896 0.7585494945037587
0.5776448223524608 19.679905344973456 0.7519639162855727
0.5828723773058768 19.789282426459078 0.7408567727787831
0.5880999322592928 20.036936302288826 0.7435684253524305
0.5933274872127088 19.64351738926595 0.7437726687064882
0.5985550421661248 19.183457457766703 0.7410114942711045
0.6037825971195407 18.892097229326115 0.7334941671667833
0.6090101520729567 18.552949841172193 0.7200958711707712
0.6142377070263727 19.171569143181976 0.7143216163460926
0.6194652619797887 18.740416903157694 0.6915585830418138
0.6246928169332047 17.797537955476116 0.6856733923827937
0.6299203718866206 18.472135398971282 0.68929215441934
0.6351479268400366 18.75271523394015 0.7115225061357939
0.6403754817934526 18.831217595867276 0.7229763311974883
0.6456030367468686 20.10087373722338 0.741046161650155
0.6508305917002846 20.606434639567563 0.7323985771505944
0.6560581466537005 21.50058977873667 0.71861411283639
0.6612857016071165 20.272558024216725 0.693136617665317
0.6665132565605325 20.849219060167506 0.6979141831186407
0.6717408115139485 20.524405231001438 0.6868251839957371
0.6769683664673645 22.085087105951594 0.712488730319077
0.6821959214207804 22.74705214105883 0.7149541227331183
0.6874234763741964 23.219200365277967 0.7217046762783392
0.6926510313276124 23.256744850030454 0.7191952789445685
0.6978785862810284 23.131580471114983 0.7220765223456446
0.7031061412344444 22.92917066008628 0.7184178129568326
0.7083336961878604 23.360787158461445 0.7234799213106773
0.7135612511412763 22.458429297269497 0.7102366492156081
0.7187888060946923 22.262608108822057 0.7147228854583231
0.7240163610481083 23.28821212829868 0.7504055047883648
0.7292439160015243 24.056428769630717 0.7730067740454831
0.7344714709549403 24.679638570913635 0.7676213338662763
0.7396990259083562 25.94673060589579 0.7795709441557449
0.7449265808617722 26.32006241360894 0.7735823561076117
0.7501541358151882 26.832883612542055 0.7869903825588006
0.7553816907686042 27.72421895026014 0.7866286844067435
0.7606092457220202 29.092706632237434 0.8160414589649693
0.7658368006754361 28.48737391326678 0.8088324451188195
0.7710643556288521 30.24644212741366 0.8101254118590293
0.7762919105822681 30.22952884457461 0.8036458248261966
0.7815194655356841 31.599738534920995 0.8125346977467705
0.7867470204891001 33.409704948522304 0.8375369325295606
0.791974575442516 31.800508474968428 0.8318953962357015
0.797202130395932 31.47154200996678 0.8235027936454735
0.802429685349348 32.16196680736256 0.8373351449057002
0.807657240302764 33.48379106817542 0.8607751175252348
0.81288479525618 36.209884178021035 0.899923399914658
0.8181123502095959 36.252994892005496 0.8884979889158132
0.8233399051630119 36.59442287208205 0.8895109836274545
0.8285674601164279 38.83131564844546 0.9420939835388689
0.8337950150698439 41.49447307858872 0.9858920869848181
0.8390225700232599 48.90070867381498 1.1116886165015738
0.8442501249766758 52.816432037925296 1.1590481094644236
0.8494776799300918 56.78381344561023 1.2076238869066305
0.8547052348835078 58.38532817185362 1.2236017026398227
0.8599327898369238 59.93069228417176 1.23014852455519
0.8651603447903398 62.661095460887864 1.2431684127245601
0.8703878997437557 66.8394712703036 1.266806204885389
0.8756154546971717 73.88242303600288 1.3266891108061225
0.8808430096505877 76.76691756553426 1.3476447018611608
0.8860705646040037 78.05818539333477 1.3502242227064227
0.8912981195574197 76.95282235691693 1.3264313896130862
0.8965256745108356 76.67505713912925 1.336292177478615
0.9017532294642516 79.77557456766672 1.3934488402413416
0.9069807844176676 84.06547668561367 1.444914794609443
0.9122083393710836 87.05201837535019 1.4974589424344398
0.9174358943244996 87.76777392108264 1.472007415927837
0.9226634492779155 87.87288825630884 1.4360424306556576
0.9278910042313315 90.79893888215317 1.4523359426664144
0.9331185591847475 91.74472449014183 1.468066662462601
0.9383461141381635 94.35523965356286 1.4714727500231963
0.9435736690915795 93.93792359165884 1.4770922308586572
0.9488012240449955 93.99532747780259 1.449851942002489
0.9540287789984114 93.88852704382583 1.4308515193596474
0.9592563339518274 98.02925184851301 1.4663387614008963
0.9644838889052434 101.06558938267327 1.5012298992725643
0.9697114438586594 106.03952264778844 1.5356460179279314
0.9749389988120754 110.84133645937324 1.5675756276710897
0.9801665537654913 113.27818454678199 1.58531444165704
0.9853941087189073 118.27673979397521 1.6328578803486045
0.9906216636723233 115.01589504947873 1.596721327313062
0.9958492186257393 111.95399448558811 1.5702327704992542
1.0010767735791553 111.43543165853691 1.547350779674526
1.0063043285325712 118.39927348597332 1.6005003268015459
1.0115318834859872 121.84146478863202 1.6381470116961603
1.0167594384394032 123.25038542207723 1.6327590947778365
1.0219869933928192 125.13738034024244 1.6372462629561164
1.0272145483462352 123.47722078326663 1.6130902969585859
1.0324421032996511 127.97181617926513 1.6445959154602754
1.0376696582530671 128.68443144955347 1.6467669690895992
1.042897213206483 133.81543490421862 1.6841784338820531
1.048124768159899 136.63847420865892 1.694404589101564
1.053352323113315 139.36573428560206 1.7149128441093662
1.058579878066731 137.45525950037984 1.6845394795264967
1.063807433020147 135.25035899892293 1.6740641267494043
1.069034987973563 132.59167879885942 1.6340809952808726
1.074262542926979 130.63663633430176 1.6114932570448866
1.079490097880395 130.9001504139587 1.6120496619960412
1.084717652833811 131.91074298029233 1.6213086626718134
1.089945207787227 133.51338571308605 1.6442561435130396
1.095172762740643 135.89365991350127 1.678151279356658
1.1004003176940589 135.40038508988653 1.675538809086392
1.1056278726474749 138.69909312513602 1.6996515965862182
1.1108554276008908 142.28199099057102 1.7093184516732718
1.1160829825543068 145.50369374303781 1.717688562046911
1.1213105375077228 149.09070503730283 1.7246069106865012
1.1265380924611388 149.98946906700323 1.721871913691082
1.1317656474145548 144.78571432643963 1.6857171032790035
1.1369932023679707 149.36229994089112 1.7143546748890348
1.1422207573213867 148.37440548941578 1.716794071994844
1.1474483122748027 147.01658732552826 1.7248504523520325
1.1526758672282187 148.9226726577397 1.721093402800002
1.1579034221816347 148.87869863674663 1.7269965470941933
1.1631309771350506 149.1793032922451 1.700422275183725
1.1683585320884666 155.2070931822358 1.7015206665711464
1.1735860870418826 161.52508524748077 1.7360162933682934
1.1788136419952986 164.2871467972374 1.761948128341317
1.1840411969487146 163.78543956268493 1.7520247446861588
1.1892687519021305 156.5050327623897 1.7110870785252073
1.1944963068555465 154.32222001750984 1.682764257999931
1.1997238618089625 154.8844827459335 1.675285283003984
1.2049514167623785 158.85434948459377 1.713077421122022
1.2101789717157945 165.04005986329312 1.7690694331007617
1.2154065266692105 166.2119949023515 1.774958920539037
1.2206340816226264 164.9361355810982 1.757729435642985
1.2258616365760424 162.95728847319904 1.7409481947030954
1.2310891915294584 166.6484620825022 1.7585086650335378
1.2363167464828744 165.22011539731218 1.7479235049264508
1.2415443014362904 165.59812902273475 1.7445040417848123
1.2467718563897063 166.5270937456181 1.7508277822387326
1.2519994113431223 166.02087528948445 1.7591519334044292
1.2572269662965383 169.54795371064978 1.7663950200298135
1.2624545212499543 171.00924266422834 1.7763565534656611
1.2676820762033703 177.84823393131188 1.8262383401285724
1.2729096311567862 174.37299291300303 1.7950914356970513
1.2781371861102022 171.0165932473577 1.7735227626621615
1.2833647410636182 171.49125194760134 1.7595815819596978
1.2885922960170342 171.8098682161957 1.769047626727266
1.2938198509704502 172.00181223935473 1.7603738042565786
1.2990474059238661 172.52570512086552 1.7824656285428406
1.3042749608772821 178.58833733420934 1.8089750305780545
1.309502515830698 185.92657264007133 1.8553928025564967
1.314730070784114 180.06105794230538 1.8164584870299385
1.31995762573753 181.10783989070552 1.8080466594356577
1.325185180690946 177.91996239906925 1.784219795665787
1.330412735644362 177.57615658868573 1.7745688723927893
1.335640290597778 178.95825201344564 1.766448156126509
1.340867845551194 179.81764336474635 1.7747659589410787
1.34609540050461 180.4417604730223 1.7814421123963733
1.351322955458026 182.11591937993774 1.790568364800489
1.356550510411442 181.34333379694797 1.7905069279894958
1.361778065364858 176.6716387756629 1.7523732485326664
1.3670056203182739 171.44811147560176 1.7058315173776464
1.3722331752716899 168.803652563031 1.690718289205306
1.3774607302251058 173.6526365324888 1.7319606142952169
1.3826882851785218 185.6701099049533 1.812698578194799
1.3879158401319378 189.68411190333734 1.8150363950895523
1.3931433950853538 190.27955303022767 1.8093066849919164
1.3983709500387698 185.49278803159706 1.760270778248238
1.4035985049921857 182.5295392613153 1.7246383874435887
1.4088260599456017 181.188353857791 1.7278182424656103
1.4140536148990177 184.28732102758255 1.7523771937131534
1.4192811698524337 188.10388013685818 1.7901537060025876
1.4245087248058497 185.87825544603908 1.7687589393525303
1.4297362797592656 186.3167792238263 1.757229770430066
1.4349638347126816 183.4715806619355 1.7259622077315613
1.4401913896660976 181.54482149566627 1.7239652889492312
1.4454189446195136 185.1802490333337 1.7601680810905969
1.4506464995729296 182.01649876507878 1.7574519573945206
1.4558740545263456 185.95161300458753 1.7862815742909923
1.4611016094797615 184.7935312893208 1.7886561735099866
1.4663291644331775 182.9074992326825 1.7815657726520593
1.4715567193865935 180.6176342642613 1.7452760588469487
1.4767842743400095 180.8337073557226 1.7103280540405403
1.4820118292934255 177.34889055027227 1.6770487736196598
1.4872393842468414 180.52650140840223 1.6890896815913727
1.4924669392002574 180.93293284273614 1.694838024778742
1.4976944941536734 184.32078672204432 1.7343893843261327
1.5029220491070894 188.2038089815464 1.7533296709739932
1.5081496040605054 191.10661209500785 1.763130626312051
1.5133771590139213 198.58150196734508 1.8154842666056548
1.5186047139673373 195.15883079587084 1.78897713919518
1.5238322689207533 191.6260341883722 1.7684944459245897
1.5290598238741693 188.29287697278062 1.748687847837736
1.5342873788275853 189.67998954139824 1.7541291480928471
1.5395149337810012 193.87381377065043 1.7695554238775506
1.5447424887344172 200.835230320932 1.8048701888638532
1.5499700436878332 202.18758686354968 1.8053658601633578
1.5551975986412492 199.32955593922065 1.7818305404182013
1.5604251535946652 195.00330315217454 1.7559696371400504
1.5656527085480811 193.45774179320443 1.7359361969778895
1.5708802635014971 200.23073004939582 1.7760370958729375
1.576107818454913 205.5880978497607 1.8100746597928459
1.581335373408329 209.36322509425577 1.8317863241107362
1.586562928361745 210.1035756666367 1.817605302686519
1.591790483315161 209.99258412186117 1.8179967688641978
1.597018038268577 212.41365715835744 1.833557276833876
1.602245593221993 224.32053274294063 1.8939208699021364
1.607473148175409 226.018471610785 1.907291461223604
1.612700703128825 226.6649052469797 1.8862390372486646
1.617928258082241 223.21405877986592 1.8606921989549374
1.623155813035657 214.28495398426753 1.809746538424588
1.628383367989073 211.26538483917622 1.7911212080153454
1.6336109229424889 213.3178371075094 1.8125137141569878
1.6388384778959049 217.77213959993873 1.8152016419403512
1.6440660328493208 225.6131768540012 1.8500999470851696
1.6492935878027368 236.5717226975909 1.9018202957216022
1.6545211427561528 241.83050067879648 1.920282741434692
1.6597486977095688 242.09972039036487 1.9096837070318422
1.6649762526629848 250.35814590509227 1.946488730273496
1.6702038076164007 256.7567075970758 1.9638559855309081
1.6754313625698167 259.19088867535027 1.9685917204096492
1.6806589175232327 273.7745018406078 2.034437030794847
1.6858864724766487 274.01216949160596 2.039968462910585
1.6911140274300647 275.36182359352364 2.0395446333490033
1.6963415823834807 276.04981264649973 2.0364350905681525
1.7015691373368966 269.7014354900692 1.99783402410411
1.7067966922903126 271.35493140438774 1.9872033618421336
1.7120242472437286 276.0699531141187 1.9980660012211215
1.7172518021971446 270.0838717443809 1.952498264110377
1.7224793571505606 270.6067633222198 1.9418290252631294
1.7277069121039765 269.6105786498223 1.9391014901823367
1.7329344670573925 272.06157746208373 1.944411201293348
1.7381620220108085 281.102997905803 1.9779510192710548
1.7433895769642245 289.6296440808104 2.0136701365779808
1.7486171319176405 290.8223176220589 2.0153722774103593
1.7538446868710564 302.9681219885711 2.058099461170775
1.7590722418244724 310.5151448583144 2.086398606819563
1.7642997967778884 311.81992654988636 2.093781549723357
1.7695273517313044 309.575950012867 2.0685794575444074
1.7747549066847204 303.9007832255009 2.0237529425879544
1.7799824616381363 298.33974702245484 1.983026000527401
1.7852100165915523 299.904298226117 1.9695358246827988
1.7904375715449683 308.39061102848893 2.007081912514316
1.7956651264983843 309.1422007517189 2.0168832647736834
1.8008926814518003 308.8280133646717 1.9933363708568161
1.8061202364052162 315.2847707950237 2.014034824856647
1.8113477913586322 308.19464580346784 1.9658997192063732
1.8165753463120482 302.92034681831944 1.921995715208487
1.8218029012654642 291.4499667954354 1.8712864203274593
1.8270304562188802 293.4700408023896 1.882794348085686
1.8322580111722961 300.2543709926448 1.893531231259947
1.8374855661257121 303.35159432928083 1.8924061487922417
1.842713121079128 311.5720404135038 1.9085790206809186
1.847940676032544 310.9449497593311 1.8766269539315208
1.85316823098596 318.7227550069331 1.903967022596134
1.858395785939376 324.00933627017184 1.9328503783767559
1.863623340892792 325.52708767005583 1.9347386096136407
1.868850895846208 318.569975233872 1.912631040365069
1.874078450799624 310.13665394207675 1.8790878859319744
1.87930600575304 316.1281172870326 1.8939750393088937
1.884533560706456 314.65768413599494 1.880300195327725
1.889761115659872 313.5816941279475 1.8582828384975492
1.894988670613288 317.2098628988913 1.8515112339560575
1.9002162255667039 313.3024811689028 1.8318459932139064
1.9054437805201199 312.8132257660563 1.8146987892090243
1.9106713354735358 312.72883409234026 1.801610842287668
1.9158988904269518 316.3915715916222 1.8140937869575524
1.9211264453803678 315.9937020856589 1.8030269322913342
1.9263540003337838 317.2617516919361 1.8012269211170697
1.9315815552871998 316.22666304031696 1.8012242929070512
1.9368091102406157 314.0207924181693 1.7740632953774247
1.9420366651940317 309.8364224637646 1.7447430055688962
1.9472642201474477 308.2178472927712 1.7366642155099565
1.9524917751008637 306.3104750540866 1.7116931102490627
1.9577193300542797 302.7657373018491 1.696017128284114
1.9629468850076957 294.85345521940786 1.6640830276872662
1.9681744399611116 295.525642228028 1.664662608161419
1.9734019949145276 295.15641302330164 1.6599164270187567
1.9786295498679436 292.588600241579 1.6456028329556498
1.9838571048213596 295.22659059421477 1.6247399260531736
1.9890846597747756 294.12991857099286 1.603782120645174
1.9943122147281915 289.9997651455058 1.590201076152779
1.9995397696816075 292.5781929043269 1.5920017289072814
2.0047673246350235 289.19926568193176 1.5881192331605278
2.0099948795884393 284.9689894566043 1.5653588209537757
2.015222434541855 287.45885034436935 1.5631435132974238
2.0204499894952708 286.15104497781493 1.556891799914896
2.0256775444486865 288.6503124338545 1.5627387389264242
2.0309050994021023 288.89299621430484 1.5617324163765607
2.036132654355518 285.9915316249576 1.554206118937621
2.041360209308934 279.93215734410853 1.5325596471488578
2.0465877642623496 278.5088093412204 1.5122184300746984
2.0518153192157653 271.46627411802734 1.48276220386347
2.057042874169181 272.57524218325625 1.4851743553872776
2.062270429122597 277.44045120016665 1.5079684592024345
2.0674979840760126 275.9227368981186 1.5057404600063775
2.0727255390294284 277.4302221190104 1.5246280230443565
2.077953093982844 280.91155986311816 1.538652160446231
2.08318064893626 281.00036048162104 1.5469353789788631
2.0884082038896756 279.6329900183615 1.5560533423638259
2.0936357588430914 270.60103126751903 1.5146887474514756
2.098863313796507 272.38232213735165 1.5258391849267265
2.104090868749923 274.84423913306625 1.5320430635763729
2.1093184237033387 280.97113262760024 1.5299524937999585
2.1145459786567544 278.71751717909564 1.5131335837662645
2.11977353361017 272.611266895222 1.4891670544110067
2.125001088563586 265.9540902648992 1.4591988878084527
2.1302286435170017 260.0554097541065 1.4448271614984989
2.1354561984704175 260.91654777724125 1.4458068944370261
2.140683753423833 264.3806578024737 1.4578919440821165
2.145911308377249 272.89994718460326 1.5081001636801463
2.1511388633306647 273.6114557646273 1.5097227484276536
2.1563664182840805 283.94085042869 1.5444939512173212
2.1615939732374962 282.43885573038074 1.5368100642094038
2.166821528190912 277.0454130685894 1.5069309982309202
2.1720490831443278 282.61851432817195 1.5226430740952281
2.1772766380977435 273.5107692045847 1.4991753412185105
2.1825041930511593 274.42034926388044 1.5019427139727566
2.187731748004575 276.849821373591 1.5131121322873295
2.192959302957991 274.47651589670136 1.5061000345413518
2.1981868579114066 273.64559962258056 1.4988459790355901
2.2034144128648223 271.70380151907216 1.4931560771231047
2.208641967818238 266.15562692709625 1.4600466589896715
2.213869522771654 265.2955389325777 1.4445911152985167
2.2190970777250696 264.75290322759867 1.446823566445671
2.2243246326784853 265.6951999242932 1.4583294205914328
2.229552187631901 268.86881523197417 1.4781961582607381
2.234779742585317 268.224743001008 1.471427662310459
2.2400072975387326 273.91798212431826 1.49541931391133
2.2452348524921484 272.9178883041258 1.4899531978891454
2.250462407445564 268.2829468459634 1.4687395242423438
2.25568996239898 263.234020476253 1.453207944956648
2.2609175173523957 259.12448842049855 1.4293206690114433
2.2661450723058114 266.04489863401983 1.4491531574143013
2.271372627259227 269.34769716348865 1.4632981255902358
2.276600182212643 272.89040030629866 1.4847228015938956
2.2818277371660587 271.1009276626819 1.4755947127401146
2.2870552921194744 270.32896692111314 1.482032679591791
2.29228284707289 266.7171293554922 1.4668698187627602
2.297510402026306 268.91032659931125 1.477619164930668
2.3027379569797217 268.2672382923394 1.471656764067601
2.3079655119331375 270.8345877786863 1.4696933796970708
2.3131930668865532 269.515248402181 1.456171381217243
2.318420621839969 268.4675472988754 1.4461168481347941
2.3236481767933848 264.6821393129814 1.4365649742160822
2.3288757317468005 257.11922941130905 1.4119038843446745
2.3341032867002163 259.11471026036344 1.422220556189476
2.339330841653632 263.07258358237686 1.4260054981979868
2.344558396607048 267.9670999672621 1.4478006015986464
2.3497859515604635 274.847770573568 1.4748189223151271
2.3550135065138793 273.5494510927974 1.4641582499077965
2.360241061467295 270.3731818977968 1.4573548830082528
2.365468616420711 265.74970783573946 1.4368383926516641
2.3706961713741266 269.2057187411323 1.436196694919301
2.3759237263275423 274.28406281133573 1.4553187774004959
2.381151281280958 277.0535444468491 1.460094327801517
2.386378836234374 274.6357008038189 1.4522108915748713
2.3916063911877896 268.1397472795021 1.4397751517321276
2.3968339461412054 263.6899175395181 1.428235719468618
2.402061501094621 264.8059853862622 1.4261926637675306
2.407289056048037 264.81461141391964 1.419778722724963
2.4125166110014526 265.90970434886617 1.419609961205093
2.4177441659548684 263.40118299211986 1.408238332779942
2.422971720908284 260.21100114704126 1.3864784321460815
2.4281992758617 263.8693928741821 1.4033789658605416
2.4334268308151157 267.45148942499486 1.4026177302381653
2.4386543857685314 269.6707009204334 1.4045526704683624
2.443881940721947 270.8315545770707 1.400711990576779
2.449109495675363 274.0534491691953 1.4039112692130575
2.4543370506287787 280.31506577316173 1.4199941750736833
2.4595646055821945 286.1413047200512 1.4271932124768736
2.4647921605356102 298.77557143239005 1.4325198704235442
2.470019715489026 305.26891151879994 1.4124808173148176
2.4752472704424417 326.88097906275505 1.4287039631874765
2.4804748253958575 383.8830151629558 1.5139931144356864
2.4857023803492733 492.36245179934326 1.6842566446547005
2.490929935302689 712.534046625529 2.0054423115243836
2.496157490256105 1125.656597970822 2.5065185996524044
2.5013850452095205 1741.524580297668 3.1066499660688858
2.5066126001629363 2484.7873105437984 3.701209284132478
2.511840155116352 3249.2675908398387 4.236727919163991
2.517067710069768 3881.681541631111 4.626409041495755
2.5222952650231836 4275.980677142883 4.862578278089835
2.5275228199765993 4429.138258054611 4.945324643206442
2.532750374930015 4388.34500355303 4.901337510033387
2.537977929883431 4364.754542739168 4.876171900827462
2.5432054848368466 4449.280082803705 4.919157096255293
2.5484330397902624 4679.261831445659 5.028442889065829
2.553660594743678 5081.83413809796 5.224278019995847
2.558888149697094 5627.215768747085 5.488037906248556
2.5641157046505096 6221.788425740271 5.770196189494841
2.5693432596039254 6676.106713028349 5.9848700064399205
2.574570814557341 6739.47659337327 6.0098321873133544
2.579798369510757 6389.941423856075 5.850220277461515
2.5850259244641727 5584.949704013098 5.459215244056304
2.5902534794175884 4496.101330132041 4.889848269225273
2.595481034371004 3399.2662192866746 4.246488075979367
2.60070858932442 2431.5394058019583 3.5982033573290497
2.6059361442778357 1674.7326974497555 2.9942239587684094
2.6111636992312515 1137.8515576295183 2.472412184283886
2.6163912541846672 795.401738319676 2.073937004970299
2.621618809138083 577.7696867099742 1.7777147169472745
2.6268463640914987 458.86318357404747 1.5881053031246222
2.6320739190449145 389.5008540406517 1.4728636939212907
2.6373014739983303 356.8952170746406 1.4277217018870494
2.642529028951746 335.1374458968782 1.4062221803680448
2.6477565839051618 318.3911646871146 1.392929353493555
2.6529841388585775 305.7622718707744 1.3773637167388568
2.6582116938119933 294.72970583324684 1.3525177121751566
2.663439248765409 288.31235726545447 1.3419223938032883
2.668666803718825 284.3702520226023 1.3315891169081018
2.6738943586722406 282.3356602403716 1.3295861132149833
2.6791219136256563 280.98142749618125 1.330795294651645
2.684349468579072 283.43573478360554 1.3446537723237562
2.689577023532488 282.5331319396961 1.3526919031561095
2.6948045784859036 283.0278611919585 1.3606423945592576
2.7000321334393194 286.9734388073587 1.3854302048375464
2.705259688392735 289.9553466815141 1.4011489242336717
2.710487243346151 288.73449643342195 1.3986040182297699
2.7157147982995666 286.4709471192402 1.4030947424823887
2.7209423532529824 278.4302532787838 1.3833304268331021
2.726169908206398 276.91919507574073 1.3850859734384726
2.731397463159814 281.44521613942226 1.4002200816916455
2.7366250181132297 285.3628185447394 1.4254253016505258
2.7418525730666454 283.90509176081764 1.4276443090243127
2.747080128020061 282.97976077602914 1.4292343869464261
2.752307682973477 276.96445470055966 1.4055692518609526
2.7575352379268927 277.34934590258507 1.4043581669137797
2.7627627928803085 273.91080137190283 1.3876740934766212
2.767990347833724 273.83923314278474 1.3939973852450591
2.77321790278714 268.38461214855135 1.3900561298609546
2.7784454577405557 268.1752950580902 1.400046902565077
2.7836730126939715 271.1263077238398 1.4190784848443603
2.7889005676473873 269.0198261665027 1.408745460325302
2.794128122600803 268.4715963392122 1.398469604760149
2.7993556775542188 267.2875637088247 1.3925084019532274
2.8045832325076345 271.31221155730105 1.4079495107014872
2.8098107874610503 274.69298071442154 1.4230726396005355
2.815038342414466 278.043275203918 1.4471378433612228
2.820265897367882 285.72513858156265 1.488200289581113
2.8254934523212976 285.1581728282131 1.4920642899993706
2.8307210072747133 288.93428096998747 1.512686915957488
2.835948562228129 290.6369896720124 1.5094667345232886
2.841176117181545 281.8208602800465 1.467072359622296
2.8464036721349606 277.4167961001611 1.4575994469293756
2.8516312270883764 272.50168782810215 1.4449526152712775
2.856858782041792 266.9010111907465 1.4169961994763935
2.862086336995208 270.95629689873925 1.4256090401722847
2.8673138919486236 269.8442592822782 1.4283526865176677
2.8725414469020394 270.57887905525365 1.431727359405808
2.877769001855455 276.5714688619126 1.4481526131176607
2.882996556808871 273.9443476567991 1.4379746075729896
2.8882241117622867 272.9181174829205 1.428138419202736
2.8934516667157024 268.47269585660143 1.4208346837033954
2.898679221669118 275.49395597483357 1.4612402113643572
2.903906776622534 278.2464213949773 1.4692829168913069
2.9091343315759497 283.2599191583081 1.479734262350899
2.9143618865293655 291.4364788101179 1.4921815899872144
2.919589441482781 285.95746258620477 1.4668356196470649
2.924816996436197 285.29450121611535 1.461412328729991
2.9300445513896127 282.2594705582612 1.4523260328235228
2.9352721063430285 277.47808802249233 1.4374743966392456
2.9404996612964442 277.27168213300416 1.4332169618369661
2.94572721624986 278.56127090145566 1.4368247206568998
2.9509547712032758 284.654986079002 1.4615005448058715
2.9561823261566915 288.97226255483713 1.4634911849775203
2.9614098811101073 287.9716723859503 1.4450749554811653
2.966637436063523 286.0821944573055 1.431055940018606
2.971864991016939 286.02003004555246 1.4356444186194828
2.9770925459703546 287.5880920926362 1.4398255723657805
2.9823201009237703 284.4328049913226 1.4304660099440356
2.987547655877186 281.98594583649526 1.4097516658641926
2.992775210830602 279.83241769230494 1.3834915175744924
2.9980027657840176 276.19426054688904 1.3651830559285816
3.0032303207374333 279.7022681999107 1.3697931095334555
3.008457875690849 281.6136452676307 1.3773427262291669
3.013685430644265 288.90735357057093 1.397210018309818
3.0189129855976806 289.81697621334524 1.3894433425752348
3.0241405405510964 287.2699264949035 1.3719771704381858
3.029368095504512 294.24820295679024 1.3912014950348424
3.034595650457928 294.8182293555902 1.3808432476734498
3.0398232054113437 296.2300587589709 1.372906778658868
3.0450507603647594 300.014300688951 1.3783515481509894
3.050278315318175 296.08319233368985 1.3608485412499411
3.055505870271591 299.7522292874015 1.3730912876635795
3.0607334252250067 301.53179411081646 1.3638563722989245
3.0659609801784224 311.30985002166256 1.382143666695178
3.071188535131838 315.48182643078894 1.3813115782498766
3.076416090085254 319.00713012353543 1.3776736094044602
3.0816436450386697 325.9402974096934 1.3802549430641622
3.0868711999920855 328.51458171735754 1.3646147030356415
3.0920987549455012 335.59010008065155 1.3707151667875828
3.097326309898917 344.92378511101987 1.3781079428392424
3.1025538648523328 356.2394993111462 1.3933712892034258
3.1077814198057485 374.10575098353195 1.4229803716322014
3.1130089747591643 393.3297018617638 1.458331155480472
3.11823652971258 412.056891594146 1.4936152832265985
3.123464084665996 427.0931652746564 1.5157176112530473
3.1286916396194115 445.1550021828483 1.538086898767681
3.1339191945728273 463.55047220771803 1.5544339005600565
3.139146749526243 489.98125876410165 1.5881372406955363
3.144374304479659 522.1474256436048 1.6361305249595488
3.1496018594330746 552.2645536464507 1.6817742519173027
3.1548294143864903 580.348185847576 1.725247740225191
3.160056969339906 603.4188129939856 1.7531361695198322
3.165284524293322 626.7241560065618 1.7821895823151577
3.1705120792467376 653.262185010769 1.813310376712119
3.1757396342001534 680.5376936018542 1.8432220698935444
3.180967189153569 703.6967345185352 1.869521092787315
3.186194744106985 724.6000989621137 1.898086846190677
3.1914222990604006 733.1399760584807 1.9113883721587903
3.1966498540138164 729.1065617299072 1.9161067657739241
3.201877408967232 709.1080702234741 1.8938437522933689
3.207104963920648 679.5443940342452 1.8462095609786253
3.2123325188740637 643.8659849542724 1.787092433244604
3.2175600738274794 611.0094380727182 1.7341735164000505
3.222787628780895 574.0482026965174 1.67925478640589
3.228015183734311 544.4828159960811 1.6380979864722045
3.2332427386877267 516.4888290454966 1.595292640267815
3.2384702936411425 488.75214092480354 1.549376170076584
3.2436978485945582 465.73798088797173 1.5183283174664703
3.248925403547974 438.93574471917384 1.4738274575338537
3.2541529585013897 424.4723280806334 1.4541012853566957
3.2593805134548055 416.77849696311046 1.4404287717833413
3.2646080684082213 415.2093634762296 1.43216173716465
3.269835623361637 419.2610145286657 1.4316657710988747
3.275063178315053 429.27544822006314 1.442163765406068
3.2802907332684685 445.52745859204924 1.4655015104476818
3.2855182882218843 473.03960356329554 1.510077925773481
3.2907458431753 497.59765900727155 1.5514872072868997
3.295973398128716 520.477083730748 1.58107686298389
3.3012009530821316 540.1103359122496 1.6066724441923848
3.3064285080355473 547.6848509714665 1.6172042172942778
3.311656062988963 550.8889826374966 1.6193901690782995
3.316883617942379 526.0982936083349 1.5747378713510658
3.3221111728957946 492.2463904399469 1.5190444459149446
3.3273387278492104 460.1556327190397 1.4762506285443588
3.332566282802626 427.9978777306019 1.4352971928455176
3.337793837756042 404.3682312064226 1.4124243532570895
3.3430213927094576 377.57445136493607 1.3768748698058841
3.3482489476628734 352.7846692633147 1.3410379937389465
3.353476502616289 329.4838984171029 1.3067661582780576
3.358704057569705 310.32505579173784 1.274465929258765
3.3639316125231207 295.4206702743936 1.2579911663994536
3.3691591674765364 290.85309921739884 1.2653036683523469
3.374386722429952 285.51697463818454 1.2740261367951935
3.379614277383368 277.61496141958924 1.2735203668656432
3.3848418323367837 271.4171635255802 1.2665579550687922
3.3900693872901995 265.29614189603825 1.2492069153575835
3.3952969422436152 257.9970015927856 1.230718487921619
3.400524497197031 253.49768040070092 1.217879424565013
3.4057520521504467 247.8745798733361 1.204151310719523
3.4109796071038625 247.54829027225693 1.2191102939549827
3.4162071620572783 254.64971684569406 1.2429179182568495
3.421434717010694 259.9480626478969 1.259533969744991
3.4266622719641098 258.288054384633 1.2484254732368179
3.4318898269175255 254.97731661146253 1.2372212726304344
3.4371173818709413 251.75587762881358 1.235556670556533
3.442344936824357 253.07383738810407 1.241418912181133
3.447572491777773 253.31599518633027 1.2477640368715697
3.4528000467311886 252.4228447050732 1.2427841866000444
3.4580276016846043 254.35763374385 1.2512304297156573
3.46325515663802 254.8878054147328 1.242671016743938
3.468482711591436 249.60340559005076 1.216614552887703
3.4737102665448516 247.43786171146587 1.208525463556979
3.4789378214982674 246.15847097256218 1.2027524251811639
3.484165376451683 244.32159473313794 1.1925255799951489
3.489392931405099 250.0610482303153 1.2124941831586822
3.4946204863585146 254.09830486188 1.2154645644507562
3.4998480413119304 258.2604009818161 1.2105950608462772
3.505075596265346 264.7186112344529 1.2242575296410427
3.510303151218762 272.292330775965 1.234697418514482
3.5155307061721777 274.2489827234517 1.2342548853717863
3.5207582611255934 279.5212243078613 1.2518478972950353
3.525985816079009 284.8842575576175 1.2495690177092071
3.531213371032425 288.3965439252801 1.244876769909374
3.5364409259858407 294.2112958272715 1.2321967568278138
3.5416684809392565 310.6019501493358 1.2470423860690014
3.546896035892672 330.18698758121195 1.2731633975307988
3.552123590846088 360.08926131761206 1.3175406940316292
3.5573511457995037 418.4058684379219 1.4086024367408958
3.5625787007529195 527.9652434452416 1.5641937447493932
3.5678062557063353 761.4446080533763 1.8706830803397703
3.573033810659751 1283.3663876263533 2.4240952875595356
3.5782613656131668 2379.2718212283685 3.3021854004619247
3.5834889205665825 4524.032790169862 4.554897599540445
3.5887164755199983 7848.549807347343 5.999067963677817
3.593944030473414 11903.893432745765 7.340816988107061
3.59917158542683 15334.031983461517 8.294504050029083
3.6043991403802456 17184.73107061877 8.750985298975822
3.6096266953336613 16875.145151809746 8.64132764955299
3.614854250287077 14824.69591114081 8.087389493592863
3.620081805240493 11746.025051660692 7.196538625805967
3.6253093601939086 8489.492422356057 6.123805909657352
3.6305369151473244 5702.789956163114 5.016477247570202
3.63576447010074 3543.16880619212 3.9460776651928455
3.640992025054156 2239.6443889681595 3.131963293267509
3.6462195800075716 1371.7383997352993 2.4466568602440772
3.6514471349609874 902.7919090196793 1.9865440320650458
3.656674689914403 658.397236505726 1.7085111455988613
3.661902244867819 531.372242232418 1.5378467137497023
3.6671297998212347 456.608775394952 1.4256501065095437
3.6723573547746504 408.1487427947346 1.350568100525888
3.677584909728066 375.77110347641303 1.301830580919922
3.682812464681482 348.11126809771673 1.2578178300945888
3.6880400196348977 335.24175980135493 1.2454249299675653
3.6932675745883135 322.2576811970999 1.221779019121233
3.698495129541729 316.5659056509172 1.2184706561864354
3.703722684495145 313.29682507443135 1.2144078645135497
3.7089502394485607 306.66399846236084 1.2022887534779805
3.7141777944019765 306.62166164997586 1.2030040896605387
3.7194053493553922 302.52219171512917 1.1919069406557854
3.724632904308808 298.6378847423705 1.192058010286568
3.7298604592622238 292.6190685860372 1.1827419847012413
3.7350880142156395 283.67657111251526 1.165515047804516
3.7403155691690553 278.19636923470847 1.15647965371812
3.745543124122471 281.0577031844626 1.164442683869996
3.750770679075887 281.87179919140436 1.1696016714444046
3.7559982340293026 284.66273760144975 1.1737363876880844
3.7612257889827183 287.74704548530843 1.1799421483027333
3.766453343936134 292.3249424918096 1.1827845810260393
3.77168089888955 297.93690711032707 1.1820748206331038
3.7769084538429656 294.7238926562738 1.1681333403771765
3.7821360087963813 295.4534286813709 1.165151185420405
3.787363563749797 293.85324111806915 1.1588779285200403
3.792591118703213 298.119996371272 1.1641311301159292
3.7978186736566286 307.3304090150321 1.172536172460014
3.8030462286100444 319.97370357895903 1.1867527629638601
3.80827378356346 331.2921512095165 1.1951019209988663
3.813501338516876 337.94130446686677 1.2024644798474124
3.8187288934702917 342.3930691739805 1.211595960273342
3.8239564484237074 338.18577366352923 1.2055134279184745
3.829184003377123 334.8869154333494 1.1988643098661427
3.834411558330539 329.90697272113727 1.1938891443240842
3.8396391132839547 328.874425755724 1.1933534385665825
3.8448666682373704 330.29414113805245 1.1949111668220527
3.850094223190786 332.9544337504003 1.2056907926294764
3.855321778144202 335.7618367957134 1.2160710442471494
3.8605493330976177 333.8419294399599 1.2094645414856615
3.8657768880510335 334.8229098859463 1.2072214611879495
3.8710044430044492 333.19643016667953 1.1976226640505272
3.876231997957865 335.5894264539158 1.1936948504084652
3.8814595529112808 336.17132723959725 1.190372588447397
3.8866871078646965 333.2629019902414 1.1806488974843108
3.8919146628181123 336.7531524623424 1.1860030084974105
3.897142217771528 334.5964162353475 1.1803878131844605
3.902369772724944 337.2224137710266 1.1889315762255706
3.9075973276783595 338.58564935067415 1.1868010403931797
3.9128248826317753 343.29028505095357 1.1946205689432576
3.918052437585191 347.6140822290678 1.2016661922216285
3.923279992538607 354.95118146534367 1.2101136042064857
3.9285075474920226 359.3951524344114 1.2124769120267267
3.9337351024454383 365.7408297229688 1.2247792770953125
3.938962657398854 372.6080964690985 1.23141073714231
3.94419021235227 375.0605477092905 1.2312446690805217
3.9494177673056856 385.90794739426076 1.243956487025644
3.9546453222591014 395.8948583531434 1.2536699918282113
3.959872877212517 407.00924316094904 1.2706115225276462
3.965100432165933 426.1859242800727 1.298873509495279
3.9703279871193486 444.5402088051424 1.324982241800112
3.9755555420727644 472.18998430321136 1.3582482813120313
3.98078309702618 501.177092015978 1.3960461533397435
3.986010651979596 525.2349824416924 1.4241767437651625
3.9912382069330117 553.6203965459015 1.4608738616492465
3.9964657618864274 579.6808774156335 1.4932827926287746
4.001693316839844 616.3700582156158 1.5392641586960212
4.00692087179326 663.8397052473732 1.594868512830022
4.012148426746676 707.9054515125515 1.652203915429119
4.017375981700092 759.1901811253339 1.7307060999792645
4.0226035366535084 824.365578537651 1.81384384588265
4.027831091606925 903.0649077703879 1.9062609254399776
4.033058646560341 994.2236023197873 2.004850773798846
4.038286201513757 1102.7298078118852 2.110134170698093
4.043513756467173 1227.2901187864788 2.232880132596481
4.0487413114205895 1362.4373342582655 2.3530390723505423
4.053968866374006 1526.4082007633845 2.490721389868375
4.059196421327422 1704.1905975602801 2.6343797387719574
4.064423976280838 1906.644266838883 2.791446796626563
4.069651531234254 2129.368539633167 2.9444530810243665
4.0748790861876705 2359.2604444084986 3.102192841168551
4.080106641141087 2593.8200266438134 3.2489730268884425
4.085334196094503 2842.2220467779484 3.4091177546270015
4.090561751047919 3045.947298535423 3.537447388787879
4.095789306001335 3193.448629171896 3.6255392908782706
4.1010168609547515 3267.100713977639 3.6680538755726513
4.106244415908168 3246.992871643142 3.658045511467221
4.111471970861584 3149.314770540462 3.6013120978868622
4.116699525815 2966.7373036196095 3.4962846370869887
4.121927080768416 2743.245991534217 3.3220478056707243
4.1271546357218325 2492.109460853254 3.1353161980821698
4.132382190675249 2228.786770444434 2.9498028525921707
4.137609745628665 1972.28489725392 2.7656257816458854
4.142837300582081 1727.585515925845 2.5801627866266315
4.148064855535497 1515.7254802227278 2.4150077043098954
4.1532924104889135 1318.4873814758478 2.2468969234303717
4.15851996544233 1144.148653136805 2.088358533493861
4.163747520395746 1007.2321817860608 1.9547708332957516
4.168975075349162 888.8887099533919 1.8367734027702733
4.174202630302578 792.5876905789802 1.7330662183396979
4.1794301852559945 752.5073786078714 1.691253915041398
4.184657740209411 687.6627886829895 1.6155062903907746
4.189885295162827 629.573112133819 1.5473826385362053
4.195112850116243 687.5334634346844 1.6232215106900865
4.200340405069659 660.8465276688278 1.5889340168503747
4.2055679600230755 628.2889525661625 1.548199824724587
4.210795514976492 540.3727385790785 1.4377173089985573
4.216023069929908 474.7707405825136 1.3552179003346858
4.221250624883324 452.65953522849503 1.333855724705596
4.22647817983674 374.9789822583596 1.2204653326435078
4.2317057347901565 343.26759275203585 1.1684490210929965
4.236933289743573 326.8551392935474 1.1387175480409948
4.242160844696989 311.4165505975644 1.1212886252388197
4.247388399650405 302.0215305951742 1.1124375421066877
4.252615954603821 294.6872735373646 1.1082682746633818
4.257843509557238 289.1092183652305 1.0959691813422614
4.263071064510654 281.4947174302102 1.082755211879626
4.26829861946407 275.976900034154 1.0699813763868793
4.273526174417486 268.3885401738486 1.0588433595568314
4.278753729370902 266.0515933702515 1.0607168451370472
4.283981284324319 261.6298257776717 1.0583645194836524
4.289208839277735 261.70966559008 1.0679710835489664
4.294436394231151 260.2546638594676 1.0652006309424746
4.299663949184567 255.03763974664776 1.052422546173134
4.304891504137983 253.284530365081 1.0448678976057733
4.3101190590914 249.13783162886324 1.0274696629851316
4.315346614044816 248.87090739479717 1.0304976319865202
4.320574168998232 249.08426590659346 1.0347065494801757
4.325801723951648 247.7819332406455 1.037483031816535
4.331029278905064 246.52093935938262 1.0413939830774819
4.336256833858481 247.65866168516268 1.0399446388478775
4.341484388811897 248.08859438868026 1.0407106968291848
4.346711943765313 248.46576794837893 1.0393994569994227
4.351939498718729 251.48408859588054 1.0455516006850987
4.357167053672145 251.85965574444072 1.0441411513683443
4.362394608625562 249.73382538978794 1.0347406014012162
4.367622163578978 250.12337261789915 1.0296499701723076
4.372849718532394 248.52705258158846 1.0310457857774777
4.37807727348581 248.39479392141996 1.0309363518152195
4.383304828439226 249.98549216948305 1.0431557680039056
4.388532383392643 247.84180544246826 1.0418711558108371
4.393759938346059 244.05352266651448 1.0299387412109244
4.398987493299475 239.0819382649873 1.0166556510905156
4.404215048252891 234.68074268987692 1.0076775938398255
4.409442603206307 229.6891307443402 0.9903130972002682
4.414670158159724 226.77652142525164 0.9844764964589772
4.41989771311314 226.21492781994502 0.9977846790167934
4.425125268066556 226.80763133283824 1.0079641048165975
4.430352823019972 228.4140132023774 1.0172396668168597
4.435580377973388 228.17936642434938 1.010415754306709
4.440807932926805 224.36303659632114 0.9996130980845646
4.446035487880221 222.93561172870284 1.0029173692911142
4.451263042833637 217.41238772521103 0.9920106490443459
4.456490597787053 214.79527229814445 0.9813675786752691
4.4617181527404695 211.53325883432984 0.9713375344654103
4.466945707693886 213.7752210560861 0.9789807048928014
4.472173262647302 214.53005678941892 0.9780914241839742
4.477400817600718 219.79762564110436 0.9947377180978364
4.482628372554134 219.3825494840618 0.9894805429216832
4.4878559275075505 221.7878701488181 0.993507561944656
4.493083482460967 218.1097623986706 0.9839902061769942
4.498311037414383 214.7213524423981 0.9805526349044543
4.503538592367799 209.07720266926432 0.9668584240810124
4.508766147321215 202.26895296786208 0.9497790867301551
4.5139937022746315 201.09531705696202 0.9494659878711516
4.519221257228048 205.78056726580394 0.960607487051961
4.524448812181464 209.4567067786344 0.9723150307344006
4.52967636713488 214.8559098118415 0.993987434655002
4.534903922088296 219.71561504341506 1.007208832077101
4.5401314770417125 219.85925265920343 1.0080258690152581
4.545359031995129 216.09256019842178 0.9948647317898512
4.550586586948545 217.4414861116299 0.9928361361761567
4.555814141901961 214.00314809029362 0.9771891174363212
4.561041696855377 212.42373073445893 0.9720250763973528
4.5662692518087935 210.87047493127807 0.9631797245540739
4.57149680676221 209.12974414436854 0.9554645125841673
4.576724361715626 210.84688671984293 0.958812656289937
4.581951916669042 215.52846264301598 0.9682789790921084
4.587179471622458 217.67460629208543 0.9760197362650216
4.5924070265758745 218.5471359855514 0.9862814761135837
4.597634581529291 219.2661977893551 0.982637132387121
4.602862136482707 216.76924223167728 0.9743684976651878
4.608089691436123 216.84242474195003 0.9788684847587202
4.613317246389539 220.3645491997768 0.9868291959331534
4.6185448013429555 219.76479689554466 0.9875838592607471
4.623772356296372 215.3085746288308 0.9780361390434517
4.628999911249788 215.3184970596161 0.9788843661673332
4.634227466203204 213.96210978939905 0.9764182030061765
4.63945502115662 215.1240138915318 0.9755288773521859
4.6446825761100365 214.37141717674237 0.9687123554171346
4.649910131063453 212.33969345086058 0.9634418566620355
4.655137686016869 213.7335539933327 0.9759486190803761
4.660365240970285 209.5891762586288 0.9711554155657242
4.665592795923701 209.18584587933987 0.979240662848374
4.6708203508771176 208.40830875894213 0.9766280584839749
4.676047905830534 210.18345270226862 0.974427387129212
4.68127546078395 213.6879041208319 0.9813330004321554
4.686503015737366 215.13181738476214 0.9888943013050092
4.691730570690782 215.7826254539802 0.9890139920324964
4.696958125644199 211.58522991559676 0.9808558852305721
4.702185680597615 211.25126408444254 0.9756190208959756
4.707413235551031 211.21553546993817 0.9644478084363555
4.712640790504447 211.67394822028956 0.9588399111341505
4.717868345457863 213.93189941825418 0.9651570478260322
4.72309590041128 209.04375619766023 0.9530894949440794
4.728323455364696 209.17219928171215 0.9572390478533429
4.733551010318112 211.2958416674479 0.9664135498490992
4.738778565271528 211.7026211352865 0.9646915781185771
4.744006120224944 212.99333194063183 0.9625017829204853
4.749233675178361 213.94218169225826 0.9614349604765747
4.754461230131777 216.77473631659774 0.9723374475934625
4.759688785085193 217.67532372850994 0.9783085133769023
4.764916340038609 214.24668143511926 0.9693873443866521
4.770143894992025 210.4483007273624 0.95854374955004
4.775371449945442 209.558168366496 0.9472601629483404
4.780599004898858 210.686650280347 0.9419739922964271
4.785826559852274 213.93991191762868 0.9561468584041596
4.79105411480569 211.45357046501422 0.9504412586954792
4.796281669759106 207.59328458345365 0.942286853012371
4.801509224712523 206.44737530872672 0.9410799325484689
4.806736779665939 203.01904541452694 0.933553550816752
4.811964334619355 206.39452022221295 0.9402509021074098
4.817191889572771 206.0393000434927 0.9400815518987219
4.822419444526187 205.92573990079293 0.9397682012114429
4.827646999479604 204.78233027959195 0.9271338166663726
4.83287455443302 205.09451050480192 0.9211830547144851
4.838102109386436 208.24652037373505 0.9274906743344051
4.843329664339852 211.3604540847383 0.9350732792398806
4.848557219293268 214.76432188135152 0.946808929964024
4.853784774246685 211.5694392515143 0.9438326568893761
4.859012329200101 211.29982081403998 0.9402581029273933
4.864239884153517 209.41141483906196 0.9273767178406522
4.869467439106933 206.46466467949548 0.9178509254794468
4.8746949940603495 209.4153554989595 0.9217683952666647
4.879922549013766 208.08057102278076 0.9171559432948784
4.885150103967182 208.10801084409414 0.9158252135528928
4.890377658920598 211.53734188068665 0.9207329859361756
4.895605213874014 209.78013547616536 0.9174945294511916
4.9008327688274305 211.6084744329237 0.9269549222369446
4.906060323780847 214.67648198202772 0.933882497353827
4.911287878734263 211.0443575218632 0.9214660467793794
4.916515433687679 209.97908115460515 0.918076978579999
4.921742988641095 213.32477334325702 0.9266117347998934
4.9269705435945115 216.88092210464325 0.933353205652133
4.932198098547928 220.4260222175335 0.9400129501408326
4.937425653501344 219.4929170615257 0.9379051369949948
4.94265320845476 216.6424172426195 0.9396587143248334
4.947880763408176 218.2073267895405 0.9419261908073084
4.9531083183615925 220.61399474734344 0.9477688046763961
4.958335873315009 221.75888923194606 0.9416731672079444
4.963563428268425 223.36518903964821 0.9371025026560668
4.968790983221841 223.28623695980994 0.9333937331084021
4.974018538175257 224.75496539405307 0.93149568858585
4.9792460931286735 232.9108521701577 0.9473744528496836
4.98447364808209 240.14989741453394 0.9513663803329218
4.989701203035506 247.99098479413473 0.9571566321029944
4.994928757988922 253.3030087586845 0.9446513643820076
5.000156312942338 266.9730444828398 0.9513988013681977
5.0053838678957545 296.7726592096148 0.983178089067981
5.010611422849171 355.39744902386775 1.0570365930239842
5.015838977802587 466.3931956705986 1.1965385849556218
5.021066532756003 625.2513612711896 1.3727703848674087
5.026294087709419 851.499163106847 1.5969226155946126
5.0315216426628355 1100.4820022055615 1.8120468029271115
5.036749197616252 1333.9953435106195 1.9955311945484653
5.041976752569668 1518.4918070822553 2.1294097984181874
5.047204307523084 1626.8222193388478 2.2040613755558955
5.0524318624765 1645.526019108542 2.212895610491584
5.0576594174299165 1611.994877051162 2.1879300867804465
5.062886972383333 1526.5416235782343 2.1271945577450873
5.068114527336749 1411.8316331664514 2.0442395765088928
5.073342082290165 1296.7453538168036 1.9585331966746906
5.078569637243581 1181.5548288540529 1.8673909549735184
5.0837971921969975 1091.9599476808576 1.7952231826575404
5.089024747150414 1007.5580681093886 1.7240416666518659
5.09425230210383 950.0613997242331 1.673646957717662
5.099479857057246 913.1851792718296 1.641523643231317
5.104707412010662 892.0538327313699 1.6218759158209346
5.109934966964079 887.531764809168 1.6175009560595768
5.115162521917495 886.4149565089215 1.6155920143200753
5.120390076870911 900.0876186582475 1.6279515087669412
5.125617631824327 913.5921065818111 1.6386847708166057
5.130845186777743 935.353689352226 1.657321933645242
5.13607274173116 968.2745858559191 1.6858242638085448
5.141300296684576 1001.1106625213505 1.7126017077992601
5.146527851637992 1029.271669343688 1.733265420458798
5.151755406591408 1048.5367397068235 1.7486388614793849
5.156982961544824 1048.4185729208484 1.746214657541022
5.162210516498241 1026.7801608737784 1.7275984417698995
5.167438071451657 980.2504607291694 1.6880960280866146
5.172665626405073 906.7961848249695 1.6221116661275559
5.177893181358489 821.9021205401204 1.5429573549973192
5.183120736311905 720.9466412820436 1.446429201418267
5.188348291265322 622.6494655395908 1.3504614885230952
5.193575846218738 530.1265524207325 1.254181435875142
5.198803401172154 448.07418569472975 1.1598568119847403
5.20403095612557 385.68104754786356 1.0831605764842271
5.209258511078986 338.5350432691927 1.0251764356681712
5.214486066032403 306.6435010095212 0.9882411061770093
5.219713620985819 285.41968067770927 0.9706859595333016
5.224941175939235 265.847948604969 0.9426431474998253
5.230168730892651 251.74173946968273 0.9230174591421729
5.235396285846067 245.02791764233368 0.9138510725148613
5.240623840799484 239.93096804991663 0.9096044391648747
5.2458513957529 231.91811203143007 0.8991977443222625
5.251078950706316 231.58359303905317 0.9005790604682978
5.256306505659732 231.83323586388565 0.9046279867404585
5.261534060613148 233.0965405140221 0.910935262084613
5.266761615566565 236.3474771973716 0.9207519573203254
5.271989170519981 230.43837402571504 0.9059111541818614
5.277216725473397 229.25700830278694 0.9055451735068444
5.282444280426813 223.28679928671625 0.8980729044625427
5.2876718353802294 220.9646339176934 0.8956708524991215
5.292899390333646 218.80587664827365 0.8978733090297251
5.298126945287062 220.45937598951568 0.9053485694346604
5.303354500240478 222.14425829168087 0.9077413747200708
5.308582055193894 222.7164030579508 0.9080994049232031
5.3138096101473105 225.24605300828406 0.9112605791000993
5.319037165100727 225.32009376209902 0.9038043644070815
5.324264720054143 219.87331432158012 0.8908059453270166
5.329492275007559 219.6051131654308 0.8940293965852083
5.334719829960975 215.8063844248122 0.8881049532370426
5.3399473849143915 216.5886853134053 0.8898509261954561
5.345174939867808 217.26240352820446 0.8874585537970396
5.350402494821224 218.37636067166358 0.8828037186619767
5.35563004977464 219.8945752432936 0.8795005555350873
5.360857604728056 223.63690939341637 0.8839731696839302
5.3660851596814725 225.05473020335396 0.8835892501133666
5.371312714634889 227.1161184741757 0.8897565106059843
5.376540269588305 228.59959917697404 0.8873743251282031
5.381767824541721 228.32403172704528 0.8867717727649118
5.386995379495137 228.52532818262057 0.8834628675659427
5.3922229344485535 226.88084591140796 0.8686470003821527
5.39745048940197 221.21021902178393 0.8578062524894329
5.402678044355386 218.69766672009214 0.8497035266804737
5.407905599308802 222.6641425925394 0.8566563646866796
5.413133154262218 231.35937185860482 0.8762789405727661
5.4183607092156345 237.92249356193662 0.8882934164590653
5.423588264169051 237.90543074192297 0.8866860869199171
5.428815819122467 235.18691315358905 0.8769846245220113
5.434043374075883 234.13142472552988 0.8775338699562558
5.439270929029299 231.3460306457339 0.8697515589809743
5.4444984839827155 228.99760119773111 0.8644123404777759
5.449726038936132 229.97644903470626 0.8694903256329602
5.454953593889548 228.28206912349074 0.8682825990356206
5.460181148842964 228.37388628105072 0.8709892402163326
5.46540870379638 224.20261965704265 0.8629332382034403
5.4706362587497965 221.891807746767 0.85461294803562
5.475863813703213 220.32753385274134 0.8573252821908709
5.481091368656629 218.65752500503714 0.8545912368441969
5.486318923610045 221.05636500746564 0.8648847982124097
5.491546478563461 223.85027261146303 0.8735205759221477
5.4967740335168775 226.03388672322993 0.8759223678969179
5.502001588470294 224.1586459210982 0.8696774607757353
5.50722914342371 220.83686349245653 0.8591066298587771
5.512456698377126 215.4250123183579 0.8473344449041676
5.517684253330542 213.99642664780933 0.8419804830932186
5.522911808283959 216.10915651857712 0.8461818938186431
5.528139363237375 218.97609346622752 0.8542575066928373
5.533366918190791 223.09865457204108 0.8669913201260491
5.538594473144207 226.494715434367 0.8800076534119028
5.543822028097623 229.14670571904702 0.8850609423860369
5.54904958305104 229.26231699040227 0.8824477864788798
5.554277138004456 228.15340843980377 0.8802619546359435
5.559504692957872 224.47731078761848 0.8711302146649884
5.564732247911288 221.87391729713843 0.8642355473680396
5.569959802864704 218.52604532333112 0.8495814460359232
5.575187357818121 218.91530740770753 0.8460735327672364
5.580414912771537 220.13090476630495 0.8434853597440806
5.585642467724953 221.6880496876592 0.8459842780039983
5.590870022678369 222.1979738726204 0.8458643442276353
5.596097577631785 219.96945787969392 0.8396423671558241
5.601325132585202 222.93114645466488 0.8432864659731052
5.606552687538618 231.55261058263153 0.8614215379211563
5.611780242492034 233.59780326670105 0.8599362537143069
5.61700779744545 235.35025197696277 0.8589640322295953
5.622235352398866 240.11070716575995 0.861755363690925
5.627462907352283 245.28332223702589 0.8595575991947852
5.632690462305699 259.9537176005577 0.8746368460741436
5.637918017259115 286.3926201424375 0.9089594142897164
5.643145572212531 337.0745057882082 0.9717552326758973
5.648373127165947 422.1191652166916 1.0732179309380823
5.653600682119364 544.8295495400582 1.20998349852562
5.65882823707278 705.035341565848 1.3676811716972839
5.664055792026196 854.591513349551 1.501862604082777
5.669283346979612 989.1065775532842 1.6148725666915307
5.674510901933028 1057.0267158999645 1.6659601835749214
5.679738456886445 1069.044507005856 1.6753630746291701
5.684966011839861 1037.8535467938432 1.650182898546997
5.690193566793277 975.2504588822918 1.5990499396294542
5.695421121746693 908.658160194872 1.5429737063862825
5.700648676700109 847.5006741273089 1.489641783231297
5.705876231653526 796.2065392780908 1.4429757601317055
5.711103786606942 758.9286841020994 1.4081416777955553
5.716331341560358 741.7909824709436 1.3911889246803426
5.721558896513774 749.3327995189155 1.3988358115435473
5.7267864514671905 777.3830780666481 1.425278736707033
5.732014006420607 821.1039502745284 1.4649679111665816
5.737241561374023 875.8902392097707 1.5115013807271973
5.742469116327439 928.2220230595585 1.5544891119424094
5.747696671280855 962.5536283636277 1.5821841960800973
5.7529242262342715 959.0743148349175 1.5793351122135686
5.758151781187688 910.0276672860986 1.5366448465655966
5.763379336141104 828.2990076273197 1.4650784165812964
5.76860689109452 725.584201263945 1.368762008888034
5.773834446047936 624.4135542899479 1.2737550834401778
5.7790620010013525 523.6606222691078 1.1732773843267825
5.784289555954769 447.52770701298573 1.0964856262708578
5.789517110908185 380.59973364149283 1.0199676650782055
5.794744665861601 332.7151524546466 0.9606087436258506
5.799972220815017 299.29023143549665 0.9177059981236897
5.8051997757684335 280.1434030345857 0.8912131416107141
5.81042733072185 269.3602182270064 0.8755134205406134
5.815654885675266 262.6239654317381 0.8664891124611942
5.820882440628682 257.85989217553174 0.8629532241263774
5.826109995582098 255.21365206329506 0.8602128744097938
5.8313375505355145 251.74497665099472 0.8521074191789224
5.836565105488931 249.5145621874941 0.8486885954583787
5.841792660442347 247.34574558562008 0.844995894715062
5.847020215395763 245.05488767262273 0.8425906186173275
5.852247770349179 247.0245389111719 0.848035314060736
5.8574753253025955 247.50178641665784 0.8482099724420719
5.862702880256012 246.85660053995187 0.8454736220028395
5.867930435209428 251.13003573596075 0.8520327472441025
5.873157990162844 252.73109405220893 0.8502749955190672
5.87838554511626 256.0278022031376 0.8514993680590492
5.8836131000696765 255.32367332615084 0.8490862256735358
5.888840655023093 255.1306104671746 0.8492654554862773
5.894068209976509 255.64021377059558 0.8491915433763335
5.899295764929925 259.29746601535913 0.8572557388495059
5.904523319883341 261.6830490614142 0.8576316602247174
5.9097508748367575 262.94026791573344 0.860027846337752
5.914978429790174 266.0226873913436 0.8630020985836023
5.92020598474359 264.1703866149719 0.8543411070775422
5.925433539697006 266.8428314821957 0.857791623015862
5.930661094650422 273.55073524666017 0.8638454696084532
5.9358886496038386 275.10230669654294 0.8627842108685868
5.941116204557255 280.07534355599483 0.8654333368204218
5.946343759510671 285.7404088712236 0.8759675750049658
5.951571314464087 293.79099419728476 0.8940602264643874
5.956798869417503 300.9259326886341 0.9049830006240047
5.96202642437092 311.4138362849646 0.9233041479688873
5.967253979324336 319.70613022506456 0.9376216705431821
5.972481534277752 334.27077489134604 0.9576146775261557
5.977709089231168 350.7861643920975 0.9801608795467188
5.982936644184584 370.84226137073847 1.00700026664135
5.988164199138001 408.9990060231571 1.0567646557952504
5.993391754091417 449.90651970766885 1.1090625706629766
5.998619309044833 504.40609460225875 1.174484196366266
6.003846863998249 576.5941925084168 1.2559177040765517
6.009074418951665 672.7973735378372 1.3574162819705662
6.014301973905082 797.6658410187148 1.4795312153461986
6.019529528858498 969.229309616476 1.6332315124715295
6.024757083811914 1159.7862122625534 1.7891137144909144
6.02998463876533 1354.5829160184487 1.9345097318401596
6.035212193718746 1547.5173251590816 2.0695016942955853
6.040439748672163 1680.7611346794383 2.1593963554769204
6.045667303625579 1754.3884584168575 2.206503740909581
6.050894858578995 1755.3539957902221 2.2087373660482217
6.056122413532411 1689.0362131236736 2.168596446090817
6.061349968485827 1580.0058721148855 2.100300920408833
6.066577523439244 1432.75035036399 2.001648490688051
6.07180507839266 1287.601505226664 1.9031753662293636
6.077032633346076 1142.6321493049695 1.796533346545066
6.082260188299492 999.8514782352305 1.6830598120768925
6.087487743252908 874.9113607314845 1.5754233847922203
6.092715298206325 762.4254218127109 1.4716582534916907
6.097942853159741 670.4256920757689 1.382641436204238
6.103170408113157 593.5889603953266 1.3050792754438552
6.108397963066573 532.3796333230904 1.2384648878595494
6.113625518019989 479.26016484206065 1.1785061909404422
6.118853072973406 439.96076226028 1.1322514733642697
6.124080627926822 409.34231865135445 1.0939482490319228
6.129308182880238 384.21968667319106 1.0632523434860344
6.134535737833654 361.1209338472074 1.0328954251408473
6.1397632927870704 346.71241139441736 1.016964554984559
6.144990847740487 334.4570736544986 1.0021123860278682
6.150218402693903 327.68363155266144 0.9986438829862764
6.155445957647319 325.71165265539275 0.9994932182596896
6.160673512600735 322.91456716525914 0.9996515579097836
6.1659010675541515 313.58944076372717 0.9872190619037594
6.171128622507568 311.2013034232382 0.9866684612350839
6.176356177460984 304.75504339431785 0.9778606731487648
6.1815837324144 294.9764036851138 0.9616638310764546
6.186811287367816 294.97885327306983 0.9641298679405891
6.1920388423212325 295.9814934482029 0.9673200697476154
6.197266397274649 295.9930019472638 0.9664108412753186
6.202493952228065 296.6664848130788 0.9682507285930556
6.207721507181481 290.1786740319198 0.9476891768008889
6.212949062134897 286.2193323836756 0.9390514784031466
6.2181766170883135 278.9845165396847 0.9240276080870059
6.22340417204173 276.6624308852615 0.9149963315699546
6.228631726995146 276.15705381931156 0.9121092514701163
6.233859281948562 279.13396457789526 0.9144900864945062
6.239086836901978 278.58801894869623 0.9126467568886715
6.2443143918553945 274.8000957805271 0.9088548170645981
6.249541946808811 275.102688873068 0.9098303623747526
6.254769501762227 271.43558408479083 0.8957280402473085
6.259997056715643 273.78962168523805 0.8956749681838452
6.265224611669059 272.2444947559602 0.8883239559764361
6.2704521666224755 268.6017733739952 0.8818666765790311
6.275679721575892 269.08878942064075 0.8818781891999933
6.280907276529308 269.7623813504232 0.8806331722620846
6.286134831482724 271.17044821345775 0.8816657471404592
6.29136238643614 271.53515316250576 0.880110909124568
6.2965899413895565 271.7097564206338 0.8803803352666062
6.301817496342973 274.97038686985445 0.8897755871291841
6.307045051296389 278.65146603103926 0.897590240928067
6.312272606249805 278.49409256774896 0.8971879688738693
6.317500161203221 273.49372684005147 0.8870139271752027
6.3227277161566375 275.18003427048495 0.8854657478348866
6.327955271110054 273.1596377143748 0.8805147552297122
6.33318282606347 272.7565010766555 0.8794566456512634
6.338410381016886 276.46610144150645 0.8856203090865595
6.343637935970302 275.6165661430304 0.8818519417410061
6.3488654909237185 279.8979946975624 0.8851185026875242
6.354093045877135 281.9625648360447 0.8871482143356935
6.359320600830551 284.81137082606426 0.8889870632983726
6.364548155783967 286.3931871939227 0.8914413053936012
6.369775710737383 287.06975362300267 0.8907876113485391
6.3750032656908 285.0993410551597 0.8861490241459177
6.380230820644216 283.112286477726 0.8826716307271764
6.385458375597632 283.219877678665 0.8821371628409661
6.390685930551048 285.985844469174 0.8874360851169958
6.395913485504464 287.20768612017855 0.8880928233368515
6.401141040457881 286.0015561248052 0.8844043296367725
6.406368595411297 283.34320279246197 0.8789580944008616
6.411596150364713 282.63610330719354 0.876287747450913
6.416823705318129 282.7722267748047 0.8757975914775031
6.422051260271545 280.9773978888451 0.8735741689120545
6.427278815224962 280.57529586675713 0.8708454332083237
6.432506370178378 281.3156212243187 0.8714799652505344
6.437733925131794 278.7937979351183 0.8615947196641022
6.44296148008521 286.7856923269977 0.8732886788818992
6.448189035038626 290.7166907472949 0.8772248789830153
6.453416589992043 296.5545280277072 0.8846675288686726
6.458644144945459 302.9751003425328 0.8955320044568639
6.463871699898875 303.86776869221995 0.8962855088289791
6.469099254852291 303.5082102720392 0.8959886717180364
6.474326809805707 305.55985024473347 0.8974272318137106
6.479554364759124 307.20135771939715 0.8948386852729654
6.48478191971254 311.5859225468979 0.8976810861233901
6.490009474665956 316.9520952669122 0.9013073632335944
6.495237029619372 328.6805226031873 0.9164834059257237
6.500464584572788 343.14198745555365 0.9344919887745582
6.505692139526205 363.10866463900254 0.9575655776838574
6.510919694479621 385.8514561515689 0.9816189164089422
6.516147249433037 412.2021876729778 1.0102206375670382
6.521374804386453 456.4417752882497 1.060621775238626
6.526602359339869 510.8573989668986 1.1196341891327786
6.531829914293286 582.4725568681691 1.1923562660305524
6.537057469246702 657.7555765643318 1.2620880645977126
6.542285024200118 729.3758267897601 1.3271720875808966
6.547512579153534 783.5302519944977 1.375945297949788
6.55274013410695 808.3377286238873 1.3968325475435608
6.557967689060367 804.6741813315273 1.392908897208915
6.563195244013783 777.507744061418 1.369326040336571
6.568422798967199 739.8564616906308 1.3364672417460495
6.573650353920615 683.7035518060396 1.283585857426937
6.5788779088740315 625.5225332172234 1.2267128334020672
6.584105463827448 565.8447903959635 1.1661346042085288
6.589333018780864 514.7926932804688 1.114794974136233
6.59456057373428 477.9393393819726 1.074658006624955
6.599788128687696 445.86763929525415 1.038362330605957
6.6050156836411125 418.191056398975 1.0071256459008593
6.610243238594529 397.6342825503173 0.9881893104160389
6.615470793547945 375.99778719402786 0.9625350118191695
6.620698348501361 360.9254434328248 0.9424821962810611
6.625925903454777 346.4854474746546 0.9219151637917304
6.6311534584081935 343.48311937453815 0.9187822383235751
6.63638101336161 335.7704623444598 0.9139398029088418
6.641608568315026 340.8308820648717 0.9221021300557434
6.646836123268442 338.8578542274471 0.9209441482755409
6.652063678221858 326.3771443988759 0.901522537335472
6.6572912331752745 322.86737799446985 0.89696915720059
6.662518788128691 314.14544819464567 0.8864844692524048
6.667746343082107 311.02589039690866 0.8840428283519975
6.672973898035523 308.9370306782179 0.8796616613077555
6.678201452988939 303.2507128658811 0.8698403384235461
6.6834290079423555 300.85723546001907 0.8638781359408307
6.688656562895772 306.1301381482956 0.8714297122876495
6.693884117849188 306.5615575271785 0.8719693025087785
6.699111672802604 305.0126607192854 0.8678762454800915
6.70433922775602 300.1722867915536 0.8611880049437111
6.7095667827094365 299.657306135129 0.8597554792822696
6.714794337662853 301.14472147949886 0.8638134865677061
6.720021892616269 304.5518763460179 0.8689766244997594
6.725249447569685 303.402324026463 0.8656001189432573
6.730477002523101 302.93703743717776 0.8609123779723927
6.7357045574765175 306.0692991540334 0.8652926163357967
6.740932112429934 307.342875507496 0.8674898702010632
6.74615966738335 309.6854589576773 0.8695639749098508
6.751387222336766 308.69326393917385 0.8700122776216499
6.756614777290182 308.6980687757085 0.8687070308057027
6.7618423322435985 309.25860589589456 0.8683194698286139
6.767069887197015 316.26581433030833 0.8765395168330543
6.772297442150431 316.16010130872536 0.8763675368077155
6.777524997103847 313.967299882966 0.8741095863281871
6.782752552057263 314.886845569485 0.8737872713050169
6.7879801070106796 317.5159991155018 0.8764841301313295
6.793207661964096 321.899385612097 0.8791468174838952
6.798435216917512 325.2982790673487 0.8825569118593016
6.803662771870928 329.9888436895526 0.887716889718409
6.808890326824344 335.1946872458387 0.8937418503692778
6.814117881777761 335.72987669987776 0.8923792870998857
6.819345436731177 336.8935059710011 0.893202557634653
6.824572991684593 336.0033203974834 0.8894651409166915
6.829800546638009 334.70632252107936 0.8875498485223992
6.835028101591425 338.72824294345094 0.8951510734357851
6.840255656544842 342.47158367463174 0.9004553033362989
6.845483211498258 347.3509337063012 0.9070558251663551
6.850710766451674 355.8476622625965 0.9151000524170324
6.85593832140509 365.0128220236176 0.9247258312362395
6.861165876358506 369.0830830391703 0.927974423379956
6.866393431311923 373.1062130231011 0.9317756891617226
6.871620986265339 377.7190374075446 0.9370654667982327
6.876848541218755 380.5341418199784 0.9391202216780402
6.882076096172171 385.4760973766711 0.9421650053222393
6.887303651125587 389.4380163064341 0.9448622449385328
6.892531206079004 394.2692836079727 0.9475591688024971
6.89775876103242 399.51771772145037 0.9529903719328621
6.902986315985836 406.67967264640305 0.9609858735160505
6.908213870939252 409.7427778133231 0.9640313956961889
6.913441425892668 410.717148042651 0.9627764362680167
6.918668980846085 414.7564296141504 0.9669755351965837
6.923896535799501 416.0949804728259 0.9677031443255698
6.929124090752917 420.12792003835864 0.972455496442426
6.934351645706333 419.0552218561212 0.971144163134414
6.939579200659749 421.43711654536304 0.9738526291598669
6.944806755613166 420.51080784447714 0.9737006505000187
6.950034310566582 419.77718913260435 0.9719995655123421
6.955261865519998 417.71998623133726 0.9669262285299318
6.960489420473414 418.74055416033815 0.9659708922915428
6.96571697542683 425.195041317453 0.9711994537016603
6.970944530380247 430.08743643418495 0.9735306893805848
6.976172085333663 440.1505123544384 0.984652606602765
6.981399640287079 450.1819932990754 0.9957176549485447
6.986627195240495 467.1753490783444 1.015268548048127
6.9918547501939114 490.9207247995882 1.041004094091884
6.997082305147328 524.6997113041562 1.0749925477709459
7.002309860100744 567.2389032379974 1.1170740577637852
7.00753741505416 627.3650342991915 1.1729511533345052
7.012764970007576 704.8572691951151 1.2418976613424142
7.0179925249609925 793.7664586922739 1.3163569441239997
7.023220079914409 879.9632966606018 1.385037788064498
7.028447634867825 949.7958085396587 1.4372528592840943
7.033675189821241 1001.3728595631594 1.475448825515407
7.038902744774657 1028.7899734097678 1.4938309142061985
7.0441302997280735 1029.8550289342072 1.4935940457612897
7.04935785468149 1017.1500845949552 1.4828888288041762
7.054585409634906 987.9207505976218 1.459900448842127
7.059812964588322 951.1792532798265 1.4317643260907458
7.065040519541738 910.0113825008618 1.3998280954270717
7.0702680744951545 858.352137832368 1.358468762911644
7.075495629448571 801.6722012631794 1.3125843401899728
7.080723184401987 742.5280949015126 1.2628140850771308
7.085950739355403 686.2043808916485 1.214261265960187
7.091178294308819 640.5562374386537 1.1732838930418434
7.0964058492622355 601.115193610422 1.1365405958510397
7.101633404215652 563.5655727743826 1.1010592120396687
7.106860959169068 531.0873651367062 1.0683379509971815
7.112088514122484 497.6068062895241 1.034022809541269
7.1173160690759 471.05033370616974 1.006932220889138
7.1225436240293165 450.7131300663047 0.9860747018167583
7.127771178982733 436.45408121089446 0.9709493884557066
7.132998733936149 427.52938310670544 0.9616881378794834
7.138226288889565 422.01450533961275 0.9579876219265729
7.143453843842981 417.3502199625147 0.9527793260688919
7.1486813987963975 413.83809113904545 0.9505385203831468
7.153908953749814 415.8700209139059 0.9519603210292763
7.15913650870323 421.44725687442104 0.9576741634338719
7.164364063656646 430.45741316377325 0.967484217668726
7.169591618610062 447.150340827103 0.9834335367384339
7.1748191735634785 474.53112841906403 1.0111042540243664
7.180046728516895 517.4820667711414 1.0534150284312471
7.185274283470311 592.3944620754254 1.1254126397013895
7.190501838423727 714.0287272748801 1.233429890397543
7.195729393377143 915.892763065387 1.3936704267657283
7.2009569483305595 1243.8564333082923 1.622845310708459
7.206184503283976 1737.015464028663 1.914743580263968
7.211412058237392 2450.1660147329953 2.2712038556336283
7.216639613190808 3226.8865815094255 2.6030380368411548
7.221867168144224 3945.8809551036265 2.872862757364693
7.227094723097641 4363.646869732847 3.020103301648504
7.232322278051057 4397.419733627649 3.0318877333531926
7.237549833004473 4070.3360830740007 2.9159558055605816
7.242777387957889 3459.8095720947904 2.688454489817839
7.248004942911305 2773.5079054838825 2.4042224860147763
7.253232497864722 2118.4665704081617 2.1003728698835684
7.258460052818138 1581.8046830666165 1.8136859439892359
7.263687607771554 1162.8122345616455 1.5556312300202286
7.26891516272497 861.7196376051129 1.3398673869176838
7.274142717678386 678.1819706343412 1.1896373817550896
7.279370272631803 569.7405489010727 1.0900049776595995
7.284597827585219 508.46525534030155 1.0309397963580769
7.289825382538635 472.90210032337137 0.9946257080172782
7.295052937492051 453.0660777203256 0.9763293669005606
7.300280492445467 435.0723764626231 0.9576244157291526
7.305508047398884 422.32742338983036 0.9429656365835384
7.3107356023523 412.84119951207276 0.9309883296367528
7.315963157305716 406.6298366980856 0.9258959966618535
7.321190712259132 400.58263707770266 0.9215336986850668
7.326418267212548 396.2909056917656 0.9174933854834312
7.331645822165965 395.0457808391652 0.9174518570025273
7.336873377119381 391.78782348077925 0.9125421563479404
7.342100932072797 389.30934747078544 0.9074647487771845
7.347328487026213 388.1644160549016 0.9054125355129915
7.352556041979629 386.6233458783423 0.9031621240410125
7.357783596933046 387.186508510317 0.9045846439702654
7.363011151886462 390.4300019286733 0.9078061783983075
7.368238706839878 388.7025275146146 0.9043457014058331
7.373466261793294 395.48198182346414 0.9119605054576919
7.37869381674671 389.7266229057551 0.9036110315168929
7.383921371700127 391.3160953098333 0.9047037490573709
7.389148926653543 389.91402305485747 0.9028991938822273
7.394376481606959 386.63856852858714 0.8972311269447156
7.399604036560375 389.1455329704505 0.9019763754421827
7.4048315915137914 388.58082052510724 0.9008540669155922
7.410059146467208 390.4556089912778 0.9038077980080567
7.415286701420624 389.91055104701013 0.9019542686350742
7.42051425637404 388.9581155804581 0.9000033880916398
7.425741811327456 389.9909495417657 0.9023330080799679
7.4309693662808725 395.47902214601453 0.9081824511102585
7.436196921234289 401.8193207495031 0.916543157702157
7.441424476187705 407.5430661739705 0.9207855963890766
7.446652031141121 415.7880338057192 0.9282932800639991
7.451879586094537 421.178073969336 0.933427519144359
7.4571071410479535 431.8655460687726 0.9445530333259685
7.46233469600137 439.1242323753425 0.9515148292187159
7.467562250954786 448.8798960997638 0.9606568756865117
7.472789805908202 458.9318519830992 0.9689579298040983
7.478017360861618 471.6532750472312 0.981140385925166
7.4832449158150345 486.98655993823803 0.9956839385500299
7.488472470768451 499.9751309823665 1.0088181635484563
7.493700025721867 510.65522960746927 1.0196333141983014
7.498927580675283 521.80393216846 1.0297060348326028
7.504155135628699 531.4901703518229 1.038899919168473
7.5093826905821155 540.351909216215 1.0469922696061649
7.514610245535532 543.9399718059743 1.049820426274692
7.519837800488948 541.2692025656598 1.0484527371455235
7.525065355442364 532.0421244810799 1.0391514552805237
7.53029291039578 518.2661019295197 1.0260070879708194
7.5355204653491965 508.51854246172473 1.0157349548794856
7.540748020302613 505.9203984801192 1.0126384915571554
7.545975575256029 507.91569629791337 1.0118702135817017
7.551203130209445 522.9134102116826 1.024372236500331
7.556430685162861 544.916647457564 1.0452993229533478
7.5616582401162775 572.255678535521 1.0708457061008767
7.566885795069694 593.2309655050636 1.0901975010730225
7.57211335002311 610.8389643485608 1.1056783948316338
7.577340904976526 620.0490887774419 1.1129677617788185
7.582568459929942 620.5171430727705 1.1119500188663018
7.5877960148833585 612.9879571673893 1.1047818897870199
7.593023569836775 601.0636881226859 1.0942264665145969
7.598251124790191 589.3468336949043 1.0828958533570063
7.603478679743607 578.7144526237513 1.072699208779519
7.608706234697023 569.6819491533018 1.0645205722793052
7.6139337896504395 558.7306105489025 1.0553379231124278
7.619161344603856 549.4853134404569 1.0473603919412493
7.624388899557272 544.1544390219246 1.0423255669584996
7.629616454510688 540.6538307316234 1.038044515336623
7.634844009464104 533.8870161369268 1.029768973196941
7.6400715644175206 528.7480556976107 1.023220548569854
7.645299119370937 529.2422635197719 1.0238686224306899
7.650526674324353 534.0896070725258 1.0287392752584008
7.655754229277769 539.859715795985 1.0349706350232117
7.660981784231185 542.2535161632028 1.0363035969865237
7.666209339184602 548.1661044462724 1.0411398321490652
7.671436894138018 554.8389597816503 1.047862728820084
7.676664449091434 560.5898999888268 1.0527967805491274
7.68189200404485 564.2206945835409 1.0541656344179873
7.687119558998266 572.0169063941931 1.0604057008936048
7.692347113951683 577.1345512272264 1.0639174893128398
7.697574668905099 583.5522422468538 1.0704267163120744
7.702802223858515 595.1856499383474 1.0804034753218692
7.708029778811931 605.7949622878458 1.0896365111502702
7.713257333765347 620.6021217004128 1.101968497994479
7.718484888718764 626.9319459816705 1.1072173640545662
7.72371244367218 636.422280074057 1.1161503204470915
7.728939998625596 647.0975658459491 1.1235881453057268
7.734167553579012 657.4318907202662 1.1323438763905307
7.739395108532428 671.53031537532 1.1432880531098388
7.744622663485845 684.4800251286092 1.1537134988516662
7.749850218439261 700.2015184763245 1.1666569297444778
7.755077773392677 712.5756006711152 1.1769609951122124
7.760305328346093 719.6593063350716 1.1821257562011511
7.765532883299509 721.9119335729347 1.1823249340059723
7.770760438252926 723.6621155839533 1.1824384274655584
7.775987993206342 723.2665262644572 1.181890691704563
7.781215548159758 719.4210927015812 1.1787024383399651
7.786443103113174 711.4945167970196 1.1714365365715378
7.79167065806659 700.8286055882845 1.161497258440132
7.796898213020007 686.8404456400194 1.1486420059009619
7.802125767973423 675.3439214806833 1.1390222932177418
7.807353322926839 665.8792635065411 1.1317381808240083
7.812580877880255 661.5927482842272 1.1286609391291622
7.817808432833671 655.9775153991327 1.1237579980515005
7.823035987787088 652.8415587942325 1.1203430393245708
7.828263542740504 649.0307695917214 1.1157814025563928
7.83349109769392 646.3769748629778 1.1130952079704817
7.838718652647336 644.2321111210437 1.1118506425270986
7.8439462076007525 646.1596149839328 1.113770576124771
7.849173762554169 650.771916001975 1.1170084980066868
7.854401317507585 658.7188488630921 1.1229261365364858
7.859628872461001 667.1130089403662 1.1302924629292577
7.864856427414417 674.4316997652534 1.136519698270409
7.8700839823678335 678.5945193721437 1.1395065068238581
7.87531153732125 686.091410392229 1.1443132297478047
7.880539092274666 692.1718706937787 1.1478381462285938
7.885766647228082 698.2244794570062 1.152570047490779
7.890994202181498 694.7119210608994 1.1495843470571951
7.8962217571349145 685.4879644521974 1.1411382774814887
7.901449312088331 678.5964223648361 1.1345338614692295
7.906676867041747 666.305069956132 1.1238870099914346
7.911904421995163 656.0571126921851 1.1157002679194565
7.917131976948579 645.0806110399673 1.1060958792981825
7.9223595319019955 635.5279208864209 1.0976292152306077
7.927587086855412 622.157271916922 1.0855221059629083
7.932814641808828 610.0695236793703 1.0745387781141145
7.938042196762244 603.2647177615324 1.0687399018235255
7.94326975171566 595.3046211444016 1.061967931055912
7.9484973066690765 587.4019434512899 1.054108223368866
7.953724861622493 580.9549720768681 1.0476256376211304
7.958952416575909 578.0202016155853 1.0435605669937946
7.964179971529325 583.3522424713814 1.0484802759672336
7.969407526482741 583.9137741322277 1.0483925955326205
7.9746350814361575 590.7818888063487 1.0537199684690364
7.979862636389574 605.2274233231041 1.0668720295744072
7.98509019134299 623.6651958435108 1.0824678100440555
7.990317746296406 649.4776133724444 1.1033952810643324
7.995545301249822 674.9468349956667 1.1249060429348832
8.000772856203238 697.7702667574457 1.142777765951281
8.006000411156654 718.7038641740154 1.1618453771728343
8.01122796611007 729.8846820128285 1.170804308161136
8.016455521063486 729.3480081556863 1.169034361964919
8.021683076016902 718.8195467608376 1.1580567353855287
8.026910630970319 703.9505164997257 1.1438687764425297
8.032138185923735 690.9012885094947 1.1324407491769397
8.037365740877151 686.3538099095405 1.1287531420410428
8.042593295830567 680.9690460664414 1.123832351065009
8.047820850783983 681.0128184289565 1.1245072871699044
8.0530484057374 681.0140187906676 1.1245274912282193
8.058275960690816 678.1209153898861 1.12187014786181
8.063503515644232 678.9412243728549 1.1219708454444983
8.068731070597648 680.8206781625162 1.1235850443027948
8.073958625551064 681.4954352587883 1.1242897607882216
8.07918618050448 684.2975702066375 1.1259827645372569
8.084413735457897 686.2404078312011 1.1259156570622664
8.089641290411313 696.1601368167086 1.1337887146736645
8.09486884536473 705.7905627425212 1.141333434473646
8.100096400318145 713.4635853437801 1.1471874900934926
8.105323955271562 719.7848915676094 1.1517219481498346
8.110551510224978 729.9009727955593 1.1590656226261224
8.115779065178394 741.8655502099812 1.1683187574333636
8.12100662013181 753.2951417569674 1.1758573651631061
8.126234175085226 769.6781383162909 1.1889157597890947
8.131461730038643 788.5560442983557 1.2028630584468147
8.136689284992059 817.1762507119861 1.2234411258109386
8.141916839945475 847.1141112862341 1.2442619601857396
8.147144394898891 880.5484582772119 1.2679596406086502
8.152371949852308 922.8575236369426 1.2987355427946234
8.157599504805724 958.4042183681623 1.3237541407299405
8.16282705975914 993.7929635829032 1.347825805061649
8.168054614712556 1015.3012347876502 1.3616097120930974
8.173282169665972 1031.272762301481 1.3715015061497127
8.178509724619389 1030.6045887291739 1.3705537449828873
8.183737279572805 1028.4545102784352 1.3675426759015783
8.188964834526221 1018.9250703215869 1.3593947069293384
8.194192389479637 1005.0406216377986 1.3496179215534008
8.199419944433053 988.1681737315581 1.3379282356083972
8.20464749938647 967.1691957129303 1.3237481649868206
8.209875054339886 948.3547016904619 1.3113084801402266
8.215102609293302 929.1174183266634 1.297754714572671
8.220330164246718 909.4734959428295 1.283012173618271
8.225557719200134 895.1989552634602 1.2724688755100342
8.23078527415355 881.346451387351 1.2625408150390842
8.236012829106967 866.6416950518824 1.2514683856094817
8.241240384060383 849.459792382464 1.2380587573649358
8.2464679390138 833.7419434579059 1.2250149527296035
8.251695493967215 821.7285354532798 1.2158285012047774
8.256923048920632 808.7978306104394 1.2047010840843166
8.262150603874048 796.4456678543916 1.1956701671045298
8.267378158827464 784.1359000645067 1.1866074310884245
8.27260571378088 770.0141695824195 1.17613924121106
8.277833268734296 755.3449315993205 1.1643675489751613
8.283060823687713 734.723331130666 1.1484812844917218
8.288288378641129 714.4181559322498 1.1318508751869432
8.293515933594545 697.2009607077437 1.1179576661663462
8.298743488547961 685.0285338039172 1.1073953741865263
8.303971043501377 678.9364422431587 1.103055840222197
8.309198598454794 673.5712375544422 1.0988986551320663
8.31442615340821 665.1538533159916 1.0917861401734714
8.319653708361626 655.833096117892 1.0840336723520776
8.324881263315042 647.7016773896 1.0765254278430343
8.330108818268458 643.1434846843568 1.072551588491968
8.335336373221875 637.9139822987428 1.0670035659713555
8.34056392817529 641.7037446619054 1.0693346350458528
8.345791483128707 640.042413784475 1.067445983698324
8.351019038082123 634.7237964598572 1.0627539485228192
8.35624659303554 629.6774915654968 1.058600138691364
8.361474147988956 621.0334032677315 1.0512361402102655
8.366701702942372 614.6607751071133 1.0461646852754145
8.371929257895788 612.288205681971 1.0433876112266183
8.377156812849204 606.2561428054148 1.0384709414889592
8.38238436780262 603.8425366535768 1.0352292324719532
8.387611922756037 598.5217780709235 1.0300452618263656
8.392839477709453 594.2448637993149 1.0253360225931727
8.398067032662869 590.6203840567241 1.022807999608207
8.403294587616285 584.0206200874857 1.0172406415652588
8.408522142569701 585.7248671089635 1.0179941614240422
8.413749697523118 584.605740926884 1.016398168626757
8.418977252476534 584.2104812028674 1.0160292173804584
8.42420480742995 581.9481402396976 1.0140080740877695
8.429432362383366 579.9501478364203 1.0126217235873727
8.434659917336782 578.4285114920971 1.0102149172430281
8.439887472290199 580.273884090872 1.0108366529286312
8.445115027243615 580.110179727579 1.0101566273397642
8.450342582197031 577.8030159084501 1.0084541337232713
8.455570137150447 578.9726282424496 1.0092598986291714
8.460797692103863 578.4701655924088 1.0086374209641937
8.46602524705728 581.6134608689694 1.0109854418688367
8.471252802010696 581.7829321340016 1.0118684229269246
8.476480356964112 580.5172629396468 1.0105852572549903
8.481707911917528 582.4876143824604 1.0116416547028892
8.486935466870944 580.6079288466444 1.0089717042446746
8.49216302182436 581.5958650119812 1.0100211194229214
8.497390576777777 585.7416353056591 1.0128777096095916
8.502618131731193 589.546714099128 1.0154444428291762
8.50784568668461 593.0438473902647 1.0176988260677586
8.513073241638025 599.5572085068698 1.0227969109959438
8.518300796591442 595.6486406258492 1.0191234305160033
8.523528351544858 594.3050625702954 1.0173196766558905
8.528755906498274 593.896286048592 1.0156802647922332
8.53398346145169 592.3670950456335 1.0142202217864995
8.539211016405106 594.6018096552979 1.0165582998716998
8.544438571358523 595.1810734379053 1.01612317836173
8.549666126311939 595.0330775632975 1.0152659866941893
8.554893681265355 599.0702718783854 1.0181755421245318
8.560121236218771 598.4419153902352 1.0166627462706548
8.565348791172188 601.5419619195674 1.020230437583331
8.570576346125604 607.3158736973442 1.0251914338756014
8.57580390107902 609.4847213644547 1.0262559943941698
8.581031456032436 611.1750188899229 1.0271308205178633
8.586259010985852 613.3445932622159 1.0286123596557035
8.591486565939269 614.948748173904 1.0308212244701318
8.596714120892685 618.3498918624734 1.032939444020489
8.601941675846101 618.7087127137527 1.0326040250190458
8.607169230799517 620.9721506408619 1.0343484953400026
8.612396785752933 625.4274883375052 1.0375778322424534
8.61762434070635 627.6542629955462 1.0390219743071691
8.622851895659766 637.1346082761457 1.046565158804327
8.628079450613182 645.2959392456748 1.0527229975940615
8.633307005566598 658.7364027879415 1.0624276186801094
8.638534560520014 672.8414767038134 1.072362267260473
8.64376211547343 689.9647526588243 1.0853533201543193
8.648989670426847 709.3557831892584 1.1009165123020033
8.654217225380263 733.027991179638 1.118537881949011
8.65944478033368 760.8904557138851 1.139120832475962
8.664672335287095 789.2180488991285 1.1597534628709851
8.669899890240512 820.3371707217473 1.1822119024231958
8.675127445193928 848.8444475813255 1.202243069426685
8.680355000147344 876.8609778385556 1.2218658750813758
8.68558255510076 903.092671746571 1.2397392863103929
8.690810110054176 914.8320927388794 1.247503079632374
8.696037665007593 912.6263167369585 1.2440657422038695
8.701265219961009 903.9153231318766 1.2374182612587248
8.706492774914425 892.9599583615765 1.2296495354171222
8.711720329867841 876.682084369441 1.2177296786959324
8.716947884821257 856.8837582730441 1.2029162080186746
8.722175439774674 839.1279575210934 1.1904119044104113
8.72740299472809 815.7466491075432 1.1744904807224488
8.732630549681506 799.4469364478101 1.1639039648992224
8.737858104634922 782.4224071948082 1.1513141061679792
8.743085659588338 773.3424696203348 1.144948285703546
8.748313214541755 767.3397159389443 1.1413034067851955
8.75354076949517 758.8995550555103 1.1357237616208309
8.758768324448587 753.8620525675323 1.1311125974602627
8.763995879402003 744.5243602227624 1.12316564298984
8.76922343435542 733.0611652693606 1.1123531263894293
8.774450989308836 725.138550270959 1.1045104706013806
8.779678544262252 717.5431169384507 1.09737784109143
8.784906099215668 713.5203884915037 1.0939257626899086
8.790133654169084 708.0131890883608 1.090209114145266
8.7953612091225 699.9017148415766 1.0837140210140437
8.800588764075917 690.5819546346708 1.0759152136817367
8.805816319029333 687.0699546422403 1.0732308958707264
8.811043873982749 682.0122458717493 1.069479488009422
8.816271428936165 678.6193231617922 1.0670964661736888
8.821498983889581 672.6122756312853 1.0618941967282707
8.826726538842998 667.8167421572379 1.0580125001067993
8.831954093796414 666.0128166590406 1.0551063991340557
8.83718164874983 663.3890792400958 1.0516743389716798
8.842409203703246 664.0933549003911 1.0518232079303038
8.847636758656662 658.534307684966 1.0474784892145743
8.852864313610079 657.9900451375843 1.047356136038477
8.858091868563495 661.6832547127965 1.0493897622246575
8.863319423516911 666.3608769610946 1.0520480678667685
8.868546978470327 670.7214464117985 1.0550736517849093
8.873774533423743 675.0390834569642 1.0583967325814938
8.87900208837716 678.3589765870205 1.0622101314049774
8.884229643330576 678.7320140380855 1.0625878507118307
8.889457198283992 681.1716450976843 1.0644318331174245
8.894684753237408 680.9892591873704 1.0634642546224498
8.899912308190824 685.4851123238451 1.0671942791779712
8.90513986314424 686.9854513475833 1.06702671020256
8.910367418097657 690.3821845340525 1.0679906420716465
8.915594973051073 699.8627364286199 1.0745163388596926
8.92082252800449 710.7047177947776 1.0819962274512447
8.926050082957905 719.489960217645 1.0893613275672644
8.931277637911322 726.1275697410047 1.0937514221565665
8.936505192864738 730.564854620577 1.0958393479502326
8.941732747818154 734.6129844763406 1.0984715646648542
8.94696030277157 742.126808988486 1.1035327973878253
8.952187857724986 751.3973424189201 1.111397187349208
8.957415412678403 761.4071237177221 1.1186804956313972
8.962642967631819 770.7544668313913 1.1249144840718972
8.967870522585235 777.3242298177751 1.1288562373782665
8.973098077538651 781.374921673153 1.1304132701617315
8.978325632492067 791.0406081322677 1.1374467829929884
8.983553187445484 803.2135653969955 1.1463982555586052
8.9887807423989 816.6342470443713 1.1549646425312015
8.994008297352316 828.1482726612393 1.1636169269060432
8.999235852305732 831.0030876989279 1.1652744162244133
9.004463407259149 836.3380353903661 1.1686582928558573
9.009690962212565 840.0175039230337 1.1698863057747388
9.014918517165981 847.6788982559336 1.174452467200815
9.020146072119397 857.9504328525644 1.181332232314127
9.025373627072813 867.1258231771569 1.186915978077343
9.03060118202623 876.0656820184342 1.1917516864743638
9.035828736979646 890.5582712004572 1.201802931787836
9.041056291933062 905.3783520085116 1.2105605229335539
9.046283846886478 924.1543111952333 1.2232848707121062
9.051511401839894 935.7616985473892 1.2306825517886975
9.05673895679331 952.872778172815 1.2415186398591866
9.061966511746727 968.958676783504 1.2510024584148072
9.067194066700143 996.3443748287054 1.2681032673491013
9.07242162165356 1025.310316076477 1.2859581000304674
9.077649176606975 1052.7107881258096 1.3018047975609468
9.082876731560392 1081.710267114168 1.3192045680915494
9.088104286513808 1110.3548033892926 1.3352621877226016
9.093331841467224 1144.9733305711009 1.356451087360125
9.09855939642064 1179.6083586979785 1.3771204856898638
9.103786951374056 1215.8302696810426 1.3985745267913063
9.109014506327473 1243.7279548453482 1.412990640362583
9.114242061280889 1261.1509485327592 1.4224804655006567
9.119469616234305 1265.7642069454328 1.4242235670150079
9.124697171187721 1259.054125839775 1.4200436261836797
9.129924726141137 1239.6789415264216 1.407695711157695
9.135152281094554 1209.2880100496977 1.3886111609845924
9.14037983604797 1184.2365285221915 1.3744948700060293
9.145607391001386 1156.3444577701014 1.3572357170778775
9.150834945954802 1143.9140817883324 1.3496048468836799
9.156062500908218 1140.0411408958687 1.3478105704905101
9.161290055861635 1150.5192227623518 1.365197231973931
9.16651761081505 1174.1994635909748 1.3874214653238943
9.171745165768467 1199.573561137285 1.4080378844057675
9.176972720721883 1222.187263746877 1.4258264240453913
9.1822002756753 1240.256729763097 1.440051400819366
9.187427830628716 1249.9437162578156 1.4490892776573148
9.192655385582132 1252.6229396891965 1.453190044476166
9.197882940535548 1250.688596476464 1.4548212724482152
9.203110495488964 1247.19358835857 1.4551547052340275
9.20833805044238 1245.8114713556593 1.4563557511522114
9.213565605395797 1258.8112851639598 1.4656051536138308
9.218793160349213 1284.5128475931263 1.4829969572219912
9.224020715302629 1322.067918138128 1.5077922125878547
9.229248270256045 1373.7470321483222 1.538854307247711
9.234475825209461 1433.8359274937748 1.5743662977306978
9.239703380162878 1507.8357843495485 1.6162458241538962
9.244930935116294 1600.3415954009902 1.666199965295249
9.25015849006971 1688.969070866003 1.7134784061194779
9.255386045023126 1764.963571251466 1.7519985111439094
9.260613599976542 1814.9787722967533 1.7783758017302986
9.265841154929959 1822.018935149731 1.7858336333939069
9.271068709883375 1777.597211185067 1.7657278747837557
9.276296264836791 1691.2183614147104 1.7244263987562538
9.281523819790207 1572.9469110389114 1.6643538163199303
9.286751374743623 1431.9951051665007 1.5888509670728532
9.29197892969704 1290.2376436884094 1.5104599449295297
9.297206484650456 1165.886252614866 1.4371972261734316
9.302434039603872 1063.0535500018027 1.3735413486334513
9.307661594557288 982.1559828481996 1.3221277461912933
9.312889149510704 928.752929324492 1.2882912744150052
9.31811670446412 886.8025237594538 1.2604353828601502
9.323344259417537 861.8793463659141 1.243932321625744
9.328571814370953 844.2461147102198 1.2298063666062184
9.33379936932437 838.3257254614492 1.2258635831508364
9.339026924277785 829.7717222654765 1.2211804150618017
9.344254479231202 819.1623460706181 1.2150488684675929
9.349482034184618 809.990419839846 1.2090601272513546
9.354709589138034 798.5079632090328 1.2005662778976616
9.35993714409145 786.4857861887826 1.192865331914896
9.365164699044866 777.6676528991048 1.1873377148687485
9.370392253998283 768.7365990496011 1.1825762465902099
9.375619808951699 760.1952986473104 1.1766442349103656
9.380847363905115 751.7983475866829 1.1706492917813296
9.386074918858531 744.9233577076969 1.166396017451176
9.391302473811947 746.5804591604973 1.168682568277828
9.396530028765364 748.0851587540891 1.1705203705114309
9.40175758371878 752.4372667776018 1.1747484980843266
9.406985138672196 756.8837514473342 1.1784006986291233
9.412212693625612 757.2726638610009 1.1776625767135116
9.417440248579029 752.7809244183651 1.1619522508852314
9.422667803532445 750.7902967809919 1.153844680494002
9.427895358485861 749.7731702528274 1.1492830131297398
9.433122913439277 752.4720273308832 1.1485283340963592
9.438350468392693 751.3792354292692 1.144886889736162
9.44357802334611 748.3266377877841 1.1403725132699813
9.448805578299526 746.7034006476994 1.1362440836545673
9.454033133252942 747.4056272113364 1.1347666174866031
9.459260688206358 749.410645435798 1.1344228182696703
9.464488243159774 754.3841199288048 1.1378971004672085
9.46971579811319 753.0068143614561 1.135070529555603
9.474943353066607 751.8885217325477 1.1325395623535166
9.480170908020023 754.0899930983217 1.131784945170863
9.48539846297344 756.1323800287095 1.1318289641572237
9.490626017926855 756.4330277077772 1.1294500026086818
9.495853572880272 760.4115945565871 1.1316425627763604
9.501081127833688 762.763721243613 1.1325901993594096
9.506308682787104 765.6303312203913 1.1346907182892114
9.51153623774052 766.0106597281051 1.134050856317112
9.516763792693936 766.3557622896642 1.133091772128813
9.521991347647353 767.7731756891944 1.1321797935175104
9.527218902600769 771.945659836157 1.1333601564358993
9.532446457554185 777.3933792002485 1.1365913998695003
9.537674012507601 779.1809441040791 1.1380902573576703
9.542901567461017 781.3596050898539 1.1391626350178865
9.548129122414434 781.1371208946238 1.1380386545458978
9.55335667736785 779.591983704311 1.1340958676344925
9.558584232321266 785.9014020998753 1.1374900767995162
9.563811787274682 790.3049668522085 1.1404874776334133
9.569039342228098 792.4256885015996 1.1424916198648392
9.574266897181515 784.0499035760583 1.1356722616697112
9.57949445213493 784.259261791243 1.1347355847099097
9.584722007088347 785.4424258144246 1.1337382445327835
9.589949562041763 788.4715400463073 1.1349519503792236
9.59517711699518 786.6025588148467 1.1324335841896551
9.600404671948596 786.9547715304243 1.1334191621357217
9.605632226902012 785.7077717684022 1.1322419934023489
9.610859781855428 785.7345810822596 1.1306623055557679
9.616087336808844 783.4570225921116 1.127243717837797
9.62131489176226 780.0757377143714 1.1237348268043836
9.626542446715677 778.2794948417618 1.1213647841694434
9.631770001669093 774.614983761459 1.1190422597595355
9.636997556622509 768.8126751243419 1.1143031923370932
9.642225111575925 767.978995323994 1.1131614598212758
9.647452666529341 765.9788123783321 1.1117462628165422
9.652680221482758 764.9014114497546 1.1110953540739836
9.657907776436174 765.102323107837 1.1105257962568111
9.66313533138959 760.9050650754632 1.1055514943696407
9.668362886343006 760.6924676489173 1.1054766289965674
9.673590441296422 759.0571210190111 1.1051008568986371
9.678817996249839 757.8641013481918 1.103111261273785
9.684045551203255 752.3499691962087 1.0988813752653106
9.689273106156671 755.3297157130544 1.1006330799287813
9.694500661110087 758.2112023652476 1.1019943048621845
9.699728216063503 757.4788832913154 1.1003839984849588
9.70495577101692 755.7605456272798 1.0965991706006961
9.710183325970336 757.6948567601803 1.0979159719777785
9.715410880923752 762.0220913301611 1.1003904744360757
9.720638435877168 765.5830335512476 1.102756153373338
9.725865990830584 762.4457030089434 1.1004094599824068
9.731093545784 752.5946033626219 1.091465867054934
9.736321100737417 750.8744624150149 1.0896357889658224
9.741548655690833 747.404577752192 1.0868572104872836
9.74677621064425 748.8137810052191 1.0862165800601389
9.752003765597665 753.1271776716659 1.089386652959615
9.757231320551082 756.8989753864498 1.092079709446216
9.762458875504498 759.5384004793815 1.0937637696141205
9.767686430457914 755.9965001220114 1.090799074870423
9.77291398541133 755.6736598039794 1.0899450780027307
9.778141540364746 751.5372850357184 1.0860204394820785
9.783369095318163 749.2923469333936 1.083929767033073
9.788596650271579 745.8085615288126 1.0808838037040673
9.793824205224995 749.983905951936 1.0838048173481045
9.799051760178411 754.9089506770844 1.0860889324283545
9.804279315131827 756.0384030995403 1.0861081137340096
9.809506870085244 756.1261207664443 1.0865064366380852
9.81473442503866 756.0341848006296 1.0860835645639595
9.819961979992076 760.0616939406725 1.0883191553969378
9.825189534945492 766.1132056042742 1.0918704625224145
9.830417089898909 771.0537956215081 1.0947573442336043
9.835644644852325 769.6767585560857 1.0923304947501333
9.840872199805741 773.0011472763138 1.093942484668752
9.846099754759157 780.1229350860779 1.0989525566204452
9.851327309712573 788.3448899259748 1.1039344503383661
9.85655486466599 793.5271369580494 1.1070101049454135
9.861782419619406 794.4900208694313 1.107534287117627
9.867009974572822 797.7366947406891 1.109022456700743
9.872237529526238 803.5527857596652 1.1120856439705316
9.877465084479654 811.118962171781 1.1170819212370329
9.88269263943307 820.063327312612 1.122553839547821
9.887920194386487 827.6682674328654 1.127536648703179
9.893147749339903 835.0371832486077 1.1326093497883327
9.89837530429332 835.4404571004699 1.1312764667669712
9.903602859246735 839.6512140921789 1.1331241678380477
9.908830414200152 846.2589614904997 1.137663321273299
9.914057969153568 855.5504266650216 1.1454656590778185
9.919285524106984 858.0511331794708 1.1470859675388205
9.9245130790604 854.3648924393271 1.1429908966402638
9.929740634013816 848.0525520770748 1.1365813571675762
9.934968188967233 844.0633486246995 1.1334004723838733
9.940195743920649 836.3650313141206 1.1282564239483561
9.945423298874065 830.5623340744417 1.1241048770821425
9.950650853827481 826.9164905877265 1.1214461990142288
9.955878408780897 826.844621132241 1.1212180640913942
9.961105963734314 824.873974141498 1.1201362980342227
9.96633351868773 818.2319862889233 1.1153483741452046
9.971561073641146 806.687159501962 1.1060951098176008
9.976788628594562 800.2366528072182 1.100414447986375
9.982016183547978 789.3819047496694 1.0925141453784417
9.987243738501395 783.2646657585017 1.0867909185830626
9.99247129345481 780.0759264589789 1.0835526518092462
9.997698848408227 775.5879248048011 1.080136520502724
10.002926403361643 770.3954426031057 1.076469669593967
10.00815395831506 764.3274575279906 1.072035828863441
10.013381513268476 755.0758569441299 1.0652868526697852
10.018609068221892 750.3106512186205 1.0610563905016406
10.023836623175308 749.272596410373 1.0597899484304598
10.029064178128724 744.4325365577256 1.055901587627195
10.03429173308214 745.9978485696648 1.057432016677743
10.039519288035557 749.1416293018179 1.0598271525125276
10.044746842988973 749.7193790011831 1.0597308073082927
10.049974397942389 750.0867958948606 1.0595046994329826
10.055201952895805 743.8227639647432 1.054769554831012
10.060429507849221 740.5550721493041 1.051891239982576
10.065657062802638 737.5910214460282 1.0494285962473335
10.070884617756054 740.5769525408401 1.051366874841454
10.07611217270947 742.0613997879002 1.0524523485417119
10.081339727662886 748.2988247338815 1.0566081792871
10.086567282616302 748.4811555029787 1.0566245855170215
10.091794837569719 750.6743719859218 1.056339414478451
10.097022392523135 752.843085252436 1.0565181915645752
10.102249947476551 760.9040000569798 1.062051240459592
10.107477502429967 769.6282200882758 1.0679908091360248
10.112705057383383 768.9515331520449 1.0669108420574243
10.1179326123368 765.5898008336678 1.0649574911716864
10.123160167290216 755.4416707247268 1.0580769468002165
10.128387722243632 749.6413254968364 1.0538452831387337
10.133615277197048 747.1155856721837 1.051115354467343
10.138842832150464 742.5072270318694 1.0470863662798136
10.14407038710388 739.7704542276311 1.045165295722745
10.149297942057297 738.0630765972976 1.0440460017444877
10.154525497010713 732.1843129218429 1.0404240904812225
10.15975305196413 731.3462377021057 1.0397790757843284
10.164980606917545 726.571712226653 1.035494446873426
10.170208161870962 722.1781118070891 1.031220045485092
10.175435716824378 724.1600928369319 1.0325635163009552
10.180663271777794 718.6461397843494 1.0273129573009383
10.18589082673121 719.8645627997131 1.028252360996956
10.191118381684626 714.1263229549701 1.024073180053588
10.196345936638043 713.1468318979902 1.0228547335550342
10.201573491591459 714.1222716435456 1.0232325879009783
10.206801046544875 709.5587696265775 1.0202311723545059
10.212028601498291 712.4564877613801 1.0234357705062067
10.217256156451707 711.8193735326435 1.0228008339924255
10.222483711405124 711.0385499019831 1.021941316937635
10.22771126635854 710.7473567866019 1.0211083996577845
10.232938821311956 710.4646325874397 1.0207462530076983
10.238166376265372 710.7828339444129 1.020081540666056
10.243393931218788 711.0390223058114 1.0193765599931757
10.248621486172205 705.4832212287596 1.0152002215316291
10.253849041125621 702.5195782933196 1.0126730338398966
10.259076596079037 700.205545001831 1.0116811649387765
10.264304151032453 699.9136569374191 1.011220684277171
10.26953170598587 707.9576540212422 1.0159531246924411
10.274759260939286 714.3842901017002 1.0196990200997227
10.279986815892702 722.1033143703461 1.0250198166079338
10.285214370846118 723.5555620305732 1.0265293027774174
10.290441925799534 725.1070072714393 1.0271663613571214
10.29566948075295 723.5155462760868 1.0258823663597645
10.300897035706367 724.1941264290324 1.0260143656008336
10.306124590659783 730.6821611430704 1.030489997559978
10.3113521456132 733.545222371721 1.0322637733233209
10.316579700566615 743.5500300279024 1.037943795016687
10.321807255520032 753.311757394961 1.0439355135969606
10.327034810473448 764.7647616874765 1.0516030073897042
10.332262365426864 773.7609926532733 1.05741200967921
10.33748992038028 785.7968877121747 1.0650784600443048
10.342717475333696 792.5144311929207 1.0692737222459132
10.347945030287113 807.1642937173328 1.0788611232896246
10.353172585240529 827.968819582871 1.0925976796210792
10.358400140193945 844.0916187709008 1.1031965853206827
10.363627695147361 854.4446198571775 1.109199277673733
10.368855250100777 859.5823329703315 1.112463562021057
10.374082805054194 859.8259639384817 1.1119574467403315
10.37931036000761 851.7657021840283 1.105854934347493
10.384537914961026 843.8093785152237 1.1007710555507968
10.389765469914442 833.8856849561055 1.0936523625565715
10.394993024867858 828.2045476074749 1.0899822821756473
10.400220579821275 824.3911212172725 1.0874890982626668
10.40544813477469 821.5433311239776 1.0846585828680058
10.410675689728107 817.6797343329124 1.0818460969745998
10.415903244681523 812.3612993114325 1.0779703600995327
10.42113079963494 810.9712588644038 1.0758043916009237
10.426358354588356 803.6716046810097 1.070516589782816
10.431585909541772 799.6251211353826 1.0674581303822377
10.436813464495188 798.7599024101978 1.0669247131080772
10.442041019448604 791.0188694146424 1.0616271006356737
10.44726857440202 784.7746081141406 1.0570335674955995
10.452496129355437 776.414745416593 1.0507269254529943
10.457723684308853 769.2961654873608 1.0458745484363623
10.462951239262269 762.6097575488122 1.0410233017296429
10.468178794215685 751.192044064912 1.0339145518270825
10.473406349169101 736.5480930209189 1.0240330474838786
10.478633904122518 722.4360896213432 1.013042113309531
10.483861459075934 717.9036224652232 1.0097063726077935
10.48908901402935 709.3328921838751 1.0031693758040314
10.494316568982766 702.4525696944477 0.9969210597160526
10.499544123936182 697.7436964756128 0.9933368890557116
10.504771678889599 690.5407532762496 0.98820417441798
10.509999233843015 687.1543475126318 0.9861685317510792
10.515226788796431 683.8549573903206 0.9832009685046225
10.520454343749847 677.4858098082605 0.9780169785763121
10.525681898703263 670.9517870934676 0.9730557232524709
10.53090945365668 666.4811776355909 0.969095758775114
10.536137008610096 665.2306813650786 0.9680613678011348
10.541364563563512 666.9769315772355 0.9687792595838234
10.546592118516928 668.5912756931006 0.9696861569853856
10.551819673470344 666.751038250139 0.9689803544276342
10.55704722842376 665.520005707765 0.9690800360002959
10.562274783377177 662.5194155822652 0.9665016378064689
10.567502338330593 659.0298823843191 0.9639298246520556
10.57272989328401 657.3576413523665 0.9616293173473031
10.577957448237425 654.0886013562912 0.9590776462813385
10.583185003190842 648.5270407592637 0.9538105678624258
10.588412558144258 645.0443891403945 0.9507078209083699
10.593640113097674 646.2018930491646 0.9517319860066226
10.59886766805109 649.1978812664267 0.9533869677604482
10.604095223004506 649.8218752192707 0.9529365090324873
10.609322777957923 647.6394372917039 0.9513720422835835
10.614550332911339 647.3183183706033 0.9508837706138948
10.619777887864755 648.085126616898 0.9512745044729469
10.625005442818171 650.2206996019211 0.9530903501206965
10.630232997771587 652.4268228915294 0.953626800408604
10.635460552725004 657.3871912353885 0.9568926142717611
10.64068810767842 665.5615401673723 0.9622408201820644
10.645915662631836 672.6739560992669 0.967432524801878
10.651143217585252 680.5589253149958 0.9733118635411929
10.656370772538668 688.989479924572 0.9790123730681133
10.661598327492085 694.7675513003403 0.9826432057771101
10.666825882445501 703.7399574706775 0.988975761162551
10.672053437398917 709.1892599043747 0.9908642442556671
10.677280992352333 718.3021892350804 0.9967110372449836
10.68250854730575 720.4540038999602 0.9982945963048764
10.687736102259166 723.3688371519382 1.0005984782979194
10.692963657212582 723.3383334483804 1.000744794530612
10.698191212165998 717.9512483178486 0.9967405267406398
10.703418767119414 710.1973396234841 0.9897570194758254
10.70864632207283 697.8885648842723 0.9805013536164209
10.713873877026247 690.3393205573091 0.974661566392701
10.719101431979663 685.9339839855177 0.9721995786543965
10.72432898693308 681.269064946176 0.9689065949314861
10.729556541886495 680.0750157084221 0.9679924570565108
10.734784096839912 679.5014403902 0.9678340665407184
10.740011651793328 669.4125801176249 0.9605194227924142
10.745239206746744 661.0321923895383 0.9538657739171994
10.75046676170016 655.3289077016841 0.948704176170332
10.755694316653576 655.1747017757872 0.9482035948934278
10.760921871606993 657.032996930846 0.9489407669275781
10.766149426560409 657.8182192224632 0.9496191752839944
10.771376981513825 650.4144333573664 0.9438837867171765
10.776604536467241 648.3589399396144 0.9422920161552621
10.781832091420657 654.3636993606752 0.9460556634289605
10.787059646374074 663.1145050236759 0.9523239405851428
10.79228720132749 675.8207779956957 0.9614553461722215
10.797514756280906 683.6944831560087 0.9665128711136672
10.802742311234322 695.9190307800264 0.975088633123031
10.807969866187738 708.8017001604057 0.9831891091098419
10.813197421141155 725.9140396068809 0.9943566593104246
10.81842497609457 751.9486765824659 1.0119187674817667
10.823652531047987 792.497329074941 1.038698401689416
10.828880086001403 849.9074925366809 1.0753044501434992
10.83410764095482 922.0353693426201 1.1192915654826914
10.839335195908236 1012.2827901553314 1.1715920813034282
10.844562750861652 1111.2237486176489 1.2274550561669932
10.849790305815068 1192.8122297747389 1.2709689627936056
10.855017860768484 1243.4014856240062 1.2963771266041997
10.8602454157219 1252.2594978190393 1.3011015542285833
10.865472970675317 1216.5437265472415 1.2817373891674193
10.870700525628733 1150.578555574984 1.2462464129988011
10.875928080582149 1075.9519721526901 1.205264593847436
10.881155635535565 995.0754115257918 1.1593916504752575
10.886383190488981 917.4146835796238 1.1131450817379727
10.891610745442398 851.8768176013128 1.0726203508273364
10.896838300395814 802.13329536318 1.0392871947550608
10.90206585534923 769.0785169972245 1.0175009278609908
10.907293410302646 750.1463844159767 1.004773877775795
10.912520965256062 732.7380962714881 0.9932461319623137
10.917748520209479 722.776803699764 0.9863951086359147
10.922976075162895 713.3916036392407 0.9792003973294665
10.928203630116311 705.5679961389823 0.9734059647344352
10.933431185069727 700.8054849544923 0.9700549623592564
10.938658740023143 695.429894025196 0.9659879727873717
10.94388629497656 690.3138995096269 0.9624815578555881
10.949113849929976 687.3121216843665 0.9602559141781952
10.954341404883392 687.6019736628343 0.9607967066083787
10.959568959836808 685.5725824613461 0.9593557832012358
10.964796514790224 682.9032341842267 0.9573713104029816
10.97002406974364 682.468091587075 0.9584272511536782
10.975251624697057 682.0683119853287 0.960695311738825
10.980479179650473 678.355758040696 0.9597489125842155
10.98570673460389 672.21854296407 0.9566447503465357
10.990934289557305 666.0687535266505 0.9530835242746822
10.996161844510722 659.0539836666253 0.9489478767146449
11.001389399464138 653.0998897149506 0.9454070248868645
11.006616954417554 644.9980556875295 0.9400417745119717
11.01184450937097 637.2568101300122 0.9352946712712707
11.017072064324386 632.8305047525059 0.9324023687120738
11.022299619277803 628.4642284844136 0.9298542909732952
11.027527174231219 625.2745797269973 0.9280688850640803
11.032754729184635 621.4319702066182 0.9255262488042199
11.037982284138051 615.1371163861304 0.9214022363535159
11.043209839091467 609.8824513158121 0.9179766213713876
11.048437394044884 609.0500464809885 0.9176243786619771
11.0536649489983 607.0501640708501 0.9165510675599329
11.058892503951716 607.5312044006881 0.9169817310916606
11.064120058905132 604.4508957427089 0.9147131411270121
11.069347613858548 602.1501769230365 0.9135790640803305
11.074575168811965 597.3542018734637 0.9103048400361398
11.079802723765381 593.1837134347007 0.9072247362356155
11.085030278718797 592.8975520222862 0.9077084614648393
11.090257833672213 593.0781685880023 0.9081999012293184
11.09548538862563 594.6185161781151 0.9094694044866156
11.100712943579046 592.3254325595087 0.9083899139705603
11.105940498532462 587.4822310785896 0.904675827065315
11.111168053485878 587.3674601913302 0.9044958646747071
11.116395608439294 581.4108925282401 0.9002778094938869
11.12162316339271 576.9078045404797 0.896613232935722
11.126850718346127 574.5433439619377 0.8955736509214385
11.132078273299543 569.0891745100373 0.8915509472853156
11.13730582825296 565.571877861348 0.8889685625881871
11.142533383206375 563.5989675422807 0.8880630685171624
11.147760938159792 561.984590023426 0.8868525881512457
11.152988493113208 561.2687875313203 0.8866212230895119
11.158216048066624 558.0630256057943 0.8843180328325029
11.16344360302004 553.7626034745259 0.8808311268244654
11.168671157973456 550.5196263078252 0.8780304628542029
11.173898712926873 549.6490352314761 0.8776976138319911
11.179126267880289 546.9528879797155 0.8760011082321602
11.184353822833705 543.946394904139 0.8732517648671371
11.189581377787121 539.3396097322495 0.8699799677287162
11.194808932740537 533.7883281895932 0.8653108132394531
11.200036487693954 531.4193542281037 0.8635931478028129
11.20526404264737 531.2708341967895 0.8636106493549603
11.210491597600786 530.5532519898599 0.8633439176138044
11.215719152554202 528.6205642637045 0.8620944614317483
11.220946707507618 527.9338508617511 0.8618004842614356
11.226174262461035 528.4870983412402 0.8620871998811092
11.23140181741445 523.8820978536152 0.859037778860277
11.236629372367867 522.2282276002912 0.8573762892328098
11.241856927321283 517.5331740800142 0.8536102438446193
11.2470844822747 519.1730194398039 0.8554326687042749
11.252312037228116 522.8402594712247 0.8579056803910438
11.257539592181532 521.9410719521385 0.8571458790386933
11.262767147134948 519.0388386533461 0.8544470703700401
11.267994702088364 516.9147713865422 0.8525924539410918
11.27322225704178 514.9211964266303 0.8515467415091257
11.278449811995197 514.4678297240331 0.8512055652245926
11.283677366948613 517.0726563038115 0.8531283410821313
11.288904921902029 520.8992760448317 0.8559051560062866
11.294132476855445 522.035089039148 0.856148987352858
11.299360031808861 519.504097438764 0.8540473108500153
11.304587586762278 516.6263722617425 0.8514872369222097
11.309815141715694 512.2550802003285 0.84716730612497
11.31504269666911 514.8596903908015 0.8492097681614831
11.320270251622526 517.2381188819224 0.8506993114169883
11.325497806575942 517.5691953528926 0.850661412843759
11.330725361529359 518.5622549218258 0.8516743235407758
11.335952916482775 520.076056397983 0.8526706245870735
11.341180471436191 517.2764231452439 0.8499730820352989
11.346408026389607 513.1490054856778 0.8461218224203354
11.351635581343023 509.27806358437294 0.8427501194196788
11.35686313629644 509.17740735722094 0.84303925962094
11.362090691249856 510.1549203575393 0.8438137326643329
11.367318246203272 512.5462950061328 0.8462033119805459
11.372545801156688 513.8378354103824 0.847332025180416
11.377773356110104 510.5951524155135 0.8451638269530048
11.38300091106352 507.7825115297245 0.8432588818602862
11.388228466016937 508.68761572319085 0.8441976945461479
11.393456020970353 507.3473765771181 0.8424384993743484
11.39868357592377 509.7437414727549 0.8444452812955255
11.403911130877185 512.4016444450805 0.8464508498063312
11.409138685830602 512.77052476504 0.8469416966688205
11.414366240784018 513.5299574831281 0.8475902383908824
11.419593795737434 514.0327276644088 0.8477144550839485
11.42482135069085 516.6564277430512 0.8502306576295973
11.430048905644266 516.5601160639239 0.8498321003050708
11.435276460597683 515.4623781967387 0.8491660935419598
11.440504015551099 516.5146471529413 0.8503118037086335
11.445731570504515 518.4563201470228 0.8518214136007849
11.450959125457931 524.1681233260483 0.8560925447814951
11.456186680411347 528.6132807264433 0.8594355303833883
11.461414235364764 530.6465380610015 0.8608786580850107
11.46664179031818 532.1152646427166 0.8625887451948078
11.471869345271596 531.9531755025968 0.8624061850044443
11.477096900225012 534.8012323466241 0.8654824254846732
11.482324455178428 536.9777218346304 0.8744096782307611
11.487552010131845 538.8049417912487 0.8779456531024257
11.49277956508526 538.4971584510254 0.8796403832404586
11.498007120038677 544.9176716645956 0.8866330995168834
11.503234674992093 548.3725080764674 0.8905123241552411
11.50846222994551 551.2968197748161 0.8941213141625504
11.513689784898926 550.1944275401573 0.8942892994026277
11.518917339852342 547.0844731761784 0.8922278735802756
11.524144894805758 543.3052253171858 0.8905188050200497
11.529372449759174 538.2666103768953 0.887501503478975
11.53460000471259 536.008307896811 0.8864837428147241
11.539827559666007 536.4080523425201 0.8881097817533122
11.545055114619423 534.145872778572 0.8866084827509594
11.550282669572839 530.4294944369684 0.8843791130912086
11.555510224526255 526.09640991842 0.881840436867599
11.560737779479672 521.5707667023008 0.8786023674937972
11.565965334433088 515.9239507873064 0.8745775297173677
11.571192889386504 511.27589329336746 0.8710285637752998
11.57642044433992 509.8262976137752 0.8701342633470973
11.581647999293336 507.16348121341014 0.8685464685353153
11.586875554246753 507.51707334708607 0.8694183954187041
11.592103109200169 509.20806709744573 0.8712380938079745
11.597330664153585 507.3806265828565 0.8701285990227213
11.602558219107001 505.5391905271033 0.868842232184215
11.607785774060417 498.8411427609122 0.8634980436196346
11.613013329013834 495.46258252002264 0.8612389688372529
11.61824088396725 490.5752916851211 0.8578500851495305
11.623468438920666 486.0899358702633 0.8542717053893183
11.628695993874082 482.6354682910112 0.851579244155281
11.633923548827498 478.31246587438824 0.8484087753629957
11.639151103780915 473.95579099245185 0.8454674064703568
11.64437865873433 469.7763408388619 0.8427801447770271
11.649606213687747 462.7938309177776 0.8371198314503151
11.654833768641163 454.2685562711447 0.8298435907346582
11.66006132359458 448.96524096005237 0.8252586911614671
11.665288878547996 448.2692196879074 0.8248605394083083
11.670516433501412 452.01069284623634 0.8287660209063505
11.675743988454828 453.0363692352881 0.8305688159669489
11.680971543408244 453.1823370501022 0.8310342155470251
11.68619909836166 452.36365813106136 0.8308457002838557
11.691426653315077 449.4656466417011 0.8285316975463813
11.696654208268493 448.7736471243802 0.8278796014854154
11.701881763221909 444.54480200471096 0.8248007342008711
11.707109318175325 441.2721910500955 0.8220638307588936
11.712336873128741 439.5583941924704 0.8200630852803337
11.717564428082158 442.1474560131196 0.8229085625867146
11.722791983035574 443.2412294588881 0.8235639433563913
11.72801953798899 442.54533664962077 0.8243268076380478
11.733247092942406 442.2105044477208 0.8252872138654943
11.738474647895822 440.9460746838592 0.8247231036532295
11.743702202849239 440.3364655513986 0.824438710658054
11.748929757802655 440.848721331605 0.8250438769611447
11.754157312756071 443.2216787410919 0.826564769115719
11.759384867709487 446.2190738397011 0.8305082213780696
11.764612422662903 448.6031996080083 0.8327651053009466
11.76983997761632 447.9433727925212 0.8321617593336236
11.775067532569736 446.95636350682975 0.8314934674185066
11.780295087523152 449.568126470413 0.8332638650145172
11.785522642476568 451.7589339678994 0.8355176820126429
11.790750197429984 452.7226425259091 0.8365565412274826
11.7959777523834 454.22195116846405 0.8374500344532696
11.801205307336817 455.18444890545055 0.8385779141263607
11.806432862290233 460.78198988689957 0.8435272493314439
11.81166041724365 465.90663605320316 0.8478679169867981
11.816887972197065 471.28671375543524 0.8530006300828262
11.822115527150482 479.96216358765264 0.8603759949981391
11.827343082103898 483.7460893706148 0.8638102798273929
11.832570637057314 488.5816692297428 0.867930287698552
11.83779819201073 488.3663900535987 0.8681232910177956
11.843025746964146 480.4826941489904 0.8615088120724456
11.848253301917563 475.7719366251888 0.8571773205044141
11.853480856870979 469.4060696922565 0.8514916205016372
11.858708411824395 468.0421224059946 0.8503136034925115
11.863935966777811 466.56195822643076 0.8498645391563117
11.869163521731227 465.2291390906991 0.8494695160918836
11.874391076684644 463.24394759294495 0.8478849556393526
11.87961863163806 460.8360375163472 0.8459784420713083
11.884846186591476 458.8047123912951 0.8442764470642498
11.890073741544892 457.9731289166485 0.8438519400874225
11.895301296498308 459.6705415616762 0.8459493955228822
11.900528851451725 460.7996854051294 0.8473269328357611
11.90575640640514 463.20323636157264 0.8490168458000948
11.910983961358557 466.0295348450467 0.8519130320628213
11.916211516311973 468.4985465207516 0.8537922337113691
11.92143907126539 470.8561968614801 0.8562096729083409
11.926666626218806 472.40053204414454 0.8580578306335214
11.931894181172222 471.96483254983514 0.8575027213367895
11.937121736125638 472.57292661718185 0.858534032674071
11.942349291079054 475.5798941953466 0.8617292220333465
11.94757684603247 477.5014018231291 0.8635327634364588
11.952804400985887 481.12432178610135 0.8671736759383241
11.958031955939303 482.6573715106857 0.8686755664575941
11.963259510892719 482.0903349841277 0.8683644580191137
11.968487065846135 478.14292330659595 0.8651691168395115
11.973714620799552 473.23732762432746 0.8605387028238861
11.978942175752968 472.0970225668351 0.8595249160014582
11.984169730706384 470.7194267592903 0.8589380009160719
11.9893972856598 469.8627220720491 0.8584303603215564
11.994624840613216 467.40403624865417 0.8566901047030425
11.999852395566633 464.55591645585054 0.8544658588135312
12.005079950520049 467.42823400733533 0.8565521374229383
12.010307505473465 470.19535981947706 0.8592998777598273
12.015535060426881 474.9659256271558 0.8638921811013688
12.020762615380297 482.40203243766314 0.8705662369864253
12.025990170333714 486.04769211986303 0.8744037368625805
12.03121772528713 495.3101152900556 0.8829999229690696
12.036445280240546 510.55724489825604 0.8963679798855944
12.041672835193962 527.3049320862942 0.9111456525863174
12.046900390147378 547.7335759327182 0.9286626135507771
12.052127945100795 577.518000148234 0.9535673104057721
12.05735550005421 614.5399612297767 0.983562012614585
12.062583055007627 659.7463985555036 1.019425798455685
12.067810609961043 717.1346864680215 1.0630647891635927
12.07303816491446 780.934335109612 1.1096432094885496
12.078265719867876 861.6496670910203 1.1658783713467264
12.083493274821292 951.8886217433329 1.2255641372690684
12.088720829774708 1038.5321840373952 1.2806919059904263
12.093948384728124 1106.0306010813003 1.3218027129113823
12.09917593968154 1150.9252487199067 1.3486211306241804
12.104403494634957 1165.5046719375168 1.3578278046000993
12.109631049588373 1150.6593226984833 1.3489751656195497
12.114858604541789 1109.856787851803 1.3251935235447103
12.120086159495205 1053.8314520895578 1.2920529953586917
12.125313714448621 981.804366368898 1.2469553289307524
12.130541269402038 909.9022173469536 1.2009440718269029
12.135768824355454 842.8221234579031 1.156203864725514
12.14099637930887 776.1349166255142 1.109362667279376
12.146223934262286 723.191252580106 1.071468531937441
12.151451489215702 675.4340192113154 1.035618486823429
12.156679044169119 634.2508721891337 1.0039647089442765
12.161906599122535 601.5201730507861 0.9786226706201393
12.167134154075951 571.0315376812761 0.9536158821689427
12.172361709029367 546.4139134855063 0.9333221358126514
12.177589263982783 526.605852978572 0.9166069953355527
12.1828168189362 507.8412517428212 0.9001416455201634
12.188044373889616 492.5168616642602 0.8869748001837968
12.193271928843032 482.04251118587746 0.8781558185860016
12.198499483796448 472.2791000195889 0.8686498400787658
12.203727038749864 463.98973453617134 0.8613972816751351
12.20895459370328 457.12491331496415 0.8559814940791985
12.214182148656697 447.0831223007901 0.8470987585772837
12.219409703610113 441.44400936306806 0.8430146263477822
12.22463725856353 439.53166618910996 0.8409431260719763
12.229864813516945 438.78104265891716 0.8396713270280577
12.235092368470362 436.6338706262629 0.837277346705386
12.240319923423778 434.6868175988935 0.8351806918940565
12.245547478377194 430.9321040822925 0.8325604050617094
12.25077503333061 428.65051180568827 0.8308072910209495
12.256002588284026 427.21651075255716 0.8301262076555598
12.261230143237443 428.66270539495815 0.831675054721571
12.266457698190859 428.75736411872754 0.8320533599281043
12.271685253144275 428.76294446733107 0.8311751981506806
12.276912808097691 423.726528682807 0.8268213140432048
12.282140363051107 419.9463675884166 0.8233378288884194
12.287367918004524 418.14832032565283 0.8216166219424298
12.29259547295794 415.5625912735613 0.8196647969861888
12.297823027911356 414.28651948688486 0.8182133050597948
12.303050582864772 412.2613312783729 0.8164006812691268
12.308278137818188 413.34869400056226 0.8179009097065196
12.313505692771605 414.57907295311526 0.8231745326523704
12.31873324772502 414.94803021254694 0.8324210665922895
12.323960802678437 416.150556362689 0.8384557194522959
12.329188357631853 416.51648923086566 0.8422642292998107
12.33441591258527 413.75420631417444 0.8425553865913326
12.339643467538686 414.66749928095305 0.847143500877883
12.344871022492102 410.99531527854964 0.8476385903082484
12.350098577445518 408.8494062041593 0.8481565761919938
12.355326132398934 404.674443002208 0.8464753543531849
12.36055368735235 402.5498915732867 0.8453273367604314
12.365781242305767 400.62707782388213 0.8445964486687063
12.371008797259183 398.04179486130545 0.8438553927444467
12.376236352212599 394.9615939474852 0.8436314135863309
12.381463907166015 390.9218979897031 0.8417969171321665
12.386691462119432 389.58947594500216 0.8437233327648647
12.391919017072848 386.3916018770715 0.8419866038804291
12.397146572026264 386.63307029738047 0.8438112059193283
12.40237412697968 383.6381854563018 0.842843281899005
12.407601681933096 379.0430852967482 0.8388385259193972
12.412829236886513 377.78039575231867 0.8394571966180707
12.418056791839929 378.14772953744114 0.8413229651884221
12.423284346793345 378.1796302409409 0.8423255795142918
12.428511901746761 375.3499923487101 0.8407126814527336
12.433739456700177 373.5049854561378 0.8405734028414965
12.438967011653594 373.7647059860266 0.8423300925722323
12.44419456660701 372.73936239791703 0.8429110299398268
12.449422121560426 371.6946222576917 0.8431194101693923
12.454649676513842 369.6214978827211 0.8416188577959748
12.459877231467258 365.5309955270137 0.838596074708652
12.465104786420675 364.55376289550554 0.8385275121847934
12.47033234137409 365.04966763642994 0.8408635862873238
12.475559896327507 363.18419610755626 0.8400454340982718
12.480787451280923 364.29992300965523 0.8426145788055829
12.48601500623434 361.73675176014285 0.8404736001632332
12.491242561187756 360.34542745623094 0.8396976487567066
12.496470116141172 359.1996410629695 0.8393397707069438
12.501697671094588 359.2217281662283 0.8402172628535017
12.506925226048004 359.36617729406294 0.8414648634831552
12.51215278100142 359.96312958773956 0.8439019611593068
12.517380335954837 357.12469951464305 0.8425580496281133
12.522607890908253 359.4051753331473 0.8468848111926617
12.527835445861669 360.1340958698741 0.849327911757375
12.533063000815085 361.3880432849528 0.8512800717091576
12.538290555768501 359.6815587572001 0.8499988170095609
12.543518110721918 360.3070429415167 0.850887095911611
12.548745665675334 359.3521199523398 0.8507563581714894
12.55397322062875 355.18651825979475 0.8466453728221012
12.559200775582166 354.97748375747227 0.8478947436247001
12.564428330535582 352.6875912885753 0.8408555469833496
12.569655885488999 349.6779384985934 0.8293461252013488
12.574883440442415 350.34875637791174 0.8258555306657612
12.580110995395831 351.5897108163309 0.824690558298191
12.585338550349247 351.49438898990235 0.8229565848659651
12.590566105302663 350.88298916265137 0.8200751260100692
12.59579366025608 350.3948622637965 0.8178107584133721
12.601021215209496 352.45967152011315 0.8177367742841024
12.606248770162912 355.8193615862085 0.819302208693228
12.611476325116328 359.5436672868772 0.8224926413950823
12.616703880069744 362.0972289130986 0.824478348988279
12.62193143502316 362.0347201350118 0.8240734501953662
12.627158989976577 365.32718260391954 0.8272919723854857
12.632386544929993 364.2053270662079 0.8249999949300064
12.63761409988341 366.4316202914719 0.8265713134470571
12.642841654836825 369.6835949813649 0.8288744163605547
12.648069209790242 374.137491411158 0.83375848917657
12.653296764743658 380.6699170484751 0.8401353304499608
12.658524319697074 383.8261811786757 0.8422964653197796
12.66375187465049 388.55532261539 0.8462419214470448
12.668979429603906 396.4644911063983 0.8523151421048935
12.674206984557323 403.7615283760058 0.8588254935778517
12.679434539510739 413.68225186780046 0.8682313287170441
12.684662094464155 423.1422009857746 0.877136325081302
12.689889649417571 425.9071160875452 0.8801150661799626
12.695117204370987 431.304432070596 0.8850884796185573
12.700344759324404 436.06950653488957 0.8895420056466689
12.70557231427782 436.2925920057231 0.8899003298436754
12.710799869231236 435.7915328225916 0.8885720227187255
12.716027424184652 432.01576124198886 0.884233699912784
12.721254979138068 426.03691585410223 0.8776502405742088
12.726482534091485 424.56257863751273 0.8755538969347394
12.7317100890449 428.23447484376874 0.8791593294112181
12.736937643998317 437.16694776423014 0.8881180056280779
12.742165198951733 451.226035838304 0.9017906721071859
12.74739275390515 470.2252563552694 0.9207283703220613
12.752620308858566 492.3124060409969 0.941740404904236
12.757847863811982 512.7855358308636 0.96015468727097
12.763075418765398 529.2537125685002 0.9753353817458297
12.768302973718814 533.8498798803842 0.9786780644388429
12.77353052867223 534.3470866995209 0.978344273790938
12.778758083625647 527.652570167751 0.9720569933109265
12.783985638579063 521.8215070639127 0.9660882704488396
12.789213193532479 520.2681582635416 0.9640326698614377
12.794440748485895 519.9056651927693 0.9633456556851064
12.799668303439312 524.9900413854682 0.967091295614645
12.804895858392728 534.2000153666306 0.9752101310499697
12.810123413346144 546.6452599789977 0.9861942718421977
12.81535096829956 564.8937453547364 1.0018893547778538
12.820578523252976 591.5500147435434 1.0252708205180476
12.825806078206393 622.5047440103858 1.0515933886320226
12.831033633159809 658.7813265897561 1.081463782015363
12.836261188113225 692.8116274519348 1.1090200031799362
12.841488743066641 720.3528653095258 1.1305492106493142
12.846716298020057 733.2152866968368 1.1405212383243637
12.851943852973474 726.0772579663042 1.1348684485021052
12.85717140792689 700.6213011532835 1.1144366969029689
12.862398962880306 661.1141976314874 1.0821355649715334
12.867626517833722 615.0362560700839 1.0436156909007832
12.872854072787138 569.1530645472704 1.0035721446330599
12.878081627740555 528.7990779009971 0.967179241474364
12.88330918269397 497.3097300508685 0.9380072187590648
12.888536737647387 474.4058685057721 0.9157328817853526
12.893764292600803 453.8135994811965 0.8950773603438094
12.89899184755422 441.6786662209898 0.8831231056296522
12.904219402507636 432.6696211606558 0.8740783624663685
12.909446957461052 426.04622310275505 0.8675634995022268
12.914674512414468 420.990932109715 0.8626798036642412
12.919902067367884 415.00918716650455 0.8557313361234928
12.9251296223213 411.49378662972185 0.8521094646009422
12.930357177274717 410.04916297369465 0.8506339347714627
12.935584732228133 407.24551549620946 0.8475414376337542
12.940812287181549 403.1693729993933 0.8432413912100268
12.946039842134965 399.77041114634454 0.8383812016943654
12.951267397088381 395.67378614365356 0.8333597668754694
12.956494952041798 392.7044710462285 0.8302454689426076
12.961722506995214 389.73174462139946 0.8260473620513045
12.96695006194863 385.58775085375186 0.8222028605378782
12.972177616902046 384.3625641963273 0.8213538980102456
12.977405171855462 380.5399299647244 0.8167861566632588
12.982632726808879 379.85399593601403 0.8161701073778161
12.987860281762295 378.3171852829485 0.8139224834691053
12.993087836715711 376.17071525733485 0.8113553740513366
12.998315391669127 374.7283113716006 0.8097359426798928
13.003542946622543 371.04687980815424 0.8053601827490994
13.00877050157596 371.2874209808664 0.8054705364540184
13.013998056529376 374.3197232702338 0.8084441997897969
13.019225611482792 377.77184445833893 0.8125832029983936
13.024453166436208 381.7259696562838 0.817648525327872
13.029680721389624 381.13463768255144 0.8175179590702836
13.03490827634304 379.62784499923595 0.81556550640266
13.040135831296457 380.01025755059334 0.8164479833806914
13.045363386249873 384.2455702081453 0.8213088552974316
13.05059094120329 387.1013558804751 0.8244978168412345
13.055818496156705 393.93805244382327 0.8323169155752244
13.061046051110122 399.9849799629429 0.8379085667897476
13.066273606063538 408.73978706292667 0.8463414487932629
13.071501161016954 420.20728800431914 0.8579759781012615
13.07672871597037 432.9861403978299 0.8707216758136014
13.081956270923786 448.6885925847727 0.8858504500733447
13.087183825877203 464.8435772834962 0.9018114536078433
13.092411380830619 480.964208531432 0.9161017447622528
13.097638935784035 501.30328211066103 0.9348984421890633
13.102866490737451 519.0907956890939 0.9514494260041587
13.108094045690867 539.3278474658043 0.969215394089121
13.113321600644284 562.1075556344247 0.9897299723310214
13.1185491555977 581.7260699836874 1.006870436044764
13.123776710551116 600.8425323136156 1.0230242856067708
13.129004265504532 613.2371187576728 1.0339652619871207
13.134231820457948 620.7627585358381 1.040291117981003
13.139459375411365 627.9271766270098 1.0464105862850668
13.14468693036478 631.5376858287412 1.0495032825950483
13.149914485318197 629.2402576478746 1.0475405480653588
13.155142040271613 621.1191030259471 1.0410190741611478
13.16036959522503 612.7898918356101 1.0343465998481682
13.165597150178446 600.3443401587746 1.0242646012927819
13.170824705131862 586.7822521852189 1.0132641417816952
13.176052260085278 570.6689962483516 0.9997842903275531
13.181279815038694 552.2196645467445 0.9835213803261836
13.18650736999211 537.4410359485353 0.9701029742861507
13.191734924945527 521.6671824242804 0.9557902105999613
13.196962479898943 509.38074463031523 0.9441045774777287
13.202190034852359 494.5148186115743 0.9304391621247105
13.207417589805775 479.07771396845095 0.9158300124457266
13.212645144759191 461.6549640204694 0.8991006968802382
13.217872699712608 447.81109316882316 0.8861443314847887
13.223100254666024 437.67372791988464 0.8766896889657187
13.22832780961944 425.88926327475735 0.8650560688433616
13.233555364572856 415.10421700651386 0.8545433787606602
13.238782919526273 406.29375653295153 0.8453483343923089
13.244010474479689 394.8861459009858 0.8335648721823292
13.249238029433105 388.2637087004435 0.8272103976945543
13.254465584386521 380.4677299866437 0.8188317056308434
13.259693139339937 374.5039113448748 0.8122873115234064
13.264920694293354 367.1466700087438 0.8054970849997284
13.27014824924677 363.28355011920354 0.8014464948891311
13.275375804200186 360.5720589569687 0.7991408145502775
13.280603359153602 356.6605740075979 0.7946994718550324
13.285830914107018 354.5870703996817 0.7933795465338518
13.291058469060435 348.6625673729218 0.786968179770896
13.29628602401385 347.5073030271605 0.7854790576929087
13.301513578967267 348.3754048744598 0.7856229401168741
13.306741133920683 344.5686218630987 0.7814881885240775
13.3119686888741 341.30842482432917 0.7776470325681697
13.317196243827516 336.6372690724123 0.7733793253089235
13.322423798780932 335.6178992147843 0.7722487704608604
13.327651353734348 339.9330117689008 0.7768692553393524
13.332878908687764 340.004992514647 0.7770080853875051
13.33810646364118 341.33768245524243 0.778069121405914
13.343334018594597 340.59875302680166 0.7778349972502456
13.348561573548013 339.97880768737787 0.7789111507560023
13.353789128501429 339.9630933665524 0.7789655175567289
13.359016683454845 337.15248142844104 0.7756634757417465
13.364244238408261 337.5006256145775 0.7750808545889195
13.369471793361678 340.43777121521913 0.7768773015792009
13.374699348315094 346.54116564540976 0.7831631211558562
13.37992690326851 353.55933318351276 0.7913616895153307
13.385154458221926 360.33525574348084 0.7987001954154115
13.390382013175342 364.1569052491864 0.8027238068172873
13.395609568128759 365.8389614362553 0.8041609344021831
13.400837123082175 366.0573349026183 0.8040361499982571
13.406064678035591 362.83806415372817 0.8006399226474468
13.411292232989007 362.24518609005537 0.8000729209604129
13.416519787942423 362.87546384505816 0.8018853105810679
13.42174734289584 361.7551847482903 0.8017989501053189
13.426974897849256 360.95736620841984 0.8009679029168879
13.432202452802672 355.1679482548638 0.7942329357915128
13.437430007756088 348.71114963493403 0.7863420734683458
13.442657562709504 341.5871136495713 0.7771947502231272
13.44788511766292 338.04152510392265 0.7733766181252685
13.453112672616337 336.7678232179775 0.7737210399553065
13.458340227569753 337.44550267718324 0.7748011981988918
13.46356778252317 334.65934984070805 0.7723601423097045
13.468795337476585 332.0072507003429 0.7693595192532335
13.474022892430002 328.1503817681835 0.7636806727564839
13.479250447383418 327.9208839873151 0.7646031052611948
13.484478002336834 328.2992946060936 0.7651761338135108
13.48970555729025 327.9254337321081 0.7656116745070741
13.494933112243666 321.9989780678865 0.7600136924180633
13.500160667197083 315.7219611652808 0.752043909474906
13.505388222150499 315.01190301442557 0.750895163368528
13.510615777103915 316.0478600404605 0.7511005418475686
13.515843332057331 317.839961950893 0.7531944535570075
13.521070887010747 320.225686907074 0.755885382432816
13.526298441964164 322.79317698901923 0.7587100473627041
13.53152599691758 323.31663007499856 0.7576978752336926
13.536753551870996 324.9012171923637 0.7586551512936062
13.541981106824412 324.2904999177137 0.760103974383204
13.547208661777828 326.2705818704441 0.7626278123823633
13.552436216731245 329.9370139100617 0.7679185761709999
13.55766377168466 331.28781993282996 0.7692750064235894
13.562891326638077 332.0345728931854 0.7688738371499706
13.568118881591493 331.3159991823199 0.7684515144362769
13.57334643654491 328.0362472713401 0.7641136737488898
13.578573991498326 326.3883549755929 0.7625257325178766
13.583801546451742 324.3542652334084 0.7606192623076403
13.589029101405158 321.0797954859699 0.7571118289394763
13.594256656358574 317.5265368747789 0.7531530490859086
13.59948421131199 315.6266611879522 0.7520979994884277
13.604711766265407 314.67612750699914 0.7511040325511062
13.609939321218823 311.44689445986637 0.7471873801245374
13.615166876172239 308.1698879830424 0.7425756324698205
13.620394431125655 305.16517260673083 0.739149736853397
13.625621986079071 305.33084910663 0.7397367660452338
13.630849541032488 308.1507854960142 0.7434072418763916
13.636077095985904 309.2234723408156 0.7443096555905756
13.64130465093932 311.4200164861776 0.746484380634577
13.646532205892736 311.6199219239801 0.7472666371516999
13.651759760846153 311.94571126322523 0.7470639447347873
13.656987315799569 314.6765683686247 0.7507458806698342
13.662214870752985 317.11170122668136 0.7532363290419901
13.667442425706401 319.2680190438607 0.7560731887485523
13.672669980659817 320.4367071360174 0.756858770196137
13.677897535613234 320.31338353880386 0.7559932717455188
13.68312509056665 320.3460464887744 0.7562133731885778
13.688352645520066 321.6477027187109 0.7575943483253219
13.693580200473482 323.2304364568324 0.7596349065959905
13.698807755426898 325.81710406151615 0.76441317296057
13.704035310380315 325.76939498451645 0.7640225291885095
13.70926286533373 322.1925069129553 0.7598322758001193
13.714490420287147 321.10867390021616 0.7592182143957199
13.719717975240563 320.0289768850693 0.757865858767989
13.72494553019398 320.3859373910566 0.7597478811189802
13.730173085147396 318.67778917937795 0.7577336224504134
13.735400640100812 318.1164873010396 0.7560138075920324
13.740628195054228 317.13984979852614 0.7542156106799305
13.745855750007644 318.85280664355224 0.7561788889086148
13.75108330496106 320.7178320308957 0.7578847167254902
13.756310859914477 317.8802363359513 0.7544612825094185
13.761538414867893 313.84814352457477 0.7498512429374358
13.766765969821309 314.37849091573526 0.751134046167862
13.771993524774725 317.95965058390345 0.7568588479990548
13.777221079728141 323.03981375925156 0.7629506952816313
13.782448634681558 325.3766989185597 0.7650186812039155
13.787676189634974 323.31709963156896 0.7605486090890644
13.79290374458839 325.03755964099315 0.760772863814762
13.798131299541806 330.6411935724468 0.7667828560091877
13.803358854495222 334.00103898370594 0.7710465353971891
13.808586409448639 339.8915938951814 0.7780972333730681
13.813813964402055 343.85346545929167 0.7824699989160138
13.819041519355471 349.33505586241995 0.7887626001226308
13.824269074308887 358.09273452621176 0.7976273657943143
13.829496629262303 364.45494710869724 0.8046014414680598
13.83472418421572 371.422983233454 0.8121696884480485
13.839951739169136 381.54602576059887 0.8223007728388061
13.845179294122552 389.86297994759326 0.8311842214198393
13.850406849075968 404.4437860594564 0.8462792560711568
13.855634404029384 418.61537130835535 0.8598004449275598
13.8608619589828 429.5536601088003 0.8708017794798026
13.866089513936217 442.3627082714372 0.8829138986645584
13.871317068889633 451.8065527563968 0.8923308243715791
13.87654462384305 456.42312675461056 0.8972612626433077
13.881772178796465 453.12108428297324 0.8938063139492279
13.886999733749882 449.4865489539534 0.8905320469045493
13.892227288703298 442.83221620937024 0.8847012792108335
13.897454843656714 434.5466546326455 0.8764723736322062
13.90268239861013 426.2775681676997 0.8691317746538105
13.907909953563546 415.69397805243574 0.858422228133312
13.913137508516963 405.2317023309326 0.8474937999090802
13.918365063470379 392.6038303228836 0.834161889080119
13.923592618423795 379.30591038040575 0.8195334250025254
13.928820173377211 367.4665990543992 0.8078802025706583
13.934047728330627 359.0332556128391 0.79893270796001
13.939275283284044 356.1637956231407 0.7954986828921587
13.94450283823746 353.6574217032769 0.7930590592205142
13.949730393190876 349.63670205520884 0.7881912110394085
13.954957948144292 346.917149450885 0.7858743647961686
13.960185503097708 344.40353835144305 0.7839137559839536
13.965413058051125 343.5038709599626 0.7825744899009222
13.97064061300454 341.2194534103503 0.7799796861013201
13.975868167957957 334.9055866988488 0.7722348610842718
13.981095722911373 327.21675013526715 0.7628567375723263
13.98632327786479 324.1054945112945 0.7599239023575636
13.991550832818206 323.3099770807431 0.7600969274997762
13.996778387771622 322.9623626384109 0.7601527150412405
14.002005942725038 321.89514688243116 0.7589189334895418
14.007233497678454 322.24146054647326 0.7590352607097043
14.01246105263187 323.9085233337355 0.7605223715347428
14.017688607585287 327.4634750318708 0.7648002214945665
14.022916162538703 330.54458416510283 0.7690922670826611
14.028143717492119 332.1596631074929 0.7708765992969941
14.033371272445535 335.3347810997611 0.7743619540560273
14.038598827398951 337.91716721245757 0.7762102365672973
14.043826382352368 343.03979523471895 0.7809241285015678
14.049053937305784 346.5823600112553 0.7848742630319481
14.0542814922592 349.12326883253473 0.7880874926898603
14.059509047212616 352.8392668361939 0.7921236485706625
14.064736602166032 358.7408315799006 0.7992889507533784
14.069964157119449 362.02635354849906 0.8026827312444162
14.075191712072865 363.28465891609477 0.8046183915567746
14.080419267026281 364.4220712709551 0.8066809932539507
14.085646821979697 363.0419301381516 0.804533748834612
14.090874376933114 360.27284636290426 0.8011094332986585
14.09610193188653 361.6243810262133 0.8021424321690097
14.101329486839946 362.5928590520696 0.8025466031406532
14.106557041793362 362.7399078369766 0.8030531761621363
14.111784596746778 365.2127544686877 0.806676618228474
14.117012151700195 363.0073322970456 0.8047030509697175
14.12223970665361 359.2598757066218 0.8010762133035337
14.127467261607027 355.12888463266387 0.7959453094548168
14.132694816560443 351.8282083353109 0.7926720683409162
14.13792237151386 349.7305924721622 0.7912792914879002
14.143149926467276 349.7256916387753 0.7911044817326353
14.148377481420692 350.83807341954787 0.7915271781939716
14.153605036374108 350.5475101249029 0.7897778632964166
14.158832591327524 351.1637803439456 0.7889684441997428
14.16406014628094 352.4886031097636 0.7903331303336045
14.169287701234357 351.7585673019141 0.7904783284916703
14.174515256187773 351.0161180067482 0.789738354782061
14.179742811141189 349.1293136369539 0.7878508968570009
14.184970366094605 347.1764378493961 0.785655429871306
14.190197921048021 342.1162188415585 0.7799524293361351
14.195425476001438 335.2810661148564 0.7733363835835072
14.200653030954854 333.08657919976804 0.7712932411931714
14.20588058590827 333.8898882023902 0.7724953159679548
14.211108140861686 338.06246117646845 0.7771382989634126
14.216335695815102 340.01363451280724 0.7783604374202906
14.221563250768519 340.3566102118214 0.7778153866228017
14.226790805721935 337.72229951230486 0.7746100058174911
14.232018360675351 336.29416097951724 0.7720804041781955
14.237245915628767 338.29339216151226 0.7752128403028736
14.242473470582183 339.11388558617506 0.7753583708634219
14.2477010255356 342.76519406948495 0.7793381284504999
14.252928580489016 345.5260739979808 0.7819579219452543
14.258156135442432 347.9414753017994 0.783226832195247
14.263383690395848 352.5370576187867 0.7876204594021167
14.268611245349264 356.20955084495586 0.7915623842028963
14.27383880030268 361.3709819238918 0.7973578893392224
14.279066355256097 367.2197962504193 0.8044055618283613
14.284293910209513 375.42504464990736 0.8141880763514184
14.28952146516293 386.4699020991447 0.8254154876289244
14.294749020116345 395.2023529449622 0.8346386522369744
14.299976575069762 401.97071265472334 0.8412877052662326
14.305204130023178 406.63021361736145 0.8451115883894489
14.310431684976594 407.5023343546471 0.8459800249389352
14.31565923993001 408.50378597543096 0.8460129617185033
14.320886794883426 408.9209705965217 0.8463643389135546
14.326114349836843 409.22670723269886 0.8468146970075677
14.331341904790259 408.6769207644121 0.8451565460232275
14.336569459743675 407.9892758601026 0.8447714759996204
14.341797014697091 405.2839394679606 0.8420595768006452
14.347024569650507 402.84468122332436 0.8398536098853727
14.352252124603924 401.5731088805182 0.8393626865407062
14.35747967955734 401.4845976167123 0.8397190411002096
14.362707234510756 402.3411220496009 0.840264405313401
14.367934789464172 403.7394077897576 0.8419822798526018
14.373162344417588 403.746416890962 0.8412116532608034
14.378389899371005 402.77417786083015 0.8401479893457756
14.38361745432442 403.0118831658122 0.8403901062608106
14.388845009277837 401.9446548241139 0.8389898378627241
14.394072564231253 396.48229384008096 0.8336698560155853
14.39930011918467 394.4568950355469 0.8322095476006919
14.404527674138086 391.26854227207804 0.8295884645567075
14.409755229091502 389.41710122539644 0.8279353008320661
14.414982784044918 385.71718878525496 0.823490421695974
14.420210338998334 381.9416031833551 0.8191819027398689
14.42543789395175 377.1823569475497 0.8146299288403979
14.430665448905167 375.4067746180538 0.8120326626337856
14.435893003858583 371.0375258795597 0.807864841572903
14.441120558811999 371.6270547989528 0.8088227012789101
14.446348113765415 373.75413445953257 0.8103111714665312
14.451575668718831 374.5842787553898 0.8119585999594513
14.456803223672248 380.98652460916566 0.8187101681179833
14.462030778625664 390.9710472755486 0.8287409090061062
14.46725833357908 409.1551881798378 0.8476498936422419
14.472485888532496 434.5472801700754 0.8725834007321078
14.477713443485912 465.1633967151062 0.9028037016936906
14.482940998439329 499.0485809313994 0.935026441981248
14.488168553392745 532.2123677750159 0.9651720059952116
14.493396108346161 555.7836396370299 0.9863477949530235
14.498623663299577 558.709571825041 0.9888700345853074
14.503851218252994 542.9049265512754 0.9745319969313526
14.50907877320641 512.1276745328162 0.9468122834979361
14.514306328159826 475.2555582981987 0.91199545750717
14.519533883113242 438.2083959320144 0.8759757143382414
14.524761438066658 406.7994960106905 0.8448550401572374
14.529988993020075 380.97426316975566 0.8192237948393606
14.53521654797349 367.79742493069125 0.8055297942817917
14.540444102926907 358.6819441263135 0.7957317381579144
14.545671657880323 351.8360032077526 0.7879386476621787
14.55089921283374 344.1557309491879 0.778712398481995
14.556126767787156 337.48411006149263 0.77126695382001
14.561354322740572 334.22681548081454 0.768153592400852
14.566581877693988 330.9525429194721 0.7649762064094557
14.571809432647404 333.7812528652745 0.7683264173494407
14.57703698760082 335.6813777178661 0.770078673762507
14.582264542554237 341.12901586363444 0.7756999468177298
14.587492097507653 341.00414649865814 0.7758828920336199
14.592719652461069 339.98001003186727 0.7745419139592038
14.597947207414485 339.63872068174646 0.7747720708078983
14.603174762367901 338.0267364366283 0.7720635952989924
14.608402317321318 337.0147113501705 0.7700099620655203
14.613629872274734 334.0832981650428 0.7660247432245142
14.61885742722815 333.2092664423024 0.764115500974707
14.624084982181566 334.5912117844853 0.7656395035675599
14.629312537134982 336.21242272971796 0.7673787531415969
14.634540092088399 339.6639568236191 0.7712420641379822
14.639767647041815 340.41672828046296 0.7736319241559857
14.644995201995231 337.8621221769372 0.7712767574909392
14.650222756948647 338.7201793129116 0.772522908337309
14.655450311902063 339.11055326827204 0.7727260044538021
14.66067786685548 339.27101156695284 0.7721617692419009
14.665905421808896 339.9265499760679 0.7720921105926186
14.671132976762312 337.5992507669606 0.7691517588169187
14.676360531715728 334.56113160579616 0.764919425703745
14.681588086669144 332.0211409491991 0.7619596455826748
14.68681564162256 328.73349251628366 0.7590377707236283
14.692043196575977 322.96868008553673 0.7514724161018494
14.697270751529393 321.69977514243755 0.7487043342345637
14.70249830648281 322.4829443099358 0.7497239110293596
14.707725861436225 324.67192061499765 0.7529015003477161
14.712953416389642 328.3902255286414 0.758472099142961
14.718180971343058 327.08791918456853 0.7574044945022215
14.723408526296474 326.1591772730751 0.7561733112962037
14.72863608124989 329.2437893467148 0.7597907246974009
14.733863636203306 331.7347115646774 0.7624967788918928
14.739091191156723 334.32559806468765 0.7659242455105624
14.744318746110139 331.8390952083693 0.7632839266880834
14.749546301063555 332.7096262104551 0.7638693381451644
14.754773856016971 335.41821915162575 0.7672014937492184
14.760001410970387 338.01686865061635 0.7698099961377717
14.765228965923804 340.665408092627 0.7730972103880297
14.77045652087722 342.2250637610259 0.7750699725847544
14.775684075830636 343.0158913449608 0.7755512822947861
14.780911630784052 344.47683441219965 0.7757221886011861
14.786139185737468 345.7060430661363 0.7764190666634951
14.791366740690885 347.6962795879546 0.7788808062289939
14.7965942956443 351.2606465844687 0.7831215955001921
14.801821850597717 357.25476740575624 0.7901459227476637
14.807049405551133 359.39903097405363 0.7914786032102327
14.81227696050455 362.27339047720346 0.7938472783984316
14.817504515457966 367.1325450033439 0.7988320101081934
14.822732070411382 373.19665948624464 0.805074473587879
14.827959625364798 382.95667406870723 0.8156675756424385
14.833187180318214 393.3135850140568 0.8267904008798653
14.83841473527163 402.655036671324 0.8364984305409391
14.843642290225047 411.9382086730022 0.8459349155963897
14.848869845178463 421.7893479459342 0.8557938784413882
14.854097400131879 428.13875418496934 0.8619370227923706
14.859324955085295 431.9752497133056 0.8662851379563421
14.864552510038711 435.13664748862465 0.8691126059770968
14.869780064992128 434.2370283437182 0.8681709110113741
14.875007619945544 433.9660410082561 0.8678685365842366
14.88023517489896 428.4002545142679 0.8617246754504281
14.885462729852376 422.0914217630228 0.8569037552548938
14.890690284805792 412.886882730966 0.8479493944968621
14.895917839759209 404.82234085593296 0.8398477649821192
14.901145394712625 397.4250080778872 0.8319794935121655
14.906372949666041 391.794069113863 0.8253504420463165
14.911600504619457 386.08392337385726 0.8198151077883493
14.916828059572873 384.1171574444122 0.8179153339324311
14.92205561452629 378.13949693496795 0.8111513545799804
14.927283169479706 374.01271656750504 0.8075580910264112
14.932510724433122 368.6537711200783 0.80266854987805
14.937738279386538 367.0091512972769 0.8002206119442247
14.942965834339955 364.015839162944 0.7966317011953293
14.94819338929337 362.1636016507866 0.7939054615075137
14.953420944246787 359.19665814168053 0.7908009662895207
14.958648499200203 358.5948170086413 0.79087572247996
14.96387605415362 359.586308757695 0.7918427053502682
14.969103609107036 361.88512006116747 0.7945627281117649
14.974331164060452 364.3863161097583 0.7965733101441185
14.979558719013868 366.8691959767057 0.7995293517451276
14.984786273967284 372.6470405196868 0.8058656742310141
14.9900138289207 374.007408227038 0.8074504201010709
14.995241383874117 381.1615294595645 0.8147880894316372
15.000468938827533 385.63775196256887 0.81942274506652
15.005696493780949 391.6901783586043 0.8252289197202112
15.010924048734365 396.2637463238303 0.8296215555768132
15.016151603687781 399.36710206051276 0.8329422265829647
15.021379158641198 405.9104664106347 0.8397599252413843
15.026606713594614 407.0378548567176 0.8413611322049344
15.03183426854803 411.4638290836792 0.8456977965750673
15.037061823501446 412.83459138109237 0.8473177681583411
15.042289378454862 409.61485228645796 0.8440848181619839
15.047516933408279 405.8668041091953 0.8409377203652517
15.052744488361695 397.25190756269524 0.8317575958593828
15.057972043315111 387.05093003057874 0.8211829631607784
15.063199598268527 375.02927077702725 0.8084420418484021
15.068427153221943 367.2396282969549 0.799981665561513
15.07365470817536 363.0407654458369 0.7955986292261648
15.078882263128776 360.95382981771223 0.7936115091980329
15.084109818082192 357.9775394580271 0.7902325061969261
15.089337373035608 355.34930060445976 0.7877869841130392
15.094564927989024 350.0155998751686 0.7816315264430733
15.09979248294244 347.06898743741993 0.7781781731672933
15.105020037895857 341.596255686498 0.7726140466217634
15.110247592849273 336.4008563843333 0.7679769323298108
15.11547514780269 332.47466599278425 0.7642719352724239
15.120702702756105 327.73224667940406 0.7589081023077281
15.125930257709522 327.8199613991308 0.7582840862867396
15.131157812662938 325.66074730954006 0.7554768057104181
15.136385367616354 324.8248703174044 0.7556931242272343
15.14161292256977 321.08470449927637 0.7512138618680928
15.146840477523186 318.0243053554067 0.7482851762224716
15.152068032476603 316.0757921488973 0.7453230710063354
15.157295587430019 317.2224039548339 0.7464082158172932
15.162523142383435 317.0857445868698 0.7462548969984666
15.167750697336851 316.5293029415079 0.746595190501819
15.172978252290267 314.3891212859344 0.7441311739578551
15.178205807243684 308.97002983173763 0.7393785409864002
15.1834333621971 305.9419906183264 0.7344333513221868
15.188660917150516 304.9716790651158 0.7329609188221037
15.193888472103932 302.04647723507253 0.7294958065050821
15.199116027057348 298.26156285874293 0.7255255948657415
15.204343582010765 298.3468280966276 0.7261921098642158
15.20957113696418 299.8865195422638 0.7277223196930196
15.214798691917597 301.83006496989873 0.7295347771786962
15.220026246871013 301.3911380049642 0.7298286320009636
15.22525380182443 300.5706014930656 0.7287031557149825
15.230481356777846 300.4819729914197 0.729476109015623
15.235708911731262 301.47524819489263 0.7306330703032169
15.240936466684678 300.53331314615406 0.7289857851698947
15.246164021638094 299.9173375216762 0.7280361203352377
15.25139157659151 301.1846825072385 0.7290753568964504
15.256619131544927 297.8613330793106 0.7244397026753925
15.261846686498343 296.3693194057632 0.7235897570603443
15.267074241451759 294.9503189531671 0.7221594522928244
15.272301796405175 293.53060511941914 0.7217272003733378
15.277529351358591 294.19398000948985 0.7227064213074924
15.282756906312008 291.9294624315184 0.7187212210805268
15.287984461265424 291.8267338126251 0.7186855303929279
15.29321201621884 292.774116080472 0.7201404365413993
15.298439571172256 290.03391376584904 0.716599933959964
15.303667126125672 292.63032324901144 0.7208902286812007
15.308894681079089 293.3646555416607 0.7212527625873522
15.314122236032505 294.7072270899742 0.7230340143002
15.319349790985921 294.4440588239769 0.7233306533920497
15.324577345939337 294.9376042839346 0.72450078258183
15.329804900892753 295.65060665083433 0.7251391914191887
15.33503245584617 298.8344594212818 0.7290028250514953
15.340260010799586 297.47954983715 0.7266711882862386
15.345487565753002 298.1262566780505 0.7266206521033378
15.350715120706418 298.79165146589406 0.7265743467351515
15.355942675659835 300.1751986535434 0.7279556383273245
15.36117023061325 304.7517778360865 0.733249386251565
15.366397785566667 304.23322080102656 0.7322987986384141
15.371625340520083 307.55242545106216 0.7363563407950002
15.3768528954735 308.66724143613993 0.7375669288627976
15.382080450426916 312.00777141821794 0.7408998200230749
15.387308005380332 318.23197102877816 0.7483632786955958
15.392535560333748 320.7431404501848 0.7515189919195925
15.397763115287164 324.31727799726553 0.7651436520491739
15.40299067024058 326.3652011557564 0.7753951682853253
15.408218225193997 328.0940810818436 0.783027993696185
15.413445780147413 329.28722872654635 0.7873514533750903
15.418673335100829 330.0578975305434 0.7912283828948372
15.423900890054245 328.62383584312175 0.79153991196497
15.429128445007661 327.47823165364576 0.7938436211219954
15.434355999961078 325.81515432817594 0.7951545123495787
15.439583554914494 325.73554182504154 0.79882962087014
15.44481110986791 321.889294464438 0.7969764941928483
15.450038664821326 320.45778822440633 0.79686959257357
15.455266219774742 315.66908099468907 0.7930682904260045
15.460493774728159 312.01220514032633 0.790926985536221
15.465721329681575 312.40537407178545 0.7934285519938412
15.470948884634991 315.0233673578036 0.7993933961096661
15.476176439588407 317.6622539101643 0.804785151300326
15.481403994541823 316.9217831598184 0.8061839644670774
15.48663154949524 312.0199217662161 0.8024128029873825
15.491859104448656 309.6626399325485 0.8014028015532957
15.497086659402072 305.98035964708026 0.7989668711237978
15.502314214355488 307.0644887506094 0.803088541818929
15.507541769308904 306.10924000148145 0.8032815082779203
15.51276932426232 305.6817441206965 0.8051554706997957
15.517996879215737 302.6455727003267 0.8027849563283291
15.523224434169153 300.011384215402 0.8008485086941312
15.52845198912257 299.7610182396878 0.8015803148600622
15.533679544075985 299.3131684804349 0.8031184759882359
15.538907099029402 300.3072228582047 0.8054562703798573
15.544134653982818 301.2088549000646 0.8092801580816584
15.549362208936234 302.58401942937854 0.8124831573620764
15.55458976388965 307.0891325045724 0.8196000909616621
15.559817318843066 308.3793576495817 0.8227875766567523
15.565044873796483 308.3981939767331 0.8248477854247636
15.570272428749899 312.8412770237331 0.8324913482247873
15.575499983703315 316.4878388180035 0.8390248514116392
15.580727538656731 318.49682293135857 0.8421473203748079
15.585955093610147 321.2558430841517 0.8472305324025791
15.591182648563564 321.87193576494633 0.8494921831581428
15.59641020351698 323.31991472167425 0.8525022743093915
15.601637758470396 323.8796678228215 0.854518602649558
15.606865313423812 320.1414084068399 0.8511570121834366
15.612092868377228 317.4585518752746 0.8493468650809043
15.617320423330645 318.3791892604092 0.8527632946626899
15.62254797828406 318.84396590923035 0.8545579672529608
15.627775533237477 319.16705158279814 0.8556031004577509
15.633003088190893 316.3807081252014 0.8528899695292967
15.63823064314431 315.73021595746025 0.8497454689506482
15.643458198097726 312.2875627280148 0.8344197532720187
15.648685753051142 313.50530350890256 0.8303713808886253
15.653913308004558 316.14876327070385 0.8296988719926071
15.659140862957974 315.0721005572398 0.824454859803655
15.66436841791139 314.8019952664244 0.8204265130624266
15.669595972864807 313.5853895120497 0.8164585433276275
15.674823527818223 312.4175625449039 0.8126785454918222
15.680051082771639 313.7058225515571 0.8132443028537922
15.685278637725055 313.19449292922246 0.8106687737347832
15.690506192678471 308.8585848250258 0.8041453864144044
15.695733747631888 307.508837593561 0.8020596764664694
15.700961302585304 307.38507015367253 0.800653045548365
15.70618885753872 309.9235252797825 0.8028400762700787
15.711416412492136 308.82392719892897 0.7989802690992558
15.716643967445552 307.79910437046317 0.7955081012457513
15.721871522398969 308.99252681083243 0.7958092045141024
15.727099077352385 312.11333009898414 0.7984477102589668
15.732326632305801 316.1112182049393 0.8028463883261902
15.737554187259217 318.0447118238343 0.8041160285281235
15.742781742212633 318.61493572197713 0.8038295765969368
15.74800929716605 321.32729430568116 0.807685539802607
15.753236852119466 319.14330786645894 0.8047260267985805
15.758464407072882 319.02303218072535 0.803152496012494
15.763691962026298 317.1633422829183 0.7988390839827753
15.768919516979715 318.3155742595591 0.7981975968252306
15.77414707193313 319.2779440961427 0.7992584184003915
15.779374626886547 321.22428526809387 0.8016991942230591
15.784602181839963 324.4094958430118 0.803931494110074
15.78982973679338 327.5512002629845 0.8061784898957186
15.795057291746796 327.72784667323396 0.8053942030982004
15.800284846700212 328.53191716613406 0.8060023149929091
15.805512401653628 329.0572571816323 0.8065254501926579
15.810739956607044 330.6548951404476 0.8081893104688427
15.81596751156046 332.3560563648276 0.8087624919757701
15.821195066513877 331.8794363165714 0.8084631894494914
15.826422621467293 333.24192158343743 0.8086948549369386
15.831650176420709 332.4813576495051 0.8074878655811715
15.836877731374125 330.421140863748 0.8045889680541296
15.842105286327541 326.49015037762706 0.8000021794797323
15.847332841280958 324.64924966431124 0.7986395195180377
15.852560396234374 322.5863067795433 0.7960662284048857
15.85778795118779 320.2621669253032 0.7928586624439461
15.863015506141206 318.88868921069235 0.7907057604067854
15.868243061094622 314.5632101311092 0.7842541737282274
15.873470616048039 312.4383706844521 0.7818532396684126
15.878698171001455 310.90404870851137 0.7787391092001279
15.883925725954871 310.3081778164296 0.7762381631550144
15.889153280908287 311.65919998152725 0.7766424839422095
15.894380835861703 312.83672489913766 0.777808469009647
15.89960839081512 312.9661346022181 0.7786764698913342
15.904835945768536 310.9720016858636 0.7772375637568703
15.910063500721952 310.23424105976846 0.7766070727747676
15.915291055675368 304.56895400926305 0.7699522783680047
15.920518610628784 304.9226082314925 0.7693601799666085
15.9257461655822 305.0608938552751 0.7684239903392386
15.930973720535617 309.275475353971 0.7719678270604676
15.936201275489033 311.23846505738663 0.7744391136639494
15.94142883044245 311.7350667152286 0.7747031031880821
15.946656385395865 313.5263512811203 0.777554516644639
15.951883940349282 311.9484624772242 0.7757511880071778
15.957111495302698 311.5162392398816 0.7745106297584924
15.962339050256114 308.4961931200062 0.7701753198148563
15.96756660520953 309.67201014332056 0.770634170466925
15.972794160162946 307.9623817608071 0.768220509422174
15.978021715116363 305.51141490646194 0.765459133451477
15.983249270069779 303.47203699845755 0.7636138460381598
15.988476825023195 301.4906834928202 0.7631377776386632
15.993704379976611 299.6358015841216 0.7617047778321117
15.998931934930027 299.6527617751132 0.761487433498608
16.004159489883442 295.1650583620528 0.7558294200741796
16.009387044836856 292.1496660959342 0.7514379378810758
16.01461459979027 286.6853297456357 0.744377097596352
16.019842154743685 286.65052652140133 0.7441102038432874
16.0250697096971 288.3739453275635 0.7457727029109148
16.030297264650514 294.0561648797018 0.753028578674894
16.03552481960393 298.3203850754896 0.7586779470994349
16.040752374557343 302.35560641057543 0.7625473611925624
16.045979929510757 303.39285602270877 0.763287691099514
16.05120748446417 302.8217534969104 0.7612799987617737
16.056435039417586 303.54920563342057 0.761416856915497
16.061662594371 308.08515677010166 0.767199455344218
16.066890149324415 316.14291018436563 0.7769695555474421
16.07211770427783 320.1117928360385 0.7820749782383843
16.077345259231244 322.69008450926356 0.7854368381430503
16.08257281418466 323.27302542897166 0.7858859947757203
16.087800369138073 325.38335563495355 0.7890908717759205
16.093027924091487 325.6071321883358 0.7889108045433874
16.0982554790449 325.847807745737 0.7898975316382003
16.103483033998316 326.4290252085529 0.7911922514880863
16.10871058895173 327.20443399672297 0.7914037253817722
16.113938143905145 326.95747631991395 0.7911745736463653
16.11916569885856 324.48023322152966 0.7873397941880931
16.124393253811974 321.2543873818111 0.7834101657276011
16.129620808765388 319.19977119598053 0.7806947205358313
16.134848363718802 316.8113732299817 0.7774626367859379
16.140075918672217 312.55226946462665 0.7735552097640006
16.14530347362563 309.1752740201817 0.7707294890461236
16.150531028579046 306.14828960466764 0.767281603954777
16.15575858353246 305.99059152549336 0.7667792803225665
16.160986138485875 305.59497305066236 0.7643163847633678
16.16621369343929 306.53015879562395 0.7649075948634431
16.171441248392703 305.58967844908 0.764085593127294
16.176668803346118 307.2552238851248 0.7654535856162358
16.181896358299532 307.89752441710425 0.7652310317247923
16.187123913252947 309.89783550956537 0.767415763617336
16.19235146820636 309.80660988102244 0.7681056079771365
16.197579023159776 305.67628896148886 0.763798241548352
16.20280657811319 303.70056773938575 0.7620618390734278
16.208034133066604 300.89073975370377 0.7587371718551863
16.21326168802002 300.2623783308223 0.7578468972828237
16.218489242973433 295.7909901862313 0.7530273042647936
16.223716797926848 293.49308170505935 0.7502864709095748
16.228944352880262 292.05480965622036 0.7474502447964492
16.234171907833677 291.2192986194923 0.7463968323123434
16.23939946278709 288.543359254411 0.7436481396428121
16.244627017740505 283.8799966776048 0.7385471385794041
16.24985457269392 281.3703144525969 0.735655745599726
16.255082127647334 280.40749913903534 0.7332659462981478
16.26030968260075 275.64327751401555 0.7256897077258293
16.265537237554163 275.1453550869967 0.7257980049548497
16.270764792507578 274.49702968347873 0.7242376372360649
16.275992347460992 276.46428605854834 0.7264351330115171
16.281219902414406 277.5983033827729 0.7270208779709485
16.28644745736782 273.3063740518979 0.7201591645047468
16.291675012321235 274.14818725746915 0.7230246129088191
16.29690256727465 275.94358477285755 0.7261464010938311
16.302130122228064 276.15445612320553 0.7268998313060298
16.30735767718148 280.4547320503715 0.7318961931176299
16.312585232134893 279.18319144593346 0.7289797559240436
16.317812787088307 281.1791412947043 0.730820803540614
16.323040342041722 282.4717261097666 0.731830850472155
16.328267896995136 285.8574153831853 0.7357038353625684
16.33349545194855 286.8984047534982 0.7358288921666962
16.338723006901965 286.57451921912997 0.7355167536201789
16.34395056185538 293.26241884530447 0.7436417920493466
16.349178116808794 296.82643127290146 0.7489238135092648
16.35440567176221 304.1677507242495 0.7572087106257005
16.359633226715623 314.79318799371276 0.77066820078538
16.364860781669037 323.085575574704 0.7796424567008594
16.37008833662245 337.6459083230473 0.7952426037742751
16.375315891575866 348.89842865725586 0.8077281494455038
16.38054344652928 357.3188692643004 0.81628875384772
16.385771001482695 365.0768824407277 0.8244003059793354
16.39099855643611 365.3649759031336 0.8238860681412787
16.396226111389524 361.46846941195366 0.8188237881434514
16.401453666342938 354.2748557751195 0.8110413224027518
16.406681221296353 349.4052506773418 0.8060100159149016
16.411908776249767 347.0746630323394 0.8034365689811751
16.41713633120318 346.4224259432967 0.8027946416007661
16.422363886156596 346.72270899699976 0.8026216275682999
16.42759144111001 347.47605048917325 0.8028591885227766
16.432818996063425 353.7392120986569 0.8103979657218363
16.43804655101684 357.23309428633894 0.8139290202114624
16.443274105970254 361.56039009509504 0.8183133852543634
16.448501660923668 366.21321667951884 0.822753139153605
16.453729215877082 372.5371178680132 0.8287628812506044
16.458956770830497 377.54478343726055 0.8341675129900162
16.46418432578391 380.45835122584464 0.8374759421804719
16.469411880737326 381.5154758963207 0.8379584083240255
16.47463943569074 376.85390605732687 0.8326525441952957
16.479866990644155 368.1141293817421 0.8223936945856987
16.48509454559757 356.6257226776083 0.8095014041788902
16.490322100550983 346.04977865598664 0.7984474122222761
16.495549655504398 337.9596057408852 0.7899439949698166
16.500777210457812 327.43547257579525 0.7784891127795154
16.506004765411227 319.1745761452194 0.7686339457614675
16.51123232036464 310.938449913866 0.7581081859475854
16.516459875318056 305.5140726205344 0.7524492207823865
16.52168743027147 302.08998158425834 0.7499170596904934
16.526914985224884 298.93101474373555 0.7471465095022033
16.5321425401783 298.6210590592517 0.7466384361198339
16.537370095131713 298.26057841920846 0.7442334871777733
16.542597650085128 299.08359381127167 0.7449008925242097
16.547825205038542 300.69229396726513 0.7473526644181069
16.553052759991957 302.33259406403084 0.7489861419760958
16.55828031494537 301.0792005210552 0.7482369665255593
16.563507869898785 296.7452767226982 0.7423186682935842
16.5687354248522 293.3204995276766 0.7377333002278663
16.573962979805614 290.4126540806825 0.7343887313955998
16.57919053475903 291.2880313740922 0.7352478251271222
16.584418089712443 287.82793621392705 0.7315615508308968
16.589645644665858 285.17655575589697 0.7290191769961787
16.594873199619272 280.8040614159017 0.7241304022671377
16.600100754572686 277.8811852960856 0.7213099662349128
16.6053283095261 277.6219787099138 0.7213556288997336
16.610555864479515 275.27935770818647 0.7171238433186846
16.61578341943293 272.9916990906795 0.7138918341086495
16.621010974386344 268.32982919322114 0.7065379824898925
16.62623852933976 264.61447761046634 0.7014057983348296
16.631466084293173 264.8843777000881 0.7020848816995826
16.636693639246587 266.96862356838045 0.7046432943203251
16.641921194200002 266.9570423497742 0.7046077539005096
16.647148749153416 265.6149161565027 0.702177962841425
16.65237630410683 264.9027098264284 0.7002641178931892
16.657603859060245 263.2863500803441 0.697784274379583
16.66283141401366 261.11827118175455 0.6956294551850024
16.668058968967074 257.4287426338039 0.6923522011493534
16.67328652392049 253.2057272214459 0.6873710991236512
16.678514078873903 253.81010322062332 0.6880737056178564
16.683741633827317 257.40491405358955 0.6926058810413344
16.68896918878073 259.1691953349004 0.6955678827075634
16.694196743734146 256.4103866147427 0.6917431032117572
16.69942429868756 254.76842116918175 0.6900054726250692
16.704651853640975 253.74614900160768 0.6882080140157258
16.70987940859439 255.46273686624647 0.6907042042845535
16.715106963547804 255.19408387023987 0.6907953155674047
16.720334518501218 252.22600224357151 0.687114602122235
16.725562073454633 249.6152877531372 0.6819466809172826
16.730789628408047 247.32871589564198 0.6776898039265125
16.73601718336146 246.33184572713563 0.6759787153563549
16.741244738314876 247.99019400789547 0.6799512507561968
16.74647229326829 248.03306287183707 0.6828338016578366
16.751699848221705 246.94921327255972 0.6808662380019554
16.75692740317512 242.4965884862256 0.6745172694991032
16.762154958128534 241.16001973791091 0.670654722970687
16.767382513081948 241.3809220048536 0.6700388423875961
16.772610068035362 242.56651659722928 0.6706115154704101
16.777837622988777 242.84483313134285 0.670177174525213
16.78306517794219 242.21158962089478 0.6700047745170011
16.788292732895606 241.59748538150225 0.669522500797732
16.79352028784902 241.05979350415444 0.6696782216582695
16.798747842802435 241.49816256612195 0.6683140405996857
16.80397539775585 240.7878243560431 0.6669365040556111
16.809202952709263 239.81294966563993 0.6662665206647052
16.814430507662678 238.4378929678153 0.6656067681230303
16.819658062616092 236.26678171074983 0.6633888544084022
16.824885617569507 236.2926381469211 0.6624142380616236
16.83011317252292 237.92703849576108 0.6652314532430433
16.835340727476336 241.24649921260414 0.6688556659799294
16.84056828242975 237.21705915587856 0.6624181380130091
16.845795837383164 237.3325026420684 0.663358008574169
16.85102339233658 236.86947016448823 0.6642661502747454
16.856250947289993 240.89866680731674 0.6708932118851847
16.861478502243408 240.20576502726058 0.6691716338241035
16.866706057196822 240.36775012543353 0.6689357213546097
16.871933612150237 237.68037453627352 0.6649428052831491
16.87716116710365 237.65083143178032 0.6660684302548308
16.882388722057065 235.54264166164006 0.6633079285094146
16.88761627701048 233.94041207283612 0.6619089747960684
16.892843831963894 231.42937284740435 0.6583886665992871
16.89807138691731 230.27014381951102 0.6567531576688644
16.903298941870723 230.34601569632645 0.6561800271606665
16.908526496824138 232.19257087818326 0.6581829763037265
16.913754051777552 234.01525199397665 0.6600103513357534
16.918981606730966 235.63250498979974 0.6627196303650036
16.92420916168438 234.40815685524066 0.6603016588177216
16.929436716637795 232.46016869533733 0.6564047381853951
16.93466427159121 231.6301828560553 0.6556315646739782
16.939891826544624 231.00389453745316 0.6543870614900192
16.94511938149804 231.16509631433905 0.6561670959844125
16.950346936451453 227.55378224493865 0.6502178147339454
16.955574491404867 228.88416631594288 0.6532230947416293
16.960802046358282 230.3880334140598 0.6554519487957301
16.966029601311696 234.41995771192768 0.6600294302249405
16.97125715626511 235.0382700430772 0.6614207167918845
16.976484711218525 233.26542880115002 0.6580531721352357
16.98171226617194 231.63753484314847 0.6571766780377647
16.986939821125354 229.16343292845153 0.6545846670210402
16.99216737607877 230.1151479807822 0.6571819897025108
16.997394931032183 232.5723005099183 0.661316380480776
17.002622485985597 233.30096374005421 0.6607096254404478
17.00785004093901 234.52786870133866 0.6599047686060547
17.013077595892426 237.36052286811633 0.6614755513634942
17.01830515084584 237.45802847352684 0.6603339700580267
17.023532705799255 238.0588209168463 0.6620382150714628
17.02876026075267 233.8478024464111 0.6573452738892555
17.033987815706084 232.24133474526582 0.6564189967647314
17.039215370659498 232.84899419263147 0.6589166058740628
17.044442925612913 235.49663112271833 0.662194194472582
17.049670480566327 236.08677623608256 0.6612273875703752
17.05489803551974 235.7105699739841 0.6597930550123061
17.060125590473156 236.0037420492361 0.6585157740913393
17.06535314542657 237.8749165754828 0.6612058307679771
17.070580700379985 241.43106648865881 0.6658533594684618
17.0758082553334 243.6152437297383 0.6683401049000588
17.081035810286814 244.338127430156 0.6707277180440784
17.086263365240228 243.23095255127288 0.6700484347035133
17.091490920193642 245.0830175830787 0.6718400660036329
17.096718475147057 247.09954912221397 0.6740106245114675
17.10194603010047 244.94847412156977 0.6703371891531028
17.107173585053886 242.69463146773492 0.6671734547420463
17.1124011400073 241.35432399328712 0.6659272308462284
17.117628694960715 242.3416326778878 0.6666174906376382
17.12285624991413 248.03341750561992 0.6745912543150289
17.128083804867543 251.798260957291 0.6787677532438465
17.133311359820958 252.6159143264829 0.6789052875168282
17.138538914774372 252.42530044909802 0.6797526517743201
17.143766469727787 251.20540862266182 0.6777752959155151
17.1489940246812 249.90690186247534 0.6768152559501998
17.154221579634616 248.99280037943115 0.6764685237171729
17.15944913458803 248.4703717942826 0.6766941804182254
17.164676689541444 248.66880611097167 0.6775508616878618
17.16990424449486 251.78535264402072 0.6814852589720549
17.175131799448273 253.89961291019807 0.6831299403798913
17.180359354401688 252.3907273348102 0.6812123744347255
17.185586909355102 250.1185565069045 0.6780860474773966
17.190814464308517 246.29992204193437 0.6723165236362676
17.19604201926193 246.35456341689888 0.6717429434165759
17.201269574215345 247.21024457016483 0.6716026212258291
17.20649712916876 246.599250631832 0.6720459264231746
17.211724684122174 249.32200242460652 0.678346342992788
17.21695223907559 249.16053486327544 0.6781090334651703
17.222179794029003 252.60594192559694 0.6825660605450473
17.227407348982418 253.10725643769146 0.6812146656795293
17.232634903935832 250.8068668440769 0.6765210967959678
17.237862458889246 251.73839540637857 0.6788725517319376
17.24309001384266 250.53343091744853 0.6788601341264884
17.248317568796075 250.72982435360026 0.6791801634742517
17.25354512374949 251.42419521587277 0.6793647024784442
17.258772678702904 250.89172513009277 0.6786132000563352
17.26400023365632 250.80008868023154 0.6785135772089745
17.269227788609733 248.35027080144422 0.6765408973128181
17.274455343563147 245.59461263001347 0.6719753635141972
17.279682898516562 243.17668916037286 0.6688017964308289
17.284910453469976 244.314222445939 0.6702671844074825
17.29013800842339 246.0035019872657 0.6713575210722835
17.295365563376805 249.5477262859198 0.6755627805895524
17.30059311833022 250.5950046126457 0.6758692848953192
17.305820673283634 251.84486237510632 0.6778194960629476
17.31104822823705 252.0425162582101 0.6785762608127633
17.316275783190463 252.24253072831206 0.6780624235672842
17.321503338143877 250.53147038175828 0.6767334661470844
17.32673089309729 251.2098538269958 0.6781182272675397
17.331958448050706 250.79821745027613 0.6780540667094573
17.33718600300412 254.87906966145664 0.6829677799170338
17.342413557957535 257.93068367883507 0.6852021624715969
17.34764111291095 263.28574787690485 0.6928218345582087
17.352868667864364 266.90915217703485 0.6974053823421158
17.358096222817778 266.03374054498346 0.6960982101104222
17.363323777771193 265.72610289559947 0.6952801195366775
17.368551332724607 265.22760972525214 0.6934017824661354
17.37377888767802 266.1236463074039 0.6950689611632195
17.379006442631436 270.1007969126531 0.7004610641495177
17.38423399758485 272.82269659556107 0.7034936219134525
17.389461552538265 274.66254567467684 0.705583865737331
17.39468910749168 278.38963090708415 0.7090706578261436
17.399916662445094 282.1554463662989 0.7125116127811322
17.405144217398508 285.6061574242966 0.7162329313671957
17.410371772351922 286.9675816676739 0.7176787696768749
17.415599327305337 289.44481590005 0.7207557585878042
17.42082688225875 291.09320797427677 0.7242769183366031
17.426054437212166 293.7601899677907 0.7281792295034487
17.43128199216558 298.1952034943486 0.7336389616918569
17.436509547118995 300.8233128627404 0.7365284726145233
17.44173710207241 304.98294634569595 0.7409293171680468
17.446964657025823 306.5364126639333 0.7427583711570479
17.452192211979238 307.3256327299357 0.7441920259636959
17.457419766932652 305.1032594487786 0.7403473570486463
17.462647321886067 304.24847657302917 0.7397938818182965
17.46787487683948 303.5329860290688 0.7390531603268397
17.473102431792896 298.9675000215837 0.733713710531415
17.47832998674631 296.76260118943014 0.7312636106260358
17.483557541699724 296.5800829505518 0.7304531760402975
17.48878509665314 299.9043662912829 0.7339407437902302
17.494012651606553 304.4812315858897 0.7397684021402362
17.499240206559968 304.95962225969805 0.7395850394587531
17.504467761513382 305.31583320508605 0.7405812319236028
17.509695316466797 304.7243188733975 0.7397914726440095
17.51492287142021 300.72892136511393 0.7356234982270264
17.520150426373625 299.9673575289173 0.7354462057359237
17.52537798132704 301.3061255143589 0.7369289827740426
17.530605536280454 300.63569244909525 0.7352262068138989
17.53583309123387 297.0801373696934 0.7305683476504509
17.541060646187283 294.1554166821436 0.7268435958174562
17.546288201140698 292.69399578509433 0.7256974360789773
17.551515756094112 293.33958342468287 0.7262799115761983
17.556743311047526 296.1167944449352 0.7294050621325935
17.56197086600094 294.3748147177672 0.7276590670602745
17.567198420954355 295.43614865700647 0.7295066229433358
17.57242597590777 296.145921308738 0.7305143483905969
17.577653530861184 294.1623678710708 0.7280839303511834
17.5828810858146 291.53318731699113 0.7245806678610743
17.588108640768013 287.07367229654307 0.7192564836678377
17.593336195721427 286.9105311139438 0.7185488751687655
17.598563750674842 290.51696465915427 0.7233525674263571
17.603791305628256 292.1351324554276 0.7248192118645086
17.60901886058167 292.35242586306566 0.7253757861102158
17.614246415535085 290.18580874293383 0.7222281313709361
17.6194739704885 288.684038191781 0.7199393268351619
17.624701525441914 285.7512597687825 0.7160298233438145
17.62992908039533 284.2192230505658 0.7134571321785788
17.635156635348743 286.1307120977201 0.7163297575692598
17.640384190302157 285.08318194886834 0.7151333533883102
17.64561174525557 287.80183044761793 0.7192056779800226
17.650839300208986 288.1812834014504 0.7194892730429593
17.6560668551624 289.5075776270305 0.7211456334412042
17.661294410115815 290.90300249577393 0.7230528613141817
17.66652196506923 292.1210589826491 0.7249502329546176
17.671749520022644 292.9430480396826 0.7259413428754042
17.676977074976058 292.3387233364709 0.7248524600561947
17.682204629929473 291.4480346491695 0.7233181791486236
17.687432184882887 291.1535441330295 0.7229678755526558
17.6926597398363 291.52762706045024 0.723042802142308
17.697887294789716 293.97190892508877 0.7264204236831662
17.70311484974313 294.4564766000275 0.7267097723644939
17.708342404696545 296.0579997639615 0.7288872043731536
17.71356995964996 295.3396710363658 0.7274695722199518
17.718797514603374 297.84858474873914 0.730406540090808
17.724025069556788 299.9706655240048 0.7330635082313507
17.729252624510202 303.1033420270939 0.736905548388452
17.734480179463617 305.4128079785577 0.740075537310113
17.73970773441703 307.02236176688666 0.7419048430044975
17.744935289370446 303.68536890950924 0.7382981744774739
17.75016284432386 298.1629177718839 0.7306793804536246
17.755390399277275 296.03224823088465 0.7279973951416295
17.76061795423069 295.0690884450601 0.7265240454663161
17.765845509184103 293.9293421273087 0.7251237459177312
17.771073064137518 290.9216611435374 0.722019464324403
17.776300619090932 289.3683154463694 0.7211408112503359
17.781528174044347 287.1421606108318 0.7188976805742406
17.78675572899776 283.31541654886803 0.7157458383289658
17.791983283951176 280.98021331733395 0.7131695902850113
17.79721083890459 275.9627858552309 0.7072972652927522
17.802438393858004 272.83555032055364 0.703295053086667
17.80766594881142 270.7116753104835 0.700763746125141
17.812893503764833 267.2291220739119 0.6961620058244569
17.818121058718248 267.6117512003209 0.6964014927205532
17.823348613671662 266.88695715181234 0.6948392910437974
17.828576168625077 269.9462838499233 0.6992097254798064
17.83380372357849 268.6342317717125 0.6967144299218174
17.839031278531905 263.3347291142985 0.6894177869342577
17.84425883348532 261.46395885807726 0.6863105989852135
17.849486388438734 260.4199372324334 0.684054411201137
17.85471394339215 262.32650075324443 0.6874416759699188
17.859941498345563 262.92488903320304 0.6901645606714758
17.865169053298978 265.41594603172416 0.6943067253878543
17.870396608252392 268.32953094299825 0.6994262289347911
17.875624163205806 267.25878827654964 0.6969455417375439
17.88085171815922 264.6122097309887 0.6924387540096891
17.886079273112635 262.9729839926669 0.6886668280086901
17.89130682806605 264.1881968090998 0.6896396329192944
17.896534383019464 265.5052922556996 0.6907853921457279
17.90176193797288 270.4972327070541 0.6974613552841468
17.906989492926293 275.37994476313276 0.7028280489287365
17.912217047879707 282.53807685866025 0.7129102878934732
17.917444602833122 285.19225121038045 0.7163457392775936
17.922672157786536 283.6339275883659 0.7143787137556645
17.92789971273995 282.44566839152026 0.711981039068284
17.933127267693365 284.27395917485285 0.7132441584862625
17.93835482264678 287.4610393218817 0.718030787809952
17.943582377600194 290.4058776220712 0.7215247993804965
17.94880993255361 295.10078816852945 0.7272694100813313
17.954037487507023 297.24990741821836 0.729750821540275
17.959265042460437 300.7259585583887 0.7335099626573287
17.96449259741385 302.23657271096386 0.7346835659695312
17.969720152367266 303.356709224165 0.7360546151417989
17.97494770732068 304.0178991979959 0.7366530116930424
17.980175262274095 304.8529255357519 0.7384698802232121
17.98540281722751 306.04679244263673 0.7395627863185548
17.990630372180924 308.39227346909405 0.7421526407835903
17.995857927134338 307.89296470352286 0.7412512378627256
18.001085482087753 309.35943246942867 0.7424348929139518
18.006313037041167 311.48289377308737 0.744641260387047
18.01154059199458 312.2153377054236 0.7451814858989708
18.016768146947996 312.9901169072054 0.7466347886653738
18.02199570190141 313.2214146357183 0.7476950327616675
18.027223256854825 311.0554078181417 0.7449573859990588
18.03245081180824 307.37027307050016 0.7409210963645074
18.037678366761654 304.1001162905338 0.7370217213758069
18.042905921715068 299.73490855444066 0.7311538358376733
18.048133476668482 298.1815571910309 0.7296380180465891
18.053361031621897 296.7499367770035 0.7277726751365798
18.05858858657531 292.6788261934612 0.7232065037945934
18.063816141528726 290.6169155181496 0.7206318032386548
18.06904369648214 289.5834620531489 0.719002580800511
18.074271251435555 294.82601491243673 0.7255387497498375
18.07949880638897 298.60855231640716 0.7307891096623466
18.084726361342383 302.1724327614019 0.7347573205625745
18.089953916295798 302.89835974393407 0.7360747746524602
18.095181471249212 303.39639465974113 0.7358930793672022
18.100409026202627 310.26511831516757 0.7442012401617895
18.10563658115604 321.3522018621038 0.7574223662869091
18.110864136109456 333.37260995071614 0.7697661062788598
18.11609169106287 347.8552751950333 0.7859986828598379
18.121319246016284 366.3634320650227 0.8060879899563884
18.1265468009697 386.6244205564614 0.8273493704213898
18.131774355923113 413.5878728229829 0.8560771352485449
18.137001910876528 443.3060354826294 0.8860231618389734
18.142229465829942 478.9463570896571 0.920853593871324
18.147457020783357 509.6424221667234 0.949683039343667
18.15268457573677 529.4973769390257 0.9676493060318722
18.157912130690185 529.9542634994731 0.9685439597093229
18.1631396856436 514.0305125055606 0.9539244791138013
18.168367240597014 487.1259517639242 0.9284037068949292
18.17359479555043 458.2883845213956 0.9009796919855863
18.178822350503843 430.87298940583054 0.8730925092313695
18.184049905457258 408.419415289392 0.850254693273115
18.189277460410672 395.301987633161 0.8362209842445398
18.194505015364086 389.83084140316186 0.8303897787511828
18.1997325703175 386.19814990039066 0.8267762289724763
18.204960125270915 387.1287729703581 0.8278551754501241
18.21018768022433 386.6542771557589 0.8271736966848915
18.215415235177744 387.79566750321294 0.8285998618530745
18.22064279013116 391.1554322857934 0.8320087937346436
18.225870345084573 397.098798462062 0.8384218027169261
18.231097900037987 402.8532316467595 0.8443347536915374
18.236325454991402 409.3710888496004 0.8509302981949685
18.241553009944816 408.6958675512431 0.8502216642963352
18.24678056489823 409.37242918843384 0.8506066373128011
18.252008119851645 405.62585459201625 0.8469547727531666
18.25723567480506 402.6462397657804 0.8436142304219534
18.262463229758474 398.17326609287477 0.839109423622954
18.26769078471189 391.79268986015524 0.832829530051334
18.272918339665303 384.7087617801131 0.8253483041863021
18.278145894618717 375.85594531217976 0.8156092515711167
18.28337344957213 367.11899309332995 0.805776066822923
18.288601004525546 364.6544780693969 0.8028183246846601
18.29382855947896 362.25922235924315 0.8004552739642065
18.299056114432375 358.26634247996225 0.7970905556127948
18.30428366938579 349.53885266100116 0.7878979897839438
18.309511224339204 344.36870922158107 0.7821422856405488
18.314738779292618 339.7022429512343 0.7761724850610163
18.319966334246033 335.48897724181717 0.7718532771678088
18.325193889199447 331.1638103474132 0.7671043993072798
18.33042144415286 324.3932672348045 0.7603511743983266
18.335648999106276 319.11144901044673 0.7538742196129586
18.34087655405969 312.6795920997002 0.7464801718949363
18.346104109013105 307.499872051224 0.7397259284548124
18.35133166396652 309.2656818142657 0.7426571307989833
18.356559218919934 308.68860863218913 0.7423080438487616
18.361786773873348 306.21153099110364 0.7400211403260385
18.367014328826762 303.4222682571677 0.7359084316448258
18.372241883780177 300.66965504385394 0.7328749855991691
18.37746943873359 302.2110893342218 0.7345521579158958
18.382696993687006 302.4851288715841 0.7348236207194161
18.38792454864042 306.21609195697835 0.7407729293749201
18.393152103593835 311.5179707244156 0.7585396090957588
18.39837965854725 320.54192321370397 0.7754187101102836
18.403607213500663 333.90076138336883 0.7965479853006798
18.408834768454078 353.0900812711784 0.8237975148022889
18.414062323407492 381.1593887333246 0.8606670668410924
18.419289878360907 413.0697596231789 0.900249596158557
18.42451743331432 447.3366263158382 0.9402753128802834
18.429744988267736 474.14406764728756 0.9726011832330841
18.43497254322115 490.35349828853543 0.9924018574341124
18.440200098174564 492.0137703446493 0.9978134714757506
18.44542765312798 486.19690524146137 0.9960035825352079
18.450655208081393 471.0251442721925 0.9833134720943104
18.455882763034808 452.3185716201244 0.9674465058246065
18.461110317988222 438.28947021468747 0.9556280041646996
18.466337872941637 424.1436306818764 0.9426665875679163
18.47156542789505 412.7652614763523 0.9329954222860476
18.476792982848465 398.4068448669567 0.9188433954694832
18.48202053780188 388.9267044437095 0.91105587346476
18.487248092755294 385.6243171886475 0.9100988731514941
18.49247564770871 383.7882880824468 0.9102985299400603
18.497703202662123 379.579950825568 0.9083430551059267
18.502930757615538 372.4980396246889 0.9022050741871533
18.508158312568952 365.48182070314857 0.8961439968393302
18.513385867522366 359.04229902130146 0.8915765510552441
18.51861342247578 354.599214030928 0.8880181944007149
18.523840977429195 353.0283857098449 0.8888737812897278
18.52906853238261 352.6803523309438 0.8901753470110733
18.534296087336024 351.546506048114 0.8905572687001404
18.53952364228944 353.5389531267502 0.8952172461197042
18.544751197242853 352.2104628704848 0.8954716501989899
18.549978752196267 354.893164438958 0.9010586827384099
18.555206307149682 351.5112230353289 0.8994497420281633
18.560433862103096 353.8955427720755 0.9040754520844556
18.56566141705651 355.7830095284647 0.908950087264601
18.570888972009925 361.57191723079995 0.9172691085386105
18.57611652696334 365.2807034421174 0.9241897201846329
18.581344081916754 370.5529122146321 0.9335796700244219
18.58657163687017 377.27726977960884 0.9434452836129591
18.591799191823583 382.4064100712407 0.9523325297859755
18.597026746776997 392.12586343609695 0.9660608937333769
18.60225430173041 396.23834417068707 0.9730839929330112
18.607481856683826 401.4568908940935 0.9820529466503506
18.61270941163724 401.7857611257368 0.9835960735037829
18.617936966590655 400.5779587813971 0.9839905913045949
18.62316452154407 400.4780185187901 0.9833303617032227
18.628392076497484 403.8040103837083 0.9682281375780045
18.633619631450898 399.1461043503005 0.9528358517600817
18.638847186404313 391.1778274719858 0.9358232902724134
18.644074741357727 389.79402482854016 0.9293952891770044
18.64930229631114 387.7227377208596 0.9241311596989219
18.654529851264556 383.06448761831365 0.9137403412308933
18.65975740621797 384.7196779581565 0.9133353621811637
18.664984961171385 386.3884023943866 0.9115275862841712
18.6702125161248 386.18401599237376 0.9079308332800163
18.675440071078214 387.28618660556344 0.9072388721133496
18.680667626031628 389.0407894966983 0.9053578002039789
18.685895180985042 392.8912520242823 0.9073986150014858
18.691122735938457 396.11836586586674 0.9094645996741527
18.69635029089187 392.634709943824 0.9027564551126842
18.701577845845286 387.33869345448215 0.8950195410679012
18.7068054007987 382.67708279387773 0.8877557392438329
18.712032955752115 382.39119710205546 0.8859774456806941
18.71726051070553 380.370273755446 0.8828646418094636
18.722488065658943 376.1586734235982 0.8762954586012779
18.727715620612358 367.006787561297 0.8643848513943664
18.732943175565772 362.7423928145794 0.8576371980632492
18.738170730519187 358.2113558731639 0.8508937154028842
18.7433982854726 355.57145974438066 0.8470269270156752
18.748625840426016 349.766949917791 0.8389341528700207
18.75385339537943 341.6076896339379 0.8279793586569044
18.759080950332844 337.5124032307945 0.8222793715133795
18.76430850528626 335.39756519543783 0.8179723232291192
18.769536060239673 334.38028394665855 0.8160611742272209
18.774763615193088 330.32453935394255 0.8103739566532734
18.779991170146502 325.40007397420567 0.804141337173541
18.785218725099917 319.8083694150348 0.7964361158891168
18.79044628005333 318.94105169834694 0.7949568280401772
18.795673835006745 319.8130850549582 0.7955129741466733
18.80090138996016 316.41723033364667 0.7900651643248069
18.806128944913574 315.17105235631084 0.7876033637753754
18.81135649986699 310.6891393594246 0.7803314458688991
18.816584054820403 309.87370656791313 0.7794686251201213
18.821811609773818 307.6040227544955 0.7754878028184037
18.827039164727232 306.46997443987357 0.7738605125240635
18.832266719680646 303.54742069063155 0.7694902670824765
18.83749427463406 300.9156657399867 0.7661509558595236
18.842721829587475 297.7015931757763 0.7620889927318771
18.84794938454089 295.67879438279755 0.7591326707557889
18.853176939494304 295.31362964862916 0.758896148821351
18.85840449444772 294.035105602467 0.7572266109955258
18.863632049401133 293.30320480325406 0.7555948544743659
18.868859604354547 292.75760845461076 0.7556022263449548
18.87408715930796 292.3183651396939 0.7541321897966023
18.879314714261376 291.3463769032804 0.7530560998801233
18.88454226921479 288.32513132437117 0.7492659618571931
18.889769824168205 284.685862003695 0.7431269039191181
18.89499737912162 285.86727854568414 0.7444626232736152
18.900224934075034 283.8896688176025 0.7405603219568608
18.90545248902845 285.4817922979176 0.7416118809947225
18.910680043981863 282.3605636327245 0.7376222396686422
18.915907598935277 281.7277181288829 0.737417731438478
18.92113515388869 281.97396577561466 0.7381429747262784
18.926362708842106 282.5428660944146 0.7387168328645384
18.93159026379552 285.19001447039454 0.741066894382031
18.936817818748935 286.465436259915 0.7442929376379628
18.94204537370235 285.936894417769 0.743921177740455
18.947272928655764 284.1962051402791 0.7407183531493784
18.952500483609178 286.02871409531906 0.7422862701780976
18.957728038562593 285.20408822043595 0.7408347733150674
18.962955593516007 286.9010176693738 0.742955815432587
18.96818314846942 284.4626249484289 0.7394833960076385
18.973410703422836 285.0040874277968 0.7394974752350192
18.97863825837625 283.0559641103493 0.7358993529813582
18.983865813329665 283.6002468870425 0.7358684795724846
18.98909336828308 283.2009744417967 0.734696798935966
18.994320923236494 286.0331321849565 0.7387778599341053
18.999548478189908 289.0041459704456 0.7422316290499535
19.004776033143322 289.8027244259215 0.7422508784307794
19.010003588096737 290.4445497732585 0.7433548463640359
19.01523114305015 290.3157073762733 0.7429368213307374
19.020458698003566 287.78423099498764 0.7402069271465793
19.02568625295698 285.78265231721474 0.7368877374333244
19.030913807910395 283.0339787359094 0.732282561478967
19.03614136286381 286.64127982320326 0.7361042953493728
19.041368917817223 290.1635407028845 0.7402046554546563
19.046596472770638 291.94291894805576 0.742552738981505
19.051824027724052 291.2765466797057 0.741062064728229
19.057051582677467 293.44167701729714 0.7427630797396204
19.06227913763088 293.29276033676416 0.7421014008043944
19.067506692584296 296.42380097157775 0.7455216446489478
19.07273424753771 295.56049145405615 0.744011582317232
19.077961802491124 296.94362424457586 0.7464699593371944
19.08318935744454 297.85075677033217 0.7468608590251695
19.088416912397953 300.07671575347473 0.7496517971769612
19.093644467351368 303.65312123400014 0.755069511127337
19.098872022304782 303.81000706403205 0.7543375845742237
19.104099577258197 304.62126879609775 0.755295784432988
19.10932713221161 306.60540051334095 0.7565135172165154
19.114554687165025 309.1951633469328 0.7595952643437125
19.11978224211844 309.6769412422271 0.7607162387912184
19.125009797071854 309.65748535613693 0.7606224977064958
19.13023735202527 312.4164452180824 0.7640853936722675
19.135464906978683 313.7447200471639 0.7652162474869516
19.140692461932098 313.30306090453735 0.7628225929079355
19.145920016885512 313.57330876095193 0.762842105147078
19.151147571838926 311.728746570718 0.7599941700277165
19.15637512679234 311.9190883453956 0.759508100332942
19.161602681745755 309.1582032435436 0.7568681130896711
19.16683023669917 306.44460698377736 0.7540323409032608
19.172057791652584 304.52878499744577 0.7528139813453819
19.177285346606 302.54656470667385 0.751174197448417
19.182512901559413 304.38833595376127 0.7519945906385407
19.187740456512827 304.7546265278602 0.7521231321074774
19.19296801146624 306.6360014762523 0.7544956013471924
19.198195566419656 306.34510438790176 0.7544515417526295
19.20342312137307 304.3952261119014 0.7522199135429329
19.208650676326485 300.8062505521751 0.7472356369993048
19.2138782312799 300.962806836297 0.7473533886878477
19.219105786233314 301.13290219833516 0.7471495721520043
19.22433334118673 302.25782560292464 0.7476891333961307
19.229560896140143 303.38641017598184 0.7495866270790328
19.234788451093557 303.9194515619988 0.7500773346198457
19.24001600604697 305.58354682912443 0.7535638540372216
19.245243561000386 306.7064281600698 0.7542312032599967
19.2504711159538 303.71940773281074 0.7488913038913425
19.255698670907215 300.71313153606576 0.745656275549145
19.26092622586063 297.65692408008135 0.7420523482844346
19.266153780814044 296.9557933958089 0.7420728790436449
19.271381335767458 296.0285495426487 0.7412507643803896
19.276608890720873 295.6999534979295 0.7395324284341676
19.281836445674287 298.5168845251657 0.7428082242614488
19.2870640006277 297.2783576469154 0.7401376161063438
19.292291555581116 296.47426298433436 0.7393060665140195
19.29751911053453 295.22819027417995 0.7390183960962354
19.302746665487945 296.2955140495148 0.7407743834854958
19.30797422044136 299.2520858969071 0.7445696912291548
19.313201775394774 301.04037539044106 0.7463513575842894
19.318429330348188 304.0737001544314 0.7488281279528727
19.323656885301602 305.9276097402886 0.750995312645222
19.328884440255017 306.91602226221744 0.7514040056363088
19.33411199520843 309.3057032954595 0.7537349528993059
19.339339550161846 312.3104248731547 0.7572182732686926
19.34456710511526 312.86825447673385 0.757357141578669
19.349794660068675 318.3740328994376 0.7643126399339617
19.35502221502209 321.85304694812675 0.7682320377774547
19.360249769975503 327.8188958683726 0.7747791170056773
19.365477324928918 337.59770824214615 0.7861064795468152
19.370704879882332 345.58850881283064 0.7942276404969956
19.375932434835747 355.9243067300926 0.8062795011648339
19.38115998978916 362.9119264013971 0.8140029614688076
19.386387544742576 369.93795589160356 0.8214679517625292
19.39161509969599 375.8482136214356 0.8280810147356982
19.396842654649404 376.0915477283175 0.827749898792646
19.40207020960282 377.21784543910996 0.8288305887416546
19.407297764556233 376.7462244778316 0.8285755361427678
19.412525319509648 376.68712932825747 0.8278557898974717
19.417752874463062 376.7743021910404 0.8291332272633074
19.422980429416477 372.3202782365025 0.8243049898514393
19.42820798436989 366.58796272435796 0.8173921558340577
19.433435539323305 363.2626467272797 0.8139026054857827
19.43866309427672 360.0624896245143 0.8097601310617492
19.443890649230134 357.0097469796665 0.8066425355666426
19.44911820418355 352.54240578021904 0.8015504419477604
19.454345759136963 348.98005491223313 0.7967298733478178
19.459573314090377 349.51031186731115 0.7976591728099438
19.464800869043792 349.07694211864725 0.7969686287145807
19.470028423997206 346.38448710812025 0.7938598473288769
19.47525597895062 342.8763508487944 0.7901021097729749
19.480483533904035 339.13482435135677 0.7851874287943452
19.48571108885745 339.3419242021722 0.785290022175959
19.490938643810864 341.38951635699925 0.7875067289712784
19.49616619876428 340.8751100286195 0.7867495496418694
19.501393753717693 340.5847584234034 0.7865508225290552
19.506621308671107 340.64995702464745 0.786901901452645
19.51184886362452 342.11617467756605 0.7887096089138088
19.517076418577936 342.3781944765045 0.7895301601564493
19.52230397353135 340.9459472235718 0.7872497743795586
19.527531528484765 340.37062022921003 0.7863239605684066
19.53275908343818 339.34282029461 0.7848827508762201
19.537986638391594 339.5942255748949 0.7849527335946096
19.54321419334501 340.4179273468592 0.7862950718582022
19.548441748298423 340.53509722157764 0.7863502565104068
19.553669303251837 341.52161912568465 0.7875526521301286
19.55889685820525 343.69388332499534 0.7902177596465445
19.564124413158666 349.1174341079645 0.7958415765164831
19.56935196811208 352.55561179287935 0.7991137602463532
19.574579523065495 355.8661729330457 0.8022428486376545
19.57980707801891 356.4679826423069 0.8025008756708772
19.585034632972324 358.44978674762984 0.8048842424123045
19.590262187925738 364.0321687762036 0.8110519429743174
19.595489742879153 369.72876170781154 0.8180322152887068
19.600717297832567 375.97956483294917 0.8250444346781991
19.60594485278598 380.82422943011835 0.8300301796072104
19.611172407739396 383.6360257180523 0.8328362115110981
19.61639996269281 387.1906784252299 0.8361613947587406
19.621627517646225 387.32352204030434 0.836212601052054
19.62685507259964 385.88413679061637 0.8346362741624546
19.632082627553054 385.843805016594 0.8342486968177449
19.637310182506468 389.8593401770465 0.8384810481773372
19.642537737459882 394.6453066213886 0.8437396104576423
19.647765292413297 396.51278732659125 0.8456079364440628
19.65299284736671 397.40567668953213 0.8467440164991161
19.658220402320126 396.05452390123185 0.8450674483812614
19.66344795727354 394.41432866163115 0.8433403826630879
19.668675512226955 392.48279344679935 0.8413859762878337
19.67390306718037 388.26126750275495 0.8369689194127616
19.679130622133783 387.6901396210156 0.8365061747031853
19.684358177087198 387.88414563193925 0.8368493415743261
19.689585732040612 385.5113969212209 0.8340454726453399
19.694813286994027 381.73499029921464 0.8300961279791194
19.70004084194744 378.4102249763109 0.8258051542344003
19.705268396900856 377.14321664363246 0.824030370289774
19.71049595185427 376.35278624958744 0.8234657449756939
19.715723506807684 373.3256597155722 0.8200048708932501
19.7209510617611 372.0111873925406 0.8189838636902363
19.726178616714513 371.7322740186144 0.8186344867349029
19.731406171667928 372.0254886150887 0.8189477986826441
19.736633726621342 372.30272598295517 0.8194362837235892
19.741861281574757 376.4880119804949 0.8238631394107494
19.74708883652817 377.4491825626922 0.825074500773116
19.752316391481585 373.7428138270885 0.8211524376739953
19.757543946435 364.7742537531829 0.8112825238667474
19.762771501388414 358.71463722414194 0.8043663776424856
19.76799905634183 354.4294481201155 0.7994331184513637
19.773226611295243 352.73486277928197 0.79728130089851
19.778454166248657 350.3766673536622 0.7947587986798131
19.783681721202072 347.83715273126097 0.7920229810119641
19.788909276155486 345.30759690406853 0.7902259950535967
19.7941368311089 342.1201070926636 0.7865977061349013
19.799364386062315 339.919648321884 0.7834197935444571
19.80459194101573 340.0222873041738 0.7831506555778929
19.809819495969144 338.476964437592 0.7809034110080104
19.81504705092256 334.6410396727074 0.7772028918027338
19.820274605875973 331.75661249289215 0.7735008178854607
19.825502160829387 328.9163881664802 0.7692157660224067
19.8307297157828 325.1170794009883 0.7651912009686274
19.835957270736216 320.9218602178636 0.7606229999346678
19.84118482568963 317.89033538592804 0.7573850156392197
19.846412380643045 316.45709292851274 0.7560440339237291
19.85163993559646 315.42751491632856 0.7540172519903701
19.856867490549874 315.6766896711464 0.7544663946286034
19.86209504550329 314.5649605201687 0.7530757220613814
19.867322600456703 311.44737462728136 0.750024890058242
19.872550155410117 309.14174908366516 0.7471217038712211
19.87777771036353 310.66043542207484 0.7487034669585925
19.883005265316946 314.54750199794375 0.7535341237609592
19.88823282027036 315.91479688959464 0.7559179890648342
19.893460375223775 313.42545555396407 0.7531820930379172
19.89868793017719 311.91624411553516 0.7513366692715391
19.903915485130604 311.86490648582327 0.7503972910326756
19.909143040084018 311.33872519811473 0.7504962665731462
19.914370595037433 313.04570891743765 0.7526490769586057
19.919598149990847 314.67545533770533 0.7543597554602833
19.92482570494426 315.4808780404516 0.7553644336171182
19.930053259897676 315.66476076441455 0.7548590440318049
19.93528081485109 316.68264132202586 0.7551772225886376
19.940508369804505 317.8715684228058 0.7565766411889149
19.94573592475792 318.19830280956864 0.7556898770696505
19.950963479711334 317.1737000858653 0.755800668585191
19.956191034664748 317.1138875245305 0.7561141909492493
19.961418589618162 317.3524197466803 0.756386313207687
19.966646144571577 319.30125865763887 0.7580643251916563
19.97187369952499 321.05185567994977 0.7597247912361125
19.977101254478406 326.93106323118496 0.7661087011635854
19.98232880943182 329.7064580834365 0.7694826749065562
19.987556364385235 332.54971310872594 0.7726110763363832
19.99278391933865 336.93590394201436 0.7781476456097622
19.998011474292063 344.60899769409946 0.7865854753081335
20.003239029245478 356.4063143177732 0.7991755063926195
20.008466584198892 367.3446514776412 0.8112902669440735
20.013694139152307 386.7015957484474 0.8318004899879813
20.01892169410572 408.6662731710075 0.8549082696838302
20.024149249059136 429.2447361902742 0.8755512518140077
20.02937680401255 444.26867523754646 0.890342589075095
20.034604358965964 447.2400346056809 0.8935027330250573
20.03983191391938 443.7059131254339 0.8897705490979153
20.045059468872793 433.1288218925353 0.8790299232605797
20.050287023826208 422.14183895939186 0.8680547254165593
20.055514578779622 408.5189455321727 0.8539583852588913
20.060742133733036 398.37224268748355 0.8442971469326195
20.06596968868645 389.2919316653658 0.8345599751358693
20.071197243639865 383.2390792934148 0.8277219973285433
20.07642479859328 381.95863132387734 0.8255242235307627
20.081652353546694 387.44215995435457 0.8312257077057802
20.08687990850011 394.55087221191604 0.8389313646997886
20.092107463453523 399.68760587284686 0.844320472518237
20.097335018406937 405.50453300574895 0.8501929418473899
20.102562573360352 414.42443300305933 0.8598855028248258
20.107790128313766 421.9736384647374 0.8677149215095503
20.11301768326718 428.9487363841761 0.8748632429536447
20.118245238220595 428.9683669378245 0.8745965356904917
20.12347279317401 426.174695892275 0.8713145733555996
20.128700348127424 416.3560948301814 0.861666706169295
20.13392790308084 401.71036542256024 0.8465603966931001
20.139155458034253 388.02625055111974 0.8320210636473133
20.144383012987667 375.9066860447759 0.8186875581153811
20.14961056794108 365.21352998212484 0.80701096046859
20.154838122894496 355.8671043222176 0.7969574649193573
20.16006567784791 347.82732402136577 0.7884044148291168
20.165293232801325 339.6120807004744 0.7792826040380434
20.17052078775474 332.1511126226855 0.7709946226462393
20.175748342708154 328.4567374957583 0.7671442483019686
20.18097589766157 328.53081255485904 0.767539467644605
20.186203452614983 328.68652803650906 0.7676924022178598
20.191431007568397 328.7067482865525 0.7671928316252543
20.19665856252181 326.45005022441387 0.7641663758172392
20.201886117475226 324.34561748398136 0.7613145109749455
20.20711367242864 324.54400267083446 0.7618505255964874
20.212341227382055 321.9034781709797 0.7582380370002891
20.21756878233547 323.9860585298044 0.7605089708159127
20.222796337288884 326.2871531935677 0.7621963690623575
20.228023892242298 332.36365058975974 0.7699421665957167
20.233251447195713 339.6282026845849 0.778803349816257
20.238479002149127 341.61817347945146 0.7815051337208967
20.24370655710254 340.26980492236794 0.7801700871695006
20.248934112055956 340.81468096103515 0.7799980132311495
20.25416166700937 344.0885524684453 0.7836992473681004
20.259389221962785 349.68476899056844 0.7895584382209736
20.2646167769162 350.6872714575779 0.7907153118076747
20.269844331869614 350.83441448711676 0.7912381369913611
20.275071886823028 348.21368560203797 0.7880423084666186
20.280299441776442 343.8184388568358 0.7829734870253737
20.285526996729857 340.7813900447175 0.7796976191289136
20.29075455168327 341.344653488446 0.7802278109559068
20.295982106636686 341.239066499641 0.7802004503898812
20.3012096615901 340.9884650640316 0.7790473312963863
20.306437216543515 339.1291726821017 0.7769903344458406
20.31166477149693 336.2282814467354 0.7739645625970838
20.316892326450343 332.84710347252104 0.770128993365939
20.322119881403758 327.3909409435457 0.7641132284262118
20.327347436357172 325.1246723127965 0.7610255337549644
20.332574991310587 323.39630025298567 0.7590388561174707
20.337802546264 326.1514786877852 0.7626659652966611
20.343030101217416 323.9311969708728 0.7602922667873652
20.34825765617083 322.5147802848857 0.758725279754102
20.353485211124244 318.64710891180783 0.7540205402173619
20.35871276607766 315.8305478395157 0.7509899821764248
20.363940321031073 312.47041700993367 0.7477680954587671
20.369167875984488 310.23259183106796 0.7443769639661719
20.374395430937902 309.4430469395015 0.7435375348137034
20.379622985891316 308.33721394587377 0.7417128304684635
20.38485054084473 306.1825285660919 0.7385905596420945
20.390078095798145 304.61512226204815 0.7370398235682526
20.39530565075156 304.2916031839973 0.7358754459939199
20.400533205704974 304.4221049840973 0.7361952977755899
20.40576076065839 305.6894720066 0.738343495204376
20.410988315611803 303.80896773497483 0.7367056792334721
20.416215870565217 301.5794427144059 0.7349586480710851
20.421443425518632 299.83718285288387 0.7325014319478753
20.426670980472046 299.2066641168069 0.7308937919529697
20.43189853542546 303.8785995105297 0.7358274952729184
20.437126090378875 305.5146084800616 0.7372196204286628
20.44235364533229 305.4609710399747 0.7373263471803809
20.447581200285704 305.78632701636826 0.7379633994206777
20.45280875523912 310.18453211213745 0.7428865965391784
20.458036310192533 313.71289776047166 0.7483678441325438
20.463263865145947 315.2064701604713 0.7494273882803218
20.46849142009936 312.9563778850118 0.7468711935308757
20.473718975052776 313.9322359607581 0.7475940939942946
20.47894653000619 314.54589970397063 0.7484104732761863
20.484174084959605 313.1557376271781 0.746740820643066
20.48940163991302 312.89859965109963 0.7454411920979392
20.494629194866434 311.7307991209447 0.7442488614148487
20.49985674981985 314.43262034684216 0.7483629581320589
20.505084304773263 315.9308636978286 0.7497449157702686
20.510311859726677 318.41202705655274 0.7531200915417301
20.51553941468009 319.6975588030315 0.75453277209347
20.520766969633506 316.88601835738035 0.7510958730857087
20.52599452458692 314.41249199805725 0.7485561903680609
20.531222079540335 314.1681784723681 0.7476529980073301
20.53644963449375 317.7846500256516 0.7525990139491101
20.541677189447164 315.6097438289317 0.7505251635138828
20.546904744400578 313.55432455169 0.7478513212001201
20.552132299353993 311.6680079843757 0.7458575106601381
20.557359854307407 315.62508701413634 0.7490822931703283
20.56258740926082 319.17132954050265 0.7532925902729665
20.567814964214236 320.5586531452838 0.7549555265642922
20.57304251916765 318.9548087227699 0.7530665227868855
20.578270074121065 317.7917788319248 0.7520035578681108
20.58349762907448 317.09817710658683 0.7508383829794232
20.588725184027894 319.4666073343633 0.7530908915687904
20.593952738981308 322.8095477110049 0.7570232857724892
20.599180293934722 326.32760407263504 0.7604334254060711
20.604407848888137 325.23760543204435 0.759350363427476
20.60963540384155 322.3531039724429 0.755734174988699
20.614862958794966 318.03049623708523 0.7506623878283069
20.62009051374838 318.9791453954389 0.7518631155207912
20.625318068701795 320.7400312721991 0.7534546378298767
20.63054562365521 320.5129043822317 0.7539984106037217
20.635773178608623 314.9396514206154 0.7479431094943011
20.641000733562038 312.01212797602005 0.7449510463902758
20.646228288515452 309.0765998461309 0.7411795910230364
20.651455843468867 308.92351928668 0.7402012856132898
20.65668339842228 307.752336391291 0.7385873122902687
20.661910953375695 308.6811967844971 0.7398725564477864
20.66713850832911 309.4637891452787 0.7411700856032769
20.672366063282524 307.91343880462426 0.7398773347002964
20.67759361823594 307.5078410213601 0.7394864941752288
20.682821173189353 305.0546502463788 0.7361194175407298
20.688048728142768 301.8251624029234 0.7329304364595426
20.693276283096182 301.8327807976752 0.7328242877799697
20.698503838049596 302.8341796751623 0.7344719290009881
20.70373139300301 305.34974735539663 0.7364072921312823
20.708958947956425 303.9008250500735 0.7345709416785784
20.71418650290984 302.64398119377387 0.7334512134299586
20.719414057863254 302.819192259296 0.7340663060226328
20.72464161281667 303.26851799895945 0.7346901621895469
20.729869167770083 301.43578402584063 0.7318284846807354
20.735096722723497 300.35796153336827 0.7298970669092806
20.740324277676912 299.79065682077186 0.7298217678604361
20.745551832630326 302.1564645203324 0.7334124998002851
20.75077938758374 301.94877871806665 0.7336229766267085
20.756006942537155 302.5476942555762 0.7337019595283178
20.76123449749057 303.4588647866349 0.7344404448843326
20.766462052443984 303.28873484027565 0.7340154633971607
20.7716896073974 304.7473055988974 0.736220786195447
20.776917162350813 310.1769713550414 0.7427262112579743
20.782144717304227 312.6000931492983 0.745272059400007
20.78737227225764 318.1861943393697 0.7507183629378317
20.792599827211056 317.55016870636774 0.7489117789419367
20.79782738216447 321.6611703444111 0.7532875927374407
20.803054937117885 322.0427440690424 0.7537553814095137
20.8082824920713 327.7797743267556 0.7612195184633102
20.813510047024714 333.1362082730311 0.7673009187314103
20.81873760197813 337.02775971069235 0.7719243835340522
20.823965156931543 338.9577483427076 0.7734044475363461
20.829192711884957 342.7306538581711 0.7772783410010949
20.83442026683837 347.26227593029887 0.7824240055965545
20.839647821791786 350.06909808916 0.7853530642731487
20.8448753767452 351.602211357801 0.7873674872476157
20.850102931698615 351.15970024531595 0.7865267017162179
20.85533048665203 351.27920699158244 0.786859842825301
20.860558041605444 351.31613997329146 0.7869283579203242
20.865785596558858 351.68834220566833 0.787352341004101
20.871013151512273 349.4012484677311 0.784918869483395
20.876240706465687 348.0435595809764 0.783816804551111
20.8814682614191 347.0167755140438 0.7828891728060596
20.886695816372516 345.82740539026844 0.7819334909464706
20.89192337132593 343.52170114630036 0.7783732650964299
20.897150926279345 340.6434781873937 0.7747332087274663
20.90237848123276 337.97824602448446 0.7718686682663164
20.907606036186174 334.8860723276344 0.7684329266944316
20.912833591139588 334.5538815500487 0.7685450139609308
20.918061146093002 332.3228423656794 0.7657799188005316
20.923288701046417 330.8485091809525 0.7642032121078832
20.92851625599983 330.32436210183806 0.763346434092797
20.933743810953246 329.52881469046406 0.7629363601736026
20.93897136590666 329.5016282593932 0.7631033263400886
20.944198920860075 328.3562123871319 0.7616611505233556
20.94942647581349 328.3162675369597 0.7611661399674973
20.954654030766903 328.5892063853073 0.7615979915190763
20.959881585720318 332.9045673909744 0.7668751885047342
20.965109140673732 335.4128618513431 0.7695409389257328
20.970336695627147 335.609129810983 0.7692741522803099
20.97556425058056 333.11521370524065 0.7656792644488599
20.980791805533975 331.3063702112109 0.7635820886779954
20.98601936048739 328.64265009300277 0.7606438262600819
20.991246915440804 327.7343716573629 0.7597884896641512
20.99647447039422 327.540023388065 0.7595691625350948
21.001702025347633 328.2394962145785 0.7607078750123027
21.006929580301048 331.63884633344287 0.7646646536149101
21.012157135254462 330.31329040659546 0.7637724768003014
21.017384690207876 327.8404930691777 0.7610523674263185
21.02261224516129 323.457022890008 0.7554022907814266
21.027839800114705 323.77142707596454 0.7561469918324168
21.03306735506812 325.3125066437626 0.7580365783958509
21.038294910021534 324.4550530805104 0.7570998616274779
21.04352246497495 320.57256106604893 0.7521825906705916
21.048750019928363 319.4286496508661 0.7503026403779826
21.053977574881777 319.1539662139577 0.7503508966237952
21.059205129835192 319.8944117611748 0.7512244215260491
21.064432684788606 317.5787374380216 0.7481453382773666
21.06966023974202 314.2329166758027 0.7435172840301775
21.074887794695435 309.6982859752095 0.7383214703225469
21.08011534964885 306.48441769994537 0.7348342108826321
21.085342904602264 303.6664335038868 0.7311088802411825
21.09057045955568 302.0229874527074 0.7288746764342595
21.095798014509093 301.5063884694495 0.7283715435502327
21.101025569462507 301.6536850414056 0.7280209665022846
21.10625312441592 302.61399976078917 0.7285736719024327
21.111480679369336 300.19519792958005 0.7250835490219948
21.11670823432275 294.7963350055744 0.7186034477092499
21.121935789276165 288.42815584892986 0.7116268041683409
21.12716334422958 284.8902412529442 0.7070071610367663
21.132390899182994 285.68686938185937 0.70818844644392
21.13761845413641 289.9555850480033 0.7128020631443927
21.142846009089823 290.37012239013706 0.7129657797230295
21.148073564043237 289.7309740274308 0.7115992333911011
21.15330111899665 288.73776691978765 0.7096117379646928
21.158528673950066 287.515016668038 0.7087170731410777
21.16375622890348 286.70637771046654 0.7079882576673623
21.168983783856895 283.59949838295864 0.7042600910280918
21.17421133881031 282.6383076093987 0.7025066330917441
21.179438893763724 282.302531268732 0.7016326349653449
21.184666448717138 280.96760153555323 0.7007980102127283
21.189894003670553 280.6702746676771 0.7001292972700226
21.195121558623967 282.14974515972966 0.7014939711586837
21.20034911357738 285.6903658234399 0.7047641492058322
21.205576668530796 284.4838196733405 0.7029738251741237
21.21080422348421 281.9111610671379 0.7001518449003729
21.216031778437625 280.1874787896209 0.6981557914311753
21.22125933339104 278.8764009568552 0.6954287004502311
21.226486888344454 277.10276617357425 0.6922397892420451
21.231714443297868 278.0460322121177 0.6929570373938871
21.236941998251282 277.93244524908283 0.6935670103688019
21.242169553204697 278.0563485005539 0.6942423092462506
21.24739710815811 279.52971123586497 0.695290439661037
21.252624663111526 279.29803381608804 0.6955717419883392
21.25785221806494 282.4184427240508 0.6991302086141168
21.263079773018355 279.8047950266199 0.6963461720621079
21.26830732797177 281.08833361390094 0.6984566771402381
21.273534882925183 281.5382184790071 0.6986827694940073
21.278762437878598 279.51148660697675 0.6958834116916718
21.283989992832012 280.65313382563596 0.7035151984288098
21.289217547785427 282.4033030838575 0.7153517602488282
21.29444510273884 282.73450412817334 0.72209190585318
21.299672657692255 279.80813017521564 0.7227555311410899
21.30490021264567 282.46979408830373 0.7307504170180099
21.310127767599084 283.7935371442399 0.7368789216255649
21.3153553225525 286.44966766933624 0.7456768434668272
21.320582877505913 285.9679985967633 0.749915394417326
21.325810432459328 285.07643587680036 0.7514688070978869
21.331037987412742 287.0441135395794 0.7562409781364633
21.336265542366156 287.1204487130139 0.7587019059431493
21.34149309731957 288.0982109569482 0.7626256009556334
21.346720652272985 286.9887959603826 0.7636255572515622
21.3519482072264 285.8597061269859 0.7648223295598611
21.357175762179814 285.4642908218667 0.7668045644725383
21.36240331713323 286.5255485291354 0.7712260949371649
21.367630872086643 288.06533953461536 0.7755784456101069
21.372858427040057 290.0084916288294 0.7803547032751565
21.378085981993472 291.88537701519823 0.7837269859981096
21.383313536946886 290.62033312022663 0.7837233679758806
21.3885410919003 289.35341077500925 0.7845626206543189
21.393768646853715 287.52906951491866 0.7840486290064971
21.39899620180713 288.1962746877806 0.7869899207508687
21.404223756760544 291.37076743664977 0.7924006125331419
21.40945131171396 292.0915765826672 0.7967979546912614
21.414678866667373 293.77023089686435 0.8024659019512087
21.419906421620787 293.5138538646068 0.8053937967659652
21.4251339765742 294.14026462009383 0.8080506768140763
21.430361531527616 294.7205792773155 0.809543861255597
21.43558908648103 294.70707259175344 0.8098143472495141
21.440816641434445 292.601182879768 0.8083362308778463
21.44604419638786 296.0121249894726 0.8160460626072314
21.451271751341274 302.37015558125194 0.8275282556892322
21.45649930629469 309.4521430319744 0.838500120908888
21.461726861248103 313.25404459657693 0.8449318302839681
21.466954416201517 308.7195368649447 0.8398774545477816
21.47218197115493 305.603299835381 0.8372308906803502
21.477409526108346 301.8301178693681 0.8343098820926067
21.48263708106176 304.31048404490474 0.8395364985097048
21.487864636015175 306.152331243076 0.8447659969762538
21.49309219096859 305.1227815025874 0.8462900715367024
21.498319745922004 302.06140704722407 0.8440895525514094
21.503547300875418 302.04986953820855 0.846052342586748
21.508774855828833 301.9305035388766 0.8443540805766089
21.514002410782247 299.13617780365786 0.8228472547343614
21.51922996573566 297.39912084432433 0.8111734015964692
21.524457520689076 294.8856024180755 0.7997139885257328
21.52968507564249 293.58079936037615 0.791921072620919
21.534912630595905 292.5983088066176 0.7860652622400769
21.54014018554932 290.9842312573692 0.7808006593084631
21.545367740502734 294.66644296368025 0.7837532012112453
21.550595295456148 294.53103932351183 0.7810552916225809
21.555822850409562 294.6885898332807 0.7796944373922332
21.561050405362977 295.91828762854556 0.7791351113606133
21.56627796031639 298.7846120324284 0.7809255415791941
21.571505515269806 301.2910850853805 0.7829700927029037
21.57673307022322 300.21941806768484 0.7803175417164971
21.581960625176634 299.68327544291276 0.7786534620035019
21.58718818013005 297.709591654885 0.7748144500504973
21.592415735083463 297.44143733652436 0.7723174970833229
21.597643290036878 296.3755694079344 0.7700660250294429
21.602870844990292 292.47759515509205 0.7629118177073492
21.608098399943707 293.4504450675195 0.7627377545486965
21.61332595489712 295.5244470136959 0.7635398873873157
21.618553509850535 296.7514190327366 0.7634714071165319
21.62378106480395 297.57956388282827 0.7630581565426285
21.629008619757364 298.8433159435568 0.7636585008664284
21.63423617471078 300.2734014704805 0.7651408070818547
21.639463729664193 299.891832393702 0.7646245688931219
21.644691284617608 298.9722865913204 0.7626695522518504
21.649918839571022 302.0658810027891 0.7654308835018945
21.655146394524436 301.9116009084129 0.7649044982016976
21.66037394947785 302.4851316828781 0.7632494681986441
21.665601504431265 301.3483949479406 0.7621360988889402
21.67082905938468 303.3538662097297 0.7637542074027609
21.676056614338094 307.5753344943161 0.7692385770995958
21.68128416929151 308.1986554853983 0.7694665231455364
21.686511724244923 310.5532238385333 0.7708502985118528
21.691739279198337 311.14165608536536 0.7709201709111777
21.696966834151752 315.3358342231069 0.7749476738833877
21.702194389105166 318.0091270649957 0.778878639482241
21.70742194405858 320.6999545914761 0.7820738304860215
21.712649499011995 321.2272445743301 0.7817079127684976
21.71787705396541 326.9549822872155 0.7875193160167449
21.723104608918824 330.713252060135 0.7916166756283277
21.72833216387224 330.60378850391317 0.7908221925117056
21.733559718825653 329.39885518388877 0.7890124967913514
21.738787273779067 331.97785528304956 0.7916780505544552
21.74401482873248 337.40762827647063 0.7977677287848962
21.749242383685896 341.4232045181008 0.8029438750736468
21.75446993863931 341.59471248936933 0.802097362939674
21.759697493592725 342.3643692487513 0.8030683294754991
21.76492504854614 344.87898491180346 0.8050017602304668
21.770152603499554 348.10971646276244 0.8087552004044137
21.77538015845297 347.5796087204939 0.8072716166651239
21.780607713406383 348.543473949143 0.8078109049848029
21.785835268359797 353.75993903928685 0.8139518738106161
21.79106282331321 356.3470835932392 0.8167011703972991
21.796290378266626 357.47450635433023 0.8176067915804603
21.80151793322004 358.12742239401297 0.8181933061374465
21.806745488173455 358.94562738028714 0.818833328956171
21.81197304312687 361.66029634348564 0.8218934517561663
21.817200598080284 362.0166171469515 0.8221101892788673
21.822428153033698 363.62138462016185 0.8235540643205501
21.827655707987113 367.1895281424602 0.8279302022733057
21.832883262940527 367.3677426233112 0.8275968066881753
21.83811081789394 365.3181548780329 0.8255135823969814
21.843338372847356 360.28772074713333 0.8199475951334698
21.84856592780077 354.4000309311468 0.8129208138544411
21.853793482754185 351.82581515012504 0.8102049089201686
21.8590210377076 349.13488761233805 0.8066631751079418
21.864248592661014 348.29485982309353 0.8057099274609675
21.869476147614428 345.6067371898868 0.8023000615198163
21.874703702567842 343.8404236957648 0.8000053647387493
21.879931257521257 345.21244006985165 0.8012524504538457
21.88515881247467 345.1783554865551 0.8004221577828242
21.890386367428086 345.2148233765428 0.7996129188137172
21.8956139223815 344.90606168485823 0.7995651545266261
21.900841477334914 346.947696395989 0.8019945382822965
21.90606903228833 343.4054590250597 0.7984928380067394
21.911296587241743 341.0566484039128 0.7961047143943975
21.916524142195158 337.93860824783906 0.7923331448224505
21.921751697148572 337.207227831509 0.7909376560070116
21.926979252101987 335.0863743296849 0.7876367585438575
21.9322068070554 336.5966346015088 0.7894892637611773
21.937434362008815 340.5326165192962 0.7936371478279154
21.94266191696223 343.3427429985653 0.7955765311728482
21.947889471915644 340.62869870300693 0.7923303496474926
21.95311702686906 336.9147905192661 0.7891968183355669
21.958344581822473 337.5502525363127 0.7903564308916778
21.963572136775888 342.04326104726425 0.7952449048776706
21.968799691729302 344.44442679309225 0.7967154811511984
21.974027246682716 344.26385417497534 0.7969302924157007
21.97925480163613 341.9788334190227 0.7936012056406437
21.984482356589545 343.06880929116187 0.7943154663784725
21.98970991154296 344.2413384947432 0.7950432697654031
21.994937466496374 344.9506737003989 0.795460826893646
22.00016502144979 344.4969909567257 0.7953441124748676
22.005392576403203 345.57337412789616 0.7960073629768133
22.010620131356617 344.44050687931326 0.7946872337906659
22.015847686310032 348.68581965185007 0.8001292660926336
22.021075241263446 351.42342612088635 0.8025668149959662
22.02630279621686 358.60310871236624 0.8104820346916681
22.031530351170275 362.12672924176053 0.8134614991132502
22.03675790612369 365.4610732465211 0.8172191617194777
22.041985461077104 365.91620660549347 0.8176058820733806
22.04721301603052 370.22291159835544 0.8219014308991451
22.052440570983933 373.3559038801684 0.8256959192657128
22.057668125937347 371.6269198551358 0.8228237664159505
22.06289568089076 371.95467999739094 0.8228327826886656
22.068123235844176 369.5084464731281 0.8199919930225547
22.07335079079759 366.41255784959037 0.8162486050099179
22.078578345751005 364.38567491421526 0.8143234884650321
22.08380590070442 361.1953518943623 0.8101767467999588
22.089033455657834 359.45196997859637 0.808683194883511
22.09426101061125 356.67069920556264 0.805923097373566
22.099488565564663 357.1009739050252 0.8064125137506059
22.104716120518077 360.472601209605 0.8104158884295366
22.10994367547149 362.21797980259674 0.8115133615154234
22.115171230424906 357.5224998156854 0.8061349986660216
22.12039878537832 354.6966716748524 0.80257936546482
22.125626340331735 353.5340730299693 0.8007778919051154
22.13085389528515 350.60072680030396 0.7973516824538495
22.136081450238564 347.75219371869235 0.7942463277401018
22.141309005191978 347.7295586490232 0.7950535389473833
22.146536560145393 347.62019028291604 0.7954949939558824
22.151764115098807 348.40091153722756 0.7962105607428079
22.15699167005222 349.0146296566974 0.7969252691025118
22.162219225005636 347.9998883479285 0.7950292143260529
22.16744677995905 345.7482389622621 0.7919422212585295
22.172674334912465 342.2233712893885 0.7879128508215993
22.17790188986588 345.3296457477938 0.7905074532112677
22.183129444819293 345.5658874447007 0.791900590691521
22.188356999772708 348.3926494064016 0.7949506477489042
22.193584554726122 347.53277426467355 0.7937330802217569
22.198812109679537 346.7146009636787 0.7921012583552087
22.20403966463295 347.3776869421572 0.7912279195763563
22.209267219586366 346.8234646629007 0.7908366955807302
22.21449477453978 345.66887568098514 0.7891537983698309
22.219722329493194 346.5662336382587 0.7901718517872708
22.22494988444661 345.10476274969693 0.7892524281960318
22.230177439400023 345.8734308364163 0.7896986388042943
22.235404994353438 342.5515310265627 0.7859658109929526
22.240632549306852 339.9079261430484 0.7823661418414991
22.245860104260267 336.50799474449343 0.7783014420979397
22.25108765921368 330.51788719389305 0.7723410859344321
22.256315214167095 327.46223164840507 0.7689185341596669
22.26154276912051 324.56304837141636 0.7660177589186439
22.266770324073924 324.81268389612825 0.7661646711295177
22.27199787902734 324.83174941912705 0.7653661612812042
22.277225433980753 325.78491380172704 0.7668395201100423
22.282452988934168 322.2109211022223 0.762360226972496
22.287680543887582 317.77548069804124 0.7569831199303494
22.292908098840996 316.8990502716684 0.7555403839969531
22.29813565379441 316.621823559193 0.7554309505982664
22.303363208747825 312.57672486734714 0.7510925508759665
22.30859076370124 309.6863168064432 0.7475699615052646
22.313818318654654 309.14290079568417 0.7468786789199516
22.31904587360807 312.4704056265354 0.7505749027167943
22.324273428561483 309.7111760453424 0.7471610979811435
22.329500983514897 309.6753469620026 0.7480814005773768
22.334728538468312 307.9367125693671 0.7457510082654774
22.339956093421726 306.2475576488271 0.744418669243561
22.34518364837514 304.9836038702403 0.7422820235181165
22.350411203328555 302.3477109723215 0.7379366624136148
22.35563875828197 297.83756868403145 0.7324556729499639
22.360866313235384 295.2138402952624 0.7283584633531494
22.3660938681888 295.6340902062541 0.7298356437077507
22.371321423142213 297.56870934541945 0.7317674473382112
22.376548978095627 298.125984571076 0.7331855286666604
22.38177653304904 295.46533772240474 0.7303176613816007
22.387004088002456 292.06306717742234 0.7266647315393184
22.39223164295587 290.12631526978925 0.7240335538150933
22.397459197909285 289.91282467654537 0.7237663071634558
22.4026867528627 290.56052231394625 0.7243695775763798
22.407914307816114 292.5605579434708 0.7269986671736527
22.41314186276953 292.1788380047086 0.7262105614440244
22.418369417722943 290.66627200016836 0.7231412762562929
22.423596972676357 287.07722612970593 0.7199427414422994
22.42882452762977 283.3510079522313 0.7148287402347299
22.434052082583186 281.2459544292458 0.7115176403135446
22.4392796375366 282.5650179246693 0.7117195220596018
22.444507192490015 280.7979066657861 0.7093348390518862
22.44973474744343 278.12264540394705 0.7061661462230328
22.454962302396844 273.88832702423264 0.700296579722213
22.460189857350258 275.42102882346234 0.7031337876316496
22.465417412303673 278.0999005397907 0.7069811717649883
22.470644967257087 281.61092418286256 0.7126760565911473
22.4758725222105 281.69658575805045 0.7126987540858375
22.481100077163916 280.7308908164303 0.711995575641886
22.48632763211733 281.9025331188961 0.7129495453879333
22.491555187070745 280.20297653590893 0.7105399626050773
22.49678274202416 278.289053174893 0.707565365909784
22.502010296977573 274.8317343354535 0.7025344767748506
22.507237851930988 273.04885341585 0.7004164315975425
22.512465406884402 272.5986302725598 0.7004593538682924
22.517692961837817 272.17661473753475 0.6995772100882977
22.52292051679123 271.7299449926267 0.6980360234938708
22.528148071744646 273.3898275488406 0.7004770324877927
22.53337562669806 276.98992653992605 0.7056967040492504
22.538603181651474 278.2329269832795 0.7072307022061496
22.54383073660489 280.18148178899594 0.7091456836801294
22.549058291558303 277.98558229556426 0.7061181193651207
22.554285846511718 278.5895543722036 0.7084699937273553
22.559513401465132 277.8442271963155 0.7073538415045441
22.564740956418547 275.2629955400502 0.7036305295948374
22.56996851137196 273.4659483565525 0.7008839845662836
22.575196066325375 275.25992965240295 0.703244734982962
22.58042362127879 276.7268223409283 0.7057202647088102
22.585651176232204 276.91269049344265 0.7064455701239225
22.59087873118562 274.6095278801767 0.7035671061395586
22.596106286139033 273.5949772180372 0.7012375429094736
22.601333841092448 274.0992526799277 0.6998879840449556
22.606561396045862 277.87512607279155 0.7050225014977289
22.611788950999276 276.50607070398496 0.7028408606650063
22.61701650595269 276.03796468506954 0.7029963291545868
22.622244060906105 273.10902582431623 0.6994335223002881
22.62747161585952 270.92729269019094 0.6974717699648492
22.632699170812934 271.39631719019917 0.6992466284951739
22.63792672576635 274.97304324633404 0.7031516435204909
22.643154280719763 278.3502268151614 0.7067515634297168
22.648381835673177 278.4759761676961 0.7057851840448055
22.653609390626592 277.95148337841647 0.7047957134487113
22.658836945580006 276.5869392031329 0.7030078171804777
22.66406450053342 276.10349608513394 0.702644788554283
22.669292055486835 279.31687437604563 0.7066124643561398
22.67451961044025 282.87087734550306 0.7110322609453834
22.679747165393664 285.67237625737744 0.7139739868581307
22.68497472034708 284.9307672685921 0.7118413047100277
22.690202275300493 284.03587187272205 0.71020900506845
22.695429830253907 282.211521839428 0.7081800225174202
22.70065738520732 280.6012963295673 0.7066688240572069
22.705884940160736 279.42158927343917 0.7061702424024118
22.71111249511415 281.98669809494015 0.7098429955067359
22.716340050067565 285.21302823798027 0.7132096543390632
22.72156760502098 287.28990232590917 0.7149135472967273
22.726795159974394 286.42515709543915 0.713301762134922
22.73202271492781 289.8879982785135 0.7173768009234629
22.737250269881223 290.43882630347474 0.7189825180824095
22.742477824834637 291.73498001586205 0.7201008323901027
22.74770537978805 293.5084758799642 0.7225253636167334
22.752932934741466 293.29671514500086 0.7213770885950833
22.75816048969488 292.9277677072094 0.7213345553192377
22.763388044648295 288.83718622709847 0.7164651888376119
22.76861559960171 290.5125622658481 0.7187384890755228
22.773843154555124 294.1121492811192 0.7233649381842688
22.779070709508538 296.2435330909314 0.7264820826122473
22.784298264461952 296.1978521797992 0.7269208956692184
22.789525819415367 293.94139899772233 0.7232358214389146
22.79475337436878 295.0811748011417 0.7239274419296227
22.799980929322196 299.7182536787043 0.7286774823276801
22.80520848427561 305.06957328339666 0.7351887669598791
22.810436039229025 311.0458067577119 0.7413775732050414
22.81566359418244 311.34636770622296 0.7417144969615987
22.820891149135853 310.52631842263673 0.7399640170300995
22.826118704089268 308.8722067531052 0.7375823431004477
22.831346259042682 311.20949207579406 0.7408395552236262
22.836573813996097 312.4825250973388 0.7425209275458596
22.84180136894951 316.5370010525942 0.7485529391190012
22.847028923902926 318.2389909778563 0.7506948070511816
22.85225647885634 318.84411893832623 0.7516925149004664
22.857484033809754 319.9415941269958 0.752256785497716
22.86271158876317 318.52539782744554 0.7499691185052484
22.867939143716583 321.59749253236157 0.7524612210090024
22.873166698669998 324.9152376897957 0.755718294570552
22.878394253623412 329.36555245196604 0.7607264592731604
22.883621808576827 331.095745007416 0.7637252386016337
22.88884936353024 328.1251434508599 0.760636456331333
22.894076918483655 325.868038960764 0.7577693013459168
22.89930447343707 326.92430980819466 0.7587347431493563
22.904532028390484 330.4719483152694 0.7621826735561577
22.9097595833439 329.6883838235293 0.7615879227920824
22.914987138297313 325.73407409457377 0.756391230910059
22.920214693250728 324.32492222234043 0.7553460211668571
22.925442248204142 326.41176998401204 0.7584458377305647
22.930669803157556 327.44864740942285 0.7592037261121724
22.93589735811097 326.11015610718374 0.7574605432444426
22.941124913064385 324.4385082909261 0.7543460904507425
22.9463524680178 325.8880109343503 0.7563178005150266
22.951580022971214 328.47916486803706 0.7598988398297751
22.95680757792463 328.7448693207052 0.7603049607427316
22.962035132878043 323.6767559563099 0.7553543998862975
22.967262687831457 319.974962930082 0.7506630112743728
22.972490242784872 321.87652664639137 0.7532522577413844
22.977717797738286 328.39351426530743 0.7605349196336445
22.9829453526917 327.48228434107386 0.759275108137846
22.988172907645115 324.881261667453 0.7562481187169373
22.99340046259853 319.4436290318233 0.7496386741488485
22.998628017551944 318.96230262715676 0.7491594743697201
23.00385557250536 319.21289499488455 0.7489929634083111
23.009083127458773 321.86697877025364 0.7517965209946635
23.014310682412187 324.8292960218469 0.7549971104045747
23.0195382373656 326.92686016683956 0.756308241281988
23.024765792319016 326.5853448985349 0.7558341101099003
23.02999334727243 326.1593362504004 0.7554469790411398
23.035220902225845 324.5865250360492 0.7542710118788865
23.04044845717926 324.5931840675934 0.7549412674287743
23.045676012132674 322.84943904312655 0.7525358818904091
23.05090356708609 323.24708375024835 0.7530536301153753
23.056131122039503 323.153490311517 0.7522583821881254
23.061358676992917 324.18854585049365 0.7540867769385138
23.06658623194633 324.52285393386813 0.7549270539305225
23.071813786899746 323.8086046149505 0.7536649482299463
23.07704134185316 322.07488491930127 0.7519525352436446
23.082268896806575 318.48297809473735 0.7473572508391376
23.08749645175999 315.31334160991514 0.7435371452547612
23.092724006713404 309.7770695816693 0.7365472155815069
23.097951561666818 311.3714629280887 0.7379146050434605
23.103179116620232 311.44471524307494 0.7384369676558694
23.108406671573647 312.91270505071935 0.7401434520527708
23.11363422652706 311.12174957233225 0.7377850825962322
23.118861781480476 310.9933429577666 0.737584025572527
23.12408933643389 310.18943939716934 0.7363545448911357
23.129316891387305 309.1698171581615 0.7360925549152785
23.13454444634072 306.91924191542057 0.7335477829905813
23.139772001294133 304.425152543944 0.7304711010505252
23.144999556247548 305.9060116309092 0.7318399412542813
23.150227111200962 307.7658443928836 0.7337741446654058
23.155454666154377 309.42983538917775 0.7357806177037224
23.16068222110779 310.1960612344977 0.7372354593171078
23.165909776061206 312.893567996334 0.7405112063337224
23.17113733101462 313.711506550595 0.7412983727173033
23.176364885968034 311.1301348693293 0.7370160310380404
23.18159244092145 305.8169428025579 0.731488113006345
23.186819995874863 304.62063587956567 0.7300562897610475
23.192047550828278 307.8911691010425 0.7344307276102084
23.197275105781692 310.4021557908168 0.7375459062267018
23.202502660735107 309.59862241508955 0.736428095342881
23.20773021568852 307.85633085608777 0.7346981784576803
23.212957770641935 307.48568577361516 0.7349533599007814
23.21818532559535 307.07650395047864 0.7340225556614073
23.223412880548764 308.4753694862236 0.7356534361701684
23.22864043550218 310.15946575770926 0.7369824605430922
23.233867990455593 309.59331085134926 0.7368876277688482
23.239095545409008 308.421013877339 0.7344618607526636
23.244323100362422 307.12261419712155 0.733021087938458
23.249550655315836 309.061297394459 0.7355950992577922
23.25477821026925 309.0710371649606 0.7348187565289799
23.260005765222665 308.7890123653166 0.7346005059822882
23.26523332017608 308.8711845279383 0.7338372915337192
23.270460875129494 312.7179106137141 0.7385036287504984
23.27568843008291 315.79552624427816 0.7424505212754327
23.280915985036323 313.1148256362195 0.7388860963021825
23.286143539989737 310.8095048618956 0.7366540347439634
23.291371094943152 315.3126520305507 0.7410027053884156
23.296598649896566 320.6898012495644 0.7473355382517914
23.30182620484998 322.2966315375138 0.7490175224833858
23.307053759803395 319.92873377570413 0.7464037731718021
23.31228131475681 322.5499479230099 0.7493764391377584
23.317508869710224 324.97738663222606 0.7521721244368191
23.32273642466364 325.4202689631781 0.7522699983164198
23.327963979617053 326.84060107970964 0.7544806216489562
23.333191534570467 330.3716306890701 0.7584726252160594
23.33841908952388 333.44598418338535 0.7621772646159155
23.343646644477296 328.0552368972004 0.7549425848357132
23.34887419943071 323.0965700260951 0.7482689665660782
23.354101754384125 325.8433999668187 0.7515089260665775
23.35932930933754 329.59151187016363 0.7557463969956768
23.364556864290954 328.7590826847133 0.756026409296362
23.369784419244368 323.88848500222167 0.7505713337687056
23.375011974197783 323.1631477482646 0.749971056476539
23.380239529151197 325.25312957311337 0.7516872104095298
23.38546708410461 326.83173917757233 0.7533852137231632
23.390694639058026 328.2288444085078 0.7550480557218678
23.39592219401144 327.3214553208887 0.7537622183053555
23.401149748964855 324.7699266964247 0.7504275948793253
23.40637730391827 323.5696070554178 0.7489357833129753
23.411604858871684 324.25117230518595 0.7499190287094605
23.416832413825098 327.1750480779596 0.7531149531465205
23.422059968778512 327.23961843942436 0.7532669778377643
23.427287523731927 329.02594894239195 0.7560108745463952
23.43251507868534 330.7607815146105 0.7585249939003136
23.437742633638756 332.3871815356216 0.7600104458010647
23.44297018859217 332.23334601877036 0.7592717333086426
23.448197743545585 330.72965893669027 0.7574875940271716
23.453425298499 330.0917790220385 0.7572498121101732
23.458652853452413 329.29332465303 0.7568241969880953
23.463880408405828 326.90473161300724 0.7530576827186211
23.469107963359242 325.7731341208535 0.7512852713880399
23.474335518312657 324.4262238690252 0.749033571265613
23.47956307326607 323.79152900466926 0.7484672527404603
23.484790628219486 322.3597473665654 0.7472360199751117
23.4900181831729 322.1949719834426 0.7479714715410682
23.495245738126314 321.1513861156366 0.747241914611626
23.50047329307973 322.4062712285856 0.7482297750704812
23.505700848033143 322.3840512494301 0.7474750299463252
23.510928402986558 320.4435292128109 0.7445601133455279
23.516155957939972 315.11463791473557 0.7383153114231737
23.521383512893387 312.0211961697839 0.7348983407234663
23.5266110678468 311.2881708109615 0.7347589720662275
23.531838622800215 313.0038575291136 0.7366362866875473
23.53706617775363 310.7645855243559 0.7337949680615312
23.542293732707044 309.41641131604615 0.7309041211378101
23.54752128766046 309.2190048902334 0.7307829052201377
23.552748842613873 312.2729081456139 0.7345178340741646
23.557976397567288 316.25014784279807 0.7392833439749816
23.563203952520702 314.0473860214864 0.7365114709400699
23.568431507474116 309.4756844728099 0.7309669511897172
23.57365906242753 309.12306372799065 0.7304324718705419
23.578886617380945 309.53878589274836 0.7299911283385585
23.58411417233436 307.7958749460555 0.7282492347456825
23.589341727287774 306.382490559689 0.7262456020037553
23.59456928224119 306.15547212548836 0.7249440214815693
23.599796837194603 308.6866349951063 0.7274778171077209
23.605024392148017 311.46749410659896 0.7306387318871399
23.610251947101432 314.25084806667087 0.7341682884390266
23.615479502054846 314.5844658576234 0.7334292224896471
23.62070705700826 312.92096316069853 0.7315257404339421
23.625934611961675 310.71525910951004 0.7289798854374345
23.63116216691509 309.6681335196601 0.7280512952668212
23.636389721868504 309.60005010535167 0.7276592601741707
23.64161727682192 310.26689430101635 0.7280068920578512
23.646844831775333 310.61394871355384 0.7278473485406963
23.652072386728747 310.9382822969299 0.7280603388544896
23.65729994168216 312.8934494364726 0.7293320584364248
23.662527496635576 315.6337723358142 0.7324521760172485
23.66775505158899 316.1386338250501 0.7324850284791983
23.672982606542405 316.96846642987873 0.7331385955938742
23.67821016149582 321.21668450858186 0.7376091510602315
23.683437716449234 324.028435959676 0.7401710117241218
23.688665271402648 328.14482896603647 0.7447440029904225
23.693892826356063 331.67519616847835 0.7486307843143085
23.699120381309477 334.6537271520895 0.751647712871672
23.70434793626289 337.92943110661986 0.7545377699182568
23.709575491216306 337.3349027434177 0.7532046920658447
23.71480304616972 337.3192780081047 0.7540764537518698
23.720030601123135 337.3247194217514 0.7535329896345931
23.72525815607655 338.90785339899867 0.7548768470208657
23.730485711029964 335.751567848106 0.7508293164361202
23.735713265983378 332.7795677709333 0.7471216417418529
23.740940820936792 328.71608100167083 0.7423472402115209
23.746168375890207 333.3282509018588 0.7472232955783588
23.75139593084362 337.16134900068545 0.7508337137968827
23.756623485797036 339.52389857538697 0.7525803332753339
23.76185104075045 339.7220560574976 0.7525317816018381
23.767078595703865 343.85550584193055 0.7573702077093522
23.77230615065728 351.59519638420636 0.76567338885077
23.777533705610693 357.33064975889033 0.7710633810152275
23.782761260564108 365.01089915207 0.7790421265345733
23.787988815517522 370.71770890357595 0.7843361604574434
23.793216370470937 374.0899672575829 0.7881239547785587
23.79844392542435 375.9360616198149 0.7893032236623883
23.803671480377766 373.244766003348 0.786467841244611
23.80889903533118 370.40999301175356 0.7834091701455924
23.814126590284594 367.8985300428123 0.7802423533168557
23.81935414523801 366.96212144412254 0.7794347211635979
23.824581700191423 364.03196722043657 0.776321418853498
23.829809255144838 358.9449655324073 0.7711726464214388
23.835036810098252 353.7561942254494 0.7646403980193154
23.840264365051667 350.05182760779985 0.7599399750349473
23.84549192000508 347.29021182021563 0.7571813139934335
23.850719474958495 347.70967224336965 0.7578966177558695
23.85594702991191 345.2686476175956 0.7553237551165799
23.861174584865324 346.991418304956 0.7567308954683767
23.86640213981874 345.46716255295024 0.7542893538652167
23.871629694772153 344.1239896853711 0.7524733320643945
23.876857249725568 341.0852475965584 0.749011547803755
23.882084804678982 340.5712203605736 0.7491476848438569
23.887312359632396 338.3060400833533 0.7469118970912961
23.89253991458581 341.5536117027576 0.7496181234949983
23.897767469539225 338.7975379013108 0.7458031607740745
23.90299502449264 338.77831213427976 0.744813147004984
23.908222579446054 335.0714028237619 0.7409688134903571
23.91345013439947 333.23575860475665 0.739360784285866
23.918677689352883 334.441696528188 0.7403291468504499
23.923905244306297 333.8713921736006 0.7399082357544285
23.929132799259712 339.4245821315037 0.7449381651626281
23.934360354213126 338.59419947825194 0.744090929781524
23.93958790916654 340.2629242409789 0.7458447628945597
23.944815464119955 338.0203424682268 0.7434934518913019
23.95004301907337 339.30717260385336 0.7450788210984058
23.955270574026784 336.50105412507924 0.7412724415891943
23.9604981289802 334.06923532847196 0.7387694357586305
23.965725683933613 336.72415393587306 0.7414176680509744
23.970953238887027 341.2979291053521 0.7465838522020567
23.97618079384044 343.89674883791344 0.7498687405166519
23.981408348793856 344.63863122549003 0.7500594246680965
23.98663590374727 346.3831708700941 0.7520979883043375
23.991863458700685 346.3707319615007 0.7513375117124871
23.9970910136541 346.8804784417085 0.7522383890315303
24.002318568607514 343.1699451851049 0.7483305003002791
24.007546123560928 345.8233717180709 0.7511543090689956
24.012773678514343 348.89116736427405 0.7546116321852047
24.018001233467757 354.0311670974022 0.7594338284826907
24.02322878842117 354.59506998676534 0.7599310445140848
24.028456343374586 355.07681553497196 0.7607824840303227
24.033683898328 359.28317948629126 0.7655909308816892
24.038911453281415 362.41225570611607 0.7697065763978924
24.04413900823483 365.79286297224326 0.7729312656923709
24.049366563188244 364.4995405295862 0.7718879320678813
24.054594118141658 368.54507450169325 0.7760228271866029
24.059821673095072 369.1615533036243 0.776418364757357
24.065049228048487 371.6519612915343 0.7795847790949747
24.0702767830019 374.89568846782976 0.7970024906422608
24.075504337955316 376.8501460425829 0.808998753923368
24.08073189290873 375.4331633275369 0.8144385443787993
24.085959447862145 371.74679494462396 0.8174217576241642
24.09118700281556 367.5651979033075 0.818722887625095
24.096414557768973 361.0281878114839 0.8164662146236589
24.101642112722388 356.8228028285183 0.8155254309929206
24.106869667675802 353.3831958862138 0.8156693842015903
24.112097222629217 347.84217798142924 0.8135593498846101
24.11732477758263 343.1642437511677 0.8119217727618316
24.122552332536046 335.3159764209793 0.8059184892826804
24.12777988748946 333.1729423866453 0.8068479088880719
24.133007442442874 331.68992339187787 0.8089697112878999
24.13823499739629 333.6742017034987 0.8147360914764209
24.143462552349703 334.5000683291705 0.8189090069073918
24.148690107303118 331.83260467835623 0.8187051913609635
24.153917662256532 328.3080735915274 0.817103486259109
24.159145217209947 324.38003587913397 0.8148984165229072
24.16437277216336 326.70941370949305 0.8207119296793403
24.169600327116775 327.1359096077288 0.8252141462167965
24.17482788207019 326.3038845607648 0.8276034718844478
24.180055437023604 327.17085312650676 0.8313541458137637
24.18528299197702 326.42453916522794 0.8318522660978522
24.190510546930433 327.3301130790134 0.8359786965092597
24.195738101883848 322.17061791528215 0.8323891458795132
24.200965656837262 318.5050915137604 0.8307716858483364
24.206193211790676 316.05323693214524 0.8303583498830291
24.21142076674409 315.2280355732102 0.8313692503665169
24.216648321697505 316.9771368558083 0.8363479295437457
24.22187587665092 317.9449606280714 0.8407723299383923
24.227103431604334 318.7253199845719 0.8454457647226664
24.23233098655775 316.1199611110299 0.8445688349638794
24.237558541511163 313.2570507675337 0.8436568713725064
24.242786096464577 311.6692329113531 0.8421859245024097
24.248013651417992 312.2444603324791 0.8460221733131603
24.253241206371406 314.1607106310954 0.8510939439496241
24.25846876132482 313.98943028860674 0.8547243492191988
24.263696316278235 315.1201249383988 0.85768728279084
24.26892387123165 313.84933387615325 0.857762977347447
24.274151426185064 315.63947405770807 0.860842854146111
24.27937898113848 314.94336188701857 0.8618104644375542
24.284606536091893 316.0496101519663 0.8652400636424677
24.289834091045307 316.16767343015 0.8678747653589938
24.29506164599872 315.8792070285132 0.8700356342169372
24.300289200952136 315.3147025650994 0.8707006195352739
24.30551675590555 313.5522008666085 0.8709355497277246
24.310744310858965 317.0904151527738 0.8790409684150883
24.31597186581238 320.90553219974544 0.8886535599802213
24.321199420765794 321.9279805257355 0.8922905391729652
24.326426975719208 323.3392847566211 0.8962042412793991
24.331654530672623 324.8777413556332 0.8995108829248277
24.336882085626037 327.94189790455493 0.903853439933429
24.34210964057945 330.93334021679425 0.9082263210210537
24.347337195532866 328.95938956668016 0.906984012963835
24.35256475048628 328.70863117310057 0.9098265456749405
24.357792305439695 326.64903834073044 0.9091712197409191
24.36301986039311 327.8717995912297 0.9134047355208681
24.368247415346524 331.95146190432143 0.921349941241605
24.373474970299938 333.79365531489566 0.9266896365544991
24.378702525253352 333.84210413202015 0.9293713006669376
24.383930080206767 334.6177152344092 0.9330285376180388
24.38915763516018 334.708205685181 0.9361669986451483
24.394385190113596 333.5354500195032 0.9365961838644623
24.39961274506701 329.85672147006335 0.9341471884765364
24.404840300020425 326.2819040738442 0.9303652770201675
24.41006785497384 326.43485349046495 0.9323074369728986
24.415295409927253 322.312624744882 0.9283960055759246
24.420522964880668 319.34068330765854 0.9274529381296497
24.425750519834082 320.01244682995224 0.9305288674666119
24.430978074787497 324.5291133121361 0.9390916728408043
24.43620562974091 330.0779787919331 0.9481487952398931
24.441433184694326 330.50356031647823 0.9512300219347829
24.44666073964774 329.4010516338072 0.952595856917221
24.451888294601154 327.4558101350667 0.9518487863381541
24.45711584955457 328.42079424907314 0.954844081950973
24.462343404507983 330.2293828673521 0.9595509901126499
24.467570959461398 330.70677008944574 0.963922159557119
24.472798514414812 331.44512387521326 0.9672399829157011
24.478026069368227 332.7207019827806 0.9716654467445742
24.48325362432164 332.24395923418365 0.9724631562156918
24.488481179275055 330.46677886264655 0.9735979522511174
24.49370873422847 331.1416460694431 0.9765636906045182
24.498936289181884 334.96339604633886 0.9843784531028924
24.5041638441353 334.83078628070854 0.9862150837632429
24.509391399088713 334.2712468551871 0.9886596620647523
24.514618954042128 331.1992337887075 0.9872915050926588
24.519846508995542 330.84905738560076 0.988954507911971
24.525074063948956 329.7516436224544 0.9891759376559265
24.53030161890237 329.9470191865096 0.9914729203683383
24.535529173855785 328.3642925841247 0.9933253373603331
24.5407567288092 326.26352498250105 0.992095432269321
24.545984283762614 323.02599639834864 0.9900399849413852
24.55121183871603 323.78040669510733 0.9929610005117678
24.556439393669443 324.4571112230869 0.9957372872479757
24.561666948622857 326.4624306921623 1.000992652270556
24.566894503576272 324.3225297362435 0.9992261275928551
24.572122058529686 322.025377335544 0.9986211707587235
24.5773496134831 317.5497734994764 0.9935012285657264
24.582577168436515 316.3048882151767 0.9937623520209781
24.58780472338993 319.4028847026008 1.0004962804910247
24.593032278343344 322.5899495871178 1.0099070015328633
24.59825983329676 324.89786591009226 1.0164427492087649
24.603487388250173 321.56312819691533 1.015568014260314
24.608714943203587 319.0849568156922 1.0131804501187807
24.613942498157 319.9152933035264 1.0163978628760226
24.619170053110416 320.58721645243406 1.0193680012580848
24.62439760806383 317.71594617420584 1.0178998662888805
24.629625163017245 313.67866980590463 1.0148826153361894
24.63485271797066 313.1823720266739 1.0162640521116295
24.640080272924074 313.8939136299048 1.0191055914740927
24.645307827877488 316.9448624249202 1.0263053570986407
24.650535382830903 311.79979955762406 1.0208915072544664
24.655762937784317 308.6484395516003 1.0178515608743794
24.66099049273773 309.25674339138186 1.0214807667922006
24.666218047691146 312.25089141682827 1.0293680197077988
24.67144560264456 316.6027413912876 1.041863330095228
24.676673157597975 314.74581351629445 1.0407153012501964
24.68190071255139 312.9899061075797 1.0391939674481492
24.687128267504804 310.4877371153202 1.035415082750398
24.692355822458218 313.3676934109488 1.0428049179816212
24.697583377411632 315.9176656661331 1.0517942893046852
24.702810932365047 318.1341883122483 1.0582650393478337
24.70803848731846 315.438036442671 1.0562584970661892
24.713266042271876 311.3948942376875 1.0499568374484418
24.71849359722529 315.8568915054232 1.0602610736042872
24.723721152178705 313.6371503272241 1.0622181029804034
24.72894870713212 313.4008074072252 1.0655934462944503
24.734176262085533 303.8160557831626 1.0513881277728305
24.739403817038948 305.5147679675845 1.054996170007035
24.744631371992362 306.1233400697761 1.0593968895562023
24.749858926945777 312.3216738645088 1.0738967811381477
24.75508648189919 315.1168293041226 1.0843556336107476
24.760314036852606 315.02637426553946 1.0855434250935851
24.76554159180602 313.030816184819 1.0825828151192785
24.770769146759434 309.3453107183531 1.0768067754869954
24.77599670171285 306.3905366813621 1.075233268949434
24.781224256666263 302.1513683028994 1.0709433640322907
24.786451811619678 300.26688604137195 1.0695136937009813
24.791679366573092 298.04274973525065 1.0682220298489125
24.796906921526507 302.30306871367264 1.0807529806697656
24.80213447647992 305.4251185471023 1.091310229718751
24.807362031433335 310.03441067451 1.101019802900942
24.81258958638675 313.0392552877269 1.1075093504349152
24.817817141340164 314.2161025240766 1.109912836116991
24.82304469629358 312.9151949170675 1.1118413013300479
24.828272251246993 311.44137566464656 1.1117012155763508
24.833499806200408 311.26659258762874 1.1147039995537522
24.838727361153822 315.10841364845123 1.123993939076323
24.843954916107236 318.1382855103636 1.1337614351517649
24.84918247106065 323.6475787403239 1.1479102229212146
24.854410026014065 327.2147856617141 1.155532218404755
24.85963758096748 329.43448351098357 1.1612335007339503
24.864865135920894 328.89352209081676 1.1606967448214867
24.87009269087431 326.29495704836324 1.1590889051279567
24.875320245827723 328.2067045791273 1.1653333329730526
24.880547800781137 332.32901285038787 1.176861582075789
24.885775355734552 335.75059295819705 1.1867274760448805
24.891002910687966 337.14686867775515 1.1925229969079665
24.89623046564138 338.885755176634 1.197952881563539
24.901458020594795 340.07990610992636 1.202917876387768
24.90668557554821 338.82201173511186 1.2042259852593908
24.911913130501624 336.7459320811087 1.2042091894323828
24.91714068545504 337.1528026210285 1.2107820646604204
24.922368240408453 331.36895684308513 1.2042189040128357
24.927595795361867 329.18850083483994 1.2054781975196527
24.93282335031528 328.7340589613052 1.207684331858742
24.938050905268696 333.3334375027302 1.219371559716711
24.94327846022211 335.1222644871915 1.2249937889145708
24.948506015175525 330.23218102652305 1.217339426642859
24.95373357012894 327.42966696951606 1.2151058384612443
24.958961125082354 323.38456956136383 1.2105057457723079
24.964188680035768 322.0870183996131 1.2138885533439467
24.969416234989183 319.7058902562381 1.213640188957915
24.974643789942597 318.7586854955326 1.215204252071593
24.97987134489601 317.6827887765526 1.214666484544934
24.985098899849426 318.7085260535122 1.2188839772377607
24.99032645480284 320.1792689420124 1.2267222764227295
24.995554009756255 327.1942266939184 1.2453736846582197
25.00078156470967 328.94905264267356 1.25372413265221
25.006009119663084 328.9768909174909 1.2560618507686023
25.011236674616498 326.60363102256656 1.2540192422117138
25.016464229569912 325.7211289144787 1.2566257423583107
25.021691784523327 326.0707905467072 1.2623575071844626
25.02691933947674 330.0188898790608 1.272451396946801
25.032146894430156 330.41021702181195 1.2753876861742313
25.03737444938357 330.3940394233766 1.2775686697899833
25.042602004336985 326.5181702656195 1.2740463006927296
25.0478295592904 328.6643021854719 1.2823080233573871
25.053057114243813 330.4053951941853 1.289212389775674
25.058284669197228 332.1577956492328 1.2963114465044627
25.063512224150642 333.4758801080753 1.3014521494167863
25.068739779104057 337.5046526976779 1.3141509706895527
25.07396733405747 340.5933709351635 1.3250715826746553
25.079194889010886 339.5289059180501 1.3278145484673427
25.0844224439643 337.02159570576885 1.3284165155930658
25.089649998917714 338.5071930407883 1.3352343383742515
25.09487755387113 339.27217218244186 1.3403708293250776
25.100105108824543 339.9716995454557 1.3437268724706013
25.105332663777958 338.92083210880196 1.3468624377303624
25.110560218731372 339.9211481249274 1.35203021845117
25.115787773684787 343.8153652266668 1.3679595173229844
25.1210153286382 342.60120740378284 1.3686167443358401
25.126242883591615 345.4153215341528 1.3787840733204328
25.13147043854503 345.22936613022955 1.3802549392467338
25.136697993498444 343.5024934056972 1.3801125084172614
25.14192554845186 344.7732814973317 1.3869960573779871
25.147153103405273 345.3704167081767 1.3927063234494734
25.152380658358688 348.96888978061776 1.4045188818822594
25.157608213312102 351.3408453727742 1.4145472910746242
25.162835768265516 349.2262017022616 1.4159721421189067
25.16806332321893 350.5762684804263 1.4222698850570328
25.173290878172345 351.5404015854403 1.4297176116093184
25.17851843312576 351.0079164937227 1.4319854389417503
25.183745988079174 348.25639358756393 1.4309836432481855
25.18897354303259 346.2694747019407 1.431745121802752
25.194201097986003 346.3378491468757 1.4380836454641936
25.199428652939417 349.9376544587943 1.4507371007447603
25.204656207892832 348.5536475752435 1.454323375499969
25.209883762846246 348.00378083579506 1.4580071723409638
25.21511131779966 345.11268113869767 1.4567202409363653
25.220338872753075 346.2076733830506 1.4651964370836255
25.22556642770649 348.53044605172704 1.4746914056511866
25.230793982659904 352.56944519314663 1.4885426059805518
25.23602153761332 354.49356755409866 1.4950795592698078
25.241249092566733 353.2334950447057 1.4981509913519138
25.246476647520147 347.96139389813624 1.4907607204569675
25.25170420247356 345.73285191132703 1.4916427789213864
25.256931757426976 345.36116748685595 1.496529495298385
25.26215931238039 343.21908052219175 1.4994973548938597
25.267386867333805 340.92473416366437 1.4994485598154415
25.27261442228722 340.4486141731525 1.5053002449162947
25.277841977240634 348.93421405448953 1.5295209132100964
25.283069532194048 353.3844969589226 1.5449149035940741
25.288297087147463 355.5128815610517 1.5533297441958085
25.293524642100877 353.54272258224637 1.553432502572842
25.29875219705429 346.9455973771987 1.5459252271667199
25.303979752007706 337.67798954765544 1.5321462595925532
25.30920730696112 331.30369718353734 1.5259502886467928
25.314434861914535 327.08789075416325 1.523285971583431
25.31966241686795 326.4205639994067 1.5278811730204818
25.324889971821364 322.91645157792794 1.5243766578201587
25.330117526774778 330.8034002569555 1.546496131323167
25.335345081728192 334.8966121427329 1.5624293100542084
25.340572636681607 336.2967908402446 1.570430255546128
25.34580019163502 337.1354271007872 1.5795733674177594
25.351027746588436 335.5173675908807 1.5816213688996226
25.35625530154185 343.32814163041934 1.6102509778588487
25.361482856495265 343.82245505345605 1.6177122358498843
25.36671041144868 344.853360109485 1.6260042732465505
25.371937966402093 344.41740915005096 1.6325186903584497
25.377165521355508 340.2658249781492 1.6292919520676588
25.382393076308922 337.7406777390859 1.631602772579104
25.387620631262337 337.58353248082074 1.6386036823661017
25.39284818621575 333.75078123048263 1.6381220311190487
25.398075741169166 335.58551247334896 1.647704800495762
25.40330329612258 334.2073611781735 1.6475011151167125
25.408530851075994 337.00713360507405 1.6597290401614428
25.41375840602941 336.47181337211026 1.6682348522563097
25.418985960982823 330.25637807920725 1.6581356244616334
25.424213515936238 326.83303024833486 1.656079189377708
25.429441070889652 323.3074033435448 1.6517615263579357
25.434668625843067 329.14471324412693 1.6783680710845832
25.43989618079648 331.75561299780065 1.693910917396468
25.445123735749895 337.7002736777916 1.7204578985191263
25.45035129070331 339.25255164424766 1.7301349309213652
25.455578845656724 338.7816045920118 1.7364641459332046
25.46080640061014 339.05910089742446 1.7455023854200777
25.466033955563553 343.20921043663503 1.762245044640516
25.471261510516968 339.53295154870483 1.7609615437234734
25.476489065470382 339.41037502098203 1.7644254122981293
25.481716620423796 331.00327198185704 1.75315282699962
25.48694417537721 338.8932850281605 1.7801949361953944
25.492171730330625 338.9246078073267 1.7909362655888164
25.49739928528404 340.45651175662033 1.8022023722775857
25.502626840237454 343.078727556291 1.8192630492125035
25.50785439519087 348.3967814436373 1.8426116903490843
25.513081950144283 357.88680190166383 1.8792168272924814
25.518309505097697 363.57716200894714 1.9063962845633822
25.523537060051112 367.982329541258 1.9284047945586393
25.528764615004526 370.2096943515533 1.9440223169048516
25.53399216995794 374.57354222772534 1.9616162138576512
25.539219724911355 379.90086796220055 1.9871674514829332
25.54444727986477 382.2272703407741 2.0008900768037696
25.549674834818184 382.4056275649389 2.015133345676882
25.5549023897716 377.01911495579975 2.0097007802983167
25.560129944725013 372.94388803202304 2.0147117758735513
25.565357499678427 366.28147454836846 2.007144326537813
25.57058505463184 359.3392996798082 2.0001975106460033
25.575812609585256 356.27771423841716 1.9998036257671088
25.58104016453867 356.44820402745177 2.0107195498906876
25.586267719492085 360.9294513866666 2.0365114773053024
25.5914952744455 361.6617943321969 2.048327073410499
25.596722829398914 355.1774544737784 2.0450343711523464
25.601950384352328 350.36762656371604 2.0407509168432574
25.607177939305743 350.1459851245705 2.0563028573428688
25.612405494259157 352.2736782253712 2.0749998460329033
25.61763304921257 352.3987007423228 2.0919539897575605
25.622860604165986 358.6194817855765 2.1232915036290043
25.6280881591194 364.0606374485826 2.1541631543651887
25.633315714072815 360.8148422179246 2.1622693135886273
25.63854326902623 344.7175892767438 2.129886052958554
25.643770823979644 335.55945417172535 2.1132034689492682
25.648998378933058 336.90002048832724 2.1253008395118056
25.654225933886472 340.96139626433796 2.1518579603894517
25.659453488839887 339.93821845981415 2.1633110979628056
25.6646810437933 338.4139917025144 2.1798439645944305
25.669908598746716 337.1080065926252 2.191993641551552
25.67513615370013 327.0444687386768 2.1771901028166276
25.680363708653545 318.0983972729895 2.1584668696773037
25.68559126360696 316.9852273345278 2.167172802121231
25.690818818560373 322.5300310394431 2.1978278859688736
25.696046373513788 324.99385431140695 2.223276370411848
25.701273928467202 329.9416498501684 2.2584169021168976
25.706501483420617 334.1213834576217 2.29847023112645
25.71172903837403 337.33713616908284 2.331792951689331
25.716956593327446 332.5364153830202 2.330968235380695
25.72218414828086 337.6874531848199 2.3632870985696632
25.727411703234274 347.80413545135855 2.4109578343336953
25.73263925818769 352.0161577721895 2.4508084961282353
25.737866813141103 336.31664156974847 2.4114478989265966
25.743094368094518 333.738323862188 2.4271179951170208
25.748321923047932 328.67726008910864 2.4322665221576187
25.753549478001347 340.63400130744833 2.5018882918706926
25.75877703295476 340.6627279125609 2.524457638260302
25.764004587908175 342.98021507199365 2.559240520250951
25.76923214286159 336.52542797711044 2.5594998977794803
25.774459697815004 328.33342578397895 2.5488508665631513
25.77968725276842 329.76448638329776 2.5838371678511165
25.784914807721833 340.40018077403244 2.65554718741535
25.790142362675248 361.8899069141486 2.7823009025082537
25.795369917628662 368.98218003124543 2.827786315591385
25.800597472582076 374.4309441755617 2.8741519748177637
25.80582502753549 357.03624853371383 2.8187046862924214
25.811052582488905 352.5172592407852 2.8361326935377678
25.81628013744232 350.5489670157919 2.876845393063594
25.821507692395734 343.2998396064899 2.8846755516678058
25.82673524734915 343.02916841034556 2.9199512164265693
25.831962802302563 335.877966998914 2.904874364691601
25.837190357255977 346.5497834912049 2.986328447989907
25.84241791220939 343.65905887029936 3.0052772101051035
25.847645467162806 353.3447476762398 3.094407783886116
25.85287302211622 347.370004426672 3.107288148124882
25.858100577069635 362.3337794781093 3.2364831871861552
25.86332813202305 354.41785548005566 3.2515232188948024
25.868555686976464 357.875631052965 3.3200337642366105
25.87378324192988 355.69907097092624 3.34661287233894
25.879010796883293 352.4290957353892 3.382094190721002
25.884238351836707 363.86501491957495 3.4916406302703917
25.88946590679012 356.3511489963387 3.5085500404482373
25.894693461743536 377.645415360317 3.662676980393365
25.89992101669695 377.06276399548955 3.71612669032611
25.905148571650365 378.4384780563276 3.800914564884068
25.91037612660378 355.8825891428178 3.745169940064277
25.915603681557194 331.7028300766884 3.6968256623778957
25.920831236510608 322.40121191478505 3.7084276482688057
25.926058791464023 329.8688688857092 3.8417758496434646
25.931286346417437 344.40372681520284 4.000818094799241
25.93651390137085 352.17010629965495 4.1568717165838285
25.941741456324266 356.0834938903305 4.303172945997432
25.94696901127768 359.53016008153133 4.4392879953532685
25.952196566231095 363.35186065181904 4.588650278824397
25.95742412118451 357.98052323726876 4.631912598324313
25.962651676137924 354.7699005061196 4.720976750103812
25.967879231091338 352.35010994581535 4.78242507981102
25.973106786044752 357.455954711844 4.895308275261297
25.978334340998167 359.4543939211434 4.985437361974589
25.98356189595158 353.31397746068257 5.037272581236577
25.988789450904996 350.2567947253048 5.0868838056800705
25.99401700585841 336.4447968103392 5.0980793825314175
25.999244560811825 333.7907288093179 5.14483225219456
26.00447211576524 336.812982919099 5.305229663898538
26.009699670718653 337.22042520589275 5.383278720751834
26.014927225672068 357.66230753422894 5.691813138804632
26.020154780625482 371.4847027087212 5.903169703275486
26.025382335578897 365.33263394555024 6.008975421172964
26.03060989053231 353.05853694637767 6.037583449715279
26.035837445485726 345.5899286629021 6.13000177262341
26.04106500043914 366.8508058335789 6.489173442695136
26.046292555392554 361.51235924772965 6.608826654777168
26.05152011034597 344.0524012792721 6.66739272416797
26.056747665299383 305.94487047231473 6.4480526660469
26.061975220252798 323.00168556577455 6.908127421645291
26.067202775206212 336.9104231468196 7.232305600740643
26.072430330159627 344.109955549315 7.703558966376775
26.07765788511304 353.7645071387607 8.040201061835697
26.082885440066455 351.8988301202555 8.489726055457444
26.08811299501987 357.3938347488946 8.90745482144075
26.093340549973284 329.0834843219727 9.106935226021301
26.0985681049267 313.57160016744206 9.41480015898267
26.103795659880113 290.72050187990436 9.755621725693961
26.109023214833528 291.57354521828063 10.647108277965215
26.114250769786942 257.1250990591218 10.954640226793297
26.119478324740356 261.400136916508 12.751067780941625
26.12470587969377 286.13166038961594 15.241179535577196
26.129933434647185 292.7996945440903 21.313079677106387
26.1351609896006 216.42236621427193 25.920560137288405
