# Supplementary material for: Unraveling metal effects on CO2 uptake in pyrene-based metal-organic frameworks
Source: Nat Commun. 2025 Feb 11;16:1516. doi: 10.1038/s41467-025-56296-w (PMC11814143; doi:10.1038/s41467-025-56296-w)
Supplement: Supplementary file 3 — Source Data [file 41467_2025_56296_MOESM3_ESM.zip › SourceCode/SuppInf/FigureS5_Ga-TBAPy_InSitu_VariableT_PXRD/Data/GaTBAPy_0022p.dat]

0.002613777476707968 29.384300212901014 5.982919960101821
0.007841332430123905 23.60479760972901 4.740668857755183
0.01306888738353984 22.451372671503297 4.129120901260769
0.018296442336955775 18.589567033285505 2.9461782492216972
0.02352399729037171 18.539621412294117 2.668483660562334
0.028751552243787646 23.39145493661993 2.9658386506157215
0.03397910719720358 25.759566593315483 2.9127482132453113
0.03920666215061952 24.61503202327481 2.798850718541653
0.04443421710403546 23.24350469920122 2.457209198918539
0.0496617720574514 19.721363708630086 1.9855025283646095
0.054889327010867336 18.342991348967402 1.88562283330696
0.060116881964283275 17.830455873712744 1.8004094151393162
0.06534443691769921 17.805200392184975 1.8116778756676868
0.07057199187111515 18.54583555222313 1.7408660693880165
0.07579954682453109 20.25721826417735 1.7626336011365424
0.08102710177794703 22.03637399096511 1.7905173769615905
0.08625465673136297 20.105240635855807 1.6248741260019115
0.09148221168477891 19.73898302017441 1.5324057049053745
0.09670976663819485 20.43716816781238 1.4842077738687234
0.10193732159161079 21.25923388631678 1.5267291034549046
0.10716487654502672 22.511646609109814 1.6750696664430185
0.11239243149844266 21.996292379068276 1.6884172631675858
0.1176199864518586 17.663783913159996 1.4351995403483797
0.12284754140527454 18.227453918600382 1.3013929226277061
0.12807509635869047 19.842863849723766 1.2505588228679763
0.1333026513121064 20.304674181726167 1.2251021064358374
0.13853020626552232 20.894183179076926 1.2170332814264178
0.14375776121893824 20.764934396558175 1.2394356850019992
0.14898531617235417 20.247595602754345 1.2535197627724939
0.1542128711257701 21.149227197652753 1.3085436200696208
0.15944042607918602 23.32244766700049 1.325154551723304
0.16466798103260194 21.317633237730256 1.2368076432938002
0.16989553598601786 20.069971469143585 1.1291776308863914
0.1751230909394338 17.761476361291436 1.0354413759646643
0.18035064589284971 16.7671772224812 0.9780547199512498
0.18557820084626564 18.55982482985943 1.025535882743783
0.19080575579968156 17.79036597193383 0.9970233261005587
0.1960333107530975 17.681820415736595 0.9783165294728977
0.20126086570651341 18.51595595805763 1.0078446531215903
0.20648842065992934 18.556292336779002 0.9659879344855706
0.21171597561334526 19.73232768077609 0.9922741189541066
0.2169435305667612 19.83838026383996 0.9881123552024763
0.22217108552017711 18.616155527513502 0.9369429705342188
0.22739864047359304 16.413394277453587 0.8973354410919034
0.23262619542700896 14.818845359114492 0.8427918018467343
0.2378537503804249 14.930685249476596 0.8522075525879846
0.2430813053338408 16.314959780031394 0.8739894647045228
0.24830886028725674 19.676483140971875 0.9404922301314773
0.25353641524067266 21.33405087092443 0.9755569001582063
0.2587639701940886 20.610108657503147 0.9552772287534999
0.2639915251475045 18.642067352009718 0.9117278793451598
0.26921908010092044 16.316463174895077 0.85539001847012
0.27444663505433636 15.472009040626336 0.8233121554525039
0.2796741900077523 15.721544454450694 0.809616838234376
0.2849017449611682 15.771796998825852 0.8009410663521584
0.29012929991458414 15.768703558861093 0.7695525661446219
0.29535685486800006 15.347426911948373 0.7488472952671662
0.300584409821416 16.157491094401184 0.7334994118262331
0.3058119647748319 16.665412351909154 0.7469121202198875
0.31103951972824784 17.635319287275642 0.7716546599087852
0.31626707468166376 18.393087754902865 0.7983977827306464
0.3214946296350797 18.955650457481685 0.819419326537633
0.3267221845884956 18.67087032728172 0.8261106192660648
0.33194973954191154 18.08894400975905 0.8451066788946978
0.33717729449532746 18.768131077949704 0.8429712519967529
0.3424048494487434 19.11601677091134 0.857251179678446
0.3476324044021593 19.62105861959191 0.8621375639506484
0.35285995935557524 20.526629388257046 0.8508669708147242
0.35808751430899116 19.939056951264575 0.8316490710836579
0.3633150692624071 19.5188196338293 0.825611574860903
0.368542624215823 18.417879068275266 0.8113929735656483
0.37377017916923894 18.062526192130306 0.8193680282651525
0.37899773412265486 18.457104186078535 0.806543485225533
0.3842252890760708 17.810645887551818 0.8033938344335304
0.3894528440294867 17.1972086565191 0.7698378116314669
0.39468039898290264 16.81419241617876 0.7542631362615071
0.39990795393631856 17.19726629393131 0.7490472812557456
0.4051355088897345 17.0028535135244 0.7342065963834293
0.4103630638431504 16.69056662084269 0.7371360817039311
0.41559061879656634 17.377135779593516 0.7715673541967281
0.42081817374998226 17.791164445059884 0.8122126084377935
0.4260457287033982 19.138730738582474 0.8575205291009939
0.4312732836568141 19.864573972112407 0.8429665557900272
0.43650083861023004 19.37141162400752 0.8105085940151711
0.44172839356364596 19.569934436243614 0.7968694418911715
0.4469559485170619 19.11763725760685 0.7879845951880665
0.4521835034704778 18.391335801817828 0.7841844186380008
0.45741105842389373 18.86031872485901 0.8126438536142238
0.46263861337730966 18.570612844668958 0.8056882479942371
0.4678661683307256 18.940103553396426 0.7902525785323558
0.4730937232841415 19.669906155812146 0.7805349961126544
0.47832127823755743 19.57220407814502 0.7556371932616215
0.48354883319097336 21.07932546635778 0.7831542858860083
0.4887763881443893 20.64750727170941 0.7795848937011762
0.4940039430978052 19.261511345464527 0.7579200004059004
0.49923149805122113 18.8323593663085 0.7457891904277266
0.5044590530046371 17.342700915379048 0.7161020465009882
0.5096866079580531 18.05324064566452 0.7286686152778794
0.5149141629114691 18.597092313499157 0.7630718314782475
0.5201417178648851 19.269969211360728 0.7953882515947563
0.525369272818301 19.53552673119701 0.785509350375594
0.530596827771717 19.114481663111935 0.7629617079623009
0.535824382725133 18.810291772313345 0.7440867132991541
0.541051937678549 18.650629761306796 0.719878339922138
0.546279492631965 18.26611997347099 0.7088901141560987
0.5515070475853809 18.175597819836785 0.7200038346854187
0.5567346025387969 19.242127999738226 0.7267460825349995
0.5619621574922129 19.201435347056826 0.7323562267734914
0.5671897124456289 19.935596736922008 0.7556907629941901
0.5724172673990449 20.51033931287072 0.768560404686985
0.5776448223524608 20.582527496551652 0.7744318463566426
0.5828723773058768 20.694096391395707 0.7659592647584702
0.5880999322592928 19.681132562089847 0.7380687106234831
0.5933274872127088 18.13670089733157 0.7112537171510146
0.5985550421661248 17.705809123701304 0.7127702563649705
0.6037825971195407 18.12481703010065 0.7172241189325581
0.6090101520729567 18.26314709497794 0.7149622980358644
0.6142377070263727 18.27441702299441 0.6873239391438433
0.6194652619797887 18.206730837123132 0.6811404801865111
0.6246928169332047 17.587216151346723 0.6814196767900019
0.6299203718866206 18.551927883463122 0.7166625662214788
0.6351479268400366 18.80595256260924 0.7423938732886927
0.6403754817934526 19.921254036536155 0.7468229506958917
0.6456030367468686 20.086467629405977 0.7334639240019718
0.6508305917002846 20.720299814300326 0.7179408660232033
0.6560581466537005 20.12022095994359 0.6935546143205242
0.6612857016071165 20.785176557030034 0.7040612455796816
0.6665132565605325 20.308762031713123 0.6826109918398097
0.6717408115139485 19.70419950215666 0.6823154704571467
0.6769683664673645 20.667679020017093 0.7022239984129854
0.6821959214207804 20.72898901771167 0.7107670199673409
0.6874234763741964 21.949243404549822 0.7405836057484572
0.6926510313276124 22.363657562590387 0.7278931475599406
0.6978785862810284 21.379627474045098 0.6906941983864427
0.7031061412344444 21.927193321570165 0.6854314445397477
0.7083336961878604 22.221569714530126 0.6879639298921753
0.7135612511412763 22.192200223843134 0.6956453263468266
0.7187888060946923 23.464768882945787 0.7337552562898724
0.7240163610481083 23.575051821220594 0.7390843016193342
0.7292439160015243 23.493976896578868 0.7417952317135413
0.7344714709549403 23.664661751386067 0.7269220454146711
0.7396990259083562 23.4913203842427 0.7122215441685993
0.7449265808617722 23.845800704174934 0.7208096032010978
0.7501541358151882 24.76386984006806 0.7479320781845155
0.7553816907686042 25.457841530161858 0.7656227434942519
0.7606092457220202 25.00610099820102 0.7531652184803576
0.7658368006754361 25.273779688057427 0.7519941407369447
0.7710643556288521 26.81086218460105 0.7520815875260726
0.7762919105822681 27.761957283248254 0.7713391803238265
0.7815194655356841 29.804551202684404 0.817344539063427
0.7867470204891001 31.356894330879186 0.844159574116323
0.791974575442516 31.61623634951025 0.8535837412918265
0.797202130395932 31.020751059338398 0.8241628279768753
0.802429685349348 32.824806799239084 0.8433752480302427
0.807657240302764 33.36483121320545 0.8391133069745477
0.81288479525618 35.95481473411015 0.8867587038450393
0.8181123502095959 39.16162018516219 0.9366030938055618
0.8233399051630119 42.730761783496746 1.0193624329765538
0.8285674601164279 45.33294350186974 1.0764133878665665
0.8337950150698439 48.35103848947066 1.116191532966753
0.8390225700232599 52.73556606531867 1.1559814672452737
0.8442501249766758 52.29327268808024 1.1379183080465418
0.8494776799300918 55.525856618742715 1.1851883078144123
0.8547052348835078 59.629840114753755 1.2297392209511682
0.8599327898369238 61.882198167793256 1.2343342740175225
0.8651603447903398 68.83916815828674 1.2917903176899856
0.8703878997437557 73.37696068087516 1.329838867114093
0.8756154546971717 76.8939696652064 1.359517999783513
0.8808430096505877 75.8795113180065 1.3470092327675212
0.8860705646040037 77.09433456604152 1.3417424311995627
0.8912981195574197 78.73666965609489 1.3648580564266675
0.8965256745108356 80.21377514610765 1.385947773539493
0.9017532294642516 82.29708458405014 1.4192082587486965
0.9069807844176676 81.8472735472672 1.4154357937927877
0.9122083393710836 82.21773110791904 1.4391383654113399
0.9174358943244996 82.08901102371988 1.4215500595830954
0.9226634492779155 85.52925686597482 1.444877715014122
0.9278910042313315 86.45473402359718 1.428241390479617
0.9331185591847475 87.14048127705762 1.4195168778732736
0.9383461141381635 87.41828901473933 1.4277521170590264
0.9435736690915795 90.35869432694962 1.4705410647310342
0.9488012240449955 90.47847211286397 1.467337499306623
0.9540287789984114 94.15360105628906 1.4777018998800484
0.9592563339518274 100.48183785792823 1.5213481421184123
0.9644838889052434 102.47791183788149 1.524955990597232
0.9697114438586594 107.30046991731837 1.5515157085736004
0.9749389988120754 108.61722944751392 1.5320745783090342
0.9801665537654913 110.13249973694096 1.5470072010436073
0.9853941087189073 114.686310805553 1.5861234184201805
0.9906216636723233 118.59917769333357 1.6105839889808162
0.9958492186257393 119.62430971053837 1.6249608747031712
1.0010767735791553 118.23152147899039 1.6066719242261465
1.0063043285325712 113.24118092537758 1.5475847235048685
1.0115318834859872 110.34858661431781 1.522981371363288
1.0167594384394032 114.87680398078388 1.5558058363524108
1.0219869933928192 118.00361927852349 1.5780784187654593
1.0272145483462352 118.60613637020984 1.5846019590927902
1.0324421032996511 123.3454989226159 1.607948648345716
1.0376696582530671 124.78603139434158 1.6016592733032284
1.042897213206483 126.43718212657352 1.6106304127397433
1.048124768159899 129.6343730373326 1.6171734059161664
1.053352323113315 131.12556936610903 1.6344164910828423
1.058579878066731 132.1634051351626 1.6385778818429264
1.063807433020147 130.70785661462048 1.6259572694711582
1.069034987973563 132.15372449585925 1.620087772496516
1.074262542926979 126.89956575497807 1.5659647135952994
1.079490097880395 124.54013747582391 1.5327542172920636
1.084717652833811 123.83202761355798 1.5408268810637216
1.089945207787227 126.1458551725903 1.5826058804313736
1.095172762740643 133.19428581598058 1.6439646881452852
1.1004003176940589 138.40202616116412 1.6820485659835975
1.1056278726474749 139.81011196345452 1.6688983212130586
1.1108554276008908 139.6640107504686 1.6582646733629418
1.1160829825543068 138.01063716895587 1.651743821205595
1.1213105375077228 140.5228706280682 1.6634667051431682
1.1265380924611388 140.017985612804 1.6518121977799256
1.1317656474145548 140.7433787207859 1.6528188588578274
1.1369932023679707 145.73305897280767 1.6897307347319606
1.1422207573213867 148.02039703196203 1.71459095982596
1.1474483122748027 154.05247538832083 1.7614446339875063
1.1526758672282187 153.48898220355787 1.7344244562614624
1.1579034221816347 156.61202681332725 1.7540112086709945
1.1631309771350506 154.66484647728274 1.7348544014234644
1.1683585320884666 153.47767488744557 1.7101844798150059
1.1735860870418826 153.82664288765582 1.7301778682344051
1.1788136419952986 150.104330946931 1.7029140770129423
1.1840411969487146 152.54630852248226 1.7009139167641223
1.1892687519021305 155.87004461774973 1.711010669150812
1.1944963068555465 160.25187973700218 1.720189688430043
1.1997238618089625 165.42102539153188 1.7338750841906976
1.2049514167623785 161.09463161122352 1.7164007867779947
1.2101789717157945 159.80239190788723 1.711647761690233
1.2154065266692105 166.0733300545304 1.7676194165568335
1.2206340816226264 170.4143184831911 1.8026761731194008
1.2258616365760424 169.2634091615517 1.790764160388414
1.2310891915294584 171.5620233091365 1.7869027111449516
1.2363167464828744 168.68790463128073 1.7696749072404399
1.2415443014362904 168.95517684936638 1.7650870139445767
1.2467718563897063 165.53781223781007 1.749149360055455
1.2519994113431223 162.87779071500654 1.735232339827757
1.2572269662965383 157.50734721580625 1.6873769600408182
1.2624545212499543 154.87974986985017 1.6639514481231945
1.2676820762033703 163.9761421047113 1.714428546566358
1.2729096311567862 166.81130713348045 1.7322780579251493
1.2781371861102022 171.20554054824893 1.7576304154005
1.2833647410636182 177.80746427724887 1.7954168647223956
1.2885922960170342 170.06822595174938 1.7420041536837276
1.2938198509704502 168.77587733145634 1.7231880281335619
1.2990474059238661 168.24669221195532 1.7143124933930494
1.3042749608772821 167.26932101438297 1.7025145026113695
1.309502515830698 173.5583151859872 1.7375237164594919
1.314730070784114 172.375045788523 1.7390733646131902
1.31995762573753 176.7838180857976 1.7683325699917716
1.325185180690946 178.54804291464228 1.7812991955480804
1.330412735644362 184.2355544180769 1.8119172839043707
1.335640290597778 182.51820549230737 1.7854647150801066
1.340867845551194 178.97066496991053 1.7734709822915384
1.34609540050461 177.63616297345703 1.766617436162689
1.351322955458026 177.81063050175268 1.7640633037399727
1.356550510411442 174.9625685660801 1.749469339863173
1.361778065364858 169.18794958964588 1.7195855057736742
1.3670056203182739 164.4228159384962 1.6841847682392057
1.3722331752716899 164.05634372244504 1.6866637203087929
1.3774607302251058 170.58148870905 1.709977333833603
1.3826882851785218 177.83102285575703 1.7257003493650687
1.3879158401319378 182.20821219329665 1.728308214905403
1.3931433950853538 188.95691549365392 1.7646707614953006
1.3983709500387698 187.7086574884324 1.7554573617478606
1.4035985049921857 185.24298468740224 1.754759629501559
1.4088260599456017 182.8372130008115 1.7590972147414665
1.4140536148990177 179.15807526911496 1.749620512998534
1.4192811698524337 178.59244740684596 1.7552973487123364
1.4245087248058497 176.55391604957558 1.727232088843043
1.4297362797592656 176.21337126043576 1.7108252658210539
1.4349638347126816 173.2495225958338 1.6899910003863685
1.4401913896660976 172.61935095427046 1.6896798458589004
1.4454189446195136 176.92769703020664 1.7118237188318148
1.4506464995729296 177.35551683494907 1.7258919198009164
1.4558740545263456 178.42342021913123 1.7341069561338687
1.4611016094797615 177.72301932131737 1.7192697250257198
1.4663291644331775 177.83263826578104 1.7212498337939346
1.4715567193865935 181.38170777385184 1.7346522778221667
1.4767842743400095 184.0901430826432 1.7222675880453409
1.4820118292934255 182.3617064381903 1.708883215763756
1.4872393842468414 183.4998483437041 1.7078406224335994
1.4924669392002574 184.9189802003799 1.710283197680168
1.4976944941536734 183.07435721871306 1.7177045623574985
1.5029220491070894 181.5699606575826 1.725588782733364
1.5081496040605054 186.4444660045159 1.7623821135692703
1.5133771590139213 190.3118719828235 1.7860498745967095
1.5186047139673373 192.94956396847493 1.7846255208420334
1.5238322689207533 196.96123330117317 1.7800001489766952
1.5290598238741693 193.09395473565837 1.726068385578653
1.5342873788275853 200.6488364087995 1.7783624838301224
1.5395149337810012 199.17241064579142 1.7751109972312418
1.5447424887344172 198.3459012335736 1.7956740500843011
1.5499700436878332 197.85356890553572 1.8173013805119493
1.5551975986412492 197.36922422827863 1.790721534038988
1.5604251535946652 194.15411720740082 1.7709143129413005
1.5656527085480811 190.72512537053743 1.7277671356526232
1.5708802635014971 196.00946054109704 1.7379693487686694
1.576107818454913 204.43487066864648 1.7966495526975248
1.581335373408329 206.9716000089118 1.822741437233009
1.586562928361745 213.7923985326751 1.8605115180369323
1.591790483315161 213.5358789253793 1.8676272630689301
1.597018038268577 213.1808300718673 1.8499645858701934
1.602245593221993 215.13123442825 1.8558979112683052
1.607473148175409 216.0286766198287 1.852914253028259
1.612700703128825 213.1906807769514 1.8133489203938309
1.617928258082241 213.62594544065706 1.820387373258548
1.623155813035657 213.6194709257321 1.818134147799541
1.628383367989073 215.47879797332354 1.8257695784852133
1.6336109229424889 221.25362212853372 1.8611434871028514
1.6388384778959049 226.52361368841196 1.8885232851143479
1.6440660328493208 234.11905708172193 1.9388507992425634
1.6492935878027368 242.4399003425401 1.9716524883534472
1.6545211427561528 251.2346336206063 1.9985850729494863
1.6597486977095688 248.53746201125918 1.9538395423851855
1.6649762526629848 257.6211521161438 1.9807687313819096
1.6702038076164007 257.5319256727797 1.9694189794454775
1.6754313625698167 259.54923948228065 1.979780587304055
1.6806589175232327 269.6388359765705 2.0399271039538327
1.6858864724766487 269.25095419870604 2.047848808227803
1.6911140274300647 272.19556104548144 2.0523657131983466
1.6963415823834807 271.61728686349886 2.027530162394904
1.7015691373368966 262.90440305489994 1.9747462129470212
1.7067966922903126 264.47405737394433 1.9580330089022036
1.7120242472437286 270.32307078552253 1.997023388195832
1.7172518021971446 270.48417833062524 1.986556723178581
1.7224793571505606 277.93649596285695 1.9955759058587712
1.7277069121039765 278.4915201357456 1.9893345985197646
1.7329344670573925 277.44863259919083 1.9600202911965043
1.7381620220108085 282.3664920106288 1.9720231344266375
1.7433895769642245 284.4344884448075 1.9788014015303537
1.7486171319176405 282.8631321999196 1.9753850028363455
1.7538446868710564 294.1003150758489 2.0205637416660305
1.7590722418244724 301.94414611549996 2.0508869023313947
1.7642997967778884 298.98602353182434 2.0200720168478847
1.7695273517313044 301.45052408723046 2.0038051275742172
1.7747549066847204 303.5387713937903 1.9961530681719575
1.7799824616381363 295.4817780998303 1.9507568882184154
1.7852100165915523 303.9749449854387 1.9712865981497507
1.7904375715449683 309.78744256238133 1.9967089163769607
1.7956651264983843 312.57462841489684 2.0266020668605713
1.8008926814518003 316.2927156469404 2.025442774777792
1.8061202364052162 311.44061560155365 1.9984853252602262
1.8113477913586322 299.8519253664502 1.9356251056763576
1.8165753463120482 302.7352379656952 1.9189074363508607
1.8218029012654642 304.2027319769698 1.927493512388011
1.8270304562188802 310.99554018337835 1.9596504567427278
1.8322580111722961 323.80168155575126 2.0004738984242243
1.8374855661257121 328.36293600308363 2.028144682706027
1.842713121079128 326.04671385098817 2.0174342869911737
1.847940676032544 317.4945101850963 1.960062782449076
1.85316823098596 318.6865229680922 1.963051450492149
1.858395785939376 319.47429081959297 1.956334129797356
1.863623340892792 320.14032697684746 1.9419319671274533
1.868850895846208 321.65186443102635 1.9413120904232095
1.874078450799624 313.15323637911285 1.8875814072644124
1.87930600575304 315.5323817702359 1.891240362870273
1.884533560706456 313.3522133740751 1.869713770386937
1.889761115659872 308.31564317661616 1.8357199279623881
1.894988670613288 314.95168073114786 1.8615733986470102
1.9002162255667039 315.79449312403364 1.8548965486495934
1.9054437805201199 315.3958549129409 1.8369745879752937
1.9106713354735358 313.5745109622982 1.802944261481982
1.9158988904269518 304.8665761725772 1.7538513750640263
1.9211264453803678 306.22581210343515 1.751758903176796
1.9263540003337838 309.6535647939491 1.7574187806565957
1.9315815552871998 306.13499193681855 1.748713626502682
1.9368091102406157 304.3241880130809 1.7451477779172018
1.9420366651940317 296.8721854571689 1.7059361909957944
1.9472642201474477 296.55664255870244 1.7010036066172372
1.9524917751008637 300.3103307309251 1.7022122039548568
1.9577193300542797 304.2572846026788 1.700531960437382
1.9629468850076957 304.5224400807043 1.6927767926761792
1.9681744399611116 308.53510159512723 1.703485868880059
1.9734019949145276 303.4859952673052 1.6779426634660457
1.9786295498679436 293.76092859425916 1.6383744629205441
1.9838571048213596 289.3393728869303 1.6104612382470813
1.9890846597747756 280.24392273486086 1.5708561470854854
1.9943122147281915 276.64082884316866 1.5540206923423987
1.9995397696816075 283.81444915935384 1.5806923596912588
2.0047673246350235 284.5779148770442 1.5898543551468232
2.0099948795884393 284.5024717076194 1.5950794594003737
2.015222434541855 284.24994396851065 1.586042074636411
2.0204499894952708 279.49495455246955 1.5578842824197499
2.0256775444486865 283.00927040121877 1.5671027955666796
2.0309050994021023 282.52880548602735 1.552375706142473
2.036132654355518 285.80121542089927 1.5591419172339824
2.041360209308934 281.6689798336919 1.5490772557594188
2.0465877642623496 284.10021257080217 1.5486219298986463
2.0518153192157653 275.95451139004723 1.5169140155874103
2.057042874169181 270.76111263629923 1.5052235242910703
2.062270429122597 274.0512415717041 1.5185599088822572
2.0674979840760126 269.12048946182887 1.5035007205800062
2.0727255390294284 270.83822390039927 1.506146050123175
2.077953093982844 274.4107080561621 1.5126059056508663
2.08318064893626 272.60415811123204 1.5105284276036386
2.0884082038896756 271.51574700417484 1.516073843341473
2.0936357588430914 268.5320250776013 1.5097668479358006
2.098863313796507 272.3817065453081 1.5310858150561282
2.104090868749923 269.9210990057845 1.5142449580375128
2.1093184237033387 268.95020892244656 1.4979079746856307
2.1145459786567544 263.1552758578377 1.4747207495922172
2.11977353361017 257.8849734506228 1.4484446512025018
2.125001088563586 261.91799453221194 1.4532413551441945
2.1302286435170017 266.2728258795776 1.4654423630541178
2.1354561984704175 266.5873033858715 1.4638424636597747
2.140683753423833 272.4224468979386 1.4891773554908674
2.145911308377249 274.4147734408391 1.5014480973050985
2.1511388633306647 273.6593047090524 1.495512977182267
2.1563664182840805 282.17741936094507 1.5267028120138082
2.1615939732374962 283.80411063572075 1.5332227474094131
2.166821528190912 288.9884860694107 1.5710262403238986
2.1720490831443278 286.4537729500275 1.5601944719360392
2.1772766380977435 278.06619925937923 1.5351225947415845
2.1825041930511593 277.6874513163883 1.5232302591612616
2.187731748004575 276.52661363400557 1.505538831250967
2.192959302957991 277.578927988901 1.5121816381194186
2.1981868579114066 273.2107391715315 1.4868497400622607
2.2034144128648223 274.27820441225555 1.4990378061872174
2.208641967818238 273.3489508353898 1.5088168470133871
2.213869522771654 271.0722129568064 1.491812456826749
2.2190970777250696 272.5744497146553 1.5039915227217646
2.2243246326784853 272.88930670486496 1.5063003358370295
2.229552187631901 272.6993709408026 1.5015980482967375
2.234779742585317 272.03767221597786 1.4998006189645512
2.2400072975387326 261.40883985281323 1.448829230913579
2.2452348524921484 258.83495889730165 1.4413969084581288
2.250462407445564 256.59795544423775 1.4360475222562608
2.25568996239898 257.0156243943691 1.4420932080576587
2.2609175173523957 267.40350834253695 1.487321140015596
2.2661450723058114 272.4801831830733 1.4977302854399652
2.271372627259227 277.17962989294585 1.5135684915336651
2.276600182212643 279.69126632877766 1.535493682050104
2.2818277371660587 274.8615938831596 1.5199714681875958
2.2870552921194744 266.6231083203421 1.4864068873743448
2.29228284707289 262.6102602604417 1.4637980093646616
2.297510402026306 265.7352428553867 1.4648892816395014
2.3027379569797217 272.02326939063573 1.4940763464782745
2.3079655119331375 277.2815540838828 1.5144520971414648
2.3131930668865532 273.75547178366713 1.5082237751846521
2.318420621839969 271.4385100955658 1.4971289752628234
2.3236481767933848 265.6404778340199 1.4675424631406655
2.3288757317468005 263.77002484973696 1.4600448952879839
2.3341032867002163 269.86940972569823 1.4919926171975904
2.339330841653632 275.98017927419977 1.506574048628958
2.344558396607048 271.2858557650448 1.4911786778349396
2.3497859515604635 272.9253134722843 1.491390757737819
2.3550135065138793 268.00682552896336 1.4608319956822102
2.360241061467295 271.0857128613553 1.4736648744007663
2.365468616420711 267.48494257470736 1.4522534977993493
2.3706961713741266 268.7768321212549 1.4410782888698066
2.3759237263275423 270.8858609994376 1.4374604094547534
2.381151281280958 267.35016606474005 1.4248855830852902
2.386378836234374 268.9489261890971 1.436125797922201
2.3916063911877896 269.39821140995866 1.444790532387301
2.3968339461412054 266.6876114042812 1.4418002689596852
2.402061501094621 267.58461419346924 1.4330497347451692
2.407289056048037 266.8034254547734 1.4283599799343638
2.4125166110014526 263.57181104504434 1.4175891208314633
2.4177441659548684 262.79244000690795 1.4155866203967797
2.422971720908284 260.89943507589874 1.3962611275449384
2.4281992758617 262.4458879324909 1.4061713685602282
2.4334268308151157 261.42189514734054 1.402954955884462
2.4386543857685314 260.32363581677987 1.3925009313496999
2.443881940721947 259.92062772847305 1.3819769936305941
2.449109495675363 261.57899607996933 1.3723826856284713
2.4543370506287787 271.0313019641423 1.3962791683479647
2.4595646055821945 282.83593391057 1.4303877912570688
2.4647921605356102 295.05749522881257 1.451008273526238
2.470019715489026 308.17866390629325 1.4513192271917927
2.4752472704424417 336.3222597338609 1.4785418120536664
2.4804748253958575 391.0881792669112 1.5442300300538212
2.4857023803492733 492.6425252986796 1.6852356010194567
2.490929935302689 706.851859005481 1.9901948889465262
2.496157490256105 1107.8626903966444 2.476318728601976
2.5013850452095205 1712.8506061919277 3.0699755779454696
2.5066126001629363 2471.9538966416285 3.6963012348171778
2.511840155116352 3257.7935080488937 4.257701095676254
2.517067710069768 3885.9014695152923 4.639623239115692
2.5222952650231836 4253.417970098088 4.84402668417705
2.5275228199765993 4378.837879153188 4.89721996151936
2.532750374930015 4346.931037942221 4.866186842971365
2.537977929883431 4352.383401259186 4.871855105976783
2.5432054848368466 4446.947207927743 4.928413193752794
2.5484330397902624 4720.305734438443 5.080065155483554
2.553660594743678 5114.605803410043 5.264477476748994
2.558888149697094 5657.9315427542315 5.527091516107815
2.5641157046505096 6222.496880946733 5.784302576972356
2.5693432596039254 6661.199511883052 5.983195687558025
2.574570814557341 6727.45848608135 6.003537040223946
2.579798369510757 6359.522957343014 5.825305263994128
2.5850259244641727 5587.866993602327 5.457771410399961
2.5902534794175884 4522.340732960614 4.908625843456561
2.595481034371004 3412.5438401740084 4.255852479535641
2.60070858932442 2432.2490561281916 3.5923851166449836
2.6059361442778357 1654.6975984477258 2.9585006417258293
2.6111636992312515 1119.7612086737176 2.4408323007115817
2.6163912541846672 785.1417837332739 2.059071642968478
2.621618809138083 574.5008495744413 1.7795287247277174
2.6268463640914987 457.5981347330403 1.601451172085188
2.6320739190449145 386.48682821483584 1.4821579963852969
2.6373014739983303 344.0383666660254 1.4108054853061347
2.642529028951746 320.2214870510585 1.3774730631310361
2.6477565839051618 305.51528364281944 1.3660956022802466
2.6529841388585775 299.1427561822121 1.360780798659518
2.6582116938119933 292.01758328920255 1.355353592514971
2.663439248765409 283.7272100584517 1.3456307382290296
2.668666803718825 279.66773781783144 1.3398301645098427
2.6738943586722406 275.13119341198495 1.3259436808998928
2.6791219136256563 275.3906215583913 1.3206552415334123
2.684349468579072 269.72202600924714 1.2980553041573637
2.689577023532488 270.53944629809735 1.3084922482614272
2.6948045784859036 270.2711255530736 1.310807882878452
2.7000321334393194 275.01467631770873 1.3405156283232718
2.705259688392735 279.20121437948484 1.3758100708637966
2.710487243346151 278.5619971381357 1.3819300670682917
2.7157147982995666 280.95434765632046 1.4007899309580953
2.7209423532529824 285.00815760991463 1.425444810372761
2.726169908206398 290.07055308443256 1.4446123123882184
2.731397463159814 294.36127346126267 1.4623062172575507
2.7366250181132297 289.13118830902107 1.4435813855708806
2.7418525730666454 285.09565590958744 1.4323978380636186
2.747080128020061 276.3163613183482 1.4046192198516896
2.752307682973477 272.2888367246452 1.3971077021979932
2.7575352379268927 272.99607455130297 1.4060864450846187
2.7627627928803085 272.2349654632202 1.414822666438662
2.767990347833724 276.7088592302379 1.446505596978022
2.77321790278714 273.12510871622516 1.4361415305413454
2.7784454577405557 271.9959064497713 1.4369506111769654
2.7836730126939715 268.8203640635869 1.4152517528542736
2.7889005676473873 265.3515405726258 1.3985082849341677
2.794128122600803 263.60956667783347 1.394005556958541
2.7993556775542188 266.78465877521023 1.3995938202180793
2.8045832325076345 273.1746156707225 1.4201844737076026
2.8098107874610503 279.0793565944638 1.4298210126364137
2.815038342414466 286.7629511190225 1.4599823975659505
2.820265897367882 287.43428538346217 1.4712791639193288
2.8254934523212976 286.61586185660076 1.473017073743898
2.8307210072747133 280.16196568910976 1.4666402603888868
2.835948562228129 276.1760922958943 1.453969154049982
2.841176117181545 276.94964884872456 1.4684940671115414
2.8464036721349606 275.36264993352086 1.4604880105317795
2.8516312270883764 269.4131653297189 1.4365064220272825
2.856858782041792 273.0001057886747 1.4491959098318377
2.862086336995208 275.54334025402204 1.462547924727706
2.8673138919486236 277.2303771864637 1.475210085634998
2.8725414469020394 274.6852074195109 1.4587425309580955
2.877769001855455 272.71685676886494 1.4438751334208604
2.882996556808871 271.31746693687984 1.4315792366233673
2.8882241117622867 265.5421471623491 1.4059961967773866
2.8934516667157024 265.55421882733765 1.3982020766765353
2.898679221669118 271.69795402955054 1.4280354822030716
2.903906776622534 274.5210502225153 1.4382226825535152
2.9091343315759497 276.9992809324863 1.448591435941409
2.9143618865293655 279.59550967002065 1.463152143849371
2.919589441482781 274.2179344322042 1.4417420514789188
2.924816996436197 274.63002577790274 1.4373578058950254
2.9300445513896127 282.59680789747483 1.4679942380006612
2.9352721063430285 289.458945821568 1.487623945650619
2.9404996612964442 292.2690211090883 1.4977783496378076
2.94572721624986 289.4555964307261 1.4878997633901692
2.9509547712032758 289.63828199036885 1.501697683252516
2.9561823261566915 279.90423014226104 1.4687403289964827
2.9614098811101073 279.4843146633152 1.4475268276926794
2.966637436063523 280.44572713663126 1.4424033530550584
2.971864991016939 279.7519081143892 1.4433047663006235
2.9770925459703546 279.1092447900613 1.4306838598127447
2.9823201009237703 279.1659583358941 1.4232976885694617
2.987547655877186 279.2520524072317 1.4064246215013207
2.992775210830602 282.7531935915484 1.4095658367013373
2.9980027657840176 282.029349174168 1.4110962952634531
3.0032303207374333 277.3373059797141 1.3874370364310082
3.008457875690849 277.1426902923297 1.3748961951685432
3.013685430644265 280.11476176790154 1.363095276334992
3.0189129855976806 279.7965721005672 1.356760296657372
3.0241405405510964 284.1073908301278 1.3689976343766603
3.029368095504512 287.8433604343982 1.3762458896693126
3.034595650457928 287.06618782471503 1.3633290557171371
3.0398232054113437 290.4076801937953 1.367848710072464
3.0450507603647594 291.9548235525724 1.3571972900442275
3.050278315318175 291.5361001696804 1.3508651214129923
3.055505870271591 296.9379994573753 1.3590314576647196
3.0607334252250067 299.12754361608927 1.361423280335066
3.0659609801784224 305.2476485227243 1.3673352571879187
3.071188535131838 309.3938201844933 1.3712083395028962
3.076416090085254 313.16731617767414 1.365424028196467
3.0816436450386697 322.7791015710521 1.371783807186022
3.0868711999920855 333.09269400992775 1.385384590426563
3.0920987549455012 344.4664443445254 1.4041868030655194
3.097326309898917 353.85737157991304 1.4155748392863508
3.1025538648523328 360.4806033966591 1.4203968912457985
3.1077814198057485 372.76802926931543 1.4363132973728008
3.1130089747591643 383.36129695713197 1.444773069425659
3.11823652971258 399.3369441373085 1.4709016746804784
3.123464084665996 420.369092582745 1.5023852835437588
3.1286916396194115 439.34740857183385 1.5266815376612808
3.1339191945728273 460.4073224138645 1.5487896614626941
3.139146749526243 489.3526931725787 1.5934801830161502
3.144374304479659 518.3805210810594 1.634739485037108
3.1496018594330746 550.3612251472322 1.685820219500988
3.1548294143864903 578.3404145887469 1.7272338872905069
3.160056969339906 602.5943837747143 1.756424142840629
3.165284524293322 627.2311275208597 1.786849392057947
3.1705120792467376 652.2005484466306 1.8187543865518894
3.1757396342001534 680.411313714078 1.8543893864220748
3.180967189153569 698.4212411272265 1.8783519147902283
3.186194744106985 711.3988127236945 1.8891624887931546
3.1914222990604006 716.9861075855522 1.8916567662233208
3.1966498540138164 710.7840680852798 1.8845969980462858
3.201877408967232 701.8886559659952 1.87550717106844
3.207104963920648 677.0774361518377 1.8383890180425784
3.2123325188740637 640.7909397814681 1.7828522890868608
3.2175600738274794 610.5420702930163 1.7383221867778162
3.222787628780895 570.4313978622217 1.6763222968773546
3.228015183734311 531.810603411697 1.6171571386382062
3.2332427386877267 501.50736118086905 1.5684485070390752
3.2384702936411425 475.6160903195366 1.5264006915531338
3.2436978485945582 456.25707579303264 1.4957429283386787
3.248925403547974 440.34913912666855 1.471653500413032
3.2541529585013897 429.7955758531758 1.4549854901666315
3.2593805134548055 424.00259565936625 1.4511402669135867
3.2646080684082213 422.6806487065844 1.4457443397920444
3.269835623361637 425.4659542558257 1.4434787586186741
3.275063178315053 432.40767912979436 1.4494589267410822
3.2802907332684685 445.52232603472936 1.4647492274503386
3.2855182882218843 469.33653758976806 1.504034428006239
3.2907458431753 498.33673806682225 1.5512982129929904
3.295973398128716 526.2097435743381 1.5925342423226285
3.3012009530821316 546.0210117028647 1.6188992671204836
3.3064285080355473 548.0633313894083 1.6150605634420196
3.311656062988963 541.9426835743583 1.604585972399614
3.316883617942379 514.7576020581954 1.557563608689396
3.3221111728957946 488.51317208372336 1.521209145373348
3.3273387278492104 457.5072076031071 1.476459354967732
3.332566282802626 429.7401523831239 1.4388542856075976
3.337793837756042 441.57371791556375 1.473789573431197
3.3430213927094576 431.5860116660232 1.4807458189702714
3.3482489476628734 418.606377100038 1.47531777114465
3.353476502616289 501.0842409761348 1.6332644106954641
3.358704057569705 470.12812714090575 1.5869816590254648
3.3639316125231207 476.880740513192 1.6059092556925634
3.3691591674765364 504.5253617771749 1.6697802216054591
3.374386722429952 436.50916254369014 1.5700370351982407
3.379614277383368 416.274600870416 1.549729439327986
3.3848418323367837 348.5778952697434 1.4244902859285218
3.3900693872901995 291.025887280452 1.3094123429074322
3.3952969422436152 274.6615141236163 1.2810062117305296
3.400524497197031 262.57332933250467 1.2548305229078338
3.4057520521504467 254.5271415861333 1.2319124199241558
3.4109796071038625 246.975506834819 1.215857303327277
3.4162071620572783 245.04673590716854 1.2093513340095283
3.421434717010694 246.31420051770448 1.2272070167082743
3.4266622719641098 246.31028651827248 1.235432245228798
3.4318898269175255 253.17745392905178 1.2556082055953974
3.4371173818709413 252.2092020645822 1.244665159017727
3.442344936824357 250.5830932157807 1.2269351209898143
3.447572491777773 248.21545272228784 1.21371051336912
3.4528000467311886 246.815101690344 1.2123874212660612
3.4580276016846043 248.58607525858883 1.2209905595945385
3.46325515663802 248.38812529219655 1.220381496596091
3.468482711591436 254.4650673119444 1.2440263203702906
3.4737102665448516 254.4090314976567 1.2510947160427552
3.4789378214982674 255.5905859554813 1.2509378820587629
3.484165376451683 253.5784993315798 1.2375236549969097
3.489392931405099 256.77890382023855 1.2446986628376662
3.4946204863585146 261.7692550673757 1.2542165221379138
3.4998480413119304 269.0920283243177 1.2617068330457377
3.505075596265346 269.81905242491626 1.2592143971828758
3.510303151218762 271.8528836593315 1.2506939545461204
3.5155307061721777 275.99756390259824 1.252935030665413
3.5207582611255934 275.54894076401024 1.2506733847697369
3.525985816079009 280.9824227194097 1.2523598420012216
3.531213371032425 284.1558265115291 1.251365804711933
3.5364409259858407 294.9108198039504 1.2612268520320113
3.5416684809392565 313.4758168258298 1.279940734824342
3.546896035892672 329.8976744267857 1.289209629680362
3.552123590846088 360.5987717108972 1.3288402478513603
3.5573511457995037 415.74156188662135 1.408305878955684
3.5625787007529195 528.7430638699522 1.572720236318982
3.5678062557063353 757.0841608905819 1.8696881597513335
3.573033810659751 1270.8393099427926 2.412293807870997
3.5782613656131668 2350.3359569047398 3.2820439680788875
3.5834889205665825 4471.632198354158 4.528441723598484
3.5887164755199983 7775.376990086287 5.971037521791156
3.593944030473414 11790.590353038777 7.2902566870950505
3.59917158542683 15236.284269672726 8.24940256563697
3.6043991403802456 17107.98575743394 8.711889714058783
3.6096266953336613 16991.908617525733 8.695115657384957
3.614854250287077 14962.993833089622 8.155346235014012
3.620081805240493 11854.06673660563 7.25513262175923
3.6253093601939086 8551.706696493296 6.156893701958554
3.6305369151473244 5739.401136020789 5.032265685417177
3.63576447010074 3580.432928768834 3.970635298018178
3.640992025054156 2243.8475050380152 3.1318407154358474
3.6462195800075716 1365.906290122343 2.4392267659887197
3.6514471349609874 892.2298084529741 1.9684669179157281
3.656674689914403 645.6945071178191 1.6810398676009124
3.661902244867819 517.5155198100101 1.5082287669478136
3.6671297998212347 441.03934895391035 1.3985853101396695
3.6723573547746504 401.23467015504 1.3421062174995284
3.677584909728066 373.30515875529153 1.2992508701840149
3.682812464681482 352.0706553693089 1.2689040749713798
3.6880400196348977 334.46818125475426 1.2479746280341923
3.6932675745883135 317.2832145899417 1.2164083361004108
3.698495129541729 306.13562611937056 1.2012692544307806
3.703722684495145 295.2510563424748 1.1838318619138313
3.7089502394485607 289.9066224208529 1.180129851975215
3.7141777944019765 287.89428915586103 1.181471783419245
3.7194053493553922 288.83578340106783 1.1893012728336556
3.724632904308808 286.4161945499043 1.1863331195205336
3.7298604592622238 282.82962764855154 1.1886349764648574
3.7350880142156395 280.8111450476874 1.1842971828627558
3.7403155691690553 279.47459693368825 1.1822212265674714
3.745543124122471 281.27290159340885 1.1857489998212216
3.750770679075887 282.09682163812045 1.1831534026942192
3.7559982340293026 279.50218498312984 1.171170991199859
3.7612257889827183 282.00123747239184 1.1733565117779834
3.766453343936134 283.98178656471896 1.1713042338107884
3.77168089888955 291.2220247566358 1.1790793292248687
3.7769084538429656 289.3207480031279 1.1671030058253602
3.7821360087963813 291.41612380615425 1.1656581448133436
3.787363563749797 293.0441351358507 1.1657531823757032
3.792591118703213 295.08138893924865 1.1616123257950082
3.7978186736566286 298.1369328995451 1.1648556772970662
3.8030462286100444 308.9598392251437 1.176774522819111
3.80827378356346 318.6590866032055 1.1863028318691924
3.813501338516876 324.1097333175033 1.1882347042144725
3.8187288934702917 328.3957282427583 1.189335505779293
3.8239564484237074 320.8960101357936 1.172733342123025
3.829184003377123 320.6682617224258 1.1727086337831776
3.834411558330539 321.07939348698955 1.1761560583915138
3.8396391132839547 325.1509956122029 1.184281816216268
3.8448666682373704 328.76938216973696 1.1936250277644331
3.850094223190786 328.4111473094775 1.1953476287073783
3.855321778144202 324.30338427413966 1.1940298374010851
3.8605493330976177 327.31771401199114 1.2015083286847692
3.8657768880510335 327.05119371502474 1.1949056071723494
3.8710044430044492 327.6065494859298 1.1916475688524313
3.876231997957865 325.9862035349882 1.1831821783419296
3.8814595529112808 323.7351486392886 1.1762843507972827
3.8866871078646965 323.1893460638901 1.1742478114404356
3.8919146628181123 322.17511939302415 1.1680484313769837
3.897142217771528 326.8148233500378 1.1763587942893088
3.902369772724944 326.6245128354462 1.1757144313794485
3.9075973276783595 333.18985921121185 1.1885022279173318
3.9128248826317753 335.04133908570185 1.187912060292836
3.918052437585191 333.8077166762233 1.1807905721398753
3.923279992538607 336.5806602319648 1.1825423307424252
3.9285075474920226 349.06094723792097 1.2044548989392134
3.9337351024454383 356.77816382443075 1.2160574731809703
3.938962657398854 364.5882083237706 1.2293747403001032
3.94419021235227 368.8084036178481 1.225728081164487
3.9494177673056856 379.8471514306872 1.2381611109575685
3.9546453222591014 395.3875680864517 1.2582875470529824
3.959872877212517 407.6976171530279 1.2729838897861678
3.965100432165933 417.916378627219 1.285427828919629
3.9703279871193486 432.5722715144151 1.3068049932036014
3.9755555420727644 454.78507746974566 1.3374759370143934
3.98078309702618 483.8330047127449 1.3791143600932225
3.986010651979596 513.7808954089058 1.4163291338247737
3.9912382069330117 547.1977359394365 1.4554139799269863
3.9964657618864274 581.3705343002556 1.4976191922465591
4.001693316839844 619.1819158245739 1.5418229573166882
4.00692087179326 662.1247645739764 1.590923020292565
4.012148426746676 706.421841175447 1.6504799452050558
4.017375981700092 755.261273899994 1.727176050622256
4.0226035366535084 825.8525612225696 1.820223798588038
4.027831091606925 902.4866863665222 1.909276267500729
4.033058646560341 999.5573079361204 2.0156503559580017
4.038286201513757 1109.8760504035179 2.1228187423645637
4.043513756467173 1232.224233948134 2.242652206694938
4.0487413114205895 1372.1080331981257 2.363405695527455
4.053968866374006 1527.7249201440306 2.48880062682797
4.059196421327422 1701.1853417025786 2.627954983768044
4.064423976280838 1900.2435656108044 2.780329951595598
4.069651531234254 2128.159677627369 2.9430990946164903
4.0748790861876705 2361.977287949762 3.1022208593540417
4.080106641141087 2597.8586155674816 3.2530743923847885
4.085334196094503 2830.1048243190107 3.397530020344264
4.090561751047919 3034.32135153026 3.527415506822585
4.095789306001335 3184.9746884794536 3.615438250329354
4.1010168609547515 3283.169856701232 3.6814953493662976
4.106244415908168 3265.668808120094 3.6730131088939015
4.111471970861584 3179.679089865069 3.6277264013250488
4.116699525815 2976.7316254138163 3.4993797059120326
4.121927080768416 2756.0006848850003 3.32762139078148
4.1271546357218325 2508.666673920675 3.143816072992886
4.132382190675249 2252.6401863802885 2.971884536416783
4.137609745628665 1997.6549820215776 2.7913861064140733
4.142837300582081 1744.350661597031 2.599101971820177
4.148064855535497 1523.6627980735027 2.42685150408609
4.1532924104889135 1320.9809531643064 2.2532251397653824
4.15851996544233 1151.4816153757952 2.098927823712408
4.163747520395746 1012.5612434165525 1.960829542064785
4.168975075349162 901.4812480408342 1.8490025149117386
4.174202630302578 807.1757501296233 1.747870459791586
4.1794301852559945 756.0907681922881 1.696835305155894
4.184657740209411 685.2715246668129 1.613432103237983
4.189885295162827 625.1283737692171 1.5408695775052672
4.195112850116243 707.7546840282766 1.6416296277850966
4.200340405069659 670.0184486703087 1.594096835175668
4.2055679600230755 637.4759707683098 1.557024869575142
4.210795514976492 529.0653640538548 1.4204923509041394
4.216023069929908 481.4252039393703 1.3678027666780546
4.221250624883324 454.48566363671773 1.3382040417921648
4.22647817983674 356.50708338016005 1.191632310994548
4.2317057347901565 333.1727991508683 1.1568972157248985
4.236933289743573 318.460382978352 1.131167066247801
4.242160844696989 302.83359278390486 1.1105784020449982
4.247388399650405 294.2511862356947 1.099469675901747
4.252615954603821 282.09532250480726 1.0830098253527132
4.257843509557238 275.0883455927072 1.0711607349190526
4.263071064510654 265.5822134291772 1.055306587042824
4.26829861946407 255.39072632505457 1.0379740638574633
4.273526174417486 254.3233120677964 1.042170940208178
4.278753729370902 251.87226796492516 1.043829117164633
4.283981284324319 252.66384982285126 1.0531789155890026
4.289208839277735 250.3628883495505 1.0524052970497813
4.294436394231151 246.0302132084677 1.0442501578862868
4.299663949184567 244.3221735877958 1.043248500329834
4.304891504137983 244.64229914048403 1.0409898946090939
4.3101190590914 245.0013552160585 1.0403378618704655
4.315346614044816 243.54823426641593 1.0388737953131835
4.320574168998232 244.53507232365152 1.0396405340931147
4.325801723951648 242.44454875095204 1.041429191806535
4.331029278905064 239.63343192432978 1.0357307790085772
4.336256833858481 238.11216488089875 1.0296766904069377
4.341484388811897 237.18085848823998 1.0255061837501331
4.346711943765313 237.3784026091706 1.0189715689093175
4.351939498718729 239.03222392827342 1.0195194394222047
4.357167053672145 237.08652441414762 1.0107319640140981
4.362394608625562 235.19616238379345 1.0061402560903339
4.367622163578978 238.3871200334152 1.0201517945197949
4.372849718532394 240.8600793379032 1.0328697383212884
4.37807727348581 241.49123261383616 1.035347296592608
4.383304828439226 244.82743297939405 1.0507515631665976
4.388532383392643 247.5616460922684 1.055116006006202
4.393759938346059 247.70619024707975 1.055025611429075
4.398987493299475 244.71381262438376 1.0449204019227352
4.404215048252891 239.17526744427536 1.0329256340193653
4.409442603206307 236.45396245179992 1.0326009001702592
4.414670158159724 231.57468101530853 1.0188550034457258
4.41989771311314 227.1216117135635 1.0094479644960723
4.425125268066556 222.66247670784347 0.9994448106444462
4.430352823019972 223.32951169528616 1.005416617909364
4.435580377973388 224.20891445242174 1.0086966294498978
4.440807932926805 223.7017001499296 1.0070250503088707
4.446035487880221 221.5241997122716 1.010467902745851
4.451263042833637 214.61609497897277 0.9911160226850174
4.456490597787053 213.4827545342216 0.9856324370202539
4.4617181527404695 207.2850575880737 0.974110599353891
4.466945707693886 204.5130837826624 0.9678288670100234
4.472173262647302 205.940047880474 0.9709767109559386
4.477400817600718 209.69342310947027 0.9734249708882363
4.482628372554134 215.0893495760705 0.9870868545007832
4.4878559275075505 218.8578205182608 0.9972771612369146
4.493083482460967 216.04009868707496 0.988929916557915
4.498311037414383 209.97345150799563 0.9803351517595364
4.503538592367799 209.01867245087755 0.9764807328963397
4.508766147321215 208.40967430599878 0.9812553551540352
4.5139937022746315 208.30385561513197 0.9874166071285546
4.519221257228048 211.9882399130659 1.0003326009684586
4.524448812181464 210.67623113163648 0.9950104285586155
4.52967636713488 213.40491030382586 1.0064809230064404
4.534903922088296 215.21261954507992 1.0101578087804786
4.5401314770417125 216.41352591112155 1.004237968496494
4.545359031995129 216.5498564026716 0.9980059964097041
4.550586586948545 218.11579674993382 0.997358845272227
4.555814141901961 213.07855220225886 0.9803029072740357
4.561041696855377 209.1859032582948 0.9728543578864512
4.5662692518087935 209.87629480888873 0.9650201958309024
4.57149680676221 209.22285046056288 0.9583043354923092
4.576724361715626 209.9076977518038 0.9575238162400895
4.581951916669042 211.1754152424494 0.9575255733192535
4.587179471622458 207.33959110162436 0.945346170996735
4.5924070265758745 209.56942576766664 0.9573687126017851
4.597634581529291 211.895875566283 0.9689434111284366
4.602862136482707 214.65350495582464 0.9832263493438256
4.608089691436123 217.22115908091135 1.0016020911676076
4.613317246389539 211.70172411806067 0.9887386098076449
4.6185448013429555 209.90651587968895 0.9832929807840449
4.623772356296372 209.3568059248428 0.9813786320202458
4.628999911249788 210.82968699884816 0.9839658095200328
4.634227466203204 213.40292378053832 0.9879155571744611
4.63945502115662 217.7921600972916 0.9951860204726666
4.6446825761100365 217.1923680816687 0.9879143617764263
4.649910131063453 215.39832828074725 0.9789212815489152
4.655137686016869 214.87839051369977 0.9797575914741357
4.660365240970285 211.64362605300423 0.9764634181782972
4.665592795923701 208.0824704652401 0.9680194383014927
4.6708203508771176 206.30763567095354 0.9613813820231308
4.676047905830534 208.29716163025117 0.9663113547189004
4.68127546078395 212.48890714162505 0.9792394931642814
4.686503015737366 214.74618690763896 0.9877097282458535
4.691730570690782 210.41032716130653 0.9704175212907741
4.696958125644199 206.881761482786 0.9517523805531675
4.702185680597615 204.17754852687864 0.9394279644986916
4.707413235551031 204.54287832182945 0.937637049773666
4.712640790504447 207.19091125964175 0.9506352562723305
4.717868345457863 207.52092460058324 0.9531728389035782
4.72309590041128 204.50646950874864 0.9518054140442374
4.728323455364696 203.44724285932475 0.9564752784709328
4.733551010318112 202.5129608941913 0.951628370332404
4.738778565271528 203.48498114414124 0.9491502246008937
4.744006120224944 208.63786931625975 0.9556381871402335
4.749233675178361 213.58160976190155 0.9717194278527628
4.754461230131777 218.95383419679692 0.9850200684660143
4.759688785085193 217.77973958935542 0.9843929887469838
4.764916340038609 212.32404429572904 0.969749046190478
4.770143894992025 207.07996319356047 0.9466196959145174
4.775371449945442 208.4720621260057 0.9402491787612844
4.780599004898858 210.196309984991 0.94109168027827
4.785826559852274 210.02972893679768 0.9403872236306559
4.79105411480569 203.9569904045928 0.9292323123433456
4.796281669759106 198.6478094264619 0.9112468570654862
4.801509224712523 200.03039762532532 0.9157683151158319
4.806736779665939 204.4447881526078 0.934437183367077
4.811964334619355 210.25186824009526 0.9512029390042052
4.817191889572771 209.493476289682 0.9504262265439763
4.822419444526187 209.3477300744623 0.9557667523333421
4.827646999479604 209.55901601306533 0.9566298296686158
4.83287455443302 208.0103230263357 0.9534242568761778
4.838102109386436 206.6928030191882 0.9480287272285853
4.843329664339852 206.18412924181732 0.9439151931198123
4.848557219293268 204.87884250721845 0.9402202401133306
4.853784774246685 205.01620391086476 0.9395002540827112
4.859012329200101 207.50320024119642 0.9441162532202863
4.864239884153517 207.7140994034997 0.9334886168736012
4.869467439106933 209.02086461996592 0.9256101914922318
4.8746949940603495 208.29646716060333 0.9214418474819376
4.879922549013766 212.49217736554093 0.9341388054264226
4.885150103967182 214.8135055921016 0.939945305638588
4.890377658920598 217.43602830366217 0.9463430940581768
4.895605213874014 219.21689306098784 0.9479990991235313
4.9008327688274305 216.23421415607595 0.9364182570092874
4.906060323780847 214.48622385158606 0.9293923935307491
4.911287878734263 211.51739263916426 0.9163324343867937
4.916515433687679 207.35009062125056 0.9068590146811828
4.921742988641095 206.27972607872223 0.9074846583906818
4.9269705435945115 207.43738418316786 0.9119972537472418
4.932198098547928 206.2146859826152 0.9074055012873748
4.937425653501344 205.86142740479988 0.9027017240704378
4.94265320845476 207.03301310108975 0.911303057490565
4.947880763408176 207.79479618437995 0.9133796290199775
4.9531083183615925 210.25341448301768 0.925813799835756
4.958335873315009 212.83596686955437 0.9313531785444437
4.963563428268425 214.7199658339711 0.9271936088879917
4.968790983221841 224.46126463810006 0.9468301704028533
4.974018538175257 229.3443690377637 0.9606702048531194
4.9792460931286735 237.83278909135743 0.9687011622406294
4.98447364808209 242.77218005581858 0.9690239509311098
4.989701203035506 245.6515774538362 0.9558940209061748
4.994928757988922 252.52393696707833 0.952120809401486
5.000156312942338 265.5835794859992 0.9568771555833799
5.0053838678957545 295.637569540427 0.9836439372974081
5.010611422849171 356.9225654832879 1.0632178109004715
5.015838977802587 462.10879395249924 1.1907280061959575
5.021066532756003 624.1095534831277 1.374369935253265
5.026294087709419 844.8255279179042 1.5929233109161878
5.0315216426628355 1097.7160953336115 1.8114975161193374
5.036749197616252 1328.4622708525544 1.9926155121267735
5.041976752569668 1507.5540851440126 2.120256022483414
5.047204307523084 1610.6589399334773 2.1899966142219243
5.0524318624765 1632.0529891459125 2.205900095805612
5.0576594174299165 1602.5631638636364 2.1851269403561275
5.062886972383333 1512.736528414166 2.121428047849905
5.068114527336749 1394.8293444562446 2.0356518429919093
5.073342082290165 1281.1669919679005 1.9520866435582485
5.078569637243581 1162.5840715982172 1.8579287527754276
5.0837971921969975 1073.9000191882476 1.785178233519788
5.089024747150414 999.7937698616289 1.7216374174798075
5.09425230210383 947.9332808117593 1.6763274016197731
5.099479857057246 917.6778924476611 1.650916633480274
5.104707412010662 895.4756088340813 1.6298142520727037
5.109934966964079 884.8368669215498 1.6189369283198194
5.115162521917495 878.7766708373756 1.6100384971049522
5.120390076870911 889.2682779067409 1.6188841990899718
5.125617631824327 907.8370476103904 1.634541119655487
5.130845186777743 928.451091390113 1.6519441599574414
5.13607274173116 958.9252928287269 1.678350233721942
5.141300296684576 981.9790099773167 1.695208911044922
5.146527851637992 1005.7750891131059 1.7127895091359395
5.151755406591408 1023.1199751881551 1.7253946414825978
5.156982961544824 1026.0282135350546 1.728153954183875
5.162210516498241 1008.5297445915317 1.7141527228968865
5.167438071451657 965.2135494725721 1.6769026241708291
5.172665626405073 893.5599488209967 1.6126442034126822
5.177893181358489 805.9173393016031 1.5293252522869774
5.183120736311905 707.8898272651014 1.433768427307604
5.188348291265322 606.5546419191667 1.3296292975947324
5.193575846218738 518.8490859508248 1.236239030543563
5.198803401172154 445.6643257184762 1.1564675674878337
5.20403095612557 386.7967035486719 1.0906747701623705
5.209258511078986 342.6834333148993 1.0361070834986794
5.214486066032403 305.47187220703194 0.9892056205367984
5.219713620985819 280.30675389724513 0.9608384122527108
5.224941175939235 262.7451663750619 0.9406847033562952
5.230168730892651 249.64783909522595 0.9286842320275052
5.235396285846067 237.85840917793732 0.9029260918650257
5.240623840799484 227.4799017042008 0.8842128715664449
5.2458513957529 224.14330892722273 0.8830374196778408
5.251078950706316 221.47314003804854 0.8868961808149908
5.256306505659732 222.65787663880016 0.9026260725932636
5.261534060613148 222.31749629794007 0.8993106629411339
5.266761615566565 219.3689274611564 0.8931496285481487
5.271989170519981 214.81994996668442 0.8773242260429713
5.277216725473397 218.19511291690753 0.8866202735984899
5.282444280426813 218.1050246291115 0.8919833762312571
5.2876718353802294 218.41131005673128 0.8943613516508386
5.292899390333646 218.85328095499037 0.8943027793880934
5.298126945287062 214.67198561510253 0.8825961607547901
5.303354500240478 214.39113348027516 0.8794720408562968
5.308582055193894 213.70671581456236 0.8728346394905965
5.3138096101473105 217.49540847390625 0.8810489636625116
5.319037165100727 218.62643136902338 0.87894596981812
5.324264720054143 214.36343008307793 0.8653950031069909
5.329492275007559 211.5651570404127 0.8594204007407533
5.334719829960975 204.81461195298954 0.8519372603710215
5.3399473849143915 201.03479027399013 0.8511536021370043
5.345174939867808 202.46519830603643 0.8539513600586963
5.350402494821224 208.6317353657665 0.866318237180515
5.35563004977464 211.70614693793743 0.8670056596271571
5.360857604728056 216.65791205807366 0.8734285107554324
5.3660851596814725 217.82378078283452 0.8784200436840534
5.371312714634889 217.2386249300246 0.8767421368838985
5.376540269588305 217.29120682508574 0.8718532177681498
5.381767824541721 217.9667617721742 0.8732012619840382
5.386995379495137 218.62210175469252 0.870764639450936
5.3922229344485535 220.38706867574547 0.868271743915839
5.39745048940197 221.601668521526 0.8715768932677602
5.402678044355386 222.04119890778526 0.866492400600605
5.407905599308802 224.32118847841835 0.8741576798742425
5.413133154262218 226.9874815440232 0.8794823050145368
5.4183607092156345 231.68582708386006 0.884766107006645
5.423588264169051 233.50404345618625 0.8824600596437095
5.428815819122467 234.30510710525442 0.8785584806564601
5.434043374075883 231.39728247377602 0.8728907270772618
5.439270929029299 229.02113155973078 0.8683229048522115
5.4444984839827155 227.62971436596501 0.8702417593165269
5.449726038936132 226.80260845860863 0.8678541022621414
5.454953593889548 228.77006541705848 0.8753681276548521
5.460181148842964 227.9899969704264 0.8770182664263073
5.46540870379638 225.80910076494598 0.8782948949328505
5.4706362587497965 224.98663053542788 0.8772834311272001
5.475863813703213 222.29504858734276 0.8753034785522013
5.481091368656629 219.2513595939207 0.8670702820287013
5.486318923610045 215.70768185475904 0.8605549419326204
5.491546478563461 216.71594139745022 0.8643738531648615
5.4967740335168775 217.05762131306767 0.8605602396469976
5.502001588470294 218.57872600193267 0.8683574797699326
5.50722914342371 217.02762075597443 0.8645377123327634
5.512456698377126 217.494866330082 0.8633526871908916
5.517684253330542 219.43565026865258 0.8665216499336412
5.522911808283959 220.3044419289116 0.8632016935559236
5.528139363237375 219.92489701952047 0.8618440867261016
5.533366918190791 219.43415110436217 0.8605018863949984
5.538594473144207 217.7134002411796 0.8592084370725895
5.543822028097623 218.5934330473865 0.8574098374103039
5.54904958305104 218.61338397062556 0.8554624349437923
5.554277138004456 217.78372140800258 0.8530399330534981
5.559504692957872 218.73994864461187 0.8548652719064955
5.564732247911288 218.9109551055265 0.8579712152695159
5.569959802864704 216.75769316856204 0.8543827106545742
5.575187357818121 217.84745592129943 0.8562091467090044
5.580414912771537 218.0622764307051 0.8525556105623007
5.585642467724953 221.79922567256412 0.8613031091787118
5.590870022678369 221.59406264431394 0.8569895339364131
5.596097577631785 219.9484589990268 0.8554492419410452
5.601325132585202 220.42975923624618 0.852910654306028
5.606552687538618 223.88037328724317 0.8543655137924653
5.611780242492034 228.6125226993426 0.8561766754107326
5.61700779744545 231.53228030266376 0.8567153370649779
5.622235352398866 236.83664188359725 0.8603164965513664
5.627462907352283 239.36276088536 0.85828009314913
5.632690462305699 248.16304349790244 0.8632956948455578
5.637918017259115 271.17024291774584 0.8883873417400477
5.643145572212531 323.72972080776293 0.9555377672728279
5.648373127165947 412.4860467753825 1.0645018086367841
5.653600682119364 541.8822496378148 1.2094620117805897
5.65882823707278 700.5462704693099 1.3676613140572258
5.664055792026196 848.8157061114526 1.497621445916101
5.669283346979612 975.5517021303561 1.601896484879399
5.674510901933028 1042.2922402177674 1.6525152419013411
5.679738456886445 1059.094634722154 1.6655052529455254
5.684966011839861 1030.2690470805908 1.6421178753039671
5.690193566793277 964.397143803643 1.5880299103178193
5.695421121746693 899.024442875169 1.533312259389452
5.700648676700109 833.5784783827606 1.4750827203506218
5.705876231653526 784.6452945293221 1.4315645018023417
5.711103786606942 748.6742369379715 1.3973445474563868
5.716331341560358 731.3697699777236 1.3811028512782912
5.721558896513774 736.76525314636 1.384726608424122
5.7267864514671905 766.4304228352697 1.4117970171777823
5.732014006420607 811.7819647781207 1.4528815880071952
5.737241561374023 867.7940996094741 1.501685228245804
5.742469116327439 917.9558142234517 1.5429565966167302
5.747696671280855 949.9541217733829 1.5684705827731884
5.7529242262342715 938.7736077445692 1.5569774002635086
5.758151781187688 899.4785340250257 1.5228743433653946
5.763379336141104 823.644960292871 1.4574513721377618
5.76860689109452 725.6181848677068 1.3681792098597718
5.773834446047936 625.6532895171694 1.2745386138174106
5.7790620010013525 525.6997192754843 1.1743691733478498
5.784289555954769 444.15573014978526 1.0910153232501496
5.789517110908185 378.7414711785641 1.0145276022510148
5.794744665861601 333.05907711424993 0.9614908172984366
5.799972220815017 300.0725922590575 0.9193956932230587
5.8051997757684335 278.7170650076004 0.8938327529168616
5.81042733072185 264.88286216841686 0.8774940130796245
5.815654885675266 257.9816605352274 0.8726746324350083
5.820882440628682 252.4668393207603 0.863388300102334
5.826109995582098 247.5271425102685 0.8506445663553828
5.8313375505355145 245.29046330613355 0.8453795106103748
5.836565105488931 244.79891852689187 0.8476681572262714
5.841792660442347 243.1351961300198 0.8429038747333081
5.847020215395763 243.75211599070786 0.8445220342959051
5.852247770349179 242.97593458182754 0.8390306198994701
5.8574753253025955 244.16233684504763 0.8382844453186874
5.862702880256012 243.36870110071823 0.8400625510131812
5.867930435209428 244.94941186414584 0.8406259615808724
5.873157990162844 245.38066280941266 0.840167208482878
5.87838554511626 247.12546207690522 0.8416283086388401
5.8836131000696765 247.86401657066668 0.8440827178351527
5.888840655023093 248.9572025634571 0.8447980715842299
5.894068209976509 252.22101600131234 0.8474836971556361
5.899295764929925 252.00871621567256 0.8405398874216442
5.904523319883341 249.30179728703104 0.8344419628031216
5.9097508748367575 248.7512319353402 0.8349426480619768
5.914978429790174 248.35772445779324 0.8345809423006358
5.92020598474359 250.49900554820647 0.8363886963769938
5.925433539697006 255.38026190358585 0.841599729663422
5.930661094650422 260.2402234317307 0.8437712576971973
5.9358886496038386 265.2873640293052 0.8456008642422175
5.941116204557255 272.78453622447915 0.8557571292965209
5.946343759510671 279.424923972532 0.8695446139815813
5.951571314464087 286.7016393435735 0.8891308003013623
5.956798869417503 294.4637166144812 0.9059825428783541
5.96202642437092 302.71720674917646 0.9181568446040748
5.967253979324336 314.21880732017956 0.9368591566942862
5.972481534277752 332.29086025602845 0.9607777914263796
5.977709089231168 347.4111960135182 0.9804764871608785
5.982936644184584 371.92335386689683 1.0141961389584433
5.988164199138001 401.89078891577594 1.05061814182985
5.993391754091417 441.11579728075833 1.0999120375634583
5.998619309044833 492.8486252884537 1.1610719941354253
6.003846863998249 565.0235925718383 1.2432913806317847
6.009074418951665 662.1289904395026 1.3480990016197065
6.014301973905082 781.4116803646212 1.4674643813145094
6.019529528858498 948.8505223075596 1.6191982782893368
6.024757083811914 1137.0202522028176 1.77450450571622
6.02998463876533 1332.414358228477 1.9192225750688319
6.035212193718746 1527.2484587044614 2.0563401632503084
6.040439748672163 1665.9873792718884 2.150295128608087
6.045667303625579 1745.4511263971544 2.204322636650364
6.050894858578995 1754.6639577172311 2.212272007353845
6.056122413532411 1692.9300191263646 2.175538120341817
6.061349968485827 1586.545037721158 2.1086446757429256
6.066577523439244 1438.1741496126172 2.009490589584088
6.07180507839266 1289.838183503527 1.9069655538828727
6.077032633346076 1140.086706795162 1.7941434020730314
6.082260188299492 993.301554837672 1.677456315098216
6.087487743252908 867.8026150238421 1.567161162850678
6.092715298206325 752.6685663497441 1.4602248988985587
6.097942853159741 658.4984372779566 1.3679482831231555
6.103170408113157 587.4122896693312 1.2972569828962561
6.108397963066573 528.7221519431089 1.233366543405145
6.113625518019989 475.1954742524191 1.1699890882934858
6.118853072973406 437.99780635257673 1.1282233607183334
6.124080627926822 407.59955732294276 1.0925155077204844
6.129308182880238 384.78173046678165 1.0682958006181964
6.134535737833654 364.798588906986 1.0442016716372264
6.1397632927870704 347.80223060909276 1.0229046780763094
6.144990847740487 334.4439841517532 1.0066890026617774
6.150218402693903 324.7438201374138 0.9970903536370666
6.155445957647319 316.8989020328245 0.9861193526210595
6.160673512600735 305.87683825327815 0.9739169102003238
6.1659010675541515 299.9619515256504 0.9706391304899236
6.171128622507568 297.7004979180528 0.973520300638892
6.176356177460984 300.37893720694586 0.9830995163306269
6.1815837324144 295.40412216521116 0.9712480719175374
6.186811287367816 293.3966460636507 0.9677231507303107
6.1920388423212325 289.65761885618576 0.9623727836726204
6.197266397274649 284.8287643289703 0.9562383167121454
6.202493952228065 286.3211233596823 0.9607851642756965
6.207721507181481 280.89050680291217 0.9421530345998791
6.212949062134897 278.30569273738115 0.9307629900671106
6.2181766170883135 276.0056507205508 0.9252210045194378
6.22340417204173 273.7773328186781 0.9179319457721352
6.228631726995146 272.65644500829063 0.9087226957227332
6.233859281948562 272.5407877105589 0.9047313051330997
6.239086836901978 272.83414534100484 0.9035842445210297
6.2443143918553945 268.8670880413386 0.8943180605518589
6.249541946808811 267.73323846827503 0.8933643109133617
6.254769501762227 268.7896147018678 0.8937706054385143
6.259997056715643 273.01118915783576 0.9001204726518242
6.265224611669059 268.0855444907927 0.8909280743360588
6.2704521666224755 261.40689242675745 0.8772195778664965
6.275679721575892 260.1697801731349 0.8733450510731927
6.280907276529308 258.1751883591472 0.8704243475674949
6.286134831482724 263.0545428821639 0.8781244827898184
6.29136238643614 264.4933408031825 0.8826495864261958
6.2965899413895565 266.78922607970134 0.8851877559117919
6.301817496342973 269.674977722158 0.8879954362220249
6.307045051296389 274.0702856559802 0.8945256351298004
6.312272606249805 272.8958258675989 0.8900329307021662
6.317500161203221 273.7069204186274 0.8909222690784725
6.3227277161566375 268.2092116841051 0.8776861483997098
6.327955271110054 266.45974174038867 0.872601164035657
6.33318282606347 264.9322167951772 0.8697910513521092
6.338410381016886 263.5747434341473 0.8665889045647751
6.343637935970302 264.18187876491606 0.8666078693463741
6.3488654909237185 263.9532547947114 0.8647455250012439
6.354093045877135 264.15073088403557 0.8647815737740759
6.359320600830551 266.41996018858094 0.8651160429412967
6.364548155783967 269.8178459158336 0.8672996503332027
6.369775710737383 273.53151249036887 0.8734428234863152
6.3750032656908 274.11803912688896 0.8742948399266983
6.380230820644216 272.7719876052807 0.869895740762193
6.385458375597632 274.5986454223723 0.8705785689159607
6.390685930551048 273.9102279753653 0.8670440606472548
6.395913485504464 275.40343911844576 0.8674855389903869
6.401141040457881 276.53898402858874 0.8709495479049291
6.406368595411297 275.6226437830564 0.870318237054693
6.411596150364713 278.50462682619695 0.8716841350969813
6.416823705318129 281.8708938505677 0.8783985994920448
6.422051260271545 284.76337014994897 0.8807746641139793
6.427278815224962 282.52391314744926 0.8738330733533783
6.432506370178378 280.4909000371266 0.8708064190430214
6.437733925131794 283.1564421670367 0.8752163066018325
6.44296148008521 287.3331522546413 0.8800693684388591
6.448189035038626 287.629429501788 0.8796144603590482
6.453416589992043 287.38955850223584 0.8781661699084263
6.458644144945459 289.16971749385584 0.8803551771847639
6.463871699898875 292.0624277065754 0.884994596073412
6.469099254852291 294.64145894971114 0.8859620608958061
6.474326809805707 299.2395118702888 0.8899844878563404
6.479554364759124 303.1701573653051 0.891680842563567
6.48478191971254 304.8108363242151 0.8897658941258363
6.490009474665956 310.9835223344055 0.8954386838906845
6.495237029619372 316.70170897646324 0.9002657856230847
6.500464584572788 332.7136865694222 0.9170521128782811
6.505692139526205 352.36829859849917 0.9397697586929941
6.510919694479621 376.9052085088378 0.969171240948401
6.516147249433037 403.6730069130514 0.998733244044484
6.521374804386453 441.78637095715607 1.042306513693847
6.526602359339869 493.0062888749123 1.0974774591025198
6.531829914293286 563.4584054603612 1.1729212103919209
6.537057469246702 641.0239565778736 1.2483992738697907
6.542285024200118 718.4329113917504 1.3204324284069413
6.547512579153534 774.0810593110076 1.3689961005085798
6.55274013410695 801.0044157042589 1.3912292574932712
6.557967689060367 791.108895076591 1.3800136503817864
6.563195244013783 766.11187824533 1.3573475678165396
6.568422798967199 722.3455413148412 1.318219580796187
6.573650353920615 668.7841906873834 1.267132973040372
6.5788779088740315 615.3146514986948 1.2160693352644458
6.584105463827448 557.9661560641377 1.158112189775019
6.589333018780864 509.4966582921091 1.1080749851616838
6.59456057373428 472.4603836450525 1.0672679888446315
6.599788128687696 437.1812818979622 1.0280271898674376
6.6050156836411125 409.6929683519471 0.9982261223415041
6.610243238594529 388.20330188113303 0.9747438885934784
6.615470793547945 370.78666646514404 0.9549925380333879
6.620698348501361 356.2754411594082 0.9366903009100926
6.625925903454777 345.0339987249705 0.9231122489690722
6.6311534584081935 340.3189939769803 0.9182426188535274
6.63638101336161 333.4053934977379 0.9141094159744966
6.641608568315026 336.85682463249213 0.9202499893809483
6.646836123268442 334.2399233359597 0.9169173151436637
6.652063678221858 328.30016415541706 0.9055342555460196
6.6572912331752745 323.9910391238383 0.8984470166909592
6.662518788128691 310.55304095945996 0.8799117359216299
6.667746343082107 305.13787827340695 0.8723216365148208
6.672973898035523 298.41997778623255 0.8642037594930293
6.678201452988939 293.5354498410732 0.8572269063592814
6.6834290079423555 290.31486085635095 0.8552134405856633
6.688656562895772 293.7952269065457 0.8617722663423778
6.693884117849188 296.4976256786119 0.86582427002843
6.699111672802604 300.4916520344376 0.8714803569089735
6.70433922775602 300.6220851411055 0.8700399863428876
6.7095667827094365 300.66110501622336 0.8703049495191544
6.714794337662853 301.11429804822393 0.8720984194564967
6.720021892616269 302.1668845989581 0.8751898297298081
6.725249447569685 302.026422756406 0.8737557276456726
6.730477002523101 301.0491822662319 0.8669479846122586
6.7357045574765175 304.27866421600373 0.8700476361227293
6.740932112429934 305.4001957758452 0.8694419768622789
6.74615966738335 307.653614858431 0.8728457398392938
6.751387222336766 306.8947878300007 0.8717187773269816
6.756614777290182 307.59245900297105 0.871322459707224
6.7618423322435985 306.7112499735302 0.8671377447218587
6.767069887197015 307.6982421022098 0.8648123450402317
6.772297442150431 306.7783227280386 0.8628620232702638
6.777524997103847 309.4495283979708 0.8679328277362417
6.782752552057263 309.9530844733247 0.8693568749330232
6.7879801070106796 308.6804702002697 0.8644738656459886
6.793207661964096 311.2479246875711 0.8685223207529879
6.798435216917512 315.7399829885617 0.8744100177395233
6.803662771870928 319.6330453508185 0.8787588559022171
6.808890326824344 323.3042548942544 0.8826127948874651
6.814117881777761 326.9163920891207 0.8833458674159236
6.819345436731177 325.2756899056452 0.8775498444011012
6.824572991684593 326.525609537978 0.8780850431908902
6.829800546638009 327.7897660845163 0.8791471161147923
6.835028101591425 329.47838849234495 0.8810304790124934
6.840255656544842 337.39859240906355 0.8905370916783258
6.845483211498258 341.626890022194 0.8945767465812551
6.850710766451674 344.8884977446995 0.8989131244852501
6.85593832140509 352.5074600443377 0.9080744349718366
6.861165876358506 354.09531971361537 0.9088303027472584
6.866393431311923 361.2420278064453 0.9163024920738739
6.871620986265339 371.37960391473365 0.9277432284883486
6.876848541218755 378.10000924064224 0.9340634838486412
6.882076096172171 383.88440729917085 0.9412248301510833
6.887303651125587 387.88425660862106 0.9445753027527625
6.892531206079004 386.7664808123654 0.9417898306683933
6.89775876103242 390.43131283259817 0.9455813635012985
6.902986315985836 394.5861714256759 0.9483719342975143
6.908213870939252 395.75319506681154 0.9483447607833285
6.913441425892668 399.1318799226631 0.9496840436391529
6.918668980846085 402.74950236768103 0.9529405411575484
6.923896535799501 403.8013380437556 0.9553385917883659
6.929124090752917 409.4787129778496 0.9612027518443423
6.934351645706333 411.0648152737825 0.9634572498026838
6.939579200659749 414.4744665937282 0.9671379311955662
6.944806755613166 413.6497888334019 0.9657050238316097
6.950034310566582 411.2008049404753 0.9617658341856578
6.955261865519998 411.5540634478323 0.9597460326544084
6.960489420473414 413.23320810820223 0.9597024269095453
6.96571697542683 420.07736365437194 0.9669826121896574
6.970944530380247 422.59829947284095 0.9688874286613803
6.976172085333663 431.2765123109212 0.9790772120917637
6.981399640287079 443.6906362371489 0.9917520651951268
6.986627195240495 459.2857096153668 1.006314810678261
6.9918547501939114 483.18020157079815 1.031559070028223
6.997082305147328 511.9903145002818 1.059799954782759
7.002309860100744 552.9117847729539 1.100964090788418
7.00753741505416 612.7226043670051 1.1573399916721239
7.012764970007576 690.4437080281936 1.2282675072587552
7.0179925249609925 778.1879922329982 1.303272121332559
7.023220079914409 864.5221246739084 1.37306324882387
7.028447634867825 934.1420466240141 1.4253399923334658
7.033675189821241 986.1090804380033 1.464126909857875
7.038902744774657 1013.8579243780334 1.4832545963034882
7.0441302997280735 1014.127994261327 1.4827523086763812
7.04935785468149 1001.2473826183874 1.4726854045206887
7.054585409634906 978.2957303630178 1.454227416194768
7.059812964588322 942.9749714393397 1.4270196836927067
7.065040519541738 903.2946450680589 1.3965508910902986
7.0702680744951545 857.6290299566839 1.3598259879404184
7.075495629448571 799.9265041481066 1.3124751858346735
7.080723184401987 740.4966915258468 1.261441550736007
7.085950739355403 680.6645267682989 1.2090901181521834
7.091178294308819 632.6244324042196 1.1652353049963553
7.0964058492622355 593.4426810982286 1.128342082322833
7.101633404215652 556.6801107740051 1.0942506210383607
7.106860959169068 527.6814309335319 1.065825108627655
7.112088514122484 498.6438106038343 1.0383713844798672
7.1173160690759 473.0740572230145 1.01274232415596
7.1225436240293165 451.2277107953081 0.9900855331389766
7.127771178982733 435.5765824120168 0.9733303252830922
7.132998733936149 425.65296826898333 0.9631806172494551
7.138226288889565 413.45638313599073 0.9491599528156702
7.143453843842981 408.386945961776 0.9449466498581357
7.1486813987963975 405.7394910250609 0.9427288050674094
7.153908953749814 404.2257828249759 0.9410955285162658
7.15913650870323 412.92125058999636 0.9491464823681833
7.164364063656646 424.6764933171615 0.9604387464387526
7.169591618610062 440.61618767802986 0.9745447078605827
7.1748191735634785 468.44208551629436 1.0024720206760631
7.180046728516895 516.2360674257629 1.049904244450874
7.185274283470311 588.270261523709 1.119123561610092
7.190501838423727 710.1012597379203 1.2281565411121549
7.195729393377143 906.2810227490944 1.3856178886753778
7.2009569483305595 1228.9978868894714 1.6112838356863732
7.206184503283976 1720.1348690541377 1.9043987330594923
7.211412058237392 2419.563585546734 2.25531673741355
7.216639613190808 3199.115794837969 2.593118804952206
7.221867168144224 3914.4575689863977 2.8626539160003466
7.227094723097641 4343.040759716383 3.0156601616774705
7.232322278051057 4385.005127699356 3.0278193359359142
7.237549833004473 4078.795921857597 2.9190414388885944
7.242777387957889 3470.9795363758194 2.6909282364582983
7.248004942911305 2789.2586277449427 2.4100031552591497
7.253232497864722 2129.7486785787014 2.105218846832745
7.258460052818138 1581.9376303178128 1.814253590342983
7.263687607771554 1160.4554921673182 1.5554144485937995
7.26891516272497 857.4984152345172 1.3378772182054284
7.274142717678386 669.8202637609368 1.182390069298076
7.279370272631803 563.8881635777831 1.085114670905044
7.284597827585219 501.24209611843634 1.024960415809202
7.289825382538635 464.0897495611119 0.986478759674844
7.295052937492051 438.54165070181483 0.9599119338460946
7.300280492445467 420.305567162075 0.939780132758673
7.305508047398884 407.21587789737316 0.9249656704709645
7.3107356023523 401.61169545988946 0.918519491014187
7.315963157305716 394.0701777469995 0.9107221728319279
7.321190712259132 389.34174031839575 0.9055387578610802
7.326418267212548 386.03875532545425 0.9012730229133694
7.331645822165965 384.8518334500787 0.901421929989861
7.336873377119381 383.4249768376021 0.9030167848274179
7.342100932072797 383.97148849094765 0.9046927969975851
7.347328487026213 386.26188088081324 0.9073887049195447
7.352556041979629 381.15791039990836 0.89852692340288
7.357783596933046 380.5874863450333 0.895202975775566
7.363011151886462 380.3849469612251 0.8949620457870289
7.368238706839878 380.4050359022337 0.8960576337742863
7.373466261793294 389.23419390726366 0.9079009851168807
7.37869381674671 384.9929577782905 0.9035942239171558
7.383921371700127 388.32875456030075 0.9058157993309321
7.389148926653543 385.71478583636866 0.9016198359174241
7.394376481606959 384.39278501319694 0.8976306258683062
7.399604036560375 384.3175811937543 0.895725033849052
7.4048315915137914 388.2688382454784 0.9013962411879876
7.410059146467208 392.64510143999127 0.9077488395180683
7.415286701420624 389.900142049609 0.9037131671193622
7.42051425637404 392.30828499749236 0.9073309020559522
7.425741811327456 389.3699701358381 0.9024366196691141
7.4309693662808725 394.5232895671814 0.9093182326858689
7.436196921234289 396.8375467846287 0.910082092821266
7.441424476187705 399.303640541281 0.9110304250292558
7.446652031141121 404.87186769583536 0.915381719780466
7.451879586094537 410.6374040220763 0.9234703732210905
7.4571071410479535 419.9488694215587 0.9337605386685711
7.46233469600137 427.7459407352881 0.9411845723329934
7.467562250954786 438.1507656213026 0.9517458671232789
7.472789805908202 448.65865464275623 0.9612047366254741
7.478017360861618 461.0153520736095 0.9732298291986478
7.4832449158150345 475.0458183364559 0.986473575655112
7.488472470768451 488.90182546693734 0.9998314750840338
7.493700025721867 499.0021059366486 1.0093928845118836
7.498927580675283 512.3489362863911 1.0210223175762827
7.504155135628699 517.6194202712682 1.0249598786483989
7.5093826905821155 525.568414407426 1.0318182267969005
7.514610245535532 528.8821505382515 1.0338626792312111
7.519837800488948 529.3696697036861 1.0341711851613196
7.525065355442364 525.4250059108923 1.0308461873686825
7.53029291039578 519.4425829710899 1.0248062325190368
7.5355204653491965 512.6682839832993 1.0179377913387535
7.540748020302613 509.67923501066673 1.0155530403353827
7.545975575256029 511.29257899557746 1.0166522879188225
7.551203130209445 522.9043418418249 1.0275561546096215
7.556430685162861 541.4959799127901 1.0449207060767278
7.5616582401162775 563.158921255648 1.0633236477031018
7.566885795069694 585.6101646311264 1.0847532342189232
7.57211335002311 602.510563344859 1.0996035938854065
7.577340904976526 612.937496415946 1.1076732178889717
7.582568459929942 611.2343558846152 1.104228872570162
7.5877960148833585 606.5895874781456 1.0989906542258638
7.593023569836775 592.0812449448937 1.0851639164329958
7.598251124790191 577.2406673625891 1.0714249581504331
7.603478679743607 567.0037389077185 1.0615082926910855
7.608706234697023 558.2848278262653 1.054240839635102
7.6139337896504395 551.7414720516223 1.0481117978677013
7.619161344603856 540.7114826177166 1.0383376120907373
7.624388899557272 533.2534151234324 1.030611672625112
7.629616454510688 530.3558194811214 1.0279142109693538
7.634844009464104 523.6763292671493 1.0198045360839267
7.6400715644175206 523.0636742864466 1.0181792562414649
7.645299119370937 523.5785621564286 1.018939511689184
7.650526674324353 528.8409655664045 1.0241893847538825
7.655754229277769 533.074378736321 1.0298714670303442
7.660981784231185 532.3022809914243 1.028433578403662
7.666209339184602 530.5844038666603 1.0252763385336114
7.671436894138018 533.9209092804646 1.0271361638573746
7.676664449091434 540.1929237674099 1.0322668356104914
7.68189200404485 544.3221380810367 1.034503911442037
7.687119558998266 549.2377263793027 1.038590807604523
7.692347113951683 554.3953106082589 1.0433804501905055
7.697574668905099 564.1169171648177 1.0536986212364852
7.702802223858515 579.0032673989058 1.0665747224737794
7.708029778811931 588.8091587960761 1.0746780560834062
7.713257333765347 603.315573988717 1.086716475452422
7.718484888718764 615.1091938073872 1.0971784353721212
7.72371244367218 627.0349240523364 1.1079600083185748
7.728939998625596 642.2728588709224 1.1198497093824957
7.734167553579012 653.3723455683656 1.1284441860252918
7.739395108532428 669.489084062355 1.1419438424615065
7.744622663485845 681.4514914747579 1.1509661429349958
7.749850218439261 696.0528592292527 1.1630691719638324
7.755077773392677 710.149862917621 1.1744686127674229
7.760305328346093 717.1036936316169 1.1814206147970503
7.765532883299509 716.7112737098456 1.1803716231384904
7.770760438252926 714.0323822994862 1.1771203107639836
7.775987993206342 705.0421891943007 1.1680901411876112
7.781215548159758 702.2525892389026 1.16514931442121
7.786443103113174 696.5570316341075 1.1609987917428262
7.79167065806659 688.7343099073306 1.1547438924351843
7.796898213020007 677.6300637143282 1.144287851182831
7.802125767973423 669.0473340674014 1.1362212506640803
7.807353322926839 660.3592931014002 1.128509451139141
7.812580877880255 651.4524426409719 1.121289009987099
7.817808432833671 644.9193446776459 1.114456578741247
7.823035987787088 641.6070257785059 1.1112097643720058
7.828263542740504 637.4517078908434 1.1071938188387909
7.83349109769392 635.9759605302554 1.104578085696031
7.838718652647336 631.5783785481514 1.0993820570698927
7.8439462076007525 635.5125963824721 1.1028823376030552
7.849173762554169 640.8661997087197 1.1087644208932368
7.854401317507585 647.4284304867001 1.1142556293911206
7.859628872461001 652.4173174759645 1.118407888161036
7.864856427414417 661.9730653618542 1.1249151173223595
7.8700839823678335 672.066089822943 1.1328848234826219
7.87531153732125 681.7503867253857 1.1399636759091192
7.880539092274666 685.229386062546 1.1426975362052603
7.885766647228082 688.9376555727272 1.1458813517056112
7.890994202181498 685.5210227486891 1.1421556006378502
7.8962217571349145 678.8875111362518 1.134869115770681
7.901449312088331 670.7402668949288 1.1274079529248104
7.906676867041747 658.6877262721395 1.1179743112985978
7.911904421995163 644.6753430530161 1.107265113764046
7.917131976948579 631.4423961455692 1.0958133853354481
7.9223595319019955 622.7564596755782 1.0875602033708143
7.927587086855412 611.3880584996123 1.0767135877727343
7.932814641808828 601.5020280544322 1.06732267942989
7.938042196762244 596.10604812096 1.063113931891766
7.94326975171566 591.4965430983528 1.0589173949073036
7.9484973066690765 585.6414443638864 1.052925122428357
7.953724861622493 578.1526000726801 1.0450368813748954
7.958952416575909 572.644859569375 1.0387099829012203
7.964179971529325 570.7276778709456 1.036647206786508
7.969407526482741 572.8176730297066 1.0371976125719105
7.9746350814361575 583.2378597925624 1.0453744099403681
7.979862636389574 598.3492635768639 1.059016325631967
7.98509019134299 620.0562174483181 1.0779372079439156
7.990317746296406 643.7542605303818 1.098527371338895
7.995545301249822 667.0389445559052 1.118175150747604
8.000772856203238 688.0496751009103 1.1348280078432973
8.006000411156654 701.6136263907141 1.1459122421655223
8.01122796611007 710.3958017613005 1.1531120890685158
8.016455521063486 704.9062934058315 1.14728893932714
8.021683076016902 695.7486050976316 1.1402444090182484
8.026910630970319 687.9623709099425 1.1324585114053274
8.032138185923735 677.919196642212 1.1231664488722046
8.037365740877151 674.2926831283239 1.1192985106753284
8.042593295830567 675.0936486005863 1.1196974964029696
8.047820850783983 673.2741573919913 1.118670919317458
8.0530484057374 674.0048839214804 1.118735836275888
8.058275960690816 672.5884576595066 1.1171153933925446
8.063503515644232 675.4295643517293 1.119706197444092
8.068731070597648 679.5440880250155 1.122472260533664
8.073958625551064 683.7018564523872 1.1263348746295543
8.07918618050448 689.6442844292202 1.1318551031129718
8.084413735457897 691.4258609057244 1.1328200606864463
8.089641290411313 696.6918716363436 1.136415125785568
8.09486884536473 701.5136646518596 1.1389275520505238
8.100096400318145 711.1714136365134 1.1464457727439141
8.105323955271562 718.2282600700422 1.151290225885764
8.110551510224978 723.0403980733126 1.1538938319066787
8.115779065178394 729.5347250666964 1.158808676957435
8.12100662013181 743.4830561434991 1.169165209170323
8.126234175085226 761.5801654756456 1.1824003170350488
8.131461730038643 783.9301455906738 1.1991013570012574
8.136689284992059 808.0769127203704 1.2163234786106492
8.141916839945475 835.7477445098925 1.2367366946396858
8.147144394898891 867.7647842164617 1.2595462112305091
8.152371949852308 907.056886700347 1.287097422124758
8.157599504805724 940.7678196539287 1.3099261261270916
8.16282705975914 974.8174665367267 1.3328511784022965
8.168054614712556 996.4320084348213 1.346579644652011
8.173282169665972 1012.1427183902377 1.356413822430212
8.178509724619389 1018.0311443136756 1.3602829533501117
8.183737279572805 1015.6923570632615 1.3582249299597382
8.188964834526221 1006.6810615264967 1.3511031574113195
8.194192389479637 987.4652345791154 1.3373153406421574
8.199419944433053 969.6075118037023 1.3244053766426804
8.20464749938647 948.1102171128737 1.3095717229991466
8.209875054339886 931.2951960375415 1.2984838692590297
8.215102609293302 915.0318743995066 1.2874196565742455
8.220330164246718 895.6278855047676 1.272293524329745
8.225557719200134 876.7747183782255 1.2584712392168051
8.23078527415355 859.7425164435732 1.2453190837889323
8.236012829106967 847.4266501494136 1.2363857493275183
8.241240384060383 832.1047442881016 1.2244338440463642
8.2464679390138 817.4296373649322 1.2133227380814195
8.251695493967215 808.1126228776717 1.2061375188921803
8.256923048920632 791.807018758394 1.1933832589032045
8.262150603874048 778.7619096973272 1.1838009590375487
8.267378158827464 761.2667273174916 1.1715905661719714
8.27260571378088 744.5483662088092 1.158665633644887
8.277833268734296 731.1285560523218 1.1474686418742186
8.283060823687713 718.083478205272 1.1368102515753675
8.288288378641129 703.7024851406698 1.12373781866842
8.293515933594545 689.2754077264643 1.112613744351024
8.298743488547961 678.6737572921727 1.1031864026448803
8.303971043501377 671.4376818742595 1.0974447600559956
8.309198598454794 662.9218694044828 1.0889473126606608
8.31442615340821 655.4584335884975 1.0821143612054822
8.319653708361626 650.5687549488831 1.0773291015908695
8.324881263315042 644.1349794332947 1.0719204259232877
8.330108818268458 643.1436580912891 1.0714039574885206
8.335336373221875 641.2530695283327 1.0701741761068098
8.34056392817529 634.6142783112452 1.0638778314464075
8.345791483128707 628.1976385567152 1.057764353418926
8.351019038082123 621.7916591815011 1.051657801354746
8.35624659303554 615.6841397970261 1.046354617535604
8.361474147988956 610.7657011876648 1.04129075584526
8.366701702942372 603.0965005500906 1.0335993535398964
8.371929257895788 600.020021333889 1.0300799217787506
8.377156812849204 599.6742931092265 1.0296792022637156
8.38238436780262 604.2157907621411 1.0339418507149267
8.387611922756037 598.784827418427 1.0297264018011547
8.392839477709453 594.7914772725615 1.0269095173111453
8.398067032662869 587.1588269296534 1.0215446356602198
8.403294587616285 575.8011947295882 1.011174390295805
8.408522142569701 569.4127806597535 1.0050057528116556
8.413749697523118 569.0036556390869 1.002532090686828
8.418977252476534 570.7905538227413 1.0038304442735504
8.42420480742995 570.5159784073957 1.0029880483208307
8.429432362383366 573.8384052070954 1.006455034151361
8.434659917336782 575.3431467462187 1.0081417782680195
8.439887472290199 578.1881203643865 1.010092933104867
8.445115027243615 576.1068499718801 1.0075399096804998
8.450342582197031 571.2788501905652 1.0024726210956951
8.455570137150447 569.2020441246007 1.0003802273860751
8.460797692103863 567.7969339435165 0.9995373102037729
8.46602524705728 569.1467701054148 1.000628046658109
8.471252802010696 569.9419094335544 1.0014954136486882
8.476480356964112 567.9692046699184 0.9992152956560729
8.481707911917528 566.8584437749008 0.9972594723780831
8.486935466870944 564.4176822416498 0.9945676011735689
8.49216302182436 566.6178392037248 0.996021129614348
8.497390576777777 570.8623467832689 0.9992143895561835
8.502618131731193 576.7649258587929 1.0052834503492116
8.50784568668461 583.2517140195544 1.0109683259367703
8.513073241638025 588.6771231015528 1.014643123253655
8.518300796591442 584.8874444306554 1.0105409594781913
8.523528351544858 585.7318875685636 1.010652278609066
8.528755906498274 584.6478574456678 1.008147561696585
8.53398346145169 582.2147731653279 1.0052018581847744
8.539211016405106 577.4280603240155 1.0017943398987348
8.544438571358523 577.9735452701011 1.0034284435173104
8.549666126311939 577.8359789595196 1.0040473943112809
8.554893681265355 583.7282586954906 1.0089667112543192
8.560121236218771 585.2046094203064 1.0075600789577421
8.565348791172188 588.7936393997918 1.0090085118934207
8.570576346125604 592.892851240354 1.0114365937628864
8.57580390107902 594.4449648520482 1.0119665699706528
8.581031456032436 598.5128868637663 1.0159137385543395
8.586259010985852 598.8713300946208 1.0168459226777635
8.591486565939269 602.9228505039252 1.0219621383430404
8.596714120892685 606.3506280637807 1.0240785909111334
8.601941675846101 609.2650645472643 1.0254296638195126
8.607169230799517 612.5559188227285 1.026903883827958
8.612396785752933 615.1265239572962 1.0289405465862744
8.61762434070635 625.0379489608068 1.037029169592896
8.622851895659766 632.3941810496581 1.0427225324811464
8.628079450613182 639.7545340507469 1.0480858157698432
8.633307005566598 650.0805774081232 1.0555953943266996
8.638534560520014 663.205102683589 1.0663778601123726
8.64376211547343 676.4497087115528 1.0760028117368907
8.648989670426847 699.031105648892 1.0940565746708741
8.654217225380263 721.5672858195488 1.1119184319368038
8.65944478033368 747.9228950902528 1.1322873465527175
8.664672335287095 774.1347693529774 1.1506954853873501
8.669899890240512 802.6133958891975 1.1703606940779274
8.675127445193928 830.4794840295659 1.1898269031840922
8.680355000147344 858.3243642936866 1.2076235334827552
8.68558255510076 882.0234157675558 1.2227413623335832
8.690810110054176 895.7704130658466 1.2320159017568983
8.696037665007593 899.1702323297195 1.2328451275513506
8.701265219961009 895.0131276281975 1.2289169924878083
8.706492774914425 883.136877777659 1.2205984445687905
8.711720329867841 867.9858059593778 1.211090668024897
8.716947884821257 847.0207522490184 1.196160002227308
8.722175439774674 823.7062312300399 1.17915016917781
8.72740299472809 800.2910584663367 1.1613426705234997
8.732630549681506 782.0620925438942 1.1490968135023503
8.737858104634922 768.7832953104088 1.139952439771219
8.743085659588338 759.3529206538024 1.1329342317997493
8.748313214541755 753.8767433650091 1.1291408318903522
8.75354076949517 745.5205323167243 1.1227105107744717
8.758768324448587 745.3236855394514 1.1220358250902485
8.763995879402003 736.7932536887973 1.115057229411491
8.76922343435542 722.6651647815424 1.1037818673018986
8.774450989308836 707.9420217570289 1.092128590692714
8.779678544262252 691.5769983567532 1.0781032229397514
8.784906099215668 683.9938388045655 1.0715213075537788
8.790133654169084 680.7211924367615 1.0692414391969924
8.7953612091225 675.5774212771345 1.0652713160308196
8.800588764075917 672.5244836675697 1.0631920735758347
8.805816319029333 672.502400789153 1.0634410090719735
8.811043873982749 670.5686886029275 1.0620981864206818
8.816271428936165 664.2984156092049 1.0555097520519574
8.821498983889581 662.0615676426752 1.0534235158065886
8.826726538842998 655.8437017136665 1.0490043830538667
8.831954093796414 654.5378793574158 1.0479931907280453
8.83718164874983 653.5436145264088 1.0462237771759353
8.842409203703246 653.9486430875158 1.0455219115280483
8.847636758656662 652.3221863415614 1.044087582609236
8.852864313610079 649.6539864511086 1.0414939151091067
8.858091868563495 653.3096441188544 1.0436850710078378
8.863319423516911 653.5873633759081 1.0427484176936195
8.868546978470327 657.326314522226 1.0450415835420206
8.873774533423743 657.3865564981047 1.0450371944382757
8.87900208837716 652.9399507237706 1.0423449357409917
8.884229643330576 654.839970636105 1.043815410035612
8.889457198283992 662.6291920446723 1.049964132803067
8.894684753237408 668.5189806511165 1.0545141925714854
8.899912308190824 673.9553453170627 1.0584913349934446
8.90513986314424 673.7042716933906 1.0561983304779055
8.910367418097657 678.4618948071931 1.0578495739606344
8.915594973051073 691.596581846611 1.0674759097057782
8.92082252800449 701.9577263335964 1.0760423346458188
8.926050082957905 710.3573355339811 1.0830440463129074
8.931277637911322 715.7113243241399 1.0865883431309604
8.936505192864738 722.6514904275526 1.0910309637958413
8.941732747818154 725.500732129823 1.093524705785056
8.94696030277157 732.9223654599597 1.0986593056918812
8.952187857724986 738.340830776457 1.1021510343986556
8.957415412678403 748.4297157190842 1.1085574265198772
8.962642967631819 763.3014605913615 1.1189607523231107
8.967870522585235 773.2486845995138 1.1257607649419183
8.973098077538651 783.5216409722892 1.132160959347152
8.978325632492067 792.5636712818348 1.1382388503302052
8.983553187445484 801.9922999390071 1.144157013600335
8.9887807423989 813.6871227175928 1.1521553618536164
8.994008297352316 820.7499650199921 1.1577769876808364
8.999235852305732 824.1724282640226 1.1607840303943109
9.004463407259149 824.6589586801598 1.1604594313860332
9.009690962212565 826.0139158458708 1.1600115723467965
9.014918517165981 837.9545743714148 1.1660290799869828
9.020146072119397 848.811238429671 1.173333418836805
9.025373627072813 858.4615108696607 1.179880240195831
9.03060118202623 867.458726243593 1.1858830191088243
9.035828736979646 879.2700885509602 1.194162845202513
9.041056291933062 891.2394101196057 1.202907968282017
9.046283846886478 908.0303927923363 1.2145950241160186
9.051511401839894 918.4223686632704 1.2212253286229893
9.05673895679331 930.9323940160455 1.2278308366826691
9.061966511746727 953.1714583698927 1.2421159288682404
9.067194066700143 982.0834941805534 1.2604690890157912
9.07242162165356 1013.0651912935743 1.2787317914699112
9.077649176606975 1041.9163629807913 1.2958142351195006
9.082876731560392 1071.8459788288533 1.3141434153410423
9.088104286513808 1107.481408294823 1.3369461532443883
9.093331841467224 1139.909251554793 1.3553697334892651
9.09855939642064 1172.7083403009974 1.3736424396816762
9.103786951374056 1195.754832082254 1.384877350502297
9.109014506327473 1216.2299352849864 1.3957313337072943
9.114242061280889 1231.7280364010783 1.4058886721284103
9.119469616234305 1238.5636542752025 1.4104095588234704
9.124697171187721 1233.7219957566074 1.4076138876400979
9.129924726141137 1218.7232035381085 1.3976775180585492
9.135152281094554 1191.6261568111902 1.379389674889973
9.14037983604797 1170.9262852294535 1.3675118546980007
9.145607391001386 1150.259959113528 1.3548131629024147
9.150834945954802 1137.0249874828494 1.347018820821602
9.156062500908218 1130.325028856108 1.343536135829358
9.161290055861635 1137.4055854910087 1.3590768695050592
9.16651761081505 1157.9884056854894 1.3801829712007927
9.171745165768467 1184.876895882261 1.4017404666773232
9.176972720721883 1207.1875444807335 1.4174372940245215
9.1822002756753 1227.7787983048318 1.4327400746822054
9.187427830628716 1241.6362319981936 1.4442564873496424
9.192655385582132 1241.9123594702446 1.446443065626567
9.197882940535548 1245.1927005751809 1.451193621876712
9.203110495488964 1235.25437525916 1.4478274214751121
9.20833805044238 1236.968788483859 1.45311908981575
9.213565605395797 1248.5386630299263 1.4625684508562613
9.218793160349213 1274.3998465974491 1.4809434336929894
9.224020715302629 1312.2177674369973 1.5058341113752967
9.229248270256045 1363.9419052442104 1.5360810255036434
9.234475825209461 1417.9320945116792 1.567772222830749
9.239703380162878 1489.118740438887 1.6063158054267328
9.244930935116294 1581.2579299321656 1.6562511177328745
9.25015849006971 1669.8501919175858 1.703791823316318
9.255386045023126 1750.6032662272703 1.7458391306625531
9.260613599976542 1805.3335186925522 1.77471111271562
9.265841154929959 1811.808392988203 1.779985414724093
9.271068709883375 1764.7133135506683 1.7572527831293165
9.276296264836791 1676.2475595911185 1.714711911913682
9.281523819790207 1556.9932240834137 1.6551600452094222
9.286751374743623 1416.3180812796443 1.5801281133502123
9.29197892969704 1278.8715522494056 1.503811278352819
9.297206484650456 1159.596933257028 1.432151573650297
9.302434039603872 1053.0031644275118 1.3653820085221404
9.307661594557288 969.9209642943878 1.3123731072211644
9.312889149510704 916.5979586756827 1.2802561749608938
9.31811670446412 872.9747597755675 1.2512844598902093
9.323344259417537 847.9769063539444 1.2350806606274845
9.328571814370953 831.637677318747 1.2236314305744063
9.33379936932437 824.3099313065941 1.2190050592261525
9.339026924277785 813.3777311482955 1.2115589628442212
9.344254479231202 803.5039355722118 1.204279231609877
9.349482034184618 792.903401633769 1.196999085273291
9.354709589138034 783.043385774365 1.1904898643466866
9.35993714409145 773.0561700012763 1.1838655066727384
9.365164699044866 765.5533295806018 1.179075392794513
9.370392253998283 759.6232192773224 1.1753837958586413
9.375619808951699 750.2655919609278 1.1686693180286547
9.380847363905115 746.4847641209419 1.166236776237178
9.386074918858531 743.1153070985662 1.164881448739823
9.391302473811947 739.5488938396356 1.1626521327702986
9.396530028765364 736.8557453605375 1.1613477901143443
9.40175758371878 735.1433501424574 1.160568898250718
9.406985138672196 733.3672721634586 1.1592248024357663
9.412212693625612 734.8907228209156 1.1594639480214504
9.417440248579029 734.3255582453279 1.1476470445169882
9.422667803532445 731.6593780448007 1.139407064331933
9.427895358485861 729.5636813289166 1.1342460106463188
9.433122913439277 729.3994283011169 1.1333277802218567
9.438350468392693 727.4787057694415 1.129594289673876
9.44357802334611 728.6310462123347 1.1280565716504583
9.448805578299526 729.2134644956559 1.1234297494495757
9.454033133252942 733.4997014542463 1.1242321686249686
9.459260688206358 738.8772753268955 1.126992401775862
9.464488243159774 745.055260174591 1.1316953185586751
9.46971579811319 746.8990276536397 1.1317098906776635
9.474943353066607 745.26227558163 1.1277205675951976
9.480170908020023 741.7165135665591 1.12151399577689
9.48539846297344 742.4976262291499 1.1202808314515003
9.490626017926855 745.4750419750163 1.1209263472227395
9.495853572880272 747.4641122573123 1.1223235494397865
9.501081127833688 749.676853645968 1.1231717611669618
9.506308682787104 754.0628052383319 1.1260578410826951
9.51153623774052 755.2702916374312 1.1266429487395637
9.516763792693936 753.7890149279233 1.1248069242978886
9.521991347647353 754.9512860534144 1.1230731992745153
9.527218902600769 754.4906945073917 1.119942489494352
9.532446457554185 762.2042262003 1.124814710773863
9.537674012507601 761.2177679597308 1.1239845963594586
9.542901567461017 762.6605877898669 1.124154589785418
9.548129122414434 766.1541588822452 1.1260696022963037
9.55335667736785 768.0732750921912 1.1266159979184487
9.558584232321266 775.2194057721383 1.1316516641786498
9.563811787274682 778.234341993169 1.1332635357462137
9.569039342228098 774.6739091140176 1.1293243366148034
9.574266897181515 772.088408559086 1.1262618471252976
9.57949445213493 774.4758927621069 1.1271986400401877
9.584722007088347 770.8434278578178 1.123747802794161
9.589949562041763 775.6470650154595 1.12660480704731
9.59517711699518 770.8555362169195 1.121573713261582
9.600404671948596 773.9109524238222 1.1242587171579967
9.605632226902012 773.3613886328235 1.1230055547916846
9.610859781855428 774.0293004686506 1.123252595589209
9.616087336808844 771.9392157522018 1.1214640174582955
9.62131489176226 774.2179594696698 1.121917257768106
9.626542446715677 767.8670138007898 1.1158364888493977
9.631770001669093 765.6765096430014 1.1135382152012503
9.636997556622509 761.8248669736333 1.109916943181608
9.642225111575925 760.181293334638 1.1078806891968953
9.647452666529341 757.6138704189207 1.1057231605621485
9.652680221482758 753.4236781541579 1.1026037005839349
9.657907776436174 750.2524298692895 1.0989115925712334
9.66313533138959 749.3130203842757 1.097139191385761
9.668362886343006 753.7986171989214 1.1003867202805668
9.673590441296422 750.2659658110233 1.0977326447612925
9.678817996249839 751.2616663327518 1.0973397626411474
9.684045551203255 745.474494772418 1.0926207737998015
9.689273106156671 745.1170160853543 1.0914915574720438
9.694500661110087 747.1337880259313 1.0917968088022756
9.699728216063503 750.2470467951904 1.0940979950895038
9.70495577101692 750.4035274117012 1.0934212493802407
9.710183325970336 751.2563506683987 1.0941969424199451
9.715410880923752 748.483901047895 1.0910738907069322
9.720638435877168 745.7147248122535 1.0881501888821528
9.725865990830584 745.4321888186053 1.087766914624898
9.731093545784 740.616605934843 1.0833369101519514
9.736321100737417 746.0809348136861 1.0876225235230634
9.741548655690833 748.001351087243 1.0889971943932433
9.74677621064425 743.1023524277804 1.0840695658749036
9.752003765597665 741.8830860964646 1.0829037551020932
9.757231320551082 736.5581021294654 1.0786863988332003
9.762458875504498 734.4955299663474 1.0768893426525632
9.767686430457914 739.2823094863688 1.0802935880275133
9.77291398541133 743.0456094520418 1.0821745524563409
9.778141540364746 743.4434978607684 1.079798596176909
9.783369095318163 737.9536981061557 1.0752624209109154
9.788596650271579 734.9172483027639 1.0728576552845264
9.793824205224995 736.1449209887426 1.074449508322011
9.799051760178411 738.643258881938 1.075099685916922
9.804279315131827 740.5565754186143 1.0751438568476799
9.809506870085244 741.6013940173277 1.0744441921748016
9.81473442503866 743.585663744715 1.075028485256881
9.819961979992076 748.624246163614 1.0774071401252685
9.825189534945492 753.5767025574236 1.080171097215157
9.830417089898909 757.8546133046067 1.0829597259234944
9.835644644852325 758.6247156029159 1.0832066078473088
9.840872199805741 758.1231414023065 1.0831709990122114
9.846099754759157 760.6563930785089 1.0850134024938656
9.851327309712573 763.4565464974468 1.0858419910321995
9.85655486466599 768.1810135693792 1.088872445869046
9.861782419619406 772.4055600676446 1.0914696644562472
9.867009974572822 778.6805826848771 1.0952751670533143
9.872237529526238 784.5774778321453 1.0988315256393375
9.877465084479654 794.661869086826 1.105758597252186
9.88269263943307 803.0253572826108 1.1113255001508133
9.887920194386487 810.7072375724724 1.1163854934805533
9.893147749339903 818.202586410991 1.1214009358016874
9.89837530429332 819.3264096582812 1.120087469499292
9.903602859246735 822.4536739115102 1.1213766648659282
9.908830414200152 825.1070837573425 1.1226797085998181
9.914057969153568 831.5688157400878 1.1272494659136103
9.919285524106984 835.6202282771574 1.129703135862191
9.9245130790604 837.6152351078297 1.130243003802828
9.929740634013816 836.6234759995655 1.128570847430259
9.934968188967233 829.1344404953398 1.123122931742992
9.940195743920649 822.3433342571866 1.1178441803422678
9.945423298874065 818.0147624345229 1.1155397360620034
9.950650853827481 815.4766477926566 1.1136530121874744
9.955878408780897 813.8934939033076 1.1128791033251715
9.961105963734314 808.366097551558 1.1086413850272776
9.96633351868773 800.6183472367607 1.1032270331394332
9.971561073641146 789.0103349723338 1.0934279919973418
9.976788628594562 783.1557448660429 1.0882516755455185
9.982016183547978 778.6863032795277 1.0848739326482444
9.987243738501395 773.1237774343123 1.0801880692028885
9.99247129345481 767.0436723482419 1.075032755765504
9.997698848408227 760.8606600632584 1.0700455332435015
10.002926403361643 758.3924386392674 1.067292464265366
10.00815395831506 757.8143928495543 1.0665814818668538
10.013381513268476 751.6023401845175 1.0617951360922833
10.018609068221892 747.4734182454589 1.0580147435101612
10.023836623175308 740.9128081748202 1.0530611328964048
10.029064178128724 736.9948329875397 1.0505328487222638
10.03429173308214 737.000683140577 1.0519057659219062
10.039519288035557 737.0465279394018 1.0519661115655414
10.044746842988973 738.3193862377159 1.0521147746577462
10.049974397942389 734.7786954062286 1.0490187538106588
10.055201952895805 732.380410170443 1.0469929616479163
10.060429507849221 732.1715241490512 1.0462296131345787
10.065657062802638 729.8534459566167 1.0442998729604343
10.070884617756054 737.2451857666557 1.0493736925122594
10.07611217270947 740.3459464741168 1.0506503831462095
10.081339727662886 744.0322387799894 1.0525962453957967
10.086567282616302 744.2144885524425 1.0527685240171316
10.091794837569719 744.1456753816827 1.0524748257670846
10.097022392523135 746.5774477054023 1.0529207931652884
10.102249947476551 756.6364719750288 1.059984316703685
10.107477502429967 761.8896968444935 1.0638191927262755
10.112705057383383 762.0883208381886 1.0632298104712863
10.1179326123368 752.6701309400212 1.0566533088626417
10.123160167290216 748.0831811202697 1.0527375747025531
10.128387722243632 742.7829423361784 1.0488917030973386
10.133615277197048 737.9462889081432 1.0450268919860262
10.138842832150464 735.1115859031676 1.0427596915878226
10.14407038710388 730.5893621766623 1.0394237667045587
10.149297942057297 727.3334356957123 1.0368815552346262
10.154525497010713 721.6677279774591 1.032656080624277
10.15975305196413 716.0670972633538 1.0286018015776015
10.164980606917545 713.5747968848472 1.0260213516359715
10.170208161870962 712.1594442042428 1.024808302471654
10.175435716824378 710.1803636623509 1.023292532798145
10.180663271777794 706.890162451769 1.0201367622938726
10.18589082673121 704.7644738469196 1.018433397185613
10.191118381684626 703.1643407710834 1.017200990133605
10.196345936638043 704.4855403423434 1.0173968338870976
10.201573491591459 702.070230777202 1.0150600410817507
10.206801046544875 698.6821585281709 1.0121403302409586
10.212028601498291 696.5250397485091 1.0092890258667409
10.217256156451707 696.5984470840134 1.0089248703759461
10.222483711405124 699.3349116373298 1.0110430976971885
10.22771126635854 701.5855289047953 1.0144695809722775
10.232938821311956 698.461124675689 1.0123465429599574
10.238166376265372 695.9557758766838 1.0105592983797216
10.243393931218788 696.3926390004531 1.0101785993156744
10.248621486172205 693.4684688051008 1.0078846794674707
10.253849041125621 695.3443396515376 1.0085308528560561
10.259076596079037 693.533752479171 1.0072100921845295
10.264304151032453 692.4180640469976 1.0060741068818322
10.26953170598587 690.9968667383422 1.003978892665674
10.274759260939286 693.3026039622935 1.0051711930634453
10.279986815892702 700.5524038389533 1.0107245520984756
10.285214370846118 705.7250247000061 1.014822408488777
10.290441925799534 713.504004778268 1.0201577156772466
10.29566948075295 717.0942871117663 1.0224927575988076
10.300897035706367 719.2559510269884 1.0220729611566057
10.306124590659783 721.162036405222 1.0223081862332664
10.3113521456132 719.4211875411369 1.0208977939484707
10.316579700566615 727.8825911709305 1.0277087856917353
10.321807255520032 734.4126340378133 1.0318982343141632
10.327034810473448 746.1663053210455 1.0400088968327972
10.332262365426864 754.5970006504836 1.044965954799847
10.33748992038028 766.6991888465143 1.0528872845083777
10.342717475333696 773.5196688577124 1.0568236204825447
10.347945030287113 782.7651729526158 1.06169690211029
10.353172585240529 804.0671213325733 1.0759187735506826
10.358400140193945 822.9780581044631 1.0882033366399517
10.363627695147361 832.5999438353572 1.0937992995098187
10.368855250100777 837.7785347673139 1.0971780829293534
10.374082805054194 833.1740320703589 1.093768621922243
10.37931036000761 834.0498462431381 1.0940195369316759
10.384537914961026 832.2380550677159 1.0927895328652433
10.389765469914442 825.2516512385009 1.0872764356634723
10.394993024867858 821.1050065637888 1.0846449823232882
10.400220579821275 810.8306302678776 1.0778364852323066
10.40544813477469 798.5409285121966 1.069732910674957
10.410675689728107 794.7300830578467 1.0672727999888731
10.415903244681523 792.8309449724138 1.065946928472943
10.42113079963494 796.1541893482081 1.0674861059366016
10.426358354588356 796.232466269845 1.0673056051431091
10.431585909541772 791.6516223580622 1.0641427155663512
10.436813464495188 787.9890561141536 1.0621552493153306
10.442041019448604 779.9797705302611 1.056479072101048
10.44726857440202 770.6646734797001 1.0490973390707978
10.452496129355437 759.701845350997 1.0400886303133319
10.457723684308853 753.1096261174032 1.035770784486154
10.462951239262269 740.0402060951551 1.0251883912846307
10.468178794215685 728.6797458850778 1.017059888535767
10.473406349169101 715.6025457657682 1.007809888697428
10.478633904122518 707.7542732009613 1.0029033707253001
10.483861459075934 702.8078308084946 0.9993728186561607
10.48908901402935 695.1205259939165 0.9934435778854064
10.494316568982766 689.0822028625682 0.987980016737209
10.499544123936182 680.8180351585482 0.9816979467495165
10.504771678889599 672.6384289157525 0.9759114965245962
10.509999233843015 666.7824638591139 0.9718972729694528
10.515226788796431 668.9600804633351 0.9732214103781278
10.520454343749847 664.4297470819579 0.9694666232769199
10.525681898703263 666.5187384070107 0.9710744725309547
10.53090945365668 660.9362851526175 0.9664793073464408
10.536137008610096 657.2188163535261 0.9633851157313016
10.541364563563512 653.2496916180444 0.959488522947672
10.546592118516928 650.8153899798407 0.9571903843944938
10.551819673470344 646.7512101062829 0.9544445375855547
10.55704722842376 644.484947240439 0.9533782002239051
10.562274783377177 643.8630820886166 0.9526386362192296
10.567502338330593 640.429099286141 0.9497434886338583
10.57272989328401 638.430458155318 0.9479790021708236
10.577957448237425 634.4614956668611 0.9445992539153817
10.583185003190842 634.3466572804217 0.9441193745748906
10.588412558144258 634.643517368155 0.943794055811842
10.593640113097674 638.3086894736697 0.9463950624692177
10.59886766805109 637.5723782372348 0.9450129038009832
10.604095223004506 636.1235290727869 0.9433360457533797
10.609322777957923 633.296727198105 0.9412213427968438
10.614550332911339 631.643624933743 0.9399863495748387
10.619777887864755 634.5175903223123 0.9414406183106101
10.625005442818171 636.5711160714577 0.9436022109136906
10.630232997771587 640.1327256839767 0.9455983241684603
10.635460552725004 647.406494068041 0.9512133737710452
10.64068810767842 655.5800490272239 0.9564054673083444
10.645915662631836 665.7602543449512 0.9629931559573094
10.651143217585252 673.4068206489122 0.9684976934273182
10.656370772538668 677.8814373871501 0.9711352262787787
10.661598327492085 681.3785881695965 0.9730615033089448
10.666825882445501 688.955370652211 0.9785579556596687
10.672053437398917 698.2221262986155 0.984598964652417
10.677280992352333 706.5803499478258 0.9901550883024689
10.68250854730575 708.7450168135884 0.9916883854743861
10.687736102259166 709.7893330359561 0.9904149199231214
10.692963657212582 708.7038062427446 0.989804782863855
10.698191212165998 705.5170351486349 0.9874770896110402
10.703418767119414 699.8684070301468 0.9834384003054942
10.70864632207283 687.3625349742438 0.9742654970213
10.713873877026247 678.4753548171135 0.9673725609269075
10.719101431979663 671.2882351358725 0.9617403883476728
10.72432898693308 666.7322725521643 0.9581333989223518
10.729556541886495 662.0983094766156 0.9542882049696311
10.734784096839912 660.4490331159514 0.9537369794516508
10.740011651793328 655.3192904547359 0.9497208274919472
10.745239206746744 651.5780480387963 0.9466777555967101
10.75046676170016 650.0736677760033 0.9448506096265493
10.755694316653576 647.9282125399119 0.9427958231838391
10.760921871606993 648.7173710995465 0.9428759338678346
10.766149426560409 649.7168921991714 0.9437591496922816
10.771376981513825 646.541972547369 0.9411734936137985
10.776604536467241 646.7471950081537 0.9417574107014989
10.781832091420657 650.7467995961333 0.9440812091720818
10.787059646374074 655.5220258376584 0.9472930678909383
10.79228720132749 662.5420526337708 0.951926832849485
10.797514756280906 668.0445459245176 0.95535328754068
10.802742311234322 678.7424187432666 0.962996646046012
10.807969866187738 689.9460227946162 0.970325696531268
10.813197421141155 711.304953203042 0.9850290316637222
10.81842497609457 742.4463073685026 1.0061759920655406
10.823652531047987 784.0143902085628 1.0340340774927033
10.828880086001403 839.2597123883144 1.0694713873874826
10.83410764095482 907.8992591051615 1.1121863305160948
10.839335195908236 997.6699648073928 1.1647821957465478
10.844562750861652 1090.8818288750952 1.2178897746521793
10.849790305815068 1172.2119713395764 1.2605709360495743
10.855017860768484 1229.6707920529216 1.289495804302121
10.8602454157219 1242.4832628574613 1.2963108487834027
10.865472970675317 1211.7860557897504 1.2795523646005058
10.870700525628733 1144.9493698995122 1.2431948511961555
10.875928080582149 1065.1071994753318 1.1991447100055876
10.881155635535565 982.5404113681366 1.1508158921647131
10.886383190488981 907.0249512197443 1.105620066709733
10.891610745442398 842.9321730657905 1.0661266822636357
10.896838300395814 795.4967970510774 1.0359638591853706
10.90206585534923 759.0349290170814 1.0118193337541552
10.907293410302646 739.3593888590534 0.9977082721755394
10.912520965256062 723.5527454928488 0.9857042421312457
10.917748520209479 713.3057619175663 0.9785443381563672
10.922976075162895 703.1234661381345 0.9720489645756345
10.928203630116311 696.0944073237739 0.968319011022608
10.933431185069727 690.2293184219991 0.9640524456281812
10.938658740023143 683.831163320461 0.9579088690520315
10.94388629497656 679.5098297413697 0.9535324270936927
10.949113849929976 675.2121582278708 0.9503832529890288
10.954341404883392 676.3087515745017 0.9519666173551882
10.959568959836808 676.0453559322618 0.9524169131700058
10.964796514790224 672.0592408148304 0.949340321743938
10.97002406974364 670.6171013774604 0.9500946593046473
10.975251624697057 664.6372014220498 0.9481222863031673
10.980479179650473 657.0481864717386 0.944448590034675
10.98570673460389 653.50100324062 0.9430506556190609
10.990934289557305 652.6846105990221 0.943277372972533
10.996161844510722 650.0183427246333 0.9423619075250022
11.001389399464138 645.2718296846353 0.9395025365827189
11.006616954417554 636.8704089735492 0.9339725216445969
11.01184450937097 628.688942562101 0.9291222216940462
11.017072064324386 622.019697226938 0.9249420745221418
11.022299619277803 619.6155216968706 0.9238544051732699
11.027527174231219 616.5290056935011 0.9220375771398411
11.032754729184635 616.5716039055125 0.9221638239817839
11.037982284138051 614.1121301065026 0.9208016951091258
11.043209839091467 608.8325800286513 0.9171484318270805
11.048437394044884 603.4999263980042 0.9131982914347574
11.0536649489983 598.2537818414397 0.9097370842685019
11.058892503951716 595.65635463816 0.9077199925589843
11.064120058905132 594.1886625148876 0.9068304764841887
11.069347613858548 595.3903399697077 0.9083407525426067
11.074575168811965 592.8164782511899 0.9068402810265368
11.079802723765381 588.704262211022 0.9039337789526557
11.085030278718797 587.6816367133026 0.9037492557384805
11.090257833672213 584.9021216157018 0.9017960357031561
11.09548538862563 580.2128344275243 0.8981610547465791
11.100712943579046 578.8705267844273 0.897540251359821
11.105940498532462 573.3003369816627 0.8937601875822407
11.111168053485878 573.9805299319056 0.8945509472367466
11.116395608439294 569.7686805415173 0.8918081026744624
11.12162316339271 565.9928071620277 0.8887452502265357
11.126850718346127 564.1464544815785 0.88779600337991
11.132078273299543 561.5429675902177 0.8859321119743971
11.13730582825296 558.5764763496928 0.884527179673195
11.142533383206375 553.7865235747904 0.8812452953808291
11.147760938159792 550.6585723311323 0.8792787789740095
11.152988493113208 547.1756416187653 0.876659755828576
11.158216048066624 545.9505683774013 0.875427612677102
11.16344360302004 544.5837400217692 0.8736496416409598
11.168671157973456 540.6218174796045 0.8703639040816684
11.173898712926873 537.8112105138189 0.8683355180922783
11.179126267880289 532.2171688264057 0.8636484168763141
11.184353822833705 530.7320743450863 0.862564412986586
11.189581377787121 527.3852684998859 0.860129343138828
11.194808932740537 524.0934951192934 0.8576198023475828
11.200036487693954 524.5123297032975 0.8584952143387202
11.20526404264737 520.3894571418333 0.8552028856543284
11.210491597600786 517.4950231996318 0.8525783814003429
11.215719152554202 514.3654469156784 0.8503287798620475
11.220946707507618 516.5878718897807 0.852008986774993
11.226174262461035 515.5978369309943 0.8512819777918947
11.23140181741445 516.006829353636 0.8516039306576555
11.236629372367867 516.3382783031366 0.8515868755548167
11.241856927321283 514.4823182867199 0.8499932253827063
11.2470844822747 512.1330789507427 0.8491892399562858
11.252312037228116 509.0637160483577 0.8468514260650871
11.257539592181532 503.8792800046655 0.8425259108648114
11.262767147134948 500.96796022906017 0.8400329796516257
11.267994702088364 502.4198270666956 0.8408785398566289
11.27322225704178 504.270804543462 0.842434360049393
11.278449811995197 505.70715429514297 0.8437853294422155
11.283677366948613 509.2016960673382 0.8462984097282622
11.288904921902029 510.52734987705065 0.8470723236784305
11.294132476855445 511.7273843632813 0.8473906409871389
11.299360031808861 510.74786275815495 0.8466042367209283
11.304587586762278 509.127036745333 0.8448211808211838
11.309815141715694 506.4834306150794 0.842432912557672
11.31504269666911 506.21051329790856 0.8423249081967641
11.320270251622526 509.7222817962213 0.8450228318119184
11.325497806575942 509.2732633487829 0.8443470245989795
11.330725361529359 510.4669650180837 0.845047925802353
11.335952916482775 510.13924870071577 0.8443337513269008
11.341180471436191 506.1277270679947 0.8407268959395203
11.346408026389607 504.21494334350683 0.8393232478366689
11.351635581343023 504.68733476828703 0.8402685575242602
11.35686313629644 506.67231529789234 0.8420586669782238
11.362090691249856 504.73846039716256 0.8402170462077607
11.367318246203272 502.90174781508244 0.8385457510444273
11.372545801156688 501.5890127859305 0.837540074864738
11.377773356110104 500.4982340796516 0.836847477152153
11.38300091106352 503.0786909769384 0.8393302501932661
11.388228466016937 503.10988287515613 0.8395902230707034
11.393456020970353 502.3173652575078 0.8385836750309443
11.39868357592377 501.6557331177694 0.838357040916661
11.403911130877185 499.21990820402635 0.8362595178559312
11.409138685830602 500.50417292826774 0.8373665869297652
11.414366240784018 500.7001245359642 0.8380932404863568
11.419593795737434 500.42375256471485 0.8378820663311878
11.42482135069085 500.0394861442944 0.8377210824998076
11.430048905644266 502.1081640088019 0.8390707569211809
11.435276460597683 505.67237782105684 0.8414315710214896
11.440504015551099 508.6357717221892 0.8437513312280177
11.445731570504515 510.7041589457342 0.845236463255214
11.450959125457931 510.67325361542873 0.8447702649482508
11.456186680411347 514.5559888551763 0.8482029094129152
11.461414235364764 516.6995274976233 0.8493543986324733
11.46664179031818 517.2502550989524 0.8498292086155641
11.471869345271596 520.6470457011433 0.8528306884672457
11.477096900225012 521.9327130922306 0.8546370352546593
11.482324455178428 525.8073375530095 0.8654045406939198
11.487552010131845 529.9453704531378 0.871346302015361
11.49277956508526 531.2271205992824 0.8740769490107247
11.498007120038677 533.6742031920206 0.8778306431381415
11.503234674992093 537.0247611397676 0.8814916956498318
11.50846222994551 539.5308280581006 0.885110227725637
11.513689784898926 541.3853412925475 0.8876280847194021
11.518917339852342 541.1823849589668 0.8880517844359482
11.524144894805758 536.352473610084 0.885139732941245
11.529372449759174 530.6521297211609 0.8810345217884822
11.53460000471259 525.273452173164 0.8775849704679813
11.539827559666007 525.0421740437657 0.8784703371280229
11.545055114619423 522.0426352256526 0.8762965617647474
11.550282669572839 519.6099105504773 0.8750897925619843
11.555510224526255 515.8927249415166 0.8727379262682016
11.560737779479672 509.68832721099403 0.8677298241236451
11.565965334433088 506.66345524622227 0.8658351478559476
11.571192889386504 505.69255219405596 0.8654045874063969
11.57642044433992 503.4028683015065 0.8645144700240014
11.581647999293336 503.7279701331685 0.8655897137879227
11.586875554246753 501.1258982705837 0.8638717775187553
11.592103109200169 497.34357149246944 0.8614927518516001
11.597330664153585 493.67670601770897 0.8589112776891821
11.602558219107001 493.27578675933233 0.8589808936220994
11.607785774060417 487.89709094032827 0.8547813925793197
11.613013329013834 485.3071794078941 0.8527281427780463
11.61824088396725 479.27130067785225 0.8481669156649599
11.623468438920666 473.7683852181028 0.8440886521106324
11.628695993874082 470.0711711770877 0.8416029398398369
11.633923548827498 465.77848436793926 0.8386970466749445
11.639151103780915 463.2309180949869 0.8367201793536414
11.64437865873433 458.43526041397985 0.8324683770154593
11.649606213687747 455.8412707031154 0.8305985404149825
11.654833768641163 447.1202071591338 0.8230381338940773
11.66006132359458 448.0575205562527 0.8248153381004124
11.665288878547996 449.5306507446574 0.8266035934031907
11.670516433501412 450.01755583839235 0.8275637230862579
11.675743988454828 446.37431869967867 0.8253208986413606
11.680971543408244 442.6737951456054 0.8219956459374218
11.68619909836166 440.89968886396235 0.8205188484438317
11.691426653315077 440.19879497571156 0.8210780843191882
11.696654208268493 441.0411581319219 0.8221898955759238
11.701881763221909 437.09148529202434 0.8193438767990466
11.707109318175325 434.5528210622244 0.8170532913373822
11.712336873128741 433.5890774995576 0.8156229748398545
11.717564428082158 435.1845216158993 0.8180003006977437
11.722791983035574 435.3736123539419 0.818533792263354
11.72801953798899 433.78487072454743 0.8174993009872247
11.733247092942406 432.3980706968656 0.8163659488232404
11.738474647895822 431.45188366759606 0.8147691105398653
11.743702202849239 428.01947740348817 0.8120457251631815
11.748929757802655 425.7194728429261 0.8104852900432304
11.754157312756071 425.4462254773698 0.8109872499317332
11.759384867709487 426.96639458648866 0.8129988732025825
11.764612422662903 431.87457794828146 0.8179928284719669
11.76983997761632 434.4299675510001 0.8197861127976601
11.775067532569736 432.8193676336366 0.8178761471350089
11.780295087523152 435.30544568537636 0.8191517513172223
11.785522642476568 437.6571909335563 0.8212979251138898
11.790750197429984 441.5890702551033 0.8257784926136266
11.7959777523834 448.3092561564848 0.8325881138421899
11.801205307336817 452.8759459798911 0.8370093078766387
11.806432862290233 458.50639336589 0.8420868216631923
11.81166041724365 466.4344978925834 0.849088180889254
11.816887972197065 472.746229573061 0.8550109474088917
11.822115527150482 477.30671913744544 0.8593885593477555
11.827343082103898 474.933965264324 0.8572536558220791
11.832570637057314 473.43003762109174 0.8559897205916791
11.83779819201073 470.8523143621973 0.8531766510119411
11.843025746964146 463.9761641556964 0.8468732149201429
11.848253301917563 462.2377769304369 0.8453173366852857
11.853480856870979 461.5800261830932 0.844885477584434
11.858708411824395 461.4122826804114 0.8442650924107818
11.863935966777811 457.3786343683219 0.8407680717605408
11.869163521731227 456.85420771984457 0.8414674601839038
11.874391076684644 451.1181738825978 0.8368831332132889
11.87961863163806 450.6273580739894 0.837246935882236
11.884846186591476 452.4208778761706 0.8391143187940039
11.890073741544892 448.57489617096985 0.8355791873920101
11.895301296498308 450.89738382249993 0.8378489761729021
11.900528851451725 449.75325804542217 0.8380832794923792
11.90575640640514 452.2250323991684 0.8404829484649643
11.910983961358557 456.6511084419321 0.8445427097147288
11.916211516311973 458.3478364264884 0.8461533334294574
11.92143907126539 459.092403405466 0.8465001645541621
11.926666626218806 461.09555364682836 0.8485976862301928
11.931894181172222 461.3346919634931 0.848307076033337
11.937121736125638 466.26611391156376 0.8528881718612892
11.942349291079054 468.9520506537541 0.8557786101443083
11.94757684603247 468.41800541095347 0.854918376958345
11.952804400985887 469.9025759563922 0.8568666090436082
11.958031955939303 469.04135437182 0.8562986161890327
11.963259510892719 463.8414768393342 0.8512887158636373
11.968487065846135 459.8286793220591 0.8482795110243255
11.973714620799552 458.604458988375 0.8473756361522752
11.978942175752968 459.2756913425391 0.8486594805894455
11.984169730706384 460.58363960795754 0.8507779670528732
11.9893972856598 459.3290131559586 0.8496112701138377
11.994624840613216 458.21526708037476 0.8491056173517488
11.999852395566633 455.99334419274766 0.847287830132694
12.005079950520049 461.6532910519811 0.8524461840878701
12.010307505473465 465.85528581511653 0.8570182695704557
12.015535060426881 467.9912024637205 0.8585978264080069
12.020762615380297 472.8582107870319 0.8628342504541462
12.025990170333714 475.97211496943396 0.8655711601274279
12.03121772528713 486.4553576267649 0.8747900036705276
12.036445280240546 501.00926191964805 0.8880088045312727
12.041672835193962 516.8690016758752 0.9020971502517725
12.046900390147378 534.1630342351123 0.9171659455919888
12.052127945100795 563.4234088743519 0.9421234272003681
12.05735550005421 600.1173426964355 0.9723546546384191
12.062583055007627 646.0862173102635 1.0088224956752292
12.067810609961043 704.1706331976834 1.0534121515003334
12.07303816491446 767.2435737219771 1.0998734804958055
12.078265719867876 845.8441584289186 1.1551358446084417
12.083493274821292 931.2782782071728 1.2122235390079386
12.088720829774708 1015.0233868939504 1.2661137034260124
12.093948384728124 1087.730956048345 1.3108222714279478
12.09917593968154 1135.1713830953006 1.3393593641544181
12.104403494634957 1153.5781694461211 1.3508626766620293
12.109631049588373 1141.311625168221 1.3434846064466701
12.114858604541789 1102.6043580872188 1.3208566463531528
12.120086159495205 1047.2725185996462 1.2880259201951771
12.125313714448621 974.7255805765637 1.242451937993928
12.130541269402038 905.5886268071193 1.1980940209274138
12.135768824355454 838.3935036390365 1.1531622197433198
12.14099637930887 773.1915180339869 1.1072571066752175
12.146223934262286 722.3075207460811 1.0708136703797926
12.151451489215702 671.2692124957895 1.032412716248553
12.156679044169119 629.1505305663889 0.9995765457887561
12.161906599122535 594.4048027191817 0.9725578562305895
12.167134154075951 563.0263287632783 0.9466047748086587
12.172361709029367 536.7952254239989 0.9247063109023276
12.177589263982783 513.95594595249 0.9055120350655963
12.1828168189362 494.95452369695465 0.888466138607068
12.188044373889616 479.35618624418936 0.8752529090369593
12.193271928843032 468.9873251392943 0.866027537753698
12.198499483796448 460.96699492904645 0.85911445813193
12.203727038749864 453.8416266285343 0.8538075208472723
12.20895459370328 449.25613235189786 0.8497328069103878
12.214182148656697 443.2604471636784 0.8437524183545535
12.219409703610113 438.52125007015593 0.8390080478608387
12.22463725856353 432.9334830624772 0.8334564671550274
12.229864813516945 426.20502745849603 0.8277640643898964
12.235092368470362 423.12223351993754 0.8252885658627983
12.240319923423778 421.1310821309751 0.8233627884682171
12.245547478377194 420.7395948892775 0.8231796511004563
12.25077503333061 420.9689695687564 0.8244794962873528
12.256002588284026 418.3700671863287 0.8226083537150585
12.261230143237443 418.4724654066221 0.822644446473549
12.266457698190859 416.58360180409574 0.8207965790706913
12.271685253144275 416.3492650611543 0.8191146489988761
12.276912808097691 415.04762774560385 0.8183220624160649
12.282140363051107 415.36409680640685 0.8195468589724615
12.287367918004524 413.31809093336756 0.8179788393307172
12.29259547295794 408.440697037454 0.813770352719997
12.297823027911356 406.4694422994723 0.8114645983837144
12.303050582864772 404.9251631365696 0.8098892274979841
12.308278137818188 406.7365502584979 0.811354474199803
12.313505692771605 411.69366949327974 0.8196252278898315
12.31873324772502 413.2299063017306 0.8302387727509528
12.323960802678437 411.55454709583194 0.8334045894124074
12.329188357631853 411.7823435235664 0.8376547662466428
12.33441591258527 409.76764649611977 0.8391833123376257
12.339643467538686 408.060706030215 0.8404167514503271
12.344871022492102 402.3816192310479 0.8378460361879404
12.350098577445518 403.3140965815037 0.8421737219442413
12.355326132398934 398.9492541512764 0.8406994122682793
12.36055368735235 396.3091701210981 0.839865408361589
12.365781242305767 393.32151426647044 0.8383461237117812
12.371008797259183 389.798655477348 0.8356822716811022
12.376236352212599 388.53435498871744 0.8353991142016947
12.381463907166015 386.90298223586325 0.8363792561378803
12.386691462119432 386.16045945718827 0.8381077142653337
12.391919017072848 381.3183003601458 0.8350614547347831
12.397146572026264 378.27700692278063 0.835107004865963
12.40237412697968 374.26911521946846 0.8323273984127414
12.407601681933096 371.30871088956184 0.8304946004485263
12.412829236886513 369.90550861327176 0.8307299237908734
12.418056791839929 370.5662939813188 0.8330469054701689
12.423284346793345 368.4680651604488 0.8315790392084752
12.428511901746761 365.4749024541177 0.8303586943208838
12.433739456700177 365.0967815105209 0.8318501645473177
12.438967011653594 362.34564180405823 0.8296784948576912
12.44419456660701 362.55247058870816 0.831842930101209
12.449422121560426 364.2326493145726 0.8353708999822774
12.454649676513842 362.4679858510436 0.8345941482001906
12.459877231467258 362.97413302797713 0.8381835871120933
12.465104786420675 362.2852185142645 0.8385583838602676
12.47033234137409 360.77543316030415 0.8379873976232008
12.475559896327507 359.80763224333566 0.8374128470024107
12.480787451280923 357.9645453510759 0.8357573613387879
12.48601500623434 353.89172412499215 0.8332749702875032
12.491242561187756 354.9709265582107 0.8353823291050138
12.496470116141172 355.44447308208976 0.8372862708044541
12.501697671094588 358.6751092650712 0.8420580525982614
12.506925226048004 358.2534762239657 0.8424748369259801
12.51215278100142 357.4811858058942 0.8436371381428732
12.517380335954837 353.54710526845713 0.8404687013108008
12.522607890908253 352.6761703944893 0.8410324352913546
12.527835445861669 350.8538214114995 0.8392096635361557
12.533063000815085 352.0921692482923 0.8418872167800269
12.538290555768501 351.05205058204285 0.8409505728055604
12.543518110721918 350.4044729984629 0.840452224217407
12.548745665675334 352.73780956801255 0.8444960737589251
12.55397322062875 350.8619318612946 0.84268576613007
12.559200775582166 350.5535051743774 0.843437744810034
12.564428330535582 349.7095508598471 0.8372734941286596
12.569655885488999 346.9520906682874 0.8264601280485728
12.574883440442415 346.3543658680598 0.8218645954513774
12.580110995395831 345.98686989460083 0.8181973486553296
12.585338550349247 344.32804446296944 0.814406160374587
12.590566105302663 343.45781975742517 0.81143856844114
12.59579366025608 344.202118063402 0.8113821046661885
12.601021215209496 347.92572282834476 0.8148396246285884
12.606248770162912 350.19856095444646 0.815775196794854
12.611476325116328 353.53913560106554 0.8175584931322829
12.616703880069744 355.40121819562273 0.8192472619380071
12.62193143502316 355.5806271031017 0.8174009420734151
12.627158989976577 358.3880801618453 0.8193934576516327
12.632386544929993 356.57673233560314 0.8159341563715012
12.63761409988341 359.1862305102768 0.8184901519865392
12.642841654836825 362.79188073797036 0.8219868259519861
12.648069209790242 367.80497171033306 0.8271008363404749
12.653296764743658 376.58043422281855 0.8350694182216517
12.658524319697074 382.9989585520617 0.8403175029430325
12.66375187465049 387.28369449970825 0.8438503941675054
12.668979429603906 392.6285708853806 0.8484207847672911
12.674206984557323 399.41653816919364 0.8548398658384515
12.679434539510739 405.3958459355894 0.8608230455758181
12.684662094464155 415.5313228511993 0.8706294371057269
12.689889649417571 417.7938669337838 0.8731684540619514
12.695117204370987 420.2794375860441 0.8755372104094838
12.700344759324404 425.23325421676753 0.8800172298523457
12.70557231427782 425.08476448962006 0.8803907684452745
12.710799869231236 428.20727864223824 0.882145296867236
12.716027424184652 425.7072938812036 0.8787925986086326
12.721254979138068 426.1903588121128 0.878917277370051
12.726482534091485 428.91570190372266 0.880671338913041
12.7317100890449 432.4448826746708 0.8840437890081083
12.736937643998317 438.06098510036173 0.8887625995472079
12.742165198951733 446.40321041515546 0.8960318961915853
12.74739275390515 461.0782618042087 0.9106164538924558
12.752620308858566 479.68091303724304 0.9283390517475251
12.757847863811982 501.1012477709392 0.9482748638166892
12.763075418765398 513.9305671404941 0.9607810157049201
12.768302973718814 522.5152336826617 0.9682719612331014
12.77353052867223 524.5590734418024 0.9695734344778582
12.778758083625647 520.3632237122664 0.9652757761200953
12.783985638579063 512.3598105767551 0.9567642431387148
12.789213193532479 510.0908257823732 0.9542075471355724
12.794440748485895 509.9451715362424 0.9536062570323052
12.799668303439312 516.0019300358703 0.9581623257380263
12.804895858392728 527.1785557619917 0.968690597620414
12.810123413346144 537.0758715002049 0.9775380192042092
12.81535096829956 550.6263888862587 0.9893355165323534
12.820578523252976 572.9672410513272 1.009226039172504
12.825806078206393 601.9960945212098 1.0341257473112553
12.831033633159809 634.1833659074786 1.0610815489910377
12.836261188113225 668.333456880279 1.0892520773080063
12.841488743066641 697.8551440649828 1.1127547816590406
12.846716298020057 716.9902764747426 1.1278315891674302
12.851943852973474 717.9910244373917 1.1285313096320113
12.85717140792689 693.843951452874 1.1090334344014456
12.862398962880306 655.172063132517 1.0772614379733094
12.867626517833722 607.5259797607308 1.0372638907136322
12.872854072787138 561.723502021946 0.997013612792237
12.878081627740555 523.5511921231899 0.9622450613333537
12.88330918269397 493.66675646721245 0.9349723797696345
12.888536737647387 467.7423574775061 0.910389492533708
12.893764292600803 450.0465821583003 0.8935350013856422
12.89899184755422 435.1363110580228 0.8789320581090223
12.904219402507636 426.42613788814907 0.8695275935625802
12.909446957461052 419.1419685249988 0.8614903171065666
12.914674512414468 414.9803234955331 0.8564270600604615
12.919902067367884 410.1880232018447 0.8509440672662191
12.9251296223213 405.13508618539606 0.8456148515913221
12.930357177274717 403.2694738702712 0.8432428847739784
12.935584732228133 402.29480590535087 0.841808327439331
12.940812287181549 398.0167718322462 0.8367530285481111
12.946039842134965 395.61568297109727 0.8339780789104677
12.951267397088381 388.45956861293587 0.8263033726684148
12.956494952041798 382.9431154075194 0.8201544018954514
12.961722506995214 380.044870132231 0.8165043144668128
12.96695006194863 378.95571945170684 0.8161675750532028
12.972177616902046 378.95417065893673 0.8167848702735313
12.977405171855462 375.5561856056969 0.8128971400107485
12.982632726808879 374.4123623114842 0.8119321531742909
12.987860281762295 374.727810977191 0.8112848555410589
12.993087836715711 374.07302092182385 0.8100666827687879
12.998315391669127 369.3806153393598 0.8052014123556448
13.003542946622543 366.99581674885735 0.8028997264560899
13.00877050157596 366.4639751492143 0.803000578039669
13.013998056529376 369.8394751373192 0.8070358781183714
13.019225611482792 374.2944134513113 0.8115821642411865
13.024453166436208 378.8096660359015 0.816801095389236
13.029680721389624 376.760620911863 0.8147434363257545
13.03490827634304 376.9761512376567 0.8147992471381028
13.040135831296457 373.1408786546717 0.8100577910925083
13.045363386249873 375.3380471842663 0.8119811602794375
13.05059094120329 379.3201034077711 0.8154860108171327
13.055818496156705 382.0576785421186 0.818485757303784
13.061046051110122 389.2241441516472 0.8261002996747121
13.066273606063538 397.87932502310247 0.8350996707516796
13.071501161016954 411.19670405512585 0.8492073713897182
13.07672871597037 420.28566240144073 0.8581638003024762
13.081956270923786 434.7470942128607 0.8722365437900215
13.087183825877203 450.43061186111606 0.8876702649407368
13.092411380830619 469.21522566865747 0.9049212137145819
13.097638935784035 494.39870568546525 0.9288458555425676
13.102866490737451 514.7946694533016 0.9482244987043696
13.108094045690867 541.4852604859074 0.9719268669631415
13.113321600644284 563.4937594587509 0.9914805228052885
13.1185491555977 577.3846064418078 1.0032467448857885
13.123776710551116 592.7021331377615 1.016070528756773
13.129004265504532 600.503845371449 1.0231743098381862
13.134231820457948 610.8364051528052 1.0319401728240627
13.139459375411365 618.1308299429678 1.0382159278090919
13.14468693036478 619.7238235827356 1.0396406724341793
13.149914485318197 614.7948585169448 1.0354465988429384
13.155142040271613 607.5613183214609 1.0295947078421923
13.16036959522503 600.3937051723872 1.0238311996134166
13.165597150178446 591.5927401233081 1.0165322073688945
13.170824705131862 579.4688066062573 1.0066912458558348
13.176052260085278 566.1007247366407 0.9955076913661023
13.181279815038694 548.3543841114986 0.9799682496139805
13.18650736999211 529.967173136199 0.9633725379636265
13.191734924945527 511.3020874776079 0.9464326693370921
13.196962479898943 495.10635185204205 0.931062179260818
13.202190034852359 481.4767551058941 0.9189189181451695
13.207417589805775 471.7594709522052 0.9102263901310294
13.212645144759191 457.3196305981137 0.8959346316666421
13.217872699712608 442.90290635342785 0.8817163736399782
13.223100254666024 430.5134251491908 0.8684638028971557
13.22832780961944 418.02608742876276 0.8563796753533328
13.233555364572856 408.05816166721 0.8474227753955147
13.238782919526273 399.9856460703006 0.8393200855610291
13.244010474479689 389.7879807360286 0.829780102930985
13.249238029433105 379.8909602646741 0.8196152458416088
13.254465584386521 372.3777712145188 0.8112323309592491
13.259693139339937 367.20632743074134 0.8061768159223714
13.264920694293354 362.829057572063 0.8010761403702318
13.27014824924677 356.63954861387055 0.7943410737978487
13.275375804200186 351.8386539892969 0.7897780899959932
13.280603359153602 347.6204258509661 0.7861104053977299
13.285830914107018 347.1916442924309 0.7855025506007564
13.291058469060435 342.82694939701076 0.7809355022668337
13.29628602401385 338.422263090452 0.7754734708036578
13.301513578967267 337.24400831888516 0.7747123669852657
13.306741133920683 334.6225993478575 0.7715417159227183
13.3119686888741 333.7131267915867 0.769693133916522
13.317196243827516 331.9672800714977 0.7672243701518674
13.322423798780932 330.15286826038863 0.7658712263636936
13.327651353734348 332.3250445839371 0.7694576197224213
13.332878908687764 330.77136381545904 0.7685361268211117
13.33810646364118 330.6566931351257 0.7685604125754913
13.343334018594597 328.9277465757191 0.767376499177212
13.348561573548013 328.48983331135435 0.7663391546052472
13.353789128501429 332.57771787154167 0.7706659766614334
13.359016683454845 334.3437432237007 0.7713122929731462
13.364244238408261 335.6409067749037 0.7718612914677292
13.369471793361678 341.77604806736025 0.7797379015403152
13.374699348315094 346.25740212036754 0.785406963192836
13.37992690326851 352.82277245817653 0.7928530760678626
13.385154458221926 359.2377109854966 0.7992991290910156
13.390382013175342 362.0393202459099 0.8017716640962621
13.395609568128759 363.8831925809822 0.8034572797305176
13.400837123082175 365.4586830789212 0.8046718679648659
13.406064678035591 361.985030899509 0.800582229851413
13.411292232989007 359.4177938449801 0.7977704207273912
13.416519787942423 354.27568718592835 0.7916718122506659
13.42174734289584 348.456548735951 0.7850418770847362
13.426974897849256 345.97433401436274 0.7825957657942422
13.432202452802672 342.90633584348114 0.7795019500144337
13.437430007756088 341.02990709331857 0.7791221350338443
13.442657562709504 342.14602447422925 0.7815683350789177
13.44788511766292 336.951464997485 0.7756467408288894
13.453112672616337 333.8724375044539 0.773742327011006
13.458340227569753 329.4843244124831 0.7682363076170509
13.46356778252317 324.4967213538394 0.7639209237458123
13.468795337476585 322.0599791116607 0.7604707528998336
13.474022892430002 320.38423324009676 0.7564769452346889
13.479250447383418 320.1025517129331 0.7549825257417104
13.484478002336834 322.2555510467923 0.7573963985787505
13.48970555729025 321.48211294356327 0.7572449847269969
13.494933112243666 319.5940517058942 0.7571952502949402
13.500160667197083 317.19695535204113 0.754226123194755
13.505388222150499 314.29729617733005 0.7504247382685211
13.510615777103915 313.154807812808 0.7482554720747484
13.515843332057331 313.0239832597122 0.7465928970090882
13.521070887010747 315.32929842374347 0.7493736229447128
13.526298441964164 314.19170161929173 0.7477551347343042
13.53152599691758 315.3231294927787 0.7494285074082913
13.536753551870996 318.4827160623439 0.753566820610918
13.541981106824412 319.78272657839915 0.7554177951747558
13.547208661777828 325.50848970720136 0.7619579703814694
13.552436216731245 327.3869566886054 0.7643241119412908
13.55766377168466 326.9726342914215 0.7643056821570706
13.562891326638077 325.597914485174 0.7624580738475311
13.568118881591493 324.78677409940576 0.7627402461366477
13.57334643654491 322.93244609274507 0.7610553457353971
13.578573991498326 321.87794220082964 0.7596614345416924
13.583801546451742 320.986731255013 0.7591401622882078
13.589029101405158 317.94633459893004 0.7553874580198896
13.594256656358574 314.17430955148035 0.7503164981813645
13.59948421131199 310.97003234731136 0.7470081997927378
13.604711766265407 307.0660317347083 0.7416484431475392
13.609939321218823 306.30830512686526 0.7416979023498487
13.615166876172239 304.90665716535506 0.7407555016178915
13.620394431125655 302.7503811730839 0.7381906376993118
13.625621986079071 301.67219088575956 0.7369133162116231
13.630849541032488 300.5769569511112 0.7356398741341958
13.636077095985904 303.3006845001723 0.7391898436368195
13.64130465093932 306.41479192774494 0.7434326950835844
13.646532205892736 307.54700366479204 0.7454393889398522
13.651759760846153 309.0730490251944 0.7453916572105751
13.656987315799569 311.10898781654925 0.747528949331391
13.662214870752985 314.68310859774687 0.7501983080685188
13.667442425706401 316.94477196601775 0.7527802754435283
13.672669980659817 315.97578616027494 0.7521071875107392
13.677897535613234 317.1324992273126 0.7530455414345053
13.68312509056665 317.99910216413275 0.7537383589358884
13.688352645520066 319.9384944477676 0.756085944706676
13.693580200473482 322.9023892565943 0.7590543622237292
13.698807755426898 323.694143466368 0.7605732482536738
13.704035310380315 321.71084072475287 0.7585092669518816
13.70926286533373 316.3077344927931 0.7525640919278166
13.714490420287147 313.5189820948107 0.7499619468730072
13.719717975240563 310.8047972488421 0.7467679565181772
13.72494553019398 311.8161431592067 0.7471065096944666
13.730173085147396 310.9244017239661 0.7475818304608459
13.735400640100812 311.0884548281191 0.7473482958637708
13.740628195054228 309.99602147735897 0.7464958272344913
13.745855750007644 311.1951562459495 0.7475053974719651
13.75108330496106 311.9193324884426 0.7478517111928242
13.756310859914477 312.0593715353687 0.7487982003893113
13.761538414867893 310.2500988064733 0.7479684665930931
13.766765969821309 309.95255338170847 0.7470212515890803
13.771993524774725 313.9752065220404 0.7512656102790517
13.777221079728141 317.20056472440723 0.7533587389446451
13.782448634681558 316.4202315805572 0.7533773312150206
13.787676189634974 315.9593844553013 0.7531131705184942
13.79290374458839 316.654226802421 0.7535496035567213
13.798131299541806 323.3894143019011 0.7608272118930686
13.803358854495222 327.7919748488047 0.7655206398741059
13.808586409448639 333.83268153814174 0.7717976217727174
13.813813964402055 336.1478829267894 0.7747283258274243
13.819041519355471 340.3389152571199 0.7795760296274533
13.824269074308887 348.7247094697291 0.7883089890110712
13.829496629262303 354.051741970847 0.7948291758163459
13.83472418421572 360.83069970482387 0.8008605800303928
13.839951739169136 372.4635570788001 0.8128896872539002
13.845179294122552 381.0140038085108 0.8217137617687534
13.850406849075968 395.5233727601157 0.8368216068729903
13.855634404029384 408.93259940671624 0.8506912183969078
13.8608619589828 422.1502580336083 0.8645339624245906
13.866089513936217 433.1233054681636 0.8747441103101312
13.871317068889633 443.107063360341 0.8846568759181164
13.87654462384305 449.7111324482331 0.8911937172761536
13.881772178796465 451.1424504139768 0.8922347633928346
13.886999733749882 450.50197888993284 0.8918340779055597
13.892227288703298 442.84579855064504 0.8841634784459397
13.897454843656714 434.4979464443255 0.8757642944056812
13.90268239861013 422.2651554167479 0.863908106241502
13.907909953563546 410.80064122617404 0.8519177941569711
13.913137508516963 399.3607694750252 0.8401100042066423
13.918365063470379 388.3845001445449 0.8290223863775675
13.923592618423795 379.36800291171625 0.8193315821813427
13.928820173377211 368.62571557751573 0.8081049792534337
13.934047728330627 360.58757098291477 0.8001086067126484
13.939275283284044 353.3043107552175 0.7917431973662026
13.94450283823746 347.288533915064 0.7861729642771201
13.949730393190876 342.1358195618368 0.7815971828671169
13.954957948144292 335.9548116748477 0.7743009082197208
13.960185503097708 333.67701133012474 0.7725470490497116
13.965413058051125 333.61792884042217 0.7721455521135321
13.97064061300454 332.6078090191666 0.7709254458945713
13.975868167957957 328.9834727328478 0.7670868589160312
13.981095722911373 323.39781379449295 0.7603286500234399
13.98632327786479 318.770284242278 0.7542749910006393
13.991550832818206 317.3565515243507 0.7530638901130754
13.996778387771622 316.45906547351353 0.7522044521771101
14.002005942725038 315.2307448904979 0.7511081353168789
14.007233497678454 316.85436986966806 0.753636356914008
14.01246105263187 318.77905698990503 0.7549583053007165
14.017688607585287 320.7902734967211 0.7584262336851453
14.022916162538703 323.5215941829327 0.7619150808127052
14.028143717492119 327.6798549749968 0.766827502080198
14.033371272445535 329.3070279865423 0.7694173657845513
14.038598827398951 334.02243262372303 0.7738402052611112
14.043826382352368 336.9607472464982 0.7757210734738086
14.049053937305784 342.12522408078536 0.7810177187851687
14.0542814922592 345.43822214657956 0.7837322697220469
14.059509047212616 349.0210735273314 0.788666462588995
14.064736602166032 352.3675119254668 0.7926892671700249
14.069964157119449 357.93654025259826 0.799350456747888
14.075191712072865 361.20215679697463 0.8033774475062035
14.080419267026281 360.1193628328472 0.8014504726493751
14.085646821979697 361.9735385566038 0.8029483737753041
14.090874376933114 358.36012568079866 0.7978914523478944
14.09610193188653 359.6376670977735 0.7995065894302213
14.101329486839946 361.38896913391903 0.8016998155187025
14.106557041793362 358.463954423795 0.7986684896607819
14.111784596746778 358.0097790015655 0.7987861085910429
14.117012151700195 353.97580552203095 0.7938845361091931
14.12223970665361 352.3912825476722 0.7928692777537134
14.127467261607027 347.70895615444545 0.7867742601291299
14.132694816560443 343.78374580415266 0.7816881365115327
14.13792237151386 342.8920101838373 0.7804997181634119
14.143149926467276 344.02604560833026 0.7818862931727235
14.148377481420692 347.1766101308585 0.7857567138714333
14.153605036374108 346.94002631761 0.7869709753218035
14.158832591327524 344.1026051340148 0.7835803678686986
14.16406014628094 346.62023463019875 0.7876603238522317
14.169287701234357 346.57039013064315 0.7873521499782912
14.174515256187773 346.3476202951665 0.786161969043699
14.179742811141189 342.6683103555384 0.781764355326861
14.184970366094605 338.9149094317381 0.7768207808799591
14.190197921048021 335.0151352865588 0.7727855466542194
14.195425476001438 329.96764513241897 0.7672741100217056
14.200653030954854 325.76570445135224 0.7617723329723609
14.20588058590827 325.99553703268805 0.761374058386656
14.211108140861686 329.33386624316995 0.7653751806986548
14.216335695815102 330.70594417664364 0.7664178203795518
14.221563250768519 332.57053051138433 0.7684462044007526
14.226790805721935 333.6134693461587 0.7696793571372473
14.232018360675351 334.297908994094 0.7703775534156214
14.237245915628767 335.4588275979865 0.7721458297024639
14.242473470582183 334.7797922914261 0.7705209077548151
14.2477010255356 336.139410606983 0.772275577541921
14.252928580489016 339.20742036632333 0.7756584987092829
14.258156135442432 344.2129452455789 0.7809758425660197
14.263383690395848 350.7741065874001 0.7877996937204014
14.268611245349264 354.17808675633023 0.7904779669624679
14.27383880030268 356.5519471613331 0.7924781009990676
14.279066355256097 362.371355495257 0.7995706870626739
14.284293910209513 369.2376694061046 0.8067670772215001
14.28952146516293 379.57958519023117 0.8168834018288252
14.294749020116345 387.4279298223784 0.8253937524914023
14.299976575069762 391.78148538129295 0.828874096473203
14.305204130023178 398.28647290771084 0.8353823119770752
14.310431684976594 401.37048241006636 0.8386453444866486
14.31565923993001 405.37271335742986 0.8419764551536261
14.320886794883426 407.6805302274406 0.8449982545379973
14.326114349836843 406.1073301013378 0.844162639290596
14.331341904790259 407.3605451897459 0.8453038590510453
14.336569459743675 403.7827810250944 0.8417199392549172
14.341797014697091 398.56454360386147 0.8356848356430078
14.347024569650507 395.2619085516237 0.8310953987959172
14.352252124603924 395.1087636345185 0.8314157614313971
14.35747967955734 397.2561013951761 0.8334599537407239
14.362707234510756 400.05279566404215 0.8365856018318412
14.367934789464172 403.9211039552484 0.8415977125495162
14.373162344417588 405.12957381525166 0.8422077595194516
14.378389899371005 404.6088353306912 0.8423168778834502
14.38361745432442 402.32391603534666 0.8395774693549551
14.388845009277837 399.4110772648005 0.836560976370205
14.394072564231253 393.9464093770758 0.831492640472564
14.39930011918467 391.3564235459144 0.8292339883352667
14.404527674138086 389.0836114451032 0.8268322366863194
14.409755229091502 387.94354895823716 0.8260327373423644
14.414982784044918 384.4819583549485 0.8221937006292872
14.420210338998334 381.3998870008432 0.8185644407784919
14.42543789395175 377.6848550091528 0.8149673331931968
14.430665448905167 374.78037088202336 0.8116309682915153
14.435893003858583 371.80785482148156 0.808667618897026
14.441120558811999 369.4365142406996 0.8062285818719385
14.446348113765415 367.90053860250254 0.804105577371704
14.451575668718831 366.54903979707956 0.8026685260716379
14.456803223672248 371.88427543593065 0.8085926318050048
14.462030778625664 383.11710386846664 0.8207597587964591
14.46725833357908 400.6227327486145 0.8393718322075059
14.472485888532496 425.10778615284806 0.8636019957160711
14.477713443485912 454.9127803106581 0.893104280624242
14.482940998439329 491.20406303260046 0.9277659487632777
14.488168553392745 523.4421459924897 0.957150388763811
14.493396108346161 548.2551927977016 0.9797690854360536
14.498623663299577 554.1569580441906 0.9850534178587304
14.503851218252994 540.3435181478727 0.972447939704012
14.50907877320641 512.4838263964458 0.9473535390833018
14.514306328159826 475.22609954649704 0.9125920747852894
14.519533883113242 435.5555634865238 0.8738639690284888
14.524761438066658 402.29260566788827 0.8404615827190293
14.529988993020075 377.39919013159016 0.8148160122539981
14.53521654797349 363.060184239983 0.7992813009823536
14.540444102926907 356.1187613265357 0.7925700119066549
14.545671657880323 351.6272036592976 0.7880704828466852
14.55089921283374 347.71118760492783 0.7849454869551201
14.556126767787156 341.8005785927536 0.7781345623192829
14.561354322740572 337.7983272348674 0.7732464328697902
14.566581877693988 334.54103902311 0.7693472542995677
14.571809432647404 333.3267232744578 0.7665828605509729
14.57703698760082 330.1646270314343 0.7626619788395205
14.582264542554237 328.3992569484813 0.7601582821830372
14.587492097507653 327.47266050702467 0.7597483401935097
14.592719652461069 328.61925481617925 0.7621791342911121
14.597947207414485 329.57508070815453 0.7637142670646779
14.603174762367901 328.87207988534027 0.7623288196504202
14.608402317321318 332.81535455996146 0.7665578713444622
14.613629872274734 332.7847920436076 0.7670211633970737
14.61885742722815 335.246572562129 0.7706977734438256
14.624084982181566 334.5310451302871 0.7696255873170106
14.629312537134982 334.2585227580179 0.7673693559965457
14.634540092088399 336.5683750643908 0.768931281561597
14.639767647041815 337.4855812484968 0.7691247433333123
14.644995201995231 335.8803360195037 0.7678301552956001
14.650222756948647 332.3783215097497 0.763169972888568
14.655450311902063 332.14321782743485 0.7630070197466754
14.66067786685548 332.74409981163365 0.7630722271145345
14.665905421808896 335.2999631383667 0.7658799422993168
14.671132976762312 333.6435590025671 0.7640259709618857
14.676360531715728 329.3162580070671 0.7590359220413296
14.681588086669144 324.2276826211056 0.7530327707091541
14.68681564162256 322.7701913634238 0.7513029776211912
14.692043196575977 320.4658895042051 0.7482716031076413
14.697270751529393 316.83393548083876 0.7440777818845513
14.70249830648281 315.42938385265035 0.7422909712207337
14.707725861436225 312.57473933351605 0.7382042959639028
14.712953416389642 312.4979245836856 0.738644864446302
14.718180971343058 313.7246717481602 0.7412633030265013
14.723408526296474 316.1291251678231 0.7452764473930169
14.72863608124989 321.18697752673376 0.752051111106667
14.733863636203306 325.8743337368812 0.7568937731688259
14.739091191156723 327.6841381225169 0.7578597145494741
14.744318746110139 326.7836057580294 0.7568301668736197
14.749546301063555 326.01912506098375 0.7559601416455672
14.754773856016971 323.6058946769897 0.752922282893052
14.760001410970387 323.2755857441382 0.7525839806333792
14.765228965923804 325.86005038241575 0.754893520604682
14.77045652087722 326.72242294945727 0.7561863844244546
14.775684075830636 329.0816644291894 0.7591254857094087
14.780911630784052 330.3649109998517 0.7605581557604499
14.786139185737468 335.3740626922246 0.7658858516039421
14.791366740690885 340.8236709784752 0.771101173191572
14.7965942956443 345.0296236265641 0.7751416346239381
14.801821850597717 347.0226361043879 0.7779622036141725
14.807049405551133 349.23353660048474 0.7799593300006636
14.81227696050455 353.1257141967816 0.7844925159742467
14.817504515457966 361.72491118510516 0.7932946202411942
14.822732070411382 372.22541554984605 0.8039604500509379
14.827959625364798 382.8140976035779 0.8153021542522294
14.833187180318214 392.7035997259536 0.8263516483043563
14.83841473527163 400.97706483898156 0.834732534087134
14.843642290225047 407.29251016943437 0.8414086710636799
14.848869845178463 413.8157568671561 0.847142506963751
14.854097400131879 416.94730993235265 0.8496983971171704
14.859324955085295 421.87695167976534 0.8551581461598114
14.864552510038711 424.0214902413951 0.8569644615977207
14.869780064992128 425.22127521840173 0.8588975587520954
14.875007619945544 424.6049326398087 0.8585604130669328
14.88023517489896 419.1023119590475 0.8529228668148008
14.885462729852376 412.957022510936 0.8470296116803873
14.890690284805792 402.6266054128822 0.8365172601041305
14.895917839759209 391.98528431694075 0.8251515002243556
14.901145394712625 386.8391710671947 0.8200053881712827
14.906372949666041 382.70308995577534 0.8151200152371995
14.911600504619457 378.2521140311164 0.8109185435533133
14.916828059572873 375.2433846546377 0.8082629031475461
14.92205561452629 368.1399023412411 0.8012163578823861
14.927283169479706 361.5719385376503 0.7946497558897236
14.932510724433122 358.6561203490124 0.7919986163301025
14.937738279386538 356.9218859100711 0.7898173112641104
14.942965834339955 356.25694311049284 0.7896647979802215
14.94819338929337 352.8234440744481 0.7857713024079366
14.953420944246787 347.61413746628745 0.778948305735322
14.958648499200203 346.699383358043 0.7776108021309084
14.96387605415362 350.2605254273818 0.781857280355844
14.969103609107036 353.7876677115457 0.7865035712084438
14.974331164060452 359.51564433882146 0.793110862700046
14.979558719013868 364.2525509047304 0.7980427841599458
14.984786273967284 367.8237973808278 0.801456843986911
14.9900138289207 370.4754106641324 0.8046830100614638
14.995241383874117 376.95618841901285 0.8109562732235724
15.000468938827533 382.8013138438061 0.8173487076171946
15.005696493780949 389.3558611903536 0.8235280480669945
15.010924048734365 393.0887617393763 0.827158535649958
15.016151603687781 395.58861408876925 0.8297829086063108
15.021379158641198 397.1068855250256 0.8308875703287834
15.026606713594614 397.06632760446 0.8308030644854131
15.03183426854803 401.7786279057534 0.8356083312978201
15.037061823501446 402.2809699367462 0.8360576092590566
15.042289378454862 402.06445574413056 0.8359493169572488
15.047516933408279 396.3866564160126 0.8303804970379096
15.052744488361695 388.5388898420788 0.8221113752157929
15.057972043315111 383.5713038630368 0.8173512443542015
15.063199598268527 375.5024276325887 0.8092637508457695
15.068427153221943 372.8176156971495 0.8062671069761751
15.07365470817536 368.05379958132687 0.8017168059743625
15.078882263128776 362.3866682467333 0.796132915414452
15.084109818082192 354.4616024900142 0.7876191018094746
15.089337373035608 348.1433122335847 0.7807788655859225
15.094564927989024 345.0591667725428 0.7776395172934947
15.09979248294244 341.3542455527783 0.7729710319422197
15.105020037895857 338.70651115403507 0.7701621917250883
15.110247592849273 334.72742294015103 0.7655029220787206
15.11547514780269 328.4370383564149 0.7588779108390846
15.120702702756105 326.3849741666416 0.7575735552150151
15.125930257709522 325.03356920392537 0.7561449327806261
15.131157812662938 322.9267180434944 0.753725034762208
15.136385367616354 320.9515472616706 0.751701749575124
15.14161292256977 314.83872026375417 0.7442477325500317
15.146840477523186 313.2490723023732 0.7425932935872536
15.152068032476603 314.6007962636481 0.7443016700491253
15.157295587430019 314.87947269428804 0.7437773473626296
15.162523142383435 314.585448955966 0.7429244447063064
15.167750697336851 309.74951482244757 0.737018426572419
15.172978252290267 306.61609553935705 0.734030945095283
15.178205807243684 306.29515173615295 0.7347291352701207
15.1834333621971 304.6433481427752 0.7321535562654836
15.188660917150516 304.0722211843561 0.7326801846442178
15.193888472103932 298.3593570210363 0.7259514215221774
15.199116027057348 291.7545253743128 0.7170216823228442
15.204343582010765 292.1958408734858 0.71795933170231
15.20957113696418 294.85764550411034 0.7211512623151016
15.214798691917597 298.8094592062806 0.7264363272980049
15.220026246871013 300.6254574587697 0.7294297283692165
15.22525380182443 297.4489384031911 0.725416807992571
15.230481356777846 297.1538445861649 0.7249876856340093
15.235708911731262 293.4700391380304 0.721227223760798
15.240936466684678 291.80642690037433 0.7192777134201012
15.246164021638094 290.80262674546714 0.7184408824675501
15.25139157659151 291.30174028322494 0.7185285841531084
15.256619131544927 291.48770027089125 0.7182936365676712
15.261846686498343 289.64360100760825 0.7158995602212015
15.267074241451759 288.69023709385226 0.7149672140848025
15.272301796405175 287.10135449574403 0.7138142195259879
15.277529351358591 288.5895152940578 0.716970237448216
15.282756906312008 285.5934538888895 0.7131682792095285
15.287984461265424 286.71364027197524 0.7136568602315218
15.29321201621884 286.8122864072793 0.7132619853375985
15.298439571172256 287.3654896909936 0.7132323454811418
15.303667126125672 290.5023974493934 0.7182036901095752
15.308894681079089 291.0129380168109 0.7189556975942388
15.314122236032505 290.2368746986027 0.718092350792286
15.319349790985921 288.7015741950881 0.7162337433317302
15.324577345939337 290.13342442240946 0.7170921039310374
15.329804900892753 291.37833321062215 0.7184697596855745
15.33503245584617 292.66440859166954 0.7204394351718516
15.340260010799586 290.5606045873134 0.7175626288943644
15.345487565753002 291.72604849526397 0.7191887374451249
15.350715120706418 291.7510574271051 0.7192623566992443
15.355942675659835 294.8416053112573 0.7231276906134434
15.36117023061325 296.0773077527722 0.7235538917479668
15.366397785566667 296.3669142192437 0.7233773556376593
15.371625340520083 298.4836333042673 0.7255115465412629
15.3768528954735 302.81346717391733 0.7315431768657369
15.382080450426916 307.6707739964565 0.7375243696610279
15.387308005380332 311.7702330405566 0.7418194302567386
15.392535560333748 314.35699652446283 0.7450849360326546
15.397763115287164 315.0972583354547 0.7541697269735028
15.40299067024058 317.01955368589523 0.7641024253106635
15.408218225193997 317.8371346668008 0.7704130116964789
15.413445780147413 320.2622934020021 0.7772668835215566
15.418673335100829 322.18620164588447 0.782793887386208
15.423900890054245 322.923041473259 0.7863347391374645
15.429128445007661 326.3066836869396 0.7934055062220183
15.434355999961078 325.5235680697124 0.7949858273207984
15.439583554914494 323.7654112355616 0.7961456400520495
15.44481110986791 316.99398005754864 0.789707693175068
15.450038664821326 312.5896318667893 0.7866558193795393
15.455266219774742 308.718228651745 0.7842222888039386
15.460493774728159 306.03906067543016 0.7835827422409085
15.465721329681575 303.9913752284241 0.783663945737413
15.470948884634991 307.44057891585203 0.7905349123291706
15.476176439588407 306.6279630209443 0.7920869013042543
15.481403994541823 306.9886272127457 0.7946071187807809
15.48663154949524 305.5402982024094 0.7944662629671737
15.491859104448656 307.5398911476244 0.798648765622836
15.497086659402072 307.235571175871 0.8008108791828256
15.502314214355488 309.6918888461371 0.8057653931319558
15.507541769308904 305.5398143597652 0.802497047347629
15.51276932426232 300.5558138292874 0.7975958092344467
15.517996879215737 297.50343888257385 0.795506270785208
15.523224434169153 294.0082822087461 0.7924005303340922
15.52845198912257 295.6140860456542 0.7955655808480214
15.533679544075985 296.04426942566687 0.7980937253057016
15.538907099029402 295.0533796648194 0.7973780314081786
15.544134653982818 296.8652707932951 0.8026075068087603
15.549362208936234 299.76132298162514 0.8083698107149406
15.55458976388965 301.85161923468445 0.8139738256343342
15.559817318843066 304.78451003632654 0.8193575139682312
15.565044873796483 306.6254520693203 0.8232093043924493
15.570272428749899 311.7303869799802 0.8303621306603582
15.575499983703315 314.7250330581134 0.8354186673353898
15.580727538656731 316.2139764456611 0.8386881645605944
15.585955093610147 316.13055017340906 0.8406493174891828
15.591182648563564 316.41084066136506 0.8424131606529225
15.59641020351698 317.08979734823185 0.8451421864731713
15.601637758470396 317.0029032722132 0.8458103013621215
15.606865313423812 315.833083312574 0.845944971919708
15.612092868377228 316.1282239294643 0.84781338690071
15.617320423330645 318.9472868545469 0.8532543768828839
15.62254797828406 317.2877002116572 0.852786063318512
15.627775533237477 314.5055641941776 0.8502254002714509
15.633003088190893 309.88623667626143 0.8456036193764402
15.63823064314431 308.4742924178429 0.8421765259985319
15.643458198097726 306.2093913121587 0.8261669565423203
15.648685753051142 306.4054178990113 0.8214803833325142
15.653913308004558 307.31313920410173 0.8172501080304115
15.659140862957974 307.96357736868873 0.8143953150812074
15.66436841791139 307.9309215961208 0.8122580049000796
15.669595972864807 305.08398734496967 0.8068406463494469
15.674823527818223 303.33642357369456 0.803446300155964
15.680051082771639 304.9921651795716 0.8043636649303929
15.685278637725055 304.3933805938081 0.8004183310878952
15.690506192678471 304.62903563662553 0.7978848222437307
15.695733747631888 302.3682056644828 0.793651945161496
15.700961302585304 300.299296211416 0.7895191403233048
15.70618885753872 300.3442984358082 0.7885592385237142
15.711416412492136 298.554264274715 0.7846316348181736
15.716643967445552 301.10672011726484 0.7855451537192026
15.721871522398969 304.64518160793426 0.7891430020226639
15.727099077352385 307.065906868011 0.7914470310939168
15.732326632305801 310.2660744840108 0.7942265506204568
15.737554187259217 308.82829985328436 0.7923748342957938
15.742781742212633 308.80465036502756 0.7911368976154892
15.74800929716605 313.90635219379453 0.7969127052890678
15.753236852119466 315.39212017001444 0.7978072652411746
15.758464407072882 315.3208902203156 0.7958666165486025
15.763691962026298 312.5249116657113 0.7917504154100343
15.768919516979715 312.4815466206096 0.7906984946918608
15.77414707193313 312.06685636662195 0.7898368113695242
15.779374626886547 315.22313303702566 0.7939703186177396
15.784602181839963 319.6665177065638 0.7983408471519547
15.78982973679338 323.49526533988836 0.802219948530491
15.795057291746796 325.1413418908091 0.8034469907183124
15.800284846700212 327.20163562245773 0.8051877929716976
15.805512401653628 328.89829924352574 0.8068530169227601
15.810739956607044 332.67694706962146 0.8104346972261255
15.81596751156046 335.3781537417057 0.8133945736509031
15.821195066513877 333.98408335354884 0.8119599984436022
15.826422621467293 333.63356964525593 0.8106010388006067
15.831650176420709 330.0277996232694 0.8062193482198965
15.836877731374125 325.9233068626804 0.8001568766539191
15.842105286327541 321.8428272066588 0.7951225955956674
15.847332841280958 321.85701357520276 0.7946861249663953
15.852560396234374 318.0463501890406 0.7899557892249089
15.85778795118779 315.22521063141795 0.7860193038251445
15.863015506141206 314.09716283589 0.7848009188243475
15.868243061094622 311.89168177044854 0.7819413535262426
15.873470616048039 308.7926021951478 0.7780161760881041
15.878698171001455 306.39733435803385 0.7742402313514363
15.883925725954871 306.1450826441457 0.7725638776231066
15.889153280908287 306.4581476083367 0.7720670316391588
15.894380835861703 304.8336091813957 0.7699233590350407
15.89960839081512 304.65494238601326 0.7686444981922644
15.904835945768536 301.6151316102311 0.7646558582819066
15.910063500721952 300.25978751143583 0.7626004426263588
15.915291055675368 295.9747771497413 0.7573330549950161
15.920518610628784 297.65924695633225 0.7603905845982368
15.9257461655822 298.34971842184814 0.761094976426918
15.930973720535617 301.09509632275575 0.764161602741204
15.936201275489033 303.71111344471905 0.7668900447983859
15.94142883044245 303.7384032334234 0.7660689236623035
15.946656385395865 303.43966979304247 0.7658674595439446
15.951883940349282 299.3004548381064 0.7604226869631908
15.957111495302698 299.7498225354397 0.760357215419487
15.962339050256114 299.7087279878363 0.7606726588820938
15.96756660520953 300.4365242014833 0.7618343972419513
15.972794160162946 297.4058456497967 0.7587091137994917
15.978021715116363 296.10412698176015 0.7569778162302772
15.983249270069779 296.5453072175579 0.7573719880081721
15.988476825023195 295.06933432718927 0.7546290574349125
15.993704379976611 294.7726606878703 0.75484377166055
15.998931934930027 290.12480595639903 0.7488026387200467
16.004159489883442 288.376504207587 0.7474879088108686
16.009387044836856 289.21811013748356 0.7482952954178685
16.01461459979027 288.55627484710925 0.748789691108913
16.019842154743685 290.58194573755804 0.7512664836812708
16.0250697096971 289.5344487386526 0.7486063025743871
16.030297264650514 289.7045564383126 0.7481855863092967
16.03552481960393 291.59134353499616 0.7498861973337883
16.040752374557343 293.9933155611316 0.7530319777857614
16.045979929510757 296.7400338256194 0.7572854891695883
16.05120748446417 300.6519989267635 0.7616988972141527
16.056435039417586 306.0163930820328 0.7676207435699414
16.061662594371 309.9956177321589 0.7707392264304298
16.066890149324415 314.6569958131519 0.7759685718156386
16.07211770427783 314.13557139620593 0.7757200473441007
16.077345259231244 313.81593864219053 0.7749641677691039
16.08257281418466 314.8742935609216 0.7759645258391309
16.087800369138073 317.65798763006404 0.7794595121534571
16.093027924091487 317.8136651206453 0.778970098521349
16.0982554790449 317.9150879711427 0.779103914353617
16.103483033998316 318.9349410455851 0.7806797962803995
16.10871058895173 319.5581223144596 0.7811554673916297
16.113938143905145 318.66471610655265 0.7798884465143769
16.11916569885856 318.0430539146841 0.7789146030617343
16.124393253811974 315.7475429537612 0.7768308882857002
16.129620808765388 313.5641387265565 0.7746773259866278
16.134848363718802 307.8963244574403 0.7682646221163306
16.140075918672217 302.90966139103034 0.7622669059501581
16.14530347362563 301.3997573480884 0.7602809769253941
16.150531028579046 300.8321645564102 0.759097405547209
16.15575858353246 302.87169260002975 0.7612895524519941
16.160986138485875 304.2605215737394 0.7640200852659186
16.16621369343929 301.8663141432858 0.7614669191629233
16.171441248392703 300.0216501108444 0.758816023519741
16.176668803346118 297.54982186786486 0.7547088385224142
16.181896358299532 298.8664875964758 0.7552087308923482
16.187123913252947 301.026448024786 0.7572101478372919
16.19235146820636 300.89613408965334 0.7571105449425646
16.197579023159776 302.0298503655451 0.758535982295602
16.20280657811319 297.77858504295233 0.7533379252084085
16.208034133066604 294.9558541374278 0.7498715412472352
16.21326168802002 293.95126604556526 0.7500003761609412
16.218489242973433 293.89416274668014 0.7510812306963024
16.223716797926848 290.8134189585924 0.7475371527621636
16.228944352880262 287.25182889576934 0.7433507621840377
16.234171907833677 287.28372707662396 0.7437012235499135
16.23939946278709 286.2933192342855 0.7427801300750904
16.244627017740505 284.63050891227715 0.7411033822699732
16.24985457269392 279.89087667924366 0.7342134141545144
16.255082127647334 274.17860810468295 0.7262618404184953
16.26030968260075 270.06470321930766 0.7199375842369939
16.265537237554163 270.70795277093765 0.7209158351957092
16.270764792507578 271.616703265208 0.7213106180092128
16.275992347460992 272.6289865332746 0.7236466211485464
16.281219902414406 274.7249800002102 0.7277598139181041
16.28644745736782 273.3139008276236 0.7257684474843502
16.291675012321235 277.07072818869244 0.7317953673262618
16.29690256727465 278.631389272993 0.7323710381101189
16.302130122228064 276.3579320958259 0.7292326380431792
16.30735767718148 280.16474763089633 0.733890637025391
16.312585232134893 279.72558848211213 0.7321407075370182
16.317812787088307 280.4589593055686 0.7330748067503297
16.323040342041722 280.30850503013505 0.7308333737897363
16.328267896995136 281.87218452706725 0.7324249177211717
16.33349545194855 282.777602247773 0.7324939487882729
16.338723006901965 283.71248652296464 0.7329424746178822
16.34395056185538 286.34104823147777 0.7354517537257755
16.349178116808794 288.29371329625764 0.7380766170086118
16.35440567176221 293.5789425826528 0.7442828602677909
16.359633226715623 304.4369633358291 0.7564391562866898
16.364860781669037 315.9482677555815 0.7691363336961288
16.37008833662245 331.749733929296 0.7863610456295266
16.375315891575866 344.6936091763416 0.8011005357409171
16.38054344652928 352.6452347608804 0.8103534840716581
16.385771001482695 358.63519758736624 0.8169764909375102
16.39099855643611 357.3237508501845 0.8152494336415569
16.396226111389524 351.8281887535054 0.807926467714812
16.401453666342938 346.4480115897724 0.8013384614429202
16.406681221296353 345.5259334355902 0.800851524044434
16.411908776249767 342.9901556778721 0.7974287531624402
16.41713633120318 343.2201053704211 0.7980773911711303
16.422363886156596 336.45778525165815 0.7896366944224462
16.42759144111001 334.5301037528989 0.7865586300722068
16.432818996063425 338.5710181812348 0.791616488578018
16.43804655101684 344.6074336409364 0.7980262500506524
16.443274105970254 351.1981415987785 0.8056372287340621
16.448501660923668 358.28217749737865 0.8136301977671737
16.453729215877082 365.86933160621214 0.8213520163322374
16.458956770830497 375.73558856889275 0.8331102912437781
16.46418432578391 380.36855725914063 0.8380694943946914
16.469411880737326 379.9615537905143 0.8369008334519218
16.47463943569074 373.8318750780316 0.8301337138611935
16.479866990644155 363.2266980036244 0.8174796764565765
16.48509454559757 355.3627554522303 0.8082835268558722
16.490322100550983 344.3988827451162 0.7965232382897955
16.495549655504398 333.4635135960601 0.783889751593055
16.500777210457812 322.1772731301557 0.7719900653342047
16.506004765411227 314.85567559619216 0.7638860669650984
16.51123232036464 307.5104702625127 0.7543353782811967
16.516459875318056 301.312465682374 0.7468457190601959
16.52168743027147 296.6587787754177 0.7407715808177416
16.526914985224884 294.69593304178153 0.7377775161147395
16.5321425401783 295.6669201468089 0.7400039343470615
16.537370095131713 294.6711394030886 0.7384108735313786
16.542597650085128 294.76496230210915 0.7402358829790788
16.547825205038542 296.59551733167245 0.7434829031592374
16.553052759991957 298.0253615708764 0.7447933215811625
16.55828031494537 296.28649594038694 0.7426692743457346
16.563507869898785 293.25871459076455 0.7382657277770639
16.5687354248522 291.98655634400825 0.7372272346765621
16.573962979805614 289.7241245418447 0.7350373867323058
16.57919053475903 286.9732304381914 0.730055667179715
16.584418089712443 281.6484140116073 0.7236530076074161
16.589645644665858 279.7822948185057 0.7212630126701418
16.594873199619272 277.3598878465778 0.718650191020089
16.600100754572686 274.63502379975085 0.7162688274791511
16.6053283095261 269.6359958862028 0.7093570519624752
16.610555864479515 269.2930529453088 0.7075410275796364
16.61578341943293 267.6388085940986 0.7064786798552657
16.621010974386344 267.408769482928 0.7067199809621183
16.62623852933976 268.35288927105023 0.7086014948436266
16.631466084293173 268.24971590327533 0.7078084520756883
16.636693639246587 267.0987385321617 0.7060565244951691
16.641921194200002 265.03787317640047 0.7036621381617754
16.647148749153416 261.3915355231159 0.6984460573696525
16.65237630410683 258.7526960368375 0.6944600947014388
16.657603859060245 258.7322928737923 0.6932797136985052
16.66283141401366 254.28675082385897 0.6873456236660039
16.668058968967074 252.0037599334189 0.6838165969500322
16.67328652392049 248.26433440184687 0.6789501202039057
16.678514078873903 248.41917013044562 0.6795550537882653
16.683741633827317 250.87771223049432 0.6833863507486159
16.68896918878073 252.00493926305876 0.6846337441200654
16.694196743734146 252.33318733662324 0.6859928293285934
16.69942429868756 253.57376990371088 0.6895444493470106
16.704651853640975 252.65623689239985 0.6881264785322776
16.70987940859439 252.45239556751494 0.6878211518896676
16.715106963547804 250.75373432188468 0.6849753629547484
16.720334518501218 248.40020964471617 0.681587455912934
16.725562073454633 249.99924187326346 0.6818979096516226
16.730789628408047 249.52180540339447 0.679979516484037
16.73601718336146 250.04125028345146 0.681097711568672
16.741244738314876 247.25453364462686 0.6787108164528051
16.74647229326829 243.73709172844949 0.6746488244493875
16.751699848221705 242.05922640648845 0.6714311030614063
16.75692740317512 240.74448604696818 0.6690041347462293
16.762154958128534 241.27433881099063 0.6691575666663175
16.767382513081948 238.5726902992989 0.6657280844224509
16.772610068035362 237.00919059205427 0.6627337712914139
16.777837622988777 235.5711784575443 0.6614979015230683
16.78306517794219 234.97284299121057 0.6603006262840098
16.788292732895606 236.44036197749728 0.6624639783345111
16.79352028784902 236.6559455164828 0.6617912125244243
16.798747842802435 238.27239746149004 0.663640840160882
16.80397539775585 237.0733783772203 0.6628626022174215
16.809202952709263 237.13496434319435 0.6636614366861789
16.814430507662678 235.74334699216433 0.663278749416042
16.819658062616092 233.32217515145388 0.6603342775153276
16.824885617569507 231.95871544979295 0.6584701145319473
16.83011317252292 230.84531876628975 0.6563305414356404
16.835340727476336 232.49239163340846 0.6571692261681442
16.84056828242975 233.32009106951753 0.657082423045342
16.845795837383164 234.49809429908674 0.6589451285388237
16.85102339233658 233.82660403409878 0.6606298077041998
16.856250947289993 234.87244012431623 0.6629891738580048
16.861478502243408 232.166780101488 0.6601351268916812
16.866706057196822 232.5517601757612 0.6608101681583116
16.871933612150237 231.97392834479956 0.6593886052066005
16.87716116710365 234.66255164528087 0.6627483495907236
16.882388722057065 235.36560360236652 0.663696851872093
16.88761627701048 235.90035128815126 0.6643347344789113
16.892843831963894 235.13276287040765 0.6623963040168193
16.89807138691731 233.71824447282842 0.6602555395586348
16.903298941870723 233.60645982185235 0.6596526709964506
16.908526496824138 232.90831161219376 0.6575520401585818
16.913754051777552 232.0443361916827 0.6546765658981464
16.918981606730966 231.4857040712541 0.6533430181208612
16.92420916168438 230.58798433437101 0.6533176499938399
16.929436716637795 228.5159508544759 0.651500652502479
16.93466427159121 229.51459996351005 0.653293600417952
16.939891826544624 231.12616786928245 0.6577015362596571
16.94511938149804 231.56946111647645 0.6573846824602345
16.950346936451453 232.13345898995533 0.6578768012233496
16.955574491404867 230.7389214517339 0.6568560869211624
16.960802046358282 232.41289572085816 0.6593991959832557
16.966029601311696 232.01414690074256 0.6595645898457534
16.97125715626511 230.66003081884332 0.6566725015933328
16.976484711218525 229.79972011390993 0.6541831735415962
16.98171226617194 228.60230192593215 0.6528119759863982
16.986939821125354 226.82498534600944 0.6510557886667052
16.99216737607877 224.22720424447698 0.648223127160511
16.997394931032183 224.84769922909027 0.6483330961479822
17.002622485985597 224.8337177322436 0.6484999901273848
17.00785004093901 228.90898851532341 0.6537851359515836
17.013077595892426 230.46241797761186 0.6554763154978032
17.01830515084584 230.61391551164348 0.6537772355076922
17.023532705799255 229.79414658147817 0.650869900139045
17.02876026075267 229.38694966731063 0.6494443909748717
17.033987815706084 230.71982318394 0.6508820266180863
17.039215370659498 232.17365269397226 0.6538695913869259
17.044442925612913 233.8243899979499 0.6582068546545188
17.049670480566327 234.77752306147767 0.6616578983053891
17.05489803551974 234.23187806917582 0.661653977619135
17.060125590473156 235.36085651399017 0.6617338181938986
17.06535314542657 234.60747916329277 0.6592158315184344
17.070580700379985 235.99511368358327 0.6589567343542015
17.0758082553334 236.4981153908498 0.6581902779310642
17.081035810286814 237.2132423724535 0.6610135104984036
17.086263365240228 240.13719508236167 0.6655651036806329
17.091490920193642 240.90531724170907 0.6671270578155545
17.096718475147057 242.5879519826463 0.6680902066922626
17.10194603010047 242.64172057958893 0.6677339121692928
17.107173585053886 241.01096841322254 0.6657211727179965
17.1124011400073 241.90999392956437 0.6673931348799368
17.117628694960715 241.90991716744958 0.6660781233685485
17.12285624991413 241.7214919999001 0.6646620539214307
17.128083804867543 241.4796108048967 0.6628628017190661
17.133311359820958 240.16948030475092 0.6605326294408091
17.138538914774372 239.47514979360733 0.6614931240754877
17.143766469727787 242.06437957234897 0.6667631049425983
17.1489940246812 243.43774908251095 0.6697500859752197
17.154221579634616 243.0034566586159 0.6686763228829327
17.15944913458803 241.75362837605283 0.665754957595026
17.164676689541444 243.0961856304581 0.6681034197010215
17.16990424449486 247.79269703688897 0.6748980042097321
17.175131799448273 248.69505170986878 0.6758825522139907
17.180359354401688 244.5981510432695 0.670889916623814
17.185586909355102 239.86618143859985 0.6644248630853314
17.190814464308517 238.1074745976421 0.6629266838916744
17.19604201926193 243.44869973354545 0.6697325335632094
17.201269574215345 248.8587299889971 0.6765630968994152
17.20649712916876 249.73478611282334 0.6774256967112106
17.211724684122174 250.49965687747815 0.6790147028118595
17.21695223907559 247.4259603113664 0.6752406012921105
17.222179794029003 247.51383105555817 0.6744089911956556
17.227407348982418 250.11257543799306 0.6766609106964677
17.232634903935832 252.22882620215526 0.6791417799580902
17.237862458889246 253.46686674671665 0.6802257316143088
17.24309001384266 250.58831310790725 0.6777587478305155
17.248317568796075 249.1584712351306 0.6771708918785077
17.25354512374949 245.70305525945753 0.6729573350918677
17.258772678702904 245.33809857411416 0.672502021188901
17.26400023365632 243.80814692962903 0.6701550006863934
17.269227788609733 243.43966792609655 0.6701286105946598
17.274455343563147 242.40242152853 0.6699758187920457
17.279682898516562 240.6038890479168 0.6678986325716122
17.284910453469976 241.7873079672368 0.6677795583562236
17.29013800842339 243.16659976021108 0.6681961879792128
17.295365563376805 244.71444184559374 0.6697305964019011
17.30059311833022 245.77592189458656 0.6730306516441517
17.305820673283634 246.13480995755793 0.6734362859036312
17.31104822823705 247.7157347905867 0.674666826073621
17.316275783190463 247.74951966064842 0.6736217924559953
17.321503338143877 248.69858513552998 0.6748978930683349
17.32673089309729 248.86970565840633 0.6742739240223923
17.331958448050706 250.87485485926445 0.6775277794019262
17.33718600300412 252.81753691298894 0.6788850781059858
17.342413557957535 254.07115072644962 0.6795747943656548
17.34764111291095 256.18024374878644 0.682036344164882
17.352868667864364 258.1484371613764 0.6853710374261468
17.358096222817778 259.1420999293658 0.6872897554127417
17.363323777771193 259.8962817411296 0.6890638416862069
17.368551332724607 261.7370353379934 0.6912110987067538
17.37377888767802 261.66419528346324 0.69107963000991
17.379006442631436 265.992545703373 0.6966621863199465
17.38423399758485 268.15687026592644 0.6983644844669457
17.389461552538265 270.1504215829523 0.6999533585140739
17.39468910749168 273.39308913981324 0.702875940594811
17.399916662445094 277.87807660050277 0.7080841581831485
17.405144217398508 285.12540340891417 0.7172924227125718
17.410371772351922 286.2354842465752 0.7190889988664945
17.415599327305337 289.5057778685039 0.723184766767486
17.42082688225875 289.95272149187286 0.7234662311843323
17.426054437212166 291.6167745464325 0.7248367795440597
17.43128199216558 296.6802379925862 0.7309927155782269
17.436509547118995 298.3693400455017 0.7335552378797545
17.44173710207241 300.7710744412076 0.7360198984521265
17.446964657025823 299.2675536446448 0.7336602200514969
17.452192211979238 299.7050475581567 0.7335702132377214
17.457419766932652 299.08699162526165 0.7318097257487584
17.462647321886067 299.5197870024308 0.7327584000627291
17.46787487683948 297.9004253113885 0.7301495453346315
17.473102431792896 293.69401768415344 0.7251266487443644
17.47832998674631 293.8079187714763 0.7256839807404878
17.483557541699724 293.34194247993634 0.7255191221520421
17.48878509665314 293.56369665867015 0.7260987979016839
17.494012651606553 293.1305101325127 0.7256540385658591
17.499240206559968 293.08718331087584 0.7257435945691999
17.504467761513382 293.0175656698858 0.7258061723549278
17.509695316466797 293.99613065154415 0.7271932411423156
17.51492287142021 291.002550526783 0.7229694651635574
17.520150426373625 290.2681759201733 0.7228089353057963
17.52537798132704 288.30027949038305 0.7202393534582983
17.530605536280454 287.13257570556635 0.7186384265637246
17.53583309123387 288.48654191593994 0.7195645076411629
17.541060646187283 287.8082472748092 0.7182597300191446
17.546288201140698 289.72321921967415 0.7213607821884416
17.551515756094112 287.73885113948154 0.7187663238412046
17.556743311047526 288.0706312298847 0.7195180142994484
17.56197086600094 287.53871383654626 0.7190980914790027
17.567198420954355 287.3182305474521 0.7197958209682369
17.57242597590777 286.86389586589206 0.7194568786621829
17.577653530861184 284.87959648172887 0.7159689458872388
17.5828810858146 281.57287662377183 0.7109343021977087
17.588108640768013 280.40300128291227 0.7092418818420898
17.593336195721427 282.00345461384114 0.7119072452322087
17.598563750674842 284.695008666199 0.7158350086704461
17.603791305628256 286.96647334483157 0.7188353917925626
17.60901886058167 288.60162217471765 0.7208776171927808
17.614246415535085 286.08267243328436 0.7173021935078074
17.6194739704885 285.15596636478494 0.7153859253381142
17.624701525441914 281.1949354373674 0.7099997846864988
17.62992908039533 283.540621382795 0.7129785905473288
17.635156635348743 285.32659202112916 0.7158368501179522
17.640384190302157 285.9520508377554 0.7162320851378776
17.64561174525557 286.50088401638504 0.7168926397533179
17.650839300208986 285.73043163657456 0.7163558541645106
17.6560668551624 285.63983270463 0.7167878699135877
17.661294410115815 286.86211104578297 0.7186128035657022
17.66652196506923 285.92205613485487 0.7178108985512378
17.671749520022644 286.67569228108454 0.7181054256797345
17.676977074976058 287.02758319050173 0.7179547269075074
17.682204629929473 288.63242994045146 0.7192022601083041
17.687432184882887 288.60855583993316 0.7184068818269301
17.6926597398363 290.0569766891463 0.7207364968126744
17.697887294789716 292.23113761137813 0.7240000006744788
17.70311484974313 292.7392305381481 0.7250014708093789
17.708342404696545 296.53524279477494 0.7300077105240323
17.71356995964996 299.60405786246395 0.7331392389483774
17.718797514603374 299.2425319391846 0.7328530137737786
17.724025069556788 300.087980218319 0.7334361543280089
17.729252624510202 298.27009912935256 0.7315710390295626
17.734480179463617 300.0530614560814 0.7336922347074507
17.73970773441703 299.00738633514095 0.7323182533869199
17.744935289370446 296.9241761719995 0.7305003908103891
17.75016284432386 295.01901497601324 0.7275696314449326
17.755390399277275 294.08659375718014 0.7266035822286696
17.76061795423069 292.00747030068896 0.7238713287207319
17.765845509184103 288.04988231927825 0.7188387188293929
17.771073064137518 283.5933598911229 0.7131981709176118
17.776300619090932 280.2122830645939 0.7085135443713861
17.781528174044347 278.32991156425356 0.7073043524279594
17.78675572899776 276.197629107419 0.7052593062354654
17.791983283951176 275.47534996787397 0.7052161042784295
17.79721083890459 274.07895083862394 0.702656466202113
17.802438393858004 269.81935410137686 0.6972252554461221
17.80766594881142 268.35591151293863 0.6952313939546627
17.812893503764833 266.61472064842394 0.693221358103936
17.818121058718248 266.58167892514746 0.6937739527073258
17.823348613671662 265.9941369773212 0.6929304769996324
17.828576168625077 265.64405523532076 0.6930530883749936
17.83380372357849 263.9427434842385 0.691407570269995
17.839031278531905 260.9480479896192 0.6866287723470675
17.84425883348532 259.28742908573065 0.6848599317734964
17.849486388438734 258.3996685235525 0.683193904400153
17.85471394339215 260.89646188724447 0.6875219068169659
17.859941498345563 258.4276745567508 0.6844454160664005
17.865169053298978 258.56169732128643 0.6847302496306281
17.870396608252392 260.3332716743685 0.6875577217070197
17.875624163205806 264.20855503017515 0.6915331351985139
17.88085171815922 264.38678377030345 0.6918954263658891
17.886079273112635 263.0968206518027 0.6908520092687443
17.89130682806605 263.1969856221077 0.6911444767568132
17.896534383019464 264.7083843750286 0.6939496604999188
17.90176193797288 268.2634748466913 0.696802278146133
17.906989492926293 270.87871226347266 0.6984524060634433
17.912217047879707 273.73911205756167 0.7029678523462061
17.917444602833122 277.5480480577604 0.7070394928987366
17.922672157786536 279.64856557126257 0.7096855561848413
17.92789971273995 279.3246440536191 0.7098019840569721
17.933127267693365 280.0780661249519 0.708516869276848
17.93835482264678 283.4260262251891 0.7132513916971528
17.943582377600194 288.3878960950371 0.7191750315197676
17.94880993255361 295.04815058707095 0.7271704173047454
17.954037487507023 296.9790769875926 0.7301532268410862
17.959265042460437 298.4931701982857 0.7316563565137599
17.96449259741385 300.4949767847783 0.7333212065903033
17.969720152367266 304.9321472392442 0.7381732927800196
17.97494770732068 309.3481073159543 0.743344642006152
17.980175262274095 310.1280995966405 0.7450288162575267
17.98540281722751 306.7092878492419 0.7409863660645002
17.990630372180924 303.862328949719 0.7373379825958232
17.995857927134338 303.03343339175774 0.7366489773760728
18.001085482087753 306.647689347307 0.7403368128647239
18.006313037041167 310.0508211780439 0.7448200801752671
18.01154059199458 309.6531831040351 0.7437922380252329
18.016768146947996 307.08788249432837 0.739558316286156
18.02199570190141 305.5516675892819 0.7384989219499948
18.027223256854825 301.49393043455274 0.7332577138886766
18.03245081180824 300.9499219136577 0.7335249946329926
18.037678366761654 299.0011004057985 0.7314347933313164
18.042905921715068 295.943845682024 0.7265772844369895
18.048133476668482 293.30365269981775 0.7245240562884852
18.053361031621897 289.80052749036423 0.7201954653670316
18.05858858657531 287.9278576958699 0.7179916658481356
18.063816141528726 284.3693891710485 0.7140936349535386
18.06904369648214 280.2744533834848 0.708111912403687
18.074271251435555 282.7585478078064 0.7109916673719227
18.07949880638897 287.7922530207571 0.7172983305728738
18.084726361342383 294.140344798342 0.7242926681623663
18.089953916295798 297.30285615167537 0.7286175822544162
18.095181471249212 302.0401421134557 0.7337470597099219
18.100409026202627 307.1301428819067 0.7394364239650666
18.10563658115604 315.5610006085349 0.7495849763311713
18.110864136109456 325.4037437103814 0.7605680191304526
18.11609169106287 339.8611917675587 0.7775070028684965
18.121319246016284 361.1164117904321 0.8015802376988019
18.1265468009697 383.9312638819721 0.825773571578318
18.131774355923113 409.9338359611776 0.8530808073796133
18.137001910876528 437.85617342059237 0.8804322384654046
18.142229465829942 470.2280623122768 0.9123723094202042
18.147457020783357 499.1389667436 0.9400307145418253
18.15268457573677 520.3692457504477 0.9592722774398263
18.157912130690185 524.534107977424 0.9635782945766478
18.1631396856436 511.2017719771521 0.9512961064880789
18.168367240597014 484.0043364471677 0.9255201371610986
18.17359479555043 454.4755572637358 0.8972518559507932
18.178822350503843 428.61441898036014 0.8710618931332212
18.184049905457258 406.21995111889277 0.8483402260098273
18.189277460410672 391.15120607661265 0.8327098499252221
18.194505015364086 384.4535011688824 0.8255575913780536
18.1997325703175 378.3247712735546 0.8192104374941978
18.204960125270915 379.3190180321953 0.8196356550393655
18.21018768022433 378.40280893317555 0.8179524461005913
18.215415235177744 383.904173093702 0.8240991314491471
18.22064279013116 390.1144793784275 0.8307732324196232
18.225870345084573 396.33748039422204 0.8374195321345264
18.231097900037987 400.73235580999085 0.8424116133250917
18.236325454991402 406.5954615933001 0.8486916860441652
18.241553009944816 411.1689736995674 0.8536839441812398
18.24678056489823 412.2343122399477 0.8544028743700637
18.252008119851645 407.52881319315793 0.8493284077058967
18.25723567480506 400.71698221842286 0.841928984392551
18.262463229758474 393.0590823980175 0.8340448372510173
18.26769078471189 383.95775843627126 0.8244874152744943
18.272918339665303 376.63597604483857 0.8167174933030604
18.278145894618717 371.4272961498349 0.8109961364456537
18.28337344957213 365.18124338395114 0.8039846712714664
18.288601004525546 361.41663729269754 0.7997708661222527
18.29382855947896 357.87603231395576 0.7956985560964297
18.299056114432375 355.1372841267048 0.7929559592545917
18.30428366938579 349.64424457524825 0.78684141743667
18.309511224339204 341.9778484003328 0.7784133657246988
18.314738779292618 334.0625852304535 0.7694971213877926
18.319966334246033 328.453310576348 0.7642624289331925
18.325193889199447 321.2751405000124 0.7560608442820963
18.33042144415286 315.4710041503238 0.7501222230421027
18.335648999106276 311.3100857953629 0.745808574670115
18.34087655405969 307.11195297932164 0.7414842799139383
18.346104109013105 304.1103278401229 0.7374008157817246
18.35133166396652 301.9527529072994 0.7345352526050174
18.356559218919934 299.67181790783957 0.7318565754923515
18.361786773873348 299.582416232379 0.7331720409813636
18.367014328826762 301.5231075678044 0.7348197782550433
18.372241883780177 302.132398155794 0.7350307206583955
18.37746943873359 301.9611433320721 0.733773150826225
18.382696993687006 301.76802755221223 0.7331983547618462
18.38792454864042 304.7083543146843 0.7386510722487198
18.393152103593835 311.05913151051175 0.757633838402724
18.39837965854725 321.71744016075286 0.7771043751440995
18.403607213500663 335.2130839183653 0.79855112907706
18.408834768454078 355.0627085177559 0.8265117661636893
18.414062323407492 380.35211346271996 0.8595338846426782
18.419289878360907 410.621607148833 0.8973128150033253
18.42451743331432 441.9881650299497 0.9342252009676143
18.429744988267736 467.20739495697313 0.9651785924759156
18.43497254322115 482.8448831839681 0.9844849662973619
18.440200098174564 488.68996088183087 0.9943138148932072
18.44542765312798 481.81299822903793 0.9915030660739796
18.450655208081393 468.5043520527909 0.9806787356621287
18.455882763034808 448.903209785677 0.9635027737827286
18.461110317988222 433.01234393164725 0.9495642081590897
18.466337872941637 420.2238757591423 0.9383541587153427
18.47156542789505 412.40877102347093 0.9330716417509314
18.476792982848465 402.34370430318063 0.9237830784489559
18.48202053780188 390.63849315634167 0.9129200765386177
18.487248092755294 381.92784089579857 0.9050981988448811
18.49247564770871 377.1155466944738 0.902120897212725
18.497703202662123 371.5128781889854 0.8986957397022172
18.502930757615538 367.04181947040047 0.8952932326877243
18.508158312568952 359.4212641338683 0.8881621536198123
18.513385867522366 355.2751820686252 0.8855156917903991
18.51861342247578 355.6805712863703 0.8876656175599851
18.523840977429195 353.33965106845903 0.8878861928015386
18.52906853238261 353.163826585295 0.8902459418201661
18.534296087336024 352.1642197247414 0.8914545124595536
18.53952364228944 351.0433395980723 0.8930400676411411
18.544751197242853 350.78900663143696 0.894346519459817
18.549978752196267 350.7565921059179 0.8963876884016256
18.555206307149682 347.6852029353633 0.8942551496338269
18.560433862103096 348.78128456860543 0.8967296510066822
18.56566141705651 350.70005656823645 0.9017815781677836
18.570888972009925 356.2072224091632 0.9104086529780906
18.57611652696334 362.349440710034 0.9208400026678014
18.581344081916754 367.81251647662936 0.9302272375831424
18.58657163687017 375.55382298298264 0.9415707694295437
18.591799191823583 381.47242865411437 0.9519815000535051
18.597026746776997 388.9267737219716 0.962796002035761
18.60225430173041 391.9358409312405 0.9685770139433058
18.607481856683826 392.84596473825366 0.9716484142131271
18.61270941163724 392.4778718739533 0.972097266640044
18.617936966590655 391.11431579315746 0.9722977427238672
18.62316452154407 392.46221704155215 0.9735440161400161
18.628392076497484 397.42557818417635 0.9608683835213684
18.633619631450898 396.02686738227123 0.9494129920427364
18.638847186404313 389.23436001574015 0.9337934153718861
18.644074741357727 384.2729682309179 0.9224830620044484
18.64930229631114 377.28145048365764 0.9107503352570674
18.654529851264556 373.18091090406335 0.9010407857418801
18.65975740621797 376.9927485140852 0.9035104276164501
18.664984961171385 380.6503302956543 0.9046870787458158
18.6702125161248 381.22552120746377 0.9026588779151942
18.675440071078214 385.31109024188333 0.9054215981295519
18.680667626031628 387.6769164710559 0.9041525665652924
18.685895180985042 390.4511134457721 0.9043892726226979
18.691122735938457 394.0551863998438 0.9060245601043092
18.69635029089187 394.68274093542783 0.9042261467795685
18.701577845845286 392.7266330401229 0.9007219723962325
18.7068054007987 387.4887331136053 0.8931437867243882
18.712032955752115 380.8444163720703 0.88383939665459
18.71726051070553 374.2014673445412 0.8753500004029908
18.722488065658943 367.9950998044282 0.8668488380172709
18.727715620612358 361.96211469003947 0.8588770037869305
18.732943175565772 357.2493542755682 0.85175847752753
18.738170730519187 351.5302296864599 0.843719425252971
18.7433982854726 346.79910958262764 0.837324332373494
18.748625840426016 342.8698095094911 0.8314646204622975
18.75385339537943 336.65460513006593 0.8223300962125135
18.759080950332844 335.34061324316065 0.819443437899245
18.76430850528626 332.64442764835644 0.8146918742942342
18.769536060239673 328.25606987833993 0.8091897519969062
18.774763615193088 325.7044776383008 0.8049766791635371
18.779991170146502 320.86436821465287 0.7975314601735584
18.785218725099917 317.30591679206555 0.7925166305434029
18.79044628005333 316.54411825102517 0.7895825977808637
18.795673835006745 314.12415226572136 0.7860124404142428
18.80090138996016 310.04006352294056 0.7804641206911451
18.806128944913574 306.1670717506922 0.776087697326961
18.81135649986699 301.1060803162155 0.770217976532205
18.816584054820403 300.4333395809186 0.7690888983731381
18.821811609773818 301.0560624977354 0.7679372001119088
18.827039164727232 301.48440180607776 0.7679725054065404
18.832266719680646 301.09713383889823 0.7667738831174428
18.83749427463406 299.2407109394307 0.7646564351450147
18.842721829587475 298.79267105548183 0.7636426814680833
18.84794938454089 298.1887560791952 0.7621383448522295
18.853176939494304 297.96042677525094 0.7622363314618732
18.85840449444772 299.5944945386731 0.7646094855956624
18.863632049401133 294.6781533418214 0.7581805251291697
18.868859604354547 292.0090943679639 0.7544187557140468
18.87408715930796 286.68192439297815 0.7466841122111905
18.879314714261376 281.5271102345453 0.7390097310921582
18.88454226921479 278.8664348053897 0.7356999264052584
18.889769824168205 278.79294947059265 0.7344238898051976
18.89499737912162 281.0953511137838 0.7372199066707434
18.900224934075034 281.8219619235935 0.7381720319288783
18.90545248902845 281.94907021559385 0.7396766153113428
18.910680043981863 281.48341379178305 0.741267753547018
18.915907598935277 281.30433335955524 0.7424929142250988
18.92113515388869 281.3286156473433 0.7435291519314751
18.926362708842106 283.3378806885023 0.7435739281151618
18.93159026379552 281.89033016626473 0.7390219463562632
18.936817818748935 279.2130012404799 0.734332681581839
18.94204537370235 277.9869260175799 0.7323948584524863
18.947272928655764 280.2292075800256 0.7358300691248761
18.952500483609178 282.2112634174069 0.7372545933765892
18.957728038562593 282.09587158132547 0.7360476852784441
18.962955593516007 275.9520201260972 0.7268330207300949
18.96818314846942 271.6019966859513 0.7203688174245443
18.973410703422836 271.88166964388034 0.7203979243663722
18.97863825837625 274.8234962921319 0.7239926221506078
18.983865813329665 276.71594708972617 0.7262813159437648
18.98909336828308 276.68087504933334 0.7267296314834716
18.994320923236494 278.2238337477821 0.7286876062712154
18.999548478189908 279.68467177230394 0.7310453606992151
19.004776033143322 278.43709420345766 0.7296632152682543
19.010003588096737 281.01931364168667 0.7324910268180146
19.01523114305015 284.29050032899187 0.7360113291025923
19.020458698003566 284.4501014402553 0.7353650222844643
19.02568625295698 283.28254696061845 0.7335506882232771
19.030913807910395 282.6029140299304 0.7323607204855117
19.03614136286381 284.8463020231241 0.7340548673984822
19.041368917817223 288.07902476452244 0.7368227997447773
19.046596472770638 287.30102267185293 0.7348452453317952
19.051824027724052 284.29289274176665 0.7309087848327942
19.057051582677467 286.0181482706709 0.7337482773988414
19.06227913763088 285.2380189501779 0.732369827724596
19.067506692584296 286.1093220228889 0.733286288952268
19.07273424753771 285.22414563374656 0.7310170770249154
19.077961802491124 284.9711239028734 0.7305820909509495
19.08318935744454 288.8998108239733 0.7356773554342443
19.088416912397953 291.1312525573452 0.7385177229630017
19.093644467351368 295.17494264990455 0.7449283807427309
19.098872022304782 299.97905301882236 0.7492299298361823
19.104099577258197 302.86075752878156 0.752922913036095
19.10932713221161 304.82374164068455 0.7546550417580692
19.114554687165025 305.99735512044316 0.7562228541913157
19.11978224211844 304.27873801203214 0.7539072504066274
19.125009797071854 306.35213032282866 0.7554807186471477
19.13023735202527 309.4306328135968 0.7586074922684534
19.135464906978683 313.1778746234592 0.7634756372734582
19.140692461932098 311.4333092613402 0.7606525786854876
19.145920016885512 309.930002207651 0.7589887370641779
19.151147571838926 305.18448191751565 0.7527381539090686
19.15637512679234 307.43523161129934 0.7554534006560867
19.161602681745755 306.6534601313194 0.7553252653795924
19.16683023669917 305.89385537165685 0.7542589202516178
19.172057791652584 304.5211067046126 0.7532034576816132
19.177285346606 304.6010644373042 0.7536036136535041
19.182512901559413 305.95877077681047 0.7544953441896189
19.187740456512827 306.7280906563929 0.7553862191621911
19.19296801146624 303.3236997849473 0.7514213667098406
19.198195566419656 301.96347707836253 0.749164896721435
19.20342312137307 298.99158710118746 0.7455045148548219
19.208650676326485 297.72511451590384 0.7424681886957153
19.2138782312799 296.8830485172373 0.7418031837422732
19.219105786233314 297.7271106632386 0.7421663305870837
19.22433334118673 297.3727200488766 0.7427496302395884
19.229560896140143 295.7103922104568 0.7409515204775857
19.234788451093557 295.7365957838908 0.7403601187459207
19.24001600604697 296.9378807307587 0.741877463216992
19.245243561000386 298.89286256952886 0.7435935981976208
19.2504711159538 299.90708715221473 0.7447095694823749
19.255698670907215 297.8525569214297 0.7432243334954863
19.26092622586063 296.74449632600715 0.742634619720161
19.266153780814044 295.0353705246101 0.7400141848923046
19.271381335767458 294.80207216560046 0.7396168481945118
19.276608890720873 294.37187514683075 0.7373112173381707
19.281836445674287 295.37714321465944 0.738588947322664
19.2870640006277 294.9010265297482 0.7383494198468961
19.292291555581116 295.34541986392975 0.7384339166063344
19.29751911053453 293.9395211852212 0.7371286495532664
19.302746665487945 293.8672775892212 0.7356838756164462
19.30797422044136 294.3550382950115 0.735907878093502
19.313201775394774 298.8571837273811 0.741575230017971
19.318429330348188 301.3399235730954 0.7460176929022982
19.323656885301602 302.79974154297514 0.7491327278869806
19.328884440255017 303.3776145744768 0.7499765280014029
19.33411199520843 305.08159948071307 0.7511831472753902
19.339339550161846 305.87303557604463 0.7506353702679047
19.34456710511526 308.33444983036003 0.7526557726712688
19.349794660068675 312.98876336474314 0.758525607668961
19.35502221502209 320.2659386628683 0.7666467594831287
19.360249769975503 329.649736889249 0.7773744143172806
19.365477324928918 337.4704817911598 0.7860209954688921
19.370704879882332 341.661919992634 0.7901411582276301
19.375932434835747 347.1272353733523 0.7963280263187001
19.38115998978916 355.0938683762354 0.8049183012397181
19.386387544742576 363.8122204939038 0.813926822363063
19.39161509969599 370.8760969401526 0.8217596279105994
19.396842654649404 372.66888435936494 0.823757744028061
19.40207020960282 377.7827509238328 0.8297756280583581
19.407297764556233 377.24529262533304 0.829554967078018
19.412525319509648 376.2344409602346 0.8278131461993115
19.417752874463062 371.9437347079208 0.8229636286691613
19.422980429416477 370.13679828129517 0.821259495047047
19.42820798436989 364.59859208363844 0.8150921165072276
19.433435539323305 357.67323213382974 0.8074771404161296
19.43866309427672 350.8064847019842 0.7990324378783622
19.443890649230134 345.275691886762 0.7927218948592788
19.44911820418355 343.68601127132257 0.7912606351058741
19.454345759136963 345.3203053170888 0.7931083648749022
19.459573314090377 347.3131419609183 0.7956282069326174
19.464800869043792 344.9923960322952 0.7930343801582618
19.470028423997206 339.7560505303652 0.7866095080631679
19.47525597895062 339.3565675866955 0.7866357714148292
19.480483533904035 336.0210298550646 0.7823852829159149
19.48571108885745 333.64783141793487 0.7795616897874627
19.490938643810864 335.51956890437094 0.7821498075757046
19.49616619876428 336.77646933855897 0.783289923268208
19.501393753717693 338.5252019320523 0.7852505747886156
19.506621308671107 336.3873718146894 0.7826624104399407
19.51184886362452 335.7844782340669 0.782167770433691
19.517076418577936 336.2443863999776 0.7824960941766688
19.52230397353135 334.3397631013977 0.7802064231649859
19.527531528484765 336.4288932792322 0.7826472614754817
19.53275908343818 338.49435485204185 0.7850966992235006
19.537986638391594 341.6063968528353 0.788438669424373
19.54321419334501 339.946472825474 0.786149990947183
19.548441748298423 341.70859773823344 0.7883614505750534
19.553669303251837 342.7664754957756 0.7896062528173953
19.55889685820525 344.89819531334496 0.79174305128263
19.564124413158666 347.829271967526 0.7946777511868819
19.56935196811208 350.2333125400523 0.7975910903192951
19.574579523065495 353.4606836351428 0.8011821208884271
19.57980707801891 352.73764608615085 0.8003500624700279
19.585034632972324 352.67554561515414 0.7996845423299783
19.590262187925738 355.08215463607445 0.8015944064689178
19.595489742879153 358.51664587324257 0.80577983486889
19.600717297832567 363.0373557479512 0.8109669754383727
19.60594485278598 369.1896455034533 0.8172887730940274
19.611172407739396 374.5091926467387 0.8236904326689427
19.61639996269281 380.09144700623034 0.8296181396245885
19.621627517646225 383.8432823859708 0.8339775528209413
19.62685507259964 385.5040983141026 0.8353201711755079
19.632082627553054 389.63164441061855 0.839298276643246
19.637310182506468 388.6059710810594 0.8378911846039399
19.642537737459882 389.3957458492455 0.8389525727155878
19.647765292413297 387.5388722565317 0.8367007251132748
19.65299284736671 391.9344870789697 0.8413307196346431
19.658220402320126 392.628282245578 0.8418912646693457
19.66344795727354 393.92157659661683 0.8435367646741286
19.668675512226955 388.49139252783414 0.837806005213605
19.67390306718037 386.1616557064592 0.834933006489627
19.679130622133783 382.67897293682904 0.83095230064918
19.684358177087198 383.1874454489492 0.8313475966927174
19.689585732040612 382.2856506791377 0.8300240904481743
19.694813286994027 380.71347369692296 0.8282226646945796
19.70004084194744 377.3015426938093 0.8245012451257524
19.705268396900856 373.8261771052764 0.8210854800792774
19.71049595185427 370.2838383742351 0.8177446777700036
19.715723506807684 365.78119849796263 0.8125486558906365
19.7209510617611 363.4943307426332 0.8097692539437988
19.726178616714513 363.2781538050198 0.8090493447540649
19.731406171667928 365.14428238884545 0.8111292649943802
19.736633726621342 365.9555508591001 0.8131226813896337
19.741861281574757 365.78987661790364 0.8129693332684069
19.74708883652817 361.304518907577 0.8078080225509429
19.752316391481585 359.96172752522307 0.8059947043668247
19.757543946435 356.52204657282095 0.8011834436214295
19.762771501388414 354.6711863078417 0.799306850486641
19.76799905634183 351.5238287511587 0.7960852637098077
19.773226611295243 349.851834133759 0.7945757824948521
19.778454166248657 345.6107619801643 0.7896879408595288
19.783681721202072 341.43341932096314 0.7842541315042866
19.788909276155486 337.81130038366956 0.7806130123387945
19.7941368311089 337.3289927173045 0.7804291834847176
19.799364386062315 338.4904166526999 0.7821480140827938
19.80459194101573 335.91760110612586 0.7796755662433181
19.809819495969144 332.44866002189514 0.7747494655740924
19.81504705092256 326.548419038363 0.767429975722432
19.820274605875973 322.09910713704704 0.7617262142066149
19.825502160829387 320.2734879983762 0.7590739864332693
19.8307297157828 317.3065091916354 0.7565296049587757
19.835957270736216 316.4671164846096 0.7556744885028779
19.84118482568963 315.72585787424657 0.7547688714225196
19.846412380643045 315.4863710126355 0.7544718908872353
19.85163993559646 314.0205614002365 0.7518831410148675
19.856867490549874 310.32865571146823 0.7480845436449733
19.86209504550329 307.3837715900099 0.7447837387734653
19.867322600456703 307.179490471869 0.7445850589474186
19.872550155410117 309.0625603454451 0.7469788925670799
19.87777771036353 308.64308326363414 0.7453903813398524
19.883005265316946 308.7272465371983 0.7463942855821821
19.88823282027036 307.3517519555094 0.7453254393858003
19.893460375223775 305.8339524177975 0.7433404096123867
19.89868793017719 305.3513968466937 0.7427145792661898
19.903915485130604 304.92371928666495 0.7416017408279373
19.909143040084018 305.3387528687506 0.7429490948313696
19.914370595037433 306.22695224717484 0.7444316677862256
19.919598149990847 308.28916124058276 0.7463969716158334
19.92482570494426 308.7348021899187 0.7469499163892462
19.930053259897676 309.09736318791244 0.7464147855122976
19.93528081485109 307.2043849544665 0.7441446576855734
19.940508369804505 308.3968351305884 0.7460200194379949
19.94573592475792 311.73809559545185 0.7503091256274671
19.950963479711334 311.1337006813243 0.749803661697799
19.956191034664748 309.3895717846752 0.746925321175904
19.961418589618162 308.1516618703533 0.7444812664620556
19.966646144571577 309.4026641833828 0.745874264026023
19.97187369952499 312.2162109954244 0.748912820226665
19.977101254478406 316.40546747121 0.7543332182654797
19.98232880943182 322.6977779391865 0.7620658929819375
19.987556364385235 328.56866653591254 0.7683366721638444
19.99278391933865 337.0034072837368 0.777995366567509
19.998011474292063 345.86892204743464 0.7875048349149699
20.003239029245478 356.7131865806071 0.799656960617019
20.008466584198892 367.0247483885266 0.8110332467434203
20.013694139152307 381.90968052284643 0.8270903527650507
20.01892169410572 402.8679932467941 0.8490010537005444
20.024149249059136 424.35796574023755 0.871100074004439
20.02937680401255 440.8192892570721 0.8871492638154559
20.034604358965964 444.4702918592777 0.8911620923473393
20.03983191391938 439.0748118917985 0.8854725311090653
20.045059468872793 426.1024531197157 0.8721569254336966
20.050287023826208 415.18431660433413 0.8609416856473991
20.055514578779622 401.5436269928061 0.8466241329031329
20.060742133733036 391.1859258926754 0.8363461635599908
20.06596968868645 382.5172120824293 0.8272834029791285
20.071197243639865 379.0494456604958 0.8233025184199424
20.07642479859328 376.8544921887007 0.8207953733873
20.081652353546694 378.65527439544246 0.8224433691253581
20.08687990850011 383.5566335573535 0.8279611992990161
20.092107463453523 389.42638053102337 0.8338339811349859
20.097335018406937 394.7814260471414 0.8389561004389731
20.102562573360352 403.0268743185155 0.8477505146426054
20.107790128313766 413.5958781275573 0.8586115914033803
20.11301768326718 421.5372518170089 0.866846832434126
20.118245238220595 419.4157235161577 0.8647127032168187
20.12347279317401 411.4710856732495 0.8562367230646628
20.128700348127424 403.7344000577679 0.8484520845765974
20.13392790308084 393.44044643433176 0.8376175240523067
20.139155458034253 382.5224098488545 0.8257493620224632
20.144383012987667 371.22289062113515 0.813514284518512
20.14961056794108 359.80907541461283 0.8009984982345031
20.154838122894496 348.0164899390849 0.7882283822163039
20.16006567784791 338.41236199144663 0.777831092367213
20.165293232801325 331.7518649748861 0.7695710304354267
20.17052078775474 327.71869996836404 0.7648110816739009
20.175748342708154 325.67842229882615 0.7628659872185705
20.18097589766157 327.15097152928536 0.7652039169615635
20.186203452614983 331.00011644619053 0.7701012915732277
20.191431007568397 334.10208256191316 0.7735775556103434
20.19665856252181 330.60570224703764 0.7695281256070281
20.201886117475226 328.84334970294503 0.7679612256161983
20.20711367242864 327.28984841054375 0.7655632760123076
20.212341227382055 327.6495911083031 0.7658949026338903
20.21756878233547 331.3998993346464 0.7702031224993318
20.222796337288884 332.19522093683264 0.7710002146615877
20.228023892242298 335.88697113732263 0.7749534255195002
20.233251447195713 335.9045946420517 0.774925810755645
20.238479002149127 336.2273248790269 0.7751146687799855
20.24370655710254 334.8982960761927 0.7734677785381079
20.248934112055956 337.47645967043167 0.7758991109436761
20.25416166700937 343.8215544007797 0.7828616272062785
20.259389221962785 349.48654605867745 0.7888561114598095
20.2646167769162 350.17461389854117 0.789664756291582
20.269844331869614 348.0533443684988 0.7880536891030994
20.275071886823028 345.66794916400016 0.7850556230275375
20.280299441776442 341.41533568396255 0.7805559837171858
20.285526996729857 338.7289166508016 0.7771648958505539
20.29075455168327 336.4138218758461 0.7742152411972919
20.295982106636686 333.17938857357484 0.7710175892414867
20.3012096615901 331.4444783493751 0.7690172823152437
20.306437216543515 328.03779439288365 0.7656031976561413
20.31166477149693 329.78699087276243 0.7678447837549539
20.316892326450343 328.06661095934595 0.7651261784367573
20.322119881403758 324.11240779592293 0.7608904888245176
20.327347436357172 323.0262469737406 0.7593857627719471
20.332574991310587 320.6416300412449 0.7563897273033241
20.337802546264 322.96611825813017 0.75876152124532
20.343030101217416 321.43692033062445 0.7569294043568432
20.34825765617083 318.9395973458703 0.7537380768040922
20.353485211124244 316.4938165746826 0.7513836184599995
20.35871276607766 310.8658580342304 0.7447091554338128
20.363940321031073 309.1260199333889 0.7426415824391357
20.369167875984488 307.84642940313165 0.7411852036620882
20.374395430937902 308.71224224832247 0.7424815313956832
20.379622985891316 308.30494402350115 0.7420055203987029
20.38485054084473 306.18254359875186 0.7398821733488861
20.390078095798145 305.0860280343223 0.738838263383679
20.39530565075156 300.98976598264574 0.7337009699163732
20.400533205704974 299.5053110955309 0.7317020230184501
20.40576076065839 298.23299422957245 0.7295797379218084
20.410988315611803 296.8342372027505 0.7286865705091367
20.416215870565217 296.86677319641274 0.7293242800579268
20.421443425518632 296.82852639108455 0.7285490677589374
20.426670980472046 299.02663835185484 0.7317111895508024
20.43189853542546 302.8071771344161 0.7362063167976034
20.437126090378875 305.6383799656375 0.7396100293303348
20.44235364533229 306.62979607275975 0.7400184634008566
20.447581200285704 307.84663998367483 0.7408916230624616
20.45280875523912 306.0019912184643 0.7384470957906849
20.458036310192533 308.6390509133629 0.7425161002300353
20.463263865145947 309.0993012286986 0.7425986015645207
20.46849142009936 311.05299338091595 0.7446273651460662
20.473718975052776 310.3751080289995 0.7437509093480601
20.47894653000619 310.9290735461353 0.7439706883046805
20.484174084959605 310.3905500236442 0.7440394165570551
20.48940163991302 309.74712671038816 0.7426787413886637
20.494629194866434 309.38480697141813 0.7433090039065003
20.49985674981985 308.8191109646504 0.7425784539235906
20.505084304773263 309.55072572053746 0.7422579281265342
20.510311859726677 310.6512031816506 0.7425646466397315
20.51553941468009 311.29262274208645 0.7432991588336284
20.520766969633506 312.03459422251757 0.7446579675830151
20.52599452458692 310.17951407966905 0.7440181834461087
20.531222079540335 313.56773214295 0.7477836799103964
20.53644963449375 314.9971835528936 0.7494457152354755
20.541677189447164 313.6668102321346 0.7473757531744608
20.546904744400578 312.495836562484 0.7457471588262785
20.552132299353993 312.9027007123574 0.7467764739625178
20.557359854307407 313.4198542301873 0.746848418232341
20.56258740926082 314.9985949103808 0.7492021864427778
20.567814964214236 312.2189657770286 0.745878847982666
20.57304251916765 311.5822560264977 0.7444236112124768
20.578270074121065 314.2302010984946 0.7474875856361484
20.58349762907448 316.2920152347095 0.749255638707606
20.588725184027894 319.38247859844097 0.7531702546767222
20.593952738981308 318.8675477667639 0.7523846434439316
20.599180293934722 321.16651102288296 0.7545662828589508
20.604407848888137 320.8784967574922 0.7545461212093942
20.60963540384155 321.84866209948194 0.7552419139097538
20.614862958794966 318.6707870870551 0.7516432079713499
20.62009051374838 315.2163714618917 0.7489475455942871
20.625318068701795 312.3739204548174 0.7456403622771117
20.63054562365521 310.37919302427395 0.7432845543521195
20.635773178608623 309.4233051339241 0.7413892979676912
20.641000733562038 307.46857823221967 0.7384763458400639
20.646228288515452 306.5185092979962 0.7374708912439201
20.651455843468867 304.6654093575541 0.7347771201878633
20.65668339842228 302.486398812068 0.7331853303697807
20.661910953375695 301.47474814070705 0.7325707872793622
20.66713850832911 302.0777428548067 0.7329762845463107
20.672366063282524 303.60960566792824 0.7348033756690016
20.67759361823594 303.5415577015375 0.7345970293023738
20.682821173189353 301.24836851187985 0.7326294898018193
20.688048728142768 300.5995581867569 0.7311832999930968
20.693276283096182 301.0846968323313 0.730948579979538
20.698503838049596 300.0960846061535 0.7299453538659231
20.70373139300301 300.63862598158295 0.7312382820091266
20.708958947956425 299.66117439605773 0.7309417176947738
20.71418650290984 299.6462671133165 0.7311742370872354
20.719414057863254 298.11988932456205 0.7283484758864535
20.72464161281667 297.5562081463045 0.7274601436889326
20.729869167770083 297.09765681605876 0.7265042956662612
20.735096722723497 297.34559307014416 0.7262554356035815
20.740324277676912 297.5848043905585 0.7265066076038383
20.745551832630326 299.7348911634503 0.7290709507168414
20.75077938758374 300.35576587003163 0.7308142597524387
20.756006942537155 300.78519994579665 0.731635622984454
20.76123449749057 302.2481178768341 0.7327828732224234
20.766462052443984 303.26284176967374 0.7329744418659615
20.7716896073974 307.61708607803 0.7382789516404984
20.776917162350813 310.74640849920223 0.7419988248598549
20.782144717304227 311.6479846321798 0.7433483982768426
20.78737227225764 308.8757546061472 0.7396529788743176
20.792599827211056 306.29956567402405 0.7374468349201051
20.79782738216447 310.79378821180745 0.7423934507786268
20.803054937117885 315.1774745706849 0.7468876703299073
20.8082824920713 322.15679706511185 0.7549694935477973
20.813510047024714 326.5453858688364 0.7596513716689199
20.81873760197813 330.9221201561 0.7653154092445484
20.823965156931543 333.16978091328434 0.7676809954113041
20.829192711884957 338.6613461756459 0.7737181063009074
20.83442026683837 342.0473142355451 0.7774330924810811
20.839647821791786 344.00918806628886 0.779364924558822
20.8448753767452 346.8292995629778 0.7832275300816134
20.850102931698615 349.72059754465994 0.7861105330003271
20.85533048665203 351.30890549890046 0.7877313116347385
20.860558041605444 348.6947458796954 0.7844951301179284
20.865785596558858 348.1618210050941 0.7838016395180774
20.871013151512273 346.41411296268706 0.7817727074573104
20.876240706465687 344.1034064245143 0.7791455328996029
20.8814682614191 339.44938714779863 0.7739337062996094
20.886695816372516 337.65177266740545 0.7724167375271597
20.89192337132593 334.81844943933 0.7685556196802787
20.897150926279345 335.8303936512727 0.7694013845241902
20.90237848123276 333.7662455516731 0.7666272582860592
20.907606036186174 331.7985046375308 0.7645802974266027
20.912833591139588 329.5585906139275 0.762514832102204
20.918061146093002 325.7096021796623 0.7580552082088489
20.923288701046417 325.8668994175693 0.7589488008426545
20.92851625599983 328.16638545264425 0.7616019845074402
20.933743810953246 328.3079450250677 0.7618235336172778
20.93897136590666 327.1089611342416 0.7602428961530611
20.944198920860075 322.59521957427563 0.7550203125418588
20.94942647581349 323.0416424409644 0.7553930141232342
20.954654030766903 325.1922400634768 0.7577541432422202
20.959881585720318 327.4305190766603 0.760509313317851
20.965109140673732 328.87344458014377 0.7619286117686318
20.970336695627147 330.25554593556484 0.7630054932084342
20.97556425058056 331.0650865494072 0.7634125473712147
20.980791805533975 330.4254269449207 0.7625861574082463
20.98601936048739 327.84710850848546 0.7593559132233231
20.991246915440804 325.35440703744496 0.7566674202525056
20.99647447039422 320.6885807818695 0.7513491434431254
21.001702025347633 318.841096794244 0.7501601187866963
21.006929580301048 318.89203694582795 0.7504295170300372
21.012157135254462 319.3181505038554 0.7511389497869208
21.017384690207876 317.0301335903195 0.7475987123862122
21.02261224516129 314.9426939078226 0.7445803844054004
21.027839800114705 316.09637670659504 0.7458762091045751
21.03306735506812 313.5332326316106 0.7425776845978085
21.038294910021534 312.6904517559568 0.7420539567213293
21.04352246497495 310.33101345128506 0.7391336744783947
21.048750019928363 311.0541399939083 0.7406852328691057
21.053977574881777 313.2565860600906 0.7433464068946531
21.059205129835192 316.57915123530887 0.7466118407327894
21.064432684788606 319.3216205618802 0.7491556654825967
21.06966023974202 316.2573079233648 0.7456186626830138
21.074887794695435 310.89060232336186 0.7398423972998744
21.08011534964885 302.7922007686064 0.7317146903892507
21.085342904602264 299.04891762824514 0.7271659780613754
21.09057045955568 298.73608171951815 0.7263034197952465
21.095798014509093 299.0876154083486 0.725387298842666
21.101025569462507 298.0316470960777 0.723243351956019
21.10625312441592 296.6913611318335 0.7220974977903735
21.111480679369336 295.3457146295256 0.7195469650525531
21.11670823432275 291.46144898090034 0.7152548221136579
21.121935789276165 288.33349023257483 0.7111551833210341
21.12716334422958 286.240852309522 0.7090024013163164
21.132390899182994 284.89951120691785 0.7081067330142502
21.13761845413641 284.0989323634407 0.7077643011593909
21.142846009089823 281.8827995881793 0.7045373727348347
21.148073564043237 277.68707982991623 0.6986438303773492
21.15330111899665 275.51028253236484 0.6947175064688396
21.158528673950066 275.8355478501442 0.6959097556035699
21.16375622890348 278.2329409324214 0.6991514553853139
21.168983783856895 280.2604224975834 0.7006061102661225
21.17421133881031 279.46662039020373 0.6993694043406177
21.179438893763724 279.4666244045421 0.6988359317331189
21.184666448717138 278.57243887692704 0.6982023916837968
21.189894003670553 275.3706457593047 0.6936625589393859
21.195121558623967 275.14424842387854 0.6936082246721431
21.20034911357738 277.9963700978582 0.6976876970701907
21.205576668530796 278.38318359185877 0.6986925126630307
21.21080422348421 277.7179197761012 0.6968144810130501
21.216031778437625 277.99063593481793 0.696756501147553
21.22125933339104 280.25981886957925 0.6983783588664488
21.226486888344454 280.3078797607627 0.6982810250846739
21.231714443297868 278.54804915753186 0.6962980496291301
21.236941998251282 275.90565843889436 0.692283540959897
21.242169553204697 274.6450685155718 0.690507364391503
21.24739710815811 274.1513265759616 0.6884732463861223
21.252624663111526 272.53951226566323 0.6867875532275709
21.25785221806494 274.7281421246857 0.6891763884247714
21.263079773018355 277.22223790494587 0.6922351984575971
21.26830732797177 280.5070454173381 0.697128248631479
21.273534882925183 281.37739740619276 0.6976802311780946
21.278762437878598 282.3266689025908 0.6994377726836783
21.283989992832012 281.6928163033676 0.7057795914677528
21.289217547785427 281.65822831982746 0.7178556276009591
21.29444510273884 279.7936670687044 0.7223811094492953
21.299672657692255 273.82911608979606 0.719176305486282
21.30490021264567 274.36772615399025 0.7234040048306278
21.310127767599084 275.2616510031822 0.7271187352837966
21.3153553225525 278.5545301224275 0.7347375360914354
21.320582877505913 279.77976024008245 0.7400329357458615
21.325810432459328 281.8216479200924 0.746507209726446
21.331037987412742 285.18441604200814 0.7542324532016879
21.336265542366156 288.89681132815645 0.7619429737550426
21.34149309731957 287.23803236084865 0.7619236190858162
21.346720652272985 284.1493372180507 0.7608706466172381
21.3519482072264 281.4490966832551 0.7596712020746449
21.357175762179814 282.21777268404907 0.76304136478365
21.36240331713323 282.8404534277117 0.7652745899685939
21.367630872086643 284.87199029258727 0.7706067799001336
21.372858427040057 285.0496545736655 0.7738624476666768
21.378085981993472 284.16792238284694 0.7753384561400742
21.383313536946886 284.9629643665688 0.7792213726235706
21.3885410919003 283.5674337797614 0.7789924749576689
21.393768646853715 286.8119930611299 0.7859226696164461
21.39899620180713 284.9446117077022 0.7846434746268037
21.404223756760544 286.59017042189015 0.7880855247855725
21.40945131171396 285.59932476870875 0.7878236463012487
21.414678866667373 288.8195872307609 0.7949430627341597
21.419906421620787 292.22197710869204 0.8024108119204807
21.4251339765742 293.4276160666005 0.8068830928488652
21.430361531527616 293.63502787780425 0.8083708130112144
21.43558908648103 292.9562516027096 0.8090570917628391
21.440816641434445 294.26087978597565 0.8130387681476093
21.44604419638786 296.6477155075823 0.8181348643697463
21.451271751341274 298.5930501415387 0.8222077704034372
21.45649930629469 303.0870654976304 0.8282572401793289
21.461726861248103 306.4826931061814 0.8344798440628473
21.466954416201517 307.12584662085504 0.8372583475478498
21.47218197115493 304.0427551972487 0.8358220199800223
21.477409526108346 299.02947532613405 0.8309217498942172
21.48263708106176 298.74260288185536 0.8320053889950151
21.487864636015175 300.0964131428951 0.835633446714542
21.49309219096859 300.9340875494806 0.8401492104036763
21.498319745922004 298.40341356573964 0.839122620645364
21.503547300875418 294.82093077458984 0.8366363970011067
21.508774855828833 294.51532577750453 0.8344511527062519
21.514002410782247 293.1755815197454 0.8140360194317832
21.51922996573566 295.705095495021 0.8085265549431724
21.524457520689076 295.5890684196152 0.8006063464330689
21.52968507564249 296.29858797693237 0.7959416320116032
21.534912630595905 294.18847470416017 0.7892563185686173
21.54014018554932 291.78663378916366 0.7833880857167684
21.545367740502734 290.1501260131941 0.7791578862686057
21.550595295456148 288.91831235565985 0.7758210281394073
21.555822850409562 288.91593717351253 0.7732562365158759
21.561050405362977 290.55122283938664 0.7735712252574887
21.56627796031639 291.14667491364804 0.7711877642424377
21.571505515269806 294.359511928123 0.7730897921776315
21.57673307022322 296.10209147580105 0.7747798009985263
21.581960625176634 297.76796077467475 0.7751742057164617
21.58718818013005 298.42742869035743 0.7752165852909833
21.592415735083463 298.7526064419874 0.7736061808497812
21.597643290036878 296.26020956839363 0.7695212318392542
21.602870844990292 292.2549205910703 0.7625755821258917
21.608098399943707 289.70444660526204 0.757078621157541
21.61332595489712 290.6414893488066 0.7571845687776981
21.618553509850535 290.17687877440267 0.7557318645549925
21.62378106480395 290.3376237439863 0.7556551367205846
21.629008619757364 295.0888260077136 0.7605832078835882
21.63423617471078 296.92315632279195 0.7616531481096371
21.639463729664193 297.102594205276 0.7610794972910029
21.644691284617608 293.32441185911824 0.7559990659799536
21.649918839571022 291.22619088322637 0.7526484041238134
21.655146394524436 294.20356067472585 0.7559104349695397
21.66037394947785 298.06217584289635 0.7591422165373538
21.665601504431265 300.5273244029472 0.7617176352294874
21.67082905938468 305.49210491273095 0.7671528754359555
21.676056614338094 309.36310095365565 0.770719505900666
21.68128416929151 309.7601462713399 0.7699037950213817
21.686511724244923 308.65316982702745 0.7667125356163509
21.691739279198337 309.7873549042944 0.7677716086640346
21.696966834151752 312.61644809850816 0.7708050664987364
21.702194389105166 313.4909631246874 0.7731425624516586
21.70742194405858 313.6708306546846 0.7735985029004235
21.712649499011995 314.520172705397 0.7739974810487412
21.71787705396541 319.4690262926438 0.778525596971099
21.723104608918824 324.3699179104878 0.7830913882744576
21.72833216387224 324.89940846220617 0.7833420376305203
21.733559718825653 324.0227250748205 0.7821561825651138
21.738787273779067 326.18540844363883 0.784203531344265
21.74401482873248 330.97921024732193 0.7900360527160888
21.749242383685896 335.87376218430603 0.795869356975438
21.75446993863931 340.74602384398014 0.8017095714434059
21.759697493592725 343.9337642333017 0.8058695200217821
21.76492504854614 343.83291520816846 0.8044234080296523
21.770152603499554 341.0031791954208 0.8010000524589451
21.77538015845297 339.14359466286567 0.7977554754401193
21.780607713406383 338.9588183484357 0.7968417963890805
21.785835268359797 344.57651129227617 0.8029350188995217
21.79106282331321 349.08304222267867 0.8075320110015747
21.796290378266626 354.40685410129896 0.813814930688061
21.80151793322004 357.38569549670825 0.8173466624090088
21.806745488173455 356.7631329569111 0.816249710589405
21.81197304312687 358.03560017106935 0.8171616679668036
21.817200598080284 357.7730001606198 0.8159942144892527
21.822428153033698 360.49067062570856 0.8194587196953623
21.827655707987113 360.6285707296774 0.8202541238204195
21.832883262940527 359.81960222478506 0.8196391806396746
21.83811081789394 358.1524696585664 0.8176863716537208
21.843338372847356 357.31652550145844 0.8161765597643197
21.84856592780077 353.1958457192402 0.8114187724522703
21.853793482754185 349.29354981987757 0.8075478387501306
21.8590210377076 345.6370667864542 0.802452341029019
21.864248592661014 343.9408985397734 0.8001007688707028
21.869476147614428 340.4826334264704 0.7954540942917914
21.874703702567842 338.8701416449757 0.794143483419284
21.879931257521257 338.40581584759695 0.7945245168722163
21.88515881247467 338.0455503699998 0.7944572337163076
21.890386367428086 335.75485279296356 0.7905804739727007
21.8956139223815 333.03768774898106 0.7873818176185835
21.900841477334914 332.6604924031866 0.7857513905421415
21.90606903228833 333.0182720113375 0.7861264744045383
21.911296587241743 336.0972804267687 0.7891572055685024
21.916524142195158 336.90124722400134 0.7899593906135411
21.921751697148572 335.5280638935177 0.78864702762795
21.926979252101987 335.44202569668215 0.7876728060224728
21.9322068070554 334.6523781151333 0.7868380308629721
21.937434362008815 338.4578395699504 0.7908281021494581
21.94266191696223 340.9756195415763 0.7940212516341664
21.947889471915644 339.21575268107244 0.7920916399181227
21.95311702686906 338.7029253521044 0.7908921005369777
21.958344581822473 340.67026355382137 0.7925950937571161
21.963572136775888 340.0298784327101 0.7915233729083863
21.968799691729302 338.43860311893786 0.7893363590794027
21.974027246682716 338.1364882164951 0.7885905224993895
21.97925480163613 337.6041480158128 0.7875935741401242
21.984482356589545 334.8837092127674 0.7846251159153794
21.98970991154296 334.46180101052914 0.7840311386699038
21.994937466496374 337.610368694802 0.7871553547991009
22.00016502144979 341.29116694670057 0.791070219878396
22.005392576403203 342.34707429934883 0.7917851005868766
22.010620131356617 343.16509007310884 0.7925362873335611
22.015847686310032 345.3277628947237 0.7949888725932707
22.021075241263446 347.7938769016292 0.7974512909824164
22.02630279621686 351.92819955648355 0.802492685801828
22.031530351170275 356.59263777476866 0.80696915130792
22.03675790612369 359.18281364861144 0.8101224043486488
22.041985461077104 362.4653112275735 0.8138118892609446
22.04721301603052 368.0632304490771 0.8197799704932475
22.052440570983933 368.34994344840675 0.8199602542435027
22.057668125937347 368.3997080908992 0.8193266264898443
22.06289568089076 365.1197711736116 0.8156222121080631
22.068123235844176 364.0090118574798 0.8148424038663836
22.07335079079759 357.17063765663966 0.8068602030540628
22.078578345751005 352.28110721932165 0.8013630776004159
22.08380590070442 350.4015629722718 0.7987963129081952
22.089033455657834 349.1523824310579 0.7973798514917436
22.09426101061125 347.7666617957387 0.7959612928881582
22.099488565564663 345.02475273404684 0.7929182537227129
22.104716120518077 348.7928690411032 0.797286531598885
22.10994367547149 355.2064732028802 0.8040441934868995
22.115171230424906 354.5961697962353 0.8031624362164373
22.12039878537832 351.6362903770589 0.7991329840956359
22.125626340331735 345.9862021284234 0.7925044564997304
22.13085389528515 343.6874163067346 0.7902502335239087
22.136081450238564 340.2299334826832 0.7861485086391449
22.141309005191978 337.2884167213844 0.7829461868540486
22.146536560145393 335.98295987896824 0.780923537739755
22.151764115098807 334.85465102697293 0.7793928288608047
22.15699167005222 334.40114317726704 0.7796908451132945
22.162219225005636 334.0499333019105 0.7796843934293038
22.16744677995905 336.422492512856 0.7825317565910854
22.172674334912465 339.9556911871795 0.7862686185332014
22.17790188986588 341.9878942912407 0.7875365057711915
22.183129444819293 340.83985363051977 0.7868920041465145
22.188356999772708 338.70623817056855 0.7845158793002472
22.193584554726122 340.66795037699814 0.7853448838744158
22.198812109679537 340.55539909887045 0.7846305142491113
22.20403966463295 339.36013101489675 0.7826218266533044
22.209267219586366 337.4020820378807 0.7807428340164596
22.21449477453978 339.25639722485226 0.7823878696425978
22.219722329493194 342.1433228933577 0.7848700782598135
22.22494988444661 340.64035342315003 0.7834355982179777
22.230177439400023 338.4988739998279 0.7809811572393212
22.235404994353438 336.30279936294653 0.7795050116911837
22.240632549306852 333.8245965631479 0.7767298770753827
22.245860104260267 330.0185703717626 0.7721444980508578
22.25108765921368 325.18398316444467 0.7667735060501468
22.256315214167095 323.24591547244364 0.7638115493329373
22.26154276912051 320.3044617410137 0.7606836398187756
22.266770324073924 320.5737486797073 0.7613461827073418
22.27199787902734 320.02071064889503 0.7605294610826394
22.277225433980753 317.18564271236926 0.757116653146171
22.282452988934168 314.2782847559861 0.7533922463517104
22.287680543887582 310.3714869713366 0.7494421590738599
22.292908098840996 308.70099098978227 0.7468627413452529
22.29813565379441 309.4864720964677 0.7477621521106455
22.303363208747825 306.7046982607828 0.744917979198629
22.30859076370124 308.4301330985066 0.7471268553247892
22.313818318654654 307.44965091380556 0.7461190958807745
22.31904587360807 308.0549435475118 0.7468019124930866
22.324273428561483 307.424251933992 0.7447872464458268
22.329500983514897 307.07116117523725 0.7442371314409054
22.334728538468312 305.3656286278318 0.7431246626514645
22.339956093421726 300.6158784376501 0.7375330970763213
22.34518364837514 298.3188797925954 0.7342858808256467
22.350411203328555 298.5340799211203 0.7338425859627631
22.35563875828197 296.78901474421616 0.7334524953602338
22.360866313235384 297.09960388597295 0.7328213161992583
22.3660938681888 297.0581719407278 0.7326347632904728
22.371321423142213 298.5717426616676 0.7339147430733123
22.376548978095627 293.3995567391941 0.7285766566527777
22.38177653304904 288.7255376741987 0.7228386411295181
22.387004088002456 287.1941736931428 0.7215163831035974
22.39223164295587 286.999907087448 0.7212282104452783
22.397459197909285 284.8246913926154 0.7177609936515018
22.4026867528627 282.4840797297362 0.7143658092043436
22.407914307816114 281.3529081290407 0.71400173660215
22.41314186276953 281.7340040827479 0.7153632640591366
22.418369417722943 285.3750322598326 0.7195319053189669
22.423596972676357 285.42719999571113 0.7199932561644921
22.42882452762977 281.41694788955385 0.7133116817666766
22.434052082583186 278.60162255518463 0.7100719827105689
22.4392796375366 277.1723761132954 0.7065588431906588
22.444507192490015 273.94970680261883 0.7021365033149628
22.44973474744343 273.43001390045106 0.7014769395924901
22.454962302396844 274.2796560617035 0.7035579712874275
22.460189857350258 274.505569600812 0.7038875855193988
22.465417412303673 275.68016718362855 0.7046949119611395
22.470644967257087 278.19185365725315 0.7078181341418938
22.4758725222105 279.1957919543997 0.7096383898275074
22.481100077163916 278.7275813887135 0.7101620598398246
22.48632763211733 278.0035234873277 0.7092324735298474
22.491555187070745 276.4268685739223 0.7060935514210319
22.49678274202416 274.3721872617946 0.7023868266244961
22.502010296977573 273.771817128847 0.7015225023521633
22.507237851930988 273.0737718653168 0.7008232708380038
22.512465406884402 272.0307779197716 0.6985533592999097
22.517692961837817 270.4887833707383 0.6966899728985931
22.52292051679123 269.15561786962843 0.6950857413779091
22.528148071744646 269.57811823482876 0.6962714677733491
22.53337562669806 271.40808804956794 0.6979551550027857
22.538603181651474 273.5318972147976 0.7014030242651667
22.54383073660489 273.6087146493107 0.7017519069671755
22.549058291558303 272.55293516150556 0.7005098827167335
22.554285846511718 270.6023189120953 0.6976705494929305
22.559513401465132 269.41080572273324 0.695534525168928
22.564740956418547 269.0376611804387 0.6954845991123241
22.56996851137196 269.9011818070989 0.6977085272866531
22.575196066325375 271.5208019015422 0.70025476661326
22.58042362127879 271.9548326071834 0.69996023994346
22.585651176232204 271.82502572562686 0.6988017551195043
22.59087873118562 270.94060790963533 0.6971738633143427
22.596106286139033 268.6496236408069 0.6942123727820312
22.601333841092448 268.0862398103355 0.6938804195904665
22.606561396045862 272.2612918359371 0.6982740086077569
22.611788950999276 274.13148203225427 0.7015816307834882
22.61701650595269 277.74894386734684 0.7069879363920951
22.622244060906105 278.11927603545627 0.7078024939744217
22.62747161585952 276.72991351273384 0.7062860263598936
22.632699170812934 272.1241137723115 0.7000748186197535
22.63792672576635 271.3306339853426 0.6994319753903063
22.643154280719763 273.74283995679707 0.7036858355548872
22.648381835673177 274.5007499620227 0.7039244661624098
22.653609390626592 273.6413697047914 0.7019437844107987
22.658836945580006 271.89887287733814 0.6990913629524487
22.66406450053342 272.69335076893947 0.7001564606185658
22.669292055486835 275.16769472316065 0.703913911238455
22.67451961044025 275.40960935070535 0.7042533937888137
22.679747165393664 275.71367623446 0.7040482474226984
22.68497472034708 272.9255145934075 0.6996183486483566
22.690202275300493 274.47998011967104 0.700610162781082
22.695429830253907 276.09064287921507 0.7021216252543723
22.70065738520732 280.331818340754 0.7085053800245887
22.705884940160736 281.27018359417485 0.7092805536009048
22.71111249511415 283.5567903972251 0.7121674554026364
22.716340050067565 285.0802910312394 0.7128496086821289
22.72156760502098 287.84846781780334 0.7163266087029535
22.726795159974394 284.04009574267695 0.7118040623585263
22.73202271492781 283.2593733825809 0.7103314246887914
22.737250269881223 281.36774402412146 0.7087828344825426
22.742477824834637 284.32024656572946 0.7127029152771784
22.74770537978805 287.3177079913794 0.7169477438790635
22.752932934741466 288.9694889228785 0.7177420073537796
22.75816048969488 286.84332663257555 0.7147115847528558
22.763388044648295 284.4203544615354 0.7122068635425212
22.76861559960171 283.9611904024048 0.7122541413897677
22.773843154555124 288.9994349146511 0.7186584022668471
22.779070709508538 291.38622893957256 0.7208517663976736
22.784298264461952 292.67630828217267 0.72178106472768
22.789525819415367 291.10095607427894 0.7201372982188641
22.79475337436878 292.64506261092845 0.7214996130070855
22.799980929322196 295.0058356820963 0.7233678446943893
22.80520848427561 300.1615229230155 0.7289082086020975
22.810436039229025 303.94433331442644 0.7335933349842227
22.81566359418244 303.76876206732305 0.7337446260451682
22.820891149135853 302.3009029999103 0.7318403149305723
22.826118704089268 300.4848844870888 0.7287796998683903
22.831346259042682 304.1506003176449 0.7329288220811416
22.836573813996097 305.33793356701176 0.7342962572400107
22.84180136894951 310.43238702267513 0.7407944871486914
22.847028923902926 311.3375769698999 0.741582259493359
22.85225647885634 312.08274963794815 0.7425188170325727
22.857484033809754 312.62302332091 0.7428304844653266
22.86271158876317 313.40975408984366 0.7433915952374465
22.867939143716583 317.8176150963749 0.7491113427362114
22.873166698669998 323.3782387565447 0.756461375675166
22.878394253623412 326.588424012547 0.7597666292541075
22.883621808576827 325.9128015690351 0.7586418946258155
22.88884936353024 322.7167372642978 0.7540085872264154
22.894076918483655 321.5532008364388 0.7529021254474999
22.89930447343707 320.30203508543866 0.7509348213279161
22.904532028390484 321.9661210809254 0.7521640342994005
22.9097595833439 323.45434016456073 0.7537318785973586
22.914987138297313 321.64294484126316 0.751475069705314
22.920214693250728 321.367119913433 0.75133411945916
22.925442248204142 321.82969548397125 0.7525089083239752
22.930669803157556 324.76482020583995 0.7560137359384344
22.93589735811097 323.2316456077986 0.7551034068313409
22.941124913064385 322.12577090084153 0.7531389766140146
22.9463524680178 321.0596329801622 0.7520820734617292
22.951580022971214 322.01190699886524 0.7528369261360257
22.95680757792463 322.440783567508 0.7527487087153407
22.962035132878043 318.5874177152439 0.7483680016125627
22.967262687831457 318.2303958986763 0.7470287608099461
22.972490242784872 320.2804506899245 0.749980200183959
22.977717797738286 322.816883027916 0.7531181167729427
22.9829453526917 318.7822005863552 0.7485221518708053
22.988172907645115 317.40927756903926 0.7466689706948113
22.99340046259853 318.4750178792061 0.7478106669140572
22.998628017551944 319.7643503626979 0.7498691537082668
23.00385557250536 317.7397106119049 0.7480073348096629
23.009083127458773 316.1932284984528 0.7465262568950203
23.014310682412187 316.79196403723665 0.7466383301580519
23.0195382373656 321.0966220789214 0.7511003476609923
23.024765792319016 324.32059746468445 0.75428386627815
23.02999334727243 322.92312424164777 0.7525285364124372
23.035220902225845 320.2601449041257 0.749359749176809
23.04044845717926 320.50279836785836 0.7503746408789749
23.045676012132674 322.6187718528715 0.7525139368754628
23.05090356708609 321.7885827979793 0.7520402471096422
23.056131122039503 319.2595573401375 0.7482704899008933
23.061358676992917 316.81972990313676 0.7449258359202376
23.06658623194633 315.0180295937354 0.7424885890221212
23.071813786899746 313.76199536082464 0.740970586749383
23.07704134185316 315.16741850767653 0.7441878567260639
23.082268896806575 316.0646877507764 0.7452547759113465
23.08749645175999 315.7532344595994 0.7445777245539936
23.092724006713404 311.4221668367002 0.7389398983059718
23.097951561666818 309.6064811193284 0.7367905022277103
23.103179116620232 307.82839663324086 0.735364169624092
23.108406671573647 307.8093253594159 0.7355247917927075
23.11363422652706 309.1705317662034 0.7376018905362381
23.118861781480476 309.6589915467259 0.7383487775779725
23.12408933643389 309.28229127021115 0.7369978061677505
23.129316891387305 307.29875609473225 0.7340734967663933
23.13454444634072 304.973836849347 0.7303676856531057
23.139772001294133 302.7420819305163 0.7278300250586627
23.144999556247548 302.2426128063776 0.7274502738672054
23.150227111200962 307.8404814120706 0.734457476249224
23.155454666154377 307.0787884465668 0.7342241360375059
23.16068222110779 305.21548283369424 0.7320347581073723
23.165909776061206 300.6132943002747 0.7262264050297773
23.17113733101462 302.4862898443274 0.7286322256592969
23.176364885968034 302.3642862059555 0.7285341596486165
23.18159244092145 299.7270097964426 0.7267937610339218
23.186819995874863 297.39774289256525 0.723733976901877
23.192047550828278 301.49039200095393 0.7287753361603866
23.197275105781692 303.6114861574477 0.7299000267064677
23.202502660735107 304.43373995394643 0.7296216685863898
23.20773021568852 303.938707664723 0.729235206662812
23.212957770641935 306.9381876206331 0.7329452382693377
23.21818532559535 306.4615376030948 0.7330171713178049
23.223412880548764 305.038221691294 0.7316673333429853
23.22864043550218 305.3529310694206 0.731632310458537
23.233867990455593 304.9508424246526 0.7308912861385903
23.239095545409008 305.39850543748554 0.7305812225603581
23.244323100362422 303.90086813223735 0.7284914450889132
23.249550655315836 304.8747418249099 0.7303514369549862
23.25477821026925 305.7972708035944 0.7313311361792649
23.260005765222665 304.6282526110088 0.7304151288216375
23.26523332017608 304.4282783925119 0.729147658680079
23.270460875129494 303.83894387430456 0.7282474450114306
23.27568843008291 308.8829035052619 0.7344411181235154
23.280915985036323 310.8624756124155 0.7364043891528056
23.286143539989737 312.85474253502593 0.7398545341763386
23.291371094943152 314.94690761604306 0.7420067968109614
23.296598649896566 315.48580081204074 0.7428630482218039
23.30182620484998 313.43387736954736 0.7395212958831784
23.307053759803395 312.23089252973415 0.7374182478325209
23.31228131475681 315.4076627052958 0.7405882408173495
23.317508869710224 321.4946110632401 0.7481181104856973
23.32273642466364 324.83385928481044 0.7530345855942331
23.327963979617053 326.599097010408 0.7553603045978506
23.333191534570467 325.4713808891743 0.7538296244394104
23.33841908952388 326.73232431978425 0.7548758570496823
23.343646644477296 326.4764825214869 0.7545478707191765
23.34887419943071 323.02487748676504 0.7504413973900905
23.354101754384125 319.04084496930193 0.7458960256753251
23.35932930933754 321.2565996500837 0.7477907826997332
23.364556864290954 320.39916976335627 0.7468000444777702
23.369784419244368 322.0939160309942 0.7481976883973799
23.375011974197783 321.8930779381798 0.7478263258014501
23.380239529151197 323.77971405164766 0.7499552290741283
23.38546708410461 326.373622811038 0.7530216660942893
23.390694639058026 329.95878268097977 0.7574729184824026
23.39592219401144 328.27946203732307 0.7546637091294317
23.401149748964855 323.7799214748411 0.749468074241994
23.40637730391827 320.7515956970534 0.7461379072458525
23.411604858871684 321.82231970481774 0.7479105909650869
23.416832413825098 325.41761535130905 0.7520817461916817
23.422059968778512 325.6116943511684 0.7519432048855144
23.427287523731927 322.9835828866154 0.7484080483605627
23.43251507868534 319.34121318129337 0.7442123404060386
23.437742633638756 319.0518109639914 0.7439070479864962
23.44297018859217 320.88201838036593 0.7467614582345301
23.448197743545585 325.09888148974966 0.751472748696999
23.453425298499 327.86722685519925 0.7540219144936222
23.458652853452413 325.41149195768185 0.7511100756408039
23.463880408405828 324.13732009982056 0.7494380409114118
23.469107963359242 320.9087821300137 0.7466235966095933
23.474335518312657 321.591108913586 0.747413793131201
23.47956307326607 323.7468261484511 0.7500521725796072
23.484790628219486 322.45829883293527 0.7479721264745832
23.4900181831729 319.70581080890184 0.7445932983569148
23.495245738126314 315.53772800855313 0.7395856965471937
23.50047329307973 313.9915060375087 0.7373757022938375
23.505700848033143 314.51632708504565 0.7379925837994069
23.510928402986558 312.2755150871341 0.7363195750786905
23.516155957939972 308.02384253241064 0.7316617839573704
23.521383512893387 305.3908202850035 0.7290319242901487
23.5266110678468 306.5079373694244 0.7299383566727791
23.531838622800215 307.22323476401175 0.7304395259997837
23.53706617775363 306.6896349336091 0.7293317680820771
23.542293732707044 305.9130433497019 0.7270168695734467
23.54752128766046 306.93863788939905 0.7276298741152772
23.552748842613873 307.5488331640257 0.7288621311313199
23.557976397567288 311.2639416314654 0.7336367651453545
23.563203952520702 312.67586316453077 0.7347432855920597
23.568431507474116 312.7213933096869 0.7337810383117779
23.57365906242753 309.99269039889185 0.7311166781944249
23.578886617380945 307.91368586128226 0.7289837481765267
23.58411417233436 306.6546886763417 0.7273336833366711
23.589341727287774 307.74636897589517 0.7273698285714402
23.59456928224119 310.60556290522896 0.7301208754137652
23.599796837194603 311.10106337521506 0.7311994254907426
23.605024392148017 310.0701418562146 0.7295798618042354
23.610251947101432 310.224128446953 0.7287543862098239
23.615479502054846 310.159876521602 0.7282438630266108
23.62070705700826 310.2447954336503 0.7284785098645422
23.625934611961675 307.6873721702233 0.7264358132168377
23.63116216691509 308.21868239179264 0.7278430019470912
23.636389721868504 309.7415743194925 0.7286321205396783
23.64161727682192 310.53091973714993 0.7286966784495164
23.646844831775333 309.94673208809917 0.7267929696589204
23.652072386728747 310.5213624017857 0.727386030795247
23.65729994168216 310.2968208819796 0.7259810254040457
23.662527496635576 310.4050669832263 0.7258888945920191
23.66775505158899 313.42843388683025 0.7292513046553479
23.672982606542405 317.8266562053001 0.7342034776994693
23.67821016149582 320.465771698482 0.737026049218365
23.683437716449234 320.65172859221 0.7367501681212679
23.688665271402648 324.00256537661 0.7408439899733997
23.693892826356063 329.06190128639616 0.746094866952736
23.699120381309477 330.4076850925116 0.7464122828948899
23.70434793626289 332.83805426332214 0.7484425826945149
23.709575491216306 334.46680661616904 0.7506620067454365
23.71480304616972 335.1429373077948 0.7515270058090928
23.720030601123135 331.32534856215835 0.746689742702189
23.72525815607655 328.7400182994276 0.7432830236747248
23.730485711029964 331.58796690945866 0.74656766760972
23.735713265983378 333.0929445463345 0.7481006170444523
23.740940820936792 333.62843828694673 0.748399361264099
23.746168375890207 334.5080423250101 0.7490799741974092
23.75139593084362 334.80022989327097 0.7493231034420192
23.756623485797036 331.4781717845135 0.7455143541494649
23.76185104075045 332.92696852036374 0.7467603939869325
23.767078595703865 336.9198829225796 0.7505956043904668
23.77230615065728 344.8922412342457 0.7588989673351771
23.777533705610693 348.9354425602782 0.7628893904956022
23.782761260564108 356.5336547384066 0.7710732328975873
23.787988815517522 364.874075973164 0.7789228366753984
23.793216370470937 366.9277646148308 0.7806970509955274
23.79844392542435 369.99325098636996 0.7835785912474628
23.803671480377766 368.3412946873039 0.7817459395939494
23.80889903533118 368.0098896231775 0.7809305665905941
23.814126590284594 364.50642373799684 0.7765605141262448
23.81935414523801 360.80411315434003 0.772806906523196
23.824581700191423 357.86470562228715 0.7696523504035112
23.829809255144838 350.37150171412816 0.7613050615556084
23.835036810098252 346.6777099107174 0.7566068294118234
23.840264365051667 342.9163430041393 0.751787036184861
23.84549192000508 343.609728400025 0.7522327021311265
23.850719474958495 344.22893675994163 0.7525010992016126
23.85594702991191 342.4335910602957 0.7508336352045963
23.861174584865324 340.47410015343195 0.7485170196367823
23.86640213981874 337.1988357075903 0.7444872444591001
23.871629694772153 335.3065583844319 0.7423902619360323
23.876857249725568 331.8373531307661 0.738774343508306
23.882084804678982 330.92772120763425 0.7382640271057088
23.887312359632396 330.6494746303069 0.7378915946894481
23.89253991458581 333.9309180152855 0.7404297435309759
23.897767469539225 333.52689995915466 0.7396466442406763
23.90299502449264 332.3709729798183 0.7377320396648033
23.908222579446054 329.6455783513473 0.7352917234367913
23.91345013439947 328.1178023464575 0.7333249859353348
23.918677689352883 328.877364159229 0.7342562759086272
23.923905244306297 330.676593083636 0.7362538673990228
23.929132799259712 333.5867607821902 0.7384725326871707
23.934360354213126 332.79625338116347 0.7382733288794242
23.93958790916654 333.55336565291776 0.7386517139443685
23.944815464119955 333.80513140031894 0.7388096176808471
23.95004301907337 336.8719937780744 0.7419957105455856
23.955270574026784 334.60212763273734 0.7392819809478345
23.9604981289802 332.99353846828353 0.7385675784714901
23.965725683933613 332.21618656496946 0.737249338418523
23.970953238887027 332.20428385209294 0.7382809808697155
23.97618079384044 334.59270476321154 0.7404156190620985
23.981408348793856 336.36073613262977 0.7421348403156331
23.98663590374727 339.6022009511519 0.7452184711920523
23.991863458700685 340.674919408732 0.7458531204962462
23.9970910136541 342.4634357029032 0.7476502768263927
24.002318568607514 342.6585307187621 0.7482001175697734
24.007546123560928 341.25027424431005 0.7466193571374977
24.012773678514343 341.8382916856442 0.7480000911968074
24.018001233467757 344.55871206394596 0.7502125208959655
24.02322878842117 349.91904897404726 0.7558754741661564
24.028456343374586 352.38671849444853 0.7581775339377289
24.033683898328 354.1655468867155 0.7596306367913719
24.038911453281415 353.05341476522386 0.7588865614215661
24.04413900823483 353.6035816268345 0.7592389245818435
24.049366563188244 354.55857057900886 0.7612091929185816
24.054594118141658 359.3134973693932 0.7660293560966154
24.059821673095072 360.39775907063586 0.7668962842374974
24.065049228048487 360.4294081077751 0.7668237577766791
24.0702767830019 360.5434843207149 0.7810465560509087
24.075504337955316 365.3267007662501 0.7970114785923537
24.08073189290873 368.37877189052307 0.8071223501949967
24.085959447862145 366.8007327051716 0.8113320529922553
24.09118700281556 363.80446224375436 0.8130152073860473
24.096414557768973 359.58697171634765 0.8135572396250708
24.101642112722388 356.6801283275869 0.8150783512753448
24.106869667675802 352.79068280624307 0.8149879366882491
24.112097222629217 346.62375933779464 0.8119167500396238
24.11732477758263 341.23447721948116 0.80895505025579
24.122552332536046 334.5780083431868 0.8046677509927054
24.12777988748946 334.0484929267582 0.8082353028562116
24.133007442442874 334.9099115241399 0.8135808868503702
24.13823499739629 335.6390230229914 0.8179422948069882
24.143462552349703 332.04234387854854 0.8166582369882992
24.148690107303118 327.69790488068077 0.8135943074158538
24.153917662256532 324.6781426979577 0.813570433157612
24.159145217209947 324.54296984020186 0.8168048986172195
24.16437277216336 320.975513340653 0.8151555202081959
24.169600327116775 318.78035934334457 0.8147349883514046
24.17482788207019 315.75727477392303 0.8139581651153271
24.180055437023604 317.5615275261459 0.8197037268904578
24.18528299197702 317.57138521145225 0.8221085997483147
24.190510546930433 318.0422269937738 0.8255050222787064
24.195738101883848 316.1391294693699 0.8269433680036667
24.200965656837262 319.8519414409561 0.8356864103710426
24.206193211790676 319.2942597145686 0.8373319754622804
24.21142076674409 317.9886488504111 0.8370956435272687
24.216648321697505 311.02096370692715 0.8291522108044804
24.22187587665092 310.4587988505094 0.8306192569729463
24.227103431604334 309.2325338671614 0.832284093785604
24.23233098655775 309.209585679175 0.835587841903228
24.237558541511163 308.3635915082273 0.8366893709489494
24.242786096464577 309.23982856457116 0.84057652345631
24.248013651417992 309.5808817334666 0.8426049358960058
24.253241206371406 308.4349986839994 0.8434533101173568
24.25846876132482 308.89300769742846 0.8454206027214939
24.263696316278235 308.4299293474273 0.8480948270545919
24.26892387123165 309.6994828502139 0.852628058889137
24.274151426185064 310.1378726957417 0.8549431354375615
24.27937898113848 312.63359469933084 0.860309741080558
24.284606536091893 316.4567282990733 0.8660877902271736
24.289834091045307 318.6942105758482 0.871092850438291
24.29506164599872 317.7396860912897 0.8731098358570185
24.300289200952136 316.1334601272153 0.8734164845225344
24.30551675590555 312.73640208533345 0.8715595452467062
24.310744310858965 312.5362174703289 0.8726268781207276
24.31597186581238 313.7680722044993 0.876539933566209
24.321199420765794 316.02874252032416 0.8818496471008664
24.326426975719208 317.230210784133 0.885342311158429
24.331654530672623 321.7293140437566 0.8933828804597623
24.336882085626037 326.25989586618596 0.9004069339092764
24.34210964057945 331.7421268520915 0.9088984863906681
24.347337195532866 330.4898403121316 0.9085198637782081
24.35256475048628 327.21684485129856 0.906368231026356
24.357792305439695 323.8631317216783 0.904813376548167
24.36301986039311 322.5321911474153 0.9065226192199772
24.368247415346524 323.2104538379847 0.9094899984543198
24.373474970299938 326.599071493158 0.91648448430258
24.378702525253352 327.0302772680609 0.9191566214984821
24.383930080206767 327.1095299967874 0.9216168949036001
24.38915763516018 326.55966925979743 0.9234413190727109
24.394385190113596 326.05680071961723 0.9242334237804603
24.39961274506701 325.2722253368252 0.9257750938914561
24.404840300020425 326.1552464574966 0.9288425336327992
24.41006785497384 324.4618336359695 0.9289810110989812
24.415295409927253 323.0151379033097 0.9286096031379397
24.420522964880668 319.78482829127915 0.9267384046324713
24.425750519834082 322.6778053575558 0.934271071975953
24.430978074787497 325.27844508502284 0.9406788239572661
24.43620562974091 327.87322157831613 0.945822933861554
24.441433184694326 326.1446726868128 0.9450385366205755
24.44666073964774 329.83243499074354 0.953710103433547
24.451888294601154 332.85393764135836 0.9605932524787613
24.45711584955457 334.59464022225893 0.9655776851446004
24.462343404507983 335.17519185425317 0.9681086036236313
24.467570959461398 334.2822973379515 0.9704057225649728
24.472798514414812 335.49669252695776 0.9752391630211303
24.478026069368227 338.49298471915597 0.9812478093026273
24.48325362432164 338.0343787988947 0.9815472354898757
24.488481179275055 337.6896994286795 0.9825739732056147
24.49370873422847 335.214455462948 0.9813359283894066
24.498936289181884 332.9566088823428 0.9801792361992441
24.5041638441353 331.45802959382786 0.9795286278843478
24.509391399088713 330.0853331880308 0.9795111923356802
24.514618954042128 329.3489249312021 0.982888866064141
24.519846508995542 327.4641536933748 0.9836574624564157
24.525074063948956 325.0410365944405 0.9832167895094164
24.53030161890237 322.2951909192759 0.9792338667400075
24.535529173855785 320.92432556790754 0.9792911449497802
24.5407567288092 320.8040339001036 0.9830120089650578
24.545984283762614 319.7753566059208 0.9853753984789597
24.55121183871603 317.17391525867254 0.98314034732277
24.556439393669443 316.89202292022475 0.9830313806520325
24.561666948622857 321.57273897922045 0.9925294549320572
24.566894503576272 323.30068988571895 0.9984222101162533
24.572122058529686 323.812533175767 1.002395933791464
24.5773496134831 319.782778381828 0.9996103199600318
24.582577168436515 318.4548336091106 1.0025114156689403
24.58780472338993 315.42953167824953 0.999916515109521
24.593032278343344 317.50328774578605 1.0036399555125695
24.59825983329676 317.5759237528498 1.0030954285604192
24.603487388250173 319.5645904058548 1.0103614435793338
24.608714943203587 318.16206727790967 1.0128031954688343
24.613942498157 318.65167573457853 1.016252536546321
24.619170053110416 318.0318895651624 1.0169194595827018
24.62439760806383 314.03366823848825 1.011441674559621
24.629625163017245 308.7496701525482 1.00427068024917
24.63485271797066 308.95966841418203 1.0064940207079318
24.640080272924074 308.03196517865445 1.0076612596601233
24.645307827877488 309.1790320072748 1.0129038471671612
24.650535382830903 305.2141324899809 1.0103854296350976
24.655762937784317 308.7195937802398 1.0180857888445658
24.66099049273773 308.9484129994317 1.0210844698147257
24.666218047691146 312.7057527541707 1.0291130017068537
24.67144560264456 312.57554263448475 1.0333657169591548
24.676673157597975 314.8094008156085 1.0387499386485501
24.68190071255139 312.61862821862655 1.0370601094895406
24.687128267504804 310.0305740286172 1.0340853240781722
24.692355822458218 308.9773922178485 1.0361544072017344
24.697583377411632 309.8889658102599 1.0418571251754773
24.702810932365047 313.35945825150816 1.0521718698018616
24.70803848731846 314.8104887505097 1.0574104837657567
24.713266042271876 313.8247514318566 1.0576640245472049
24.71849359722529 314.44542085055537 1.0601468468051842
24.723721152178705 309.685346014754 1.053150740186222
24.72894870713212 308.4672102676479 1.0535650381236723
24.734176262085533 304.623433488695 1.0491149760932177
24.739403817038948 309.863192432637 1.0614447335496282
24.744631371992362 312.1007348338449 1.0697629335067667
24.749858926945777 315.29697309656484 1.077954505810392
24.75508648189919 314.1919830187174 1.0791997624649086
24.760314036852606 311.1681714233261 1.0746820204525538
24.76554159180602 311.3924144639942 1.0786102864161706
24.770769146759434 308.96689401498384 1.078567580248417
24.77599670171285 309.0399580320691 1.0840499043998613
24.781224256666263 302.06921445025864 1.07378961611383
24.786451811619678 302.2026815223418 1.0760683322387103
24.791679366573092 303.3724178790543 1.0804104003601291
24.796906921526507 304.9239485095993 1.0861476974911985
24.80213447647992 305.93730617647736 1.0941655134124628
24.807362031433335 307.5607960115894 1.09737101856002
24.81258958638675 310.72605227070494 1.1056764501019727
24.817817141340164 311.17211252129397 1.1060264624686675
24.82304469629358 310.4197262692286 1.108678886707142
24.828272251246993 309.4949503019781 1.1095827743075681
24.833499806200408 311.21054558611144 1.114943128582651
24.838727361153822 314.5973485252032 1.1237079280582138
24.843954916107236 316.42426297463965 1.1291850449777214
24.84918247106065 319.7599136351415 1.1378985681876128
24.854410026014065 321.37208750679656 1.1434716216087641
24.85963758096748 324.82928766083825 1.1523639299346466
24.864865135920894 325.1239815585287 1.1574460573631118
24.87009269087431 321.42716150722936 1.1548451456249393
24.875320245827723 321.15469244995666 1.159554838108495
24.880547800781137 325.92063394424287 1.1694842945346848
24.885775355734552 331.72481163160796 1.180477900766732
24.891002910687966 333.02545130900165 1.1836637606957978
24.89623046564138 335.417531782215 1.191187075320085
24.901458020594795 334.3438438171878 1.1934341025427593
24.90668557554821 333.52000485515987 1.1958763555534735
24.911913130501624 335.92077583489515 1.2053534771187016
24.91714068545504 336.9880519440865 1.2112195721417416
24.922368240408453 333.7124084219442 1.20816473083501
24.927595795361867 330.01416163220773 1.2043689586196513
24.93282335031528 323.99896184682433 1.195794031863317
24.938050905268696 322.57475138242523 1.1966244828329116
24.94327846022211 320.2307601612999 1.1957792831553957
24.948506015175525 316.6306408279422 1.1935254020047075
24.95373357012894 320.165835325781 1.203582285064365
24.958961125082354 317.96893942710204 1.203008215669314
24.964188680035768 319.3450201580772 1.2109935209992269
24.969416234989183 322.0941563596474 1.219421141570674
24.974643789942597 323.5648616979239 1.2248412922220453
24.97987134489601 328.0458183029854 1.2322727214294071
24.985098899849426 329.6631210126406 1.2382793507593244
24.99032645480284 327.644217162398 1.2377876356817312
24.995554009756255 326.2382902288704 1.2388198774840626
25.00078156470967 322.3384856933072 1.2348574813081434
25.006009119663084 321.12751832128316 1.2351591529001253
25.011236674616498 316.78599559982433 1.2315190610110265
25.016464229569912 318.062970093212 1.2390077365425038
25.021691784523327 320.4892873952498 1.2482498351816242
25.02691933947674 325.224983785386 1.2614719314556386
25.032146894430156 323.76929517111273 1.2641100795150737
25.03737444938357 325.8855539473081 1.2730637159223985
25.042602004336985 329.04681793763467 1.2826569179129963
25.0478295592904 331.28791623869137 1.2881070252057658
25.053057114243813 334.219975439771 1.2954177848348956
25.058284669197228 330.77749061722136 1.2919997004153585
25.063512224150642 331.49437976500485 1.2975912639628988
25.068739779104057 331.9870790691746 1.3025961786807203
25.07396733405747 332.97356008539384 1.309108137372661
25.079194889010886 337.9924316864032 1.3240177969844447
25.0844224439643 338.1550113156301 1.3313484971754888
25.089649998917714 339.779428123997 1.3390288685692877
25.09487755387113 338.23450271419097 1.3382202667542635
25.100105108824543 338.5627714221602 1.341271180688199
25.105332663777958 341.91940054760835 1.3544792116720359
25.110560218731372 347.1398846388767 1.3699220126929887
25.115787773684787 345.8877468476677 1.3717533967422992
25.1210153286382 345.65592860692203 1.3731410680340321
25.126242883591615 340.87147253414963 1.3697460561727657
25.13147043854503 340.78038026518743 1.3762268215280193
25.136697993498444 343.24259853506516 1.3865516795656498
25.14192554845186 343.07324520564185 1.3875581740120246
25.147153103405273 339.6578646085629 1.3839670797504195
25.152380658358688 340.5456859526553 1.3889844370001665
25.157608213312102 343.52698473685473 1.3993177458978407
25.162835768265516 349.8179186669189 1.4172026952912082
25.16806332321893 349.01598537896007 1.4184105320041371
25.173290878172345 348.9630961875032 1.4236054548463313
25.17851843312576 347.30053324906044 1.4235689071232855
25.183745988079174 354.46973047400104 1.4449405386723226
25.18897354303259 353.9165393592676 1.4498433986449843
25.194201097986003 351.700436936295 1.451909461095694
25.199428652939417 343.5043356655735 1.4392178649610965
25.204656207892832 339.5929614166427 1.4363707884755768
25.209883762846246 341.8438519110005 1.4450359943392859
25.21511131779966 343.11409504960295 1.4513297234516283
25.220338872753075 341.34029165785364 1.451631379867464
25.22556642770649 340.76637947892556 1.4552127482308612
25.230793982659904 344.6074138342046 1.4686220180660452
25.23602153761332 349.74704717084063 1.4849053798113485
25.241249092566733 350.9531473904412 1.4947224919231308
25.246476647520147 349.44303374954836 1.4959279275936523
25.25170420247356 349.34637877919664 1.5001158806417274
25.256931757426976 349.7932743459581 1.5062329779747878
25.26215931238039 343.9048711178661 1.5024716908066114
25.267386867333805 337.66981809719147 1.4945856952419247
25.27261442228722 334.2769779358412 1.4939268440872358
25.277841977240634 339.28177928449594 1.5110856749279389
25.283069532194048 339.96067195715335 1.5168794539075934
25.288297087147463 341.2274214219748 1.5251356389452713
25.293524642100877 340.4058566926169 1.5266069848046953
25.29875219705429 339.337569614918 1.534630930197027
25.303979752007706 336.54276229382054 1.5333189969690597
25.30920730696112 328.17416071192457 1.5217106402782556
25.314434861914535 323.6979016833236 1.5147525266778632
25.31966241686795 319.9653170712586 1.5122642400654314
25.324889971821364 323.32806119819566 1.5249452431023165
25.330117526774778 330.14197975451884 1.5481818891788102
25.335345081728192 329.16949133506284 1.5512157946869094
25.340572636681607 326.3331882465715 1.5479706579921277
25.34580019163502 326.88575419155285 1.5528490171346614
25.351027746588436 327.8908883693746 1.5598534398473245
25.35625530154185 332.28752967797686 1.5784693274707386
25.361482856495265 325.9112482070112 1.5706290985711455
25.36671041144868 328.68506225665567 1.586385634772861
25.371937966402093 329.7364681801716 1.595823826492884
25.377165521355508 331.90303161891654 1.609007707848405
25.382393076308922 332.66829474035984 1.6197893262690617
25.387620631262337 330.4390308899912 1.6239454267659335
25.39284818621575 329.5497338120251 1.62578979124585
25.398075741169166 329.65652821174984 1.6286292968516807
25.40330329612258 325.83158549918124 1.622971093031477
25.408530851075994 324.39516706962746 1.6268754441083435
25.41375840602941 328.3356187117094 1.6457518862973952
25.418985960982823 326.9615275647112 1.6486861434882962
25.424213515936238 332.7640934180762 1.6727886964650762
25.429441070889652 329.4269606695853 1.6715672718105998
25.434668625843067 331.423500048356 1.6860731583444621
25.43989618079648 326.6857520098877 1.681091291401943
25.445123735749895 326.6042744759646 1.6878891019807036
25.45035129070331 326.4813219196008 1.6968382865928762
25.455578845656724 326.6125420017843 1.7058712810955803
25.46080640061014 328.08494684694324 1.7240368000994954
25.466033955563553 327.414274916883 1.731338102985595
25.471261510516968 332.5663365546038 1.7514479344261358
25.476489065470382 337.0849967998216 1.7637780131048253
25.481716620423796 342.60469172890106 1.7860090621545102
25.48694417537721 345.1169479291671 1.799174067063566
25.492171730330625 350.7572767428283 1.8263472348128553
25.49739928528404 350.26860024723726 1.8321622429047342
25.502626840237454 357.9268221445295 1.8611007222661842
25.50785439519087 353.8980551532424 1.8586292463250607
25.513081950144283 356.5245198467872 1.8734366519104593
25.518309505097697 353.60533519323843 1.875714185305942
25.523537060051112 357.06903833181707 1.8934836284661762
25.528764615004526 364.6966570827576 1.9251577124792676
25.53399216995794 367.5298085623313 1.9409413356139862
25.539219724911355 374.0266161191859 1.971744219387249
25.54444727986477 370.8491042720636 1.9724428482250438
25.549674834818184 369.6817034697919 1.9846954713411595
25.5549023897716 362.8978659169602 1.9747675158989904
25.560129944725013 354.1367279831467 1.9621247318378856
25.565357499678427 357.15418247333645 1.9785459767066238
25.57058505463184 352.3456200094821 1.9771648831919284
25.575812609585256 361.1200402102481 2.0130947796969525
25.58104016453867 358.85570549881794 2.0174984645115517
25.586267719492085 364.66675193836915 2.048038079310466
25.5914952744455 366.2455203910037 2.0650901373262847
25.596722829398914 361.1105339455 2.0659268597782074
25.601950384352328 354.7353296486399 2.0568126728158993
25.607177939305743 348.1737161439473 2.0505034056450575
25.612405494259157 348.90828304723857 2.061984122157973
25.61763304921257 349.6723722115812 2.0797308489726842
25.622860604165986 349.79868952177526 2.091874264399668
25.6280881591194 345.52093677256073 2.0969940269019722
25.633315714072815 342.32126540009995 2.1006401714922167
25.63854326902623 336.0343840149569 2.0952164288623454
25.643770823979644 337.88043957057084 2.111712200871934
25.648998378933058 332.98790106767194 2.1157911483452594
25.654225933886472 337.00433079389177 2.152072010532397
25.659453488839887 337.7072228673313 2.1656948314565487
25.6646810437933 338.2483266379873 2.180404865896588
25.669908598746716 330.53149074222375 2.161921153677386
25.67513615370013 324.5596897792801 2.1680444027156818
25.680363708653545 322.3918495283196 2.174415260200464
25.68559126360696 331.39659614386545 2.227161205495103
25.690818818560373 340.69823322924645 2.271651154217006
25.696046373513788 349.4786512559525 2.316749114838237
25.701273928467202 349.81921896717483 2.330986167907417
25.706501483420617 341.04668894973213 2.3116925954143355
25.71172903837403 332.22549830091356 2.3028232443503494
25.716956593327446 323.840507142455 2.2943416855472156
25.72218414828086 327.272079207633 2.330381100409572
25.727411703234274 330.71226154040636 2.358092687322339
25.73263925818769 336.5983357729636 2.4093904961218944
25.737866813141103 325.525567637425 2.385622371719469
25.743094368094518 318.3719175708467 2.3839776522073315
25.748321923047932 316.73024158128396 2.388704822416248
25.753549478001347 328.5755266733472 2.4571791316365155
25.75877703295476 332.24398234991577 2.4930417395863897
25.764004587908175 332.55222688327984 2.513501173006946
25.76923214286159 324.3427881659924 2.5049938323818086
25.774459697815004 311.8210526726955 2.4761444196971523
25.77968725276842 308.98135496126474 2.497565970034058
25.784914807721833 310.9929242478955 2.5363849576930595
25.790142362675248 336.29099281703805 2.6728926043200456
25.795369917628662 344.9801102661638 2.7271923987459945
25.800597472582076 348.23673969512674 2.76637632772055
25.80582502753549 332.7399498689123 2.7371130933388894
25.811052582488905 329.7348457793753 2.770172332833121
25.81628013744232 331.7088332636982 2.820271169627729
25.821507692395734 333.0271913760418 2.846856222796741
25.82673524734915 342.80912921312273 2.9136861966032868
25.831962802302563 354.8866306645307 2.9800407275858114
25.837190357255977 369.95562447730873 3.08552857421517
25.84241791220939 361.2746244111806 3.0813382061768304
25.847645467162806 352.00299196519035 3.0885269997737184
25.85287302211622 348.3153777115062 3.1061082974302128
25.858100577069635 353.078240337062 3.1778819355623336
25.86332813202305 354.2785123704767 3.220545063661059
25.868555686976464 349.01005768431526 3.250857367717372
25.87378324192988 345.2879993343342 3.2758381076162437
25.879010796883293 349.7684196594764 3.35216898902645
25.884238351836707 354.5492711769701 3.428563989604869
25.88946590679012 362.1635113501969 3.521090367645993
25.894693461743536 373.2015754984527 3.6410634310263994
25.89992101669695 373.8607717579196 3.7003144977854374
25.905148571650365 368.61772872484784 3.7512721573530006
25.91037612660378 355.72845985466773 3.7443588538980648
25.915603681557194 344.94197671555116 3.769878953356251
25.920831236510608 335.7519553078822 3.7844324065788473
25.926058791464023 339.3914825875875 3.896833283828956
25.931286346417437 351.80554435636174 4.043581718295809
25.93651390137085 365.3111365510327 4.22846697587121
25.941741456324266 366.24028440243507 4.328564491780858
25.94696901127768 358.7204969768043 4.396239352281705
25.952196566231095 358.57498194303747 4.517335433517733
25.95742412118451 346.7806095128892 4.558878936714746
25.962651676137924 337.6821326477987 4.6058789468133075
25.967879231091338 334.05068089040384 4.656580875577971
25.973106786044752 344.77179362291747 4.807669913669897
25.978334340998167 359.7429299523713 4.987437879678443
25.98356189595158 343.61489606147126 4.967650510603139
25.988789450904996 345.17234677508725 5.0498273566576195
25.99401700585841 333.13093874294356 5.072910144528539
25.999244560811825 329.65784422411747 5.112882253979541
26.00447211576524 321.4187731118238 5.182572628278769
26.009699670718653 315.3573428452524 5.2058470488515525
26.014927225672068 333.564191190976 5.496721809678827
26.020154780625482 349.63012725218283 5.726895060474915
26.025382335578897 368.55459903897867 6.035414627061212
26.03060989053231 376.96743921229705 6.238665600617407
26.035837445485726 368.1783768954106 6.3271655910195435
26.04106500043914 349.49909474011537 6.333848497303265
26.046292555392554 352.778728459424 6.528508611951859
26.05152011034597 364.26811998454815 6.860477151760922
26.056747665299383 360.2506033689404 6.996959278665728
26.061975220252798 335.01566893921165 7.035427713350882
26.067202775206212 321.58977719214425 7.065951672709208
26.072430330159627 307.48331369586384 7.2820485286603
26.07765788511304 323.86616256817064 7.69294394303373
26.082885440066455 342.0090517769055 8.369578083881716
26.08811299501987 376.4028224619365 9.141269981820498
26.093340549973284 356.89235839426954 9.48391883871519
26.0985681049267 362.1696683632954 10.118095695877752
26.103795659880113 291.17353860372606 9.763219976253547
26.109023214833528 283.2350445714334 10.493759478167155
26.114250769786942 236.61716351195062 10.508700262579973
26.119478324740356 243.52558599759496 12.307389564936756
26.12470587969377 262.7162062578227 14.604243097599195
26.129933434647185 268.54400840610083 20.411204428505314
26.1351609896006 265.42645379860363 28.70551971367556
