# Supplementary material for: Unraveling metal effects on CO2 uptake in pyrene-based metal-organic frameworks
Source: Nat Commun. 2025 Feb 11;16:1516. doi: 10.1038/s41467-025-56296-w (PMC11814143; doi:10.1038/s41467-025-56296-w)
Supplement: Supplementary file 3 — Source Data [file 41467_2025_56296_MOESM3_ESM.zip › SourceCode/SuppInf/FigureS5_Ga-TBAPy_InSitu_VariableT_PXRD/Data/GaTBAPy_0023p.dat]

0.002613777476707968 11.853794387412055 3.8000053805121006
0.007841332430123905 11.925220467476294 3.3695560751480995
0.01306888738353984 11.067528553999669 2.747602965905698
0.018296442336955775 11.435347468208453 2.1730626567113895
0.02352399729037171 12.40013528171161 2.0755875163178206
0.028751552243787646 12.804480868340201 2.0462310398939985
0.03397910719720358 13.691923139557334 1.983417574326993
0.03920666215061952 16.311232887796216 2.1598889192337354
0.04443421710403546 22.293135131778847 2.4444670379560605
0.0496617720574514 24.637693852741887 2.3023506967856884
0.054889327010867336 26.592113304910296 2.4091650834574994
0.060116881964283275 23.794212952186477 2.195082214208999
0.06534443691769921 21.836608888358015 2.039492075901042
0.07057199187111515 20.68371209709067 1.8947712834982977
0.07579954682453109 22.57974216656701 1.8709291495295146
0.08102710177794703 24.26663818914891 1.8731198810643637
0.08625465673136297 22.168115892697315 1.8799833668370092
0.09148221168477891 18.924843671616184 1.5916644192759477
0.09670976663819485 15.588061186036478 1.318666413059041
0.10193732159161079 15.77234806499632 1.273310120396513
0.10716487654502672 16.332358420546544 1.249476533977585
0.11239243149844266 17.411722951583773 1.3385307778049456
0.1176199864518586 16.804644798431394 1.3388086205834637
0.12284754140527454 16.949222103894453 1.3523115155671976
0.12807509635869047 18.6568291707674 1.3122639464302828
0.1333026513121064 18.83305381479102 1.2549699574179778
0.13853020626552232 18.53657080655856 1.1868991043559736
0.14375776121893824 18.52001608696736 1.1296525563255426
0.14898531617235417 19.10933340104041 1.1942460400344634
0.1542128711257701 18.990624868255495 1.1638690071478246
0.15944042607918602 18.711544868573924 1.1476270707607537
0.16466798103260194 19.205438580286497 1.1104286071653486
0.16989553598601786 20.83851781183149 1.1085980816722414
0.1751230909394338 20.3288285538864 1.0938507592207283
0.18035064589284971 20.2291806509408 1.1007772281156054
0.18557820084626564 20.066920805947504 1.099871261039285
0.19080575579968156 18.740938748797916 1.0595736388528043
0.1960333107530975 20.048328278840465 1.0640453192911672
0.20126086570651341 20.19391431272994 1.0296778008152072
0.20648842065992934 19.951411889277136 0.9836141600340313
0.21171597561334526 19.772410916863542 0.9664911850648675
0.2169435305667612 18.581293295864192 0.9291256073493649
0.22217108552017711 18.749233560801496 0.9192592440245645
0.22739864047359304 18.455669796289165 0.9338388335051632
0.23262619542700896 19.654999100418422 0.9616426567705864
0.2378537503804249 20.0821241729912 0.9814060169788829
0.2430813053338408 20.23864686156124 0.9863120166632107
0.24830886028725674 21.137126375913677 0.9812204232777961
0.25353641524067266 21.102397200510644 0.9328770800391591
0.2587639701940886 21.4818196454971 0.9242977239594096
0.2639915251475045 21.467766996537456 0.9102883683415751
0.26921908010092044 20.964108855606657 0.9011195306418658
0.27444663505433636 19.88071048697349 0.8829714099963366
0.2796741900077523 18.70712893544204 0.8717400488072966
0.2849017449611682 16.98012697310657 0.8308941284664458
0.29012929991458414 16.546983706979287 0.8359109183970161
0.29535685486800006 17.59418680052201 0.8775506710748784
0.300584409821416 19.11248283080419 0.8881812120965318
0.3058119647748319 18.839430484212645 0.8842131336646479
0.31103951972824784 18.50249862844832 0.8453592458277677
0.31626707468166376 17.864366287548105 0.8188902937657963
0.3214946296350797 18.514584391518735 0.8242586964881753
0.3267221845884956 19.036618609766634 0.8362009268875389
0.33194973954191154 20.114509179148307 0.8580267925054785
0.33717729449532746 20.221492054731552 0.858355654967926
0.3424048494487434 19.335381632628618 0.8346334264168455
0.3476324044021593 19.449975626078462 0.8438625504294412
0.35285995935557524 17.847414201677807 0.8065197011183709
0.35808751430899116 18.138927405169632 0.809236236710782
0.3633150692624071 18.666253486158816 0.8385888449126769
0.368542624215823 19.568897118958873 0.8611918025587374
0.37377017916923894 19.48893561953802 0.860226055350249
0.37899773412265486 18.08978467310246 0.8314446961747602
0.3842252890760708 17.103116256223853 0.8155083737715907
0.3894528440294867 18.11496547035099 0.8335112780280315
0.39468039898290264 18.581250061433124 0.81722105533264
0.39990795393631856 18.845401836861473 0.8089173575043314
0.4051355088897345 19.154676312380797 0.79646909192523
0.4103630638431504 19.088825716309962 0.7825692734872152
0.41559061879656634 18.989323925266625 0.7768818165867379
0.42081817374998226 19.347970710758407 0.8032685716388904
0.4260457287033982 18.589349293770656 0.8019802179336368
0.4312732836568141 17.878598248588936 0.7859236861539948
0.43650083861023004 19.248544156564716 0.8351342910705454
0.44172839356364596 19.3884911968853 0.8231565343409998
0.4469559485170619 20.33620369416922 0.8168386709603637
0.4521835034704778 18.95918522641806 0.7822695017218569
0.45741105842389373 18.37849204723949 0.7569223627891707
0.46263861337730966 17.946633722403668 0.7467433726879991
0.4678661683307256 18.154991770747717 0.7696554783913216
0.4730937232841415 19.19713465317721 0.7829580837241887
0.47832127823755743 19.813845484701016 0.7851808215528694
0.48354883319097336 20.35670028034028 0.7922528006204845
0.4887763881443893 19.321463371283464 0.7555752424989418
0.4940039430978052 18.344207911319266 0.7327324998359945
0.49923149805122113 17.84850774053562 0.720416493100945
0.5044590530046371 17.670634584968788 0.7240960042209014
0.5096866079580531 18.811707791032717 0.7623815887321133
0.5149141629114691 18.702634062453235 0.7646822420469951
0.5201417178648851 18.62211739152068 0.7500192380863034
0.525369272818301 18.51211386283672 0.7292163030796582
0.530596827771717 18.41502969673704 0.7237602167970639
0.535824382725133 19.0284606417127 0.7346223236828924
0.541051937678549 19.736991668565164 0.7499644400133911
0.546279492631965 19.880408161386594 0.7673701302514732
0.5515070475853809 20.65242398083053 0.798779674993783
0.5567346025387969 20.914081714037437 0.8022362954179277
0.5619621574922129 19.727628642771492 0.7535617532018966
0.5671897124456289 18.844074339289328 0.7122372481278426
0.5724172673990449 18.592566787873064 0.6947671818955273
0.5776448223524608 18.340267468669527 0.692196349694504
0.5828723773058768 19.7026142885814 0.7342117582143115
0.5880999322592928 20.149787598886736 0.7462934279514871
0.5933274872127088 20.28717920520159 0.7638951572681839
0.5985550421661248 20.32637360604235 0.7687201560443617
0.6037825971195407 20.308794043404475 0.7593590629351733
0.6090101520729567 19.17363273017761 0.7433038104340307
0.6142377070263727 18.907347946421737 0.7312049696463687
0.6194652619797887 18.93654454513803 0.7295486602849294
0.6246928169332047 20.273918676826455 0.7449078601030419
0.6299203718866206 22.41685665556614 0.7630659405715521
0.6351479268400366 21.8672303012757 0.731268395938961
0.6403754817934526 20.759211796600496 0.7081138722651422
0.6456030367468686 18.98880541461418 0.6653308816180696
0.6508305917002846 17.340027434786112 0.6307630215550284
0.6560581466537005 18.171318527958213 0.6522784058432889
0.6612857016071165 19.92684879813344 0.6931924435533513
0.6665132565605325 21.25942533545393 0.7181571448606512
0.6717408115139485 22.49792665004942 0.7412426762441862
0.6769683664673645 22.069341213428764 0.732215499777331
0.6821959214207804 21.954489878814872 0.714227860391062
0.6874234763741964 23.233770022498778 0.7410082722509996
0.6926510313276124 23.099371769539577 0.7361420569301353
0.6978785862810284 22.596425752060792 0.714978333832214
0.7031061412344444 22.86654816637541 0.7219556769489199
0.7083336961878604 22.28623548219549 0.6982103999760044
0.7135612511412763 21.189576362412446 0.6829011872245943
0.7187888060946923 21.217604697006376 0.6858020087430748
0.7240163610481083 20.14147207716499 0.6697192238975108
0.7292439160015243 20.21694560986362 0.6795461537586708
0.7344714709549403 20.687014189188446 0.6712832564963944
0.7396990259083562 22.213729369999378 0.6928289098894373
0.7449265808617722 21.99317486286167 0.6830311219588205
0.7501541358151882 23.185891096803417 0.709990717504584
0.7553816907686042 24.490219885765548 0.7384472155475051
0.7606092457220202 24.889874570356508 0.732517899240118
0.7658368006754361 27.808085224793764 0.7756320575227283
0.7710643556288521 29.17818486223896 0.7715957907465841
0.7762919105822681 29.545181088441005 0.7607203468217455
0.7815194655356841 32.177881371451065 0.8012564707682782
0.7867470204891001 32.93667404575435 0.8227799607428099
0.791974575442516 32.99235506581491 0.8451861080353916
0.797202130395932 31.033999593543445 0.8246370875497985
0.802429685349348 30.43580546500942 0.8346594388230609
0.807657240302764 31.127240531098206 0.8503445569098139
0.81288479525618 36.401421198106675 0.9390848090984362
0.8181123502095959 41.17256174420436 1.0081606233718206
0.8233399051630119 42.322994882690494 1.0281187068486275
0.8285674601164279 44.340885034308116 1.0585927084338715
0.8337950150698439 47.41704575097823 1.0963428495165073
0.8390225700232599 50.55758169042145 1.1258022958512843
0.8442501249766758 54.568287020873534 1.1558039410060024
0.8494776799300918 60.42495057076994 1.2324477468486414
0.8547052348835078 63.32049142894988 1.2821969673945457
0.8599327898369238 65.68472725918731 1.294981455773997
0.8651603447903398 68.29827264884386 1.3126848505046804
0.8703878997437557 69.66341287255575 1.2977448391936173
0.8756154546971717 69.41151494604061 1.261557630416735
0.8808430096505877 71.52845950283631 1.2897579521099043
0.8860705646040037 73.76347452913548 1.304901773619151
0.8912981195574197 75.16497667645334 1.3238622720742326
0.8965256745108356 75.73358258882486 1.3376892014579478
0.9017532294642516 77.51360181462354 1.3494142314479796
0.9069807844176676 79.99372466681048 1.3815246421133063
0.9122083393710836 85.23259957608214 1.450080080685706
0.9174358943244996 87.6298821964264 1.4512429326682723
0.9226634492779155 84.46835133670963 1.3947001784480662
0.9278910042313315 88.34528194945828 1.4106675461988893
0.9331185591847475 90.35491366699434 1.4288559745834368
0.9383461141381635 90.46559564583026 1.4161697014014645
0.9435736690915795 92.66637808876284 1.4489149003265707
0.9488012240449955 92.31463654162066 1.4129796543863038
0.9540287789984114 95.16991637569839 1.4318440679689497
0.9592563339518274 100.32294168027893 1.4877161588660037
0.9644838889052434 102.19428471385022 1.5065175298847573
0.9697114438586594 106.1047769989287 1.544819572659871
0.9749389988120754 107.5456645633673 1.537060845649771
0.9801665537654913 109.55896163777919 1.534502423351212
0.9853941087189073 111.735024924861 1.548065611585147
0.9906216636723233 113.30764871231128 1.539546833433105
0.9958492186257393 111.12484466556101 1.5096880800913168
1.0010767735791553 111.03555000435702 1.5076900878745574
1.0063043285325712 110.06566261420733 1.5075986302348854
1.0115318834859872 109.03097074385121 1.526180800590356
1.0167594384394032 113.51391775352005 1.5593436011600703
1.0219869933928192 119.64075352212429 1.6035711825338006
1.0272145483462352 117.09383486710584 1.564597736365058
1.0324421032996511 120.91944616478443 1.5930776872533088
1.0376696582530671 124.37483756867861 1.6174863779457542
1.042897213206483 126.58659716914829 1.6239896539715253
1.048124768159899 134.29771145539326 1.6834692995093976
1.053352323113315 137.60912730379806 1.6917977599088474
1.058579878066731 138.47984800477812 1.6912172300187494
1.063807433020147 137.63608677837206 1.693187396000857
1.069034987973563 134.76272743280757 1.6450205863891956
1.074262542926979 132.28148461323434 1.639783778415128
1.079490097880395 136.0574853247461 1.6789513377081293
1.084717652833811 141.93893307717804 1.7426848002335829
1.089945207787227 147.27039852881418 1.7860803856604262
1.095172762740643 154.45997907186353 1.8044476919535397
1.1004003176940589 146.94535158705764 1.723060812080029
1.1056278726474749 143.95800036297632 1.6942291875302151
1.1108554276008908 147.21350687773221 1.7199190915540667
1.1160829825543068 146.0776984265291 1.7156339244941086
1.1213105375077228 146.18108701301423 1.6941637591065706
1.1265380924611388 146.14785088097685 1.6940322881390772
1.1317656474145548 140.4548129282921 1.6503155351220251
1.1369932023679707 143.85593622422897 1.6903838460719287
1.1422207573213867 149.17298688862718 1.7371829902695468
1.1474483122748027 151.7976919372948 1.7499933532865186
1.1526758672282187 157.36022093076872 1.7623914996724328
1.1579034221816347 156.20274800338572 1.7395773288699508
1.1631309771350506 156.07889350426626 1.7297862267172968
1.1683585320884666 157.16188513126198 1.7211146288733732
1.1735860870418826 157.10590575148794 1.7396133931710573
1.1788136419952986 157.57652172754538 1.7476598026427275
1.1840411969487146 153.28862931433162 1.7079318552442142
1.1892687519021305 148.97908775135377 1.6948457216194763
1.1944963068555465 152.56843376495868 1.7037387155974753
1.1997238618089625 156.88309426198734 1.7193017934730481
1.2049514167623785 166.03851107506773 1.8043026626680863
1.2101789717157945 165.12138970282322 1.7833088499563423
1.2154065266692105 166.9488858356046 1.7714338448166413
1.2206340816226264 168.6285438318259 1.7822858906928203
1.2258616365760424 167.64300860768182 1.7555995797480435
1.2310891915294584 175.54227796893954 1.7884599505191048
1.2363167464828744 174.38771501826577 1.8060730983018527
1.2415443014362904 178.63131018205388 1.8359483514639334
1.2467718563897063 176.70024193087738 1.8288496323325218
1.2519994113431223 179.15536998315477 1.8469529746280038
1.2572269662965383 174.14673743010795 1.7849086425460272
1.2624545212499543 173.22619753531816 1.7657536759751369
1.2676820762033703 172.88152266099436 1.7712898064947473
1.2729096311567862 172.0851477485126 1.778403932397953
1.2781371861102022 171.2224658239776 1.7713193604046489
1.2833647410636182 173.79476256717822 1.7903623709229366
1.2885922960170342 179.0598764938786 1.7944776769029718
1.2938198509704502 181.20537022564628 1.7823622892999404
1.2990474059238661 180.0246567373122 1.7943239944086409
1.3042749608772821 177.90075676605417 1.7796993331937963
1.309502515830698 173.29991518399837 1.755812585531262
1.314730070784114 171.91002014581596 1.7548296483975945
1.31995762573753 175.01858963557294 1.7586039608291169
1.325185180690946 172.18974177418042 1.7303587766604416
1.330412735644362 174.07121231482546 1.744623446486773
1.335640290597778 167.58326515167786 1.6904065685452812
1.340867845551194 174.9115093244481 1.7293297481480294
1.34609540050461 180.04105175261597 1.7685368695643195
1.351322955458026 183.93312754875367 1.7948809492639635
1.356550510411442 187.2752845926857 1.8123253575600686
1.361778065364858 181.3050555947485 1.7654034410858082
1.3670056203182739 174.88199051035556 1.727485560888562
1.3722331752716899 171.98212889825805 1.7181079648276691
1.3774607302251058 174.06091417309298 1.7298884669828363
1.3826882851785218 182.31938337421772 1.7748712914289566
1.3879158401319378 185.63529585244655 1.772435728783668
1.3931433950853538 187.33283986035684 1.78591750492952
1.3983709500387698 180.88585848836422 1.7410657751212217
1.4035985049921857 180.0325317196411 1.7371072788008601
1.4088260599456017 177.05211813947332 1.7402547926081122
1.4140536148990177 180.31246750273638 1.7585562217240187
1.4192811698524337 185.50103495182958 1.791848576902104
1.4245087248058497 185.5325077250088 1.7687893559775243
1.4297362797592656 189.5044003931155 1.775826210498025
1.4349638347126816 189.541699468021 1.778748806494471
1.4401913896660976 186.11125420140888 1.749937956991596
1.4454189446195136 186.31452111220068 1.74823106265803
1.4506464995729296 180.04481280070868 1.7181307985835566
1.4558740545263456 183.14258508996127 1.720839691909426
1.4611016094797615 182.31464899509683 1.7151710417032116
1.4663291644331775 182.26508028371657 1.718120161238409
1.4715567193865935 186.74661385220472 1.7502864786079495
1.4767842743400095 182.8379337609291 1.7370527421758934
1.4820118292934255 179.39636880028687 1.7343550090981013
1.4872393842468414 178.1959392535861 1.721322984804584
1.4924669392002574 185.36616022521187 1.7558314344321404
1.4976944941536734 193.20470822954755 1.8113647582112453
1.5029220491070894 191.2270084860168 1.796509829098647
1.5081496040605054 189.80473606370518 1.7747357587937616
1.5133771590139213 188.3849100382661 1.7714728186800321
1.5186047139673373 194.101246566466 1.810696669778805
1.5238322689207533 202.51560741946503 1.845335520510831
1.5290598238741693 204.45332665983614 1.8577203922636938
1.5342873788275853 198.11255413782507 1.808608194555396
1.5395149337810012 189.8570629671057 1.7630379929101871
1.5447424887344172 186.53506600727187 1.7410125672882752
1.5499700436878332 191.73502870595075 1.7761392097396695
1.5551975986412492 199.63452407196945 1.8006709341052913
1.5604251535946652 207.00079644353798 1.8402899894064402
1.5656527085480811 211.88851368959126 1.8844255047735499
1.5708802635014971 214.33692460524634 1.914184773381364
1.576107818454913 209.67362544037593 1.9075210917984193
1.581335373408329 204.14838187332595 1.85639777526438
1.586562928361745 207.8903936627624 1.8399362303466482
1.591790483315161 209.63417281300036 1.8395742124371726
1.597018038268577 214.32961912419879 1.8509762225038886
1.602245593221993 217.7581975777715 1.8554837143365992
1.607473148175409 224.69351508063147 1.889887377088398
1.612700703128825 227.73423555994822 1.8949609980322106
1.617928258082241 225.7788964089139 1.8816182462824333
1.623155813035657 221.11582780252033 1.854900301797834
1.628383367989073 220.15331160424117 1.8547847983636119
1.6336109229424889 221.60731126854444 1.860764812044943
1.6388384778959049 226.90560356387178 1.869602949583866
1.6440660328493208 235.31183732830567 1.9076431663640958
1.6492935878027368 241.62107456182667 1.924058453533785
1.6545211427561528 244.7589912973738 1.9351148074523623
1.6597486977095688 248.61102403729564 1.9550049800390508
1.6649762526629848 254.46511228381792 1.9702359637161897
1.6702038076164007 255.10803829542533 1.9565457511748428
1.6754313625698167 258.71882973492234 1.9474235290722286
1.6806589175232327 265.6382778299253 1.9797203783400825
1.6858864724766487 271.2030297304247 2.028391341480019
1.6911140274300647 270.58061307702553 2.010369256644074
1.6963415823834807 272.1577547184838 2.0030594852364003
1.7015691373368966 262.57738201089956 1.9459150273856978
1.7067966922903126 258.5498896258986 1.9070534863532085
1.7120242472437286 261.62463803240365 1.9306711751561036
1.7172518021971446 258.6514806579121 1.9164840714537257
1.7224793571505606 270.6232246455325 1.964739313705252
1.7277069121039765 278.13407730592235 1.9918586592541065
1.7329344670573925 287.1551748477679 2.030590632561421
1.7381620220108085 292.5516582247404 2.043331469898122
1.7433895769642245 295.3673401075487 2.031443806136019
1.7486171319176405 298.0600223408932 2.050156618504164
1.7538446868710564 311.3991380690649 2.097342957482971
1.7590722418244724 310.66536693115273 2.0892768606767675
1.7642997967778884 307.0623739387406 2.0913518670780094
1.7695273517313044 293.7546158380987 2.0003185630152096
1.7747549066847204 289.77269915078625 1.9714213296088028
1.7799824616381363 287.3377689592221 1.9613293573305206
1.7852100165915523 304.6149987664344 2.016888745803856
1.7904375715449683 310.27259065697683 2.0318227394951243
1.7956651264983843 313.11151754380705 2.0425743928271585
1.8008926814518003 317.70560633775136 2.0204866887059625
1.8061202364052162 316.16576007438545 1.9985617451715199
1.8113477913586322 310.7505786090306 1.9484745500237264
1.8165753463120482 307.2072257159413 1.912201881324915
1.8218029012654642 306.2631586396533 1.9200655847116912
1.8270304562188802 311.07179820215936 1.9567534804146576
1.8322580111722961 320.5265486281666 1.9837807780443977
1.8374855661257121 319.30127147526645 1.9725409734924557
1.842713121079128 318.49250638327413 1.9704342470977418
1.847940676032544 306.09434386104886 1.897763554718067
1.85316823098596 311.9802635782408 1.923311527869508
1.858395785939376 312.46430315196073 1.9153280529214507
1.863623340892792 314.2272345743444 1.907076047597328
1.868850895846208 316.0800967014865 1.903563852762897
1.874078450799624 314.4826961540368 1.8774622840341535
1.87930600575304 318.861746891894 1.881831182135423
1.884533560706456 315.3193234961809 1.8569651932945612
1.889761115659872 313.89157915832476 1.8605263629479054
1.894988670613288 311.9344004458607 1.8495451705130417
1.9002162255667039 308.1370629818835 1.8269931089831415
1.9054437805201199 309.37432561207805 1.823410408839654
1.9106713354735358 306.97564792715747 1.7880889885905549
1.9158988904269518 304.3858201209354 1.762737708185073
1.9211264453803678 300.0849630942936 1.7248094182996059
1.9263540003337838 302.87294451489265 1.7279292704728806
1.9315815552871998 301.8088396373821 1.7228991522857346
1.9368091102406157 301.35709691939326 1.7236734698091847
1.9420366651940317 300.4816598289238 1.7077387503899628
1.9472642201474477 295.6204849210157 1.6836764071842871
1.9524917751008637 296.97793900491394 1.6790364844921069
1.9577193300542797 296.89020224405334 1.6783567919907778
1.9629468850076957 294.8854270715635 1.6822047044509938
1.9681744399611116 295.0323957961363 1.677443941306934
1.9734019949145276 298.547489576721 1.6825849005122862
1.9786295498679436 296.3022224178034 1.661439741393038
1.9838571048213596 293.77056544832124 1.6276046086542613
1.9890846597747756 289.55469167843233 1.5993394306280941
1.9943122147281915 283.0594331435776 1.5718615811529482
1.9995397696816075 279.02578027833954 1.5533162084533263
2.0047673246350235 271.66931328839854 1.534213826699391
2.0099948795884393 268.68809805392874 1.524393706663143
2.015222434541855 273.524409911235 1.5340499985522866
2.0204499894952708 277.1291977974681 1.5425673143181902
2.0256775444486865 281.99846262069786 1.5624032209401475
2.0309050994021023 283.2688022620197 1.553765664609559
2.036132654355518 284.7016702731494 1.5564835020682353
2.041360209308934 287.31981857937956 1.5663365806168177
2.0465877642623496 282.30530859013555 1.5410007006558684
2.0518153192157653 277.142391899968 1.5281917887464262
2.057042874169181 266.8903839652407 1.4814268928873544
2.062270429122597 270.68331495140416 1.4921357552644967
2.0674979840760126 271.40068755586617 1.4940374929179447
2.0727255390294284 276.62681495570405 1.5050661838924284
2.077953093982844 281.31052709797257 1.5124024748847413
2.08318064893626 271.5575876294502 1.477581227237698
2.0884082038896756 272.0445308072861 1.47687981660179
2.0936357588430914 271.4952103283591 1.4850398625802685
2.098863313796507 282.0861831951743 1.5332797230056057
2.104090868749923 290.1712845124072 1.5732406034939475
2.1093184237033387 289.3815618398939 1.5627841461095342
2.1145459786567544 282.1972846581703 1.5249126895091778
2.11977353361017 269.92970351736466 1.4764346215863324
2.125001088563586 267.7597462810766 1.4674685031606842
2.1302286435170017 268.13134935498636 1.4684120469289108
2.1354561984704175 265.9468224605275 1.462369746698489
2.140683753423833 266.75866273533774 1.4716234600401925
2.145911308377249 267.57688312746785 1.4813833004155246
2.1511388633306647 265.28174189014385 1.4734645919778484
2.1563664182840805 273.05519127905586 1.5071246233462186
2.1615939732374962 275.8183394120949 1.5156819399153671
2.166821528190912 272.45993105830763 1.5000701362415552
2.1720490831443278 282.81935326154195 1.5340264121081555
2.1772766380977435 281.51273118062505 1.5340628403070833
2.1825041930511593 284.68370145377696 1.5484464733697307
2.187731748004575 285.31562302471286 1.5501850995414335
2.192959302957991 279.9158558205189 1.535854765153792
2.1981868579114066 276.9880734501348 1.516408983549791
2.2034144128648223 275.31754436027376 1.5178439093582994
2.208641967818238 271.84754440787657 1.4951881140202847
2.213869522771654 269.50938558435126 1.4821097953128441
2.2190970777250696 272.04741407000716 1.4996119064035296
2.2243246326784853 275.6200499046216 1.5091469002716986
2.229552187631901 281.46201506747343 1.535277219477427
2.234779742585317 286.82232565649906 1.5505843302709381
2.2400072975387326 291.5434763312743 1.5644285973601697
2.2452348524921484 288.02893676429824 1.5533661059781267
2.250462407445564 282.5557485737579 1.5306776605322603
2.25568996239898 276.0716997836915 1.500543719171966
2.2609175173523957 272.0196335386786 1.4834068381588976
2.2661450723058114 267.3747242184353 1.4603151787930089
2.271372627259227 266.5944473232478 1.470501961560919
2.276600182212643 270.9449699647244 1.4953154546066783
2.2818277371660587 273.33129255461984 1.4993626939741953
2.2870552921194744 274.9741419534496 1.5085690660655573
2.29228284707289 274.0547203995141 1.5029251019020693
2.297510402026306 269.7074686372176 1.484067421402915
2.3027379569797217 264.95655697824554 1.4618508625476934
2.3079655119331375 270.5241575652093 1.4877718481685638
2.3131930668865532 271.01206817812266 1.4844711282442336
2.318420621839969 273.88431523903836 1.49053191052729
2.3236481767933848 270.80320509286884 1.476406346262361
2.3288757317468005 268.02373094722634 1.459440636546872
2.3341032867002163 267.36953157759535 1.453713041545895
2.339330841653632 272.572476802954 1.479588884893042
2.344558396607048 273.8823042065979 1.486005215018947
2.3497859515604635 271.6858244438549 1.4701765066723196
2.3550135065138793 270.2134002621777 1.4548988194481063
2.360241061467295 269.1213975457679 1.4416651782667285
2.365468616420711 263.5633042486896 1.418036212983389
2.3706961713741266 262.8163283337195 1.40283561213806
2.3759237263275423 266.11227943394107 1.4034315208628578
2.381151281280958 269.73639103156387 1.4202857960054167
2.386378836234374 274.20171636949266 1.4483127781619698
2.3916063911877896 270.88915072520416 1.4492288730206584
2.3968339461412054 268.7298482182391 1.4575848035427967
2.402061501094621 265.72957401029447 1.4419346001075253
2.407289056048037 262.59169913685525 1.4264007603442135
2.4125166110014526 263.1546348855113 1.4218657383325322
2.4177441659548684 265.1510126151727 1.4215571368003026
2.422971720908284 268.0622994765389 1.4321097360983426
2.4281992758617 268.9265142434255 1.440430132731663
2.4334268308151157 266.6350177697016 1.4244540475772196
2.4386543857685314 265.11244231486666 1.4105418032879768
2.443881940721947 263.1906366764233 1.399487527013587
2.449109495675363 270.7537539022006 1.4120561951065198
2.4543370506287787 274.5419080975671 1.4203990810117133
2.4595646055821945 278.8447289510017 1.4040351428173867
2.4647921605356102 292.48063021523797 1.424028600727505
2.470019715489026 303.9751100897035 1.4167511035283156
2.4752472704424417 331.1503967306834 1.4575305951367066
2.4804748253958575 387.14887793994444 1.5387982572387406
2.4857023803492733 497.42558416692657 1.7021762251609724
2.490929935302689 713.5090583241539 2.0031145237442276
2.496157490256105 1112.1871334830246 2.4771564924463334
2.5013850452095205 1719.467427518617 3.0730408320325613
2.5066126001629363 2465.19647335544 3.6785356630211097
2.511840155116352 3232.832746425734 4.2228819489604685
2.517067710069768 3863.3899906307756 4.6136342070173555
2.5222952650231836 4253.054634932543 4.844095716084924
2.5275228199765993 4395.070428710746 4.919593373088347
2.532750374930015 4359.716731465086 4.879635488200933
2.537977929883431 4384.958309713369 4.899029156607396
2.5432054848368466 4490.888635683705 4.95897703450428
2.5484330397902624 4763.925426003112 5.103437587959164
2.553660594743678 5171.929725771172 5.30112822362777
2.558888149697094 5686.585168000563 5.5388102115871956
2.5641157046505096 6267.457347852174 5.814692361349112
2.5693432596039254 6670.389165085769 5.987541769877834
2.574570814557341 6732.026794903355 6.008337317277313
2.579798369510757 6387.32522870051 5.849029528035011
2.5850259244641727 5642.067954752848 5.503873371350979
2.5902534794175884 4580.108850475858 4.951780598534057
2.595481034371004 3470.573256595931 4.29569837455553
2.60070858932442 2482.3691645598356 3.633248588857035
2.6059361442778357 1694.1436451420886 2.9994198354715635
2.6111636992312515 1145.8097229006983 2.4759393766382027
2.6163912541846672 787.4268330988581 2.0544895087839383
2.621618809138083 567.2669042773053 1.7604228964873136
2.6268463640914987 448.8508535233279 1.573335819448707
2.6320739190449145 382.6926130797831 1.4670668727693867
2.6373014739983303 345.5149681636713 1.4050829227397619
2.642529028951746 327.3665421682935 1.3828040769669971
2.6477565839051618 311.44425204215895 1.3697528128718528
2.6529841388585775 302.6925853783158 1.366504266655469
2.6582116938119933 290.8593745918355 1.3412520564549095
2.663439248765409 289.8784474892274 1.3414176893148293
2.668666803718825 290.5763880839545 1.3498814966732915
2.6738943586722406 288.6595518157653 1.348618019446936
2.6791219136256563 289.385698879316 1.365447102910705
2.684349468579072 280.4787635202097 1.3462211981766157
2.689577023532488 279.905388139741 1.3564248716637792
2.6948045784859036 279.4813555619013 1.363031008584354
2.7000321334393194 279.89476885906464 1.3684276798393202
2.705259688392735 282.6211734295736 1.3820437517984825
2.710487243346151 285.10468722206707 1.392695666500274
2.7157147982995666 288.5832131615806 1.3999939725912738
2.7209423532529824 290.015491403886 1.406881239850614
2.726169908206398 288.90841095573666 1.4134373938725175
2.731397463159814 287.54110873623074 1.4191755207612895
2.7366250181132297 283.56013472733275 1.4207691317240236
2.7418525730666454 280.99289049422345 1.4214622165947435
2.747080128020061 278.21228436033186 1.4284057014798504
2.752307682973477 279.9246890395204 1.4427031546379363
2.7575352379268927 285.36267892579554 1.4676778353065565
2.7627627928803085 284.2004749212881 1.4675830853381369
2.767990347833724 281.03255341310376 1.4542009653384542
2.77321790278714 272.3701045985918 1.4273410670838744
2.7784454577405557 271.39374521161125 1.4299026032857458
2.7836730126939715 273.7933998315634 1.4334603583437395
2.7889005676473873 276.9854880533154 1.446246778809214
2.794128122600803 278.7017410038572 1.4509964170922216
2.7993556775542188 278.6259129593437 1.4401952324735425
2.8045832325076345 284.25198879529654 1.4574953867040645
2.8098107874610503 288.8275354228611 1.4742817496566725
2.815038342414466 288.9177115545843 1.477074466744643
2.820265897367882 286.284095236041 1.4781555786400866
2.8254934523212976 285.3225290726671 1.478356052681489
2.8307210072747133 277.53089892039634 1.452791200147008
2.835948562228129 272.263838560766 1.441217758659439
2.841176117181545 267.9056405018221 1.4383953318369456
2.8464036721349606 269.09314625719907 1.44385715376179
2.8516312270883764 272.96952417520674 1.4598672984455177
2.856858782041792 272.26736779289627 1.4455037709900918
2.862086336995208 276.5142002730404 1.4589620096116112
2.8673138919486236 275.6497054005685 1.463917983362764
2.8725414469020394 272.1046652727165 1.4512117946684262
2.877769001855455 273.46640458391397 1.4575698613766672
2.882996556808871 271.97111889125307 1.4556798576842729
2.8882241117622867 276.83056589057975 1.4682562688320284
2.8934516667157024 282.4650601229665 1.4798249707087014
2.898679221669118 289.09459453984414 1.5033371061833614
2.903906776622534 292.36680091651647 1.4955854674814753
2.9091343315759497 296.1203148775891 1.5050120633674322
2.9143618865293655 294.58429076259455 1.508056521566201
2.919589441482781 287.5015550311338 1.4942912621133475
2.924816996436197 282.3887880185734 1.4761444664876051
2.9300445513896127 281.27441218255757 1.4729348993188056
2.9352721063430285 281.6773936040483 1.4661221393401391
2.9404996612964442 280.9760788448228 1.46417167150941
2.94572721624986 284.7721514867029 1.474227185754612
2.9509547712032758 291.5322318373635 1.4985978187528746
2.9561823261566915 287.57414878826063 1.4805641426205094
2.9614098811101073 284.65755087534825 1.4443563314623515
2.966637436063523 283.1802726804809 1.431775741489284
2.971864991016939 282.18006334678233 1.4274167943459704
2.9770925459703546 285.7079018923563 1.4373677101766533
2.9823201009237703 286.849176394437 1.4412493195752119
2.987547655877186 286.1802575809226 1.4432581850309643
2.992775210830602 286.3851026497949 1.4304317493105576
2.9980027657840176 281.9198310964182 1.410897739457987
3.0032303207374333 280.70844180003854 1.3949345278563692
3.008457875690849 279.59374168104046 1.3795365542431086
3.013685430644265 284.9854997162969 1.3861645219884944
3.0189129855976806 288.4790569852772 1.3911600035576472
3.0241405405510964 288.3689314817113 1.390418522327933
3.029368095504512 289.7744786646223 1.386920555815385
3.034595650457928 290.3582212184912 1.3709313307320996
3.0398232054113437 294.68539286472344 1.3657970592161002
3.0450507603647594 294.5743686679707 1.3562026577004755
3.050278315318175 295.5545684151333 1.3572963604205692
3.055505870271591 296.2945523322423 1.3597473120740542
3.0607334252250067 300.993173121302 1.3632604380172775
3.0659609801784224 309.2968426148885 1.3775932511692175
3.071188535131838 322.1738159362583 1.413404185555111
3.076416090085254 328.6904616535767 1.4229845066099955
3.0816436450386697 328.99607104276186 1.4084526399825699
3.0868711999920855 330.31966406757687 1.3837909556650079
3.0920987549455012 338.9392895323491 1.3950491234461713
3.097326309898917 347.44364655458855 1.4006766546369702
3.1025538648523328 363.74656771075 1.4280218541997374
3.1077814198057485 376.8790625980591 1.4417223474108847
3.1130089747591643 389.5074593671462 1.4491603280331562
3.11823652971258 401.8553036000803 1.4648933526998849
3.123464084665996 419.9189490649858 1.491958352764019
3.1286916396194115 440.5468018223632 1.5238741107309353
3.1339191945728273 461.75125306194786 1.5515622140590888
3.139146749526243 490.511644699149 1.5941474481052027
3.144374304479659 517.5446097627289 1.6282671760003138
3.1496018594330746 543.795642510968 1.6646425652354602
3.1548294143864903 570.441814651969 1.7052968563925606
3.160056969339906 588.8275077362807 1.7281757076557642
3.165284524293322 611.1707376572925 1.754776371617328
3.1705120792467376 639.2348241637695 1.7892067020661346
3.1757396342001534 670.1375530977074 1.8294217950002847
3.180967189153569 698.2938925021929 1.867539724601983
3.186194744106985 720.6850486443172 1.896900271532187
3.1914222990604006 731.2859974423695 1.904362173687286
3.1966498540138164 728.5638233575978 1.8993194799140247
3.201877408967232 712.6323304176253 1.877649590017395
3.207104963920648 689.2436241358497 1.8457678644090703
3.2123325188740637 654.2005164245018 1.7984546150754717
3.2175600738274794 621.7491723166305 1.7532835715377437
3.222787628780895 580.1152437134556 1.6915170621663662
3.228015183734311 545.8631331500894 1.6415110994261874
3.2332427386877267 516.1663950023467 1.5954663552535
3.2384702936411425 491.1253560070429 1.5566248682403627
3.2436978485945582 469.4817776126299 1.5261999985393027
3.248925403547974 446.62816720946904 1.4925010311261346
3.2541529585013897 429.6582921026177 1.4656183512096475
3.2593805134548055 417.755187208448 1.4401137147352119
3.2646080684082213 416.82270432897263 1.4345418884979098
3.269835623361637 426.9341432145934 1.446508020709259
3.275063178315053 439.0960521612141 1.4628435868134668
3.2802907332684685 454.38695066093004 1.4803280307576616
3.2855182882218843 477.28229492146795 1.512710199346472
3.2907458431753 504.2685321712737 1.5597833109029642
3.295973398128716 529.5862327603618 1.5985706161022462
3.3012009530821316 549.5524349607083 1.6277443657967186
3.3064285080355473 550.3430306055735 1.6253840533324115
3.311656062988963 545.4782074359822 1.613494906437816
3.316883617942379 522.1998758852058 1.578204560511764
3.3221111728957946 493.28548673849485 1.5306618193645467
3.3273387278492104 465.666197728939 1.4940687824830758
3.332566282802626 433.92648537495523 1.4489986387268756
3.337793837756042 484.34542804150516 1.5384580303896973
3.3430213927094576 483.4877503748422 1.5572615687570313
3.3482489476628734 479.47631076706534 1.5589512273504265
3.353476502616289 714.053102378561 1.918145611134795
3.358704057569705 661.7844067448113 1.8657332019323576
3.3639316125231207 698.4741224346436 1.9393941790489253
3.3691591674765364 781.240623897335 2.0771153048609956
3.374386722429952 621.718353866249 1.8819682359714973
3.379614277383368 606.4299844098869 1.8802466082883418
3.3848418323367837 454.2115517008948 1.636418558159373
3.3900693872901995 317.5683202433893 1.3677383671262282
3.3952969422436152 286.24065889362373 1.2925117871228375
3.400524497197031 261.8133699345149 1.234171303472591
3.4057520521504467 249.05582441205405 1.205112587451437
3.4109796071038625 248.7227768978291 1.2137601249358403
3.4162071620572783 252.43169472055865 1.2317931220930545
3.421434717010694 249.50632487133072 1.2272541322696568
3.4266622719641098 253.25920870562047 1.2473790582092976
3.4318898269175255 259.11182324840985 1.2731670194351519
3.4371173818709413 259.933750803855 1.2771859822965466
3.442344936824357 260.6409315322219 1.2795265966529852
3.447572491777773 258.7769167694964 1.2684377249548606
3.4528000467311886 251.39968834111426 1.2402060147777607
3.4580276016846043 247.61829593329358 1.2250687596691958
3.46325515663802 246.76683969472623 1.2125217411794864
3.468482711591436 242.35838971037896 1.1889011182439404
3.4737102665448516 241.19728988776222 1.1885888165346297
3.4789378214982674 238.3146262742068 1.1766731227394727
3.484165376451683 242.396973447002 1.1911833394174287
3.489392931405099 248.65531101908306 1.219210933998989
3.4946204863585146 255.97642451141462 1.2345951359591325
3.4998480413119304 262.0564454216722 1.2473399427097258
3.505075596265346 264.8746333787515 1.242895213786068
3.510303151218762 268.02357425443375 1.2406498848371623
3.5155307061721777 273.2488374425842 1.2417876415925775
3.5207582611255934 274.54057951458697 1.2461341866287645
3.525985816079009 279.69431465724426 1.246117821155065
3.531213371032425 286.1019920725783 1.2539744901371357
3.5364409259858407 289.85018072691037 1.2416499187796595
3.5416684809392565 304.9464547341953 1.254277302282755
3.546896035892672 322.7634864673354 1.2737486078475966
3.552123590846088 357.8689988317726 1.328697665188534
3.5573511457995037 422.95962904170756 1.4296765736286157
3.5625787007529195 536.0631947999625 1.5853208264540297
3.5678062557063353 761.8689794980828 1.875627441868421
3.573033810659751 1273.4840348400296 2.416253335938383
3.5782613656131668 2343.712755834067 3.2774163375619185
3.5834889205665825 4453.960207732804 4.519484613593904
3.5887164755199983 7766.839094282966 5.967758317524856
3.593944030473414 11903.009066142382 7.3541025989195346
3.59917158542683 15418.923878045618 8.33027950427143
3.6043991403802456 17363.291475023045 8.809826640531687
3.6096266953336613 17142.328742711004 8.726208360217154
3.614854250287077 15117.364864942745 8.185156575302399
3.620081805240493 12024.691233571253 7.301351029853033
3.6253093601939086 8697.317473612073 6.2074095328161105
3.6305369151473244 5855.924794873809 5.090260131883347
3.63576447010074 3641.2351839961184 4.002167336674022
3.640992025054156 2288.4355325806755 3.1607622179575916
3.6462195800075716 1393.8436782367826 2.458582606420993
3.6514471349609874 911.9280118731805 1.988626790893703
3.656674689914403 660.2250400979786 1.7012275117445341
3.661902244867819 529.0573651474878 1.5316843526679613
3.6671297998212347 450.62964185864337 1.4181526692092137
3.6723573547746504 405.2090562377044 1.351468298676636
3.677584909728066 374.7545208677923 1.3069371666242082
3.682812464681482 354.3447555836901 1.2788807251074306
3.6880400196348977 339.1830072358204 1.2576227292685276
3.6932675745883135 328.5125858730517 1.2447007575437876
3.698495129541729 313.839135903961 1.2261114660546224
3.703722684495145 307.60421505889315 1.21739520640705
3.7089502394485607 297.1932807802615 1.1924439474854989
3.7141777944019765 294.61150825852445 1.1918638300852464
3.7194053493553922 292.2872993556364 1.1834102400044948
3.724632904308808 288.61959195741116 1.1768276822711659
3.7298604592622238 285.70965929181597 1.1697101318482033
3.7350880142156395 284.841742216148 1.171128461404625
3.7403155691690553 283.0265831661163 1.1705037507237637
3.745543124122471 287.88545461378345 1.1893275381927686
3.750770679075887 291.2541821270034 1.2020448103057568
3.7559982340293026 288.47671843548494 1.1861648746413933
3.7612257889827183 289.3571761515528 1.1864647668040895
3.766453343936134 288.3225518823484 1.1710283753511848
3.77168089888955 294.73542572864125 1.178511115304891
3.7769084538429656 297.49019842659374 1.1771118529713531
3.7821360087963813 298.1211868185065 1.1726433074592448
3.787363563749797 297.54737488797656 1.173277817035054
3.792591118703213 299.9046367278508 1.1725931804777563
3.7978186736566286 303.5399373001842 1.1694697165563834
3.8030462286100444 310.6425323757769 1.168518955473414
3.80827378356346 317.95741796943366 1.1690827331411278
3.813501338516876 326.17559028326014 1.1812811839802324
3.8187288934702917 330.826243783513 1.1920611319855563
3.8239564484237074 328.51389968582885 1.1869902771212462
3.829184003377123 332.5209037222083 1.1955127260772376
3.834411558330539 332.4369358438435 1.1962230904594644
3.8396391132839547 328.47781942067667 1.185304158178034
3.8448666682373704 329.2789113872026 1.1842343258518309
3.850094223190786 324.7101310614685 1.176575325841977
3.855321778144202 325.2622036817261 1.1825441239165917
3.8605493330976177 323.43082469114995 1.1805690463260066
3.8657768880510335 324.3616320706293 1.1816665055322586
3.8710044430044492 321.7136000378855 1.1765989969804158
3.876231997957865 320.41069214557575 1.1701536963564958
3.8814595529112808 317.80359722476766 1.1615640138442378
3.8866871078646965 319.1137415991627 1.1667982959062577
3.8919146628181123 320.3039556238507 1.1663817765064033
3.897142217771528 321.1497500466808 1.168353305457768
3.902369772724944 323.11635001194134 1.1675374493946296
3.9075973276783595 324.34080946789544 1.1617799907222044
3.9128248826317753 327.64588534252783 1.1643320305715597
3.918052437585191 330.456965918891 1.1664731971543023
3.923279992538607 336.4250145024383 1.1775261700253274
3.9285075474920226 343.5525413608324 1.183467569164879
3.9337351024454383 352.2468616278579 1.1985709130505184
3.938962657398854 358.894037550701 1.2066239792059223
3.94419021235227 367.2800879197902 1.2158176818668454
3.9494177673056856 378.3772877450811 1.2339300978984398
3.9546453222591014 391.2861237458234 1.2499895185951426
3.959872877212517 405.97058826909443 1.2685088636611728
3.965100432165933 424.04947625094945 1.296057018369928
3.9703279871193486 443.4111098376511 1.3227154761091235
3.9755555420727644 463.61977593703415 1.3443745796844597
3.98078309702618 491.71266631935094 1.3821785150409052
3.986010651979596 521.8205738027907 1.4208660729448903
3.9912382069330117 553.4060793610515 1.4655253676850515
3.9964657618864274 587.8447453279107 1.5114356129299051
4.001693316839844 617.8924002942027 1.5450401733233945
4.00692087179326 658.0248055505486 1.590112431544978
4.012148426746676 702.276962055604 1.644925910506123
4.017375981700092 751.6516763093174 1.721848393061456
4.0226035366535084 816.3367494729181 1.8024238122270628
4.027831091606925 892.2660445011071 1.8915223732810142
4.033058646560341 984.4457227993878 1.99228632021192
4.038286201513757 1101.4899039071497 2.1129880308745523
4.043513756467173 1225.3004264887386 2.2353108040577623
4.0487413114205895 1364.6595157260233 2.3584450623967337
4.053968866374006 1522.3369090236474 2.488866092204027
4.059196421327422 1702.8645778242796 2.638315853202358
4.064423976280838 1901.027204009744 2.789035585321102
4.069651531234254 2120.5797053302713 2.9368989691155467
4.0748790861876705 2354.1048983910855 3.097444778115596
4.080106641141087 2595.6722004218827 3.2536185157708717
4.085334196094503 2835.591486819169 3.406589578632311
4.090561751047919 3026.0049239009495 3.519194426259856
4.095789306001335 3179.621255312529 3.60818761251754
4.1010168609547515 3288.583967863351 3.678244363430392
4.106244415908168 3303.0725629946674 3.6950681826522622
4.111471970861584 3222.4319764174656 3.6496114985766215
4.116699525815 3032.799804069251 3.5303007780527618
4.121927080768416 2803.10439035653 3.3491861403033467
4.1271546357218325 2551.9241889472983 3.162846769024022
4.132382190675249 2304.4889977588814 3.0000182531468647
4.137609745628665 2048.025482349945 2.8213738121517236
4.142837300582081 1801.2873165035255 2.639549904529651
4.148064855535497 1573.254940080977 2.4621101142295707
4.1532924104889135 1369.4420269988977 2.2916571519109565
4.15851996544233 1195.3197474724752 2.1367610894898026
4.163747520395746 1054.9261406277915 2.0051053414550806
4.168975075349162 932.3782549154573 1.882461845547461
4.174202630302578 829.4096933477962 1.7734601010396496
4.1794301852559945 769.8903441836657 1.7123754010016827
4.184657740209411 700.3098512140307 1.6324723040959919
4.189885295162827 640.2960479220337 1.5593448207948792
4.195112850116243 723.5306086827286 1.654580724025147
4.200340405069659 688.5568799975215 1.6137151115197297
4.2055679600230755 654.7863495398632 1.5759877151181623
4.210795514976492 549.3818597836915 1.450613253718826
4.216023069929908 498.829848825458 1.3869380801060973
4.221250624883324 472.2435046041602 1.3573876365480873
4.22647817983674 363.3297456717084 1.1940998771886397
4.2317057347901565 344.37008022783175 1.1679032413153445
4.236933289743573 330.2579863567031 1.14590853578605
4.242160844696989 314.34474697299856 1.1211700877704593
4.247388399650405 300.72472525868415 1.1054315514581399
4.252615954603821 287.7089591689295 1.0916887823151862
4.257843509557238 284.1804398796257 1.0868891479372764
4.263071064510654 275.716127134381 1.076497575019474
4.26829861946407 268.01127141609004 1.0596037816426433
4.273526174417486 268.80477529669486 1.0704172955559434
4.278753729370902 264.51882900797585 1.0646677416499857
4.283981284324319 261.7584510994782 1.066676815241861
4.289208839277735 259.16864261442663 1.0670386001231906
4.294436394231151 250.48097181140238 1.0466603731804378
4.299663949184567 246.026429676242 1.0334532366322928
4.304891504137983 245.37875166489067 1.036220994053121
4.3101190590914 243.7333791783577 1.0335299601967758
4.315346614044816 247.1031261577647 1.0463219840160574
4.320574168998232 245.22589570250267 1.0411237394096953
4.325801723951648 244.75907267512147 1.0396282123829519
4.331029278905064 237.550260005895 1.0229269208305103
4.336256833858481 235.48552481381898 1.0229972518668038
4.341484388811897 234.30100417594718 1.0204981048814648
4.346711943765313 232.93989655392613 1.0101090050907569
4.351939498718729 235.33265149716925 1.015602312800508
4.357167053672145 230.93962971522362 1.0034144180414846
4.362394608625562 232.7688122899305 1.0147424711120363
4.367622163578978 234.08479080168243 1.0124437457224276
4.372849718532394 236.72527422182094 1.0142993084681144
4.37807727348581 240.5560699129518 1.0160599344329881
4.383304828439226 246.98606425641475 1.0294365327791113
4.388532383392643 247.92161196331335 1.0349448154527376
4.393759938346059 246.14178655232845 1.038205266002777
4.398987493299475 241.3918400979707 1.028196821411441
4.404215048252891 235.0685414934759 1.0204187547544434
4.409442603206307 236.6582502527219 1.0296735903986667
4.414670158159724 235.65267876882592 1.027599089277872
4.41989771311314 231.58594313452448 1.021006854310535
4.425125268066556 231.16956825335583 1.019801271982805
4.430352823019972 226.536938868253 1.0064122671894886
4.435580377973388 224.5635416218764 1.0057735745001455
4.440807932926805 224.09867826685579 1.0018563218470407
4.446035487880221 220.93058398741724 0.9992338770828331
4.451263042833637 214.15279930162225 0.9811394802686692
4.456490597787053 209.9189155843922 0.9626740647271822
4.4617181527404695 206.26284928812677 0.9551976724320983
4.466945707693886 211.21992202537615 0.9745918254441664
4.472173262647302 216.65383295854613 0.9884428690578568
4.477400817600718 224.76334483945027 1.0100760255402723
4.482628372554134 228.04490492546532 1.0178383862998397
4.4878559275075505 230.21374267201875 1.0229818645386686
4.493083482460967 228.48427411461856 1.0233327524637061
4.498311037414383 219.65899713562501 1.0032062192606577
4.503538592367799 218.53801514472758 1.0042360845661518
4.508766147321215 216.0962030657729 1.0044170330461335
4.5139937022746315 210.93807344423203 0.9919917879917901
4.519221257228048 208.03135829307962 0.9813013967491107
4.524448812181464 201.6075247604145 0.9600820151357835
4.52967636713488 201.02899414489693 0.9605166576451132
4.534903922088296 205.61023359926907 0.9749384900636486
4.5401314770417125 208.14929466317713 0.974672506547022
4.545359031995129 206.5648985744522 0.9688480320987617
4.550586586948545 210.68057908250316 0.9762337028393063
4.555814141901961 210.10842882161987 0.9659699249884508
4.561041696855377 211.36617721043658 0.9630231752252244
4.5662692518087935 216.82016562438992 0.9758264435760658
4.57149680676221 216.9486628055201 0.971457758783121
4.576724361715626 219.3173304144225 0.9816640176281012
4.581951916669042 219.66363848891118 0.9746607538950103
4.587179471622458 217.77772842846355 0.9647925369550209
4.5924070265758745 216.89764394694734 0.9714474545372366
4.597634581529291 215.94199514160536 0.9724626080466087
4.602862136482707 211.82416620386923 0.967193862342854
4.608089691436123 209.3882560552977 0.9655373603407916
4.613317246389539 210.21884039629313 0.9663774698931826
4.6185448013429555 211.7721708950688 0.9669835237026084
4.623772356296372 218.48518938366513 0.9897686106273783
4.628999911249788 220.4410992000354 0.9944280269128748
4.634227466203204 219.98775622328097 0.9951333040264151
4.63945502115662 218.50454440820178 0.998224009842856
4.6446825761100365 215.35576431831797 0.9851832874033202
4.649910131063453 213.75562659977643 0.9776438873637227
4.655137686016869 212.1357956695704 0.971847197506488
4.660365240970285 208.4879429565508 0.9648140134833719
4.665592795923701 206.47029970299408 0.9627648067749378
4.6708203508771176 206.57127875980294 0.9654837358774525
4.676047905830534 214.37200931369196 0.98900735299786
4.68127546078395 211.54185984775984 0.9793652391668346
4.686503015737366 210.1805147876616 0.9742426206610728
4.691730570690782 207.00491332564826 0.9649202923457453
4.696958125644199 202.61396671597606 0.9454369805946297
4.702185680597615 204.19193673260963 0.9425232314120817
4.707413235551031 208.80904568641355 0.953021533813317
4.712640790504447 212.19925747965615 0.9648888320511096
4.717868345457863 213.99465282830587 0.981354088414935
4.72309590041128 208.27224275477784 0.9689746518369621
4.728323455364696 207.39979681214083 0.966918929300336
4.733551010318112 207.91936480367988 0.960892836341283
4.738778565271528 210.28149651502878 0.9536007016124759
4.744006120224944 215.6282371890678 0.9611677818643211
4.749233675178361 213.6815853254593 0.9562423600918802
4.754461230131777 213.85810042963294 0.9601181650829556
4.759688785085193 213.34962340285955 0.9644314360939421
4.764916340038609 209.8148594329477 0.9579349006946152
4.770143894992025 207.11432499715568 0.945505398101297
4.775371449945442 207.27685607421955 0.9379908592964793
4.780599004898858 208.65281447773322 0.9367131843775555
4.785826559852274 212.83158615489876 0.946051991487957
4.79105411480569 210.4584968962377 0.940324062807976
4.796281669759106 209.56691709975314 0.9404700600578005
4.801509224712523 211.24541542739968 0.9503026088769131
4.806736779665939 212.60404519743514 0.9612942067655768
4.811964334619355 214.16864816261798 0.9633761005578365
4.817191889572771 210.71436491013455 0.9475896823901243
4.822419444526187 208.7268373431271 0.9419969457970372
4.827646999479604 204.2458195589672 0.9237812421013631
4.83287455443302 200.9445534337506 0.9183149810535486
4.838102109386436 203.90000303650646 0.9285615202042331
4.843329664339852 207.05393328101022 0.9381618719341189
4.848557219293268 212.126480459709 0.9521131970729412
4.853784774246685 214.51167313852585 0.9556739432395827
4.859012329200101 214.95127146790273 0.9509119203311067
4.864239884153517 215.1015561367834 0.9480557433656915
4.869467439106933 214.95916328177134 0.9432506547336984
4.8746949940603495 214.41927391505357 0.9505311269751556
4.879922549013766 216.35600020902484 0.9529739895283166
4.885150103967182 218.70581024878396 0.9536007429947255
4.890377658920598 221.9029044207107 0.9558897799789106
4.895605213874014 221.02469798433006 0.9450627725216417
4.9008327688274305 220.38453544113517 0.9468123073565922
4.906060323780847 216.32442237902822 0.9385540934021479
4.911287878734263 208.6552555240916 0.9152804564260896
4.916515433687679 206.5227234083664 0.9086023824770707
4.921742988641095 205.50419532167803 0.9047699785774769
4.9269705435945115 208.06698476797746 0.910590963666221
4.932198098547928 211.42752440306307 0.9225568740390581
4.937425653501344 210.16226992690306 0.9178752113184047
4.94265320845476 209.5935621608227 0.9173885856770817
4.947880763408176 209.67257466030838 0.9097358981178728
4.9531083183615925 208.1638756381268 0.8998832614008859
4.958335873315009 211.72492453363444 0.909186370281958
4.963563428268425 218.54398063190752 0.9238310829722841
4.968790983221841 224.32275675055078 0.9300401046588085
4.974018538175257 229.82544743180475 0.9368707799365671
4.9792460931286735 237.19536577991985 0.9458078598354713
4.98447364808209 246.61947295598588 0.9590457015562497
4.989701203035506 253.97861231372445 0.9646677074435641
4.994928757988922 263.3791055368761 0.9677700167485981
5.000156312942338 274.9035988243331 0.9690607443933748
5.0053838678957545 302.58383264396105 0.9927174835897491
5.010611422849171 360.4047959876326 1.067698231462394
5.015838977802587 466.4404453579594 1.199666484173397
5.021066532756003 630.3366439115593 1.3803946519742836
5.026294087709419 861.8562885532784 1.6109964206601253
5.0315216426628355 1113.0224517448164 1.8280740785506677
5.036749197616252 1343.912541808025 2.0099417762493075
5.041976752569668 1509.658090483861 2.12429037592209
5.047204307523084 1605.7131866893258 2.1873609252486754
5.0524318624765 1621.909955805383 2.1963364098959177
5.0576594174299165 1590.886177835998 2.176150853487632
5.062886972383333 1507.8907844318483 2.1183897642071567
5.068114527336749 1392.243637606034 2.0337690497114718
5.073342082290165 1276.4349436719826 1.9475178736198473
5.078569637243581 1162.2612086404254 1.8557672102758351
5.0837971921969975 1070.2302473279722 1.7790834945971508
5.089024747150414 987.769426773046 1.707216381878288
5.09425230210383 936.069739347146 1.6630446045567018
5.099479857057246 909.4053692280598 1.6421632791939798
5.104707412010662 889.9906569178873 1.6232072229878656
5.109934966964079 883.8776739149034 1.614839167802457
5.115162521917495 882.2340143096505 1.610570886887493
5.120390076870911 895.2136690671614 1.6227389178628229
5.125617631824327 911.7991139297675 1.6381199823084618
5.130845186777743 934.1856119584386 1.6585694649359064
5.13607274173116 958.0442265409155 1.6802311712645757
5.141300296684576 986.569402220565 1.7024709973473335
5.146527851637992 1010.8615842591329 1.7208139340689672
5.151755406591408 1023.5265654727228 1.730157410337215
5.156982961544824 1023.2759498218711 1.7293788474521679
5.162210516498241 1001.2446860534893 1.7097220436085074
5.167438071451657 957.7299145443149 1.671625865815113
5.172665626405073 890.6044910570228 1.6106864672255008
5.177893181358489 803.5328559447607 1.5285668031762112
5.183120736311905 703.6655207696176 1.4302170592187144
5.188348291265322 608.4830891383288 1.3323663823657876
5.193575846218738 521.7092471000659 1.2390434848751588
5.198803401172154 447.2540138184438 1.157582355764524
5.20403095612557 388.27849962335665 1.0886404472503128
5.209258511078986 339.2204897191596 1.0294904302804595
5.214486066032403 306.4537312082402 0.9910675108517621
5.219713620985819 284.3618333347717 0.9668656721416982
5.224941175939235 269.0936006084878 0.9468341548087443
5.230168730892651 254.98556740942556 0.9285127445457103
5.235396285846067 243.74015869930616 0.9103386664597729
5.240623840799484 234.70951039119728 0.8960240771924047
5.2458513957529 230.2870682839484 0.8944786203703159
5.251078950706316 227.5507067251672 0.8928016064593596
5.256306505659732 227.50860376548246 0.898054920873509
5.261534060613148 224.64219710448214 0.8945522575251592
5.266761615566565 223.78789616995536 0.8915090344041368
5.271989170519981 221.86820403463713 0.8837937312961512
5.277216725473397 223.3028252660381 0.8874616915365372
5.282444280426813 219.5029457013303 0.8859313181994953
5.2876718353802294 219.82868916443658 0.8919285536059098
5.292899390333646 215.8009143562729 0.8825036869130782
5.298126945287062 209.4462427111226 0.8633875317469233
5.303354500240478 208.1023492678284 0.8518730703737246
5.308582055193894 211.37730695514313 0.8582393440758302
5.3138096101473105 217.68977150137 0.8743558141430081
5.319037165100727 225.78426031119136 0.8955445219255564
5.324264720054143 226.55789455065735 0.902140071279756
5.329492275007559 221.67706362190927 0.897932013087042
5.334719829960975 217.5698204073327 0.8949296024518422
5.3399473849143915 212.68602813640769 0.8874666365973789
5.345174939867808 207.92090294978462 0.8752287100398077
5.350402494821224 209.9967376888737 0.871731023269543
5.35563004977464 208.97797525976773 0.8598869389495511
5.360857604728056 212.74679621660957 0.864179767086483
5.3660851596814725 213.36986378032168 0.865473255483243
5.371312714634889 212.76097582212233 0.8593110437526251
5.376540269588305 215.00487700501074 0.8610788189304551
5.381767824541721 218.51440958802883 0.8665620613990922
5.386995379495137 222.10942683380222 0.8755016637270497
5.3922229344485535 224.59280832590935 0.8774065294313454
5.39745048940197 224.67033188307315 0.8807311087326645
5.402678044355386 227.0807689615298 0.8796889179777374
5.407905599308802 228.6001977124222 0.879672218244297
5.413133154262218 230.32588287197595 0.8768247428999784
5.4183607092156345 232.14349547906997 0.8730477571029701
5.423588264169051 234.04909020950547 0.8752335538203468
5.428815819122467 234.1614035349849 0.8763594373758039
5.434043374075883 232.26439572186226 0.875609502057618
5.439270929029299 224.56472965944826 0.8613767549020922
5.4444984839827155 223.85031408851466 0.860638024294373
5.449726038936132 222.8937382549469 0.8621627899850774
5.454953593889548 227.6996757822423 0.8764817609711808
5.460181148842964 229.12848157521924 0.8842490663315671
5.46540870379638 229.02778106414686 0.8878772791470769
5.4706362587497965 227.452363427922 0.8899235364472184
5.475863813703213 223.04428248255192 0.8842453217365771
5.481091368656629 222.53919196924377 0.8801724357789626
5.486318923610045 220.141971558314 0.8714709735152787
5.491546478563461 219.93324216704917 0.8630082877962552
5.4967740335168775 217.24447638081605 0.8496390178890577
5.502001588470294 218.97232293753936 0.8549219435524897
5.50722914342371 217.50291956071192 0.8547949320709063
5.512456698377126 217.46853284700185 0.859298284774006
5.517684253330542 217.90962947165744 0.8651013150801459
5.522911808283959 218.04271359053627 0.8625781096006486
5.528139363237375 220.6612272927417 0.8664778054002669
5.533366918190791 221.0657984439941 0.8664435665581138
5.538594473144207 220.4001810632701 0.8713713877424625
5.543822028097623 222.40941419765832 0.8777623978220856
5.54904958305104 224.20877205947073 0.8820946117799693
5.554277138004456 223.31113959066388 0.8767793231765271
5.559504692957872 223.35670564956447 0.8731953500425624
5.564732247911288 217.8579288006271 0.8582216758042366
5.569959802864704 214.36396395195 0.8467723487610634
5.575187357818121 214.421775196165 0.8426772683296145
5.580414912771537 217.68213737176677 0.8423959328151671
5.585642467724953 222.02160735356125 0.8502332625617866
5.590870022678369 225.77125263718077 0.860908735029114
5.596097577631785 228.41424407564173 0.8659932795804419
5.601325132585202 228.81434035125397 0.8642631992093052
5.606552687538618 232.05297272450156 0.8673991167313349
5.611780242492034 231.87598401083144 0.8563177645603104
5.61700779744545 234.49299681007233 0.859015212308482
5.622235352398866 239.2336290866553 0.8636544070130378
5.627462907352283 246.87021400708872 0.8685746166516571
5.632690462305699 257.8377492015167 0.876603490130005
5.637918017259115 280.0060785073037 0.8983469225605634
5.643145572212531 329.159241586785 0.9578979800730805
5.648373127165947 416.1644375647361 1.0630708338962216
5.653600682119364 541.6146982323968 1.2044041804949759
5.65882823707278 699.4710367499091 1.3642591600171055
5.664055792026196 851.4328772799922 1.5026878001619517
5.669283346979612 981.367224948333 1.6116204390720263
5.674510901933028 1045.844593506908 1.6584704102307606
5.679738456886445 1059.4858457382325 1.6658825938840263
5.684966011839861 1031.5943006322789 1.6422097365579638
5.690193566793277 970.0271794239266 1.5917397342482582
5.695421121746693 905.9637095343446 1.5384241260291993
5.700648676700109 842.1296850934808 1.4822182510414788
5.705876231653526 792.4361395026893 1.4375681451842912
5.711103786606942 758.0133497558516 1.4060707125590517
5.716331341560358 741.7545230160871 1.3901428777742668
5.721558896513774 745.4366927614458 1.3931265330332105
5.7267864514671905 769.7212963960565 1.4150169920144182
5.732014006420607 814.8621821444626 1.455606978397065
5.737241561374023 865.6479083647392 1.496883998935001
5.742469116327439 921.3106038478174 1.5433077579576158
5.747696671280855 959.8055331574907 1.574670000872959
5.7529242262342715 963.7977096540676 1.5804239934149202
5.758151781187688 926.2383524267105 1.5484093346110948
5.763379336141104 849.7048985805377 1.4826751452369367
5.76860689109452 747.3693933851256 1.3873525106300326
5.773834446047936 638.9329793683352 1.284687432424201
5.7790620010013525 530.0870444123725 1.173308614705326
5.784289555954769 445.45129987902897 1.0846190318648259
5.789517110908185 379.19238887404555 1.0075339853646434
5.794744665861601 335.4954692333208 0.9582650912182085
5.799972220815017 303.111758478135 0.9180273824831716
5.8051997757684335 279.7869535129342 0.889105763272556
5.81042733072185 265.49103096557224 0.8714971735994193
5.815654885675266 259.126326672626 0.8680750376428579
5.820882440628682 256.3770250681603 0.8653330282161367
5.826109995582098 256.1796181589891 0.8650907625099787
5.8313375505355145 253.061005487975 0.8600406599271074
5.836565105488931 249.38700283077662 0.8540597131803866
5.841792660442347 247.1501592618434 0.8526679000722948
5.847020215395763 244.55960991058456 0.8469195596876407
5.852247770349179 245.71320468851235 0.8455317236652947
5.8574753253025955 247.77721632475857 0.8471885672951236
5.862702880256012 249.65208249289967 0.8533240580866341
5.867930435209428 248.8959139149224 0.8526329971914971
5.873157990162844 246.90699116258023 0.8454432057442007
5.87838554511626 247.70002868671065 0.8395106995929114
5.8836131000696765 251.55443771826313 0.8430259997630846
5.888840655023093 256.39614233407946 0.8518133467772936
5.894068209976509 259.93686950079865 0.861179199091459
5.899295764929925 260.91861043253346 0.8614459444331671
5.904523319883341 257.93041068377175 0.8522287381031087
5.9097508748367575 257.9839115436542 0.8490528504841354
5.914978429790174 258.158748367098 0.8455389052789419
5.92020598474359 260.25772519903103 0.8481265766928728
5.925433539697006 265.1900714532593 0.8547552505353204
5.930661094650422 269.6290204729197 0.8599464257311598
5.9358886496038386 270.93040364001655 0.859142329802157
5.941116204557255 275.4715877817948 0.8611113264144561
5.946343759510671 281.41832276439555 0.8699120957868645
5.951571314464087 288.1537962748085 0.8855041792149173
5.956798869417503 298.69677987565194 0.9040253828959057
5.96202642437092 308.85986946824846 0.922330980225153
5.967253979324336 318.7488944607065 0.9388708192983027
5.972481534277752 332.2445060213808 0.9566595469724849
5.977709089231168 345.97507799792356 0.9744936852724289
5.982936644184584 370.2164000899033 1.0076461676346724
5.988164199138001 405.62664349334045 1.0529591021951672
5.993391754091417 445.7637602043179 1.104195238154611
5.998619309044833 498.7931150292136 1.1698175241498188
6.003846863998249 567.1239322884016 1.2486201593042678
6.009074418951665 662.3765515155897 1.351059102815124
6.014301973905082 780.8347028320787 1.4688464943590158
6.019529528858498 944.8298768196062 1.6151813343009216
6.024757083811914 1129.0426035696007 1.7666475026760247
6.02998463876533 1324.3734996279713 1.910610827580952
6.035212193718746 1524.3270431542815 2.0526580655679094
6.040439748672163 1675.367742035785 2.156209352694794
6.045667303625579 1770.7807576056848 2.224037682967823
6.050894858578995 1780.5403545026218 2.2311167505358576
6.056122413532411 1727.5643474307446 2.19981963861255
6.061349968485827 1618.381518633281 2.130112813358356
6.066577523439244 1473.3567091039422 2.0352309620621107
6.07180507839266 1317.1434794194902 1.9255048304920683
6.077032633346076 1160.1853221205624 1.807322718962609
6.082260188299492 1006.0547922601193 1.6850044680363552
6.087487743252908 881.3837524703584 1.5785218050319225
6.092715298206325 766.3429324051616 1.4732742970148267
6.097942853159741 669.3072806865596 1.3771297142455716
6.103170408113157 598.7159135772068 1.3068973496392446
6.108397963066573 534.3803970114948 1.238337812322786
6.113625518019989 481.3595635684609 1.1791466988988768
6.118853072973406 443.5997760243201 1.1349371600873814
6.124080627926822 410.49164301191433 1.092600619289791
6.129308182880238 391.7020083789561 1.072329202960713
6.134535737833654 371.87133502953515 1.0496411449573608
6.1397632927870704 358.80065267770055 1.038349373028583
6.144990847740487 348.55471291586696 1.0294961176893391
6.150218402693903 335.6207712885779 1.01697240508871
6.155445957647319 325.68309124098107 1.0030176213089488
6.160673512600735 316.8654837887337 0.989918686656259
6.1659010675541515 309.56670457921535 0.9821295709466349
6.171128622507568 308.0559142905823 0.9789127886705101
6.176356177460984 304.2688861607081 0.9794824136190006
6.1815837324144 299.213176710116 0.9754745414662356
6.186811287367816 294.6436875628973 0.9695651487661162
6.1920388423212325 293.5904770463331 0.9711521595988823
6.197266397274649 292.4448249466093 0.9700867564251368
6.202493952228065 293.07191248386147 0.9706522291959845
6.207721507181481 288.0999904861204 0.9518682087804241
6.212949062134897 282.3048251897898 0.9340714471065433
6.2181766170883135 276.5578012739999 0.9182265050495919
6.22340417204173 274.75684172016986 0.9095120876884746
6.228631726995146 276.3021518463032 0.9092754975922334
6.233859281948562 276.572184911978 0.9080048831172258
6.239086836901978 278.33035795551336 0.9112078483474655
6.2443143918553945 276.4065507014537 0.9106327322704554
6.249541946808811 276.5911462631274 0.9119851865780012
6.254769501762227 275.5565110918314 0.9064073135853598
6.259997056715643 274.93339653486584 0.899181974940097
6.265224611669059 274.71866896940605 0.8990528876132956
6.2704521666224755 270.11041752407283 0.8934880331373267
6.275679721575892 265.0994813748788 0.8800802569441516
6.280907276529308 262.78855254214903 0.875429201890943
6.286134831482724 265.4479748317333 0.8817923928526691
6.29136238643614 271.2357387612868 0.8884597084031446
6.2965899413895565 274.5341797344305 0.8951128110468779
6.301817496342973 275.5030333046666 0.8953339144469081
6.307045051296389 274.0681397381688 0.8914432146146246
6.312272606249805 275.1966078627629 0.8940709149534796
6.317500161203221 273.12784596379873 0.8885212047923252
6.3227277161566375 272.8211901994808 0.8864647437058688
6.327955271110054 271.346829521404 0.880620230768048
6.33318282606347 271.3904120536137 0.8782729800080624
6.338410381016886 266.62038901681126 0.8706250466219435
6.343637935970302 267.79009065732805 0.8686684282109297
6.3488654909237185 269.863179824042 0.8689760948021812
6.354093045877135 273.78027440270483 0.8763075274130695
6.359320600830551 278.142199128081 0.8813612491574206
6.364548155783967 283.00274703080373 0.8888209126327155
6.369775710737383 285.28989238953534 0.8892397443657086
6.3750032656908 284.7331950772358 0.8879861696239889
6.380230820644216 286.7511967652133 0.8904506116166186
6.385458375597632 285.86552341574725 0.8869329104058771
6.390685930551048 285.2719141372214 0.8851223363882258
6.395913485504464 284.5631908533522 0.8850359853877205
6.401141040457881 280.8734192223861 0.8809398240954864
6.406368595411297 276.59563580797374 0.873801375837795
6.411596150364713 278.3364510194205 0.8740671528679804
6.416823705318129 282.08062401092945 0.8783101777090307
6.422051260271545 283.82729880539466 0.8774299243234219
6.427278815224962 285.1993792144379 0.8796850158366817
6.432506370178378 284.8243495820412 0.8785464924808213
6.437733925131794 285.2015127600516 0.8781820430631095
6.44296148008521 288.8254554513292 0.8820289246619797
6.448189035038626 288.8235285354782 0.8801116183361329
6.453416589992043 290.61999344267184 0.8836390151500044
6.458644144945459 289.99118933804624 0.8826168934111946
6.463871699898875 295.0194613030523 0.885741140989161
6.469099254852291 298.99459298416605 0.8895276504931088
6.474326809805707 300.6370084872536 0.8865729339697321
6.479554364759124 308.6869435035821 0.8947461101749067
6.48478191971254 310.9966701657639 0.894277183371599
6.490009474665956 317.6753331047632 0.9008828961749141
6.495237029619372 326.2586158070154 0.9103793120451997
6.500464584572788 337.68796663034885 0.9225557420353024
6.505692139526205 356.05701582035346 0.9447553184325614
6.510919694479621 380.844444516098 0.9747731411812797
6.516147249433037 411.2381783062779 1.0097256445474714
6.521374804386453 454.9786631160808 1.0601494358194317
6.526602359339869 509.9211832184077 1.119631067476663
6.531829914293286 574.6553540109381 1.1852823888314985
6.537057469246702 652.6188407919357 1.2608431558941768
6.542285024200118 723.0224372442797 1.3246316710904689
6.547512579153534 783.7001314770482 1.3777462322246696
6.55274013410695 816.1760002938441 1.4051907595235855
6.557967689060367 817.5942062017483 1.406369254208695
6.563195244013783 793.3968538182905 1.3852250715252148
6.568422798967199 748.8880820313296 1.344891872323484
6.573650353920615 692.6569662867581 1.29109784061182
6.5788779088740315 635.1819064196493 1.234423529034887
6.584105463827448 579.0293808194662 1.1786229604207135
6.589333018780864 525.3515702833128 1.1252777860696028
6.59456057373428 479.96524071017893 1.0764491448489022
6.599788128687696 441.72883765977673 1.0324368528692185
6.6050156836411125 413.79788391782495 1.0000609838982184
6.610243238594529 390.9630285748858 0.974025970690393
6.615470793547945 372.0431464820466 0.9532632524802167
6.620698348501361 359.25565740306644 0.9408026809652791
6.625925903454777 348.1685047820685 0.9282262036586424
6.6311534584081935 346.46865507718627 0.9295458416012105
6.63638101336161 336.9287850726163 0.9175291216547875
6.641608568315026 339.98257410848595 0.9205895635399244
6.646836123268442 337.3415018123807 0.9179095828649303
6.652063678221858 328.5533862824395 0.9047112283698466
6.6572912331752745 323.36491911291915 0.897281595965892
6.662518788128691 314.8373008417823 0.8864396908627604
6.667746343082107 308.3485474362015 0.8776009466724937
6.672973898035523 305.10528131515423 0.8745252468069339
6.678201452988939 301.0465782929073 0.8687060639244182
6.6834290079423555 297.98684670038574 0.8630973093698346
6.688656562895772 301.04791682602126 0.8687280252650627
6.693884117849188 301.2237338492212 0.8682177043312841
6.699111672802604 302.909281680813 0.8698856015414016
6.70433922775602 301.99939331679303 0.8697912230778427
6.7095667827094365 300.5537257485749 0.8658078537907438
6.714794337662853 299.2985004554911 0.8647526867907286
6.720021892616269 301.86937856765906 0.8675339153819552
6.725249447569685 301.8971691870643 0.8663651128467279
6.730477002523101 306.1566048346078 0.8697587968062036
6.7357045574765175 305.2271141375607 0.865688689437761
6.740932112429934 306.56359928365987 0.8662315796357376
6.74615966738335 305.59817766566283 0.8654750831543319
6.751387222336766 305.61167658534197 0.8655812676129451
6.756614777290182 308.7489166656441 0.867946834724686
6.7618423322435985 312.5276195528038 0.873733325438446
6.767069887197015 315.92781689975243 0.876675279560359
6.772297442150431 315.3825607374619 0.8755728581878968
6.777524997103847 315.7113060048344 0.8760546188383578
6.782752552057263 312.3069875869499 0.8700460542436166
6.7879801070106796 314.6219441448761 0.8726767045526426
6.793207661964096 317.11629253304176 0.8745563393744785
6.798435216917512 322.245396558906 0.8794461668314928
6.803662771870928 328.862143666834 0.8859356980208127
6.808890326824344 333.2927940305988 0.8902582359918071
6.814117881777761 335.06749902994295 0.8899306452156635
6.819345436731177 334.6920754130819 0.887056188872752
6.824572991684593 334.06156390685896 0.8884233194701321
6.829800546638009 337.5598676791153 0.8910998141809268
6.835028101591425 338.3489554609929 0.8910724597492361
6.840255656544842 345.2900956029518 0.8976061284648033
6.845483211498258 350.8597704636417 0.9044983901084193
6.850710766451674 354.4931344636551 0.9100158946567881
6.85593832140509 360.4784070910988 0.9179197551997709
6.861165876358506 364.5965518053224 0.9230572964592908
6.866393431311923 368.6353713920724 0.9267321480522797
6.871620986265339 370.8773579604172 0.9266920228363416
6.876848541218755 375.4135877694126 0.9316487856807959
6.882076096172171 378.7913083906152 0.933852654172635
6.887303651125587 385.7831575510543 0.9409062954208576
6.892531206079004 388.5580438353731 0.9424652416934103
6.89775876103242 391.8320931468906 0.9438641893246633
6.902986315985836 398.0195465445315 0.9522786895131603
6.908213870939252 401.9532691633439 0.9564061272264576
6.913441425892668 407.96492574665626 0.9624824096936216
6.918668980846085 410.5350504960345 0.965064792541398
6.923896535799501 409.7808938036303 0.9615363619979089
6.929124090752917 411.9471713295909 0.962672163951375
6.934351645706333 412.47243957609936 0.962222875874832
6.939579200659749 414.60210749250854 0.9648620541416764
6.944806755613166 415.2681747727165 0.9666715977477133
6.950034310566582 412.90357018055664 0.9629131266892917
6.955261865519998 416.19828849292304 0.9661267948232402
6.960489420473414 421.71320089270927 0.9710767453418115
6.96571697542683 425.32524904614195 0.973970807868545
6.970944530380247 429.2269337700076 0.9767137445161775
6.976172085333663 439.7182615766094 0.987423137024103
6.981399640287079 449.78791665408 0.9978951095937405
6.986627195240495 464.9806945420101 1.0130642266176288
6.9918547501939114 487.97104944791744 1.0372253168313545
6.997082305147328 518.3185975074609 1.0676621400303992
7.002309860100744 562.0892555659275 1.1124560915537731
7.00753741505416 622.1757189428622 1.168142463700243
7.012764970007576 696.0013803034602 1.234904960470658
7.0179925249609925 783.8750540988125 1.3087919820677796
7.023220079914409 870.4114859820714 1.3783044228358075
7.028447634867825 942.4965267505803 1.4319720644628045
7.033675189821241 992.0300745910405 1.4668514271790387
7.038902744774657 1020.1775526036115 1.485937689141872
7.0441302997280735 1022.0059006832506 1.4867116307524209
7.04935785468149 1012.003949091299 1.47993058594967
7.054585409634906 987.5988265719909 1.4599822475109063
7.059812964588322 951.7000723768152 1.4323384540292856
7.065040519541738 910.1002783663727 1.4004874456759546
7.0702680744951545 862.9557134576983 1.363964238999606
7.075495629448571 806.1655196100489 1.3170177390448743
7.080723184401987 748.6357456935154 1.2683105141239464
7.085950739355403 694.5432582968556 1.2214706361342502
7.091178294308819 647.7251150722562 1.1801784124624248
7.0964058492622355 604.0014366039336 1.139286601644032
7.101633404215652 563.6384422620322 1.1017135727435037
7.106860959169068 532.7957044404437 1.0712590942833418
7.112088514122484 503.0950093274684 1.0419469942361896
7.1173160690759 478.09404717973473 1.0162604288129764
7.1225436240293165 459.6028271806535 0.9971216309704868
7.127771178982733 441.4614439147927 0.9770676992894077
7.132998733936149 430.14276043499564 0.9649048494848124
7.138226288889565 422.22550007614507 0.9556044432192695
7.143453843842981 419.4484570489667 0.954843027206225
7.1486813987963975 416.7022539894375 0.9523059983179936
7.153908953749814 417.38580922964405 0.9538470575533784
7.15913650870323 420.67497460354696 0.9541335060785413
7.164364063656646 429.8157601938982 0.9639136561509505
7.169591618610062 443.52342293240434 0.9774878978489213
7.1748191735634785 470.86355298927947 1.006061964640769
7.180046728516895 517.1772601289995 1.0529662302698655
7.185274283470311 591.9731069536865 1.1246840278134007
7.190501838423727 715.9839449231049 1.234768150895792
7.195729393377143 910.5976947465704 1.3894909102047044
7.2009569483305595 1228.971498161711 1.6108141348938814
7.206184503283976 1712.494698005056 1.8991898767035116
7.211412058237392 2407.73168966633 2.2497002068878915
7.216639613190808 3191.1876286158845 2.589501411183725
7.221867168144224 3916.8377515281063 2.863547302227332
7.227094723097641 4358.182448917065 3.017950439546225
7.232322278051057 4409.745330830947 3.0328602865969683
7.237549833004473 4110.091329250705 2.927072852993769
7.242777387957889 3512.1185230590263 2.7040081468437527
7.248004942911305 2828.1504924030614 2.4238316101673223
7.253232497864722 2166.9804450822558 2.121279488448284
7.258460052818138 1617.9676500090773 1.8344763972984777
7.263687607771554 1187.8188559359735 1.5726495497717725
7.26891516272497 878.7845786311187 1.352593737978515
7.274142717678386 686.9401563390716 1.195430833236652
7.279370272631803 575.8437508163338 1.0954231133999748
7.284597827585219 506.5604211885042 1.0288748911609444
7.289825382538635 467.26812495826346 0.9920077057455846
7.295052937492051 441.6542768184192 0.9657585583291155
7.300280492445467 423.79513841023373 0.9483408611456451
7.305508047398884 413.1352809711242 0.9360172807644739
7.3107356023523 407.26359257652933 0.9287608654357611
7.315963157305716 399.39507611437784 0.919151406277982
7.321190712259132 395.06412731220485 0.9142156081226388
7.326418267212548 391.55258205221276 0.9111755844125226
7.331645822165965 390.1593156742134 0.9100260593990753
7.336873377119381 386.2918857215411 0.907496661954916
7.342100932072797 383.417314144882 0.9022342353830825
7.347328487026213 384.0029794671547 0.9009072632642511
7.352556041979629 382.3585625482668 0.8975602848563637
7.357783596933046 384.4417607200105 0.8977837243289873
7.363011151886462 382.1016182718113 0.8930445374368725
7.368238706839878 385.2065310248823 0.8962160112415283
7.373466261793294 391.70978118418265 0.9041374220861175
7.37869381674671 390.6024878172432 0.9054243652193171
7.383921371700127 394.5884016574209 0.9107961992073235
7.389148926653543 393.74213863894795 0.9099494187769812
7.394376481606959 395.2787951431406 0.9106697326703224
7.399604036560375 389.1444416793055 0.9033751506422241
7.4048315915137914 388.7141678000349 0.9024218937070143
7.410059146467208 388.08459366256307 0.9030884253946758
7.415286701420624 386.4317360747862 0.9011345732804472
7.42051425637404 390.9512997431808 0.9066544838605716
7.425741811327456 392.17278059680484 0.9079824424443597
7.4309693662808725 397.7506973146684 0.9128781404384044
7.436196921234289 402.5939480536782 0.9166905390684302
7.441424476187705 405.32736121944146 0.9186190555076672
7.446652031141121 412.25659202815143 0.9251699813146773
7.451879586094537 419.98525963406036 0.9338072932900939
7.4571071410479535 425.5756281797931 0.9384102673255218
7.46233469600137 434.36951916768584 0.9464296518863662
7.467562250954786 445.79081889301983 0.9569922234292841
7.472789805908202 455.2213866608001 0.9649183845726002
7.478017360861618 468.65480973148925 0.9794962884640965
7.4832449158150345 480.47904912856336 0.9911681461288384
7.488472470768451 493.13073244622734 1.0036950469239974
7.493700025721867 508.3605705989041 1.018257797702394
7.498927580675283 523.0394910032476 1.0314112859162996
7.504155135628699 531.7004762264771 1.0385416776004617
7.5093826905821155 537.0752643404594 1.0428927239197119
7.514610245535532 535.9111735580792 1.0413731548253111
7.519837800488948 530.2672306591418 1.0353752264006764
7.525065355442364 523.2414147438056 1.0285035718651068
7.53029291039578 516.312462588892 1.021636831976473
7.5355204653491965 514.760876473791 1.0198015603663038
7.540748020302613 513.4992070624547 1.0188856160099373
7.545975575256029 515.8475301000996 1.0196901668496319
7.551203130209445 528.4049729744601 1.0306761524466261
7.556430685162861 551.8947936011232 1.0515595742544748
7.5616582401162775 576.0555329726739 1.0742657485895273
7.566885795069694 597.7375586929313 1.0951826860699065
7.57211335002311 615.9316442828065 1.112443146909138
7.577340904976526 619.4554074277015 1.1137243555236662
7.582568459929942 617.6422938679112 1.1107253551242053
7.5877960148833585 612.2837609844156 1.1052719588742788
7.593023569836775 602.0738311182361 1.0961337617388107
7.598251124790191 589.370449407865 1.0833517137270632
7.603478679743607 577.4192581922925 1.0716504583315645
7.608706234697023 563.1063433659466 1.0583499882040293
7.6139337896504395 552.9758065701247 1.0487212814389566
7.619161344603856 543.2263857581108 1.039899217897184
7.624388899557272 538.2990870772016 1.0339484704131645
7.629616454510688 536.6054849938497 1.0314990153861263
7.634844009464104 531.2264943521755 1.025769383773142
7.6400715644175206 531.2903874438082 1.0260381889624077
7.645299119370937 531.2376729182396 1.0269171223209335
7.650526674324353 540.0924248174649 1.0345594024872506
7.655754229277769 541.6948676587751 1.036040064240183
7.660981784231185 538.8522384883886 1.0320574106326421
7.666209339184602 542.5607663026548 1.035464312676083
7.671436894138018 548.1997281563445 1.0410443076063305
7.676664449091434 554.902621779797 1.0473762669002702
7.68189200404485 559.0911124326518 1.0502663989283527
7.687119558998266 564.5767311532543 1.0545850013230016
7.692347113951683 568.7603240047089 1.057416530577654
7.697574668905099 575.2827809456594 1.06259662024298
7.702802223858515 588.5895158976706 1.0740721107518663
7.708029778811931 600.4795316348918 1.0850524374037578
7.713257333765347 614.577933012592 1.0971300383088423
7.718484888718764 622.742865456152 1.103203357152643
7.72371244367218 631.9022271950316 1.1109419775985996
7.728939998625596 641.8384181856838 1.1173324208003586
7.734167553579012 655.5561303141801 1.1291441451389834
7.739395108532428 671.3379890875949 1.1426878009449386
7.744622663485845 681.8470541927112 1.1520112872970392
7.749850218439261 694.0293178345165 1.1614572119305844
7.755077773392677 703.0622534851004 1.1676651592975988
7.760305328346093 710.5205220060751 1.1735736811832025
7.765532883299509 715.2772696233008 1.177857585291771
7.770760438252926 713.5226781886698 1.1762977872259732
7.775987993206342 711.4266830693333 1.1729788469534
7.781215548159758 706.9311290002576 1.1678417985814584
7.786443103113174 699.5885773806964 1.161502660957126
7.79167065806659 693.6819239422775 1.15759003779642
7.796898213020007 684.9520864357193 1.1507356083223976
7.802125767973423 681.1706478771871 1.146750929220211
7.807353322926839 675.9370404843353 1.1417138417322443
7.812580877880255 668.1323296321377 1.134433795392057
7.817808432833671 658.0082476267717 1.1257713202692203
7.823035987787088 652.5231659006287 1.1217051999312921
7.828263542740504 646.8829687015701 1.1167632590617271
7.83349109769392 644.9614571084126 1.1136933740332902
7.838718652647336 645.828354340457 1.1126405345240247
7.8439462076007525 643.0340305038693 1.1102572977315275
7.849173762554169 646.9675707638052 1.1133685310120156
7.854401317507585 653.2371486058125 1.118723563010873
7.859628872461001 660.3719098796341 1.123945193734769
7.864856427414417 673.1735648131342 1.1341526980619074
7.8700839823678335 681.61758662002 1.1407203281918026
7.87531153732125 690.3798447524949 1.14787703981752
7.880539092274666 695.1492160428901 1.150650609018114
7.885766647228082 694.6181722724765 1.148907555669789
7.890994202181498 690.763946955597 1.1449031038060409
7.8962217571349145 684.5941850580684 1.1403919239137403
7.901449312088331 676.8462296211846 1.1348612510323774
7.906676867041747 665.8779785468311 1.1260397169109664
7.911904421995163 647.111263268056 1.108950685830042
7.917131976948579 634.1728965605106 1.096965727338667
7.9223595319019955 627.0784062560226 1.0908208513486035
7.927587086855412 616.5466673383271 1.081185161789292
7.932814641808828 607.5398147489103 1.0720126843454927
7.938042196762244 600.1801672738006 1.0653545709948835
7.94326975171566 591.5089202428917 1.0576927666315896
7.9484973066690765 582.32099352788 1.0491333671365504
7.953724861622493 574.3947469281238 1.0409902570752578
7.958952416575909 573.1895337416709 1.0381719761347752
7.964179971529325 579.3567234763742 1.0435556401255794
7.969407526482741 586.1432336658099 1.0486373980824073
7.9746350814361575 592.9968068813065 1.054538414849388
7.979862636389574 605.0954019465721 1.066480651334791
7.98509019134299 624.2348426637899 1.0833139154936207
7.990317746296406 652.244754093657 1.1077512267333656
7.995545301249822 679.2297037134235 1.130551217189715
8.000772856203238 701.0881109868956 1.1479194135395632
8.006000411156654 712.1888297834538 1.1561495846112333
8.01122796611007 718.1180058783849 1.1600997396157917
8.016455521063486 716.8580838015682 1.1564262601019557
8.021683076016902 709.6316864700681 1.1494221141611527
8.026910630970319 703.2745242054283 1.1428233871337947
8.032138185923735 695.1148599199829 1.136749785822841
8.037365740877151 688.7419834566557 1.1323501060850354
8.042593295830567 687.6178223708146 1.1307928514010692
8.047820850783983 683.2179491315287 1.1278284553238604
8.0530484057374 679.6416322010161 1.1236077644503775
8.058275960690816 679.3010508336894 1.1230237427851615
8.063503515644232 676.5011889461761 1.1199427058597051
8.068731070597648 685.5059350243529 1.1272593132635798
8.073958625551064 692.4435739488107 1.1324940957567113
8.07918618050448 694.7555001876682 1.1334945894648307
8.084413735457897 696.8934533141788 1.1332704568502305
8.089641290411313 699.8271929087897 1.1358791452233101
8.09486884536473 704.8886413077281 1.13987776486373
8.100096400318145 714.3147792970673 1.1485519840210365
8.105323955271562 719.7448140188145 1.1522219008774093
8.110551510224978 725.5972114856563 1.1562833201897098
8.115779065178394 732.9941681354402 1.161602509585318
8.12100662013181 743.3360000375583 1.1690390543578353
8.126234175085226 759.9841216138523 1.1820224829678492
8.131461730038643 776.6957411364425 1.1939805144740119
8.136689284992059 799.7405693317168 1.2112997150762184
8.141916839945475 828.1574359106323 1.2325486119355946
8.147144394898891 865.6829618966808 1.2599382566582809
8.152371949852308 906.0283383135677 1.286384557347107
8.157599504805724 942.7430673255651 1.3105530402417327
8.16282705975914 976.9011643888228 1.3339441427958587
8.168054614712556 1002.3920636134054 1.3518325079484765
8.173282169665972 1019.931277847286 1.3631477884678325
8.178509724619389 1024.547687265942 1.3654525498849475
8.183737279572805 1024.8364040711615 1.3662619474152593
8.188964834526221 1015.982947050941 1.3588131507231627
8.194192389479637 1000.4678927896671 1.3476061040830607
8.199419944433053 981.9254503393743 1.332433799211695
8.20464749938647 961.6735925489368 1.3181117167673706
8.209875054339886 939.9223426274576 1.3037596211467266
8.215102609293302 919.3036646583931 1.2907709680726924
8.220330164246718 900.007990146884 1.2769475023659558
8.225557719200134 885.1315744968922 1.2657492394100074
8.23078527415355 870.483051015836 1.2544960559265765
8.236012829106967 860.7325300704289 1.2471754818091099
8.241240384060383 847.3098805801028 1.2368772746186676
8.2464679390138 835.1332102790578 1.2274440033861747
8.251695493967215 820.4988431166663 1.2160763721543857
8.256923048920632 804.2169628700049 1.2027389792040573
8.262150603874048 788.6403495802617 1.1898486009326532
8.267378158827464 777.8340353856245 1.1824668666704998
8.27260571378088 763.325022206156 1.1718903717531464
8.277833268734296 749.5646243708462 1.16176158230136
8.283060823687713 731.7725328944138 1.1475735451439595
8.288288378641129 710.4408384630647 1.1292798622716533
8.293515933594545 696.9718166932154 1.1179816645635097
8.298743488547961 683.7209264313398 1.1067018786536533
8.303971043501377 678.7095681254004 1.1027615802554411
8.309198598454794 672.6222825496654 1.0967394681043163
8.31442615340821 663.3748224620001 1.0886595142403361
8.319653708361626 655.262106498833 1.0818913103967245
8.324881263315042 647.155277032858 1.0751816713289637
8.330108818268458 645.8671669544856 1.0741491819652311
8.335336373221875 642.8081490302675 1.0703998685315208
8.34056392817529 639.920241009344 1.0670781121803954
8.345791483128707 637.765529161212 1.064755984335357
8.351019038082123 631.541919845128 1.059575727549501
8.35624659303554 626.9484201203711 1.0562207933366272
8.361474147988956 620.9574271580855 1.0513034526249345
8.366701702942372 612.3730219852298 1.0435973097335625
8.371929257895788 609.0347933958727 1.0400452935712805
8.377156812849204 606.6754515977975 1.0379496188693782
8.38238436780262 603.9578532653375 1.0359510209472638
8.387611922756037 600.1070082803885 1.0322641885235235
8.392839477709453 593.5849400688617 1.0253120028055667
8.398067032662869 591.092206250488 1.0226657152788712
8.403294587616285 588.6941785313343 1.021036945213918
8.408522142569701 590.7137777262606 1.023658589305449
8.413749697523118 587.753924243829 1.02049208335713
8.418977252476534 584.6299511447086 1.017220223809139
8.42420480742995 582.0268263615992 1.0143125602770406
8.429432362383366 579.9771527655824 1.012600430816908
8.434659917336782 582.5299231111997 1.014724855216139
8.439887472290199 582.3567340398924 1.013025374432797
8.445115027243615 580.6709260966362 1.0108105342845788
8.450342582197031 578.5394864411439 1.0089724449191484
8.455570137150447 577.48689246085 1.0093923988655085
8.460797692103863 579.9259288636565 1.0118481091374993
8.46602524705728 576.3124167207731 1.0079883270436867
8.471252802010696 575.030697489282 1.0057960613933017
8.476480356964112 576.4441839600087 1.0060298147296902
8.481707911917528 578.7886215301642 1.008318737006628
8.486935466870944 580.188489540526 1.009788084734528
8.49216302182436 583.9758244717191 1.013511005435218
8.497390576777777 587.1642069176305 1.0150105895940411
8.502618131731193 590.7720263364108 1.0168813730975037
8.50784568668461 590.4663392037418 1.0168484739116326
8.513073241638025 591.3725239795175 1.0168840711611402
8.518300796591442 587.8950746068714 1.0132875863279323
8.523528351544858 587.2562301559313 1.012451479064187
8.528755906498274 593.3902942350228 1.0162317654932609
8.53398346145169 598.7981808618566 1.0206534416706865
8.539211016405106 599.7537609661543 1.0211603084755978
8.544438571358523 605.697806266909 1.026484935028405
8.549666126311939 604.1474787104592 1.024823272621842
8.554893681265355 600.8897607658992 1.0214931593245933
8.560121236218771 600.525634390339 1.0205726295556843
8.565348791172188 599.2437488279612 1.0181286581294788
8.570576346125604 602.2396196996813 1.0199282385944164
8.57580390107902 605.658586299396 1.0212090139251089
8.581031456032436 610.3816880480286 1.0253687511031364
8.586259010985852 609.094168217035 1.0244420470015547
8.591486565939269 612.2982380017726 1.0287197357854907
8.596714120892685 615.4367974331402 1.0309456180160645
8.601941675846101 617.5736438454719 1.0319399821061712
8.607169230799517 622.95373585967 1.0351371999461376
8.612396785752933 628.1373334777196 1.038940328548308
8.61762434070635 635.1609873660093 1.0450011707511524
8.622851895659766 642.0087715205661 1.0509047995403893
8.628079450613182 650.7336193834194 1.0571340874484199
8.633307005566598 659.1588242427472 1.062978790349825
8.638534560520014 673.2817467786153 1.0737629743648094
8.64376211547343 689.5130080527011 1.0871009236131848
8.648989670426847 712.1278938976371 1.1043433285646787
8.654217225380263 734.9324668840821 1.1216157910175897
8.65944478033368 759.900531999347 1.1401795212815686
8.664672335287095 786.9605465223366 1.1590578838731387
8.669899890240512 813.0001805592987 1.1775107096596673
8.675127445193928 843.0383680996731 1.1987740006298842
8.680355000147344 874.345013029448 1.2203965707929083
8.68558255510076 895.3783883615903 1.2339254476822352
8.690810110054176 912.3163214967708 1.2448861660847492
8.696037665007593 913.0905768474729 1.245017271178948
8.701265219961009 909.2798891813279 1.2425130973700678
8.706492774914425 897.7524949906623 1.2342555146785354
8.711720329867841 874.427960973933 1.2172295505486381
8.716947884821257 853.8450334791537 1.2014209418279724
8.722175439774674 834.6536164325406 1.1875238134127142
8.72740299472809 813.2908227316498 1.1713111300035466
8.732630549681506 799.6790481765222 1.162373610954888
8.737858104634922 783.8555818198034 1.1515322175468665
8.743085659588338 775.7342986664825 1.1473396063168644
8.748313214541755 767.0571646431488 1.1415905994884095
8.75354076949517 760.7075898875962 1.136724442388731
8.758768324448587 750.8114552802621 1.126925515861206
8.763995879402003 740.51667377353 1.1179734090728768
8.76922343435542 729.4705915995686 1.1081007048056786
8.774450989308836 716.3219037331268 1.097659429963345
8.779678544262252 705.3847699637134 1.0880625859170376
8.784906099215668 699.5849430836447 1.0831059790331767
8.790133654169084 696.2642564642433 1.0813075163801202
8.7953612091225 689.1593367661121 1.0757991572723755
8.800588764075917 680.4590524804015 1.0682510883411638
8.805816319029333 674.2141766906594 1.0623379270927895
8.811043873982749 671.8957539773461 1.0609069293511637
8.816271428936165 670.0330528956287 1.0596947934378333
8.821498983889581 667.1243983493158 1.0581989925664126
8.826726538842998 664.8136851772773 1.0564122462044032
8.831954093796414 660.7850885882642 1.0524247253150525
8.83718164874983 657.5023554339389 1.048671815145142
8.842409203703246 656.490369527717 1.0467583688705033
8.847636758656662 652.5229221409156 1.0422197490456317
8.852864313610079 653.5092174451396 1.0424310109636634
8.858091868563495 656.9120984932772 1.0450145538132414
8.863319423516911 660.3149984183447 1.0479186606966684
8.868546978470327 663.7316929296421 1.0506446110967311
8.873774533423743 664.2376441280747 1.05060007063444
8.87900208837716 668.2842974692512 1.054625110809131
8.884229643330576 671.6010220263988 1.056475686593051
8.889457198283992 674.0679195430299 1.0585567396377524
8.894684753237408 678.6477652957356 1.0620346390466202
8.899912308190824 681.5275842739647 1.0646988188829036
8.90513986314424 683.383867816993 1.0639712451149315
8.910367418097657 687.4663477746725 1.0651441743236372
8.915594973051073 695.1133898411414 1.0698420100934989
8.92082252800449 708.8577925436396 1.0801061971581891
8.926050082957905 717.4393748218407 1.0878099068033669
8.931277637911322 723.2755732589894 1.0915927973827069
8.936505192864738 726.0969933040367 1.0934909075430765
8.941732747818154 730.9412407905473 1.0964127809082609
8.94696030277157 740.1043833756223 1.1027452766680719
8.952187857724986 748.6862746285773 1.1083778647028633
8.957415412678403 757.5372319705831 1.1147583888821175
8.962642967631819 768.8926427568696 1.1226223322810334
8.967870522585235 781.4259854899658 1.130648206280276
8.973098077538651 790.3627498511806 1.1361855884875809
8.978325632492067 801.3692675960554 1.144327578172484
8.983553187445484 809.4694629023934 1.1502815049749382
8.9887807423989 815.2708372531164 1.152677991195186
8.994008297352316 822.3796377008447 1.1575263731557814
8.999235852305732 824.5216506920884 1.1596096111887106
9.004463407259149 829.7544670891774 1.1637584054496473
9.009690962212565 835.6335246029008 1.167762489506441
9.014918517165981 846.8731534626547 1.1754576231147291
9.020146072119397 857.979600011227 1.1833051882659578
9.025373627072813 869.3825749320255 1.1902444256550317
9.03060118202623 877.3063501906943 1.193935262314206
9.035828736979646 888.8052775445699 1.2012856388986917
9.041056291933062 899.4588510167871 1.2084163733672177
9.046283846886478 909.7612644876012 1.2147971121790895
9.051511401839894 919.9238219919715 1.2212194027861911
9.05673895679331 936.8930135584253 1.230207416792817
9.061966511746727 957.1734950764151 1.2429374869055163
9.067194066700143 983.3875206357897 1.2594995033537368
9.07242162165356 1012.1571118576193 1.2775008785962516
9.077649176606975 1040.7407212511107 1.2947695356686009
9.082876731560392 1070.2190758762565 1.3128255611225812
9.088104286513808 1100.0871570563427 1.3306546426083636
9.093331841467224 1133.1332152051561 1.3505410257874635
9.09855939642064 1167.8343197554973 1.3701748092219739
9.103786951374056 1198.6156224506076 1.3868146437266902
9.109014506327473 1220.815083899083 1.3979781920613834
9.114242061280889 1238.0488775491222 1.4077522874405592
9.119469616234305 1241.580323250026 1.4085313233477352
9.124697171187721 1240.8823582254665 1.4078229268984852
9.129924726141137 1232.870186777826 1.4038142496834256
9.135152281094554 1212.8621235949613 1.3928755266725366
9.14037983604797 1194.1701308771414 1.382513283487215
9.145607391001386 1167.0310025315262 1.3652165572280877
9.150834945954802 1150.8911653110015 1.354824821571051
9.156062500908218 1144.8926341610047 1.3517840805501664
9.161290055861635 1150.6994433248578 1.3671497084844022
9.16651761081505 1170.6261496693355 1.3872948047640554
9.171745165768467 1197.0408617989096 1.4084949347312385
9.176972720721883 1215.8667108695058 1.4219015170570908
9.1822002756753 1234.8400495688766 1.4372426002178693
9.187427830628716 1245.4516754588062 1.4471459589305486
9.192655385582132 1246.5777548755434 1.4509456808823715
9.197882940535548 1246.179710360577 1.4522096056276952
9.203110495488964 1245.049592312443 1.4536832781113922
9.20833805044238 1249.9441757696202 1.4587154542123602
9.213565605395797 1270.0648894362735 1.4725639154315675
9.218793160349213 1295.5440356778854 1.4904190558564707
9.224020715302629 1325.2839755560756 1.510184525227455
9.229248270256045 1374.5154671199386 1.539755866818166
9.234475825209461 1426.2716843896505 1.570068643326983
9.239703380162878 1498.6524472134035 1.6122205113001509
9.244930935116294 1590.2907150415572 1.6619396155343593
9.25015849006971 1676.0056130475496 1.7083770626237202
9.255386045023126 1754.633005320419 1.7483633940386094
9.260613599976542 1807.3923501375175 1.7762475222821674
9.265841154929959 1817.9940065959102 1.7848636137286495
9.271068709883375 1778.5261475515867 1.7657155578189436
9.276296264836791 1698.254747321973 1.7274994389871918
9.281523819790207 1585.4562775291233 1.6700862025540488
9.286751374743623 1449.002960188105 1.597310535056569
9.29197892969704 1314.5812722232527 1.5236503639980867
9.297206484650456 1198.1615231518804 1.4563813927790221
9.302434039603872 1093.738207868706 1.3932149597292172
9.307661594557288 1007.3652830224928 1.3391183599928487
9.312889149510704 945.8463384202873 1.300808450067503
9.31811670446412 898.1599445997542 1.2692762583968353
9.323344259417537 867.1518305712463 1.2486752373619323
9.328571814370953 845.7424013955899 1.232810413815569
9.33379936932437 832.6047934482393 1.2240518029931622
9.339026924277785 818.5560647982372 1.2151215252853331
9.344254479231202 808.7171358443081 1.2082862303100823
9.349482034184618 796.9012965381287 1.199738461772769
9.354709589138034 791.7859682880081 1.1972339397594476
9.35993714409145 784.299382497017 1.192744551556925
9.365164699044866 777.6993522513312 1.1888891163529602
9.370392253998283 768.3162654910861 1.1817474289138643
9.375619808951699 763.0356423084033 1.1777628232129298
9.380847363905115 755.7299840053786 1.1730589211177043
9.386074918858531 751.2872107100991 1.1716348893067392
9.391302473811947 751.5261497747719 1.173250423581178
9.396530028765364 750.1764898420423 1.1727925417581324
9.40175758371878 751.2724658230348 1.174002143392407
9.406985138672196 750.4428794801177 1.1727999291054612
9.412212693625612 751.101675247299 1.1722642460498227
9.417440248579029 746.0231177305284 1.156037825570472
9.422667803532445 743.9363760141193 1.1485433115421007
9.427895358485861 739.2793968712266 1.1413554240453465
9.433122913439277 739.0403161652871 1.1394907484471928
9.438350468392693 743.335059152205 1.140320135328984
9.44357802334611 744.3459409055034 1.1388881951230256
9.448805578299526 747.4702334497491 1.1387885947003347
9.454033133252942 751.950028452615 1.140824853483336
9.459260688206358 750.492161125373 1.1379029785601456
9.464488243159774 756.1777887846205 1.141194929354484
9.46971579811319 757.3334533152805 1.1400645886087641
9.474943353066607 752.6012288673186 1.1339110450342238
9.480170908020023 750.6753933155985 1.1297849379470972
9.48539846297344 747.8532630972851 1.1256762337268664
9.490626017926855 746.4335808332843 1.1228937351013777
9.495853572880272 748.1584390381373 1.123026882342924
9.501081127833688 751.9649484992709 1.1248870198423895
9.506308682787104 754.5429834458913 1.1257934688709057
9.51153623774052 758.1049816909284 1.1273916428071038
9.516763792693936 756.7993779867156 1.1254581931269583
9.521991347647353 756.1341381511503 1.1230899149486806
9.527218902600769 760.2371738373681 1.1246155127627235
9.532446457554185 763.2424731201592 1.1261161814243066
9.537674012507601 765.2582150741142 1.1263241637075612
9.542901567461017 770.9765615465865 1.130010483894173
9.548129122414434 775.3968110383868 1.1327934470263448
9.55335667736785 781.2703490755752 1.1364254078182516
9.558584232321266 783.8229920335635 1.1369689995056784
9.563811787274682 781.4426270728242 1.1346718672608032
9.569039342228098 783.8056658938718 1.1368954868651409
9.574266897181515 782.3397933331438 1.135395032864663
9.57949445213493 787.8685120989228 1.1381628281636
9.584722007088347 786.1463866203977 1.1345316448552718
9.589949562041763 782.3284598170093 1.1311463396651094
9.59517711699518 777.635450406568 1.1267955664418563
9.600404671948596 776.5372620091604 1.1264981514831989
9.605632226902012 776.5107179023728 1.1256058379188907
9.610859781855428 777.5451524685257 1.1247875147536186
9.616087336808844 776.1439365519033 1.122976301091314
9.62131489176226 774.947323496783 1.1212701383527108
9.626542446715677 768.0657308351088 1.1149816739754452
9.631770001669093 763.6611758387897 1.11166170152016
9.636997556622509 758.652006657037 1.1072700626815415
9.642225111575925 764.0424570010464 1.110851094069952
9.647452666529341 759.4994154002907 1.1062489399868916
9.652680221482758 759.9640584392581 1.1065521622276715
9.657907776436174 757.0015223845463 1.1033676675989803
9.66313533138959 755.3944116240827 1.1015256343620674
9.668362886343006 757.5942115808755 1.1032361272974103
9.673590441296422 750.1464537321148 1.0973701797494952
9.678817996249839 748.8117040483997 1.0949951544686416
9.684045551203255 745.1858571308768 1.091999666034214
9.689273106156671 750.2113375094334 1.0959792414265108
9.694500661110087 753.7152451435452 1.0977178320147705
9.699728216063503 757.239299125502 1.0996335299457474
9.70495577101692 756.6183939780456 1.0969821206354224
9.710183325970336 761.6755325890565 1.1005585174439139
9.715410880923752 762.2017414240074 1.1009530726074812
9.720638435877168 760.7491182356588 1.1001336252042586
9.725865990830584 757.1058681883266 1.0974462263357068
9.731093545784 748.9000164501057 1.089111520130611
9.736321100737417 749.8141733370912 1.0896830936342528
9.741548655690833 750.0286644772011 1.0896853907932647
9.74677621064425 749.1692100749236 1.0879236995792556
9.752003765597665 750.623187255799 1.087638072899953
9.757231320551082 750.1892807644346 1.0870170262818535
9.762458875504498 748.3154085979048 1.0853804337797275
9.767686430457914 748.410807272993 1.0857307186505367
9.77291398541133 749.8344395683074 1.0862721414137286
9.778141540364746 754.0052187298177 1.0881874490533927
9.783369095318163 752.7840511093365 1.0864129742807112
9.788596650271579 745.820708831854 1.0804424266638237
9.793824205224995 744.6231940568537 1.0796778634586544
9.799051760178411 745.028151297394 1.0787847674064823
9.804279315131827 747.7192037457221 1.0802073432495483
9.809506870085244 750.7760430338788 1.0822582653598356
9.81473442503866 754.8425143998015 1.0845701673035009
9.819961979992076 759.3607135218292 1.0868177430372281
9.825189534945492 759.5986964923561 1.08678022107968
9.830417089898909 758.947213069918 1.0862550941235247
9.835644644852325 759.2054812760161 1.0853665146460287
9.840872199805741 767.469950730389 1.0899021890049139
9.846099754759157 779.5297743086593 1.0981708687584453
9.851327309712573 783.9017828448738 1.1004604935320048
9.85655486466599 783.3999680429065 1.0997227726817733
9.861782419619406 784.7559837144127 1.100455751220905
9.867009974572822 792.3937770048134 1.1060253922471892
9.872237529526238 802.4519153321025 1.1121260982905405
9.877465084479654 808.6614518758041 1.116332838892753
9.88269263943307 813.8353119241639 1.1188958949881036
9.887920194386487 820.3416634562788 1.1234212580554215
9.893147749339903 824.8263033961503 1.1264127383096008
9.89837530429332 827.186216669204 1.126524123807678
9.903602859246735 831.215482647584 1.128295479187394
9.908830414200152 836.8136287543358 1.1320891617689646
9.914057969153568 848.5505532360492 1.1407136035424603
9.919285524106984 852.1917697514218 1.1426511032084858
9.9245130790604 851.4728082736304 1.1405990944395272
9.929740634013816 846.8287438107867 1.1356890476648107
9.934968188967233 846.7345143436947 1.1352745123097934
9.940195743920649 837.8049417650258 1.1292884412567021
9.945423298874065 835.2069240513584 1.1278819276352354
9.950650853827481 823.1738500115539 1.1194924647989666
9.955878408780897 819.3520300792088 1.1165592588956585
9.961105963734314 818.3049443220136 1.1151020972004955
9.96633351868773 811.9763371227295 1.110510270367783
9.971561073641146 802.3176040026634 1.1021964158652506
9.976788628594562 795.4737269062549 1.097133620559958
9.982016183547978 785.2367200849736 1.08975365671935
9.987243738501395 782.7301830993416 1.0880538373809425
9.99247129345481 778.8143570100112 1.084361804329591
9.997698848408227 771.4192078722 1.078453957231422
10.002926403361643 764.3520949918111 1.0704914133429502
10.00815395831506 758.9429319828845 1.066160084611968
10.013381513268476 747.4413134476252 1.0580821344928526
10.018609068221892 743.8197873418958 1.056745545392106
10.023836623175308 739.5840635358204 1.0539220069050494
10.029064178128724 739.805917569175 1.0534514586115142
10.03429173308214 743.1052260768861 1.055548264879425
10.039519288035557 745.2588586087198 1.0569406032191877
10.044746842988973 746.5787410954388 1.0574471290707534
10.049974397942389 746.0926175075501 1.0566909786807315
10.055201952895805 744.4899028006936 1.055190200458742
10.060429507849221 742.5300261543899 1.0531776193325828
10.065657062802638 741.2180955732044 1.0516656444553392
10.070884617756054 745.9980490945337 1.0550418960528731
10.07611217270947 750.1697509838399 1.0582870532438642
10.081339727662886 756.979865568172 1.0627661893480533
10.086567282616302 757.8822285884738 1.063247834737882
10.091794837569719 758.8760165102731 1.0627118696227509
10.097022392523135 761.4706175799748 1.0636412849038994
10.102249947476551 766.1442272713371 1.0666472575767092
10.107477502429967 768.5754013156823 1.0668903951302275
10.112705057383383 768.3264261126461 1.0659400819837936
10.1179326123368 761.7299636686241 1.0617982151088812
10.123160167290216 757.3198962955598 1.059911604051357
10.128387722243632 750.9683311224654 1.0555329595220349
10.133615277197048 742.8691231045358 1.0485029443353477
10.138842832150464 737.5671391839702 1.0430299432576395
10.14407038710388 733.4201782033693 1.0398551286949944
10.149297942057297 732.7167196088553 1.0401738816339103
10.154525497010713 733.4443488579147 1.0423511840964745
10.15975305196413 731.164027599062 1.0408768996640247
10.164980606917545 724.0835546936735 1.033877950463245
10.170208161870962 721.7351874919034 1.0303312965493412
10.175435716824378 719.0838207777323 1.0284164803646743
10.180663271777794 723.1607924650003 1.0316347690546293
10.18589082673121 723.1073679780939 1.0318895266769994
10.191118381684626 716.806806165363 1.0272652495121166
10.196345936638043 713.6593646800986 1.0246561352292762
10.201573491591459 708.3185393439245 1.02022032253556
10.206801046544875 706.1861650332419 1.018460432761504
10.212028601498291 706.3831996494653 1.017292093410541
10.217256156451707 707.4564139462556 1.0180000274203238
10.222483711405124 709.0678194096191 1.01918434307047
10.22771126635854 712.1145437756345 1.021373885144853
10.232938821311956 706.5842787780314 1.0173676958740259
10.238166376265372 706.2910146122558 1.016450751205068
10.243393931218788 705.7765768218175 1.0154324420558145
10.248621486172205 703.5828047362251 1.0135703801523315
10.253849041125621 706.5421957136009 1.0154538632108103
10.259076596079037 706.0380494855043 1.015856955115969
10.264304151032453 705.2028162104114 1.0154090094314479
10.26953170598587 704.3755608449192 1.014427752842577
10.274759260939286 704.4315384711913 1.0142431859463832
10.279986815892702 708.6030069202694 1.016880321481483
10.285214370846118 714.5956779964566 1.0206157879131896
10.290441925799534 718.0523144244597 1.0219038535598481
10.29566948075295 722.7046372495872 1.0250627977875297
10.300897035706367 725.0380382517576 1.0265960383022477
10.306124590659783 732.3416680605652 1.0314602907323995
10.3113521456132 734.6150608692063 1.0327133491244063
10.316579700566615 738.8404105736371 1.034627935335733
10.321807255520032 742.7177062633499 1.0364255212406475
10.327034810473448 750.7946522885155 1.0419781419922336
10.332262365426864 761.8886211378658 1.0495458429189914
10.33748992038028 776.5668175602718 1.0593725483738359
10.342717475333696 786.9540871029126 1.0656803401507682
10.347945030287113 798.1308368627467 1.0721020240443366
10.353172585240529 814.7906561380435 1.0830604150759893
10.358400140193945 829.097172268321 1.0927613314953586
10.363627695147361 842.7741605196273 1.1007831054616513
10.368855250100777 852.7894164622583 1.1072393827730482
10.374082805054194 854.3702503962234 1.1076649139256047
10.37931036000761 853.6965089022458 1.1071012514416894
10.384537914961026 841.645554856167 1.0991362475823467
10.389765469914442 830.0535412014835 1.08988751066407
10.394993024867858 820.5869630009058 1.0834960180544349
10.400220579821275 812.7073572401554 1.0785201485940232
10.40544813477469 809.5210079732725 1.0762189605537635
10.410675689728107 801.7844454715549 1.0707594572341865
10.415903244681523 801.1191042853097 1.0701096916931767
10.42113079963494 800.7517770296386 1.0695174063921626
10.426358354588356 795.6024151075219 1.0659172885820616
10.431585909541772 790.460092948541 1.0626196011370557
10.436813464495188 790.0944658076418 1.0632298393658612
10.442041019448604 785.1348001469522 1.059760450204268
10.44726857440202 780.0211829195777 1.0548690725052825
10.452496129355437 771.1503108040989 1.0477275901224878
10.457723684308853 763.0254363529808 1.0421087623441785
10.462951239262269 753.3613759544115 1.0337534924490288
10.468178794215685 744.2799883121903 1.0270771761067659
10.473406349169101 733.1265963089953 1.0193330178221092
10.478633904122518 720.349703354544 1.011513575851107
10.483861459075934 710.5168381235217 1.0051164132115835
10.48908901402935 703.2523025568308 0.999561416733322
10.494316568982766 697.1221358746391 0.9941289765865428
10.499544123936182 693.261828147959 0.9904312025384788
10.504771678889599 689.5899423905176 0.9878184512820801
10.509999233843015 685.4730221989737 0.9852676900426804
10.515226788796431 682.8662765431415 0.9828630315905781
10.520454343749847 674.3854199507285 0.9759716174468365
10.525681898703263 669.1558453551205 0.9718648135197917
10.53090945365668 663.254682213943 0.9672493153365441
10.536137008610096 662.1614270216048 0.9665889451516702
10.541364563563512 663.3200240732382 0.9669406566057136
10.546592118516928 658.7563135340937 0.9632924814918605
10.551819673470344 657.4905645206086 0.9623594123740066
10.55704722842376 655.352378972879 0.9604826515861323
10.562274783377177 650.1238236456344 0.9566929882880886
10.567502338330593 643.771906464094 0.9515168289399282
10.57272989328401 636.6935745758157 0.9457819468918797
10.577957448237425 633.3287060159373 0.9428382309649253
10.583185003190842 635.3065875169685 0.9437356137351737
10.588412558144258 638.2258734915118 0.9457519811780254
10.593640113097674 643.4748686305713 0.9498244156589989
10.59886766805109 645.071217753563 0.9502216316831493
10.604095223004506 644.2417609673885 0.9490170160988552
10.609322777957923 640.9945933048912 0.9468063952503614
10.614550332911339 643.6528968827989 0.948765326950967
10.619777887864755 644.895195996869 0.9492115762254584
10.625005442818171 648.4138828617029 0.9520362718210491
10.630232997771587 647.775274335919 0.9503418025792628
10.635460552725004 647.9795209114883 0.9501818634667053
10.64068810767842 651.7433093238595 0.9524215799088737
10.645915662631836 660.7376166375225 0.9589821935277554
10.651143217585252 672.785617149773 0.9678910832187689
10.656370772538668 685.0786032918394 0.9765662330073579
10.661598327492085 691.1856157742267 0.9803126426211416
10.666825882445501 701.4196917674655 0.987370329675567
10.672053437398917 706.9556648253766 0.9904323194122586
10.677280992352333 714.5144377935541 0.9956896967932367
10.68250854730575 718.3154416510548 0.9984078057335293
10.687736102259166 716.1783565743015 0.9945270614371681
10.692963657212582 714.0929047226438 0.9931898114896268
10.698191212165998 711.9967601341912 0.9917969714295422
10.703418767119414 710.859565551325 0.9916741286798552
10.70864632207283 703.3634595774887 0.9858849955291253
10.713873877026247 698.6152721732554 0.9817390976118873
10.719101431979663 689.3450558794005 0.9751265627081938
10.72432898693308 681.1544535930236 0.9692454200436039
10.729556541886495 676.2738498611332 0.9652566494117012
10.734784096839912 671.4440735760247 0.9612376992916173
10.740011651793328 664.4755159693668 0.9556296618800627
10.745239206746744 660.1905492323244 0.952004638720179
10.75046676170016 658.2506794138347 0.9501587901592448
10.755694316653576 658.0043037300935 0.949599262413647
10.760921871606993 655.6623283470909 0.9475563111138509
10.766149426560409 654.8697887751082 0.9467705758221856
10.771376981513825 650.6573291996709 0.9435257588121613
10.776604536467241 654.025401109 0.9462099443474234
10.781832091420657 661.233644327733 0.9515558212687787
10.787059646374074 667.2448919105279 0.95587032628082
10.79228720132749 674.0741073135301 0.9607525883086726
10.797514756280906 679.7536890383287 0.9643551745510321
10.802742311234322 687.9021738594364 0.9696224371592019
10.807969866187738 702.3912663465622 0.9783847197682445
10.813197421141155 720.9769500472286 0.9906376047559357
10.81842497609457 745.9465287518706 1.007888008024166
10.823652531047987 782.5212227436031 1.0328123330073635
10.828880086001403 834.5321864879764 1.0662886854719307
10.83410764095482 901.6371448146845 1.1078490986413945
10.839335195908236 989.8904308102619 1.1591270154936693
10.844562750861652 1087.4518592078757 1.2148359121884886
10.849790305815068 1171.4460334785647 1.2595000048086489
10.855017860768484 1231.612220703604 1.2905174451919212
10.8602454157219 1246.1427570428978 1.2982225884490177
10.865472970675317 1217.276436758922 1.2830118678008762
10.870700525628733 1152.2622075741042 1.2480350634295871
10.875928080582149 1076.6494932774194 1.2064050416168488
10.881155635535565 995.0519696521018 1.159001615759241
10.886383190488981 917.5782527752427 1.112721954713936
10.891610745442398 852.4273052097533 1.0725780882623324
10.896838300395814 806.7966932619606 1.042667867353006
10.90206585534923 768.8108608607199 1.0176576683498455
10.907293410302646 745.4697333575386 1.0019502953417612
10.912520965256062 727.8202008161438 0.9893695824421167
10.917748520209479 712.9630872227724 0.9790584076439482
10.922976075162895 703.4437723156825 0.9721781071624845
10.928203630116311 699.6750746819305 0.9704380188632308
10.933431185069727 696.4094679969045 0.9682029692014251
10.938658740023143 690.080767011134 0.9628443738263694
10.94388629497656 686.4508148400971 0.9592793026175304
10.949113849929976 683.763031200186 0.9574173587311137
10.954341404883392 679.7713843065669 0.9539899857200949
10.959568959836808 676.3510708535258 0.9513799600946311
10.964796514790224 675.6956554215286 0.950685309689761
10.97002406974364 675.7517545703074 0.9533939262394323
10.975251624697057 673.28679912054 0.9542717818221985
10.980479179650473 670.5929647823405 0.9539899628391245
10.98570673460389 666.7782997045883 0.9524187612034569
10.990934289557305 663.4256734639096 0.9509947057634063
10.996161844510722 660.5747390351534 0.9501488406708821
11.001389399464138 653.3758293401709 0.9458187105320646
11.006616954417554 644.4750055529528 0.9398329333472459
11.01184450937097 633.856215852517 0.932874472227245
11.017072064324386 627.2548001012982 0.928463566133082
11.022299619277803 624.0852171293823 0.9267736019207302
11.027527174231219 622.0500731210087 0.9258397156006463
11.032754729184635 620.6117835788365 0.9254187027345038
11.037982284138051 615.1532847483796 0.921807781820982
11.043209839091467 608.9538606838071 0.9174681233251019
11.048437394044884 606.9689385763194 0.9161713976312862
11.0536649489983 605.0426803383899 0.9150772142589427
11.058892503951716 601.820588391464 0.9129023485973418
11.064120058905132 600.4889175801927 0.911979188726283
11.069347613858548 598.3903713592646 0.9111940470996985
11.074575168811965 595.3354848741052 0.9090403971122887
11.079802723765381 590.2107394944748 0.9054721213608494
11.085030278718797 590.2556006563168 0.9060735675928386
11.090257833672213 586.388961173147 0.9029640441339585
11.09548538862563 587.9833581299456 0.9041883772266325
11.100712943579046 584.897737732974 0.9021593600642197
11.105940498532462 581.8852287772513 0.8999837093092208
11.111168053485878 581.1717386972915 0.8996416586210937
11.116395608439294 576.5596715494684 0.8966341301166147
11.12162316339271 571.0705057191107 0.8922688461562046
11.126850718346127 567.4150460424795 0.8895789405885044
11.132078273299543 565.0812033521933 0.8880999871002188
11.13730582825296 563.7306295253476 0.8875666709205441
11.142533383206375 560.7244629931174 0.8856672269349457
11.147760938159792 558.5606791067364 0.8840748041250237
11.152988493113208 558.2098317794926 0.8837207179760905
11.158216048066624 555.2860153296683 0.8820331153165203
11.16344360302004 552.1347775626873 0.8793347952544958
11.168671157973456 545.1658863004536 0.8735493791975828
11.173898712926873 543.6063461717589 0.8723659945322688
11.179126267880289 540.6934785786883 0.869955570369628
11.184353822833705 542.4988293329487 0.8722264019316166
11.189581377787121 539.7972555531179 0.8706500081854542
11.194808932740537 536.0439705321239 0.868018373798674
11.200036487693954 532.5033806657013 0.8653814561179456
11.20526404264737 528.3098751761323 0.8615085938575129
11.210491597600786 526.1135593112597 0.8592255049359347
11.215719152554202 522.852992640173 0.8565126862050482
11.220946707507618 525.3897120039393 0.8591213348832667
11.226174262461035 525.7244007266714 0.8595147368766867
11.23140181741445 525.4542625885899 0.8599144323474278
11.236629372367867 523.1216458074693 0.8574771958738686
11.241856927321283 518.4734677526294 0.8539105926168089
11.2470844822747 515.8155699553957 0.8521654247626801
11.252312037228116 516.4942629278434 0.8530914529097101
11.257539592181532 516.0846231920407 0.8533897894972748
11.262767147134948 517.6310797913097 0.8547632339276825
11.267994702088364 517.0199530339016 0.853613719068432
11.27322225704178 515.4095320388568 0.8522869319836405
11.278449811995197 514.6675522225 0.8515048486513089
11.283677366948613 512.8360310515708 0.8499504056104553
11.288904921902029 513.2881513664184 0.8506843108148491
11.294132476855445 514.2049121526549 0.8510104718952084
11.299360031808861 514.9069872423833 0.8516506612778908
11.304587586762278 517.4970368242111 0.8532456353620083
11.309815141715694 516.4622863579431 0.8513327695598104
11.31504269666911 520.1929126854656 0.8536442283792413
11.320270251622526 519.8742121210073 0.8527576274599111
11.325497806575942 517.4602845841024 0.8502729232029783
11.330725361529359 515.9991763860336 0.8490747051070555
11.335952916482775 518.7295908726866 0.8512333207005767
11.341180471436191 516.681754572226 0.8497304393680943
11.346408026389607 514.1710261848175 0.8480017338708115
11.351635581343023 511.1899229320002 0.8452947097795999
11.35686313629644 506.4365142681306 0.8414772012167552
11.362090691249856 508.44480016578717 0.8426375123575196
11.367318246203272 505.7795377482958 0.8401216812709367
11.372545801156688 506.25380092792886 0.8409160195503645
11.377773356110104 509.2308977204307 0.8432193619256836
11.38300091106352 507.95971860864574 0.8431155413268092
11.388228466016937 514.4303074777998 0.8489573763994308
11.393456020970353 515.2411152236981 0.8494122027595258
11.39868357592377 514.9655467459442 0.8503461479548925
11.403911130877185 510.0272973412583 0.84578145472401
11.409138685830602 505.02381483947596 0.8413716292155333
11.414366240784018 505.04557260904403 0.841205745729556
11.419593795737434 508.66706427491016 0.8437218746593803
11.42482135069085 513.4020469475961 0.8479138451349548
11.430048905644266 510.50634779449325 0.8452618048394736
11.435276460597683 509.49313253929796 0.8438309212491601
11.440504015551099 509.3435943672212 0.8433868360876778
11.445731570504515 511.2205089556589 0.8447586220415463
11.450959125457931 514.8570918692869 0.8474492835818035
11.456186680411347 517.7509134131028 0.8502321614862418
11.461414235364764 521.7267228391338 0.8534620342528106
11.46664179031818 522.9205296797904 0.8544746040569807
11.471869345271596 526.0549215566905 0.8569445084686838
11.477096900225012 529.2340607171749 0.8603659280599262
11.482324455178428 530.6895378536593 0.8689441804419198
11.487552010131845 533.2773362674443 0.8735276975693942
11.49277956508526 532.7855686900307 0.8751631534259852
11.498007120038677 535.0301745125565 0.8793010388358827
11.503234674992093 537.8874268944056 0.8829824137083528
11.50846222994551 537.8832704545063 0.88408495574052
11.513689784898926 539.9580587285493 0.8865855750226451
11.518917339852342 542.0119591921324 0.8884519641401734
11.524144894805758 540.1430046384886 0.8878951916976008
11.529372449759174 537.7475883429881 0.8866528220896199
11.53460000471259 533.362253004614 0.8837258689049007
11.539827559666007 530.8036497547329 0.8826791845185181
11.545055114619423 529.7771456988074 0.8825912359282466
11.550282669572839 527.4498398060792 0.8812671263132824
11.555510224526255 526.4314447107607 0.8810938847893723
11.560737779479672 520.0460480640049 0.8762354464572909
11.565965334433088 517.9204263050619 0.8750528668874211
11.571192889386504 515.9634480614768 0.8745012045273246
11.57642044433992 513.142031039465 0.8729061431827266
11.581647999293336 511.4923321617236 0.8723962806480766
11.586875554246753 508.5237983604855 0.8706104597892752
11.592103109200169 507.4411203230421 0.8703199080238626
11.597330664153585 506.94793258314434 0.8706068108628869
11.602558219107001 505.85078691241506 0.8699359813373015
11.607785774060417 499.64954408314344 0.864525001393148
11.613013329013834 495.64413567366614 0.8616054162751756
11.61824088396725 485.98305852211286 0.8540531628799982
11.623468438920666 478.76540572119336 0.8481419856822658
11.628695993874082 472.5337850287737 0.8429390890690913
11.633923548827498 469.3210996735225 0.8411778222987509
11.639151103780915 471.8483311278538 0.8437540949613115
11.64437865873433 470.4885131359497 0.8437707902307685
11.649606213687747 469.3011091834194 0.8437348753286809
11.654833768641163 461.3964203599928 0.8369615454981798
11.66006132359458 455.62764698946074 0.8324593940058739
11.665288878547996 454.1169235730555 0.8306841302113277
11.670516433501412 451.1641221728884 0.8282245452909706
11.675743988454828 449.28932804977933 0.8270055187553271
11.680971543408244 447.3041104468963 0.8256778026372988
11.68619909836166 446.3664000636946 0.8256449283247467
11.691426653315077 444.9189378774847 0.8253227161446389
11.696654208268493 446.5525308868121 0.8269986534545949
11.701881763221909 444.76398991885065 0.8258271631956008
11.707109318175325 441.5760151922763 0.8239592633142482
11.712336873128741 440.7657164432221 0.8232315474451591
11.717564428082158 439.6960143383285 0.8224220070613213
11.722791983035574 439.28793072832906 0.8220263615079226
11.72801953798899 438.66538549762765 0.8203452981581862
11.733247092942406 436.17683494165834 0.8189825413393174
11.738474647895822 436.21477822057545 0.8192151862299956
11.743702202849239 437.6248484828719 0.8224947513598699
11.748929757802655 437.50155096954035 0.8231003854971856
11.754157312756071 438.70017257225226 0.8237851715083276
11.759384867709487 440.76802569391333 0.8254020140552073
11.764612422662903 442.14234015140227 0.8263075853926574
11.76983997761632 443.3070654394151 0.8273645744705749
11.775067532569736 444.41792002902275 0.8297875125101519
11.780295087523152 445.37455744524027 0.8309043398685179
11.785522642476568 448.1624758305786 0.8333706413763168
11.790750197429984 449.51223615108995 0.8347754073084687
11.7959777523834 453.2305101750493 0.8372255757795589
11.801205307336817 453.8368036439779 0.8376669789974155
11.806432862290233 457.8408833729949 0.8414209228002879
11.81166041724365 462.00980634502815 0.8448854354729803
11.816887972197065 466.2077240636344 0.8482777420242622
11.822115527150482 468.3557477406204 0.8497025496885563
11.827343082103898 470.2457195877935 0.8506749814915076
11.832570637057314 474.7057833621749 0.8551130583595417
11.83779819201073 476.118706481117 0.8570908251549124
11.843025746964146 472.7171325967097 0.8544238535617737
11.848253301917563 469.1007484237042 0.85144790129319
11.853480856870979 465.1696849555059 0.8480414518983967
11.858708411824395 462.34425409467445 0.8452346037431065
11.863935966777811 459.9591619411651 0.8436384758428335
11.869163521731227 457.9202047582894 0.8427549158332944
11.874391076684644 456.084660359734 0.84120500958549
11.87961863163806 456.24228664659097 0.8414339206543904
11.884846186591476 456.42168344282163 0.8417533159649799
11.890073741544892 457.2688058422504 0.8423125046658003
11.895301296498308 461.251315008671 0.846361938651621
11.900528851451725 462.1594474027448 0.8478434491628309
11.90575640640514 462.89651522915483 0.8481418983424553
11.910983961358557 463.5051756694756 0.8492020279149122
11.916211516311973 463.78657555651483 0.8495400883760905
11.92143907126539 463.3882957806114 0.8493666072162668
11.926666626218806 466.37153212776485 0.8529878712219927
11.931894181172222 463.4204900811277 0.8502493273215933
11.937121736125638 468.1111219374776 0.8545883428484212
11.942349291079054 471.83307386149386 0.8582406386123983
11.94757684603247 473.9446467701797 0.8598126778757554
11.952804400985887 477.8189701336626 0.8638645333411324
11.958031955939303 476.99456457848623 0.8637176348772205
11.963259510892719 474.596615636263 0.8621966900384578
11.968487065846135 471.88617591883275 0.8604858160039791
11.973714620799552 468.5188795141434 0.8575422164495305
11.978942175752968 467.5515511086544 0.8564751031119705
11.984169730706384 468.26312470502444 0.8576820123283395
11.9893972856598 465.82595304551216 0.8557850304358915
11.994624840613216 467.039389359482 0.8574495403033549
11.999852395566633 465.2140080591406 0.8557856571458051
12.005079950520049 465.60298446848645 0.8555195235421716
12.010307505473465 466.5641022953718 0.8559040027250776
12.015535060426881 469.2592056352487 0.8583162221919592
12.020762615380297 474.5788059157087 0.8630823323143529
12.025990170333714 480.4972291372337 0.869390096382746
12.03121772528713 490.91969346328403 0.8794388347250768
12.036445280240546 502.1336488704112 0.8896276523973692
12.041672835193962 516.1288920481483 0.9023017313759005
12.046900390147378 533.9407589033103 0.917238549853222
12.052127945100795 561.3668132595008 0.9404068085875332
12.05735550005421 598.0307568751685 0.9706997044658023
12.062583055007627 642.0964293876302 1.0057744574523735
12.067810609961043 697.1849642860666 1.0481739820628477
12.07303816491446 756.9808758703648 1.092492727946875
12.078265719867876 832.5859206323186 1.146046962920729
12.083493274821292 920.2284663758978 1.2050104358178693
12.088720829774708 1007.2806225373101 1.2612753977430589
12.093948384728124 1084.7035375732937 1.3089968325871588
12.09917593968154 1137.2641463075631 1.340593394264409
12.104403494634957 1156.39187762831 1.3525091270553342
12.109631049588373 1146.083374506581 1.3462901876995916
12.114858604541789 1110.4608243636899 1.3255540909616816
12.120086159495205 1062.0316743064745 1.2970702067901192
12.125313714448621 996.846536953487 1.2564712860476999
12.130541269402038 925.8789398426798 1.2114417141900806
12.135768824355454 855.6115574414504 1.1649432636000787
12.14099637930887 787.6914848126511 1.117591296969431
12.146223934262286 734.000194413241 1.0794460115080442
12.151451489215702 687.6290241678832 1.0449176871039947
12.156679044169119 647.3998203111659 1.0139158157787063
12.161906599122535 612.823837544388 0.9875525307098266
12.167134154075951 579.5460417499938 0.9602560539382035
12.172361709029367 549.7077374447626 0.9357731799700018
12.177589263982783 526.5005281453073 0.9163347701491842
12.1828168189362 506.3150354423451 0.8982852000556896
12.188044373889616 493.2720311417614 0.8874489455828807
12.193271928843032 482.15522963287646 0.877975230906093
12.198499483796448 471.0890174858956 0.8680932248907959
12.203727038749864 460.778234951908 0.8592560644519033
12.20895459370328 450.8492884990051 0.8501024747664399
12.214182148656697 443.1997970353582 0.8429343516968935
12.219409703610113 439.0382635940117 0.8398174771249701
12.22463725856353 436.49093030103575 0.8372574242568935
12.229864813516945 433.0650995032475 0.8341664016867877
12.235092368470362 430.89904908400945 0.8322565312308731
12.240319923423778 429.5258869763206 0.8310944202911802
12.245547478377194 430.05467174047 0.8325103166788722
12.25077503333061 431.1709922787681 0.833632705155352
12.256002588284026 429.1916818603899 0.8318604704965015
12.261230143237443 428.31678214180573 0.830927952323038
12.266457698190859 423.6525238966256 0.8263248238822332
12.271685253144275 422.40695519980875 0.8251328363818646
12.276912808097691 420.3230689436749 0.8232416171862602
12.282140363051107 416.28512891285925 0.8201083229087207
12.287367918004524 414.5313341630039 0.8192369539040876
12.29259547295794 408.7608190439806 0.8138711308289325
12.297823027911356 407.8364321306573 0.8134196082832685
12.303050582864772 406.44634765652575 0.8120672838119579
12.308278137818188 410.12391788060586 0.8153993703683687
12.313505692771605 412.1343741608074 0.820730676246788
12.31873324772502 416.70336566754924 0.8336560239749722
12.323960802678437 417.28152821559866 0.8385382990780185
12.329188357631853 415.8403827086615 0.840924216269273
12.33441591258527 411.18725892222506 0.8392572183004152
12.339643467538686 407.413743967144 0.8388011957382739
12.344871022492102 403.76786871284304 0.8385824999952968
12.350098577445518 403.1451150576761 0.8407585864999415
12.355326132398934 404.18583463431327 0.8444541168295682
12.36055368735235 403.6309303009566 0.8458195475741025
12.365781242305767 401.1201979530226 0.8448810599562563
12.371008797259183 398.31212537124236 0.8444650252044035
12.376236352212599 393.52946046084236 0.8411155911664052
12.381463907166015 390.18130337033824 0.840659213094217
12.386691462119432 390.1877419856164 0.8432818184519915
12.391919017072848 385.2364488285495 0.8399213325905761
12.397146572026264 383.9054948784344 0.8414551432281675
12.40237412697968 382.28285348035655 0.8416114694507758
12.407601681933096 376.33605487875093 0.8371045998857455
12.412829236886513 376.62629485296213 0.8381423268210809
12.418056791839929 372.9467603568824 0.8344774389102088
12.423284346793345 369.5425727021133 0.8308815976381766
12.428511901746761 369.1591361473995 0.8322744358567439
12.433739456700177 368.44929729797235 0.8337975002537783
12.438967011653594 369.480607527718 0.8368893556996273
12.44419456660701 369.52130793475 0.8384012638216528
12.449422121560426 367.40000096430896 0.8373432911762225
12.454649676513842 362.6604868150468 0.8325743006816222
12.459877231467258 360.7565310291786 0.8313394006349767
12.465104786420675 364.3904009473995 0.8375078749521802
12.47033234137409 364.2936803289102 0.8391813873983829
12.475559896327507 364.87571098379647 0.8419217050855706
12.480787451280923 364.83564482553976 0.8441357571673586
12.48601500623434 360.78576778984996 0.840415871154218
12.491242561187756 362.97736357746624 0.8431167898339309
12.496470116141172 364.3340368342156 0.8462018445428194
12.501697671094588 363.3480553897746 0.8449172657919866
12.506925226048004 362.3275817990832 0.8444988328138916
12.51215278100142 361.38934940132265 0.8455328252346156
12.517380335954837 357.6807349175983 0.8425579618787129
12.522607890908253 358.3362335357196 0.8449405900218157
12.527835445861669 355.7002033946712 0.8424523415321661
12.533063000815085 356.43865075359497 0.843483920815944
12.538290555768501 355.29800755960997 0.8431435189396191
12.543518110721918 357.4241070462527 0.8478195401622406
12.548745665675334 359.5997192878082 0.8529112490204808
12.55397322062875 360.07549011772716 0.8550216188596734
12.559200775582166 362.10697546912695 0.8587961672068394
12.564428330535582 356.0472725984858 0.8465334119799908
12.569655885488999 352.31650057304154 0.8336364930526146
12.574883440442415 352.4713932345261 0.829694643418437
12.580110995395831 352.69815749789467 0.8265682601686705
12.585338550349247 353.09048073912953 0.8239464511778358
12.590566105302663 355.6859141021402 0.8250848658054509
12.59579366025608 355.9563544330931 0.8240215930802997
12.601021215209496 355.98879213716555 0.8240436911294589
12.606248770162912 355.59731793989135 0.8226060627824049
12.611476325116328 352.95924472625956 0.8179139322272023
12.616703880069744 354.51126757095574 0.8173786110228337
12.62193143502316 356.13421690559386 0.8164982708615173
12.627158989976577 359.0963814688934 0.8178795887648442
12.632386544929993 359.22070842875996 0.8174132707397598
12.63761409988341 361.68435068290705 0.8203208715104076
12.642841654836825 364.269268184633 0.8228675419128559
12.648069209790242 368.45676420680763 0.827695348859628
12.653296764743658 376.5533139090444 0.835087687421683
12.658524319697074 382.45147572847605 0.8401742100373787
12.66375187465049 388.0431289329538 0.8454498899314731
12.668979429603906 396.6733661711166 0.8537954894587179
12.674206984557323 406.0158631648903 0.8630953766888907
12.679434539510739 414.9764045730348 0.871796172703319
12.684662094464155 422.7904130189278 0.8784558779943942
12.689889649417571 423.22015518245234 0.878413885325316
12.695117204370987 422.96383099005106 0.8770032253777411
12.700344759324404 425.0569639406412 0.8784094255963807
12.70557231427782 427.55961377585385 0.880822008887961
12.710799869231236 427.73964634963204 0.8798682739321624
12.716027424184652 428.4901232447177 0.8806832046496447
12.721254979138068 428.2999429326777 0.8806244443077497
12.726482534091485 429.9516778069419 0.8814251518928111
12.7317100890449 434.1857633473913 0.8858263882239107
12.736937643998317 439.0230758099386 0.8907598213447341
12.742165198951733 448.25331688205074 0.8992594020934582
12.74739275390515 465.7014186615286 0.9165388436329461
12.752620308858566 487.47966766907047 0.9365739367906538
12.757847863811982 508.1059918708735 0.9547369708554443
12.763075418765398 520.2970640551579 0.9661004823721381
12.768302973718814 527.3706980393417 0.9720798713019029
12.77353052867223 529.369014469094 0.9733279817912805
12.778758083625647 522.5128919585668 0.9666271611494899
12.783985638579063 513.9789411631666 0.9579510034818077
12.789213193532479 510.5504952786482 0.9543405462213773
12.794440748485895 509.210876088543 0.9526234127543031
12.799668303439312 515.763492790682 0.9580173455656424
12.804895858392728 527.8484968150037 0.9697705256319904
12.810123413346144 537.6972584296205 0.9785719892220368
12.81535096829956 556.2010251697376 0.9948069773502551
12.820578523252976 579.9171171664184 1.0155596541655594
12.825806078206393 607.8785896590637 1.0391660217253365
12.831033633159809 643.2223109271353 1.0686165338432023
12.836261188113225 673.0123636109113 1.0930582760919194
12.841488743066641 702.697339983302 1.1166086346266388
12.846716298020057 718.0320258346813 1.1286506319152136
12.851943852973474 718.3482073660484 1.1288119830561156
12.85717140792689 698.309812691989 1.1127882460508718
12.862398962880306 663.3085373353285 1.0841768852212128
12.867626517833722 618.8436039197893 1.0473728049194144
12.872854072787138 571.1765825232048 1.0057955332377413
12.878081627740555 532.06170971078 0.9703966231503216
12.88330918269397 497.44206016764986 0.9389434495473515
12.888536737647387 472.82891797374543 0.9149744826169275
12.893764292600803 449.35739296972395 0.8922982208181441
12.89899184755422 434.093507345907 0.8766472880096212
12.904219402507636 422.30534426632005 0.864348952873753
12.909446957461052 416.55200948231396 0.8584724351609957
12.914674512414468 414.33783107752504 0.8558980664332222
12.919902067367884 410.6665403786117 0.8518143024992454
12.9251296223213 408.4451885784422 0.8487287427524646
12.930357177274717 405.81209030344377 0.8449343159269596
12.935584732228133 404.69758522670014 0.8427485267085205
12.940812287181549 401.74388544902666 0.8389278815727829
12.946039842134965 399.4825601485607 0.8358298164743275
12.951267397088381 393.7867510946109 0.8307645462670875
12.956494952041798 391.7427552170748 0.8297245406342775
12.961722506995214 389.463203562366 0.8272627530121724
12.96695006194863 384.66387277613285 0.8222013669283798
12.972177616902046 382.04868563915335 0.8182195180908002
12.977405171855462 378.9502555139881 0.8138920505631462
12.982632726808879 375.23665660971034 0.8094947225723386
12.987860281762295 374.53760100872535 0.8089285753599694
12.993087836715711 372.1556269293372 0.8080810187299982
12.998315391669127 369.66585699436257 0.8065298614998517
13.003542946622543 366.3908332338201 0.8032881057752929
13.00877050157596 365.89390709555795 0.801672244657292
13.013998056529376 369.3881068175392 0.8040633476375949
13.019225611482792 375.4952791667603 0.8100351920595437
13.024453166436208 379.11538922437603 0.815031839618606
13.029680721389624 378.6156073532266 0.8152540175438064
13.03490827634304 376.4612377292405 0.8140498212971494
13.040135831296457 378.02368700429724 0.8158567317503203
13.045363386249873 384.12856774009225 0.8223387601192572
13.05059094120329 387.64386759469426 0.8253507375742813
13.055818496156705 392.1874165436298 0.8296920006475836
13.061046051110122 397.65177565061623 0.8354487483840287
13.066273606063538 407.56391507524546 0.8451605726648748
13.071501161016954 419.3541248577937 0.8574980763967956
13.07672871597037 431.86503368978777 0.8700447718164283
13.081956270923786 444.33061791252516 0.8820804527442014
13.087183825877203 457.9837298105172 0.8955769398115497
13.092411380830619 473.36777707659274 0.9095154166410465
13.097638935784035 497.46078728671296 0.932151056233173
13.102866490737451 516.1179142453838 0.9494464686104968
13.108094045690867 538.0542509227406 0.9686314008283362
13.113321600644284 559.2158761995904 0.9876333156361979
13.1185491555977 575.6748638311344 1.0020062829297554
13.123776710551116 592.776296759984 1.0163052825142902
13.129004265504532 604.2563374369233 1.0264300520071725
13.134231820457948 616.0660012478988 1.0363484617673553
13.139459375411365 622.9557104884527 1.0422602941504182
13.14468693036478 623.5040201425168 1.0427411672699831
13.149914485318197 621.0236290914862 1.04067867388735
13.155142040271613 616.0496436315412 1.0367620674386007
13.16036959522503 612.8860195536776 1.0345230642911636
13.165597150178446 606.1046124209062 1.0291708862624218
13.170824705131862 593.5567459852347 1.0190127098285855
13.176052260085278 576.9480587363157 1.0050163316869032
13.181279815038694 559.9502739466818 0.99016785867157
13.18650736999211 538.9340880307792 0.9714465356722654
13.191734924945527 520.6221480487093 0.954916076986864
13.196962479898943 503.3789945205354 0.9390320021703253
13.202190034852359 486.425844880476 0.9235245677016922
13.207417589805775 473.29116030345284 0.9108419262332513
13.212645144759191 459.24294968234165 0.8973251506964641
13.217872699712608 444.56940168983016 0.8831657656829192
13.223100254666024 435.1841275166525 0.8742109428465731
13.22832780961944 426.95422720906333 0.8662440810083158
13.233555364572856 417.1411824736916 0.8569230509247053
13.238782919526273 406.8378676401924 0.8477759481379468
13.244010474479689 395.35163666062476 0.836319137692251
13.249238029433105 386.565968530224 0.8271811971977735
13.254465584386521 380.37803812340593 0.8195926475645124
13.259693139339937 375.82424574305605 0.8145283575606551
13.264920694293354 371.08371943417944 0.8099138408217077
13.27014824924677 363.75652072112814 0.8017398808967349
13.275375804200186 361.08550852876897 0.7996826021775354
13.280603359153602 356.08742325394235 0.7940819494612339
13.285830914107018 355.01640237628504 0.7936979760400927
13.291058469060435 351.9849310796051 0.7917764497636995
13.29628602401385 350.67736677381504 0.7912072752638305
13.301513578967267 347.7779257695 0.787899642080887
13.306741133920683 344.63714464489095 0.7845332072791803
13.3119686888741 341.1018588625517 0.7791872069795768
13.317196243827516 338.6564064213405 0.7755133092978236
13.322423798780932 339.4745929719653 0.7770048656676856
13.327651353734348 337.1648544369645 0.7740130086877658
13.332878908687764 336.2331233017948 0.77423553140937
13.33810646364118 336.79613243471334 0.7753602900149915
13.343334018594597 337.7984536088273 0.7759924749012563
13.348561573548013 338.7141868879028 0.7767539407002705
13.353789128501429 336.4943100442045 0.7733116040388075
13.359016683454845 334.6010138198806 0.7714486732133337
13.364244238408261 336.14997715592875 0.7730955339387133
13.369471793361678 340.16774181060515 0.7770802410581684
13.374699348315094 345.6923936532148 0.7824421151655863
13.37992690326851 352.50275120677225 0.7908392095281749
13.385154458221926 360.6337495242932 0.7995930118748412
13.390382013175342 362.33086913719853 0.8014066687673377
13.395609568128759 363.7018802017953 0.8029318550355417
13.400837123082175 365.43500000498085 0.8043697553547673
13.406064678035591 362.80599126122877 0.8025555113370334
13.411292232989007 360.97477569097924 0.8003072298051537
13.416519787942423 359.78973106728034 0.7983715691079495
13.42174734289584 354.29120479619036 0.7910094625066251
13.426974897849256 352.3432287095294 0.788786240703073
13.432202452802672 349.06734251982795 0.7857953980885874
13.437430007756088 347.1127446258034 0.7851763916930389
13.442657562709504 346.2790936616905 0.7852665557657444
13.44788511766292 341.6404028431234 0.7797682091913472
13.453112672616337 338.29589060421085 0.776689121191926
13.458340227569753 337.65909381800225 0.775449138571894
13.46356778252317 335.2060772172978 0.7741034172585441
13.468795337476585 330.62957569149063 0.7697053984816966
13.474022892430002 326.0625328170621 0.7632380553831389
13.479250447383418 325.0857557793327 0.76254537318856
13.484478002336834 323.59375205762586 0.7603723904488928
13.48970555729025 322.73369659745896 0.7590365406092813
13.494933112243666 317.78022090799357 0.7528705801953254
13.500160667197083 316.5071817519976 0.7508669625679475
13.505388222150499 314.26820226431823 0.7501444323264439
13.510615777103915 314.8394321570779 0.7524644040422535
13.515843332057331 316.70706664912586 0.7544459821619592
13.521070887010747 320.11795524703314 0.757724527645415
13.526298441964164 322.6669072234886 0.7585622774427838
13.53152599691758 324.92888266368703 0.7606764759566425
13.536753551870996 326.7327841500398 0.7638478748548808
13.541981106824412 324.98087068958097 0.7624295754353809
13.547208661777828 327.97451449858846 0.7658616039180284
13.552436216731245 329.2335023010125 0.7662072243045043
13.55766377168466 332.3428051538931 0.7701508637403731
13.562891326638077 331.9519298298191 0.7695828710917877
13.568118881591493 329.8807710110645 0.7673132303063366
13.57334643654491 327.3583279288475 0.7638391383615117
13.578573991498326 324.985586058642 0.7610438711570932
13.583801546451742 322.90495454417174 0.7602586027987713
13.589029101405158 317.4267996404273 0.7541136188700013
13.594256656358574 313.85459001747165 0.7504761997146803
13.59948421131199 309.86124749786217 0.7450732507080196
13.604711766265407 306.85256396776333 0.7408962067221236
13.609939321218823 305.40266231489784 0.7408005119794071
13.615166876172239 304.84369581084144 0.7408804373010052
13.620394431125655 305.86519978798236 0.7422536087501486
13.625621986079071 305.3960842145655 0.7412364789511743
13.630849541032488 305.3586141763603 0.7411259742206181
13.636077095985904 307.76710453301973 0.7441018616454163
13.64130465093932 308.6882270634525 0.7453137465218519
13.646532205892736 312.5933576319198 0.7497874876849369
13.651759760846153 312.0474269513835 0.7481236573087883
13.656987315799569 315.49373634919414 0.7527224218196837
13.662214870752985 317.0383533404309 0.754586517163928
13.667442425706401 316.68399522056086 0.7546747659609562
13.672669980659817 317.9434180057454 0.7561473810624084
13.677897535613234 316.21488279231016 0.7517560248387896
13.68312509056665 318.0266656059959 0.7527796101449792
13.688352645520066 322.8080819965225 0.7595799279096284
13.693580200473482 325.00268550547634 0.7633630133497455
13.698807755426898 325.9361989816105 0.7658024262503137
13.704035310380315 325.442678237156 0.764953320074683
13.70926286533373 321.08608295688487 0.7594340780806704
13.714490420287147 318.2641020797205 0.7562394072443285
13.719717975240563 315.310399728397 0.7524892797443125
13.72494553019398 314.50126476396343 0.7523994422859412
13.730173085147396 313.5041080585438 0.7513420996499005
13.735400640100812 313.7441149024743 0.7496376056946388
13.740628195054228 313.56851415739743 0.7491243067488961
13.745855750007644 315.45928370761027 0.7507765195246945
13.75108330496106 314.4482621269046 0.7514444424341652
13.756310859914477 313.8280394885135 0.7520295076348966
13.761538414867893 312.0025167059235 0.7509464962693808
13.766765969821309 316.4612221570932 0.7543196619256685
13.771993524774725 319.835156907646 0.757836173212712
13.777221079728141 321.7937096110149 0.7602628644006124
13.782448634681558 322.5053369498292 0.7606724958159045
13.787676189634974 323.8745401369754 0.7623848479664523
13.79290374458839 326.0007062887187 0.7641067856935172
13.798131299541806 333.0251316632197 0.771505675782835
13.803358854495222 332.02663810183907 0.769408556416182
13.808586409448639 335.89996022515135 0.773350450729202
13.813813964402055 341.29944101937576 0.779473832586372
13.819041519355471 345.9891717908445 0.7848642619928997
13.824269074308887 353.1322387720614 0.7923166103908156
13.829496629262303 360.5230168055116 0.8011604229125264
13.83472418421572 367.80343851572104 0.8099311695945532
13.839951739169136 381.37346686161754 0.8240857600083094
13.845179294122552 391.54634340644094 0.8344238389471776
13.850406849075968 403.38957197922764 0.8454968104496998
13.855634404029384 415.2136264102548 0.8564123394183921
13.8608619589828 423.81628476159125 0.8652579885192085
13.866089513936217 436.4108623852292 0.8775582254267891
13.871317068889633 444.8566048176676 0.8866382900882955
13.87654462384305 450.87965319821024 0.8932404154960132
13.881772178796465 452.8554241841528 0.8944197695211019
13.886999733749882 450.3757713910024 0.8922312656384705
13.892227288703298 445.72963303124783 0.887466343732226
13.897454843656714 437.21650767428014 0.8787764540036092
13.90268239861013 428.5554727333394 0.8709539523192394
13.907909953563546 417.4858693902294 0.859367959610119
13.913137508516963 406.2349067306541 0.8477715008212565
13.918365063470379 396.79163971011 0.8379329570668824
13.923592618423795 387.39832958160326 0.827621909882347
13.928820173377211 378.58235574486764 0.8188455523330681
13.934047728330627 369.3612829732268 0.8094413366419989
13.939275283284044 362.07235204025955 0.8017717171122979
13.94450283823746 357.85433315590086 0.7975746793220676
13.949730393190876 352.2590323187946 0.7911319733859791
13.954957948144292 348.07788836458633 0.7870153606603754
13.960185503097708 345.3759799699651 0.7858782751528078
13.965413058051125 343.0074887143699 0.7837904304279133
13.97064061300454 340.58981060282764 0.7813149236670567
13.975868167957957 334.3674951573576 0.7753054391980823
13.981095722911373 326.2680161444828 0.765165687110482
13.98632327786479 320.9026430554197 0.7586616511594281
13.991550832818206 318.96743470568094 0.7562978707558414
13.996778387771622 318.9402140530421 0.7562993499698248
14.002005942725038 321.3869245662681 0.760343822446712
14.007233497678454 322.727701868342 0.7626065207035743
14.01246105263187 324.52100664216965 0.7640765905248209
14.017688607585287 324.8698358866781 0.7640940365672328
14.022916162538703 323.37078494181503 0.7606783893969656
14.028143717492119 325.8676558812282 0.7628001516005277
14.033371272445535 328.23746429726646 0.7652435346349206
14.038598827398951 334.08977925888064 0.7726786360943114
14.043826382352368 339.85118949139564 0.7797870550926858
14.049053937305784 345.4687576785614 0.7871798364732985
14.0542814922592 345.4438169141159 0.7857818485871051
14.059509047212616 350.76122613977475 0.7917500133658583
14.064736602166032 354.66502413037756 0.7957686596249569
14.069964157119449 358.7393062562516 0.7995334980080714
14.075191712072865 358.89076997359194 0.800144687670488
14.080419267026281 357.82751570921516 0.7987120805029339
14.085646821979697 360.0501010788029 0.8007952811189253
14.090874376933114 360.3846237930857 0.802045556671643
14.09610193188653 362.9422768016556 0.8050300324248469
14.101329486839946 362.5144045805759 0.8043946921149768
14.106557041793362 360.24951245600397 0.802120203239713
14.111784596746778 363.5967370480993 0.8053053743001938
14.117012151700195 361.18474628471256 0.8024264214368896
14.12223970665361 359.7491237092271 0.8014445722355809
14.127467261607027 354.013957782466 0.7954390188761871
14.132694816560443 350.41467433428426 0.791526388757418
14.13792237151386 349.9985077606595 0.7922620665931642
14.143149926467276 350.516549490668 0.792960101014534
14.148377481420692 353.56364413851986 0.7949968436644488
14.153605036374108 352.926561423228 0.7935982837803651
14.158832591327524 350.44285814795484 0.7894151700920752
14.16406014628094 352.79559171651204 0.7922704044164726
14.169287701234357 350.72177191902114 0.7906746222898487
14.174515256187773 351.02438196050616 0.7909165722078488
14.179742811141189 349.13949809609613 0.789180912251668
14.184970366094605 345.21908469122684 0.784355950091588
14.190197921048021 341.8164879064569 0.7810317138619474
14.195425476001438 337.08544286347325 0.7767947175904435
14.200653030954854 334.6200910795678 0.77344227627164
14.20588058590827 334.255201947354 0.7729863677613422
14.211108140861686 335.8615295604659 0.7732802176265913
14.216335695815102 338.39893188664195 0.7751472011700304
14.221563250768519 338.9908466360183 0.7754639542219584
14.226790805721935 336.19727037235725 0.7720790136589506
14.232018360675351 333.66598957385446 0.7700766341551465
14.237245915628767 333.73716344926004 0.7700909962380375
14.242473470582183 331.1995182203012 0.7676304698812498
14.2477010255356 333.2402481841799 0.7692242175579596
14.252928580489016 336.40132777629486 0.7714196366168871
14.258156135442432 340.95600155033134 0.7757182690452677
14.263383690395848 350.0663438675181 0.7853924141409823
14.268611245349264 356.79853502479625 0.7933178430681262
14.27383880030268 360.21780226549555 0.7962912882888441
14.279066355256097 364.5225467984437 0.8009783549203116
14.284293910209513 368.9411936627526 0.8054529701231605
14.28952146516293 379.5370961487184 0.8162241551781942
14.294749020116345 389.4849614610308 0.8266213544356439
14.299976575069762 396.788978647253 0.8339871708970615
14.305204130023178 401.13413762922823 0.8379385229224713
14.310431684976594 404.0719309425128 0.8414583598113614
14.31565923993001 407.0694069488032 0.8442493219247561
14.320886794883426 409.26649359937585 0.8466640111570326
14.326114349836843 410.32220840394075 0.8485122277198364
14.331341904790259 409.56010543708817 0.8472875813141422
14.336569459743675 407.5435967047812 0.8462464236777748
14.341797014697091 407.34576150057654 0.8455835564527697
14.347024569650507 407.4223218269713 0.8449192223334432
14.352252124603924 408.98644418370503 0.8467650092955042
14.35747967955734 407.62585664951246 0.8452661927360997
14.362707234510756 404.105477734843 0.8420032467648023
14.367934789464172 400.2589647525696 0.8384377711672867
14.373162344417588 400.95172035333155 0.8384204548277341
14.378389899371005 399.86028681516945 0.8377480874494992
14.38361745432442 400.3301410184811 0.8380569896436609
14.388845009277837 398.46247074052025 0.8350692421370389
14.394072564231253 392.78177090143663 0.8294874581076973
14.39930011918467 393.22658948831656 0.8306626259469546
14.404527674138086 393.86035414499474 0.8313518673861742
14.409755229091502 395.0552717626707 0.8325422127466899
14.414982784044918 392.1857218614879 0.8284888791507375
14.420210338998334 385.76493109081514 0.8219712631942425
14.42543789395175 380.1718870735639 0.816816336527965
14.430665448905167 376.3262776159724 0.8127261870550861
14.435893003858583 376.52853681601187 0.8128166962621526
14.441120558811999 378.8108011915019 0.8151184979090315
14.446348113765415 379.5379092972523 0.8157514031189119
14.451575668718831 380.544826814251 0.8183967604034708
14.456803223672248 385.4003328198058 0.8242157297894095
14.462030778625664 393.7698937053199 0.8331131672517806
14.46725833357908 404.83200795859153 0.8432423733505222
14.472485888532496 425.69024092755996 0.8639128159111309
14.477713443485912 455.09873619792893 0.8930809371282881
14.482940998439329 492.0752057516499 0.9284482894521696
14.488168553392745 526.2090288198268 0.9598096372622336
14.493396108346161 552.7703969342521 0.9834502290161565
14.498623663299577 560.2460396726375 0.9902185159769484
14.503851218252994 547.1776795219133 0.9784510150837474
14.50907877320641 519.005018035514 0.9533727519284805
14.514306328159826 480.4034708422352 0.9171372127884834
14.519533883113242 442.1981176975147 0.8803037284967622
14.524761438066658 408.58111048167245 0.846896934642978
14.529988993020075 383.11727103175264 0.8208948056196018
14.53521654797349 364.7880168445165 0.8013408574884539
14.540444102926907 356.44762281061276 0.7924694834184315
14.545671657880323 350.3440938877905 0.7858211979150445
14.55089921283374 345.800528080308 0.7810234383154236
14.556126767787156 339.83347141190495 0.7749356083130655
14.561354322740572 334.5925103916775 0.7695475430872444
14.566581877693988 331.0320455481674 0.7652421810228944
14.571809432647404 330.4930030224922 0.7636610570518746
14.57703698760082 331.3266363711281 0.7637721481415238
14.582264542554237 335.20065540393944 0.7683087225109567
14.587492097507653 335.50692610296636 0.7696998272590492
14.592719652461069 336.5969078378807 0.7713897399767231
14.597947207414485 336.98696042490565 0.7727586872090042
14.603174762367901 336.6454921155 0.7719693117980885
14.608402317321318 337.2732223111341 0.7722490036556633
14.613629872274734 335.48848796922914 0.7679803441132368
14.61885742722815 334.1717601251064 0.7653363632061145
14.624084982181566 333.55476788383044 0.7646254417096501
14.629312537134982 331.4876554092893 0.7623053911956367
14.634540092088399 332.53096002545806 0.7636689431512176
14.639767647041815 334.41736681729026 0.7660720357098634
14.644995201995231 335.6255158131794 0.7680467167644328
14.650222756948647 337.061750832389 0.7692242174216428
14.655450311902063 338.3965191979887 0.7710994297796292
14.66067786685548 338.5223465076125 0.7705669665749774
14.665905421808896 339.457604030876 0.7709560252559793
14.671132976762312 339.6637663795487 0.7700020094703421
14.676360531715728 333.573469976085 0.762750402084252
14.681588086669144 331.1692472470328 0.7609596103345682
14.68681564162256 329.7508804494942 0.7610732539350122
14.692043196575977 329.23166069142945 0.7606469694830527
14.697270751529393 327.19643163695616 0.757862016706386
14.70249830648281 325.4856917198882 0.7556122452061418
14.707725861436225 323.9640485371712 0.7531413604108832
14.712953416389642 322.9345820617731 0.7524567268255756
14.718180971343058 321.13546950948626 0.7507860751058537
14.723408526296474 324.92756606424393 0.7562395544572753
14.72863608124989 327.09010111683585 0.7601923983919661
14.733863636203306 329.3667592098917 0.7621931411301488
14.739091191156723 332.70615407118913 0.7638185514490319
14.744318746110139 333.01406247969146 0.763436607451577
14.749546301063555 335.05526717482195 0.76488230022604
14.754773856016971 330.756055594532 0.7604631248500386
14.760001410970387 329.9913594608581 0.7606058232465138
14.765228965923804 334.15867980320974 0.7642632469453097
14.77045652087722 335.42504638270526 0.7658703618363827
14.775684075830636 338.7214285565978 0.7688069093130199
14.780911630784052 339.7160033001921 0.7696613332894764
14.786139185737468 342.7795779551656 0.7742957776119692
14.791366740690885 346.9077379665791 0.7784945724900958
14.7965942956443 349.6650789803426 0.7815342303548465
14.801821850597717 351.4245959545995 0.7834379267586402
14.807049405551133 354.39248008201884 0.7860966601027729
14.81227696050455 358.4694476002821 0.7906388171023735
14.817504515457966 366.1300958937722 0.7985061087819989
14.822732070411382 375.8318137223637 0.8081660301646336
14.827959625364798 385.6112064175645 0.8196063216197322
14.833187180318214 389.9433769078093 0.8248645593387735
14.83841473527163 396.19097060820224 0.8307661319672295
14.843642290225047 402.99485249498497 0.837365728806427
14.848869845178463 414.9847813578477 0.8489130067325049
14.854097400131879 425.56649009809496 0.8593652226858322
14.859324955085295 430.79459179117265 0.8654441266768644
14.864552510038711 432.202673584672 0.8661808142837102
14.869780064992128 432.095988142331 0.8662836581576676
14.875007619945544 431.3699170971689 0.8656627274751099
14.88023517489896 427.9597862831555 0.8616243025095305
14.885462729852376 420.5986311735919 0.8550821198307527
14.890690284805792 410.2769968245576 0.8449162556842407
14.895917839759209 401.3250684783272 0.8355415257811886
14.901145394712625 394.7249977931989 0.8285216156551205
14.906372949666041 390.4635145819776 0.823543000164064
14.911600504619457 385.1529751146766 0.8176319513809888
14.916828059572873 379.0635284954773 0.811830668357929
14.92205561452629 369.49271306833606 0.801721067015633
14.927283169479706 364.06673067845213 0.7969566982791493
14.932510724433122 361.5282576066782 0.7952071456800318
14.937738279386538 362.0049675146406 0.7961839897542475
14.942965834339955 360.86960537232164 0.7951784216566131
14.94819338929337 358.63115525577894 0.7923403102904911
14.953420944246787 355.3856571976879 0.7871768604914694
14.958648499200203 355.2558261133874 0.7871389760937924
14.96387605415362 354.59887876796176 0.7867447620646077
14.969103609107036 353.8677627176941 0.7859225476002447
14.974331164060452 359.8166644230265 0.793275027070947
14.979558719013868 364.19822122515245 0.7973458273873376
14.984786273967284 367.4940352213095 0.8006451796445095
14.9900138289207 372.37552031261055 0.8061099213251941
14.995241383874117 379.33575476486135 0.8126727461946436
15.000468938827533 388.3452145501099 0.8223163384718207
15.005696493780949 393.9545947118271 0.8277847870117375
15.010924048734365 394.96641279512613 0.8287071692761382
15.016151603687781 397.47537202763084 0.831607942568945
15.021379158641198 402.0520769097291 0.8365422776997179
15.026606713594614 404.6021739168574 0.839586406889878
15.03183426854803 408.96236643779827 0.8438285772617635
15.037061823501446 407.60256445572213 0.8421892244241829
15.042289378454862 404.19690358227433 0.8382404192898955
15.047516933408279 400.99240108741583 0.8349568506417936
15.052744488361695 393.344104111167 0.8272719109633827
15.057972043315111 388.30533853298516 0.8222549655429198
15.063199598268527 379.37618783397073 0.813068013443789
15.068427153221943 372.70411508224237 0.8057049759004585
15.07365470817536 365.2740486878787 0.7975752677247606
15.078882263128776 358.85788378281467 0.79080827762798
15.084109818082192 353.58874517624514 0.7848120191256673
15.089337373035608 351.9226813001047 0.7833325238686671
15.094564927989024 351.9199966097522 0.7837640451423183
15.09979248294244 350.3813908454666 0.782665217989235
15.105020037895857 346.49885324231684 0.7787210396995087
15.110247592849273 340.7182705930302 0.7715537273959652
15.11547514780269 337.1474709232903 0.7671515812826865
15.120702702756105 334.928316473287 0.7650036550800697
15.125930257709522 332.60270468313666 0.7626002533179861
15.131157812662938 332.2372795062541 0.7634342738942986
15.136385367616354 330.7500837000031 0.762061378555993
15.14161292256977 324.8083457828451 0.7562205673273502
15.146840477523186 321.0553515619686 0.7522842282968698
15.152068032476603 316.44098254788304 0.7464491275953196
15.157295587430019 314.63843130635445 0.7437840560602662
15.162523142383435 313.74593037183035 0.7428895570768679
15.167750697336851 310.256802132575 0.7376610937952496
15.172978252290267 311.30271110884456 0.7391124446226885
15.178205807243684 310.13900529142 0.7389090245679523
15.1834333621971 309.0619437162876 0.7375339727510226
15.188660917150516 303.2862603674109 0.7323157065504745
15.193888472103932 298.8414769176741 0.7274589685800789
15.199116027057348 296.0555063888601 0.7244558228846143
15.204343582010765 299.5251531845354 0.7294537727870912
15.20957113696418 302.86000116736017 0.732713299285877
15.214798691917597 305.06768404449883 0.7350326788547097
15.220026246871013 306.7561094200144 0.736910228367008
15.22525380182443 304.8921039345875 0.7342538729466919
15.230481356777846 302.61190785121045 0.7314932111048366
15.235708911731262 299.3765864410394 0.7274597964804175
15.240936466684678 297.97367917600207 0.7248297865478556
15.246164021638094 296.8051036420859 0.7238067861696006
15.25139157659151 299.57468222409454 0.7274076507550773
15.256619131544927 296.48131098325507 0.7238478446080189
15.261846686498343 295.95111494103105 0.7240352936064958
15.267074241451759 294.5297894026647 0.7222871114764047
15.272301796405175 292.7088353423444 0.7204029360518247
15.277529351358591 293.0258371674432 0.7212414997590484
15.282756906312008 292.25639442549317 0.7193606413580107
15.287984461265424 292.5659554352492 0.7190377407722186
15.29321201621884 293.8213234448622 0.7210814252787202
15.298439571172256 294.18741991807786 0.7221178820690566
15.303667126125672 293.365893245162 0.7214424428031775
15.308894681079089 291.98302764604557 0.719738908168693
15.314122236032505 291.1517580333538 0.7179692913065943
15.319349790985921 288.16515428766996 0.7144523094852119
15.324577345939337 291.6076390681682 0.7190929628009958
15.329804900892753 292.0806282362015 0.7202184583311914
15.33503245584617 295.0258909083644 0.7240089534619297
15.340260010799586 294.86481036512737 0.7229072655442491
15.345487565753002 296.2348972315567 0.7243713480400265
15.350715120706418 297.5367094039334 0.7250456859647235
15.355942675659835 296.63854988785107 0.7236946039304818
15.36117023061325 297.69940168296876 0.7254832538635204
15.366397785566667 298.2779698370247 0.7260699193018373
15.371625340520083 304.26012096229755 0.7333387812880331
15.3768528954735 306.96947192298046 0.7367709046762474
15.382080450426916 311.5751033910206 0.7414811023287423
15.387308005380332 317.01971569646776 0.7477562250308016
15.392535560333748 319.35945070512787 0.7502487803217079
15.397763115287164 322.7939553225686 0.7633564294001587
15.40299067024058 322.90487832455085 0.7712480273655467
15.408218225193997 319.3050543992554 0.7712709441488846
15.413445780147413 319.5392698721132 0.7751518260537713
15.418673335100829 321.56382120110464 0.7813616113678452
15.423900890054245 325.0798037707066 0.7881404676436067
15.429128445007661 327.30894027826264 0.7944858561891895
15.434355999961078 328.43881770808036 0.7998686580732398
15.439583554914494 326.07085961437326 0.8006908585305909
15.44481110986791 323.6371644758275 0.8011091585682227
15.450038664821326 323.8804307934272 0.8035455455450676
15.455266219774742 318.80707760341204 0.7984349243742717
15.460493774728159 315.7037728155503 0.7968590277031775
15.465721329681575 313.7143402987477 0.7962928469944561
15.470948884634991 314.4763956215568 0.799558797956074
15.476176439588407 313.7788778563547 0.8007744608826215
15.481403994541823 310.15553412316024 0.7973478888514699
15.48663154949524 306.26165922304665 0.7943633441265932
15.491859104448656 304.51001682224694 0.794255968498692
15.497086659402072 302.5960643699802 0.7935422588095948
15.502314214355488 301.7514580106912 0.7948281460748308
15.507541769308904 301.30071717017915 0.7958519003980705
15.51276932426232 300.6048303894012 0.7979146480219573
15.517996879215737 302.56548203293573 0.8032520641432737
15.523224434169153 302.11913592875385 0.8045293775085999
15.52845198912257 301.56144344523506 0.8055347677734158
15.533679544075985 301.8967533043303 0.8063483332122644
15.538907099029402 304.5607540509843 0.8110294639738492
15.544134653982818 306.0318020523242 0.8148425968060503
15.549362208936234 305.2498146608243 0.8153169429810091
15.55458976388965 305.5063427500411 0.8175463688165427
15.559817318843066 306.8100612874446 0.8205365393379102
15.565044873796483 310.02377868351635 0.8271685394816249
15.570272428749899 315.7289809865713 0.8365941355046962
15.575499983703315 320.35332861160157 0.8445514530585567
15.580727538656731 324.6608100649223 0.8515241593062524
15.585955093610147 325.131182271267 0.8540220319437677
15.591182648563564 323.1449568278789 0.8519233760517775
15.59641020351698 321.69874603530445 0.8516805840470112
15.601637758470396 321.1993731960133 0.8524315985117135
15.606865313423812 321.1248922956034 0.8534401675410308
15.612092868377228 321.74438493816194 0.8549491087452424
15.617320423330645 323.38006990700814 0.8582082817828162
15.62254797828406 324.9648279641708 0.8614289057687009
15.627775533237477 322.40709028461043 0.859794771475765
15.633003088190893 318.5019933723906 0.8568782686459961
15.63823064314431 315.44273067923973 0.8511192518747808
15.643458198097726 309.2923041526874 0.8290176691116331
15.648685753051142 313.5711699373196 0.8289656772385716
15.653913308004558 313.23808228767365 0.8230410439740209
15.659140862957974 309.9601646962341 0.8154079471926203
15.66436841791139 307.90145380263283 0.8106587015309781
15.669595972864807 305.7539429125564 0.8057184730304019
15.674823527818223 305.2148878920876 0.8038234391417948
15.680051082771639 306.5657916857376 0.8037713519949965
15.685278637725055 308.6660176611038 0.8046942242873911
15.690506192678471 306.36721266478247 0.7996547538383145
15.695733747631888 306.7766968349204 0.7984419408551524
15.700961302585304 305.27976461160716 0.7953607411967557
15.70618885753872 303.806608825023 0.7916674921238419
15.711416412492136 303.9809685758318 0.7902832768126697
15.716643967445552 302.65402986769305 0.7873597925997651
15.721871522398969 304.23083305837235 0.7881365120066749
15.727099077352385 307.2143376328533 0.7920524153222264
15.732326632305801 309.1443353756872 0.7940788754679191
15.737554187259217 311.6233841456841 0.7959753336402142
15.742781742212633 317.0800366957227 0.8015523562175582
15.74800929716605 321.39751901064847 0.8059433073111293
15.753236852119466 322.626106261662 0.8067065871118165
15.758464407072882 324.30353122856314 0.8083699535156765
15.763691962026298 320.9874391443042 0.8034282081156607
15.768919516979715 320.3693495164957 0.8012109737741178
15.77414707193313 319.27405510541 0.7991868243730318
15.779374626886547 319.2791643710543 0.7972779848449107
15.784602181839963 321.64120102175553 0.7990474385455876
15.78982973679338 324.79236238978496 0.8021972456909555
15.795057291746796 324.9852854574891 0.802272505638348
15.800284846700212 325.74926449217827 0.8021309734765296
15.805512401653628 323.4844260301762 0.7980810269621741
15.810739956607044 324.82734103903886 0.7985808638908886
15.81596751156046 327.8396832350901 0.8020333925947651
15.821195066513877 331.18252511685745 0.8068714779825238
15.826422621467293 334.0249104596384 0.8097850715627122
15.831650176420709 332.4043171648548 0.8073583851633989
15.836877731374125 329.10722720406335 0.8039187663127619
15.842105286327541 329.0633185102141 0.8045830499997073
15.847332841280958 329.6660931702841 0.8050827459039077
15.852560396234374 327.6812842920151 0.801985400412417
15.85778795118779 321.87370565328706 0.792584316555183
15.863015506141206 317.0904540462874 0.7863345570490784
15.868243061094622 311.6195836275239 0.7798974419145958
15.873470616048039 310.98584894032564 0.7804957653423501
15.878698171001455 311.061800261723 0.7802547506887204
15.883925725954871 311.0880853820423 0.7790647387763476
15.889153280908287 308.61152660834597 0.7749229768768316
15.894380835861703 304.2892315660531 0.7691783621965093
15.89960839081512 302.77254417251174 0.76648116446047
15.904835945768536 303.8002342014684 0.767762066965955
15.910063500721952 305.5417861512763 0.7698146409211677
15.915291055675368 308.63665121097773 0.7745777650594238
15.920518610628784 310.9363656989526 0.7777957315678383
15.9257461655822 311.2073402700051 0.7767928524531142
15.930973720535617 311.07936989945506 0.7756806007407812
15.936201275489033 308.34524780745966 0.771324293576282
15.94142883044245 305.2065789919747 0.7666123756144897
15.946656385395865 304.79261205870927 0.7663800228836446
15.951883940349282 300.8331663430441 0.760987289619245
15.957111495302698 301.18607041501474 0.7609906979918287
15.962339050256114 303.740106142606 0.7641483635350116
15.96756660520953 302.74616963240794 0.7626487858314125
15.972794160162946 303.7535668111991 0.7638972494688502
15.978021715116363 302.41866045183247 0.7628962766410243
15.983249270069779 301.81026741642546 0.762511138859908
15.988476825023195 302.01311557401203 0.7622532010512285
15.993704379976611 300.7863821922893 0.7624016132399601
15.998931934930027 297.69983319848245 0.7589919151255045
16.004159489883442 293.24130361971584 0.7539113082219215
16.009387044836856 291.9636497763738 0.7525376440032159
16.01461459979027 291.58233880582276 0.7511162800296363
16.019842154743685 291.07526104318407 0.7498036496720198
16.0250697096971 288.7447509562833 0.7460226507549664
16.030297264650514 291.4885265276657 0.7497908472902822
16.03552481960393 295.7887935653007 0.7552048007591555
16.040752374557343 302.4646914727193 0.7637793887235178
16.045979929510757 305.302464332803 0.7665957376855086
16.05120748446417 306.82873737465883 0.7672853969995853
16.056435039417586 310.93565875975787 0.7714019623777797
16.061662594371 308.9724627061996 0.7680133730726436
16.066890149324415 312.81237382508937 0.7725122175683454
16.07211770427783 314.7891636832071 0.774737855278883
16.077345259231244 318.39924241315015 0.778691772638648
16.08257281418466 320.0577666672929 0.7810900526619131
16.087800369138073 320.61208768922535 0.7820575975653064
16.093027924091487 320.69173447757146 0.7831837841090722
16.0982554790449 322.3404010647292 0.7850939342500058
16.103483033998316 324.63934184498913 0.7881460638021642
16.10871058895173 327.75746818039164 0.7915518801808663
16.113938143905145 324.2340080119926 0.7870429091460018
16.11916569885856 321.97656611997564 0.7840964539342173
16.124393253811974 318.52662796551806 0.7812817891012103
16.129620808765388 318.9996085931158 0.7828870550269049
16.134848363718802 315.93235690082156 0.7793102530083849
16.140075918672217 315.39192870993304 0.7777619913895922
16.14530347362563 311.1093661014114 0.7714324039211355
16.150531028579046 307.76353017477845 0.7666979723492904
16.15575858353246 307.0085296899952 0.7652012156436071
16.160986138485875 305.95167336358605 0.764121612137253
16.16621369343929 304.6127443579912 0.7623456948341656
16.171441248392703 302.4051378289512 0.7606884006051231
16.176668803346118 300.8815417764785 0.7591498452409573
16.181896358299532 302.10266943066034 0.7600770541655699
16.187123913252947 304.10384165915383 0.7619224327731957
16.19235146820636 302.3766452138558 0.7590587558038799
16.197579023159776 300.62296345005245 0.7568228833068035
16.20280657811319 295.7121076020979 0.750330423200514
16.208034133066604 294.76663074253054 0.7499658898371047
16.21326168802002 293.87412860578183 0.7498869358211185
16.218489242973433 291.8762241097318 0.7480093960720995
16.223716797926848 288.4460409196289 0.7440519226212621
16.228944352880262 287.2123148292261 0.7419010764265359
16.234171907833677 284.91976927383496 0.738441061627671
16.23939946278709 283.6356454522135 0.7364678046315768
16.244627017740505 280.4277295876067 0.7326929678470051
16.24985457269392 275.9663553573073 0.7269416090867779
16.255082127647334 274.8474451846459 0.7271702028947675
16.26030968260075 271.422017558195 0.7224062207270067
16.265537237554163 272.23039258820825 0.722949340857378
16.270764792507578 272.2308161481842 0.720732153520967
16.275992347460992 273.50549243154927 0.7228385641780918
16.281219902414406 273.00358540504374 0.7241976415524408
16.28644745736782 272.24929090565854 0.7241814508514789
16.291675012321235 273.9335278563834 0.7265867292734033
16.29690256727465 276.6425125661683 0.7274905414747075
16.302130122228064 277.9164809860927 0.7277229603662112
16.30735767718148 278.9226823296293 0.7283951234353285
16.312585232134893 280.28281160085197 0.7310726327083081
16.317812787088307 282.25636105481436 0.7338637051971293
16.323040342041722 285.0410236156458 0.7374108971566333
16.328267896995136 284.40174804073064 0.7346793635192101
16.33349545194855 283.8234980722863 0.7327218872543153
16.338723006901965 282.7917096819666 0.7315712504129327
16.34395056185538 286.02781466862933 0.7357721247861505
16.349178116808794 288.7978478840876 0.7402398320444756
16.35440567176221 294.263997377568 0.7464629142952074
16.359633226715623 303.98182385015303 0.7575371989537178
16.364860781669037 314.09845493398234 0.7685992174039542
16.37008833662245 330.41007913608706 0.785204451991746
16.375315891575866 343.3786736764663 0.8000057744054567
16.38054344652928 353.74631772871567 0.811581197834336
16.385771001482695 361.4086407027205 0.8200091238261739
16.39099855643611 361.60611018962334 0.8202119138294653
16.396226111389524 354.94833884476753 0.8118311352673602
16.401453666342938 347.6751010963436 0.8033007361385157
16.406681221296353 342.93432262892907 0.7984611263956372
16.411908776249767 341.7656510550686 0.7964569738094506
16.41713633120318 343.7887296996647 0.7994704261530381
16.422363886156596 344.0299417848068 0.7999450772847246
16.42759144111001 346.127417168552 0.8012702216159103
16.432818996063425 349.13796690132926 0.8045863720727041
16.43804655101684 353.3518783993511 0.8082709799404677
16.443274105970254 358.05118739979196 0.8136874420670206
16.448501660923668 362.16095910543265 0.8182654632342428
16.453729215877082 367.4287154017219 0.8231686855859587
16.458956770830497 373.033013391664 0.8296337347067629
16.46418432578391 377.21312013609776 0.8339974015024347
16.469411880737326 378.9115202870142 0.8350880976459168
16.47463943569074 377.2137585480212 0.8333627536488568
16.479866990644155 368.38561262106793 0.8231258966834842
16.48509454559757 355.73614773069437 0.8092676073261423
16.490322100550983 344.7917297043567 0.7982437571807318
16.495549655504398 333.22860981247004 0.7843766243733493
16.500777210457812 324.89729823082945 0.77545520299158
16.506004765411227 319.2763495015468 0.7692755082769105
16.51123232036464 312.60332889236076 0.7613553568292996
16.516459875318056 306.8411915703061 0.7545889677053988
16.52168743027147 300.9167163496821 0.7470279569101316
16.526914985224884 295.90318906020957 0.7406718178257246
16.5321425401783 297.2751505495946 0.7425379254490626
16.537370095131713 298.2170689509005 0.7431913123804558
16.542597650085128 297.3600877783446 0.7420784720870839
16.547825205038542 297.87829642730804 0.7433560234169482
16.553052759991957 298.55653528735047 0.7437079738271806
16.55828031494537 296.7441105150608 0.7425496493811218
16.563507869898785 297.5784479439927 0.7439574313314727
16.5687354248522 298.4333122096617 0.7440646239378907
16.573962979805614 298.24863586096166 0.7425835337574332
16.57919053475903 296.4480963587154 0.7392519779328278
16.584418089712443 291.78460249388837 0.7345699900655476
16.589645644665858 289.03879546580237 0.7325603616539922
16.594873199619272 286.9578507558601 0.7308447373570376
16.600100754572686 282.0066050955845 0.7261404402879041
16.6053283095261 275.35455793602836 0.7172697938577728
16.610555864479515 270.62317689758555 0.7105586550121429
16.61578341943293 270.02037535527455 0.7092777966250002
16.621010974386344 268.9322372654761 0.7080135054123372
16.62623852933976 267.7083236715759 0.7072036151714983
16.631466084293173 266.34730836871864 0.7043160457926967
16.636693639246587 266.4197911077349 0.703079045895813
16.641921194200002 262.44638190271905 0.6972056311724454
16.647148749153416 259.80585776922544 0.6935006350170464
16.65237630410683 258.89470307037453 0.6925426942863226
16.657603859060245 259.4074257424469 0.6932048765925807
16.66283141401366 259.71363927093284 0.6931865086403302
16.668058968967074 258.32206105318585 0.6933853805724322
16.67328652392049 256.15922522653386 0.6917640130370248
16.678514078873903 255.43268673621864 0.6916324861269808
16.683741633827317 256.7608511901042 0.6924334227852676
16.68896918878073 256.45515631154086 0.6911123910176644
16.694196743734146 255.05742929408083 0.689656303498663
16.69942429868756 252.60823405403838 0.6867189108419912
16.704651853640975 250.43578760307108 0.6834622692255704
16.70987940859439 251.37353036988821 0.6862066365676301
16.715106963547804 250.11039517195638 0.6848316376156609
16.720334518501218 248.63209938399032 0.6831528656316149
16.725562073454633 246.9524879835765 0.6803158349063875
16.730789628408047 247.86402036614444 0.6795017207082749
16.73601718336146 247.19019748726348 0.6782263346349882
16.741244738314876 246.4585209606227 0.6769686558746377
16.74647229326829 242.60944583262815 0.6720006546028351
16.751699848221705 241.05192345852862 0.6703692632780889
16.75692740317512 238.25685909826467 0.6654213600561264
16.762154958128534 240.26739474395995 0.6678001614204045
16.767382513081948 239.38019307810154 0.6673295671340608
16.772610068035362 238.74616042182288 0.6665165990304421
16.777837622988777 239.59248982906874 0.6672197035782419
16.78306517794219 243.01701213339118 0.6721406926041927
16.788292732895606 245.94349502564287 0.6763096912935913
16.79352028784902 246.46823470359936 0.6775916291007653
16.798747842802435 244.88699562839687 0.67481377088162
16.80397539775585 243.08307350953874 0.6725376430988711
16.809202952709263 239.8916615031516 0.6679430954743585
16.814430507662678 235.90101224110035 0.6623654091936828
16.819658062616092 234.15968849153984 0.6605037544226406
16.824885617569507 235.24860760271804 0.6622003227299428
16.83011317252292 239.40738895291523 0.6694411866229282
16.835340727476336 242.30745570266765 0.672934005384961
16.84056828242975 240.68568318017813 0.6699428626444961
16.845795837383164 240.22766559971765 0.6687862655306943
16.85102339233658 240.23463596554896 0.6682625622295251
16.856250947289993 242.03361608727252 0.6704983234632307
16.861478502243408 240.67666809829677 0.669099074766407
16.866706057196822 240.4761207300438 0.6691842969589786
16.871933612150237 239.2537809709909 0.6664131777188762
16.87716116710365 237.81733460948013 0.6639879869976199
16.882388722057065 236.4472199408732 0.6620449965702211
16.88761627701048 235.86506570729713 0.6615881138191266
16.892843831963894 233.68327201472763 0.6589897410833507
16.89807138691731 234.50898672411574 0.6601544680659878
16.903298941870723 234.44220013972173 0.6610171131767455
16.908526496824138 237.94751214431446 0.6658528580400241
16.913754051777552 238.30778126760077 0.6663053745261981
16.918981606730966 236.08741773576514 0.6628411277470997
16.92420916168438 234.19222076023271 0.6587870802374748
16.929436716637795 232.4273236990243 0.656668235522095
16.93466427159121 233.47015050842012 0.6569495353096312
16.939891826544624 235.7955828946009 0.6611808818704507
16.94511938149804 235.37618584625386 0.6615674113813516
16.950346936451453 234.86652664633502 0.6614433248127697
16.955574491404867 233.80452655196234 0.6594952239626085
16.960802046358282 234.52667064423616 0.6615232921975075
16.966029601311696 234.3413435727236 0.660537946433425
16.97125715626511 232.70469193606255 0.6582402947104742
16.976484711218525 230.58580021155882 0.6546734472592449
16.98171226617194 227.97414802062227 0.6505331683771538
16.986939821125354 226.64555573325228 0.6509428494449422
16.99216737607877 227.4983300426913 0.6539715068235507
16.997394931032183 230.34418988683873 0.6585651141295931
17.002622485985597 232.62754651957243 0.6615190195590535
17.00785004093901 233.34704423923358 0.6594933385183187
17.013077595892426 235.178919487472 0.6606469524430316
17.01830515084584 235.03087694838285 0.6587002382535955
17.023532705799255 234.441820713378 0.6590541331146704
17.02876026075267 233.00935499570963 0.6579037526338889
17.033987815706084 234.32388006166605 0.6587828013332037
17.039215370659498 236.63996874835493 0.6630514992997467
17.044442925612913 235.81061936080707 0.6614104755255479
17.049670480566327 234.26044385895153 0.6607346874796689
17.05489803551974 233.71862133112563 0.66075351948938
17.060125590473156 237.3368212297467 0.6655266360886501
17.06535314542657 240.8558104044503 0.670318968151342
17.070580700379985 242.68558507189013 0.6715131919885458
17.0758082553334 242.50422364654108 0.6704535998610656
17.081035810286814 242.69042349098623 0.6705644365593296
17.086263365240228 243.04348479941044 0.6704070066036182
17.091490920193642 243.80832679857798 0.6699144808440594
17.096718475147057 246.27411516937755 0.6726378518679021
17.10194603010047 246.268225302422 0.671549508354312
17.107173585053886 246.67818894193934 0.6743035927015063
17.1124011400073 245.96650126057108 0.6738002667389283
17.117628694960715 248.38986630757896 0.6773431822821184
17.12285624991413 249.0180504228579 0.6776673734732267
17.128083804867543 249.9084234850488 0.679179885557108
17.133311359820958 247.45452751299732 0.6750904440763217
17.138538914774372 244.25536445884933 0.6711880113253691
17.143766469727787 240.60872666021865 0.6648113998803704
17.1489940246812 239.81135336771976 0.6637868538951919
17.154221579634616 241.48548218162853 0.6670733349282028
17.15944913458803 242.73162469201938 0.6699361680182225
17.164676689541444 245.56515402818323 0.673036713519873
17.16990424449486 249.28364316417606 0.6765815649198885
17.175131799448273 253.12776480548592 0.6806106821568388
17.180359354401688 250.87376391938847 0.6770377652237153
17.185586909355102 250.19903529772327 0.6761385298102138
17.190814464308517 247.92078784024994 0.6739521101573818
17.19604201926193 249.97357474156016 0.6781992113774751
17.201269574215345 251.81238108929563 0.6805448263428432
17.20649712916876 251.79035579068733 0.679059091374809
17.211724684122174 251.91947615552186 0.6782359526899782
17.21695223907559 252.15509874266945 0.6772789773874369
17.222179794029003 253.90015455939744 0.6804280044230802
17.227407348982418 253.0546649762121 0.6802042805365552
17.232634903935832 253.25765479674916 0.680534359004753
17.237862458889246 253.4645058318083 0.6818166667795618
17.24309001384266 250.81989688054662 0.6786653730084403
17.248317568796075 251.57435926594647 0.6809831188274398
17.25354512374949 251.17273118779121 0.6804278075336476
17.258772678702904 250.4874907531884 0.6785957280610393
17.26400023365632 249.0213333881842 0.675327959725371
17.269227788609733 246.6892386341913 0.6717972319395298
17.274455343563147 244.1502237116459 0.6688331016153773
17.279682898516562 246.65394901357325 0.674018054577061
17.284910453469976 247.5221044478808 0.6749914027074143
17.29013800842339 247.4018037131501 0.6742564668167995
17.295365563376805 248.3133438556829 0.6743170376726254
17.30059311833022 247.7301743016356 0.6737351595484014
17.305820673283634 248.3265395051793 0.6751707517553601
17.31104822823705 247.75190770784022 0.6740779019700343
17.316275783190463 246.23354688455575 0.6714494583178889
17.321503338143877 246.5013036185613 0.6722967754143194
17.32673089309729 248.81211468717956 0.6754217278373922
17.331958448050706 251.95622539081455 0.6783908330572558
17.33718600300412 255.13056858357749 0.6821453413355751
17.342413557957535 257.6421827341196 0.6851288210970498
17.34764111291095 260.62116696103107 0.6889269092515625
17.352868667864364 262.4963652914993 0.6913996851876949
17.358096222817778 265.50838838387597 0.6945510143156368
17.363323777771193 267.22378172426846 0.6975995970658226
17.368551332724607 268.4153007500786 0.6991140349882824
17.37377888767802 267.42046640879715 0.6972877563148385
17.379006442631436 268.0987375052472 0.6975976055792378
17.38423399758485 270.26602221372525 0.6993600119834558
17.389461552538265 272.69685655404186 0.7019780841125225
17.39468910749168 275.5232288356549 0.7067649766156705
17.399916662445094 281.2922963443386 0.7150297908254244
17.405144217398508 284.7473747200712 0.7188204083395898
17.410371772351922 287.42538715692547 0.720611109643079
17.415599327305337 290.30653448089777 0.7226431261296753
17.42082688225875 293.5903195235391 0.7265628174507108
17.426054437212166 295.42100080639915 0.7295538177311783
17.43128199216558 296.15613565941 0.7305514191862108
17.436509547118995 299.7534621232449 0.7343940114052872
17.44173710207241 304.2108839326774 0.7383453277006725
17.446964657025823 306.7124509528605 0.7413256581788539
17.452192211979238 305.20474690007137 0.7395797212643719
17.457419766932652 302.4604313997294 0.7373054055803244
17.462647321886067 300.6871886184465 0.7354972521697178
17.46787487683948 299.9077807942349 0.7346499234903981
17.473102431792896 296.9371602462448 0.7302426184724774
17.47832998674631 294.4874872323642 0.7272756775576121
17.483557541699724 294.6950787858105 0.7269989582004237
17.48878509665314 295.0770866765877 0.727024237747938
17.494012651606553 294.9336158016409 0.7264159628496637
17.499240206559968 295.3916314947973 0.7271219858191007
17.504467761513382 296.9151606044355 0.7295858492259333
17.509695316466797 300.5401814985689 0.734099159334351
17.51492287142021 299.02883821031173 0.7321806634517879
17.520150426373625 296.37422158726366 0.7293908352310909
17.52537798132704 293.727556002659 0.7260277699807791
17.530605536280454 294.49312458375 0.7270545864420123
17.53583309123387 292.4971843141359 0.725013881926721
17.541060646187283 290.8640222524811 0.7224029499484022
17.546288201140698 291.0613180159884 0.7232725403199174
17.551515756094112 290.8489493594901 0.7235765338315343
17.556743311047526 292.3629697204561 0.7254468897008135
17.56197086600094 294.2122940507179 0.7282002345903594
17.567198420954355 293.72058028224575 0.727204258247427
17.57242597590777 291.2901110925845 0.7235563289441725
17.577653530861184 288.7033760398316 0.7205888598372178
17.5828810858146 287.0922354558399 0.7178702250955548
17.588108640768013 286.5618988148587 0.7174570654315997
17.593336195721427 287.7392367624578 0.7189215360203917
17.598563750674842 289.93047358819206 0.721133511155843
17.603791305628256 288.20451486100893 0.7191404800191369
17.60901886058167 290.256483883804 0.7213171586337045
17.614246415535085 289.35273962518363 0.7204926066180474
17.6194739704885 288.5752409341514 0.7198505428682513
17.624701525441914 288.1068364506764 0.7203332768509416
17.62992908039533 287.1274571356974 0.7186922743622637
17.635156635348743 285.99915156717583 0.7170625348827793
17.640384190302157 284.80566171490085 0.7147967033162781
17.64561174525557 283.7513933257155 0.7137349233306727
17.650839300208986 283.3705204791532 0.713220915472288
17.6560668551624 284.43860806800325 0.714480639177099
17.661294410115815 286.9545447003175 0.7185167304091304
17.66652196506923 288.621775668476 0.7203297957475079
17.671749520022644 290.48009172966715 0.7234828761551776
17.676977074976058 289.8540887569106 0.7220816025117701
17.682204629929473 290.1785792297613 0.7214078361657931
17.687432184882887 293.2113258565029 0.7244789760291005
17.6926597398363 295.7374713169568 0.7284649134086354
17.697887294789716 297.3179599307989 0.7315603816304432
17.70311484974313 296.9471148781226 0.730711376428206
17.708342404696545 295.84430549660146 0.7292093056586983
17.71356995964996 297.8630018037359 0.7307303950636437
17.718797514603374 300.58347477817335 0.7340056403072369
17.724025069556788 301.34928324978335 0.7344389085988875
17.729252624510202 302.70619944925096 0.7354937895590168
17.734480179463617 302.19120025009994 0.7354605737714754
17.73970773441703 300.7673145664095 0.7342720407185518
17.744935289370446 298.7995557973304 0.733037627871046
17.75016284432386 297.13022485915064 0.730413773291924
17.755390399277275 297.29913995837035 0.7305732389507119
17.76061795423069 295.94310459996905 0.7288147648121404
17.765845509184103 291.50106657074025 0.722666105867527
17.771073064137518 288.3157806236663 0.718567285765779
17.776300619090932 285.93118065667693 0.7155432111034781
17.781528174044347 282.20026128107094 0.7112560201342037
17.78675572899776 281.50956117413654 0.7112841157704747
17.791983283951176 279.5806523472099 0.708731142652002
17.79721083890459 278.27812635849824 0.7077672432364246
17.802438393858004 275.9112818311903 0.7052398233997433
17.80766594881142 273.9644469399039 0.7029355723188792
17.812893503764833 269.83728287222067 0.6982071531474662
17.818121058718248 267.287354429281 0.6952227136675736
17.823348613671662 265.3924972983652 0.6924562585938333
17.828576168625077 264.14812302138375 0.6908156174209344
17.83380372357849 264.05316721326545 0.6910596980258371
17.839031278531905 262.3079408007961 0.6897202578700229
17.84425883348532 261.9826375540462 0.688920993420904
17.849486388438734 263.7635190112048 0.6898854408479093
17.85471394339215 265.3988741052101 0.692292779395803
17.859941498345563 266.0588533156184 0.6933631844996936
17.865169053298978 266.97088295699973 0.6949878443736675
17.870396608252392 271.78999031170366 0.7010994649915543
17.875624163205806 270.9727985971306 0.6987380594886525
17.88085171815922 268.683083055298 0.6956584932351462
17.886079273112635 264.935052326823 0.6907977793911656
17.89130682806605 263.90936171451915 0.689659141529083
17.896534383019464 265.2779144904256 0.6913506160791192
17.90176193797288 268.52708215814164 0.6956667269013427
17.906989492926293 272.96080205005063 0.7000497981697186
17.912217047879707 279.59645738607566 0.7089184354227563
17.917444602833122 285.09567052225105 0.7159831006143408
17.922672157786536 288.52094335003255 0.7209956658339545
17.92789971273995 286.51597661225037 0.7182337000032728
17.933127267693365 286.9100972383019 0.7173898457322445
17.93835482264678 289.45928076384894 0.7206297565658876
17.943582377600194 290.7819125795522 0.7215962258428854
17.94880993255361 296.1468111775036 0.7283074818612075
17.954037487507023 297.93561420922214 0.7297896236676515
17.959265042460437 302.87847210369284 0.7351463198582688
17.96449259741385 303.0787255103901 0.7352065980395993
17.969720152367266 305.91155091503344 0.7388488793891502
17.97494770732068 309.02445794038624 0.7422667629354418
17.980175262274095 311.563800376472 0.7459290100500847
17.98540281722751 311.4563794631357 0.7458974576356742
17.990630372180924 310.74207085290755 0.7448842687860345
17.995857927134338 310.1039786377981 0.7439351802329206
18.001085482087753 309.2514365372267 0.7422364247819198
18.006313037041167 309.73492446010823 0.7431122218811793
18.01154059199458 309.4091034782417 0.7431773749776593
18.016768146947996 310.1599067124053 0.7438277555601206
18.02199570190141 309.19908158666243 0.7435337618813685
18.027223256854825 305.31927949425216 0.7382905473695132
18.03245081180824 301.6722450915932 0.7333193245256499
18.037678366761654 297.516754839326 0.7284030182136697
18.042905921715068 294.49901643962113 0.7243854725978163
18.048133476668482 290.8956840825447 0.7205333239545664
18.053361031621897 289.6009705527381 0.718756851592766
18.05858858657531 288.73602465426086 0.7178914487182796
18.063816141528726 289.1546123157248 0.7196002585737924
18.06904369648214 287.2585473291815 0.7179991585848102
18.074271251435555 290.03020570036733 0.7207614742452516
18.07949880638897 293.33165529216205 0.724818307147668
18.084726361342383 297.460675230904 0.7287250259913088
18.089953916295798 299.059162619205 0.7318992848493773
18.095181471249212 301.4411331720431 0.7343332494572072
18.100409026202627 308.9407325527263 0.7429668474004861
18.10563658115604 319.24000217090935 0.7544292426345722
18.110864136109456 332.3318648372058 0.767839024442794
18.11609169106287 346.5995498617413 0.783782883348344
18.121319246016284 364.08074627264386 0.8030361556290172
18.1265468009697 380.61887792987943 0.8207967387098922
18.131774355923113 404.52321222452105 0.8465910335795118
18.137001910876528 436.0598118902947 0.8785418539371128
18.142229465829942 474.8635685782797 0.9168207800339102
18.147457020783357 507.77662666353075 0.9479279155079806
18.15268457573677 525.6670900997891 0.9641430548914048
18.157912130690185 526.2623211843954 0.9651643681033888
18.1631396856436 512.0894949283778 0.9521217306638988
18.168367240597014 486.59243570837145 0.9278929697103769
18.17359479555043 459.99408919414753 0.9028101879316538
18.178822350503843 432.5354880300131 0.8750980869920769
18.184049905457258 407.9853605567466 0.8503795309272861
18.189277460410672 394.37842266349764 0.835802383754227
18.194505015364086 385.1225655098556 0.8259085217964438
18.1997325703175 378.49507455779434 0.819230545825814
18.204960125270915 379.3354841078797 0.8199435311619763
18.21018768022433 379.7841592578367 0.8203116197309338
18.215415235177744 385.00020656436317 0.8258175577939857
18.22064279013116 392.7753658552226 0.8339965081063745
18.225870345084573 399.3984447906461 0.8410407498972157
18.231097900037987 402.55428011051134 0.8440152829972543
18.236325454991402 408.24764580302144 0.8497394232497093
18.241553009944816 408.1686333838299 0.849872546694735
18.24678056489823 408.25296458663144 0.8496609564405013
18.252008119851645 404.5318146273157 0.8461643654389601
18.25723567480506 400.703749815424 0.8417998941777571
18.262463229758474 395.4106795645178 0.8362384838480832
18.26769078471189 390.00714822748154 0.8305516131222881
18.272918339665303 382.98525542704766 0.8230732110768484
18.278145894618717 375.6393365495458 0.8151305011991296
18.28337344957213 365.75697646534854 0.8045506643234037
18.288601004525546 362.2193818470775 0.8005615874190606
18.29382855947896 361.60828702863273 0.8003970144796303
18.299056114432375 360.10636848782616 0.7988176411524954
18.30428366938579 355.8311579054499 0.7942887977701178
18.309511224339204 348.85905552841217 0.7863072739747918
18.314738779292618 340.93788261070733 0.7772495662052564
18.319966334246033 333.6470045897932 0.7694851535902056
18.325193889199447 327.06241507682404 0.7620898943029705
18.33042144415286 322.00265381197073 0.7572162974147687
18.335648999106276 319.62459441238434 0.7549993964437335
18.34087655405969 312.76521094735324 0.7472020881248692
18.346104109013105 308.9812874339903 0.7421161154813162
18.35133166396652 305.9778780272948 0.7386655671500567
18.356559218919934 308.47325813526936 0.7424778902611328
18.361786773873348 306.812920474868 0.7409790807352772
18.367014328826762 303.49725059124466 0.7363089014903238
18.372241883780177 298.7163408612745 0.7293922906690601
18.37746943873359 299.67998019394724 0.730324450711554
18.382696993687006 301.4271768936862 0.732952043366829
18.38792454864042 306.60843879742976 0.7420366159079802
18.393152103593835 313.63386492412934 0.761902480855726
18.39837965854725 324.2683378409003 0.7810295405759043
18.403607213500663 337.33775045226656 0.8018396922398506
18.408834768454078 358.4379981435268 0.830757179014744
18.414062323407492 384.19626520348464 0.864064213062872
18.419289878360907 416.991375967862 0.9042035447741006
18.42451743331432 448.78613462498913 0.9412865302230393
18.429744988267736 473.3882653238885 0.9715419792770891
18.43497254322115 486.26340393029045 0.9879638748724167
18.440200098174564 487.50622942296735 0.9931088442060649
18.44542765312798 483.4369021486616 0.9931725429524162
18.450655208081393 473.201256998613 0.9855822843177436
18.455882763034808 456.9389745417381 0.972088298284894
18.461110317988222 439.4072788404575 0.9565503199791892
18.466337872941637 424.599990565934 0.9428806835879101
18.47156542789505 411.6555586062714 0.9316210126762581
18.476792982848465 397.84983023753085 0.9181412433750394
18.48202053780188 387.788884332504 0.9097697323128451
18.487248092755294 381.2097446979375 0.9049215892481479
18.49247564770871 379.2930553695669 0.9048923317983177
18.497703202662123 374.689343020071 0.902296734675891
18.502930757615538 370.3750183990925 0.8987986420614072
18.508158312568952 363.67634915532625 0.892945590621282
18.513385867522366 360.61595863153144 0.8918800933994341
18.51861342247578 360.54129011445195 0.894581586389732
18.523840977429195 358.33519377920874 0.8952669366742568
18.52906853238261 357.12404145072736 0.8962116297186548
18.534296087336024 352.41848637666106 0.892882419366779
18.53952364228944 348.7050645174686 0.8902032405732158
18.544751197242853 347.4743918459576 0.8900912922301017
18.549978752196267 348.07072428525953 0.8921736913313092
18.555206307149682 347.03884119599445 0.8927647725042013
18.560433862103096 348.74710450674905 0.8966984452139656
18.56566141705651 351.163768986258 0.9026053576336454
18.570888972009925 354.67412750898876 0.9087602499321665
18.57611652696334 359.554859181238 0.9169069225319111
18.581344081916754 363.5570328337508 0.9245308317343679
18.58657163687017 370.9226186250687 0.9354877718709005
18.591799191823583 379.3126514410651 0.9491683252436047
18.597026746776997 392.89888455095405 0.967709954253527
18.60225430173041 399.59348990174453 0.9775904547506801
18.607481856683826 405.1508468870353 0.9864644261703098
18.61270941163724 406.29029975521746 0.9893555159590199
18.617936966590655 402.8476976569332 0.9873470444408824
18.62316452154407 403.142731491768 0.9872980449336302
18.628392076497484 403.1697177396203 0.9682535418867221
18.633619631450898 395.2407245387322 0.9487676541287758
18.638847186404313 385.1304250936267 0.9289739859010755
18.644074741357727 381.48304403360174 0.9192193850615364
18.64930229631114 380.27424300461615 0.9145958744152511
18.654529851264556 377.43384275308944 0.9066638815203811
18.65975740621797 380.4614573371681 0.9079422339086779
18.664984961171385 384.44612561685494 0.9094050347023719
18.6702125161248 387.19277774061584 0.9095315046602034
18.675440071078214 389.7989848957421 0.9105867926384776
18.680667626031628 391.50577724351496 0.9089507793437644
18.685895180985042 392.94610867887695 0.9073763607445722
18.691122735938457 395.10568519887613 0.9075993546234424
18.69635029089187 395.2554214111239 0.9050937953036127
18.701577845845286 394.751317511279 0.9032139273382696
18.7068054007987 389.6906886079765 0.8957145397935982
18.712032955752115 385.4131490592462 0.888809608781918
18.71726051070553 378.9955861031899 0.8801010354380513
18.722488065658943 372.06103066984264 0.8704163517411583
18.727715620612358 365.75534121039664 0.8622613215641072
18.732943175565772 361.44343541667695 0.8559712637186474
18.738170730519187 357.6541142457361 0.8502182319129103
18.7433982854726 354.49789724232807 0.8454824460050789
18.748625840426016 351.12780568817095 0.840484739921962
18.75385339537943 345.9441231388852 0.8337370511665666
18.759080950332844 340.3126288059549 0.8261272938704125
18.76430850528626 334.01983988795723 0.81710989853482
18.769536060239673 327.5068290196044 0.8079069325299296
18.774763615193088 323.5725029480812 0.8019088395031531
18.779991170146502 322.08966115688725 0.7982650099199244
18.785218725099917 322.2098151926059 0.797989559940452
18.79044628005333 318.96799151244835 0.7929705489696142
18.795673835006745 316.88558465912286 0.7898555843207228
18.80090138996016 312.08088180998914 0.7831244868809065
18.806128944913574 311.71887390356466 0.7822709818703278
18.81135649986699 309.1787294274983 0.7780608038934236
18.816584054820403 309.30260737537037 0.7785030871512071
18.821811609773818 310.0311667580158 0.7782710141228337
18.827039164727232 310.2334718454159 0.7777770408682538
18.832266719680646 308.0424441730049 0.7747209827518989
18.83749427463406 305.3565460699287 0.7712218495865908
18.842721829587475 301.6368481322178 0.7671854693533459
18.84794938454089 297.188272200161 0.7616714129358831
18.853176939494304 295.4912197793965 0.7596153326006432
18.85840449444772 297.80886948748986 0.7617509045408815
18.863632049401133 297.0500798872883 0.7595823243451116
18.868859604354547 297.70447178127415 0.7606007645467843
18.87408715930796 294.07945793776287 0.7557794012251324
18.879314714261376 292.33421273163066 0.7541593613206707
18.88454226921479 288.26816214097164 0.7486331391340025
18.889769824168205 284.96013192255464 0.7425391120869589
18.89499737912162 284.8495056659525 0.7423098365353731
18.900224934075034 284.32185634848804 0.7412892461916638
18.90545248902845 283.82663985839173 0.7408168747914641
18.910680043981863 281.7042648463531 0.7384122666225269
18.915907598935277 280.40933244643867 0.7359402408920669
18.92113515388869 280.73677969683877 0.7366018109748554
18.926362708842106 280.85279361762065 0.7362671358029627
18.93159026379552 282.95622205242904 0.73946257452806
18.936817818748935 281.59497303358415 0.7378638938088613
18.94204537370235 281.7104417652261 0.7384662471594515
18.947272928655764 281.2271809242389 0.7373488252455805
18.952500483609178 282.87917233963435 0.7388968952079203
18.957728038562593 284.3936097519095 0.7404685639235488
18.962955593516007 284.78753302477077 0.7414697830785946
18.96818314846942 282.866691845967 0.7387380945939868
18.973410703422836 284.130483372731 0.7386457605398865
18.97863825837625 284.78901595735147 0.7373375773074116
18.983865813329665 283.6186851922511 0.73535434690165
18.98909336828308 284.2419986607731 0.7372159038690327
18.994320923236494 282.7990485882796 0.7360109614755687
18.999548478189908 281.63278554126555 0.7344711901020439
19.004776033143322 278.7299506041946 0.7302898163415725
19.010003588096737 282.330334948119 0.7344611682763279
19.01523114305015 284.1681528023041 0.7362760790102095
19.020458698003566 284.83468768105814 0.7355736534099533
19.02568625295698 286.3717681412614 0.73644220615729
19.030913807910395 286.53532578335916 0.7363904470508525
19.03614136286381 292.541131951209 0.7441638028424418
19.041368917817223 293.00244160016456 0.7450311298225384
19.046596472770638 293.4806897452432 0.7448087886020823
19.051824027724052 289.58880377015396 0.7387833780030414
19.057051582677467 288.0657376417728 0.7350521232398756
19.06227913763088 287.2104640622572 0.7335906564039143
19.067506692584296 287.54174936844555 0.7350669827419659
19.07273424753771 290.15001703470637 0.7387663269066563
19.077961802491124 293.0739128640591 0.7431915075588755
19.08318935744454 296.4142935289559 0.7462598019971232
19.088416912397953 297.50545403791045 0.7465208022390938
19.093644467351368 299.4190387631273 0.7487311325908889
19.098872022304782 302.8003560160673 0.7529169236198578
19.104099577258197 305.0676437709087 0.7567695579093335
19.10932713221161 306.2292311412697 0.7578973152160758
19.114554687165025 305.5934841776629 0.7567611053575379
19.11978224211844 305.40164442402744 0.7558899946159412
19.125009797071854 305.9786353620321 0.7552985458547635
19.13023735202527 307.3710483500041 0.7563630546350805
19.135464906978683 309.3888922617642 0.7578289674632531
19.140692461932098 309.92140139643004 0.7577562414741909
19.145920016885512 308.4327784290318 0.7561938355454798
19.151147571838926 305.9572711067203 0.7529591254075225
19.15637512679234 306.6047541974606 0.7544196091913574
19.161602681745755 308.97034921379367 0.7581169087743017
19.16683023669917 310.6145807301138 0.7593941125261271
19.172057791652584 308.5834708985431 0.7569647066841922
19.177285346606 308.1117528946643 0.756287511646969
19.182512901559413 312.085885992625 0.7609866846588897
19.187740456512827 313.86339275221655 0.7637651677063343
19.19296801146624 311.0386092620306 0.7599747514849787
19.198195566419656 306.55220108835476 0.7540764988531273
19.20342312137307 304.47495356930267 0.7512027310991137
19.208650676326485 302.16831800010857 0.7476979521449222
19.2138782312799 302.70384216061046 0.7496990598915275
19.219105786233314 301.5245409725123 0.7491945571082301
19.22433334118673 300.9024251206151 0.7488084203573137
19.229560896140143 299.8784064050356 0.7476518086448493
19.234788451093557 301.28635065728696 0.7471049313533451
19.24001600604697 301.09547468778 0.7469410866377166
19.245243561000386 299.5465535237763 0.744571859481712
19.2504711159538 298.5412800530576 0.7433711858816334
19.255698670907215 296.5452582768699 0.7414601517542436
19.26092622586063 296.9741794498184 0.7417500593617995
19.266153780814044 294.5007816469967 0.7383511323298876
19.271381335767458 293.402759368483 0.7360278002767906
19.276608890720873 296.06669556332395 0.7390804594592911
19.281836445674287 297.91795521709884 0.7412423099588864
19.2870640006277 297.4134654676058 0.7405947826110936
19.292291555581116 295.6588035190524 0.7382654108662555
19.29751911053453 292.7760137758699 0.734953692896876
19.302746665487945 292.172287810752 0.7341237877135766
19.30797422044136 294.25583972186195 0.7370476569133453
19.313201775394774 294.17071454047533 0.7360291108225042
19.318429330348188 295.9661029236199 0.7376926549126176
19.323656885301602 297.60487173879 0.7399216379593814
19.328884440255017 302.8053367116372 0.7469849066380564
19.33411199520843 308.87153292060384 0.7546416933210102
19.339339550161846 310.27135406161665 0.7557085534334826
19.34456710511526 312.4015744374164 0.7575537567746865
19.349794660068675 316.0360174089608 0.7615680374832242
19.35502221502209 326.14520366517365 0.7734526352117839
19.360249769975503 331.96217387764244 0.7795447581116497
19.365477324928918 339.4396551022556 0.7885602671170318
19.370704879882332 345.5509338104179 0.7951170787159723
19.375932434835747 353.7332195405525 0.8040825280261954
19.38115998978916 360.2352386415112 0.8105587655008529
19.386387544742576 365.90186553558897 0.8166347255964266
19.39161509969599 370.2002553889578 0.8217463809181105
19.396842654649404 373.2906040738487 0.8250615630507184
19.40207020960282 380.5663264460164 0.8332513350911973
19.407297764556233 378.28123925596475 0.830978728209092
19.412525319509648 374.84021386426815 0.8264217365452543
19.417752874463062 372.0410694301566 0.8230585625365137
19.422980429416477 371.3151671416761 0.822152699403142
19.42820798436989 369.9096136659561 0.8203196931185915
19.433435539323305 363.150164908901 0.812936293347491
19.43866309427672 356.5032831440269 0.8053535489302066
19.443890649230134 351.4902114952725 0.8002153694784837
19.44911820418355 348.802386359688 0.7976007044075897
19.454345759136963 348.1713558620956 0.7969848074945713
19.459573314090377 347.6870691817431 0.7961476737105324
19.464800869043792 347.026620353842 0.7948590411614754
19.470028423997206 345.3083818367546 0.7925649577434135
19.47525597895062 343.71610563776625 0.7907731208194843
19.480483533904035 342.30694738088323 0.7890615738881542
19.48571108885745 340.47177745557116 0.7870700864705534
19.490938643810864 342.6139190114562 0.7900620771557072
19.49616619876428 341.82887142042426 0.7894333992605488
19.501393753717693 338.0195641423486 0.7847960641003912
19.506621308671107 335.04408999937795 0.7807929821834998
19.51184886362452 334.13411861580005 0.779325564877044
19.517076418577936 333.9143631657424 0.7793874095271561
19.52230397353135 334.21169292771066 0.7792642637975065
19.527531528484765 335.0829432767471 0.7805962571847455
19.53275908343818 335.92045209469404 0.781190893151099
19.537986638391594 340.429902266121 0.7866184190227998
19.54321419334501 342.17206378884043 0.7891318263813675
19.548441748298423 343.89088991677414 0.7913729374597208
19.553669303251837 344.5344952495339 0.7921779138080544
19.55889685820525 347.0754356760052 0.7948558203084843
19.564124413158666 351.743444639176 0.7995606569439329
19.56935196811208 355.99852764176507 0.8039617595065476
19.574579523065495 354.0228522041073 0.8011792871467187
19.57980707801891 356.26025279531603 0.8033844346947284
19.585034632972324 355.71928848868873 0.80289539282179
19.590262187925738 362.81546965615183 0.8103274288050114
19.595489742879153 367.5752469982587 0.8160489758204464
19.600717297832567 372.06790841104953 0.8205939572235971
19.60594485278598 374.4873417667769 0.8232432621713272
19.611172407739396 376.8910279699545 0.825726847890145
19.61639996269281 383.18555252240975 0.8322966410746254
19.621627517646225 388.8890274635126 0.8382869732295151
19.62685507259964 393.1976899844273 0.8425510625846768
19.632082627553054 392.3641602410307 0.8415327970331553
19.637310182506468 389.76491545775974 0.8393426864761241
19.642537737459882 390.0426337514943 0.8395824453864662
19.647765292413297 390.3859340698418 0.8397472818597834
19.65299284736671 393.58492708137226 0.8426523084934129
19.658220402320126 394.15651585950695 0.8430849452073972
19.66344795727354 393.99790203751576 0.8432862960884493
19.668675512226955 391.5366325826084 0.8407830715506708
19.67390306718037 386.935604862895 0.8358698328045615
19.679130622133783 385.2596862507897 0.8340896089236626
19.684358177087198 387.0578214141306 0.8363779638300638
19.689585732040612 389.0498538710595 0.8378952842090288
19.694813286994027 386.84132502913906 0.8352681825998708
19.70004084194744 380.6335614276495 0.8278725243207296
19.705268396900856 372.36324624060745 0.8185567796070335
19.71049595185427 369.24891481577777 0.815685239858092
19.715723506807684 368.43468304925824 0.8147927801165509
19.7209510617611 369.41981992607913 0.8162016106711104
19.726178616714513 366.77899846576383 0.8136125752183815
19.731406171667928 365.58968419232116 0.812151589567488
19.736633726621342 363.4900348559716 0.8106043136889987
19.741861281574757 365.107263732775 0.8119816565111699
19.74708883652817 363.7124476619446 0.8104842130866732
19.752316391481585 363.1712878640765 0.8098600550148897
19.757543946435 361.88178420671716 0.8079865492376368
19.762771501388414 358.83170170525943 0.8042425226499054
19.76799905634183 355.9432587337768 0.8005657882439633
19.773226611295243 352.28002082594674 0.7962165450682103
19.778454166248657 351.94249445396946 0.7964608160831073
19.783681721202072 346.71373558770296 0.7899759190727024
19.788909276155486 342.42234374922265 0.7856109573231835
19.7941368311089 336.3861342867118 0.7784223170870798
19.799364386062315 332.7984634986645 0.7744029532500633
19.80459194101573 330.6339069779916 0.7724412640537207
19.809819495969144 327.6928018329466 0.7683497626005331
19.81504705092256 323.8032891444913 0.7640456665679112
19.820274605875973 322.55128245159386 0.7624320824388048
19.825502160829387 320.85745900319193 0.7604598921623963
19.8307297157828 320.9620371976506 0.7609642079287688
19.835957270736216 318.09340824932104 0.7575238802848947
19.84118482568963 316.86870875503047 0.7558625607936107
19.846412380643045 316.2716178615641 0.7553253857498009
19.85163993559646 317.71879400854556 0.7566048984479863
19.856867490549874 316.8763764980265 0.7555058012553361
19.86209504550329 315.23932428832916 0.7534603098490881
19.867322600456703 315.51171447092054 0.7536081104679517
19.872550155410117 315.79972316634826 0.7549604293180321
19.87777771036353 314.66666126258934 0.7535675703554625
19.883005265316946 314.0096102020278 0.7533446093773607
19.88823282027036 314.129262445728 0.75388370142158
19.893460375223775 312.9883048434801 0.7522111128844264
19.89868793017719 311.453591658229 0.7498185397354816
19.903915485130604 309.79269246356574 0.7477936261275626
19.909143040084018 309.7687379198614 0.747741013744438
19.914370595037433 312.8321259345629 0.7519815240423325
19.919598149990847 313.14596987027556 0.7518140942976282
19.92482570494426 310.85151713322074 0.7490121799624125
19.930053259897676 309.7698992172585 0.7478065112101836
19.93528081485109 310.2664375699705 0.7478039074797449
19.940508369804505 310.46591949407957 0.7481708526249361
19.94573592475792 310.67297755413045 0.747618261637844
19.950963479711334 310.151496787744 0.7471721744040846
19.956191034664748 312.97126053475506 0.750654528189433
19.961418589618162 315.64617631022395 0.7541648770633719
19.966646144571577 316.77698691917465 0.755859752586425
19.97187369952499 319.53939342934683 0.7589752933770698
19.977101254478406 323.20690088728446 0.7624301961697876
19.98232880943182 327.563954512771 0.7672482397769165
19.987556364385235 330.6976766248191 0.7706609892318879
19.99278391933865 336.21341216484825 0.7775767398492623
19.998011474292063 342.3226826944962 0.7840865890014369
20.003239029245478 352.6024207395597 0.7948291386046998
20.008466584198892 363.22737275601685 0.8066695163738413
20.013694139152307 380.80694692349437 0.8254850352507204
20.01892169410572 403.377488774239 0.8495555344104917
20.024149249059136 424.61746376727 0.871071760741313
20.02937680401255 441.0989497445912 0.8874026581719989
20.034604358965964 444.92628969380087 0.8912798508597
20.03983191391938 442.3323598664303 0.8887161328530758
20.045059468872793 429.2478412566598 0.8755836027023218
20.050287023826208 417.4780043225347 0.8638003105586105
20.055514578779622 403.46349933550135 0.8486060822941067
20.060742133733036 393.8467367228204 0.8390815393913392
20.06596968868645 387.9279846308254 0.8326743554023799
20.071197243639865 385.16698273455336 0.8304633340270823
20.07642479859328 381.1650560644848 0.8259255767458393
20.081652353546694 381.04157615395815 0.8255616161094688
20.08687990850011 385.6674515925101 0.8299736696612539
20.092107463453523 392.6331744329605 0.837056433554968
20.097335018406937 401.46576618421693 0.8460325603166431
20.102562573360352 410.5333163914048 0.8556094657408352
20.107790128313766 418.02108700440203 0.8632019881824627
20.11301768326718 423.33237880198936 0.868531503738506
20.118245238220595 423.09941221566123 0.868218487481212
20.12347279317401 422.06671019280583 0.8669260176991683
20.128700348127424 414.97743983033354 0.8597507080780988
20.13392790308084 401.9489142710788 0.8460787269380541
20.139155458034253 389.7201375354538 0.8331837112473944
20.144383012987667 377.44553296133853 0.8202235904864873
20.14961056794108 366.5410745010167 0.8084972634647033
20.154838122894496 355.1122593083895 0.7958639590724834
20.16006567784791 349.0941235692894 0.7893161959546513
20.165293232801325 340.8125990667117 0.7797910513909644
20.17052078775474 334.1105255941306 0.7721755852908828
20.175748342708154 329.84451167891206 0.7673334485498899
20.18097589766157 328.0454761964913 0.7652007868857578
20.186203452614983 327.7436448601938 0.7647730731910121
20.191431007568397 325.7773357714526 0.7619607982125695
20.19665856252181 325.9459082968385 0.7625353344974706
20.201886117475226 325.2242395808338 0.7622746116478603
20.20711367242864 325.3982363380272 0.7631323149821087
20.212341227382055 327.63497629386967 0.7651587770704054
20.21756878233547 328.52701490211695 0.7655550438117185
20.222796337288884 329.54022792998313 0.7661753786840493
20.228023892242298 333.23095235203516 0.7716602760973329
20.233251447195713 335.6878596560205 0.7744722058363858
20.238479002149127 337.89577221664854 0.7771270000150025
20.24370655710254 337.9762337053306 0.7765441274672528
20.248934112055956 338.1912567410349 0.7758726583295118
20.25416166700937 344.5481566895386 0.7833928120158953
20.259389221962785 350.6645482823679 0.7905568038966935
20.2646167769162 353.48889264751926 0.7945400797271827
20.269844331869614 351.836046942096 0.7927483795946787
20.275071886823028 350.70930664552617 0.7907059057034383
20.280299441776442 342.9864625220461 0.781733119116004
20.285526996729857 339.73550696281916 0.778626837444553
20.29075455168327 336.9524872954976 0.7758530663716303
20.295982106636686 339.2454829422341 0.7780058636137498
20.3012096615901 340.63631522047723 0.77880103138665
20.306437216543515 338.25599546089285 0.776109136908399
20.31166477149693 337.130933492302 0.775267091642401
20.316892326450343 333.863308667133 0.7718457306315399
20.322119881403758 330.5692747127328 0.7684403591162969
20.327347436357172 329.21109846953783 0.7666437902792441
20.332574991310587 324.71928914384483 0.7617841393776641
20.337802546264 322.4364197293479 0.7587612318755073
20.343030101217416 319.70016907624506 0.7551255774238078
20.34825765617083 320.3593297836919 0.7561496901694423
20.353485211124244 316.65854533479495 0.7523652937756911
20.35871276607766 312.2066374940923 0.7468709832483547
20.363940321031073 307.070346327327 0.7411256830313236
20.369167875984488 309.1389528916132 0.743160265705585
20.374395430937902 309.04599362445174 0.7440241183122909
20.379622985891316 309.84679366332097 0.7453197291767705
20.38485054084473 308.51487732963074 0.7429850079118938
20.390078095798145 308.177108669082 0.7424386705334608
20.39530565075156 308.41405432673304 0.7421182976023682
20.400533205704974 308.4233428014277 0.7418085174043817
20.40576076065839 307.4235067445124 0.7409989134450972
20.410988315611803 303.5135161313611 0.7355013557545647
20.416215870565217 301.05415005799813 0.7330535693673594
20.421443425518632 298.8089168106775 0.7298331596026684
20.426670980472046 299.9606736020753 0.7323864245575475
20.43189853542546 300.9971759414322 0.7340174463710114
20.437126090378875 301.93211666767917 0.7350656460236141
20.44235364533229 298.3919448648526 0.7307731813716742
20.447581200285704 302.36000426676725 0.735492457205244
20.45280875523912 306.35912662505166 0.7398236659889518
20.458036310192533 312.1874232235577 0.7473423512565326
20.463263865145947 312.60493167606336 0.747214956313755
20.46849142009936 313.2132972941568 0.7487003799573972
20.473718975052776 313.1088168707938 0.7476924171139422
20.47894653000619 312.3974548453263 0.7460710780854061
20.484174084959605 312.4326671121216 0.745778140018909
20.48940163991302 311.1281569243644 0.743757201730259
20.494629194866434 311.64922092463144 0.745476609710344
20.49985674981985 311.2934822070183 0.745652801083217
20.505084304773263 313.9524700430429 0.7485235860715458
20.510311859726677 313.3988379537237 0.7475905342631244
20.51553941468009 313.85999399507915 0.7474994148232222
20.520766969633506 314.1540050314933 0.747547162461472
20.52599452458692 313.02776046414203 0.7465007270718558
20.531222079540335 314.04929950590525 0.747643440225337
20.53644963449375 313.41484033589325 0.7475298277745847
20.541677189447164 310.2446774837291 0.7430533706144069
20.546904744400578 309.9459704136253 0.741958255210986
20.552132299353993 310.04998296492204 0.7423032361472054
20.557359854307407 313.5339664397022 0.7464702053364863
20.56258740926082 316.188276483014 0.7502020443646389
20.567814964214236 317.33506176321396 0.751652508134774
20.57304251916765 316.31032327399487 0.7503871202338427
20.578270074121065 316.4203059313847 0.7506905534714644
20.58349762907448 318.75109661199525 0.7528740980697167
20.588725184027894 321.8966089217929 0.7560242624599304
20.593952738981308 325.44937762231984 0.7608080498238188
20.599180293934722 325.32124334372384 0.7601815162521972
20.604407848888137 322.6801853299452 0.7567240673011453
20.60963540384155 321.52200191034115 0.7543904755967074
20.614862958794966 315.8359136607641 0.7472733901488957
20.62009051374838 313.96560694940985 0.7460281802710956
20.625318068701795 315.1921971759978 0.7476456246829416
20.63054562365521 316.1216613305033 0.7499987862903744
20.635773178608623 316.0051786211273 0.7497415001098497
20.641000733562038 312.5223431673827 0.7446311811407522
20.646228288515452 310.992212869253 0.7431639069269059
20.651455843468867 310.7661912911457 0.7426362809622222
20.65668339842228 310.6761714078364 0.7432500392598306
20.661910953375695 311.70005042367444 0.7445874348527813
20.66713850832911 311.0794751038614 0.7436393829441476
20.672366063282524 308.3001791749575 0.7412354513968997
20.67759361823594 308.6268485772548 0.7419663501943105
20.682821173189353 305.6910453792408 0.7389752399592141
20.688048728142768 304.3762514954815 0.7378055676142874
20.693276283096182 302.56303308036576 0.7347723738757372
20.698503838049596 301.8578581054809 0.7333708648875973
20.70373139300301 302.518742520266 0.7334298552014907
20.708958947956425 301.74917353798764 0.7316887554632425
20.71418650290984 299.84328189824055 0.7296426843828424
20.719414057863254 299.296289691849 0.7286403048092112
20.72464161281667 299.46735757355464 0.7291397890994736
20.729869167770083 300.16204483262584 0.729329740232756
20.735096722723497 300.84181239912385 0.729543332827991
20.740324277676912 302.1928155335372 0.7319769613918499
20.745551832630326 303.74470722373536 0.7342760859477988
20.75077938758374 303.7485929440171 0.7353998331363457
20.756006942537155 303.9271839993228 0.735733564789492
20.76123449749057 305.93150244394786 0.7375592735785179
20.766462052443984 307.13528499760014 0.7393453571659608
20.7716896073974 308.33369497256217 0.740443578657358
20.776917162350813 308.82796322032414 0.7404805751672654
20.782144717304227 309.2770503447243 0.740602619905209
20.78737227225764 311.4840825746567 0.7425564944483676
20.792599827211056 310.15793408805536 0.741384503033149
20.79782738216447 314.38631352833835 0.7459780664844939
20.803054937117885 319.60616408410255 0.7514355242145407
20.8082824920713 328.6360726313883 0.7615473398908108
20.813510047024714 333.78950143801717 0.7667548382053426
20.81873760197813 337.33598560362014 0.7712164981528586
20.823965156931543 336.7072577176968 0.770586640578058
20.829192711884957 338.8199104947266 0.773679812594788
20.83442026683837 341.9564662194919 0.7774302742433197
20.839647821791786 344.9574363548323 0.780850883245893
20.8448753767452 347.8428349599639 0.7842404810867754
20.850102931698615 350.95927698166145 0.7873150392798206
20.85533048665203 351.60339145265715 0.7876374210600183
20.860558041605444 349.40218412760294 0.7849660477897068
20.865785596558858 348.83838428152563 0.7841225151016863
20.871013151512273 350.1962267324643 0.7857500327881627
20.876240706465687 348.80515579955915 0.7842293675467963
20.8814682614191 348.8805847309969 0.784474378829751
20.886695816372516 346.3660293693939 0.781665864053895
20.89192337132593 343.1178374231712 0.7781315071850413
20.897150926279345 339.81994485063944 0.7746468290881595
20.90237848123276 337.81252841278837 0.7726553994540136
20.907606036186174 333.1033445768818 0.7672770178672884
20.912833591139588 331.80874536399494 0.765486612688122
20.918061146093002 330.05293748235067 0.763838500332083
20.923288701046417 328.2242314488737 0.7621029417858307
20.92851625599983 326.20194307131806 0.75953839836678
20.933743810953246 325.0865288713822 0.7580203028555716
20.93897136590666 327.4267384555537 0.7600725236046254
20.944198920860075 325.08547468366277 0.7578314325790687
20.94942647581349 325.4966589988613 0.7579367066412596
20.954654030766903 325.94623891444684 0.7584750911333602
20.959881585720318 328.3824936494062 0.7609827334525872
20.965109140673732 331.16455626063964 0.7639415506762838
20.970336695627147 333.4156052499404 0.7668453014829996
20.97556425058056 330.7029423002202 0.763316367564379
20.980791805533975 330.1644287130618 0.7627328625602338
20.98601936048739 326.12381569172675 0.7577018514847634
20.991246915440804 327.8650286606744 0.7595801932400681
20.99647447039422 323.1198647245961 0.7543362963903784
21.001702025347633 322.4567631646286 0.753780752302764
21.006929580301048 324.9100057438532 0.7563058648145153
21.012157135254462 325.1455039071417 0.7568379534140797
21.017384690207876 323.01710823666923 0.7545369332712255
21.02261224516129 322.7661815960733 0.7542297469967028
21.027839800114705 325.0875743890543 0.7571641569180804
21.03306735506812 325.79875480121956 0.7574939732423972
21.038294910021534 321.149430469516 0.7527560689441067
21.04352246497495 317.6396748269581 0.7491983563721518
21.048750019928363 317.3788972400813 0.7486805162022683
21.053977574881777 319.29467407422203 0.7505044465713538
21.059205129835192 318.2494599528776 0.747662000893466
21.064432684788606 317.1739708651125 0.7461722875634077
21.06966023974202 313.9769343487355 0.7431569136181538
21.074887794695435 310.3690849049965 0.7393726773472045
21.08011534964885 306.65163207190733 0.7352196680145224
21.085342904602264 300.9584605116588 0.7289437507210244
21.09057045955568 299.0714999442193 0.7266082331046164
21.095798014509093 298.2580181648842 0.7247912447935015
21.101025569462507 300.04850524484 0.7259699967347588
21.10625312441592 300.02586812426523 0.7262162703855112
21.111480679369336 298.7897536718722 0.7255266570925751
21.11670823432275 296.404258186373 0.7232168919665115
21.121935789276165 290.54006532383005 0.7165658271073351
21.12716334422958 285.96664445914575 0.7097648118458982
21.132390899182994 287.4166699693623 0.7110130326717863
21.13761845413641 289.78034807156433 0.7132643593870318
21.142846009089823 289.226452034322 0.7122680532704142
21.148073564043237 284.061972560345 0.7049643936272008
21.15330111899665 283.4361813979645 0.7030570745153948
21.158528673950066 283.914194895539 0.7040582247895705
21.16375622890348 285.22622920369895 0.7063867864612923
21.168983783856895 283.75078241277936 0.7042451313958994
21.17421133881031 281.66937574863056 0.7011073883490343
21.179438893763724 280.0518023625669 0.6992830041468351
21.184666448717138 281.8029998491795 0.7028865143791925
21.189894003670553 283.91160198549636 0.7053219953665222
21.195121558623967 285.3132827054384 0.7058170385349081
21.20034911357738 284.7708937619879 0.7041847898744076
21.205576668530796 281.3383849503235 0.6995534753582645
21.21080422348421 278.30299563447863 0.695343201603014
21.216031778437625 277.8429528566939 0.6943639961797919
21.22125933339104 279.87219060709566 0.6969697158835547
21.226486888344454 278.60615384122406 0.6961434386224565
21.231714443297868 279.7356467833278 0.6966173798564247
21.236941998251282 277.0368485132263 0.6927563786624201
21.242169553204697 278.58455439681387 0.694668067150378
21.24739710815811 279.9958699069466 0.6970396483956907
21.252624663111526 280.3455046748956 0.6973305039813695
21.25785221806494 280.40862122657205 0.6960018937829869
21.263079773018355 276.0939266844761 0.6895610214994906
21.26830732797177 278.31157382617465 0.6925795311564462
21.273534882925183 280.3163050041689 0.694922791363117
21.278762437878598 279.5619962128728 0.6950036887368202
21.283989992832012 281.93466045598467 0.7059683580108571
21.289217547785427 282.1710413652583 0.7184347959988948
21.29444510273884 283.8722628945058 0.7268965252476836
21.299672657692255 282.7405776852548 0.7304953198443908
21.30490021264567 283.9084482069097 0.7357686827801476
21.310127767599084 286.15586579531646 0.7426654107269699
21.3153553225525 286.34062814367996 0.7482328859439182
21.320582877505913 283.71641880782624 0.7486350955412221
21.325810432459328 281.9414177767062 0.7489686738955663
21.331037987412742 282.3188811254698 0.7504938714708415
21.336265542366156 285.02759316253713 0.7563922681839665
21.34149309731957 286.2490535505105 0.7608144965856295
21.346720652272985 288.17002309976715 0.7661610492217321
21.3519482072264 289.81896793467394 0.769879513932819
21.357175762179814 292.23012820440033 0.7749666523044019
21.36240331713323 290.2621218069609 0.7746385789277994
21.367630872086643 286.89617677767865 0.7725658854308868
21.372858427040057 283.82734788701015 0.7716779549488011
21.378085981993472 284.9512692568114 0.7757851871554698
21.383313536946886 288.48148302494053 0.7833312412884254
21.3885410919003 290.789175087264 0.7886014919524049
21.393768646853715 291.5274976808254 0.7916274144038735
21.39899620180713 290.06530432134 0.7921225413724995
21.404223756760544 289.3029767815763 0.791918113836806
21.40945131171396 292.05942168153206 0.798019792971764
21.414678866667373 292.2994383608467 0.7996330572194321
21.419906421620787 295.4568911436392 0.8063745083557915
21.4251339765742 295.5504629647382 0.8101321755881635
21.430361531527616 295.12896787089176 0.8104299705748684
21.43558908648103 297.52878276361685 0.8145293214561828
21.440816641434445 297.71897093264937 0.816267938933678
21.44604419638786 299.7288486630068 0.8199659708329945
21.451271751341274 301.29418010931386 0.8247506664577896
21.45649930629469 304.5270814506477 0.8298861181260169
21.461726861248103 309.03952487703503 0.8384899408757435
21.466954416201517 311.8268702073784 0.8449155035801552
21.47218197115493 309.0136072446229 0.8430980464174086
21.477409526108346 305.10273094429016 0.8395382871288658
21.48263708106176 300.4467510169924 0.8360146144080539
21.487864636015175 300.8744655686877 0.8388735583738073
21.49309219096859 301.1433781440998 0.8413910885682203
21.498319745922004 302.05632027248384 0.8440450243886913
21.503547300875418 298.8349130839768 0.8406326382320367
21.508774855828833 296.84230572657856 0.8364726588456779
21.514002410782247 296.9535092007972 0.8197854307899727
21.51922996573566 298.8118847575558 0.8133090954362169
21.524457520689076 297.502855657867 0.8039667034244479
21.52968507564249 295.49317817705924 0.7964023844997974
21.534912630595905 291.9208440247526 0.7870134181688971
21.54014018554932 290.17328017796325 0.7817386780324969
21.545367740502734 293.18302906095676 0.7827503856420819
21.550595295456148 293.6429948707819 0.78043709911359
21.555822850409562 295.1941114989556 0.7796948201852981
21.561050405362977 297.0530413883488 0.7792417512993546
21.56627796031639 298.2456424816606 0.7781295125400213
21.571505515269806 299.385096796478 0.7782027762637693
21.57673307022322 297.32432709320744 0.7747340127814301
21.581960625176634 298.8097334638364 0.7766241658681213
21.58718818013005 299.31836244985317 0.7767149150171161
21.592415735083463 301.81606670295565 0.7779272064353602
21.597643290036878 298.4473913622617 0.7712924020914214
21.602870844990292 292.92798409229806 0.7621777469105281
21.608098399943707 293.01408542404045 0.7602096128346105
21.61332595489712 296.3456295873106 0.7632093834547727
21.618553509850535 299.81800894640105 0.7672127379468995
21.62378106480395 300.95476428069077 0.7694630087917272
21.629008619757364 299.1582000383112 0.7677138743413787
21.63423617471078 298.1591144543276 0.7656324900728451
21.639463729664193 299.15379502527196 0.7657443529625033
21.644691284617608 299.80916545342313 0.7647887766755902
21.649918839571022 300.6984052977497 0.7645302148295838
21.655146394524436 302.8921504878541 0.7663407227160128
21.66037394947785 301.0834959542168 0.7625573560675983
21.665601504431265 301.2136941661948 0.7620492883883551
21.67082905938468 302.82026470884165 0.7625557822348464
21.676056614338094 304.5427571747559 0.7641000848126666
21.68128416929151 305.5992664055221 0.764787378092165
21.686511724244923 306.0003712189244 0.765875855698316
21.691739279198337 308.6024176201459 0.7706082150258134
21.696966834151752 309.63262936186464 0.7703600824014911
21.702194389105166 311.01002081667986 0.7712778335270544
21.70742194405858 315.0506775122812 0.7744261463130483
21.712649499011995 322.63012538501425 0.7830193208317946
21.71787705396541 328.9487720290582 0.7897371626936658
21.723104608918824 330.32273848595304 0.7904694527222413
21.72833216387224 328.52984932619023 0.7874082662836122
21.733559718825653 326.4012391893169 0.7844299114745789
21.738787273779067 330.9301224291639 0.7891275295387887
21.74401482873248 335.4516333706812 0.7946498462875067
21.749242383685896 337.6968301508443 0.7978052148532491
21.75446993863931 337.05303530734784 0.7976090057297414
21.759697493592725 336.0713926872577 0.7962673335055057
21.76492504854614 340.0808664663329 0.8000580698247507
21.770152603499554 342.85605958412714 0.8032479138604283
21.77538015845297 342.1522992385234 0.8018844002524039
21.780607713406383 345.81788577646347 0.8054620204846862
21.785835268359797 349.98604397900374 0.8098631042656893
21.79106282331321 351.44775867275075 0.8112815927938591
21.796290378266626 354.3839339015054 0.8148874996830985
21.80151793322004 356.13392082894313 0.8164537399260822
21.806745488173455 360.03699786602897 0.8201143603203362
21.81197304312687 362.1790880244923 0.8221811623816082
21.817200598080284 365.3548221961347 0.8252911496984939
21.822428153033698 369.65961266583315 0.8309795302922333
21.827655707987113 372.1391811983965 0.8345623190288463
21.832883262940527 367.426939225425 0.8288104687773891
21.83811081789394 361.44362299265003 0.8218351656044436
21.843338372847356 354.8455388609998 0.8140385160836612
21.84856592780077 352.2061372595408 0.811054066259793
21.853793482754185 349.1670394459534 0.8073826974798726
21.8590210377076 347.0169558760125 0.8041629350831454
21.864248592661014 345.6521371220104 0.8021225548391842
21.869476147614428 343.3622793437244 0.7986733918218532
21.874703702567842 343.6440226033486 0.799086091256375
21.879931257521257 345.65459177254525 0.8014427249764327
21.88515881247467 346.79216511526124 0.8028361648584078
21.890386367428086 347.27887575257944 0.8029540554435382
21.8956139223815 343.98070008055964 0.7988750902896963
21.900841477334914 337.9414893211558 0.7920339038832769
21.90606903228833 336.9692304293089 0.7915281192576075
21.911296587241743 336.7061756460992 0.7911624146689056
21.916524142195158 338.47843541918814 0.7928796400320302
21.921751697148572 337.66080974215936 0.7914468770376214
21.926979252101987 338.21292167065474 0.7909301006999004
21.9322068070554 338.5457867841869 0.7913768381496078
21.937434362008815 339.7877742756597 0.7924470982716415
21.94266191696223 343.0119375916794 0.7958046263731452
21.947889471915644 340.16183813147876 0.7924923171010076
21.95311702686906 336.9024348366132 0.7878309441510991
21.958344581822473 337.0738420936403 0.7876153109006934
21.963572136775888 340.9327808206155 0.7916488103849041
21.968799691729302 343.8521793853568 0.7953510620162071
21.974027246682716 344.3462902817404 0.7960562749040885
21.97925480163613 346.6432537431763 0.7985579469844447
21.984482356589545 345.7111569076998 0.797384401945217
21.98970991154296 342.6618711755523 0.7938022089337844
21.994937466496374 342.8155186671611 0.7934601220307835
22.00016502144979 345.5145102707277 0.7963303750071381
22.005392576403203 346.5969947689656 0.7972723607112369
22.010620131356617 344.89169155411645 0.7953004923053529
22.015847686310032 345.3400059856718 0.7957852923218963
22.021075241263446 347.856727474677 0.7974035196578165
22.02630279621686 352.4277409957427 0.8031323226274456
22.031530351170275 354.2797042356259 0.8046358232728051
22.03675790612369 357.1761711133137 0.807758476986866
22.041985461077104 360.12675189408645 0.810591680873457
22.04721301603052 364.6279945703207 0.8152296072567352
22.052440570983933 369.2866789534648 0.8208378243109874
22.057668125937347 371.2411891157128 0.8227058231319511
22.06289568089076 370.8772489516584 0.8222813571475943
22.068123235844176 369.66231699514617 0.8208829971461404
22.07335079079759 364.6292969456984 0.8149641303128583
22.078578345751005 360.8798871272262 0.810843425296991
22.08380590070442 355.7497768269124 0.8047219802778093
22.089033455657834 350.8292426642432 0.7993269154179143
22.09426101061125 349.88854401947304 0.7983631118646293
22.099488565564663 352.3940964340501 0.8008317887989606
22.104716120518077 355.4639728652573 0.8039513105901182
22.10994367547149 355.77910855734723 0.8038031859937419
22.115171230424906 355.2813181212681 0.8024690494468112
22.12039878537832 351.9385662784428 0.7987307003620037
22.125626340331735 349.06972917444324 0.7955879281874355
22.13085389528515 346.39258995391225 0.7928835986304349
22.136081450238564 344.7913384930936 0.7910189882018226
22.141309005191978 343.47837853755306 0.7890575763521809
22.146536560145393 342.58296682770333 0.7889820540567927
22.151764115098807 343.04886452145496 0.7894075347425878
22.15699167005222 345.8341236622061 0.7929178294435996
22.162219225005636 345.2325198435163 0.7917349032097345
22.16744677995905 341.3296608943639 0.7865492553711821
22.172674334912465 340.08488867823723 0.7849649680582387
22.17790188986588 341.08075154486903 0.7855454733042636
22.183129444819293 341.5226670114621 0.786314889998275
22.188356999772708 341.98672643615595 0.786792669667828
22.193584554726122 345.2575540378281 0.7903547174550004
22.198812109679537 349.3254405054421 0.7959349308772357
22.20403966463295 351.67249178366956 0.7979884961601029
22.209267219586366 349.97391389526587 0.7960446240917662
22.21449477453978 346.7347629604849 0.7912358775207257
22.219722329493194 345.42374287528503 0.788689011770947
22.22494988444661 343.4548530550801 0.7871387668037761
22.230177439400023 343.2921609551396 0.7874287628219976
22.235404994353438 343.6878249623658 0.788935416165495
22.240632549306852 342.71898296235037 0.7878758383077413
22.245860104260267 337.21027898912075 0.7810675472690691
22.25108765921368 330.9725115577549 0.7740764970378948
22.256315214167095 326.87984781784826 0.7684619043893602
22.26154276912051 321.94858593325563 0.7629372830144053
22.266770324073924 322.409703605235 0.7633870859181907
22.27199787902734 320.7718165599844 0.7613706491171779
22.277225433980753 321.65954204803995 0.7622501856169355
22.282452988934168 319.84642384526586 0.7593706714571133
22.287680543887582 318.99425437041464 0.7581612885149992
22.292908098840996 316.5463090913669 0.7556050030198478
22.29813565379441 313.6885872114504 0.7520907235641776
22.303363208747825 309.6861290273572 0.7483324129556576
22.30859076370124 306.85215680368606 0.7449938808720318
22.313818318654654 307.1997204888661 0.7450765353581705
22.31904587360807 308.23895292150985 0.7454246395523197
22.324273428561483 305.9661779126344 0.7421576936766837
22.329500983514897 306.53469890507716 0.7429949134002625
22.334728538468312 306.03073540329086 0.7421120117556187
22.339956093421726 302.90071581913867 0.738281454599213
22.34518364837514 301.71662920925934 0.7375958457861833
22.350411203328555 300.29640245278154 0.7359770639595733
22.35563875828197 301.5668325128823 0.738135043561897
22.360866313235384 301.5224142355937 0.7368583111246295
22.3660938681888 299.162435709936 0.734176611247156
22.371321423142213 297.7243113241555 0.7316893324459551
22.376548978095627 296.6647966372325 0.7312406820839162
22.38177653304904 296.83116636367214 0.7316920487785538
22.387004088002456 294.3554643027362 0.7294311752926426
22.39223164295587 293.50077029980264 0.7280960319943944
22.397459197909285 290.5738278236859 0.7240525249928108
22.4026867528627 287.32947925740876 0.7193214594569627
22.407914307816114 285.63325947935533 0.7180339381354275
22.41314186276953 286.4891974072241 0.7189639340213111
22.418369417722943 291.358603648351 0.72467638159729
22.423596972676357 292.7337234314854 0.7264102549301515
22.42882452762977 291.13994091614217 0.723323731559715
22.434052082583186 284.9628277755287 0.7158784539433345
22.4392796375366 281.16819982069296 0.7107278230716958
22.444507192490015 278.8340442528211 0.7089389227324403
22.44973474744343 279.55459122373793 0.7108169877019047
22.454962302396844 280.7695635064133 0.7127086362478082
22.460189857350258 281.05749816966136 0.7129968032512047
22.465417412303673 281.5141451448781 0.7128717962892183
22.470644967257087 282.7141242809644 0.714423949550028
22.4758725222105 282.0828872334829 0.7140447013376012
22.481100077163916 281.0659573625879 0.713610856629385
22.48632763211733 279.14024670671205 0.7100973072052552
22.491555187070745 276.59428426822274 0.7066591508692224
22.49678274202416 275.8799718796011 0.7047808503274
22.502010296977573 276.11063031579505 0.705801620558798
22.507237851930988 275.5599253241665 0.7053510235879936
22.512465406884402 275.4432764222669 0.7050052477474013
22.517692961837817 276.3011878713798 0.7052655222440125
22.52292051679123 275.2676012189794 0.7038833089796199
22.528148071744646 274.3876209060233 0.7040941779876166
22.53337562669806 273.17785991015927 0.702395625768134
22.538603181651474 273.30941570547026 0.7028660725640622
22.54383073660489 273.2114650566721 0.702026349364884
22.549058291558303 271.8240062166971 0.7002506414307239
22.554285846511718 270.41009574155123 0.6980801702558179
22.559513401465132 271.3814594917078 0.699145500790775
22.564740956418547 270.09736114176184 0.6971591800926701
22.56996851137196 270.9840637709371 0.6983479393464209
22.575196066325375 271.6966423624226 0.6992527865193027
22.58042362127879 273.22083882077743 0.7013547146547671
22.585651176232204 271.5192921524474 0.6992011414053918
22.59087873118562 270.7187666761646 0.6989302346566917
22.596106286139033 269.71917250696384 0.6979467643948594
22.601333841092448 270.9697469784397 0.6989887887516948
22.606561396045862 275.03706307439194 0.7024709238285728
22.611788950999276 276.2069399768619 0.7035557321786011
22.61701650595269 278.21612915453176 0.7058043657459748
22.622244060906105 276.4471795565009 0.7057605682802867
22.62747161585952 275.4993704400318 0.7047065061422356
22.632699170812934 271.110894341421 0.7001065226553449
22.63792672576635 270.95003721636715 0.6982758599459522
22.643154280719763 274.10737912192485 0.7020348669093511
22.648381835673177 278.6331279943601 0.7068151996911515
22.653609390626592 279.9124201226529 0.7080950763053645
22.658836945580006 277.7022646831489 0.7050260848103309
22.66406450053342 275.0671529800323 0.7021135795849621
22.669292055486835 276.72615715092775 0.7037737936053449
22.67451961044025 277.51357133919856 0.7043900444892571
22.679747165393664 281.2231330313125 0.7082314901463654
22.68497472034708 281.55565019114397 0.7092658620763533
22.690202275300493 283.01568206221253 0.7116728060510176
22.695429830253907 282.8490849932025 0.7127211993344471
22.70065738520732 283.11844335584885 0.713101941708641
22.705884940160736 282.7350248419018 0.7131913171836249
22.71111249511415 282.0787215820675 0.7113474625105799
22.716340050067565 284.2274470287778 0.7132948935153525
22.72156760502098 288.4730519292562 0.7163688466546911
22.726795159974394 289.2356756762367 0.7165445550131235
22.73202271492781 289.75887166779745 0.717074270437614
22.737250269881223 287.04651306974205 0.7135767812965259
22.742477824834637 287.7334342459783 0.7150311771955338
22.74770537978805 283.91749124616075 0.7108266898020963
22.752932934741466 283.4122784591342 0.7101189494335672
22.75816048969488 284.4188906668565 0.7106532668947992
22.763388044648295 287.2715665574051 0.7141868940155638
22.76861559960171 288.96717070397744 0.7165194844840371
22.773843154555124 290.66441737604003 0.7190388743494424
22.779070709508538 293.317640512292 0.7233946200398808
22.784298264461952 295.68978859278013 0.7258487668764564
22.789525819415367 295.53857135495355 0.7252426028031039
22.79475337436878 297.35630349894717 0.7266732909488653
22.799980929322196 297.53159048401704 0.7263425554170831
22.80520848427561 300.5707792782346 0.7307630784571183
22.810436039229025 303.4076576447809 0.7339225026062357
22.81566359418244 303.5941303014694 0.7342607463791347
22.820891149135853 305.73324219197156 0.7361989349481167
22.826118704089268 305.8157202192921 0.7353631090198591
22.831346259042682 307.91576686485865 0.7372122647592735
22.836573813996097 308.7199957488161 0.7374981465316085
22.84180136894951 311.39293508452704 0.7409323215011585
22.847028923902926 313.83750835863935 0.743757502722695
22.85225647885634 317.18274314570436 0.7477936263960849
22.857484033809754 320.40307769318485 0.7515911120043497
22.86271158876317 319.59963694922465 0.7507757618748613
22.867939143716583 321.13361899499495 0.7528667996114382
22.873166698669998 323.8390415188347 0.755527857894078
22.878394253623412 325.78619280955974 0.7570744849782378
22.883621808576827 327.3458084867594 0.75856392338019
22.88884936353024 324.15780900641795 0.7555762941580895
22.894076918483655 322.6149066043035 0.7545301475961489
22.89930447343707 325.78127407328464 0.759147562749881
22.904532028390484 328.8164045849922 0.7627859455108431
22.9097595833439 330.36013925032387 0.7651378568669698
22.914987138297313 325.4898624712129 0.7578923610205817
22.920214693250728 325.92882094595 0.7578211996165076
22.925442248204142 327.47355563299266 0.7592325637256887
22.930669803157556 328.83220639450184 0.7605781539753731
22.93589735811097 327.5010279319625 0.7589564630344717
22.941124913064385 325.3696387075174 0.7556297341222004
22.9463524680178 324.2749630639198 0.7543832478629471
22.951580022971214 322.2623106214265 0.7525593243196448
22.95680757792463 318.6721666981839 0.7490710220751553
22.962035132878043 315.2909482649875 0.7456530850262297
22.967262687831457 318.09702043444474 0.7481312485064988
22.972490242784872 320.0948605016101 0.7500903530971547
22.977717797738286 323.52889394676777 0.7539160696644237
22.9829453526917 322.5733279721717 0.752771575404704
22.988172907645115 322.49621194528453 0.7523855546167542
22.99340046259853 323.1888133529493 0.7520591736474292
22.998628017551944 320.45097232346 0.7491035171482084
23.00385557250536 318.489042497434 0.7473728752861306
23.009083127458773 316.15990654782814 0.7449000437325106
23.014310682412187 318.9199939831295 0.7477774416586749
23.0195382373656 323.0698712109155 0.7520689389933286
23.024765792319016 327.5509436975404 0.7572006461919646
23.02999334727243 327.89446791095475 0.7580190584754571
23.035220902225845 325.67800072195723 0.7557340424284306
23.04044845717926 323.53516141532117 0.7541767080192322
23.045676012132674 321.34892519334784 0.7509570215607763
23.05090356708609 320.88658497905703 0.750451371707684
23.056131122039503 319.6924848073369 0.7480284955413491
23.061358676992917 318.9145240189411 0.7470627745330713
23.06658623194633 318.7424442192417 0.7470587883450042
23.071813786899746 315.69194345227686 0.7431939867638004
23.07704134185316 315.6336163247517 0.7436902365179608
23.082268896806575 314.42881252351526 0.7428131595593259
23.08749645175999 312.1888586600846 0.7404463939600897
23.092724006713404 309.1689562252053 0.7370051612501634
23.097951561666818 312.51909804538633 0.7404623534106607
23.103179116620232 311.7753322264544 0.7398811697502419
23.108406671573647 310.5129907858008 0.7387507789053015
23.11363422652706 308.7316318870199 0.7366740154855268
23.118861781480476 308.9381915947523 0.736539586750532
23.12408933643389 307.3567076769915 0.7349686275306917
23.129316891387305 308.5766462565893 0.7361616273257874
23.13454444634072 310.17381607974403 0.7384145531245014
23.139772001294133 310.5621388284249 0.7381797482539237
23.144999556247548 311.2555415851642 0.7398260386276145
23.150227111200962 310.6294860157821 0.7382505559465095
23.155454666154377 310.6939212954805 0.739199905904543
23.16068222110779 306.91711644706686 0.7337426718411896
23.165909776061206 305.5170968758633 0.7322507952084196
23.17113733101462 305.201688419881 0.732280442420816
23.176364885968034 303.8338622484636 0.7298733101726528
23.18159244092145 302.228175005035 0.7281719696892396
23.186819995874863 301.39326399190577 0.7260509293521968
23.192047550828278 305.7881701572009 0.7314980702727909
23.197275105781692 306.7296443584099 0.7335728547992705
23.202502660735107 305.15411765344413 0.7314651569026646
23.20773021568852 306.34909213595205 0.7333191757124823
23.212957770641935 307.7194810294273 0.7349637283634912
23.21818532559535 305.5231682585734 0.7323839078251678
23.223412880548764 303.9613159666345 0.7298803184592916
23.22864043550218 304.9805625120692 0.7304527129128437
23.233867990455593 305.68923794358767 0.731344555078695
23.239095545409008 305.04275044558085 0.7298280569026193
23.244323100362422 304.78437725086576 0.7293995384796526
23.249550655315836 308.5259746762881 0.7340838574266496
23.25477821026925 307.0940811001955 0.7328250319332427
23.260005765222665 306.8151212155464 0.7330982278256752
23.26523332017608 308.0560037355815 0.7347518244827846
23.270460875129494 310.55125645851206 0.7385434880680423
23.27568843008291 310.5971777273234 0.7384416146982947
23.280915985036323 310.2520876523742 0.7372783024708698
23.286143539989737 310.76610742534046 0.7375689745159948
23.291371094943152 314.60823154875123 0.7413608249863923
23.296598649896566 317.6909145142621 0.7446555668526211
23.30182620484998 316.9350434783601 0.7428092098827613
23.307053759803395 318.79894850455446 0.7440414577246522
23.31228131475681 316.76030567919355 0.7418977773934968
23.317508869710224 321.50848272225033 0.7481583365005215
23.32273642466364 324.7991744848629 0.7527247688841647
23.327963979617053 329.24882058710244 0.7583069566237389
23.333191534570467 328.6280055046615 0.7568745962076664
23.33841908952388 327.6264927769282 0.75539679320169
23.343646644477296 325.00577092678657 0.7517023387877594
23.34887419943071 324.24162472324747 0.7502057801157876
23.354101754384125 323.48080262787624 0.7493959851986616
23.35932930933754 323.4366590256641 0.7496578476448826
23.364556864290954 323.6407727151396 0.7510206837304009
23.369784419244368 325.045748648466 0.752624924925156
23.375011974197783 326.53051053065366 0.7541685519135708
23.380239529151197 327.0568951594722 0.7551285454142111
23.38546708410461 327.1903083396944 0.7547327301808878
23.390694639058026 329.5850302098472 0.7572640143843319
23.39592219401144 329.2403896565812 0.7557576777730504
23.401149748964855 327.3877508900079 0.7539793017178232
23.40637730391827 326.2948249519882 0.7530045327472116
23.411604858871684 325.254700665616 0.7521873143390289
23.416832413825098 327.38661802821423 0.7541295102084284
23.422059968778512 326.73506712526313 0.753494801205909
23.427287523731927 328.3878820244364 0.7551136493748689
23.43251507868534 329.6755097902482 0.7566172475628002
23.437742633638756 328.1320152665883 0.753725353151401
23.44297018859217 325.35737389632357 0.7507340274146239
23.448197743545585 324.79482924190154 0.7499935062918397
23.453425298499 327.13649935890186 0.7529856189217892
23.458652853452413 325.80166131608235 0.7519771302515417
23.463880408405828 325.9398317333555 0.751783463145438
23.469107963359242 324.5226305370116 0.750627956163968
23.474335518312657 323.3429207699827 0.7483990639650716
23.47956307326607 324.08570680893666 0.7497905002827656
23.484790628219486 323.1426832708023 0.7488969464682509
23.4900181831729 321.93134873620653 0.747399318892291
23.495245738126314 319.37767851914043 0.7447086494082066
23.50047329307973 318.7083472185606 0.7439273535132501
23.505700848033143 318.3039427597043 0.7442086404267739
23.510928402986558 318.5686098580469 0.7438534119986356
23.516155957939972 316.470276316366 0.7415557270333971
23.521383512893387 312.45663544550183 0.7365967236501805
23.5266110678468 309.25653091947464 0.7324598899296462
23.531838622800215 307.8988508270879 0.7303988023934861
23.53706617775363 308.01278628803453 0.7308021426297924
23.542293732707044 307.74161597075533 0.7306663314128737
23.54752128766046 311.6761465467088 0.7346075833047127
23.552748842613873 313.1893516883533 0.735507486525533
23.557976397567288 314.5674690845242 0.7364290997304483
23.563203952520702 311.89885202286723 0.7339871542217857
23.568431507474116 310.7052820316833 0.7324776441022388
23.57365906242753 308.84850793409026 0.7299853004808591
23.578886617380945 304.80528026887333 0.7236812115135243
23.58411417233436 301.3421190235854 0.7192628146961071
23.589341727287774 301.5025701152909 0.7196356912848683
23.59456928224119 304.86943527110395 0.7239818636977902
23.599796837194603 310.2726842625954 0.7302612398115846
23.605024392148017 310.6410073016958 0.729732129291766
23.610251947101432 310.9056616980213 0.7291369344517847
23.615479502054846 309.8869510032577 0.7273341417422822
23.62070705700826 310.44875916702074 0.7270411193911775
23.625934611961675 309.9882891435788 0.7264379407717738
23.63116216691509 310.73763248755074 0.7267093545250214
23.636389721868504 311.989909667274 0.728739145784332
23.64161727682192 308.8471449722308 0.7250905666627889
23.646844831775333 309.45513714089566 0.7259914334105041
23.652072386728747 309.6607861336236 0.7255919236835047
23.65729994168216 312.83996464336695 0.7290951663431088
23.662527496635576 313.69917959237495 0.7295481338219265
23.66775505158899 313.95444158085206 0.7293323556254775
23.672982606542405 315.4211016351379 0.7304699741163657
23.67821016149582 318.44231115062576 0.7340244681129582
23.683437716449234 324.11190269765825 0.7406761337945932
23.688665271402648 328.28059633855537 0.7450580794056098
23.693892826356063 330.6416699034079 0.7471366932740471
23.699120381309477 332.2836687608309 0.7484992691181849
23.70434793626289 336.92934794923474 0.7538202914981214
23.709575491216306 339.21456439092805 0.7558948864756734
23.71480304616972 338.59071058968885 0.7548997883510109
23.720030601123135 333.3892113682014 0.7488378112835138
23.72525815607655 331.7302350342683 0.746515952438537
23.730485711029964 332.4787439483824 0.7474599847387223
23.735713265983378 334.7191160324346 0.7503062624258988
23.740940820936792 332.8841172083068 0.7481814586339927
23.746168375890207 335.2454576235858 0.7503622548928132
23.75139593084362 334.44385847332046 0.7481991964455225
23.756623485797036 337.24748101204636 0.7507468245265468
23.76185104075045 340.7015651376367 0.7536582797104233
23.767078595703865 344.1531211575672 0.7575950215288678
23.77230615065728 348.2716078040671 0.7618954435795953
23.777533705610693 352.9046425999201 0.7670261688549791
23.782761260564108 360.2320568053305 0.7750108020939309
23.787988815517522 367.4776181400101 0.7823461220787552
23.793216370470937 370.66456810271114 0.785448433087681
23.79844392542435 372.5904879866315 0.7871296104130756
23.803671480377766 372.2933598986663 0.78624189811661
23.80889903533118 372.8482128479712 0.7864530199813581
23.814126590284594 371.4467740058333 0.7841707002326064
23.81935414523801 369.6383633002356 0.782120188203879
23.824581700191423 362.3023715255519 0.7734186745184821
23.829809255144838 353.07090641546665 0.763926176121149
23.835036810098252 347.10350522824837 0.7579456544042691
23.840264365051667 346.87047843779106 0.757747971006303
23.84549192000508 347.1732947459291 0.7575776015354545
23.850719474958495 349.57710078723534 0.758805158157634
23.85594702991191 345.0417649559238 0.7539198714084827
23.861174584865324 344.2219358769735 0.753099284321755
23.86640213981874 341.3145308228902 0.7495563945902486
23.871629694772153 337.7841149749988 0.7457025158478683
23.876857249725568 334.6425457527352 0.7418633950084861
23.882084804678982 335.08531028458566 0.7421565709640285
23.887312359632396 336.30580793968636 0.7436536909644228
23.89253991458581 336.9558043331415 0.7441726859834491
23.897767469539225 334.4824861026713 0.7422052646030554
23.90299502449264 332.4297500290317 0.7390157396188999
23.908222579446054 329.5296238948105 0.7350589987624939
23.91345013439947 329.4494526512463 0.7347034007921778
23.918677689352883 330.4424748879317 0.7357163327539198
23.923905244306297 331.06244728226716 0.7360405928134421
23.929132799259712 334.05494800558233 0.738658187683319
23.934360354213126 336.07282468665176 0.7413617024592062
23.93958790916654 336.6729532679856 0.7417114502827172
23.944815464119955 337.59223902350254 0.7428952874303314
23.95004301907337 336.539142069054 0.7421641652636386
23.955270574026784 336.4591113373809 0.7426499857605847
23.9604981289802 332.433925104415 0.7383425006335744
23.965725683933613 333.632708026332 0.7393669429251829
23.970953238887027 332.62270200134543 0.737883333315377
23.97618079384044 338.7178552555249 0.7446025898752355
23.981408348793856 343.18826031189093 0.7489496503510631
23.98663590374727 346.36762783364543 0.7523603369182379
23.991863458700685 347.59322505627665 0.7535057917567479
23.9970910136541 348.0040930434673 0.7546067294799428
24.002318568607514 347.9543626159394 0.7547283237641966
24.007546123560928 346.0463175314163 0.7525625855647039
24.012773678514343 347.4085782434023 0.7540183159696854
24.018001233467757 351.0616635113675 0.757517786255552
24.02322878842117 352.88913223741247 0.7594624122637392
24.028456343374586 353.2978970696398 0.7596938405812047
24.033683898328 354.8037964362383 0.7608797783138446
24.038911453281415 354.549477224594 0.7605168099972827
24.04413900823483 354.9633008305962 0.7601686473270013
24.049366563188244 356.2044239427247 0.761748165704623
24.054594118141658 363.3219266373948 0.7697676312844409
24.059821673095072 369.2411138306917 0.7767466867603313
24.065049228048487 370.2108278311184 0.7782028118856857
24.0702767830019 367.5909125641744 0.7887618515418799
24.075504337955316 369.6919198602696 0.8005958616898979
24.08073189290873 369.2814462034247 0.8070778909459864
24.085959447862145 365.7912599738661 0.8097314087869649
24.09118700281556 361.7904401977729 0.8107725791522038
24.096414557768973 361.90841989226357 0.8160519732866224
24.101642112722388 360.4924427212231 0.8188446857407359
24.106869667675802 358.8204960003785 0.8213071872140706
24.112097222629217 352.28859315781665 0.8182336963293725
24.11732477758263 347.000429965013 0.8169660888044938
24.122552332536046 337.64271629824657 0.8099902763018514
24.12777988748946 336.6039430005325 0.8118296966375936
24.133007442442874 335.3505924285948 0.8130511192816855
24.13823499739629 337.62464863973406 0.818659014369128
24.143462552349703 335.7329825559312 0.819526918362733
24.148690107303118 333.95786573206914 0.8210293177053951
24.153917662256532 329.3552461909427 0.819180937717583
24.159145217209947 328.574161160096 0.8210642226391719
24.16437277216336 330.1069789203559 0.8258275166024814
24.169600327116775 330.7412190639053 0.8291220244478248
24.17482788207019 328.6939027349825 0.8298745094347608
24.180055437023604 325.02379295847163 0.8276778203424573
24.18528299197702 323.0965302823906 0.8277560198371745
24.190510546930433 319.75277797468567 0.8269395043620591
24.195738101883848 315.4774884966444 0.823963278898239
24.200965656837262 312.8641059716928 0.8238376102820548
24.206193211790676 313.7122929035469 0.8268822002617237
24.21142076674409 316.1355486619139 0.8324124561452171
24.216648321697505 316.0604231214743 0.8346341181283552
24.22187587665092 318.1055154104588 0.8400947187702928
24.227103431604334 317.73570507066665 0.843281653388361
24.23233098655775 314.58494142516827 0.8415895430902557
24.237558541511163 314.93101552968267 0.84539431662535
24.242786096464577 315.21012831054196 0.8476206344721778
24.248013651417992 320.2888357649435 0.8581554708425148
24.253241206371406 318.57742220132013 0.8591846536497728
24.25846876132482 319.2724866395872 0.862708604319586
24.263696316278235 316.1758638777134 0.8599854901528167
24.26892387123165 316.2815562581776 0.8602400946978295
24.274151426185064 315.41279022474953 0.861188224136513
24.27937898113848 318.68647156668885 0.8672310716065816
24.284606536091893 320.0471758452648 0.8704961362659561
24.289834091045307 320.1262722769576 0.8718588503754593
24.29506164599872 317.32050264673325 0.8702553905783598
24.300289200952136 315.3433824420966 0.8705883916565192
24.30551675590555 314.4266637011528 0.8727742616509816
24.310744310858965 313.39353118020284 0.8735726038344895
24.31597186581238 316.0394634396772 0.8801222639207863
24.321199420765794 317.6780173950217 0.8834857162329851
24.326426975719208 321.76308483085705 0.89170661080729
24.331654530672623 323.86661218302504 0.8960350203194027
24.336882085626037 330.5693553778612 0.9063786300466137
24.34210964057945 334.63767473537234 0.9128275181533965
24.347337195532866 336.9446065376457 0.9171118658642342
24.35256475048628 332.82143170358864 0.914451955961627
24.357792305439695 326.61781376872875 0.9083056255158786
24.36301986039311 322.87982480034054 0.9058388379556763
24.368247415346524 322.9063899708749 0.9076895232220918
24.373474970299938 329.1672588150524 0.9188962681608013
24.378702525253352 328.90494457039233 0.9201545980632989
24.383930080206767 329.9223868561224 0.9243756793897737
24.38915763516018 328.4143485226621 0.9243592887101041
24.394385190113596 331.1180383343575 0.931101526372789
24.39961274506701 331.97845852083447 0.9350810894827055
24.404840300020425 334.3495038637736 0.9417136979208958
24.41006785497384 335.88128788828607 0.9459148240678885
24.415295409927253 332.944678241293 0.9432772198810097
24.420522964880668 325.8014357408093 0.9353088462865027
24.425750519834082 321.68171847821736 0.9318044510271839
24.430978074787497 321.4269143071058 0.9344439818897261
24.43620562974091 325.92320191508026 0.9427485391995232
24.441433184694326 327.788471929477 0.9481291386926896
24.44666073964774 331.1810183107584 0.9553514557725784
24.451888294601154 335.3180989570569 0.9639427055503592
24.45711584955457 337.9344644461778 0.9708373357267515
24.462343404507983 338.3657654172753 0.9744089471205353
24.467570959461398 334.1540973466519 0.9705736697890076
24.472798514414812 333.34796883242547 0.9698426463454723
24.478026069368227 331.6992397905246 0.9694384992674847
24.48325362432164 331.9070503391817 0.971722686745269
24.488481179275055 333.49234314438286 0.9778415213263771
24.49370873422847 336.8540886334136 0.9862760438695973
24.498936289181884 337.8298235646151 0.9905104835737613
24.5041638441353 334.5855962948298 0.9876198830668838
24.509391399088713 332.75811201463995 0.9867870363443074
24.514618954042128 331.856034793162 0.9878424804327787
24.519846508995542 329.4813382062531 0.9864430873984823
24.525074063948956 328.26991115897647 0.9873593481975055
24.53030161890237 326.7743597241611 0.987676658968325
24.535529173855785 331.4841687874494 0.9990651615705873
24.5407567288092 330.93050560959693 0.9997714933690708
24.545984283762614 330.81133108379083 1.0031805447676732
24.55121183871603 323.320172569783 0.992842043353584
24.556439393669443 321.40279308103857 0.9916552438264612
24.561666948622857 323.29367611968223 0.99565684587003
24.566894503576272 325.55888382349303 1.001050430532679
24.572122058529686 326.24305692497995 1.0052602694591444
24.5773496134831 324.9273762679968 1.0057450059484698
24.582577168436515 319.3600317942155 0.9998881332441749
24.58780472338993 318.9375179730338 1.0009009318968864
24.593032278343344 320.1868044407593 1.0052498330355661
24.59825983329676 326.8813941975897 1.0182637917107105
24.603487388250173 329.39660277666246 1.0251722511706145
24.608714943203587 325.81482607099394 1.0226029871731104
24.613942498157 322.0942669650746 1.0194864714576815
24.619170053110416 316.3923093595264 1.01260496653741
24.62439760806383 312.118633656097 1.007523257933897
24.629625163017245 309.03221891250723 1.0050473373707705
24.63485271797066 309.0999048820228 1.008307601511664
24.640080272924074 309.1786000912675 1.0120734083341343
24.645307827877488 308.51224777442394 1.012591927339953
24.650535382830903 306.44902686823156 1.0122133584632398
24.655762937784317 306.825378794106 1.0152972831277678
24.66099049273773 307.8572465815867 1.0217374569738495
24.666218047691146 310.75685035195096 1.0303020480294562
24.67144560264456 311.5596652341016 1.0347091825145727
24.676673157597975 310.22072438700246 1.0343487162060512
24.68190071255139 311.44360102809424 1.0371622873010997
24.687128267504804 313.00287861000845 1.0420818326573817
24.692355822458218 316.31023784955374 1.0495256674683042
24.697583377411632 317.23512538165636 1.0544998272165134
24.702810932365047 315.2396869269293 1.0537615271247507
24.70803848731846 314.4055102307246 1.0550407163586317
24.713266042271876 311.3666543433036 1.05231065363648
24.71849359722529 315.2384769284028 1.0617409196255994
24.723721152178705 315.3176349786525 1.0650500919151016
24.72894870713212 315.33026260243156 1.0666870076486759
24.734176262085533 312.41160353928603 1.0635747473298938
24.739403817038948 310.80738255593377 1.063000627471241
24.744631371992362 312.2374854916263 1.07005912132358
24.749858926945777 313.01304031653433 1.0735304876934832
24.75508648189919 312.40969292723014 1.0770610363728785
24.760314036852606 310.66965381790015 1.075960733345418
24.76554159180602 310.41888883098295 1.0777153741933496
24.770769146759434 310.1084768833977 1.0778382551845975
24.77599670171285 309.43917228528346 1.0789172324463623
24.781224256666263 305.4138224354358 1.0758476140664646
24.786451811619678 306.6654863858476 1.0823358595466914
24.791679366573092 305.9668961067685 1.0836470734115675
24.796906921526507 309.37329681444623 1.09114552933826
24.80213447647992 308.3946658567167 1.0915093936112272
24.807362031433335 309.31056146946645 1.0958216802264156
24.81258958638675 311.73544807385707 1.1045591842109466
24.817817141340164 316.68213164091844 1.1154301857293147
24.82304469629358 316.12076226836376 1.1180897846962976
24.828272251246993 315.2428912282703 1.1197686772165405
24.833499806200408 310.33100262511124 1.114647716274534
24.838727361153822 309.762208993004 1.1160113358967574
24.843954916107236 311.8395029186061 1.1217987148990498
24.84918247106065 319.8358213479728 1.1387860958168297
24.854410026014065 325.0460226429907 1.1494152819931265
24.85963758096748 330.70577098073665 1.1639187856139108
24.864865135920894 328.1460071315806 1.162167655783348
24.87009269087431 323.0100557162273 1.1573433194747984
24.875320245827723 322.94276226225145 1.1591944950369406
24.880547800781137 330.12713709913345 1.1751138566915966
24.885775355734552 340.1740507814622 1.1958903779863654
24.891002910687966 339.8260907160301 1.1983373000417044
24.89623046564138 338.5724640427692 1.199530628601529
24.901458020594795 337.3645549076864 1.2030066454029704
24.90668557554821 338.306251278214 1.2096062410572306
24.911913130501624 336.3790389399059 1.210036116310007
24.91714068545504 335.75141277161157 1.2112732069374297
24.922368240408453 332.88520888596236 1.2093424973435145
24.927595795361867 333.04341430880874 1.2119904676515885
24.93282335031528 330.6284353280482 1.2113640446467147
24.938050905268696 330.4312250132546 1.2126857657498489
24.94327846022211 326.0892894509346 1.2066586423444932
24.948506015175525 322.9413310797662 1.2016008820933604
24.95373357012894 322.47819865855695 1.2038001133804297
24.958961125082354 324.3364880493381 1.2119035166939434
24.964188680035768 329.0335863354147 1.2247029412334078
24.969416234989183 327.12870048086967 1.2244993385255285
24.974643789942597 328.70639998670896 1.2325939907978198
24.97987134489601 323.4016439127518 1.2262815159815728
24.985098899849426 322.1760503836401 1.2297042951459487
24.99032645480284 319.2517324603693 1.2255620070302713
24.995554009756255 319.91624218929394 1.230044704647253
25.00078156470967 325.3335619910674 1.2432194497577091
25.006009119663084 328.21410482204675 1.2526938226434212
25.011236674616498 327.12273853868396 1.2539903025191328
25.016464229569912 324.11516999113576 1.2513419343342482
25.021691784523327 320.547679001854 1.2486153354716765
25.02691933947674 321.48922710540523 1.254519690415543
25.032146894430156 320.87739124924383 1.2588763649518464
25.03737444938357 323.575037050846 1.268169341759393
25.042602004336985 327.35475054848973 1.2785134649593561
25.0478295592904 331.58404058098165 1.2885597365878978
25.053057114243813 336.88941642830366 1.3009727700505909
25.058284669197228 332.21054802488976 1.2967902082123406
25.063512224150642 328.40470290661494 1.2929694150623239
25.068739779104057 322.3730026309436 1.2861212520412546
25.07396733405747 323.3785576918407 1.2924205163891707
25.079194889010886 328.42555192689287 1.3074841453226425
25.0844224439643 334.8203834593921 1.3247820624907298
25.089649998917714 339.4424162967376 1.3387885127420218
25.09487755387113 338.86895653765635 1.3400341397017312
25.100105108824543 340.32483718880667 1.3456489566761227
25.105332663777958 339.31342612194277 1.3459230261031014
25.110560218731372 345.86631554338607 1.3626612325297855
25.115787773684787 343.52379175319044 1.3638774853169278
25.1210153286382 342.65352727157136 1.3650185680404776
25.126242883591615 340.40052865393926 1.3651787226964105
25.13147043854503 342.16368619755065 1.374131210931882
25.136697993498444 346.7624083261418 1.3878022186824448
25.14192554845186 351.7423072750729 1.4032790878741044
25.147153103405273 353.5188901500337 1.4110800310192257
25.152380658358688 353.88702068943644 1.4156411360778998
25.157608213312102 348.62706985342504 1.4087989102069314
25.162835768265516 348.62393917382 1.4125384582740603
25.16806332321893 351.9051981337101 1.424116958238736
25.173290878172345 354.5873239387119 1.435727214020114
25.17851843312576 353.61695145128044 1.4401073091817234
25.183745988079174 351.82123284455963 1.4438893399213288
25.18897354303259 346.65985498556824 1.4376462536751358
25.194201097986003 341.8824249586464 1.4312783096232529
25.199428652939417 341.52127348113373 1.4309173714247176
25.204656207892832 339.18046515562867 1.4306588127502875
25.209883762846246 344.2462888860487 1.447384446472992
25.21511131779966 338.4513194317516 1.443003097846595
25.220338872753075 340.24207306607616 1.453529701118123
25.22556642770649 340.805496027718 1.4593288988156132
25.230793982659904 345.4091282344981 1.474054880199135
25.23602153761332 351.69723957048893 1.4912847090475867
25.241249092566733 350.9118402346056 1.496498676954268
25.246476647520147 356.19587432336624 1.5108875242260913
25.25170420247356 351.3739725672813 1.5048674133389692
25.256931757426976 350.89643891711876 1.507925270638567
25.26215931238039 344.642616509212 1.4995083028939935
25.267386867333805 346.2097926725289 1.508949714755252
25.27261442228722 346.8258644965785 1.516206884751897
25.277841977240634 347.13775074127125 1.5233280590669152
25.283069532194048 341.7343065290779 1.5156640502813206
25.288297087147463 337.57975936582636 1.5133728780060662
25.293524642100877 338.0039987435422 1.519006017051213
25.29875219705429 339.65002247830296 1.530844799977895
25.303979752007706 339.6203978906181 1.5374407131356722
25.30920730696112 338.86490248805734 1.544670491187041
25.314434861914535 340.81709027552085 1.557117770251018
25.31966241686795 340.9619983545055 1.5663634449942558
25.324889971821364 338.94209307554155 1.5643920919479437
25.330117526774778 335.833448016408 1.560275573961721
25.335345081728192 332.4542386917256 1.5549898863033698
25.340572636681607 332.3467173413144 1.5637546183126647
25.34580019163502 334.718533327266 1.577195191769115
25.351027746588436 329.6037968254038 1.5700649651139846
25.35625530154185 324.9940993814984 1.563046489502511
25.361482856495265 319.5470205416035 1.5582298519948663
25.36671041144868 323.4966392646449 1.5770030047736494
25.371937966402093 332.18695652254206 1.607125365934788
25.377165521355508 336.05007362017506 1.6237696883256312
25.382393076308922 334.45374733910165 1.6240928886793324
25.387620631262337 328.08170680325975 1.6156359777037335
25.39284818621575 322.66038520088944 1.6066602175916715
25.398075741169166 326.005670601643 1.622211165145665
25.40330329612258 333.24619052786164 1.651308400040038
25.408530851075994 338.0768623542574 1.6696706240203292
25.41375840602941 337.49298271919804 1.6786356975918968
25.418985960982823 332.22744712027713 1.6650506220112087
25.424213515936238 330.7936596305115 1.6698879917791052
25.429441070889652 330.3535224637622 1.6761288648361032
25.434668625843067 335.0148831003716 1.6961343532119408
25.43989618079648 335.12654747962125 1.7052707179030602
25.445123735749895 334.9800871505208 1.7108199214007582
25.45035129070331 334.4235424124965 1.722395330693748
25.455578845656724 333.3185998978138 1.7248028129869377
25.46080640061014 336.16327444148067 1.741892153996157
25.466033955563553 333.482703367698 1.7356919966538666
25.471261510516968 337.95910326189244 1.7561350333214758
25.476489065470382 337.70462187665004 1.7595817396748283
25.481716620423796 334.2949158975128 1.7632170139797438
25.48694417537721 333.35770291322035 1.7682030740899002
25.492171730330625 335.78755446886845 1.7873499458357853
25.49739928528404 342.16299562608685 1.8112303158921275
25.502626840237454 347.1361945338415 1.8328163338290793
25.50785439519087 351.68032607318395 1.8551512072959055
25.513081950144283 361.3228813271011 1.8892331407493508
25.518309505097697 367.5629940792787 1.9184499100787813
25.523537060051112 369.0344923382289 1.9286665165469177
25.528764615004526 368.91195070467654 1.9394224429154323
25.53399216995794 364.35361857756845 1.9340033390401588
25.539219724911355 361.71815829479124 1.9454714099927453
25.54444727986477 363.6062334831238 1.9618628125075932
25.549674834818184 371.10693822923554 1.998176254613329
25.5549023897716 374.7355352603574 2.010207867519196
25.560129944725013 370.53150842110773 2.0100052233967003
25.565357499678427 376.4448506662923 2.0348542943627663
25.57058505463184 379.5733422790902 2.0557960562485245
25.575812609585256 379.82114565604996 2.067185202393915
25.58104016453867 364.264865837462 2.0326468316318684
25.586267719492085 357.17255993282936 2.0258847933351367
25.5914952744455 356.7282364650343 2.0352436226362554
25.596722829398914 365.1610827537284 2.07743135871951
25.601950384352328 365.76483363662413 2.0890227856013266
25.607177939305743 363.7075423933291 2.0994391606815745
25.612405494259157 348.41258432305335 2.0605188571551043
25.61763304921257 338.62765432427625 2.0466222205618845
25.622860604165986 338.4906245042045 2.057099046946899
25.6280881591194 341.7771029586237 2.0814193116245194
25.633315714072815 343.4907588686796 2.1022330984252253
25.63854326902623 339.2303374856246 2.112274367930458
25.643770823979644 342.8602813432574 2.140685565062222
25.648998378933058 345.20649189856715 2.1589426069549633
25.654225933886472 339.7574498768516 2.1544823529630674
25.659453488839887 333.946072928437 2.144192652096593
25.6646810437933 334.1095921338235 2.1638476198339034
25.669908598746716 335.88760267745823 2.181119844361872
25.67513615370013 332.2690208770704 2.199499618971719
25.680363708653545 327.2409135257357 2.195930257446437
25.68559126360696 334.3215524313222 2.2344230669192284
25.690818818560373 345.4464556551351 2.280276907967539
25.696046373513788 349.1910702376591 2.3101846349733797
25.701273928467202 350.37691487569845 2.332448859918144
25.706501483420617 350.44660147207134 2.345206553868384
25.71172903837403 353.91608805767925 2.376265807492782
25.716956593327446 348.53452635468136 2.3740857770265675
25.72218414828086 344.2667205422994 2.3851471779840714
25.727411703234274 341.70426600375555 2.3961210736795584
25.73263925818769 346.70540240699967 2.438900666758076
25.737866813141103 338.42566704565036 2.4252005186083587
25.743094368094518 334.86675525905724 2.4312178013587884
25.748321923047932 325.22874021027866 2.417311280286541
25.753549478001347 329.9494269548882 2.462317027481093
25.75877703295476 337.8027043366123 2.5173998483874374
25.764004587908175 349.0570545666755 2.584613302653985
25.76923214286159 347.867384807921 2.6022494386985757
25.774459697815004 333.7158857818899 2.5669871261602246
25.77968725276842 326.6821676466888 2.569171096485229
25.784914807721833 328.5744058904702 2.604738737491043
25.790142362675248 338.4134104659619 2.6813366396176948
25.795369917628662 341.30448048257676 2.711734768398349
25.800597472582076 349.7093905552981 2.77125901424715
25.80582502753549 349.28205816807815 2.7879280469728336
25.811052582488905 352.1230172367184 2.8345463379777818
25.81628013744232 348.2046537677761 2.85723464044443
25.821507692395734 345.7272078449386 2.8944491073657703
25.82673524734915 343.80996063186655 2.9276772443618775
25.831962802302563 338.1578010747623 2.9355850432224346
25.837190357255977 347.57562971446896 3.005452593526348
25.84241791220939 357.4474809195411 3.0748317269064094
25.847645467162806 367.552135314364 3.163531893370285
25.85287302211622 367.4815214373314 3.2045797010562604
25.858100577069635 367.74862916600745 3.2580961871598144
25.86332813202305 361.05842212220364 3.271156939169975
25.868555686976464 354.2492831032041 3.290999587490082
25.87378324192988 349.78734954003824 3.3134745782157182
25.879010796883293 351.7732599243681 3.369283081907934
25.884238351836707 357.46269652782587 3.4426218789394385
25.88946590679012 350.6256882088077 3.478885559989808
25.894693461743536 350.60415288644936 3.5492302421250614
25.89992101669695 355.9387426666624 3.6317623513641073
25.905148571650365 341.4723557326653 3.6190259154926294
25.91037612660378 342.03061024154664 3.6715601355887384
25.915603681557194 333.1205585666429 3.7047175256578795
25.920831236510608 337.7766115083106 3.7958257253294367
25.926058791464023 352.39829424961584 3.9708022133448613
25.931286346417437 352.4609819304703 4.047346698913538
25.93651390137085 367.0891117079335 4.238744494111855
25.941741456324266 365.0960897194706 4.321797629942464
25.94696901127768 369.47892233737576 4.461676390248226
25.952196566231095 368.95634343650227 4.582261167702441
25.95742412118451 372.13248324151357 4.722581344010884
25.962651676137924 365.6893233378186 4.793079351263895
25.967879231091338 371.19987667273415 4.908681809320935
25.973106786044752 377.65444079041936 5.031715481469056
25.978334340998167 362.9505501646868 5.009623588584702
25.98356189595158 340.0518885713964 4.941828145659961
25.988789450904996 326.97651891668806 4.914924106022936
25.99401700585841 347.34893668699004 5.180034740086643
25.999244560811825 356.5647938196269 5.317448766843752
26.00447211576524 354.98468533404025 5.446463356812332
26.009699670718653 324.3577120827668 5.2796124519522705
26.014927225672068 324.04167590981655 5.417694122571119
26.020154780625482 335.2397937888349 5.607800867453997
26.025382335578897 351.4891670434155 5.894027608983348
26.03060989053231 355.4411502553827 6.057921491532472
26.035837445485726 354.75439339763267 6.210748635462107
26.04106500043914 343.3857536317667 6.278209157466219
26.046292555392554 347.68604838159735 6.4812148455690615
26.05152011034597 327.70309849354896 6.507048054367276
26.056747665299383 317.54723363650425 6.569179890930591
26.061975220252798 310.5909289852891 6.7741113189790605
26.067202775206212 308.93492451792713 6.925530544038306
26.072430330159627 309.7793970557156 7.309186737240989
26.07765788511304 322.63732468290334 7.678335493157395
26.082885440066455 325.154670825203 8.160744175700218
26.08811299501987 351.078283896511 8.828401654855211
26.093340549973284 330.5383732576787 9.127044055549987
26.0985681049267 334.5918925092622 9.725242774589034
26.103795659880113 287.3701864072198 9.699246062489463
26.109023214833528 277.99413361672356 10.39621919583202
26.114250769786942 220.74244602604045 10.150064646126976
26.119478324740356 239.77683525046015 12.212294277121703
26.12470587969377 229.2880038728103 13.643515485623718
26.129933434647185 211.4431826344304 18.11163854844231
26.1351609896006 133.15128713999923 20.33133968161632
