# Supplementary material for: Unraveling metal effects on CO2 uptake in pyrene-based metal-organic frameworks
Source: Nat Commun. 2025 Feb 11;16:1516. doi: 10.1038/s41467-025-56296-w (PMC11814143; doi:10.1038/s41467-025-56296-w)
Supplement: Supplementary file 3 — Source Data [file 41467_2025_56296_MOESM3_ESM.zip › SourceCode/SuppInf/FigureS5_Ga-TBAPy_InSitu_VariableT_PXRD/Data/GaTBAPy_0024p.dat]

0.002613777476707968 5.634149269821068 2.6717796644737115
0.007841332430123905 13.75193076612682 4.04104835284868
0.01306888738353984 21.007042385334476 3.8161505918644893
0.018296442336955775 24.60948570466492 3.5212706052446405
0.02352399729037171 25.09098415053261 3.463603743412032
0.028751552243787646 21.406865713174845 2.9734095886880803
0.03397910719720358 18.067879441246827 2.359875168170699
0.03920666215061952 18.33182989514032 2.1475982872129147
0.04443421710403546 21.71055385293602 2.200946705524196
0.0496617720574514 21.889775708129452 2.16140321784051
0.054889327010867336 22.142496901885682 2.2602529526058386
0.060116881964283275 18.705203198124387 2.036540491811735
0.06534443691769921 17.79567880724779 1.880728270663166
0.07057199187111515 20.321546598852745 1.915377844605521
0.07579954682453109 21.654747793524038 1.9411516052302793
0.08102710177794703 22.419580481835425 1.9164638153912272
0.08625465673136297 19.466638860278223 1.7904833140271013
0.09148221168477891 18.74134538430743 1.5309319682812192
0.09670976663819485 18.493466415590255 1.3966721457853684
0.10193732159161079 19.316621752981437 1.373892793957589
0.10716487654502672 19.151835526702556 1.3814882697084432
0.11239243149844266 18.870102242359053 1.436419573849373
0.1176199864518586 17.741339140058702 1.399049066679991
0.12284754140527454 18.4480614608072 1.3629304265413291
0.12807509635869047 18.614038978912394 1.2532146599334777
0.1333026513121064 19.302268130928375 1.2528832020561353
0.13853020626552232 19.749070139809277 1.2307880112868848
0.14375776121893824 19.69747835286583 1.214480975855377
0.14898531617235417 18.54643498037764 1.200911503444218
0.1542128711257701 17.333104421732656 1.137433425704989
0.15944042607918602 15.253810864851355 1.040495508059713
0.16466798103260194 15.38788519697976 1.0393776373696595
0.16989553598601786 16.726066259989203 1.0425586659394777
0.1751230909394338 16.749214953464328 1.0342371647794828
0.18035064589284971 18.810515340585827 1.0715319498477405
0.18557820084626564 19.427036941206698 1.0545545976070827
0.19080575579968156 19.323348796525284 1.0479798489995298
0.1960333107530975 19.44612473964962 1.0458329811573097
0.20126086570651341 20.184744450902066 1.0430717195706287
0.20648842065992934 20.655165944037606 1.024368550660753
0.21171597561334526 20.910027807111103 1.006760355390214
0.2169435305667612 20.562041160174505 0.9808744114236455
0.22217108552017711 19.09091556017298 0.9767312049993578
0.22739864047359304 18.37517158466314 0.9621658103772877
0.23262619542700896 18.723427618695 0.9667162188970566
0.2378537503804249 19.689698116597995 0.9589137455015699
0.2430813053338408 19.706499498654033 0.9189128983859441
0.24830886028725674 20.247143218283398 0.9325696564711196
0.25353641524067266 21.045596478795144 0.9318350404102647
0.2587639701940886 20.11720360176648 0.9167232022221462
0.2639915251475045 20.808631150193907 0.9210716596099269
0.26921908010092044 20.181416251666402 0.8907963795931797
0.27444663505433636 18.859371683086668 0.8558820794751522
0.2796741900077523 19.144606260774832 0.8746277482523522
0.2849017449611682 17.883951028671532 0.8516031683908588
0.29012929991458414 16.88427102022901 0.8146876380001222
0.29535685486800006 16.155091038187948 0.7904365543940263
0.300584409821416 17.07371947364069 0.7864517871703433
0.3058119647748319 17.634501278590115 0.7910204638184298
0.31103951972824784 19.096739631999878 0.8206605577907217
0.31626707468166376 19.190880783771462 0.8090142541866889
0.3214946296350797 18.733474104114695 0.8029487951870585
0.3267221845884956 18.40939059639098 0.8119882052273992
0.33194973954191154 17.391013398295822 0.8050889406723035
0.33717729449532746 17.111644860564475 0.8170486527976433
0.3424048494487434 17.29844258334711 0.8162923672103335
0.3476324044021593 17.325402911642254 0.8176360699174712
0.35285995935557524 20.198233292339076 0.8708001213803049
0.35808751430899116 20.07281009507822 0.8515050429037188
0.3633150692624071 20.46675905385911 0.8778698784379098
0.368542624215823 20.94327054108701 0.9031156691326647
0.37377017916923894 18.827604276041853 0.8402812240474415
0.37899773412265486 18.125384377765496 0.8361625881868999
0.3842252890760708 16.934219922552092 0.8136947533343608
0.3894528440294867 16.87542621081732 0.8058006097642004
0.39468039898290264 17.37671964669165 0.8253746222245073
0.39990795393631856 18.20366173347047 0.8175280547425519
0.4051355088897345 17.83634686192367 0.7799073526876484
0.4103630638431504 18.392513382978397 0.7859536999967072
0.41559061879656634 19.088236455854087 0.8075092763160571
0.42081817374998226 17.763878993423848 0.7822027485348899
0.4260457287033982 18.06943184542381 0.7775174033086124
0.4312732836568141 17.2354533691306 0.7530330885687241
0.43650083861023004 17.467148176162095 0.7548643657404053
0.44172839356364596 19.415493256598886 0.7848570631476584
0.4469559485170619 19.702771707586745 0.7991316755057153
0.4521835034704778 19.318129799388263 0.8109564717997223
0.45741105842389373 18.04198826564456 0.7973124557664885
0.46263861337730966 18.01663357312865 0.788796265354673
0.4678661683307256 18.44026216278608 0.7888261149810569
0.4730937232841415 18.760276677469125 0.781678412878228
0.47832127823755743 17.867675617849276 0.7652854390818096
0.48354883319097336 17.690881395394094 0.7445130282799427
0.4887763881443893 18.33488537225878 0.765767712166287
0.4940039430978052 20.021967103396822 0.7775104980562126
0.49923149805122113 22.1446215707734 0.8012687563062395
0.5044590530046371 22.37924979416385 0.82723557927737
0.5096866079580531 22.28329559090385 0.8126202467873889
0.5149141629114691 20.068609555801242 0.7748399895131366
0.5201417178648851 18.665810627079285 0.7217147502181288
0.525369272818301 17.805745318627345 0.7024827058654404
0.530596827771717 17.262840261493263 0.7043491456394863
0.535824382725133 17.841869380308275 0.7249246982749324
0.541051937678549 17.50566287138998 0.7346362803694051
0.546279492631965 17.457699545539167 0.737155312592352
0.5515070475853809 17.045701807696695 0.7322911032268755
0.5567346025387969 18.016492845370237 0.75173152097318
0.5619621574922129 19.395199911242244 0.7500517943254388
0.5671897124456289 20.318977339418073 0.7502084184177188
0.5724172673990449 21.774522201260492 0.7559847368164598
0.5776448223524608 21.351632509894117 0.7486740785040151
0.5828723773058768 21.366533403655588 0.7617191090821077
0.5880999322592928 21.153442961882803 0.7746608008874986
0.5933274872127088 20.071390521053505 0.7807750824043977
0.5985550421661248 21.007109210240753 0.815013270128854
0.6037825971195407 20.12481803039584 0.7942230050043706
0.6090101520729567 20.145991707103487 0.7620010939149539
0.6142377070263727 20.86970729265049 0.7472391813009004
0.6194652619797887 19.74182263381192 0.7063929760580495
0.6246928169332047 20.169232713086434 0.718927675150832
0.6299203718866206 20.844417642953587 0.7341247342227711
0.6351479268400366 20.601909379075014 0.7384161484210658
0.6403754817934526 21.026009270489066 0.7531893051739015
0.6456030367468686 19.144419774764454 0.7173321534181453
0.6508305917002846 18.2270735768932 0.7035262203257971
0.6560581466537005 19.240175599224106 0.7052839971842029
0.6612857016071165 20.136051518843185 0.7165304280021677
0.6665132565605325 20.37512758220602 0.6954867283225812
0.6717408115139485 21.219628143244005 0.6982271331860848
0.6769683664673645 22.052105420989243 0.7127838487455668
0.6821959214207804 21.81567873388019 0.7145687479744104
0.6874234763741964 21.832402664139806 0.7141030102658903
0.6926510313276124 20.445671081932222 0.6733665122245547
0.6978785862810284 21.31697000568316 0.6811921624385222
0.7031061412344444 22.00760547861536 0.695492894684118
0.7083336961878604 23.16646391888013 0.7324952599362792
0.7135612511412763 23.34625032243259 0.7341334706312675
0.7187888060946923 22.22011351224357 0.7155260060080122
0.7240163610481083 23.966694522617903 0.7415703991724569
0.7292439160015243 24.01614057407878 0.7379192511148535
0.7344714709549403 23.85241393677417 0.7374097550681395
0.7396990259083562 24.477954172063725 0.7290123883058025
0.7449265808617722 24.189231615490527 0.7146595816121198
0.7501541358151882 24.749447988808715 0.7125517201625559
0.7553816907686042 26.57810997422235 0.7503298179580835
0.7606092457220202 27.71333089525463 0.7729984133757547
0.7658368006754361 28.928432601764104 0.8143334472125097
0.7710643556288521 30.23809152468618 0.8097547854923828
0.7762919105822681 31.06052832721028 0.8218731799578523
0.7815194655356841 31.202357138792607 0.8191636231981683
0.7867470204891001 31.55507524706177 0.8280757639992635
0.791974575442516 32.31852477844935 0.8458088845267752
0.797202130395932 31.687144337845957 0.8317510249335247
0.802429685349348 31.93572968256865 0.8494903280586426
0.807657240302764 33.45750280789756 0.8655078899123363
0.81288479525618 35.20525000283074 0.885434923112792
0.8181123502095959 37.92570919176537 0.9127614888262633
0.8233399051630119 38.77252685629113 0.9170165688486897
0.8285674601164279 41.25433161649246 0.9748388240048677
0.8337950150698439 45.77741691812457 1.0399591652327516
0.8390225700232599 50.555883438982605 1.0992785739319035
0.8442501249766758 55.56454033468979 1.1599757754674824
0.8494776799300918 58.61852837959128 1.1864028564848088
0.8547052348835078 63.38616416130843 1.2371001584027623
0.8599327898369238 66.80113303668381 1.2669113879349256
0.8651603447903398 68.79361476675267 1.295521855214057
0.8703878997437557 73.81784829583118 1.3720114544472914
0.8756154546971717 75.67016656714912 1.3633955866696414
0.8808430096505877 75.52106552867026 1.3692139393540355
0.8860705646040037 79.70970184702652 1.3935758399984417
0.8912981195574197 78.85560650044431 1.377398948615131
0.8965256745108356 81.04246925033272 1.4036741329890257
0.9017532294642516 83.04890770614463 1.4178428211334377
0.9069807844176676 82.03153625656965 1.4045912836583534
0.9122083393710836 82.39837586135359 1.4249352445709553
0.9174358943244996 83.06955779222957 1.4268330647738379
0.9226634492779155 86.67164026947421 1.4508562820229776
0.9278910042313315 91.65525821931706 1.475619831194618
0.9331185591847475 93.23834176647168 1.47065201067339
0.9383461141381635 93.95220989804957 1.452472851172038
0.9435736690915795 96.86554662226133 1.4827764400837473
0.9488012240449955 97.7180309300036 1.4855770353386817
0.9540287789984114 98.37084667866901 1.498705023724248
0.9592563339518274 100.76184935457913 1.4976613826608665
0.9644838889052434 99.96680484632414 1.4721114186341837
0.9697114438586594 105.19819314878386 1.4944307960120964
0.9749389988120754 111.38735645693743 1.548404480469752
0.9801665537654913 111.1226628695934 1.5498528354323458
0.9853941087189073 109.98629349003103 1.5366769025914377
0.9906216636723233 114.45137172550699 1.5399172508724444
0.9958492186257393 112.05984185895949 1.506069346975713
1.0010767735791553 111.82420506776349 1.5028034366223588
1.0063043285325712 114.73871108048512 1.537692029517345
1.0115318834859872 107.78312165976624 1.476026656027494
1.0167594384394032 109.5216475582352 1.484394073793017
1.0219869933928192 114.94029379238548 1.530823594196972
1.0272145483462352 115.48223434972208 1.5297407077557796
1.0324421032996511 121.81025685732241 1.5957814107417851
1.0376696582530671 120.95255613358881 1.5814292600171098
1.042897213206483 121.04691967992578 1.5801871813245347
1.048124768159899 119.34101240914484 1.5656399184963534
1.053352323113315 119.75676234348201 1.5711733895622206
1.058579878066731 127.10216701020109 1.6255249037871216
1.063807433020147 131.1731279225452 1.6577880041474633
1.069034987973563 139.52185433900553 1.7080067510989374
1.074262542926979 143.2164397951487 1.7382425886320108
1.079490097880395 146.42978419826653 1.7654240633673164
1.084717652833811 141.3356168235521 1.7233290349418258
1.089945207787227 137.60469550422425 1.697174416186487
1.095172762740643 132.25268500269917 1.642527742563942
1.1004003176940589 130.46243315707886 1.6179022778309207
1.1056278726474749 137.3704249893004 1.6665435607147858
1.1108554276008908 143.11186080138492 1.701794122929157
1.1160829825543068 146.40091677402324 1.7181842709941824
1.1213105375077228 151.24502522103265 1.7413068917642014
1.1265380924611388 151.11566037395528 1.7207773234460038
1.1317656474145548 148.9337313736477 1.6886496414678975
1.1369932023679707 156.04200670557313 1.7259970415760293
1.1422207573213867 159.8737403827268 1.7659158777979516
1.1474483122748027 161.44162449459006 1.7793458612800623
1.1526758672282187 167.552065488996 1.7932888920157957
1.1579034221816347 158.6391588554906 1.7270561289081778
1.1631309771350506 151.49893836656594 1.6774652912403143
1.1683585320884666 152.18888057219033 1.6776145826546351
1.1735860870418826 153.64007828071274 1.7195619432660423
1.1788136419952986 158.4137650369273 1.7639325112446778
1.1840411969487146 159.76755384812597 1.7493419379024528
1.1892687519021305 157.70199938043996 1.7246275972709657
1.1944963068555465 162.15518039117603 1.738556578455792
1.1997238618089625 163.24606490200372 1.7238092445285025
1.2049514167623785 167.9844754581257 1.7724175387975256
1.2101789717157945 170.14722741228806 1.7947223276807085
1.2154065266692105 166.60075505553144 1.7583537461564493
1.2206340816226264 169.96092403754338 1.7846246245427337
1.2258616365760424 166.62026188460203 1.7619373594128174
1.2310891915294584 170.99837706397096 1.7769076189449755
1.2363167464828744 171.75945052577418 1.7776093083090645
1.2415443014362904 168.72935548870623 1.7504551676128937
1.2467718563897063 164.82414965652862 1.7141662432844904
1.2519994113431223 160.68666423013946 1.7037185766683385
1.2572269662965383 154.35625198566487 1.6455245723839391
1.2624545212499543 158.5665280527172 1.6648735136139952
1.2676820762033703 164.4960812712355 1.715218895272059
1.2729096311567862 165.28846139966035 1.709165592897204
1.2781371861102022 171.5193261889354 1.7632768624935373
1.2833647410636182 175.12442148815185 1.7799081005248882
1.2885922960170342 177.16658471478803 1.7930628979275067
1.2938198509704502 183.43419093782686 1.8267507960329752
1.2990474059238661 185.6055356987612 1.8447127989912089
1.3042749608772821 184.04504056942537 1.8247482566627118
1.309502515830698 187.14167824228826 1.8457371865493353
1.314730070784114 184.94892923377066 1.833694504910597
1.31995762573753 190.15071754541648 1.856589813129542
1.325185180690946 186.1525246533046 1.8248398323719255
1.330412735644362 183.84490299224134 1.8091452499010654
1.335640290597778 176.12739692659136 1.7506997946061125
1.340867845551194 171.5564061865897 1.7275813516703307
1.34609540050461 173.75503972458344 1.7436052000523754
1.351322955458026 177.09482594306405 1.7715597078810361
1.356550510411442 178.31562613590492 1.767642518666644
1.361778065364858 175.17260158932757 1.7447720861995484
1.3670056203182739 173.96040510031023 1.732870469008063
1.3722331752716899 175.511143302695 1.7572139924216694
1.3774607302251058 181.4144665406204 1.7865214971685284
1.3826882851785218 186.01127273556475 1.7924215920147042
1.3879158401319378 183.64468433101177 1.761783865539602
1.3931433950853538 182.19971854692278 1.7602773841603958
1.3983709500387698 179.9712925242738 1.7535017407680697
1.4035985049921857 180.1317679793295 1.755804850509409
1.4088260599456017 180.82745605811814 1.77240930938959
1.4140536148990177 180.1944793132336 1.7800555836501104
1.4192811698524337 184.6412463945782 1.8173490817171816
1.4245087248058497 187.63962801539873 1.8237629079748094
1.4297362797592656 187.65289064322724 1.8027185613031624
1.4349638347126816 186.9245168963853 1.796091802673116
1.4401913896660976 184.29459665065608 1.7641287583197294
1.4454189446195136 184.44963417264398 1.754338979598126
1.4506464995729296 180.04309163617583 1.7192168979871578
1.4558740545263456 180.23078193036523 1.7245823810794456
1.4611016094797615 172.1644137233254 1.6866974236430161
1.4663291644331775 171.5525318417878 1.6907499937767738
1.4715567193865935 176.82653789741084 1.7077849213822598
1.4767842743400095 178.45616825504513 1.6857987742633813
1.4820118292934255 179.87530586896426 1.69359242172793
1.4872393842468414 186.66256144984996 1.7349311350068937
1.4924669392002574 185.68627714718895 1.7301011432443152
1.4976944941536734 188.758723396028 1.762787425972567
1.5029220491070894 192.18798933701737 1.7782266811335472
1.5081496040605054 188.45593738156907 1.7403967807793448
1.5133771590139213 189.24711484321122 1.7607499384240608
1.5186047139673373 189.14663679251473 1.774024289012347
1.5238322689207533 192.16895510706092 1.7862832099065742
1.5290598238741693 194.77590462505987 1.7832006817715715
1.5342873788275853 193.60501043843092 1.757407384399854
1.5395149337810012 193.1646683292217 1.755363828175396
1.5447424887344172 192.1602245043229 1.7571458340173611
1.5499700436878332 190.20737387334046 1.7565817732200446
1.5551975986412492 186.46019120678085 1.7260030685079504
1.5604251535946652 192.4919164593225 1.7652404212358468
1.5656527085480811 197.44853060804425 1.815625304781755
1.5708802635014971 204.09651519123156 1.8308394764523974
1.576107818454913 207.2138674809446 1.8531562885439585
1.581335373408329 201.78111952243668 1.7998535595856633
1.586562928361745 204.0208261080163 1.8011266478156946
1.591790483315161 208.2449885840734 1.8374244595866396
1.597018038268577 210.8892536998137 1.841530366406651
1.602245593221993 216.3137034162412 1.8389540012145653
1.607473148175409 225.2288872646871 1.8782577761504489
1.612700703128825 225.81992343442363 1.8638997117097076
1.617928258082241 232.43873445686484 1.8946882887950494
1.623155813035657 232.11756728524426 1.9060374423085522
1.628383367989073 228.96394474840804 1.891366879589141
1.6336109229424889 227.7416619323235 1.8790079712059768
1.6388384778959049 227.61531758271292 1.8740094664627445
1.6440660328493208 229.1166104678162 1.8909247452782507
1.6492935878027368 226.99291834176003 1.8730940790241222
1.6545211427561528 227.33932044858423 1.877297317486831
1.6597486977095688 237.95766253139777 1.9206395775135412
1.6649762526629848 256.17909226547465 1.9972105019722162
1.6702038076164007 275.1531763180188 2.0745223198266194
1.6754313625698167 283.50190082335115 2.0960499310630434
1.6806589175232327 286.3943574306367 2.108656279771482
1.6858864724766487 281.194505191507 2.090419274443654
1.6911140274300647 269.66530528017137 2.029514202386129
1.6963415823834807 266.97759828888667 1.9942863251907188
1.7015691373368966 255.09393685129245 1.9226416935605593
1.7067966922903126 255.11671489416318 1.9023910396242518
1.7120242472437286 258.4917586699498 1.930775939963666
1.7172518021971446 261.8775144787437 1.9290640115892435
1.7224793571505606 266.6773813909414 1.9268491542813153
1.7277069121039765 276.0282988790678 1.9542734857772301
1.7329344670573925 287.4136816671553 1.9951281574722703
1.7381620220108085 288.9032252367016 1.98723876474258
1.7433895769642245 291.65964565316375 1.990858468063085
1.7486171319176405 292.0655460751652 2.003321896021242
1.7538446868710564 295.11783989065367 2.016943122490453
1.7590722418244724 297.74242639594195 2.034220844719114
1.7642997967778884 296.50834387476647 2.03740377671939
1.7695273517313044 297.60226044386195 2.032911583395776
1.7747549066847204 303.90095180055744 2.0455795489588104
1.7799824616381363 299.8435050870766 2.015282669445701
1.7852100165915523 307.2951008441129 2.018396940789629
1.7904375715449683 313.1255459285473 2.0324144561818995
1.7956651264983843 312.5057037969638 2.0261766241992847
1.8008926814518003 325.9957458954856 2.0554452013462936
1.8061202364052162 327.8686761777346 2.0527153797845505
1.8113477913586322 319.20819665637987 1.9930468069422091
1.8165753463120482 314.56084233705303 1.954901614098453
1.8218029012654642 309.2964644064833 1.9334087207883088
1.8270304562188802 313.2794760342552 1.9476236719498747
1.8322580111722961 311.4709448667301 1.9338218002763432
1.8374855661257121 315.06920271701193 1.9445471496577864
1.842713121079128 314.8174250705724 1.9384259170313762
1.847940676032544 314.6140925877582 1.928361445813744
1.85316823098596 318.3222654857227 1.9459566992156438
1.858395785939376 313.8656901826964 1.9157921050198186
1.863623340892792 312.3729970218276 1.9090185853943702
1.868850895846208 312.70918208603194 1.8949083258855715
1.874078450799624 312.52979119936805 1.892938200113512
1.87930600575304 318.164051067674 1.9096706682435072
1.884533560706456 313.11409531033456 1.8714975468824382
1.889761115659872 309.216847313504 1.8366087973258884
1.894988670613288 314.44495739546056 1.8342263567051351
1.9002162255667039 318.9515525448187 1.8460063153345259
1.9054437805201199 318.66606292514325 1.8321603657961631
1.9106713354735358 312.39222970702224 1.792579465363515
1.9158988904269518 303.88741791031487 1.7447071193491404
1.9211264453803678 306.0554057135789 1.7502850174044684
1.9263540003337838 311.6733269534521 1.771796851431725
1.9315815552871998 313.6258383552721 1.780783991701794
1.9368091102406157 315.55087360198775 1.7899438712117015
1.9420366651940317 315.5053371848541 1.7820296484764098
1.9472642201474477 313.37954266772874 1.7724037377147297
1.9524917751008637 306.0918804944929 1.730979900075771
1.9577193300542797 298.22814715398346 1.6992989980585782
1.9629468850076957 291.35360209083285 1.649524554071026
1.9681744399611116 286.3451924744412 1.608898996408258
1.9734019949145276 286.01283061573986 1.5965444003045162
1.9786295498679436 285.51787416142145 1.5898115688453114
1.9838571048213596 290.12101431607783 1.6049101035214324
1.9890846597747756 294.2599733366721 1.617464835259896
1.9943122147281915 288.8612211654472 1.5923547007254888
1.9995397696816075 287.84542274860013 1.5797781388945413
2.0047673246350235 282.4274270447728 1.5634159415247557
2.0099948795884393 280.144614090584 1.559801201600817
2.015222434541855 285.69610353155326 1.569976393200194
2.0204499894952708 288.1885120643974 1.571066251322051
2.0256775444486865 292.00604292548167 1.5812328731624319
2.0309050994021023 288.3831226837944 1.5542490705972587
2.036132654355518 288.8219337007224 1.5613202481850046
2.041360209308934 285.73019084097905 1.5539502530774905
2.0465877642623496 284.53783065125276 1.5429882843087341
2.0518153192157653 283.6500437902029 1.5425221520974315
2.057042874169181 272.6431096954977 1.5010654301589579
2.062270429122597 275.54229237952075 1.5108876664560946
2.0674979840760126 277.67185343563887 1.5240305377011198
2.0727255390294284 279.4195159690655 1.5269849971280343
2.077953093982844 285.62656191446735 1.5499822880199614
2.08318064893626 281.3614593071369 1.5299339616401098
2.0884082038896756 276.0273207777652 1.5172140942689873
2.0936357588430914 265.1594284051471 1.4741888210389278
2.098863313796507 266.2854753514379 1.488924122627717
2.104090868749923 268.82487339324865 1.5083905577883332
2.1093184237033387 279.88441887986477 1.534493309442826
2.1145459786567544 280.55436619978053 1.5301207496857043
2.11977353361017 273.59530664779356 1.498950444715981
2.125001088563586 273.78241473923754 1.503950489961972
2.1302286435170017 271.5089342923796 1.4950783209933944
2.1354561984704175 269.17510336081745 1.4845277621482977
2.140683753423833 270.60077016791263 1.4858086409565279
2.145911308377249 271.2288938684655 1.4905901300099529
2.1511388633306647 266.6677958596114 1.4671429725982317
2.1563664182840805 273.16650819985125 1.495719114650967
2.1615939732374962 269.25824604058107 1.4709902044229097
2.166821528190912 269.10247942314925 1.471164412394901
2.1720490831443278 271.66792445316116 1.4873153800741463
2.1772766380977435 266.1823825890343 1.4718680746613202
2.1825041930511593 269.25164172963105 1.4891391478505975
2.187731748004575 276.62402522000286 1.5201220203086003
2.192959302957991 283.27920510874895 1.5434004493353268
2.1981868579114066 286.12823870863554 1.5424815330157082
2.2034144128648223 285.2290981101899 1.5180851161464528
2.208641967818238 276.0598245239858 1.4774981310496451
2.213869522771654 271.70765254287875 1.457882188315123
2.2190970777250696 270.24540252139553 1.4640242681592859
2.2243246326784853 267.91811049163374 1.46426425214312
2.229552187631901 266.3996205940141 1.4612060873347212
2.234779742585317 268.2925981397031 1.472178832174149
2.2400072975387326 263.62535649260445 1.444361387192703
2.2452348524921484 264.38794518572263 1.4426600595915025
2.250462407445564 266.0851523432625 1.4438718815179947
2.25568996239898 256.79439261139794 1.4154686599867567
2.2609175173523957 256.94117089983644 1.4186709700691913
2.2661450723058114 260.3912244047958 1.4422883635653816
2.271372627259227 263.3139389922698 1.4604967460582206
2.276600182212643 270.41357432990526 1.4931925557267918
2.2818277371660587 268.5647340652296 1.4786440935224459
2.2870552921194744 267.88618473849766 1.4625671708546475
2.29228284707289 267.76196991924974 1.4580765545314636
2.297510402026306 269.38078577220114 1.4690662345232115
2.3027379569797217 272.22677534227387 1.4762363529201803
2.3079655119331375 271.62785102980405 1.473419049690796
2.3131930668865532 269.46292172018184 1.4593217950737978
2.318420621839969 268.0946336225461 1.4523594094425896
2.3236481767933848 263.38345976252174 1.4404278686208571
2.3288757317468005 262.2758957643196 1.4363999726857422
2.3341032867002163 263.62597593968474 1.4497697259673572
2.339330841653632 267.0497865701434 1.457294010078814
2.344558396607048 265.6829404145587 1.4557400255436443
2.3497859515604635 267.34931556860886 1.4564961989826362
2.3550135065138793 272.4006661065936 1.4653685426605871
2.360241061467295 272.4095879233793 1.4648968039000352
2.365468616420711 275.7594138834432 1.4751881499559163
2.3706961713741266 277.5352795069645 1.4854690491810003
2.3759237263275423 274.3852694933772 1.4745340881426794
2.381151281280958 269.73298321355685 1.4512992830043956
2.386378836234374 267.9256172679453 1.4468578072105687
2.3916063911877896 265.3803002216984 1.4326661233297833
2.3968339461412054 263.05477383187565 1.4327729198224792
2.402061501094621 263.64591234604285 1.4318899284831166
2.407289056048037 263.3486909088425 1.4288169730156262
2.4125166110014526 262.17525447448116 1.4276012449388291
2.4177441659548684 266.5042778565772 1.43422167031547
2.422971720908284 273.0722968429857 1.4444362955596108
2.4281992758617 279.0588633555709 1.4665012694053314
2.4334268308151157 275.24498039797504 1.450791268087762
2.4386543857685314 270.5773344365216 1.4225651056259752
2.443881940721947 268.38613461509027 1.4069431379632518
2.449109495675363 267.9495477544728 1.3927124639918993
2.4543370506287787 275.6457011054211 1.4061680093268185
2.4595646055821945 280.58733104945435 1.403830183304127
2.4647921605356102 297.58413628518895 1.4344514517745959
2.470019715489026 309.26804392784567 1.4433364201882941
2.4752472704424417 334.03133214795866 1.4648008135125297
2.4804748253958575 392.1201684496979 1.5533229134501434
2.4857023803492733 494.2027412941104 1.6879103244382343
2.490929935302689 717.5202810488705 2.010344710748882
2.496157490256105 1127.4274005116865 2.504407658461335
2.5013850452095205 1740.7223017832052 3.100267080701694
2.5066126001629363 2466.593350632704 3.6755992130401363
2.511840155116352 3225.5832596005052 4.207154682976758
2.517067710069768 3843.8947786160165 4.585834069720244
2.5222952650231836 4217.182588496663 4.801856696163041
2.5275228199765993 4366.695028600091 4.879650547474745
2.532750374930015 4382.323954162836 4.895317471862653
2.537977929883431 4403.859759509461 4.909073715611202
2.5432054848368466 4528.609317792663 4.987444830546225
2.5484330397902624 4791.482567300117 5.122714527767256
2.553660594743678 5200.746769953587 5.327553873183129
2.558888149697094 5716.107864501046 5.567547751948162
2.5641157046505096 6281.649188622011 5.83261909016859
2.5693432596039254 6717.699672203525 6.031155398044933
2.574570814557341 6797.521764698519 6.067315718701894
2.579798369510757 6432.1975899585705 5.887256333155779
2.5850259244641727 5645.36043782849 5.496364245618146
2.5902534794175884 4611.449959770873 4.967483464700023
2.595481034371004 3513.9355173006043 4.3295600763210205
2.60070858932442 2521.4273355223563 3.666980253769766
2.6059361442778357 1721.8942981558157 3.0328316343980135
2.6111636992312515 1154.0997240093081 2.4812632992344734
2.6163912541846672 804.0292062345509 2.0810928950507326
2.621618809138083 591.00264617157 1.8040657631895938
2.6268463640914987 468.487533225203 1.6134201864292468
2.6320739190449145 393.92704635127825 1.4904506209501147
2.6373014739983303 354.14345753959327 1.4220017735816806
2.642529028951746 325.4920309725891 1.3664363679260083
2.6477565839051618 308.68638911198724 1.3440189364843664
2.6529841388585775 300.7106707424697 1.3445317881212178
2.6582116938119933 295.95343810400897 1.3575852926079737
2.663439248765409 292.1919399740901 1.3683403074742313
2.668666803718825 295.2648571441869 1.3867572919728306
2.6738943586722406 289.6444005881811 1.3715153029969274
2.6791219136256563 286.4554025408395 1.3621595861625257
2.684349468579072 278.872742855601 1.3343223074823451
2.689577023532488 271.96810163138196 1.3109924151284211
2.6948045784859036 270.866033408355 1.3163136284837689
2.7000321334393194 275.94721156353825 1.344154884833546
2.705259688392735 281.89509337506996 1.378013642285595
2.710487243346151 285.387941160909 1.394299283858293
2.7157147982995666 284.1177117071454 1.3971477083105353
2.7209423532529824 280.0729834298986 1.3973294135392835
2.726169908206398 280.51286346993254 1.412530884315671
2.731397463159814 286.1676425594018 1.4310009126487513
2.7366250181132297 288.0156285542632 1.4357272834765185
2.7418525730666454 283.3403375312514 1.4162019592576376
2.747080128020061 276.4563732745713 1.391031968469348
2.752307682973477 278.429338289564 1.398057788242686
2.7575352379268927 277.15610076563195 1.4026016988778496
2.7627627928803085 271.752468571024 1.3959520162546248
2.767990347833724 270.53910699672275 1.4060328148055035
2.77321790278714 267.0906105188326 1.398359986360146
2.7784454577405557 266.94802527245594 1.402411496398796
2.7836730126939715 269.95818271815904 1.4111386209075663
2.7889005676473873 265.60419763645905 1.3914422012974954
2.794128122600803 263.694624527444 1.3875607737684261
2.7993556775542188 266.76029134293896 1.395109386141656
2.8045832325076345 268.1545967699943 1.4019895645206217
2.8098107874610503 274.27815814388055 1.4232394180012398
2.815038342414466 278.36987516923824 1.4493987121358163
2.820265897367882 279.7491319727982 1.4636566404682103
2.8254934523212976 284.1605802419526 1.484015423741721
2.8307210072747133 281.50962394620854 1.4735882540001222
2.835948562228129 282.2476850907032 1.4675949431713193
2.841176117181545 277.1917556166102 1.4557449929741664
2.8464036721349606 277.1907312134858 1.4562129577120193
2.8516312270883764 276.3968391667178 1.4590571025280485
2.856858782041792 270.28601956893823 1.4313074940375017
2.862086336995208 273.3036689321922 1.435341908442141
2.8673138919486236 272.76960727830016 1.438969391305859
2.8725414469020394 276.91219584338205 1.4505025010899018
2.877769001855455 285.88215845677917 1.484050717123919
2.882996556808871 284.48300656577754 1.4823085181355375
2.8882241117622867 284.24533820394 1.475868287272024
2.8934516667157024 273.8418688970421 1.4346320732485311
2.898679221669118 271.7390455480688 1.430623903747804
2.903906776622534 270.19503087459975 1.421075885582025
2.9091343315759497 273.41804533355565 1.4454445924649988
2.9143618865293655 274.4049840626877 1.4492213732574346
2.919589441482781 274.3466076247695 1.4402703336057598
2.924816996436197 273.1475060026298 1.4325567516361424
2.9300445513896127 279.5539355431236 1.4482466527220414
2.9352721063430285 286.2044168054793 1.4706028302306688
2.9404996612964442 293.2839881190101 1.5034710741542712
2.94572721624986 293.6081674404701 1.5038451260656345
2.9509547712032758 289.7517391981687 1.4889770053995188
2.9561823261566915 285.68080680006574 1.4643054560500721
2.9614098811101073 279.69691106969003 1.4202789510584695
2.966637436063523 278.1567759485281 1.4098866300338826
2.971864991016939 277.2004312682363 1.408164356114795
2.9770925459703546 276.17714678738025 1.4063316845695475
2.9823201009237703 275.3755970122343 1.3982946666907115
2.987547655877186 276.0358505550282 1.3943225843178126
2.992775210830602 276.9163980958032 1.3899394574568145
2.9980027657840176 275.77209419542726 1.3882962248739215
3.0032303207374333 276.44029601975575 1.3838575747489763
3.008457875690849 282.32077969749315 1.3999908571516673
3.013685430644265 285.71853766542995 1.3939940872132228
3.0189129855976806 292.80967767927154 1.4095356896061273
3.0241405405510964 288.8465253283144 1.3779372491153645
3.029368095504512 290.5064787471466 1.375481337145363
3.034595650457928 291.6588911002902 1.3678600639794134
3.0398232054113437 294.6213810654251 1.3747055526074972
3.0450507603647594 298.516983287146 1.3773602562497527
3.050278315318175 294.9030548922236 1.3616265696836256
3.055505870271591 295.5598297149848 1.348494142345238
3.0607334252250067 298.69887820229854 1.3512730287481407
3.0659609801784224 306.4962524002265 1.361020380781737
3.071188535131838 313.804891757301 1.379142994509457
3.076416090085254 316.4262368452134 1.3739209299857646
3.0816436450386697 322.8084883102669 1.3804967662752725
3.0868711999920855 333.06727118907685 1.3956415634668742
3.0920987549455012 346.76838996366956 1.4178002016475335
3.097326309898917 353.0161787108597 1.4161960993153087
3.1025538648523328 357.7879182449663 1.4050723325135068
3.1077814198057485 368.91448586965964 1.4198165014836417
3.1130089747591643 386.1865630729624 1.4460726436108224
3.11823652971258 400.65179034791066 1.4693747719688353
3.123464084665996 413.55110202954944 1.4867145059591003
3.1286916396194115 436.26640171302256 1.5202271840075459
3.1339191945728273 453.95509957621005 1.5404208505092043
3.139146749526243 482.985600520433 1.5827272385492634
3.144374304479659 507.37671198542574 1.6127733069770143
3.1496018594330746 529.3346682389138 1.6401698466458234
3.1548294143864903 553.4321717640513 1.675476504261141
3.160056969339906 582.5476410611684 1.715013955507353
3.165284524293322 611.8699457911645 1.75784122023999
3.1705120792467376 640.7634182242026 1.7957363318816437
3.1757396342001534 671.6895087962007 1.8369823510368881
3.180967189153569 690.8485639296828 1.861986590007764
3.186194744106985 707.7952003969655 1.879056782978169
3.1914222990604006 720.7406716800455 1.8907800136705806
3.1966498540138164 717.6140237111154 1.8839229561066004
3.201877408967232 703.952782860005 1.8680033412096744
3.207104963920648 680.8805602824658 1.8336043682239356
3.2123325188740637 648.156694945355 1.786212338999236
3.2175600738274794 618.3488916594706 1.7444056810110216
3.222787628780895 579.495472030389 1.6882975054547475
3.228015183734311 547.3877737458231 1.6430929835263826
3.2332427386877267 514.5613631499815 1.5918356190989698
3.2384702936411425 488.1008278262942 1.5480546022499884
3.2436978485945582 468.0430106080308 1.5163864339222874
3.248925403547974 446.0443821639163 1.4840336605439908
3.2541529585013897 430.7657361219939 1.4555831878048497
3.2593805134548055 423.56641716408177 1.44364259254428
3.2646080684082213 421.3750831099135 1.4394427702150534
3.269835623361637 429.37995971364444 1.450519306641286
3.275063178315053 432.72732041664057 1.4518635817732441
3.2802907332684685 447.38129914576126 1.4675572982854725
3.2855182882218843 471.99578049050905 1.5017251714119138
3.2907458431753 499.0697048145849 1.5458322890691703
3.295973398128716 530.44445910292 1.5907952899637383
3.3012009530821316 549.4874499108785 1.6200140784641632
3.3064285080355473 553.7542490502084 1.629070162389273
3.311656062988963 549.0831431706995 1.6193720237361129
3.316883617942379 525.335525227426 1.581107931812654
3.3221111728957946 498.64226619020934 1.5367947215368625
3.3273387278492104 472.8868285573601 1.4993565604547356
3.332566282802626 445.09387865675785 1.4614348377677724
3.337793837756042 480.71689614514753 1.5358638579379447
3.3430213927094576 474.2153294639798 1.545702072075565
3.3482489476628734 467.5483171578268 1.5499327785155657
3.353476502616289 650.6288721663138 1.8454205154502856
3.358704057569705 610.7435936275173 1.802985347526958
3.3639316125231207 644.3139713733665 1.8699974625824698
3.3691591674765364 712.8049314891482 1.9857583156311565
3.374386722429952 572.2361410542628 1.7920417301229081
3.379614277383368 556.7125489845885 1.7921376514863232
3.3848418323367837 426.261192950217 1.5744201370820325
3.3900693872901995 322.88627200209174 1.3874816554684684
3.3952969422436152 294.0431412961709 1.3251349476311447
3.400524497197031 267.48347294317205 1.2680826157310183
3.4057520521504467 250.46822660019785 1.2188557753313074
3.4109796071038625 249.30932135555125 1.2159676047451335
3.4162071620572783 250.3678343297222 1.2220858670559107
3.421434717010694 250.83503818448654 1.2314340370136396
3.4266622719641098 252.31540836333042 1.2343270306564291
3.4318898269175255 254.90727304183824 1.2408308859436536
3.4371173818709413 256.28016497284983 1.2454311793906836
3.442344936824357 259.6850232729181 1.2559610943003159
3.447572491777773 255.68616210474565 1.2486426680583629
3.4528000467311886 253.30101871632647 1.2388892957559379
3.4580276016846043 247.8345708999516 1.2196809818349361
3.46325515663802 244.27773102610857 1.1963633515489012
3.468482711591436 239.61737287783066 1.167122023050595
3.4737102665448516 244.56574840489768 1.1858585456394442
3.4789378214982674 249.13474777286274 1.1925341304432753
3.484165376451683 252.95412385943052 1.2070155904671545
3.489392931405099 257.8752793594408 1.2294164263001253
3.4946204863585146 260.46797898297643 1.2418954055963478
3.4998480413119304 266.25712639842646 1.252679479169087
3.505075596265346 266.7426349624642 1.2438185845651282
3.510303151218762 267.84867568545116 1.2345184055072487
3.5155307061721777 274.08623178680097 1.2398800765339681
3.5207582611255934 278.10159664151104 1.2516013947078055
3.525985816079009 284.8061630364584 1.2580997394447946
3.531213371032425 288.071279358265 1.2448530532836484
3.5364409259858407 292.5819718347586 1.2374487309273259
3.5416684809392565 304.9519219968263 1.2437610260959109
3.546896035892672 322.53350824854954 1.2678087164615086
3.552123590846088 357.7182751014281 1.3245343466449413
3.5573511457995037 421.4404025050957 1.4183363708792214
3.5625787007529195 538.9992653613758 1.583652685581596
3.5678062557063353 768.9342337299229 1.8817978395339183
3.573033810659751 1266.8398591851656 2.4093827880138026
3.5782613656131668 2330.574660639742 3.268217360176324
3.5834889205665825 4421.8977167187695 4.503188143416622
3.5887164755199983 7732.199852602516 5.954435676159201
3.593944030473414 11809.306564266295 7.304174705087014
3.59917158542683 15310.460626584792 8.275850904577618
3.6043991403802456 17306.928275255006 8.76912428846197
3.6096266953336613 17234.17543083292 8.74596295681203
3.614854250287077 15259.612887360767 8.221667372631966
3.620081805240493 12150.048347227386 7.33098852333088
3.6253093601939086 8779.760738666106 6.2268248936891
3.6305369151473244 5895.225164895631 5.094338112549286
3.63576447010074 3662.95862172411 4.0062452534678314
3.640992025054156 2304.8866012191893 3.1693783489026606
3.6462195800075716 1408.2518858953465 2.4740694270582977
3.6514471349609874 922.3108527533374 2.0032213403684644
3.656674689914403 665.0865282160761 1.7040664253577587
3.661902244867819 531.9701719424564 1.526680153394135
3.6671297998212347 456.30712293334557 1.4196938883006731
3.6723573547746504 404.80217329423743 1.341115642162936
3.677584909728066 374.4040018788288 1.296063346185596
3.682812464681482 351.6784629277902 1.258141544258963
3.6880400196348977 335.82909582070556 1.2388916599513198
3.6932675745883135 322.17474765682357 1.2205090183108167
3.698495129541729 311.0870393092426 1.2093501909990352
3.703722684495145 299.88227482839 1.1965838741549597
3.7089502394485607 290.51393292451223 1.1727213460405495
3.7141777944019765 285.34866832748395 1.154907161380826
3.7194053493553922 286.21716555601375 1.1571743415956768
3.724632904308808 286.4639824831859 1.1580929307353445
3.7298604592622238 285.2593895711231 1.1660084406994973
3.7350880142156395 281.8960160998038 1.1647282062018132
3.7403155691690553 277.73910221828527 1.1552708225287367
3.745543124122471 277.8866652529516 1.1514474336137162
3.750770679075887 279.17581174764456 1.1502670899792322
3.7559982340293026 280.36483578608795 1.1550453780302279
3.7612257889827183 282.4503345598442 1.1605330670855025
3.766453343936134 282.22489384763566 1.16169746468556
3.77168089888955 288.285265884838 1.1721877351286358
3.7769084538429656 282.86863601913944 1.1484779389597652
3.7821360087963813 282.33396826804835 1.13552227062199
3.787363563749797 286.1656869146972 1.1345076944192578
3.792591118703213 293.25372246369534 1.1418112017860431
3.7978186736566286 303.3323461071917 1.1603612440166078
3.8030462286100444 315.0146324911284 1.1818331039796108
3.80827378356346 319.4074407855883 1.183093569010813
3.813501338516876 325.6233500490756 1.1855172671550613
3.8187288934702917 336.32084993949394 1.2013487578083484
3.8239564484237074 334.50729273166456 1.196426064973931
3.829184003377123 336.23427103708036 1.2045103285392764
3.834411558330539 329.3256451561479 1.198434476220535
3.8396391132839547 321.35377790140103 1.1830299759904133
3.8448666682373704 321.0187586048427 1.1832724577101836
3.850094223190786 321.83107692791225 1.1891506554199387
3.855321778144202 317.50605088975624 1.1821263623371734
3.8605493330976177 314.3406152228468 1.173974844678316
3.8657768880510335 316.17178470776224 1.1707998605958285
3.8710044430044492 315.8453963538544 1.1695711052453184
3.876231997957865 321.5642921454867 1.1738564295132101
3.8814595529112808 328.3743024667503 1.1884900524502227
3.8866871078646965 327.83395676270254 1.1841299917625825
3.8919146628181123 329.31347520827535 1.1832849990008572
3.897142217771528 324.4257152032201 1.1701641507266822
3.902369772724944 320.64315349333856 1.1622509938677474
3.9075973276783595 322.55850881579244 1.1675952522942459
3.9128248826317753 327.8450368729969 1.1777689894520618
3.918052437585191 330.73840719775694 1.1799537534396356
3.923279992538607 337.33321062470793 1.185083743161598
3.9285075474920226 343.3605941620715 1.1887166064145855
3.9337351024454383 349.0913610807459 1.195743566435067
3.938962657398854 359.29544855025426 1.208807374769059
3.94419021235227 365.1459739367915 1.2147593461769242
3.9494177673056856 378.27764729929015 1.2330178319295078
3.9546453222591014 391.0360752033651 1.2517485163152178
3.959872877212517 401.18067742556894 1.2625431879061753
3.965100432165933 420.77115436300227 1.291217530370894
3.9703279871193486 439.5242902227608 1.315868664528999
3.9755555420727644 462.70848559045453 1.3455182758102153
3.98078309702618 493.0768570776025 1.3888270583063846
3.986010651979596 523.2125366746534 1.4262364176721434
3.9912382069330117 550.9676749671785 1.4613892181911108
3.9964657618864274 576.7260703672889 1.4883910647074334
4.001693316839844 607.1905506268604 1.525256542193147
4.00692087179326 651.740746522126 1.5781383955125374
4.012148426746676 700.8955445571605 1.6439688745822698
4.017375981700092 754.1833584103001 1.7275251644484877
4.0226035366535084 820.0753775290892 1.8105376510892175
4.027831091606925 899.1039725419172 1.9032151662310783
4.033058646560341 991.4895740582205 1.9997399001816907
4.038286201513757 1101.8293717291392 2.1091691213885357
4.043513756467173 1227.0949978244475 2.2339223303530686
4.0487413114205895 1368.9077032677744 2.3613174830147554
4.053968866374006 1532.3170918460605 2.49814060602594
4.059196421327422 1714.8276597423298 2.649086027829627
4.064423976280838 1912.6576928360023 2.7993118282546474
4.069651531234254 2132.7304413334323 2.955311925977765
4.0748790861876705 2362.0602789573772 3.1102808724013498
4.080106641141087 2597.8689418591957 3.26176712661267
4.085334196094503 2838.876307371398 3.409129780846346
4.090561751047919 3056.1843994032088 3.544216510668379
4.095789306001335 3218.1771093827256 3.6379038286468783
4.1010168609547515 3329.7057908960296 3.7107330352833205
4.106244415908168 3318.663982505434 3.6998030242567563
4.111471970861584 3234.3342297347676 3.648987952369477
4.116699525815 3045.6684381425757 3.531203539220801
4.121927080768416 2841.4885669330606 3.376420411363975
4.1271546357218325 2596.3067035501663 3.1985794393386113
4.132382190675249 2341.017956157935 3.027914893514436
4.137609745628665 2073.388604568478 2.8354749455767756
4.142837300582081 1820.2699512557608 2.6478634063025237
4.148064855535497 1598.9976337723392 2.4801974362115455
4.1532924104889135 1404.0494492744538 2.322823133983257
4.15851996544233 1225.3352900173131 2.1665503858423487
4.163747520395746 1078.057389026501 2.027386026879061
4.168975075349162 954.3247908841953 1.9027677424081268
4.174202630302578 852.3114653128425 1.7955571356215614
4.1794301852559945 791.907728893482 1.7337050876298108
4.184657740209411 714.0650300317303 1.646163842144124
4.189885295162827 653.4613687503598 1.5753605273459035
4.195112850116243 756.9766379498304 1.6981612829200687
4.200340405069659 718.6238812375216 1.6523842574438172
4.2055679600230755 686.5511693739801 1.6163089068825192
4.210795514976492 580.8533533949553 1.4922924393351655
4.216023069929908 531.0097911136512 1.4340602111985572
4.221250624883324 497.84634109004435 1.3894863401682336
4.22647817983674 371.91369941620513 1.204580170526086
4.2317057347901565 343.51271262811036 1.1597647321543778
4.236933289743573 327.83262438345685 1.1403405870060555
4.242160844696989 310.15182720484245 1.1184693094251639
4.247388399650405 302.43379921118515 1.1131385573456207
4.252615954603821 290.54184293660126 1.0994508192144532
4.257843509557238 286.49991708917275 1.0896447505119926
4.263071064510654 281.06796219338327 1.0789098003483495
4.26829861946407 274.41315089863105 1.0672672907961014
4.273526174417486 267.06898537710384 1.0564859735130918
4.278753729370902 263.88737778566383 1.0592920995448885
4.283981284324319 254.9049693247508 1.0457342289886902
4.289208839277735 247.9250049951056 1.029859131981682
4.294436394231151 244.16717008185967 1.018785877024451
4.299663949184567 239.8031846842371 1.0100495183495994
4.304891504137983 239.94728534185128 1.01130590895203
4.3101190590914 242.28103721920414 1.0169879108646578
4.315346614044816 245.475875458832 1.0279834886159596
4.320574168998232 249.0078070626744 1.033704063290261
4.325801723951648 249.09104871016444 1.035423548263399
4.331029278905064 243.9929783237989 1.0310786564102015
4.336256833858481 243.4543926431287 1.032921649643262
4.341484388811897 243.14195405273392 1.0371799023262473
4.346711943765313 241.15393481658862 1.0285461856717608
4.351939498718729 241.03567124604635 1.0268849096274013
4.357167053672145 238.54266721477327 1.0137296966157745
4.362394608625562 236.98181805505024 1.0095413092328511
4.367622163578978 241.42984327420652 1.0165063763756783
4.372849718532394 241.06518466888969 1.016975330500633
4.37807727348581 239.74545344888017 1.0134490805332368
4.383304828439226 240.53225788142495 1.0155759147317063
4.388532383392643 241.31826910463303 1.0228455420923492
4.393759938346059 242.36896458672322 1.0290142602274732
4.398987493299475 239.2774550609444 1.0239339842123503
4.404215048252891 234.34483530916694 1.0143991732896607
4.409442603206307 231.81393718058825 1.0080569983963503
4.414670158159724 231.50709934595685 1.0095876477260022
4.41989771311314 230.8537039249884 1.017812214410074
4.425125268066556 232.56809027973625 1.032059260025609
4.430352823019972 227.4338005675264 1.025021456584177
4.435580377973388 224.984226491801 1.0154847725729774
4.440807932926805 223.0589744245159 1.0065915267351144
4.446035487880221 219.67400116614832 0.9923841358872549
4.451263042833637 219.20200315684693 0.9902535508576065
4.456490597787053 218.058597235556 0.9816066628249712
4.4617181527404695 220.5945213361257 0.9914227250837593
4.466945707693886 220.35323751969588 0.9929258866614923
4.472173262647302 216.5930632525683 0.9759448250180626
4.477400817600718 215.56557001310765 0.9671484585836878
4.482628372554134 214.12414855836698 0.9571677841686251
4.4878559275075505 216.04960928429466 0.970218062410348
4.493083482460967 214.73162396872007 0.9709108854484195
4.498311037414383 211.91019316248423 0.9680133826969886
4.503538592367799 209.86771615098152 0.9644384881091971
4.508766147321215 207.46159048262805 0.964344883573074
4.5139937022746315 202.82188698842148 0.9541767824607478
4.519221257228048 201.42675476086677 0.9504562952215506
4.524448812181464 203.86445836828256 0.9541940807382517
4.52967636713488 207.38793059962364 0.9708498814463803
4.534903922088296 213.73258681572042 0.9875445184762525
4.5401314770417125 216.4428153154801 0.9925587840536509
4.545359031995129 215.4248104134782 0.9875585924661984
4.550586586948545 215.01242668953785 0.9850576735285574
4.555814141901961 213.7356836649307 0.9828124813990158
4.561041696855377 213.16506742474925 0.9782350836009251
4.5662692518087935 215.26756021716542 0.9737807682693158
4.57149680676221 217.623082481742 0.9751926937866072
4.576724361715626 217.13123615937343 0.9692515107524122
4.581951916669042 219.01210495083438 0.9758505711092175
4.587179471622458 216.20247465765482 0.9770591733294088
4.5924070265758745 218.22246352515188 0.9906643525418222
4.597634581529291 223.29854669489632 1.0082005609745954
4.602862136482707 221.4522786667961 0.9982583684928389
4.608089691436123 219.45178197163216 0.9912216303465478
4.613317246389539 215.6785280588891 0.9790706093038679
4.6185448013429555 212.05833853814806 0.9766703320126116
4.623772356296372 210.70386551260566 0.9749769091449427
4.628999911249788 211.1685923978047 0.9785891054357131
4.634227466203204 211.05168410774004 0.9784932465279771
4.63945502115662 212.8922476530071 0.9791122611414776
4.6446825761100365 211.69200968782056 0.9686645413261733
4.649910131063453 210.9063330271896 0.961820331808841
4.655137686016869 210.80917321880594 0.9582056146029493
4.660365240970285 210.0762996463059 0.9612177016864354
4.665592795923701 210.35133396736904 0.9721232275613155
4.6708203508771176 208.9041707534159 0.9760249420822015
4.676047905830534 207.10031739411338 0.9720188993933296
4.68127546078395 211.2635216488936 0.9792319451583215
4.686503015737366 210.46503768876894 0.9726260922770199
4.691730570690782 209.1646067865236 0.9760555946048699
4.696958125644199 207.26298542521764 0.964338302706873
4.702185680597615 204.97731429013086 0.9519542487978747
4.707413235551031 204.7544838929135 0.9434127594772398
4.712640790504447 205.67810063349037 0.9408612055178528
4.717868345457863 207.93071014666782 0.9543010562803808
4.72309590041128 208.0859044626331 0.9573388886972098
4.728323455364696 213.57506547647094 0.9853196434942546
4.733551010318112 216.35113193046874 0.9933357823790129
4.738778565271528 215.53453383718474 0.9859715489722286
4.744006120224944 216.37021458437093 0.9768532328409484
4.749233675178361 212.94902237734985 0.9670403401934489
4.754461230131777 214.91569445625763 0.9721975820560018
4.759688785085193 211.34048931423152 0.9674787809728593
4.764916340038609 210.7206419500804 0.9653116202673897
4.770143894992025 206.37987491084976 0.9440970893756248
4.775371449945442 203.89396033030465 0.9319269567880424
4.780599004898858 206.53002120351067 0.9272916073768132
4.785826559852274 207.29305627113956 0.9281520579675568
4.79105411480569 210.15969079546457 0.9380971683202859
4.796281669759106 208.8670456654635 0.9368385826028802
4.801509224712523 208.20334994113787 0.9348602350072267
4.806736779665939 206.34504066678113 0.9298267793411575
4.811964334619355 204.95167099188959 0.9271172032145157
4.817191889572771 204.12363461202403 0.9278003529919617
4.822419444526187 205.76684006527205 0.9397872358361085
4.827646999479604 210.92584180115816 0.951267941878362
4.83287455443302 206.7801243283981 0.9358824981036596
4.838102109386436 205.6881500033058 0.9262950518036654
4.843329664339852 202.62347527786278 0.9187258827860469
4.848557219293268 202.95413176401647 0.9227166879811467
4.853784774246685 204.96793142184205 0.930205216806323
4.859012329200101 207.7277493452458 0.933046422360354
4.864239884153517 210.3838187894269 0.929183003603854
4.869467439106933 210.55344170787492 0.9222796864906504
4.8746949940603495 208.77638526341877 0.9161507333164349
4.879922549013766 208.9524030620054 0.9249283112173717
4.885150103967182 209.34669384390097 0.9214634775799084
4.890377658920598 213.10072201732757 0.9255790386833325
4.895605213874014 212.80997094383682 0.9186217652082898
4.9008327688274305 213.1655652448591 0.9208198292777525
4.906060323780847 213.01474438441696 0.9224554190254973
4.911287878734263 211.7058045740823 0.9219144928975385
4.916515433687679 206.99091959056804 0.908051128785493
4.921742988641095 205.66729730508692 0.9014691883343464
4.9269705435945115 210.063932286386 0.9143651944573303
4.932198098547928 212.10043389558805 0.9214586981111542
4.937425653501344 216.0739413375079 0.9310666012560572
4.94265320845476 211.84833584709648 0.9268833354502668
4.947880763408176 209.60889560940527 0.9157835935441815
4.9531083183615925 212.67436955398628 0.9175913087363132
4.958335873315009 213.3419585440844 0.9159861450222808
4.963563428268425 220.70464266309318 0.9286132990921041
4.968790983221841 223.7259015398194 0.9323870122498643
4.974018538175257 227.30798778138933 0.9301777055449242
4.9792460931286735 236.86319470705908 0.9442527046183206
4.98447364808209 243.6611745136016 0.9490844031405818
4.989701203035506 247.13285518625364 0.9460253390794576
4.994928757988922 254.77212400646962 0.9474123634085168
5.000156312942338 265.49251636935924 0.9490762618401802
5.0053838678957545 295.98692633396354 0.9807605403742508
5.010611422849171 357.15505999190975 1.0589746467119043
5.015838977802587 467.2660483860074 1.1943125269779307
5.021066532756003 636.4845127032905 1.3853171276683702
5.026294087709419 857.2742714292787 1.6002955491623787
5.0315216426628355 1104.7461203452156 1.8147665218140923
5.036749197616252 1332.8261245349202 1.9975788875145584
5.041976752569668 1509.477659544005 2.1260565326891023
5.047204307523084 1600.5953675804271 2.186676793525662
5.0524318624765 1611.188923482561 2.1905426488188824
5.0576594174299165 1576.0195677222366 2.164798202736714
5.062886972383333 1492.8246180873302 2.1051798155058528
5.068114527336749 1384.0196306172936 2.0269046493749174
5.073342082290165 1271.391163668573 1.9427014573962726
5.078569637243581 1155.3607811995555 1.8506791277574453
5.0837971921969975 1066.3538817263068 1.7755712208620644
5.089024747150414 989.6577127344339 1.7095068398739866
5.09425230210383 936.2644029816071 1.6617842539336478
5.099479857057246 908.8161170782984 1.6377685102279615
5.104707412010662 885.2557695612707 1.6163798155284377
5.109934966964079 879.5038576483944 1.6098718790511621
5.115162521917495 874.0572181922223 1.603316932344615
5.120390076870911 882.1248116761416 1.6099745872212625
5.125617631824327 897.3402762523524 1.6225901480225267
5.130845186777743 918.2126339345664 1.6410803124118822
5.13607274173116 947.304775212123 1.6673797236138073
5.141300296684576 975.3158428617977 1.6913990883935834
5.146527851637992 1000.525768046555 1.711701801039196
5.151755406591408 1013.508674958945 1.72000579748671
5.156982961544824 1013.8611422009853 1.7200427295550316
5.162210516498241 997.49765762947 1.7074506291271492
5.167438071451657 953.1453598494631 1.6693545325293389
5.172665626405073 885.6049935052624 1.6060794468642914
5.177893181358489 797.2553269148958 1.5207834625078978
5.183120736311905 702.0238185627455 1.4273050425073062
5.188348291265322 610.1867658965043 1.3377142520101244
5.193575846218738 516.5690316628804 1.2365536767901628
5.198803401172154 441.9739132699151 1.1524337927004737
5.20403095612557 382.00068187241845 1.0814824170876407
5.209258511078986 339.5611915681579 1.035139476887387
5.214486066032403 305.90143440824505 0.9989925862098362
5.219713620985819 279.28205032449245 0.9683725528064719
5.224941175939235 260.88188611180476 0.9421498627262223
5.230168730892651 245.97066716796434 0.9131007675882297
5.235396285846067 239.52569913959053 0.9013961891597748
5.240623840799484 237.35626921525707 0.9002927282613352
5.2458513957529 231.921933963485 0.898367835783269
5.251078950706316 230.51696047661773 0.8990281881456901
5.256306505659732 227.1976346141208 0.895225526887917
5.261534060613148 226.37365591615014 0.8986599305628858
5.266761615566565 225.2850181524575 0.8919903765294419
5.271989170519981 222.6294014031514 0.884548187598337
5.277216725473397 224.8093326662822 0.8918362479781474
5.282444280426813 224.1016032012147 0.8915447476141325
5.2876718353802294 223.30283348889725 0.8921183816088761
5.292899390333646 219.5063474489433 0.8870898237434065
5.298126945287062 213.71385762929663 0.8690334834299485
5.303354500240478 214.87901935401078 0.8719885250927619
5.308582055193894 218.91319043763167 0.8871401594206508
5.3138096101473105 219.56522064969138 0.894430779606934
5.319037165100727 223.8251007595188 0.9033839310185763
5.324264720054143 220.76500566867375 0.8960074840289458
5.329492275007559 219.32344789165782 0.8923801971720128
5.334719829960975 218.25032968841796 0.8933365981623225
5.3399473849143915 217.04354083886287 0.8913503647825953
5.345174939867808 217.02889012461196 0.8919990826187769
5.350402494821224 219.09763355826718 0.8945706283871825
5.35563004977464 218.24212305617138 0.8909339961818853
5.360857604728056 219.90725618893146 0.8887756580063187
5.3660851596814725 218.77228843829516 0.8796130905337823
5.371312714634889 220.30011410352276 0.8806400970387961
5.376540269588305 220.92719718723495 0.8786898148242929
5.381767824541721 221.1824835306432 0.8778939308391855
5.386995379495137 223.9398279960071 0.8803685069782267
5.3922229344485535 228.25628786260742 0.8829354927429754
5.39745048940197 226.4223985217023 0.8778476179984769
5.402678044355386 224.63298995287596 0.8726774762842061
5.407905599308802 226.16013251048483 0.8775439870110858
5.413133154262218 224.38559329417407 0.872469170469919
5.4183607092156345 231.59755879479775 0.8896734058348434
5.423588264169051 230.94428075603213 0.8872396215157925
5.428815819122467 230.60448140132755 0.8810105533367367
5.434043374075883 228.15772077462248 0.8716645213782288
5.439270929029299 225.0130350083076 0.858591586057271
5.4444984839827155 227.6171932821645 0.8660076786309587
5.449726038936132 228.52446853309118 0.870275168665288
5.454953593889548 231.69250092280924 0.878290579715098
5.460181148842964 230.9296186726182 0.8784473735127512
5.46540870379638 229.6675766290657 0.8813510072377368
5.4706362587497965 225.20789937229046 0.8722762482186919
5.475863813703213 221.7692372371797 0.867379144521874
5.481091368656629 223.85290833539827 0.8705131715786456
5.486318923610045 221.59778308394775 0.8675353428413053
5.491546478563461 220.84669174441447 0.866715080836479
5.4967740335168775 222.28115664722998 0.8667954101986306
5.502001588470294 225.4068534975313 0.8766367367675199
5.50722914342371 228.45061437113984 0.8905260873558045
5.512456698377126 230.2332523379248 0.8968109079619646
5.517684253330542 226.06629365925997 0.8881966556187462
5.522911808283959 219.9677950529927 0.8719104885711776
5.528139363237375 220.19853330824452 0.8690163027049999
5.533366918190791 219.8722215362066 0.8677604083649388
5.538594473144207 223.1082153427949 0.8751335824393653
5.543822028097623 223.69939914630092 0.870805380681059
5.54904958305104 223.6289721334077 0.8646289396266873
5.554277138004456 226.0980583671699 0.8672085503752638
5.559504692957872 221.14102032581584 0.8582319007584666
5.564732247911288 218.51577993636909 0.8555686832762961
5.569959802864704 218.4209819524058 0.8571440613320916
5.575187357818121 218.74190731300223 0.8527057684530689
5.580414912771537 221.71187073078846 0.8502116893259931
5.585642467724953 223.2259377080986 0.851879362622915
5.590870022678369 224.01567201761284 0.8470121648869123
5.596097577631785 227.26415293463157 0.8535480202763432
5.601325132585202 225.4568115533725 0.8502630737501629
5.606552687538618 229.33438074078174 0.8599255661273386
5.611780242492034 231.0340547997382 0.8597908005592849
5.61700779744545 233.22760505029112 0.8598608235935912
5.622235352398866 242.6299258141038 0.8690376098704659
5.627462907352283 248.86234301232628 0.8697284958014682
5.632690462305699 263.5169025482016 0.8855160672479083
5.637918017259115 286.6249056678169 0.9077427125875579
5.643145572212531 333.6395501281971 0.9646846046409481
5.648373127165947 421.28220371832623 1.069787637668126
5.653600682119364 546.5871810953985 1.2107913814708655
5.65882823707278 704.2130777603588 1.3678379289394638
5.664055792026196 853.0898777652196 1.5012957910867768
5.669283346979612 981.8262205798627 1.6090651689483397
5.674510901933028 1046.303779891432 1.6572841843545403
5.679738456886445 1060.1269285752708 1.667067157580541
5.684966011839861 1029.5378039256125 1.6416311797945131
5.690193566793277 965.3731398193343 1.5890560897164059
5.695421121746693 900.2167382047431 1.5348093184835963
5.700648676700109 834.0324583070508 1.4759867061263743
5.705876231653526 780.1313671654794 1.4259680266129577
5.711103786606942 743.1865472713163 1.3911963187045002
5.716331341560358 727.6847889833297 1.3758749461277415
5.721558896513774 741.0020240908974 1.3892914807972299
5.7267864514671905 773.5178931467508 1.4208584863546
5.732014006420607 818.3976512009318 1.4613480552962101
5.737241561374023 868.9071132529734 1.5030415165795403
5.742469116327439 925.7455738397196 1.5494421484206264
5.747696671280855 967.8574705709116 1.583551509675402
5.7529242262342715 973.0056676942332 1.5902210909836427
5.758151781187688 938.3354453153786 1.5603613341220692
5.763379336141104 858.776086332703 1.4928137131645802
5.76860689109452 757.0815704288211 1.3982946310579873
5.773834446047936 653.4961174865709 1.3035960092627985
5.7790620010013525 544.4278970528728 1.1949223764369539
5.784289555954769 457.9594066567951 1.1071110898116678
5.789517110908185 382.46814522124237 1.0163265332159859
5.794744665861601 332.5659589424168 0.9533513233359749
5.799972220815017 301.509265916788 0.9132760676652574
5.8051997757684335 281.61644636563454 0.8891162973395907
5.81042733072185 266.4065033140375 0.8698725238695911
5.815654885675266 261.4516857637117 0.8728551176215092
5.820882440628682 256.9074324266706 0.86808187864605
5.826109995582098 253.13490379072476 0.8588561801924902
5.8313375505355145 251.56309135115873 0.8561580725367631
5.836565105488931 247.44279593465245 0.84646603861282
5.841792660442347 246.34472540129954 0.8458676353608274
5.847020215395763 246.3805724616329 0.8468037797666735
5.852247770349179 244.90092414752363 0.8396278957768576
5.8574753253025955 247.43795117221032 0.8472085003651961
5.862702880256012 246.5929976150703 0.8464990327716183
5.867930435209428 246.95731877777777 0.8478248190344976
5.873157990162844 248.94615010634854 0.8501301325572163
5.87838554511626 251.11483720754347 0.8512983535999061
5.8836131000696765 251.25003635987252 0.8463535700253856
5.888840655023093 254.51836004937158 0.8509181680958071
5.894068209976509 254.42471607834614 0.8530934150599163
5.899295764929925 256.37886221526344 0.8542837806290459
5.904523319883341 256.80615388836264 0.8535550539010943
5.9097508748367575 256.8213346620181 0.8505269912054209
5.914978429790174 256.3972687799318 0.8478028719760798
5.92020598474359 258.4243100651764 0.8493837328581298
5.925433539697006 265.6551361146082 0.8597280379312479
5.930661094650422 271.37053350012025 0.8641545268143752
5.9358886496038386 276.2780312043983 0.8671626665446523
5.941116204557255 281.79017582910797 0.8737287485933286
5.946343759510671 288.65971395931206 0.8845768526197461
5.951571314464087 294.40689355041786 0.8994126895330617
5.956798869417503 304.12429933537817 0.913397496261554
5.96202642437092 312.89070621701455 0.9272676235116656
5.967253979324336 319.4609799131965 0.9403092863992127
5.972481534277752 333.14901423442035 0.9606899804645493
5.977709089231168 346.38541590334097 0.9786795752839472
5.982936644184584 366.83389055672166 1.006189554893068
5.988164199138001 399.3093554022529 1.045310928628612
5.993391754091417 437.2416592642235 1.0919065123186702
5.998619309044833 486.0307271242031 1.1481241376848343
6.003846863998249 557.3857534620863 1.230615869467669
6.009074418951665 650.9544497616085 1.3327770668017198
6.014301973905082 773.2863087189004 1.457771749497044
6.019529528858498 936.3073010079158 1.6052087293798956
6.024757083811914 1123.6940876779845 1.7620978044171633
6.02998463876533 1317.429409161802 1.9082474910747662
6.035212193718746 1521.7811557531445 2.0539690851357726
6.040439748672163 1671.8276886382096 2.152816697947766
6.045667303625579 1760.5907608837376 2.2088748834063923
6.050894858578995 1777.8331943689877 2.2217541020071896
6.056122413532411 1732.4919900064556 2.1970660671657605
6.061349968485827 1626.9192638617699 2.1322663208496766
6.066577523439244 1483.0006539857775 2.0366489628482407
6.07180507839266 1333.0865687209196 1.9330653029623937
6.077032633346076 1178.4092951229898 1.8194950921873696
6.082260188299492 1031.3550552526372 1.7053927502697508
6.087487743252908 901.3596585680527 1.5967688494405978
6.092715298206325 781.9038908146483 1.4887706730162347
6.097942853159741 679.5865816833707 1.3892568843489397
6.103170408113157 600.3886307859987 1.3104653264140145
6.108397963066573 537.125494902124 1.2447912854217316
6.113625518019989 483.4987472697308 1.1847524973529513
6.118853072973406 444.23493257235754 1.1370162242183433
6.124080627926822 410.4852073607264 1.0931665565935718
6.129308182880238 388.2929770558416 1.0665776702026735
6.134535737833654 371.38566664621504 1.0492214517715692
6.1397632927870704 357.44655357185695 1.0342459215969952
6.144990847740487 343.1090855055581 1.0184420445136626
6.150218402693903 329.5819744384321 1.0035297177875726
6.155445957647319 321.15852463879924 0.9919378638033243
6.160673512600735 311.85727620349763 0.9829227097784857
6.1659010675541515 308.68357253276884 0.9812771264892829
6.171128622507568 309.2341223594556 0.9852520863464488
6.176356177460984 309.0399780244523 0.9887559357964593
6.1815837324144 303.4375334457631 0.9793877751268685
6.186811287367816 300.1955228517782 0.9735648790665993
6.1920388423212325 297.3551265519966 0.9706544127453152
6.197266397274649 293.88592446532004 0.967564791674694
6.202493952228065 295.70554095177016 0.9733907732163728
6.207721507181481 287.50541176917005 0.9514574840313232
6.212949062134897 284.653594955521 0.9431883130845478
6.2181766170883135 278.6883875800127 0.9302013698096145
6.22340417204173 272.35274345870965 0.9143536170695871
6.228631726995146 269.70744842733444 0.9069929680992302
6.233859281948562 267.5908744224983 0.9004391980844679
6.239086836901978 267.5762359702574 0.8992333511443581
6.2443143918553945 268.94257141759425 0.8959785744489225
6.249541946808811 269.18332435436935 0.8908147479622256
6.254769501762227 270.89128155752167 0.8900142024622824
6.259997056715643 274.83313946567097 0.8932530978229344
6.265224611669059 273.9605186018436 0.8931620748378349
6.2704521666224755 272.6828508264307 0.8921841712450768
6.275679721575892 270.89467398095627 0.8885259337959823
6.280907276529308 272.2943378202848 0.8890150414358294
6.286134831482724 274.30751923500907 0.8944170060029812
6.29136238643614 275.3430361758867 0.897815987729977
6.2965899413895565 276.9348098781333 0.898147620862154
6.301817496342973 275.64306199150735 0.89455934666533
6.307045051296389 276.20144417921375 0.890017128281487
6.312272606249805 275.9881834499327 0.8874660697935527
6.317500161203221 274.1351900861571 0.8848912826772737
6.3227277161566375 273.8115390700743 0.8850646102455916
6.327955271110054 276.6963302153836 0.888503576621959
6.33318282606347 278.84611644103444 0.8944288461810275
6.338410381016886 276.2136896534943 0.8864448955885728
6.343637935970302 275.1862742332771 0.880275670140572
6.3488654909237185 270.75761850406184 0.8708597231043773
6.354093045877135 275.29173716959866 0.8789575965963079
6.359320600830551 279.5541356816883 0.8846618057974314
6.364548155783967 283.29864927617547 0.8929327360355956
6.369775710737383 284.33472098727697 0.8909578565380329
6.3750032656908 282.2655067736586 0.8827589264661264
6.380230820644216 280.8004510506398 0.8800978210711577
6.385458375597632 281.02903475500256 0.8795977964296645
6.390685930551048 282.1784591311497 0.8821378473590357
6.395913485504464 284.7821993563962 0.8870216858419558
6.401141040457881 280.0790204489671 0.8809619893403403
6.406368595411297 277.4139152300929 0.8769750147825346
6.411596150364713 279.9290287405001 0.8784002628192539
6.416823705318129 284.27073464568315 0.8836907444969857
6.422051260271545 289.21473894984774 0.890303251876293
6.427278815224962 289.5859747571737 0.890295733276436
6.432506370178378 288.32273111095117 0.8875176817545233
6.437733925131794 285.7134509235682 0.8785642223787689
6.44296148008521 287.4890118301178 0.8768922164064631
6.448189035038626 290.2139113197818 0.8787775805420006
6.453416589992043 293.8269736186878 0.8822797431141007
6.458644144945459 298.4097759566544 0.8912021064741557
6.463871699898875 300.20358315592006 0.891690604719818
6.469099254852291 299.9556284275338 0.8900529116737608
6.474326809805707 300.9311685780639 0.8894570654430449
6.479554364759124 306.1920179541871 0.8938274580415462
6.48478191971254 314.0113325269164 0.9043382586647863
6.490009474665956 324.9690134929852 0.9149601177211181
6.495237029619372 334.11832223831334 0.9246849925827039
6.500464584572788 343.1150086047491 0.933665763846309
6.505692139526205 356.797589812445 0.9461937803780857
6.510919694479621 375.13550686118623 0.966660225577073
6.516147249433037 403.6242385630894 0.9985091629182701
6.521374804386453 446.4881946489611 1.0476836390145532
6.526602359339869 498.8544612745559 1.1044290829037273
6.531829914293286 567.2731708858657 1.1755526274399382
6.537057469246702 642.9654726274605 1.249559456456382
6.542285024200118 714.2677605899269 1.3154848593311843
6.547512579153534 773.4607105891458 1.3684764068504263
6.55274013410695 807.2177016063704 1.3972470974389113
6.557967689060367 810.0693132008342 1.39847075845075
6.563195244013783 789.0975226103063 1.3786905629155564
6.568422798967199 750.1838511424172 1.3434534480779703
6.573650353920615 696.1619154526576 1.293041189896692
6.5788779088740315 645.7670493147511 1.2463467346034582
6.584105463827448 586.8437845675751 1.1880786544702147
6.589333018780864 528.3470691273207 1.127891151065197
6.59456057373428 485.94931917700393 1.0833935624203015
6.599788128687696 445.95996841053187 1.0401774098916394
6.6050156836411125 417.4456709569343 1.0093541316887387
6.610243238594529 396.27912027307764 0.9858315641906215
6.615470793547945 378.3704528121804 0.9641007202842432
6.620698348501361 362.57590565278304 0.9456400062231795
6.625925903454777 347.4435325724415 0.9260194675766871
6.6311534584081935 342.73212341797375 0.9215798639161511
6.63638101336161 333.25119608985165 0.9111765704194883
6.641608568315026 341.7020452791082 0.9220822438150249
6.646836123268442 343.88099333662313 0.9260253628994112
6.652063678221858 335.91058894339756 0.914594445697791
6.6572912331752745 329.4511142903305 0.9073215918724544
6.662518788128691 315.0825684769965 0.8870768815509205
6.667746343082107 307.94465302419883 0.8769506690196207
6.672973898035523 306.80379288472244 0.8732732236662236
6.678201452988939 305.0061856140214 0.8700088955184956
6.6834290079423555 301.0089377538774 0.866008873484237
6.688656562895772 299.46653079988977 0.8652720458406933
6.693884117849188 296.22704000454655 0.8617494822149968
6.699111672802604 296.16472633902555 0.8616015426853024
6.70433922775602 293.97255212604045 0.8550375236991166
6.7095667827094365 292.94436268736627 0.8546536879357489
6.714794337662853 296.1636436639215 0.8612266925176211
6.720021892616269 299.99928083037526 0.8673461375593954
6.725249447569685 306.3143820034156 0.878174177880233
6.730477002523101 308.14429643096366 0.8773753445949212
6.7357045574765175 309.4153472691596 0.8781009525577292
6.740932112429934 309.63569665154574 0.8763327111164092
6.74615966738335 309.05688690012687 0.8720434706411792
6.751387222336766 311.21797104587273 0.874278903167404
6.756614777290182 313.0535254736751 0.8752166436015795
6.7618423322435985 316.93242868708995 0.8811695693245049
6.767069887197015 321.15541060426006 0.8867248303722493
6.772297442150431 318.9717766315914 0.8843392071850018
6.777524997103847 316.70226953732686 0.8793641060275506
6.782752552057263 316.33795999744535 0.8761704078689703
6.7879801070106796 316.3607405097291 0.8748979499775513
6.793207661964096 318.41539693760484 0.8775014801296177
6.798435216917512 320.5440266493606 0.8808517028906889
6.803662771870928 325.94567548037384 0.8871563964404005
6.808890326824344 331.919062603072 0.8919529657552141
6.814117881777761 336.6059506835114 0.8956855559189378
6.819345436731177 334.0920736220751 0.8883407242962951
6.824572991684593 329.82442163582834 0.8830086124643675
6.829800546638009 332.7031665273653 0.8861656394055507
6.835028101591425 333.59900675980987 0.8884956066776036
6.840255656544842 337.41167372254927 0.8929459849451523
6.845483211498258 341.3200272275192 0.8963271404440801
6.850710766451674 347.9445184880316 0.904077013587074
6.85593832140509 360.84613624243974 0.9181735609148417
6.861165876358506 366.6390109319362 0.9253594876268565
6.866393431311923 373.40176544896514 0.9316243914275342
6.871620986265339 375.7860584594748 0.9319511681502074
6.876848541218755 375.30392162274245 0.9310608348242398
6.882076096172171 379.7520914894242 0.9351692999460103
6.887303651125587 386.30734868169407 0.9413086348490477
6.892531206079004 387.6619527939838 0.9415736480774347
6.89775876103242 391.8603145278594 0.9436199896364079
6.902986315985836 396.3930663297941 0.9479848353453489
6.908213870939252 399.45477479708916 0.9505328171517109
6.913441425892668 404.49749636757116 0.9530750179095618
6.918668980846085 409.05300614195374 0.9578266744465227
6.923896535799501 410.9328047737244 0.960041037678247
6.929124090752917 414.93252137227313 0.9646927123526664
6.934351645706333 416.65272509042114 0.9684783431081069
6.939579200659749 418.922357799885 0.9733088388557799
6.944806755613166 419.84623918238646 0.973642850254528
6.950034310566582 419.8165465178115 0.9730152317677903
6.955261865519998 420.92334670010547 0.9705316782204045
6.960489420473414 423.80052727763115 0.9719386482095521
6.96571697542683 424.15115583068416 0.9698283537296433
6.970944530380247 426.14777234237897 0.9717433249306932
6.976172085333663 434.58350079740586 0.9811378161297932
6.981399640287079 449.6453292695915 0.9974679093705737
6.986627195240495 467.98904230214106 1.0163367154575222
6.9918547501939114 492.6825594223351 1.04225165684249
6.997082305147328 520.9147370339986 1.07015633859073
7.002309860100744 557.7908981446635 1.105162490826119
7.00753741505416 619.5440291376792 1.1625259728603852
7.012764970007576 695.8172611459089 1.2314628425178868
7.0179925249609925 790.5728571205598 1.3143343133350405
7.023220079914409 874.974613445104 1.3818493402064405
7.028447634867825 945.5625111144914 1.434737534010754
7.033675189821241 1001.2441666733826 1.475851960614674
7.038902744774657 1030.2845119681465 1.4955448571408023
7.0441302997280735 1034.7132478494807 1.4978346429402862
7.04935785468149 1020.636027445395 1.4865991290183822
7.054585409634906 988.7206947359903 1.4616734145327726
7.059812964588322 950.4509825302126 1.43162014349405
7.065040519541738 909.9369179658709 1.3992567528416457
7.0702680744951545 861.4024235754015 1.3607525706570338
7.075495629448571 810.5583331894212 1.3201214795617542
7.080723184401987 755.4314911165013 1.2742484742520472
7.085950739355403 700.1924904619244 1.2267265760811763
7.091178294308819 651.5620062417893 1.1834470180757963
7.0964058492622355 609.2141562240024 1.1452138724834797
7.101633404215652 570.1744670120398 1.1090410908923791
7.106860959169068 537.6304968679993 1.0791029051601024
7.112088514122484 508.4083054140178 1.050097623881297
7.1173160690759 482.5119736950939 1.0233380098877038
7.1225436240293165 463.4503848311011 1.0043209495537657
7.127771178982733 445.1519336271435 0.9847394213761449
7.132998733936149 435.0236878308245 0.9737773899301352
7.138226288889565 422.01972333313165 0.9564791793065589
7.143453843842981 415.4951420257761 0.9480295676503121
7.1486813987963975 414.60006677222435 0.946063818745228
7.153908953749814 412.9043204985581 0.9438724430767049
7.15913650870323 416.91137028281855 0.9480296200157904
7.164364063656646 423.6219455539058 0.9553477229451548
7.169591618610062 437.3797421762187 0.9691017692436762
7.1748191735634785 468.8681786045948 1.0023310021901983
7.180046728516895 516.7166829497571 1.0501340012799762
7.185274283470311 591.3505021478196 1.1226463657262116
7.190501838423727 713.6791091632023 1.2321251959888997
7.195729393377143 906.8547164987714 1.3867160078547418
7.2009569483305595 1226.103130126148 1.6123565131120507
7.206184503283976 1708.5274391050448 1.9001479116706113
7.211412058237392 2407.219277678173 2.25385672002019
7.216639613190808 3191.8113542493757 2.5939992264388367
7.221867168144224 3934.297152684581 2.8749752774622155
7.227094723097641 4387.454529390602 3.0323470507381214
7.232322278051057 4448.3862229204815 3.0478247045425766
7.237549833004473 4154.7183867514805 2.9429230691563957
7.242777387957889 3556.0774759083333 2.7220338836219375
7.248004942911305 2871.447808913873 2.444126660256821
7.253232497864722 2201.7390234730924 2.139731745508803
7.258460052818138 1639.3136940040563 1.8465651647698316
7.263687607771554 1197.8404929608503 1.5794488522576773
7.26891516272497 881.2907286310468 1.354984396562362
7.274142717678386 689.4549697094694 1.199273432893111
7.279370272631803 573.708943147717 1.09450668642195
7.284597827585219 507.18964959250707 1.031153570868984
7.289825382538635 469.7402922037844 0.9938250490352379
7.295052937492051 447.74780919337366 0.9722536760032138
7.300280492445467 432.3751899620362 0.9571548831843905
7.305508047398884 418.22952033430306 0.941894617093844
7.3107356023523 408.4937423482716 0.92987546721132
7.315963157305716 399.0449794998763 0.9193554877749615
7.321190712259132 391.5938100700839 0.910950030398965
7.326418267212548 389.6301162018637 0.9070547976962348
7.331645822165965 389.930371126384 0.9075795910374781
7.336873377119381 387.2669415423055 0.9043643332649213
7.342100932072797 390.33244757561494 0.9080306602977212
7.347328487026213 390.3159997023627 0.9076858027227654
7.352556041979629 386.7317250198916 0.9013316984218489
7.357783596933046 386.77666903348785 0.90173554532186
7.363011151886462 383.11656927814124 0.8980971933598563
7.368238706839878 388.5647171358397 0.9055607291482893
7.373466261793294 395.1060612643722 0.914068086698685
7.37869381674671 391.4211997247124 0.908471208846788
7.383921371700127 390.6766957647515 0.9078974287001473
7.389148926653543 386.79085804745483 0.9028239276355521
7.394376481606959 390.3882665222884 0.9068477523266478
7.399604036560375 393.38246046904436 0.9103167373836692
7.4048315915137914 397.4032648827046 0.9132947868247465
7.410059146467208 399.64056614323886 0.9161967928787282
7.415286701420624 395.7605731412213 0.9090551642582874
7.42051425637404 395.57768788347204 0.9081033485067973
7.425741811327456 394.00006920600447 0.9069700040527924
7.4309693662808725 397.0492402077278 0.9091539712303227
7.436196921234289 400.36620135313444 0.9130360141522048
7.441424476187705 405.94225035255914 0.919076964368644
7.446652031141121 410.4460508112094 0.9227534423175874
7.451879586094537 418.5900673384479 0.9328607602861749
7.4571071410479535 428.9858661295744 0.9425855183997286
7.46233469600137 435.09730399883097 0.946779838966578
7.467562250954786 446.476786582652 0.9590269568166476
7.472789805908202 454.14233694929055 0.9648419564542122
7.478017360861618 466.8305132370917 0.9774541286463739
7.4832449158150345 484.7190681958759 0.9945863941999692
7.488472470768451 500.96321749598224 1.0095170991968916
7.493700025721867 516.1733669177522 1.0245657328795494
7.498927580675283 527.3204718818522 1.034027265739477
7.504155135628699 536.4027001782885 1.042499622015462
7.5093826905821155 540.6508731876897 1.0472675200715524
7.514610245535532 540.6789132440744 1.0474815698955802
7.519837800488948 533.4730039521088 1.0398523436453215
7.525065355442364 521.1566962228353 1.0257301297457042
7.53029291039578 516.2412853205768 1.020222247042518
7.5355204653491965 514.4973809445031 1.0187503496297259
7.540748020302613 517.7533772468888 1.0225977142813878
7.545975575256029 524.1244350208173 1.0284094536151491
7.551203130209445 534.2819492844675 1.0383563177939985
7.556430685162861 552.3398180815718 1.0543383981019563
7.5616582401162775 575.2178988401434 1.0746817370253525
7.566885795069694 594.8999968341159 1.0917396667238453
7.57211335002311 610.3864298007798 1.1051416957814146
7.577340904976526 615.6836285577234 1.107760166545355
7.582568459929942 613.1695200462037 1.1047343084470185
7.5877960148833585 610.1753772465046 1.1018473308313055
7.593023569836775 598.6072570546102 1.091019558913071
7.598251124790191 587.9052084509916 1.0806172059528187
7.603478679743607 573.865146306345 1.0681894319452794
7.608706234697023 564.3867358185063 1.060511003759101
7.6139337896504395 557.6940402584814 1.0538700631536917
7.619161344603856 547.253166132161 1.0440076313059865
7.624388899557272 542.4897106446924 1.0380690756508302
7.629616454510688 534.3717313921907 1.0303739714823195
7.634844009464104 530.1048371598522 1.0260278200170736
7.6400715644175206 530.8243115419427 1.0271852738892344
7.645299119370937 533.1463141507902 1.0298524860876186
7.650526674324353 536.7989269508677 1.0322413290953198
7.655754229277769 537.9795368388553 1.0327678031175502
7.660981784231185 536.4341000895841 1.0297983408606404
7.666209339184602 539.2665285268682 1.0317490855923512
7.671436894138018 546.4401977752703 1.0385870352737887
7.676664449091434 552.3696406494535 1.0431118435508566
7.68189200404485 555.228963308058 1.0444534060554418
7.687119558998266 562.597222943975 1.0500546298803806
7.692347113951683 567.3876785602665 1.0542724902041796
7.697574668905099 576.2459612015319 1.062598226507842
7.702802223858515 590.7488552256099 1.0757339664934407
7.708029778811931 598.6600159863251 1.082396216814004
7.713257333765347 609.9767281661266 1.0912127624630192
7.718484888718764 617.8313452997448 1.0971132154044807
7.72371244367218 627.543300572849 1.1057726058475912
7.728939998625596 637.575300576034 1.1129070355844382
7.734167553579012 649.5816637400376 1.1235192925008999
7.739395108532428 665.6660937195579 1.1375403817648184
7.744622663485845 685.8042751290286 1.1556115679239651
7.749850218439261 701.2148561526442 1.1680541101152673
7.755077773392677 711.690457074903 1.175656636672107
7.760305328346093 716.6690482718355 1.17947309565211
7.765532883299509 718.4161584979643 1.1808488859624002
7.770760438252926 718.3003404320206 1.1803264300262841
7.775987993206342 718.4543381394578 1.179142783269463
7.781215548159758 714.1813901599455 1.1749469401006427
7.786443103113174 709.0339029627341 1.1702056795735913
7.79167065806659 701.8870483190866 1.1639808608867417
7.796898213020007 689.9980137200077 1.152838449148963
7.802125767973423 681.7614328370843 1.145424484899147
7.807353322926839 675.7783062514163 1.140729978676662
7.812580877880255 669.3423553341947 1.1362084352791115
7.817808432833671 657.8323624898223 1.1258991942447854
7.823035987787088 651.1173592422251 1.1195309804766314
7.828263542740504 642.7314234724453 1.111410953838332
7.83349109769392 639.1775493966469 1.107927501132101
7.838718652647336 642.3227330135711 1.1114790171034301
7.8439462076007525 645.0912462758769 1.113655931697421
7.849173762554169 651.7820866717291 1.1194898532690194
7.854401317507585 655.9115998131366 1.1220156498039051
7.859628872461001 661.1241558014159 1.1265314718796589
7.864856427414417 665.317389808468 1.1272580586487801
7.8700839823678335 676.3820423680557 1.135191267662252
7.87531153732125 687.9720633807041 1.1435237847684114
7.880539092274666 695.2799813622637 1.149669004295597
7.885766647228082 700.1063686359702 1.1546532168412682
7.890994202181498 696.2473211960163 1.151320655387958
7.8962217571349145 689.7716795331676 1.1469934923808893
7.901449312088331 681.6365011107775 1.1389486967558402
7.906676867041747 671.3894894257992 1.1305662879195564
7.911904421995163 655.302796583121 1.115486613137902
7.917131976948579 638.3672159487969 1.1009035036727093
7.9223595319019955 627.2453839559046 1.0909146594754626
7.927587086855412 614.1910704831488 1.0792386555189446
7.932814641808828 607.2984705687117 1.072239700907933
7.938042196762244 597.1068670535042 1.0636235850085045
7.94326975171566 587.3472666395576 1.054561858013964
7.9484973066690765 582.2884108673844 1.0499022648429623
7.953724861622493 580.4956005380901 1.0479134084095993
7.958952416575909 584.7312063599652 1.0514889470548348
7.964179971529325 591.5792847847637 1.0572902196303757
7.969407526482741 592.550246398607 1.0562480654486675
7.9746350814361575 599.4067042588681 1.0615437901445044
7.979862636389574 607.8300114863608 1.0683142957823897
7.98509019134299 624.9639950313075 1.0819165887439495
7.990317746296406 647.231572816277 1.1007851959103703
7.995545301249822 669.0636775462075 1.1199904572416723
8.000772856203238 688.19826759083 1.1359431797566266
8.006000411156654 707.5677862451791 1.1530024328361428
8.01122796611007 719.4505619328263 1.1621084291318131
8.016455521063486 719.9623763845184 1.161101453802191
8.021683076016902 708.9569022640183 1.1503032413666745
8.026910630970319 697.5903884512235 1.139343425878261
8.032138185923735 688.823973198449 1.132670568430678
8.037365740877151 683.4150805396225 1.1287545438769555
8.042593295830567 680.6618329710398 1.126552242081956
8.047820850783983 676.4715685192672 1.1238490571207918
8.0530484057374 678.2131502901763 1.1240891413931817
8.058275960690816 675.5905750554488 1.120650532224392
8.063503515644232 675.3359905163891 1.1188281373790798
8.068731070597648 680.479604970512 1.1227928352444811
8.073958625551064 683.8997364129231 1.1259261608430184
8.07918618050448 688.1118561585829 1.1297258825474654
8.084413735457897 690.3410921212055 1.1304973593014223
8.089641290411313 696.1836775210073 1.1347585992036122
8.09486884536473 702.6169828623699 1.1388086513012108
8.100096400318145 712.450301669237 1.1466386832843747
8.105323955271562 716.7745437715442 1.1503058107119049
8.110551510224978 724.7479090695949 1.1566587175295755
8.115779065178394 735.7621863697381 1.1652466738429683
8.12100662013181 746.359050659946 1.1723893625283663
8.126234175085226 763.9442431576538 1.184436394613357
8.131461730038643 783.4021693547301 1.1980293760894307
8.136689284992059 811.7223334666504 1.2191116631329109
8.141916839945475 840.0861363923477 1.2414512872233883
8.147144394898891 873.2608319867036 1.2658373467359336
8.152371949852308 908.1359471076357 1.2892076728741124
8.157599504805724 938.996114452785 1.3100654022596334
8.16282705975914 975.813877257887 1.3351277152607157
8.168054614712556 1004.7297064207315 1.3542058497121572
8.173282169665972 1023.2169431999041 1.3639394866812304
8.178509724619389 1029.4790180036396 1.3676200434670513
8.183737279572805 1031.7385308261944 1.3695742977265348
8.188964834526221 1022.813356679469 1.3636418230809002
8.194192389479637 1008.6463006089018 1.3536719933343713
8.199419944433053 989.8266310908971 1.339494873344326
8.20464749938647 962.6266776757609 1.3201251075718357
8.209875054339886 942.375203470736 1.3062631927956618
8.215102609293302 922.7657098861013 1.2923480247047638
8.220330164246718 902.0158313481404 1.2768182217708133
8.225557719200134 886.8465227692486 1.2659131667208134
8.23078527415355 871.0993900760557 1.2545222159809801
8.236012829106967 859.9978621370456 1.246285569156282
8.241240384060383 846.617534024147 1.2355537546394117
8.2464679390138 836.0906049753733 1.2268760021593683
8.251695493967215 821.2242662943671 1.2155124587636417
8.256923048920632 808.7834310671711 1.2064567060788864
8.262150603874048 795.5883214147627 1.1972256697153882
8.267378158827464 780.7088269506252 1.1865072437887862
8.27260571378088 766.261704217907 1.1735429916180036
8.277833268734296 747.3449598734755 1.1571556899037172
8.283060823687713 729.9590056719298 1.1439590997435276
8.288288378641129 711.6773020976632 1.1302161234152743
8.293515933594545 696.6216816278421 1.118348317816862
8.298743488547961 688.1138002924941 1.1109279386379052
8.303971043501377 683.6029245130633 1.1077757181425711
8.309198598454794 676.9085395355189 1.1019667239701032
8.31442615340821 667.9683381134485 1.0940702332763725
8.319653708361626 656.8032713743248 1.0830068773513872
8.324881263315042 646.7214346225213 1.073648810617229
8.330108818268458 646.4676006805478 1.0730958730204532
8.335336373221875 648.5598598040294 1.0755846009235055
8.34056392817529 649.0033882476287 1.076204840937607
8.345791483128707 648.1363107375582 1.0760484319135368
8.351019038082123 640.56165836323 1.0687859837984615
8.35624659303554 632.5281316279095 1.061615352718151
8.361474147988956 625.890116612798 1.0554308285062926
8.366701702942372 619.2773649243336 1.0483488185305214
8.371929257895788 616.049221655616 1.0457978192997905
8.377156812849204 614.6388567206847 1.0453435046314965
8.38238436780262 616.0065402406145 1.0463744011284548
8.387611922756037 611.8394660695114 1.0425970682192367
8.392839477709453 608.2680616828882 1.0382920482906253
8.398067032662869 598.662812648046 1.0302666987945621
8.403294587616285 593.6181816987894 1.0261116121171432
8.408522142569701 589.7150060775717 1.0224951803755256
8.413749697523118 587.8682083065324 1.0198188914328294
8.418977252476534 588.5091855748936 1.0199858545778573
8.42420480742995 584.5338497865073 1.0163736349832313
8.429432362383366 585.6445514711348 1.0177028114080147
8.434659917336782 581.923030695568 1.0143049758820726
8.439887472290199 582.484946089226 1.0140415491254944
8.445115027243615 583.7899802578435 1.0154064587563485
8.450342582197031 582.140775065235 1.013590252207141
8.455570137150447 582.4922131330607 1.0126625440533992
8.460797692103863 581.9036401218887 1.0120777530549163
8.46602524705728 581.3277269235225 1.0106941575331938
8.471252802010696 580.3130684457022 1.0096508219619198
8.476480356964112 577.1718676813405 1.006279370074697
8.481707911917528 576.1625844944282 1.0044274618549052
8.486935466870944 572.8094146280472 1.0007043909986686
8.49216302182436 575.6437680300988 1.002682970528775
8.497390576777777 582.0163765286774 1.0078280148222345
8.502618131731193 589.6620884841897 1.0148253720011218
8.50784568668461 594.1861730846462 1.0186730799521866
8.513073241638025 597.7049360948348 1.0212698340970352
8.518300796591442 601.0534207885075 1.0237699498537112
8.523528351544858 602.4592550987977 1.0242502616147944
8.528755906498274 599.7284306264354 1.0206783732093212
8.53398346145169 593.3563141932873 1.0142945001358352
8.539211016405106 588.373133990026 1.0097608466542347
8.544438571358523 589.0989638536828 1.0114328924986236
8.549666126311939 590.029154561539 1.0126684657341254
8.554893681265355 595.0482842476448 1.0167353389373026
8.560121236218771 592.734748881584 1.0127350302958629
8.565348791172188 598.1997468299667 1.0169764963560841
8.570576346125604 605.0918942392648 1.0222083263496757
8.57580390107902 607.6373276263485 1.023583894591734
8.581031456032436 613.7237755102068 1.0287974624949285
8.586259010985852 615.2881612435726 1.0303463261607733
8.591486565939269 614.1283035655836 1.0299822605487672
8.596714120892685 619.2589696990076 1.0340004417682587
8.601941675846101 615.9623166641716 1.0294959435500743
8.607169230799517 620.1842553806484 1.032528659848107
8.612396785752933 624.613734937036 1.0352488935004958
8.61762434070635 632.4044382067858 1.0422252820754525
8.622851895659766 643.087747752315 1.0513242275507888
8.628079450613182 654.7609133765791 1.0609162836888868
8.633307005566598 666.9659171594894 1.0700051724614785
8.638534560520014 678.9471850399405 1.0783936759086772
8.64376211547343 694.9454877623582 1.0905240175055309
8.648989670426847 711.9780919643106 1.1029715515748904
8.654217225380263 729.2867272966544 1.1157858228826434
8.65944478033368 755.9179227289536 1.1354590085662915
8.664672335287095 781.3511084873571 1.1539633442354689
8.669899890240512 811.1075806286939 1.1761598498548929
8.675127445193928 844.2688541326587 1.1996751125951899
8.680355000147344 874.6277440894892 1.2201864075479196
8.68558255510076 897.6131277323021 1.2350641862131102
8.690810110054176 907.790199296421 1.2415957515772482
8.696037665007593 906.7576929175433 1.2393640029731825
8.701265219961009 903.996293910239 1.2369142469011767
8.706492774914425 898.7119375445232 1.2330058578046361
8.711720329867841 885.3268723252659 1.224341197995926
8.716947884821257 864.9680751182599 1.2088747631707148
8.722175439774674 843.4315643731599 1.1931258209887514
8.72740299472809 817.4694826888258 1.1735347993547465
8.732630549681506 798.5230870342257 1.1608949594945313
8.737858104634922 785.0459957875429 1.15138293566228
8.743085659588338 776.8517209942323 1.1464417355536811
8.748313214541755 768.2325104111114 1.1404563254680635
8.75354076949517 761.4328738639479 1.135927008319761
8.758768324448587 754.2878089736412 1.1299075303477673
8.763995879402003 745.8278534058435 1.1231654397969362
8.76922343435542 732.8005634744669 1.1119102095742261
8.774450989308836 723.7160953666254 1.104021318660792
8.779678544262252 713.4537604344882 1.0947692422676587
8.784906099215668 702.7072958678452 1.0857037554878328
8.790133654169084 698.0852251755456 1.0821171375000755
8.7953612091225 691.5936283845863 1.077255996941372
8.800588764075917 684.8834676028284 1.0721932220474035
8.805816319029333 682.7086395771943 1.0705101455768493
8.811043873982749 677.8729999361298 1.0665584240940422
8.816271428936165 673.8719433354523 1.0630489257409064
8.821498983889581 673.026707598257 1.0626381418264594
8.826726538842998 668.6470737825415 1.0589511990232092
8.831954093796414 661.8312016156923 1.052065142128611
8.83718164874983 655.7695814386121 1.045589809748285
8.842409203703246 651.4029278312437 1.0412839984653222
8.847636758656662 648.3212986362171 1.038337292292835
8.852864313610079 651.8067303872036 1.041612686929232
8.858091868563495 661.5126447782195 1.0498818325473451
8.863319423516911 669.4759717542938 1.0570270530324526
8.868546978470327 671.2972434334789 1.0582901489541698
8.873774533423743 671.0294465004191 1.0568782815924518
8.87900208837716 663.5128092356132 1.0490178279465592
8.884229643330576 666.2554207816858 1.0505561929313805
8.889457198283992 670.0169856023495 1.05350666543555
8.894684753237408 675.4851547416123 1.0589596201840825
8.899912308190824 684.622617268363 1.0667706128126964
8.90513986314424 688.0745870747381 1.0679660996182172
8.910367418097657 698.2138955211663 1.0738962482534697
8.915594973051073 704.8682928011114 1.0778199984206864
8.92082252800449 713.3439821212825 1.0841209862520982
8.926050082957905 724.5217593628347 1.0934206400747948
8.931277637911322 725.4139373009075 1.0935528915545094
8.936505192864738 725.2641706199305 1.09250044501306
8.941732747818154 729.8071563032519 1.0959223731323176
8.94696030277157 735.8253139745175 1.10001981564919
8.952187857724986 747.6029770448171 1.1075739180500126
8.957415412678403 758.9494441354469 1.114443569938691
8.962642967631819 771.7211957240462 1.1232197640420118
8.967870522585235 784.8964001217134 1.1335775892929214
8.973098077538651 788.5650969670093 1.136513396651347
8.978325632492067 793.1029394099418 1.1393462421190201
8.983553187445484 797.6904685150049 1.1416363615831553
8.9887807423989 807.3133358417818 1.1469412576242237
8.994008297352316 817.6901218604129 1.154778171175667
8.999235852305732 823.1643051288511 1.1593502682010577
9.004463407259149 827.4512341592298 1.1627593775167864
9.009690962212565 831.1090754825296 1.1647021376033644
9.014918517165981 836.4754778810698 1.1667280853423094
9.020146072119397 843.6922943907954 1.1708298830380868
9.025373627072813 857.451076950661 1.1797537447012565
9.03060118202623 867.5042499169617 1.1860994541611773
9.035828736979646 883.3622691170427 1.1969412867984213
9.041056291933062 901.2523171449781 1.2093927234775805
9.046283846886478 922.8911525472289 1.2256576661982947
9.051511401839894 936.4491523018435 1.2345079409726136
9.05673895679331 948.9094801304534 1.240488844465069
9.061966511746727 961.8011025162305 1.246206963264216
9.067194066700143 985.1704110768936 1.2609795575319014
9.07242162165356 1017.8381750429593 1.2812715814000868
9.077649176606975 1044.8640538222467 1.2971914135219256
9.082876731560392 1076.028003440989 1.3159529662138798
9.088104286513808 1105.9106916528199 1.333692345476917
9.093331841467224 1134.8074246298652 1.3511762521102335
9.09855939642064 1165.060309569906 1.3685126509429955
9.103786951374056 1191.2460047986137 1.382851779565938
9.109014506327473 1217.411334330484 1.3964297812612152
9.114242061280889 1238.9257758701235 1.4084720532010242
9.119469616234305 1246.5002527038748 1.4120676404253105
9.124697171187721 1246.34548883778 1.4120752967832013
9.129924726141137 1232.010716142996 1.4030566796675075
9.135152281094554 1209.8577486977174 1.3894415336926038
9.14037983604797 1190.1219547806875 1.3782757705758661
9.145607391001386 1170.1663832390582 1.366459248934106
9.150834945954802 1155.0162775112085 1.3572618860969423
9.156062500908218 1147.026945606399 1.3530448500371821
9.161290055861635 1151.77714275741 1.3672132863539928
9.16651761081505 1171.454781985881 1.386973943822023
9.171745165768467 1201.595354612374 1.4103752815054387
9.176972720721883 1227.4574240534034 1.4280853831287572
9.1822002756753 1247.333452041905 1.4429162245786211
9.187427830628716 1257.8832690709844 1.4525428883463731
9.192655385582132 1253.800600743095 1.45272068502748
9.197882940535548 1250.7451830998746 1.4544264193536534
9.203110495488964 1251.7824650980206 1.4573961340166102
9.20833805044238 1255.8780129557197 1.4639896989108632
9.213565605395797 1270.2350892749894 1.4739467077069117
9.218793160349213 1289.2776175607187 1.4875987905925476
9.224020715302629 1317.7165903585742 1.5052970057195771
9.229248270256045 1364.6310745447818 1.5332958915477832
9.234475825209461 1418.0573959378546 1.5654450876337545
9.239703380162878 1487.5912551079932 1.6052737521816887
9.244930935116294 1574.1704090598498 1.652532294977816
9.25015849006971 1658.6405568954601 1.6977354612916293
9.255386045023126 1740.2799899132895 1.740647566659991
9.260613599976542 1802.48442435782 1.773293977265699
9.265841154929959 1819.658966133487 1.7852392827365593
9.271068709883375 1791.5647694303584 1.7732156045876069
9.276296264836791 1716.0634525107098 1.7375545843730185
9.281523819790207 1607.7578099279117 1.6845485133239744
9.286751374743623 1470.2058372263743 1.6108961724363848
9.29197892969704 1330.0286627571975 1.5344328176920454
9.297206484650456 1201.0406565882954 1.4571958015219828
9.302434039603872 1087.8428412533676 1.3873646090421186
9.307661594557288 999.7963926125349 1.3319408189852548
9.312889149510704 944.6383562600984 1.2989122109163205
9.31811670446412 904.483210626344 1.2733225895938574
9.323344259417537 874.8813277182105 1.254279680505369
9.328571814370953 854.1137551257837 1.2396969908767945
9.33379936932437 841.953103577077 1.231545000130083
9.339026924277785 831.8795528577588 1.225054870751788
9.344254479231202 819.609571022597 1.216176174485785
9.349482034184618 808.1389827605657 1.2085344134412692
9.354709589138034 789.9620548421132 1.195222126530851
9.35993714409145 777.9254744055535 1.1867346358535544
9.365164699044866 771.6185134332725 1.1826717894916952
9.370392253998283 763.3240746257343 1.1773045976165153
9.375619808951699 760.1863911373467 1.175996825464229
9.380847363905115 756.1394129710593 1.1737409840157427
9.386074918858531 750.7353645382483 1.1714622975956406
9.391302473811947 752.729638239217 1.1733842513453
9.396530028765364 752.3681447978338 1.173775050241327
9.40175758371878 752.3936283867804 1.174274703505367
9.406985138672196 755.3255653429161 1.1770906328762694
9.412212693625612 755.1115755769088 1.1756754704498578
9.417440248579029 754.6723181099483 1.163467244496548
9.422667803532445 750.4754953793093 1.153662658307099
9.427895358485861 748.7732268657829 1.1484993270327675
9.433122913439277 748.8563808713203 1.1456051961851963
9.438350468392693 747.594827319627 1.1423217722175938
9.44357802334611 744.2727131996747 1.1375335761123688
9.448805578299526 744.1988351933446 1.134045114640517
9.454033133252942 745.2437290342524 1.1327572838153566
9.459260688206358 747.6494279594845 1.1329937863731552
9.464488243159774 751.8295104876038 1.1362377667031665
9.46971579811319 751.3109904089025 1.1340563282320186
9.474943353066607 750.2170326837397 1.131072059142891
9.480170908020023 747.908154358758 1.1276871639395485
9.48539846297344 750.5104349521691 1.1279573880636502
9.490626017926855 751.2189790366938 1.1263773880987833
9.495853572880272 753.3148138189745 1.125771604335443
9.501081127833688 760.0514875218795 1.129617751565865
9.506308682787104 764.6517208208187 1.1332336972162846
9.51153623774052 767.8591790594538 1.135229702133786
9.516763792693936 764.3972298495776 1.1317552298786462
9.521991347647353 761.8647416328699 1.127988907563647
9.527218902600769 765.6855355477949 1.1295386831566894
9.532446457554185 769.0783789933755 1.131563470564883
9.537674012507601 770.6603469374692 1.1311472543601522
9.542901567461017 777.4075600048596 1.1347062780595873
9.548129122414434 781.0272905772326 1.1365557393070755
9.55335667736785 787.716933799062 1.1407711020427287
9.558584232321266 789.0790621528175 1.141085776771091
9.563811787274682 790.2443612116907 1.1416262856115673
9.569039342228098 788.6992807852246 1.1395446357071977
9.574266897181515 783.2281271011213 1.1344589716269073
9.57949445213493 783.3736739292872 1.1329225746855853
9.584722007088347 783.2004461392002 1.1320664614991778
9.589949562041763 785.6743070550841 1.1338629791730908
9.59517711699518 786.2120128698119 1.1330951342860334
9.600404671948596 785.5691053003608 1.1317452609033476
9.605632226902012 786.7543444982847 1.1314258835570261
9.610859781855428 784.2165656775986 1.1283687910041775
9.616087336808844 780.9304899859064 1.1251268205701057
9.62131489176226 779.5670517798668 1.1234091315909374
9.626542446715677 777.6877149443944 1.1228874725718971
9.631770001669093 777.1205577784373 1.1231904527371392
9.636997556622509 771.8825595135288 1.1188807970437844
9.642225111575925 767.2476661470046 1.1139929310305938
9.647452666529341 765.4607284875193 1.1113939255656329
9.652680221482758 763.3681291599332 1.1096453088470506
9.657907776436174 759.7841939316571 1.1053507739597475
9.66313533138959 753.0652408565213 1.0996641738520212
9.668362886343006 754.2354050270285 1.1005411656321025
9.673590441296422 754.1707478927818 1.0996645087371393
9.678817996249839 758.9830407554307 1.1020369998462
9.684045551203255 754.535701276512 1.0979614730162002
9.689273106156671 752.9126663657611 1.0964020077768393
9.694500661110087 749.3601698019899 1.092527782856243
9.699728216063503 752.4229075369458 1.094737972854047
9.70495577101692 755.8467234455335 1.097674200927184
9.710183325970336 762.655592932875 1.1027573725763087
9.715410880923752 763.489595200078 1.102486084058242
9.720638435877168 760.3576204238757 1.099375815147935
9.725865990830584 760.3544820969402 1.099414919871222
9.731093545784 752.4120349051528 1.091696101117709
9.736321100737417 749.4695285468877 1.0884574180863167
9.741548655690833 750.6099198216391 1.0889211331162334
9.74677621064425 748.5676824575291 1.08768996338905
9.752003765597665 750.0389936715064 1.0887692909261895
9.757231320551082 749.3774389735385 1.0877562557266194
9.762458875504498 745.2341940306976 1.0835560587731294
9.767686430457914 747.2948591597736 1.0857877438642476
9.77291398541133 749.7226410316872 1.0869727522906265
9.778141540364746 751.8883088811432 1.0865240505965494
9.783369095318163 750.3525816085833 1.0839304208096356
9.788596650271579 748.4738192356139 1.0819054802637191
9.793824205224995 744.3363756532837 1.0785158513337636
9.799051760178411 746.8002578735375 1.0792054775830247
9.804279315131827 748.780139394359 1.0801549503102785
9.809506870085244 751.9142154412372 1.0827051729907875
9.81473442503866 757.174256536978 1.0861722728491559
9.819961979992076 761.4634202228789 1.0882111769682454
9.825189534945492 763.9053478642116 1.0896575276733942
9.830417089898909 765.8169949243188 1.0904208987645454
9.835644644852325 765.261509519781 1.087935466435946
9.840872199805741 764.7984181899174 1.0860471013892525
9.846099754759157 768.2510527230878 1.0885320327682522
9.851327309712573 773.5693765322416 1.0930453427882645
9.85655486466599 780.8483699415453 1.0984939057605168
9.861782419619406 790.1744729002161 1.1048687048637504
9.867009974572822 797.6654922098784 1.1088889611025514
9.872237529526238 806.8347584274501 1.1143080736144289
9.877465084479654 815.1399532772391 1.1199352858155267
9.88269263943307 822.2922736164116 1.1248131310371832
9.887920194386487 827.0797479042604 1.12773953581123
9.893147749339903 829.3544550212649 1.1290620496060726
9.89837530429332 828.7496556920968 1.1267056739227068
9.903602859246735 831.1161517772151 1.1273512884920829
9.908830414200152 833.8048195471935 1.1287921934219167
9.914057969153568 843.1620209056643 1.135842085138601
9.919285524106984 846.0001554526615 1.1375914030988818
9.9245130790604 846.1582016140685 1.1364839558792665
9.929740634013816 839.9782234318033 1.1310124986638166
9.934968188967233 837.870606973884 1.1293130055840437
9.940195743920649 832.1167310715819 1.125424477851723
9.945423298874065 830.625644659486 1.1250410247857467
9.950650853827481 826.6091504226773 1.12211056353858
9.955878408780897 822.946685941428 1.1188053828349893
9.961105963734314 819.4590850037283 1.1156121890608146
9.96633351868773 813.5217347474909 1.1112892587722292
9.971561073641146 802.105219413252 1.101542784004715
9.976788628594562 797.929195797155 1.0979636815952722
9.982016183547978 789.8596833862263 1.0919657378135412
9.987243738501395 785.2985653552381 1.0875752963699366
9.99247129345481 782.4603398338645 1.0846388610838542
9.997698848408227 777.2409634213078 1.080754102464929
10.002926403361643 776.5867000060755 1.0801146884898327
10.00815395831506 771.4887262588325 1.0763609834845145
10.013381513268476 763.8528747388773 1.0709315191469257
10.018609068221892 755.9930961339184 1.065484046491525
10.023836623175308 748.6750971847407 1.0601038047050504
10.029064178128724 745.8292789705092 1.0575596188221852
10.03429173308214 746.9935583488556 1.0590017458524341
10.039519288035557 747.5337075045269 1.0591443774002052
10.044746842988973 747.5215983952041 1.0584194177682642
10.049974397942389 747.3060226738371 1.0570961723364682
10.055201952895805 745.0239733528438 1.0551791785291011
10.060429507849221 748.7249940168517 1.0571796591699956
10.065657062802638 748.8380042194813 1.057219565892778
10.070884617756054 754.4731614438213 1.060987873225851
10.07611217270947 758.0104074109909 1.0641012099200167
10.081339727662886 760.1926881272349 1.0654503706147012
10.086567282616302 763.9590853290287 1.0678155550048705
10.091794837569719 764.4826073306641 1.066313501050717
10.097022392523135 767.1822849772226 1.0670655032093577
10.102249947476551 773.3249077822761 1.0714071516248378
10.107477502429967 775.6376936350744 1.072529526633168
10.112705057383383 772.5568174368993 1.0694148094817952
10.1179326123368 767.1661274318063 1.0659205308272712
10.123160167290216 763.4565595937697 1.0637868768916978
10.128387722243632 758.7303608042297 1.0606951460352936
10.133615277197048 751.2752850454857 1.054237879771117
10.138842832150464 744.2780169176549 1.0471772846242304
10.14407038710388 737.9676119520241 1.042524047876205
10.149297942057297 736.8399069056694 1.0418229011598996
10.154525497010713 735.8536637454233 1.0425570966665167
10.15975305196413 733.6151232178694 1.0409207002715928
10.164980606917545 728.0721969717476 1.035536700591703
10.170208161870962 721.0955631415469 1.0292482522378097
10.175435716824378 719.6967261623006 1.0285137051337376
10.180663271777794 718.7841877669518 1.028695782788307
10.18589082673121 718.8086757953733 1.0288718248306032
10.191118381684626 714.7802479387276 1.025579323667423
10.196345936638043 713.6034709987501 1.024082279551833
10.201573491591459 711.2039857971549 1.02184038413487
10.206801046544875 710.1623098848647 1.0213191231445162
10.212028601498291 711.6638066639875 1.021043437516492
10.217256156451707 715.3972122736084 1.0231707571271826
10.222483711405124 714.0086382457782 1.0223560144087356
10.22771126635854 713.2723245268726 1.022239087048584
10.232938821311956 709.5287877569926 1.0197459233528028
10.238166376265372 709.8242988606537 1.019491803889209
10.243393931218788 709.9615567101473 1.0198075892315934
10.248621486172205 706.58266467287 1.017162498977038
10.253849041125621 706.1192201002275 1.016201221216144
10.259076596079037 705.9794003100604 1.0158244679400221
10.264304151032453 706.5601909258478 1.0159775045454291
10.26953170598587 708.196296303201 1.016417848755822
10.274759260939286 710.6602224364322 1.0178923596208318
10.279986815892702 714.4463961852987 1.0205354155650943
10.285214370846118 719.4291754371839 1.0246442415820682
10.290441925799534 726.687816361953 1.0293349581735094
10.29566948075295 727.7857274537425 1.0299550385612923
10.300897035706367 727.8400799067175 1.0294941290293311
10.306124590659783 734.289232336144 1.0332960925400188
10.3113521456132 735.1753079986777 1.0334586125069023
10.316579700566615 746.2212465646647 1.0400741953315555
10.321807255520032 751.4937265727089 1.0433075047945002
10.327034810473448 757.7186407815423 1.0480155739146306
10.332262365426864 765.7622491647646 1.0534635019054228
10.33748992038028 775.124331029242 1.059644018393828
10.342717475333696 784.482843163494 1.0642890586347158
10.347945030287113 793.601080753066 1.0681066491821491
10.353172585240529 813.9215151770779 1.0815846089198318
10.358400140193945 830.8951724328492 1.0934233961234172
10.363627695147361 844.271832389227 1.1017412834698168
10.368855250100777 855.111432873791 1.1087508636710615
10.374082805054194 855.5812334676705 1.1080716339084113
10.37931036000761 853.8187458798267 1.1066378004081308
10.384537914961026 846.8706928288559 1.1020472890213011
10.389765469914442 837.0933749107703 1.0952383449460144
10.394993024867858 825.5301252591377 1.0880952417773593
10.400220579821275 815.2100866818951 1.081307694213789
10.40544813477469 801.8284305486319 1.0713336932295372
10.410675689728107 794.9349454792765 1.0661722616399876
10.415903244681523 793.8482580629955 1.0650367915562893
10.42113079963494 796.70891838656 1.065870802703939
10.426358354588356 797.2652182643545 1.065977068696742
10.431585909541772 797.3922453629757 1.0661748850826385
10.436813464495188 797.3777522678622 1.0673089270825675
10.442041019448604 787.2594452824167 1.0604033825626809
10.44726857440202 779.518215688562 1.054019109570343
10.452496129355437 768.0132600441749 1.0452193637414955
10.457723684308853 760.421574378191 1.0400684015443336
10.462951239262269 752.9414904758067 1.0338488506157448
10.468178794215685 743.7530695458458 1.0273178220621544
10.473406349169101 735.3124300059354 1.0214804053784385
10.478633904122518 721.0804180517825 1.0107251840135716
10.483861459075934 715.7067718788462 1.0065753834296307
10.48908901402935 708.4961522271243 1.0010980990338414
10.494316568982766 704.6316706422876 0.9990663906306815
10.499544123936182 701.1097866404419 0.9965307235937918
10.504771678889599 693.5632764283605 0.9912380229522029
10.509999233843015 684.0836618149445 0.9846193761588079
10.515226788796431 681.4949089084485 0.9823265368060979
10.520454343749847 673.2642556733766 0.9753998425950859
10.525681898703263 668.9864202085334 0.9708610147592984
10.53090945365668 665.6892854163357 0.9679696850834777
10.536137008610096 664.9738746025292 0.9678621620478166
10.541364563563512 662.698196949775 0.9666458478495206
10.546592118516928 660.7458472686441 0.9650807582639518
10.551819673470344 656.7456980634133 0.9620256427810516
10.55704722842376 653.0511295918659 0.9594545143719566
10.562274783377177 650.7499418384388 0.9575258941501033
10.567502338330593 644.7723377867867 0.9518554658065252
10.57272989328401 644.3538153991277 0.9503078111517838
10.577957448237425 643.0683301885058 0.9491931042956044
10.583185003190842 646.11709767394 0.9513367122124943
10.588412558144258 646.4269433973158 0.9512941092342098
10.593640113097674 643.9937593404193 0.9497191226516716
10.59886766805109 644.4538376270763 0.9493705882488536
10.604095223004506 643.1381050067855 0.9477197134322047
10.609322777957923 641.781491403102 0.9470434312205136
10.614550332911339 644.8812490191973 0.9492554122401679
10.619777887864755 644.9954808306661 0.9490558342238693
10.625005442818171 647.6167132351201 0.9514033035107985
10.630232997771587 649.939406818128 0.951978796965757
10.635460552725004 655.3336269150531 0.9557623717041044
10.64068810767842 659.8270621682772 0.9585278786672319
10.645915662631836 668.8044098383397 0.9653242994018449
10.651143217585252 679.4139462800205 0.9732150598614565
10.656370772538668 685.5609128043428 0.9769580145378842
10.661598327492085 693.7639349412124 0.9821305392400297
10.666825882445501 703.5581526767385 0.9892209885140224
10.672053437398917 707.4506836078307 0.990034236906482
10.677280992352333 713.5438138280765 0.9941630722234642
10.68250854730575 715.0572189526505 0.99531252634732
10.687736102259166 719.430641572421 0.9982837465322975
10.692963657212582 716.861181378512 0.9962549774990892
10.698191212165998 712.649271250952 0.9929748155638946
10.703418767119414 704.3265061912559 0.9862021789067331
10.70864632207283 698.062128801601 0.9813170267501766
10.713873877026247 693.4821858670268 0.9778506482169781
10.719101431979663 689.9222980060424 0.9751368063384753
10.72432898693308 686.6136592743356 0.9725516882122377
10.729556541886495 680.2268616005194 0.9676754734749653
10.734784096839912 680.775469524881 0.9685560721159846
10.740011651793328 673.3060596702705 0.9628623244571275
10.745239206746744 666.3984507816248 0.9574653839468255
10.75046676170016 662.6090512757629 0.9546274299669473
10.755694316653576 657.8318239791822 0.9509005387494884
10.760921871606993 655.3185796661527 0.9482470507507764
10.766149426560409 657.3708281987194 0.9490707161961857
10.771376981513825 657.1241394369849 0.9483892069160752
10.776604536467241 655.4104341276081 0.9467453802380836
10.781832091420657 659.7964184609526 0.9492711028458815
10.787059646374074 663.13833734919 0.9516091532685237
10.79228720132749 669.1420478581206 0.9562274566654305
10.797514756280906 678.2580112458057 0.9622532788056638
10.802742311234322 687.4842489983844 0.9686887589050239
10.807969866187738 703.0661841293936 0.9786076311832396
10.813197421141155 722.4517377658055 0.9915130366160562
10.81842497609457 749.32352476303 1.0097269488555098
10.823652531047987 783.8511825083463 1.0324951259182382
10.828880086001403 834.5017014088495 1.0650135976528985
10.83410764095482 901.958705013643 1.1074527049272032
10.839335195908236 992.7515212912793 1.1616028139674643
10.844562750861652 1094.4129673252455 1.2195715432020902
10.849790305815068 1175.8549242478016 1.2626587670545506
10.855017860768484 1235.1381077601513 1.292664688716465
10.8602454157219 1248.5745438868112 1.2997916974878194
10.865472970675317 1219.8344360387023 1.2839490662550286
10.870700525628733 1158.1929957543834 1.250655493287112
10.875928080582149 1081.352357578261 1.2084988175591482
10.881155635535565 999.1927583115746 1.160352330539028
10.886383190488981 921.046155382975 1.1137828906982359
10.891610745442398 856.6649863288711 1.074233804108131
10.896838300395814 806.5241202270674 1.0420142653121
10.90206585534923 769.7430355648435 1.0179914453782268
10.907293410302646 747.981917744421 1.0036158916035904
10.912520965256062 732.9621352897037 0.9935403611290886
10.917748520209479 724.8942815748977 0.987740348365977
10.922976075162895 713.7832709634811 0.9796349658316945
10.928203630116311 703.7907176959485 0.9730666738177844
10.933431185069727 696.9628818060798 0.9682943717108985
10.938658740023143 691.5475001068999 0.9638246795350607
10.94388629497656 687.1945862671832 0.9605207805048968
10.949113849929976 683.9257805550332 0.958277025117199
10.954341404883392 678.8042194761382 0.953662301531934
10.959568959836808 677.2503138543991 0.9522928521637638
10.964796514790224 679.4945375779062 0.9535440747811509
10.97002406974364 683.330318055072 0.9588286004649952
10.975251624697057 679.8291501927442 0.9588969192547173
10.980479179650473 670.0985253561554 0.9536382015972551
10.98570673460389 663.9796446092023 0.9504178754075733
10.990934289557305 658.9927858745257 0.9477171478048774
10.996161844510722 657.9699649882056 0.948150185984867
11.001389399464138 655.0232331608805 0.9467675438267684
11.006616954417554 650.0306875776974 0.9436548792077205
11.01184450937097 640.8324549164432 0.9375335015917706
11.017072064324386 633.1326186712569 0.9324899060662795
11.022299619277803 629.1493444365266 0.9301610336251807
11.027527174231219 625.1862335721597 0.9277106062152987
11.032754729184635 623.0881346519138 0.9266423074703993
11.037982284138051 618.2361458719922 0.9238230724525821
11.043209839091467 614.4455439748808 0.9215283325172388
11.048437394044884 613.7717533903507 0.9217826187564546
11.0536649489983 609.6101749320926 0.9191331854865151
11.058892503951716 604.2899958643363 0.9147656905339631
11.064120058905132 601.406449017684 0.9127486387211534
11.069347613858548 598.3509542540165 0.9109595042135971
11.074575168811965 597.3753888512105 0.9104428665613647
11.079802723765381 594.3741376035956 0.9084615340760778
11.085030278718797 590.9299636504178 0.9062808745837455
11.090257833672213 589.4799810516985 0.9053564338114911
11.09548538862563 589.4779718691155 0.9056775660073453
11.100712943579046 589.0016197863673 0.905605135510854
11.105940498532462 587.7044413137007 0.9048556575795087
11.111168053485878 581.5701760211454 0.9001665270302518
11.116395608439294 576.5968565803485 0.8965741826913699
11.12162316339271 574.4383583039238 0.8948038470906414
11.126850718346127 571.9046168458863 0.8931930416319358
11.132078273299543 572.6098746340739 0.8938740140969801
11.13730582825296 569.0916254587067 0.8911418235148856
11.142533383206375 565.6234028430265 0.888697129482628
11.147760938159792 564.2041906237743 0.8879119559701667
11.152988493113208 557.690994747567 0.882773282325874
11.158216048066624 552.5719477230465 0.8792269542365705
11.16344360302004 544.2713143035895 0.8726805321928619
11.168671157973456 539.1326901530269 0.868268096876103
11.173898712926873 538.635804739583 0.8683258945636674
11.179126267880289 536.3691850064 0.8665703629886904
11.184353822833705 537.071885515822 0.8671246968955023
11.189581377787121 536.0077516032943 0.8671772204198784
11.194808932740537 533.283401297076 0.8651172517174442
11.200036487693954 529.3498308660202 0.8621480754629288
11.20526404264737 526.619027672292 0.8600328332438225
11.210491597600786 523.6520457163139 0.8576487702483295
11.215719152554202 520.5370932450444 0.8554968954567023
11.220946707507618 524.2631833064744 0.8583790967857791
11.226174262461035 525.4908429937595 0.8593284979187883
11.23140181741445 525.9876950106574 0.8601248446511267
11.236629372367867 523.8392478821343 0.8578985051017376
11.241856927321283 520.1410603885905 0.8548494748684464
11.2470844822747 521.1354570346625 0.855816712518499
11.252312037228116 521.3903150287052 0.8557619748417898
11.257539592181532 520.1169871346685 0.8550588436855149
11.262767147134948 517.6349419888612 0.8533769654130607
11.267994702088364 518.5860732445595 0.8545328236785444
11.27322225704178 522.3861492019986 0.8582942805758449
11.278449811995197 522.7290086376685 0.8586643023525625
11.283677366948613 522.0852915494139 0.8579376685434149
11.288904921902029 522.9631236606034 0.8581359876562192
11.294132476855445 518.6182098043333 0.8536762903581961
11.299360031808861 519.1863037770619 0.854024852987521
11.304587586762278 521.3053266897176 0.8553692597622304
11.309815141715694 521.2985677546765 0.8550067782350727
11.31504269666911 523.6442635762832 0.8570581142636367
11.320270251622526 524.2426728702164 0.8571948543024986
11.325497806575942 522.8634305126317 0.8556690541249306
11.330725361529359 519.6737306638886 0.8527264238673765
11.335952916482775 515.3238167475365 0.8494562312343051
11.341180471436191 510.8494455350949 0.8458279221553714
11.346408026389607 509.8483348943378 0.8448681647213964
11.351635581343023 509.72059609117787 0.8439900862524562
11.35686313629644 515.5998921825103 0.8493837733594551
11.362090691249856 517.3369725697914 0.8509217825237767
11.367318246203272 515.7564099984895 0.8501633097546526
11.372545801156688 514.1730276878052 0.8491121383717638
11.377773356110104 512.7057337497548 0.8471840757548778
11.38300091106352 512.530969815938 0.8470862516434726
11.388228466016937 515.9586260793556 0.8501735782666052
11.393456020970353 513.9597952948287 0.8483144882298843
11.39868357592377 511.3497263575403 0.846271316886695
11.403911130877185 507.2147664931168 0.8425904950556237
11.409138685830602 505.81244120179036 0.8409676195298155
11.414366240784018 511.90698522433007 0.8459660063435109
11.419593795737434 515.5958952649008 0.8494287669640553
11.42482135069085 515.8248140578027 0.8501020607140536
11.430048905644266 514.6114491273715 0.8490827357490652
11.435276460597683 512.3293485346899 0.8465912126046261
11.440504015551099 512.6275604298025 0.8467237948456504
11.445731570504515 514.8973426990561 0.848254674609826
11.450959125457931 520.965128674926 0.8532005135915621
11.456186680411347 526.5639643118877 0.8584923182603779
11.461414235364764 529.1432690629543 0.860615027722503
11.46664179031818 528.5762930465486 0.8600854380064077
11.471869345271596 530.8509364617215 0.8619259410361243
11.477096900225012 532.666186991594 0.8638878005806367
11.482324455178428 535.5949004790051 0.8736593157200598
11.487552010131845 537.8026129254272 0.8778336733707881
11.49277956508526 539.2918914368013 0.880691614622602
11.498007120038677 541.3131413573864 0.8837996849451258
11.503234674992093 542.094769452809 0.8854364106327096
11.50846222994551 542.4148455504226 0.8869111373826589
11.513689784898926 541.5859416121763 0.8876293856578976
11.518917339852342 541.173763367369 0.888191853545001
11.524144894805758 538.937644486181 0.8872623729896113
11.529372449759174 536.0946916087224 0.8855466503952942
11.53460000471259 532.5216401956942 0.883072920356097
11.539827559666007 529.718997329993 0.881771750270285
11.545055114619423 526.6631819707276 0.8800541532681206
11.550282669572839 524.6401355669893 0.8791655151954675
11.555510224526255 522.3610062702737 0.8783699021298755
11.560737779479672 518.7928310879031 0.8757425580432466
11.565965334433088 518.870319281402 0.8765782356073951
11.571192889386504 517.0237553939188 0.8758940963393291
11.57642044433992 515.1184131379292 0.8747995596054944
11.581647999293336 514.8045791284308 0.8757678279939114
11.586875554246753 513.5272862384834 0.874967884209795
11.592103109200169 508.52401103916395 0.8712800225622288
11.597330664153585 504.57048174278424 0.8687853081795053
11.602558219107001 503.79998902525114 0.8687107714570561
11.607785774060417 499.81648796169804 0.866096996219783
11.613013329013834 496.9612144275158 0.863996995418153
11.61824088396725 490.8523873845534 0.8592278080200536
11.623468438920666 484.15670344446534 0.8535866331219784
11.628695993874082 477.5478977821943 0.8480509000076738
11.633923548827498 475.3845609526969 0.8471127296897024
11.639151103780915 474.24334993340665 0.8466513476639205
11.64437865873433 471.83269526571894 0.8449631358284853
11.649606213687747 468.9267240400862 0.8425207981027103
11.654833768641163 460.7010487966306 0.8351030077759833
11.66006132359458 453.0356797972312 0.8292195293468014
11.665288878547996 448.1063611231626 0.8250221147406429
11.670516433501412 447.23430699411637 0.8250318260911466
11.675743988454828 446.46255956294954 0.8256701051593359
11.680971543408244 447.9724103514039 0.8268327868336103
11.68619909836166 449.9096142652374 0.8291884571433192
11.691426653315077 450.1081412837806 0.8294627418742229
11.696654208268493 450.50541365281344 0.8299256485731533
11.701881763221909 443.72376228212573 0.8238160633368955
11.707109318175325 440.85578762759013 0.8216903851900926
11.712336873128741 439.6919427367053 0.8207907315743028
11.717564428082158 441.3722862485403 0.8233574008429181
11.722791983035574 444.5480915204728 0.8264328479690889
11.72801953798899 442.55763221253443 0.8245492519719366
11.733247092942406 438.1723950409812 0.8203226012151907
11.738474647895822 436.0281313115375 0.8185001052551609
11.743702202849239 433.6920475284238 0.8176273912591557
11.748929757802655 437.0045610782402 0.8223548506185984
11.754157312756071 439.75682886670666 0.8249989971292988
11.759384867709487 440.7155539365099 0.8260820073427233
11.764612422662903 440.212822374142 0.825161287069756
11.76983997761632 440.4262379227773 0.8250198276634928
11.775067532569736 440.53670314815514 0.8254039831860844
11.780295087523152 443.0861692894182 0.8276298201781227
11.785522642476568 444.5373744944482 0.8288464183964046
11.790750197429984 445.1055657774669 0.8292405924275197
11.7959777523834 449.7275124973622 0.8341006122659324
11.801205307336817 451.6005595250364 0.8363232516609348
11.806432862290233 455.73252961384867 0.8397562931550536
11.81166041724365 462.74563271907437 0.845770454281257
11.816887972197065 466.54772048425724 0.8486527768547115
11.822115527150482 474.5515506088424 0.8552807745025449
11.827343082103898 475.96182565225064 0.8568948057046775
11.832570637057314 478.8688894754108 0.8593966446677654
11.83779819201073 478.3152697491124 0.8591116729104136
11.843025746964146 470.25380136612125 0.8521691736462252
11.848253301917563 466.82445154978575 0.8500126316992553
11.853480856870979 464.46114540412003 0.8486516059536989
11.858708411824395 463.5527706597967 0.8477119041538
11.863935966777811 461.11318172521567 0.8455504784465773
11.869163521731227 458.25612173114297 0.8431977413542812
11.874391076684644 456.5903206413459 0.8417038944035401
11.87961863163806 456.0247884042617 0.8414641424157647
11.884846186591476 455.4921591279384 0.8409877981411502
11.890073741544892 455.0720822355895 0.8410640413112931
11.895301296498308 458.8121160742809 0.8452211718802828
11.900528851451725 460.15724000266243 0.8468500218370968
11.90575640640514 461.36960273162083 0.8478819677576594
11.910983961358557 462.3094458119207 0.8487545543368369
11.916211516311973 464.3107592850348 0.850690041842339
11.92143907126539 466.3915101803212 0.8531661858635142
11.926666626218806 467.7211817524952 0.8545277973121266
11.931894181172222 470.4592706504827 0.8565970132153832
11.937121736125638 471.22007018372585 0.8568409905257016
11.942349291079054 473.5973163674215 0.8596949667852353
11.94757684603247 474.317791871767 0.8601135555459144
11.952804400985887 475.0412209349707 0.8611426405278162
11.958031955939303 474.2444495234303 0.8608178213759373
11.963259510892719 472.2286692836899 0.8596851051164589
11.968487065846135 469.466583929981 0.8586026746066895
11.973714620799552 465.25021207682755 0.8547033594376033
11.978942175752968 464.00793766792 0.8533154414678873
11.984169730706384 464.07464281620315 0.8531679340709991
11.9893972856598 460.1882043033798 0.8489207341262288
11.994624840613216 460.32203555251954 0.8495450135040794
11.999852395566633 459.18824562862414 0.8492829871660037
12.005079950520049 464.34755294418073 0.8539621070099349
12.010307505473465 470.6361002987219 0.8609914098820669
12.015535060426881 473.3222628632788 0.8633614369764547
12.020762615380297 478.17778516463414 0.8673563628133426
12.025990170333714 482.8070653193186 0.8714488335789202
12.03121772528713 489.80062176321877 0.8773070089712625
12.036445280240546 501.27538849577695 0.8876655533597809
12.041672835193962 515.3339641651016 0.9006847042306882
12.046900390147378 531.9894339816728 0.9154697444247346
12.052127945100795 554.07902373103 0.934274558038498
12.05735550005421 587.8562526621245 0.9624693874175568
12.062583055007627 629.7297658044928 0.9961161557038204
12.067810609961043 683.1930702653556 1.0376027054665278
12.07303816491446 743.6957018888675 1.0828635535602444
12.078265719867876 819.8446247640849 1.137244015525008
12.083493274821292 906.4621163025662 1.195963169467047
12.088720829774708 990.5089822002366 1.250730941737574
12.093948384728124 1066.1706538566982 1.2977661126656546
12.09917593968154 1121.9878062699343 1.3315591699602867
12.104403494634957 1148.186230613548 1.3477019458458879
12.109631049588373 1147.2403030254918 1.3469695312232355
12.114858604541789 1116.8196271864308 1.3293439162014438
12.120086159495205 1069.6322936989513 1.3017032895154097
12.125313714448621 1002.3150565566261 1.2599129593874794
12.130541269402038 931.219496194384 1.2149305450242707
12.135768824355454 865.8199636415366 1.1718721977122897
12.14099637930887 800.4597764561493 1.1266128292830526
12.146223934262286 747.518790778136 1.089341115242068
12.151451489215702 698.4693656496839 1.053124810459261
12.156679044169119 653.9073265374811 1.019252225572022
12.161906599122535 617.7988306828047 0.9915555587739414
12.167134154075951 581.1260847319184 0.9617516576483698
12.172361709029367 553.0068059354394 0.9384523783465529
12.177589263982783 531.1960968353595 0.9206250072232094
12.1828168189362 512.5380881737055 0.9044565043863728
12.188044373889616 498.1991509724363 0.8923078493117044
12.193271928843032 483.76203489008714 0.8796531140470665
12.198499483796448 471.63762186276057 0.8679400812596574
12.203727038749864 463.6931140500713 0.8613027346926992
12.20895459370328 457.8899961631771 0.8560857468343337
12.214182148656697 449.41414221153224 0.8481303728635872
12.219409703610113 443.91766015151035 0.84395475948764
12.22463725856353 438.791000854362 0.8391412954425546
12.229864813516945 433.2737463244614 0.8350693910735065
12.235092368470362 430.6408395779471 0.8327924429585392
12.240319923423778 429.59139690915885 0.832247332177545
12.245547478377194 428.16884048588315 0.8311740963254594
12.25077503333061 430.6959450876181 0.8339347992503185
12.256002588284026 429.4423769843522 0.8331078838411066
12.261230143237443 431.0105956431479 0.835074177252863
12.266457698190859 430.7602791761897 0.8347672335374084
12.271685253144275 430.70833519083465 0.8339382554667563
12.276912808097691 427.93464142744 0.8315444226619456
12.282140363051107 422.3260507457972 0.826565577400659
12.287367918004524 418.9219919230763 0.8241209896424943
12.29259547295794 413.1053280157633 0.8189017816851035
12.297823027911356 411.40440308426963 0.8165768405067871
12.303050582864772 408.5263561687988 0.8136807097871052
12.308278137818188 408.6624920586495 0.8134686974842444
12.313505692771605 413.09947438415475 0.8205073781004457
12.31873324772502 413.9648836234865 0.8298176646367768
12.323960802678437 413.2031016718989 0.8335432602475384
12.329188357631853 413.92669111021763 0.8385052977682579
12.33441591258527 411.8086953264035 0.8405079381529531
12.339643467538686 409.6809783573124 0.841855054659072
12.344871022492102 404.0013312680923 0.8400683983352237
12.350098577445518 399.63676891673464 0.8382636663703449
12.355326132398934 397.9078661561601 0.8392312863759362
12.36055368735235 400.70884163227055 0.8446281410000378
12.365781242305767 399.0157954977076 0.8445219059988063
12.371008797259183 396.2593276834245 0.8435245885436856
12.376236352212599 391.0753227165488 0.8395967134671829
12.381463907166015 389.2601848358129 0.8395933673294043
12.386691462119432 393.1264862873568 0.8465258695560272
12.391919017072848 389.72695165933396 0.8448172002802389
12.397146572026264 386.25881489076625 0.843844662611633
12.40237412697968 383.76273035562286 0.8439935887704607
12.407601681933096 378.74957478703476 0.8399869378203753
12.412829236886513 378.9631814548412 0.8418456128710429
12.418056791839929 377.47118247057944 0.840716815680898
12.423284346793345 375.4307826348073 0.8399857039318603
12.428511901746761 371.69467813461955 0.8371820552152336
12.433739456700177 372.3117032283408 0.840340903628725
12.438967011653594 370.05919897255006 0.8393199038264371
12.44419456660701 367.9191865923237 0.8375593556102936
12.449422121560426 368.5810654928724 0.8391630870734381
12.454649676513842 365.71556907821423 0.8364345163584197
12.459877231467258 367.285439097001 0.8388197168972386
12.465104786420675 366.0255911449521 0.8387596281755616
12.47033234137409 365.1257192796743 0.8398007218949053
12.475559896327507 363.87544655528495 0.8398377365206781
12.480787451280923 361.3642658184878 0.8382992010661735
12.48601500623434 358.3918935782419 0.8359152784356261
12.491242561187756 358.24916706727157 0.8364461925832819
12.496470116141172 359.0161583391556 0.8393532283134786
12.501697671094588 361.2866564449164 0.8429651646116678
12.506925226048004 361.68068649888903 0.8439939244276622
12.51215278100142 359.789129911547 0.8439117323435821
12.517380335954837 356.6369921253015 0.8409587402763277
12.522607890908253 354.3417572291249 0.8413725765577764
12.527835445861669 350.7253579139495 0.8386301887986174
12.533063000815085 354.79434464649137 0.8429802473757079
12.538290555768501 357.26084509071944 0.8467980422775154
12.543518110721918 359.75046046202374 0.8497720721679415
12.548745665675334 361.80129438528337 0.85407713721853
12.55397322062875 359.3758861895555 0.8524010901111575
12.559200775582166 357.7922120643089 0.8515505162346346
12.564428330535582 353.31019634942487 0.8416003832678809
12.569655885488999 350.096098816532 0.8297753115682697
12.574883440442415 349.1742339861944 0.8247473777470999
12.580110995395831 348.44184424415243 0.820867352695993
12.585338550349247 350.2851168622671 0.8214477818665158
12.590566105302663 346.6561059902378 0.8150134570692211
12.59579366025608 345.87507889088903 0.8129864877036241
12.601021215209496 349.99718088361755 0.8167891008972297
12.606248770162912 353.8813999179561 0.818393770301703
12.611476325116328 356.1487779172297 0.8191814015236272
12.616703880069744 357.7399748867481 0.8194695880377387
12.62193143502316 355.60936618772854 0.8157800410195188
12.627158989976577 361.235246587237 0.8214074305903339
12.632386544929993 362.82218638258576 0.8227335960478968
12.63761409988341 365.07070717850917 0.8243920588388911
12.642841654836825 367.64053614875 0.8263021034906749
12.648069209790242 372.2797646606719 0.8310874942859485
12.653296764743658 380.7037926847816 0.8392065021050918
12.658524319697074 385.7291724061171 0.8434126467475166
12.66375187465049 393.3258702005191 0.8513913870853345
12.668979429603906 395.68196388451247 0.8522289784050159
12.674206984557323 404.94016005932167 0.861056168929007
12.679434539510739 415.68151840112506 0.8710991819548306
12.684662094464155 420.9076483721078 0.8751058590533953
12.689889649417571 425.32885957042487 0.8793238346525255
12.695117204370987 427.40780626077714 0.8809869719714983
12.700344759324404 432.19547729827036 0.885450235030488
12.70557231427782 433.6909739770299 0.8876253572652816
12.710799869231236 431.0396481228475 0.8840897204056444
12.716027424184652 427.83745247064616 0.8809501219949688
12.721254979138068 425.4358152312924 0.8781184096193796
12.726482534091485 426.707076557635 0.8788861690308998
12.7317100890449 433.1932735057731 0.8857373891597718
12.736937643998317 438.9482538337238 0.8915975179305209
12.742165198951733 446.4490935875592 0.8982007247478427
12.74739275390515 463.760599762495 0.9146197453466326
12.752620308858566 486.30362924901647 0.935728601038586
12.757847863811982 511.5124612318954 0.9587503294713402
12.763075418765398 529.2175940413315 0.9752707818402716
12.768302973718814 533.3499794923508 0.9782992721222044
12.77353052867223 532.6779686233551 0.9767396886500166
12.778758083625647 527.4500633775583 0.9716400805848714
12.783985638579063 521.6881958454007 0.9653224283266278
12.789213193532479 519.6321760709442 0.9630080403074766
12.794440748485895 517.5990379300208 0.9605580029451029
12.799668303439312 518.2266317463143 0.9605675477453886
12.804895858392728 525.9770366209714 0.9680988232848711
12.810123413346144 537.112947747391 0.9779917953536021
12.81535096829956 556.3218788553411 0.9946510527697753
12.820578523252976 577.0284091050594 1.0126082477172735
12.825806078206393 604.8999528447782 1.036616911327028
12.831033633159809 636.8428374046639 1.0633040638201265
12.836261188113225 669.9071532737338 1.0905337310797711
12.841488743066641 698.4668923201333 1.1132424019654288
12.846716298020057 713.7793199404725 1.1253033248674376
12.851943852973474 716.294348130222 1.1271971112990582
12.85717140792689 696.676778167453 1.1112951096166714
12.862398962880306 663.8698939253192 1.0845099481494813
12.867626517833722 619.6434453574567 1.0480643661625464
12.872854072787138 573.4612380709611 1.0076075406756666
12.878081627740555 533.5854965054732 0.9715098415584836
12.88330918269397 500.45203580788944 0.9404467604677595
12.888536737647387 473.30038683867434 0.9143897645025246
12.893764292600803 450.5244608047476 0.8923283300132226
12.89899184755422 438.4726295802982 0.8802966291869471
12.904219402507636 432.8920801681338 0.8741378805794346
12.909446957461052 429.1137875551824 0.8700042989322524
12.914674512414468 424.59797559252814 0.8652245212887175
12.919902067367884 418.5150479732387 0.8582298426342545
12.9251296223213 412.0734306819782 0.851015236247639
12.930357177274717 406.7210727607763 0.8447057118961898
12.935584732228133 402.80637560639565 0.8404450712030097
12.940812287181549 402.74514909355787 0.8407505146216315
12.946039842134965 400.2631926098812 0.83743497484908
12.951267397088381 395.55975591726906 0.8321882507392523
12.956494952041798 388.9565337249397 0.8250286370004669
12.961722506995214 385.58477106513755 0.8214300314379012
12.96695006194863 382.33617551575725 0.8186192237950859
12.972177616902046 381.20058304429045 0.8170814210642114
12.977405171855462 381.90654667854164 0.8177744141574692
12.982632726808879 381.1636063259413 0.8170132076071688
12.987860281762295 381.2019399520766 0.8174183256540649
12.993087836715711 379.7379267726848 0.8163621812647509
12.998315391669127 374.6138799737619 0.811222796434142
13.003542946622543 371.28168701216146 0.8075305802102098
13.00877050157596 370.3548943282415 0.8072311466566547
13.013998056529376 369.77689313645476 0.8067216664016545
13.019225611482792 374.4916726802779 0.8114915898760611
13.024453166436208 375.1063651946658 0.8126556458497608
13.029680721389624 375.5920308021244 0.8129893168209488
13.03490827634304 377.0447595337608 0.8144746739621794
13.040135831296457 377.20094412002425 0.8144424701877525
13.045363386249873 381.3619860483279 0.818684238865988
13.05059094120329 386.003598206899 0.8227936547615953
13.055818496156705 389.63977251917146 0.826704122672565
13.061046051110122 395.6895582776334 0.83255891895084
13.066273606063538 406.4370792690356 0.843297959816809
13.071501161016954 418.2056281003678 0.855228589382214
13.07672871597037 429.6456256538125 0.8664740552673117
13.081956270923786 441.8512631233269 0.8781133939175847
13.087183825877203 454.0685211107725 0.8903325545810784
13.092411380830619 473.24259327197524 0.9084829962924517
13.097638935784035 497.83923974538675 0.9314649795863555
13.102866490737451 518.0885258168813 0.9503729263219055
13.108094045690867 535.4916044333761 0.9659748632885297
13.113321600644284 548.4129369225562 0.9778146000420196
13.1185491555977 562.9698803523406 0.9907237405624404
13.123776710551116 582.6933179047705 1.00763104837866
13.129004265504532 596.0476564993427 1.019370880277007
13.134231820457948 608.2061026819297 1.0297159741049573
13.139459375411365 615.4799164397219 1.0359872913910932
13.14468693036478 615.3546158400494 1.0359693268082004
13.149914485318197 614.5271015707883 1.0352210941816025
13.155142040271613 611.5946857514315 1.033006597568423
13.16036959522503 609.0413491782317 1.0311781075739184
13.165597150178446 605.0855005938702 1.0279637006446627
13.170824705131862 593.0568787398062 1.01815478225596
13.176052260085278 577.2327051640971 1.0050495652175044
13.181279815038694 560.16019710577 0.990437722308924
13.18650736999211 543.4400824313966 0.975769968339966
13.191734924945527 524.9241830632009 0.9596189697241675
13.196962479898943 507.1265051009732 0.9430472468417745
13.202190034852359 491.07963047912716 0.9280991523742184
13.207417589805775 477.8300046752517 0.9154284457639703
13.212645144759191 466.93430207598215 0.904324423948395
13.217872699712608 453.4627741763477 0.8915827939324362
13.223100254666024 442.4190231100123 0.8814768517442257
13.22832780961944 429.0509174511644 0.868258732205908
13.233555364572856 415.38142541939504 0.8549869821897889
13.238782919526273 406.3859309642706 0.8457775763096995
13.244010474479689 394.91923547735314 0.8334272422560017
13.249238029433105 384.35294057175497 0.8227291216323006
13.254465584386521 379.56831100446396 0.8180594021550148
13.259693139339937 375.6277381347232 0.8152414145848281
13.264920694293354 371.9904481804596 0.8125719540683327
13.27014824924677 368.30495527576903 0.8085342419804159
13.275375804200186 361.82492771936796 0.8012068553951193
13.280603359153602 358.68153071965645 0.796668975765362
13.285830914107018 357.06288206730727 0.7962393004323739
13.291058469060435 351.1262709851382 0.7900943784949237
13.29628602401385 346.945676228998 0.7857046549814813
13.301513578967267 344.7013078378229 0.7834148132617925
13.306741133920683 341.2094226294339 0.7798194065551454
13.3119686888741 338.1831718779156 0.7764307711442577
13.317196243827516 336.1782736752516 0.7736936956574973
13.322423798780932 336.13735091797065 0.7726365695289203
13.327651353734348 337.1043490391644 0.773017089696229
13.332878908687764 338.03358391007595 0.7742116915882361
13.33810646364118 337.1692859181079 0.7733778570813875
13.343334018594597 335.6254678013716 0.7723287220533577
13.348561573548013 335.3794268219173 0.7731640084437441
13.353789128501429 336.97822955154476 0.7757419976179212
13.359016683454845 337.18743369845333 0.775471008273427
13.364244238408261 337.1630245832322 0.7743272581482804
13.369471793361678 338.47067184627815 0.7740702851224271
13.374699348315094 340.8425018620556 0.7764544595394607
13.37992690326851 347.70090027910425 0.7839612308762584
13.385154458221926 356.6625567514969 0.7942009199942432
13.390382013175342 364.6306837244803 0.8028123702225046
13.395609568128759 366.8788267298871 0.805401251348114
13.400837123082175 365.9039730902305 0.8036617581294114
13.406064678035591 363.1197085395312 0.800697697999188
13.411292232989007 360.5394011806179 0.7975334867249376
13.416519787942423 357.3833947946977 0.793461926655875
13.42174734289584 354.6759608200781 0.7909701653413787
13.426974897849256 352.26625232254315 0.7889774750995506
13.432202452802672 350.5461381612605 0.7882879248779706
13.437430007756088 347.585387110315 0.7868206684562499
13.442657562709504 344.62943131535195 0.7840370684532285
13.44788511766292 339.2517985311161 0.7784648771521311
13.453112672616337 332.1783486425864 0.7700948530033991
13.458340227569753 332.0656455811796 0.7696184157566642
13.46356778252317 328.53441397554093 0.7663219128847172
13.468795337476585 327.602822283599 0.7646378789207883
13.474022892430002 325.0448501329818 0.7617476130270039
13.479250447383418 325.6639077512401 0.7627779509767298
13.484478002336834 327.6911846230521 0.7651777861714755
13.48970555729025 328.99518535085093 0.7672177823602988
13.494933112243666 323.70897021944484 0.7614684555606664
13.500160667197083 319.74733863121946 0.7572016245847146
13.505388222150499 316.7689692986958 0.7545438416134641
13.510615777103915 315.69298666524185 0.7528685261860888
13.515843332057331 316.94153933975406 0.7531998349784386
13.521070887010747 318.0628835315502 0.7536726910189404
13.526298441964164 321.3202915252884 0.757460267791025
13.53152599691758 324.4206001636943 0.7600515604206665
13.536753551870996 324.9593719929081 0.7602167464572983
13.541981106824412 323.42832153489616 0.7582258733510661
13.547208661777828 324.45248504590006 0.759844648573234
13.552436216731245 326.5129687222837 0.7623951979469595
13.55766377168466 330.1063771788154 0.7662513825861155
13.562891326638077 329.7329432824657 0.7652001245969923
13.568118881591493 327.74184994500814 0.7634814468110092
13.57334643654491 324.46764864202896 0.7604023608727197
13.578573991498326 323.7298053546441 0.7609307521359356
13.583801546451742 321.64272703312736 0.7592393027357119
13.589029101405158 319.4603011420723 0.7572580779556836
13.594256656358574 316.0769703260213 0.7534407145147946
13.59948421131199 312.34580985821515 0.7499256973844238
13.604711766265407 310.1239101586872 0.7473241765140742
13.609939321218823 308.21845473080975 0.7444794787808968
13.615166876172239 305.98812058776315 0.7413844411410301
13.620394431125655 307.4344660652951 0.7426074784071683
13.625621986079071 309.3103763268205 0.7457797193927939
13.630849541032488 309.6714984847231 0.7465422679784312
13.636077095985904 310.4140196017361 0.7474043540904235
13.64130465093932 311.7032976329236 0.7486147827148363
13.646532205892736 311.7061375439283 0.7475910769977191
13.651759760846153 314.9769937958524 0.7508331094747984
13.656987315799569 315.2472946915403 0.7509898455631521
13.662214870752985 320.19708969607706 0.75725778377752
13.667442425706401 322.3300279048028 0.7598382342608083
13.672669980659817 324.7094467956039 0.7625136866688212
13.677897535613234 323.5131840501733 0.7595086938758489
13.68312509056665 323.3485027839028 0.7591088752416728
13.688352645520066 323.7082997677871 0.7605530830463577
13.693580200473482 326.3435900186887 0.7638395094884498
13.698807755426898 325.687633279077 0.7632036685734086
13.704035310380315 326.72821968134986 0.764099786980526
13.70926286533373 323.4406021061289 0.760464785788858
13.714490420287147 321.0855907869494 0.7590034928971701
13.719717975240563 319.6566218545368 0.7583938682427094
13.72494553019398 316.97422169828553 0.7545774710554053
13.730173085147396 317.14950619715813 0.7547911747192126
13.735400640100812 318.11944277943917 0.7547949505512842
13.740628195054228 316.8454817297559 0.7527608727938356
13.745855750007644 319.0366711912183 0.7552327078909971
13.75108330496106 319.56351257383085 0.755573803826931
13.756310859914477 317.82893693588943 0.7543398007763632
13.761538414867893 317.5257831806591 0.7547321919708155
13.766765969821309 319.5439675510332 0.7577774512054118
13.771993524774725 323.1444227912404 0.7615878679748413
13.777221079728141 323.5260698254592 0.7611740992395066
13.782448634681558 321.8156193429289 0.7589980408607923
13.787676189634974 320.8368793745175 0.7573363468302121
13.79290374458839 323.0536512180005 0.7592361403970631
13.798131299541806 330.7304987567487 0.7679110464250123
13.803358854495222 333.5144454412827 0.7709273218393246
13.808586409448639 337.9604763415243 0.7759020162901803
13.813813964402055 339.01236354502896 0.7768495296591953
13.819041519355471 344.33197385946943 0.7826580135367889
13.824269074308887 351.2657658042794 0.7903019096086024
13.829496629262303 359.0529665377841 0.8000228868469506
13.83472418421572 368.3928999179011 0.8107363080703677
13.839951739169136 379.56527074016697 0.8223106958422647
13.845179294122552 386.7062827337967 0.8293808940860695
13.850406849075968 397.77857422416946 0.8403805253207421
13.855634404029384 410.19445010454723 0.8525946346608357
13.8608619589828 419.78809588279057 0.862295398997291
13.866089513936217 432.9221811097645 0.874580720098533
13.871317068889633 441.9051817943407 0.8830842165381665
13.87654462384305 449.62066621763756 0.8907247893740893
13.881772178796465 452.9872942012 0.8936181289160356
13.886999733749882 455.74064412527076 0.8967750515389111
13.892227288703298 450.1998518259983 0.8916424673984982
13.897454843656714 438.72538990657193 0.8797350941907157
13.90268239861013 430.63444111921046 0.872003490289766
13.907909953563546 418.66902736818633 0.8599274352172047
13.913137508516963 407.98579953668326 0.8491020964575422
13.918365063470379 397.041510733184 0.8385349195588264
13.923592618423795 387.01032696124906 0.8278467610777549
13.928820173377211 379.38475079225816 0.8208201058017633
13.934047728330627 369.40144134393944 0.8104729082891706
13.939275283284044 361.8171045709995 0.8016589606482695
13.94450283823746 356.73680166958695 0.7966841621867663
13.949730393190876 352.02806894626286 0.791833581011681
13.954957948144292 348.1474281368488 0.7879597436474733
13.960185503097708 343.78914998814383 0.7836185273346696
13.965413058051125 340.3964232578537 0.7798949328310578
13.97064061300454 339.0710699756578 0.7792896721950326
13.975868167957957 335.9025084898765 0.7764827986692513
13.981095722911373 331.7791195079847 0.7710556491864092
13.98632327786479 329.0039781872467 0.7675005581535007
13.991550832818206 323.7790664848239 0.7605887053065599
13.996778387771622 322.9716427972508 0.7601944477215096
14.002005942725038 321.3200214244721 0.7591147616733365
14.007233497678454 323.8657503028354 0.7616330681914875
14.01246105263187 324.43652036024844 0.7621708601772081
14.017688607585287 328.3460875946121 0.7671461240915884
14.022916162538703 332.0659549660476 0.7712954479706937
14.028143717492119 333.58270769319375 0.7732522155363711
14.033371272445535 335.14798942439876 0.7749803273450739
14.038598827398951 336.287072217797 0.7759015539603531
14.043826382352368 340.24741432789483 0.7801835910456448
14.049053937305784 345.42311597323254 0.7854239119780042
14.0542814922592 348.00534873176946 0.7874460592370666
14.059509047212616 353.46213603833706 0.7929570375151416
14.064736602166032 356.05975012757756 0.7956203652604132
14.069964157119449 359.2576484153708 0.7989205984929185
14.075191712072865 360.46339862174875 0.8009023745799745
14.080419267026281 361.5465866795517 0.8030410397156553
14.085646821979697 363.15597078133703 0.8055287430144951
14.090874376933114 362.82740982105287 0.8050998455001089
14.09610193188653 364.0202346934662 0.8059454791157031
14.101329486839946 364.80025697476844 0.8062753364754733
14.106557041793362 363.7933612522254 0.8045071687033963
14.111784596746778 363.1173701883711 0.8035684999028316
14.117012151700195 362.24885858814145 0.8023067847572601
14.12223970665361 360.8892271245884 0.802257339572407
14.127467261607027 358.25908100757266 0.8008056332884469
14.132694816560443 356.1329558079831 0.7984943533890663
14.13792237151386 354.9865564462209 0.7972561357619901
14.143149926467276 352.414365867882 0.7931231505515509
14.148377481420692 352.7247071155212 0.7933705007744526
14.153605036374108 349.195163744816 0.7898601651090563
14.158832591327524 346.9358389375699 0.7867709389057649
14.16406014628094 348.58282691080456 0.7888953971259949
14.169287701234357 350.8178845768939 0.7912890355310175
14.174515256187773 353.3151980170217 0.7940457074279146
14.179742811141189 352.06954259135154 0.7933305558836172
14.184970366094605 345.9943470122782 0.7863821369136542
14.190197921048021 342.0221356192014 0.7819585055109329
14.195425476001438 338.5278257922132 0.77840713897114
14.200653030954854 336.6880301140897 0.7750374816760887
14.20588058590827 335.44337812530654 0.7731805257517027
14.211108140861686 335.42739811240233 0.7724435397410262
14.216335695815102 336.22923994473734 0.7727923955965462
14.221563250768519 337.81953009127324 0.7747941099016834
14.226790805721935 336.6479184609061 0.7736719578010339
14.232018360675351 336.76731044763653 0.7740986015404063
14.237245915628767 337.0757845449341 0.7742018953331504
14.242473470582183 338.46754463125535 0.7751408311241751
14.2477010255356 339.8447506430415 0.7765884374524772
14.252928580489016 340.6967361307387 0.7769662571503377
14.258156135442432 344.2789755589928 0.7802352252597645
14.263383690395848 352.7876898795534 0.7895290886716848
14.268611245349264 358.30487809225536 0.7949118033484531
14.27383880030268 363.7549881728434 0.8002476845518116
14.279066355256097 366.17173654683916 0.8027613084243178
14.284293910209513 372.01375834810216 0.8086199768359636
14.28952146516293 382.0567624202514 0.8193589482058311
14.294749020116345 391.9947394588789 0.8297612671100295
14.299976575069762 398.2453609117525 0.8363321256153062
14.305204130023178 402.2644666307397 0.8396120821966687
14.310431684976594 403.4655191879607 0.8409146732711443
14.31565923993001 409.7613868416306 0.8467045842680581
14.320886794883426 416.6408774869323 0.8539639734660088
14.326114349836843 419.49844978341304 0.8572535551886967
14.331341904790259 417.79893089632344 0.8557834272684587
14.336569459743675 413.1645670343292 0.851475688828237
14.341797014697091 408.06090641348345 0.8460727048221345
14.347024569650507 407.2835859746758 0.844507860510798
14.352252124603924 405.91214052562253 0.8432537339726479
14.35747967955734 405.52072016687805 0.8429785792960534
14.362707234510756 402.56980959705595 0.840427746589017
14.367934789464172 402.1452090719521 0.8405151939777101
14.373162344417588 403.96555891478636 0.8415866879415388
14.378389899371005 404.18828347762593 0.8420000154060748
14.38361745432442 402.1783813198438 0.8395914708867552
14.388845009277837 399.15485631581527 0.8358055250347209
14.394072564231253 393.45988799178156 0.8304346249563764
14.39930011918467 392.75299352753547 0.8297140896128932
14.404527674138086 390.6401932745935 0.8274263420291207
14.409755229091502 387.35382555651154 0.8238864951653488
14.414982784044918 387.3571228902822 0.8238518458879324
14.420210338998334 384.90804163989907 0.8216127657138745
14.42543789395175 383.37006166084734 0.8208945341225652
14.430665448905167 380.52197472836366 0.8177746094440099
14.435893003858583 379.6087124897143 0.8169088189957409
14.441120558811999 377.98498845373314 0.8151739972348225
14.446348113765415 379.2965845149833 0.8168619200851562
14.451575668718831 382.10700271216984 0.8202598562653866
14.456803223672248 387.06310146000584 0.8258839103375948
14.462030778625664 395.1179334345625 0.8338401937639462
14.46725833357908 405.86263479610693 0.8446532891082881
14.472485888532496 427.313410805124 0.8658368799114774
14.477713443485912 455.0969162115379 0.8933530423247253
14.482940998439329 490.48215113155527 0.927072962511998
14.488168553392745 523.9662306882024 0.9578985624209089
14.493396108346161 551.921231226395 0.9829544228668022
14.498623663299577 561.9822221543824 0.9921217431661854
14.503851218252994 549.4424961742446 0.9808246060812764
14.50907877320641 523.2660329278884 0.9576363183190186
14.514306328159826 483.93276017874894 0.9207663327872779
14.519533883113242 445.4870339159883 0.8835518922721749
14.524761438066658 412.7387933283498 0.8506836261893359
14.529988993020075 387.41287636626214 0.8246265754169845
14.53521654797349 370.58070485983467 0.8075830251268915
14.540444102926907 361.5700152868376 0.7987367777619895
14.545671657880323 354.0194307212988 0.7906537650166349
14.55089921283374 344.9103675651341 0.7799914490819086
14.556126767787156 337.39977727514747 0.7715313882584364
14.561354322740572 333.3365918137055 0.7670298040569377
14.566581877693988 331.9789616320788 0.765866377022829
14.571809432647404 334.36137259931877 0.7683426695169214
14.57703698760082 337.74243353694374 0.7719139754191964
14.582264542554237 336.74388910392435 0.7695537225757507
14.587492097507653 335.5341312866384 0.7685966502384408
14.592719652461069 334.400079548394 0.7669275051423825
14.597947207414485 332.8036280428998 0.7653283013042173
14.603174762367901 336.0112479797334 0.7689429482651884
14.608402317321318 337.2376189016058 0.7701761912717938
14.613629872274734 337.8283134609228 0.7713107144992971
14.61885742722815 338.89848840512366 0.772057539870411
14.624084982181566 336.6830265894109 0.7690606720555122
14.629312537134982 338.55103259945764 0.770531324511068
14.634540092088399 337.7127645962254 0.7687170416978356
14.639767647041815 337.2872375985221 0.7686068777938433
14.644995201995231 335.6509145302393 0.7675665969998527
14.650222756948647 336.47245637972856 0.767710092291261
14.655450311902063 339.04715393485077 0.7696865311163211
14.66067786685548 338.8364819269175 0.7687928518041552
14.665905421808896 339.11520357749373 0.7697185645412635
14.671132976762312 337.7265454684164 0.7685507580476423
14.676360531715728 335.5257817111542 0.7667928506466194
14.681588086669144 332.1437502088218 0.76311028872282
14.68681564162256 327.5243793103619 0.757504506846588
14.692043196575977 325.1380008628263 0.7541799892915857
14.697270751529393 319.70157938300866 0.7473242807852637
14.70249830648281 319.6900912368033 0.7476689714585055
14.707725861436225 318.86637437252847 0.7464795280306358
14.712953416389642 321.53626951784065 0.7503399009482923
14.718180971343058 324.3317452395044 0.7536274114611609
14.723408526296474 328.36464294538087 0.7589261546836739
14.72863608124989 328.6294807272098 0.7596933956028314
14.733863636203306 326.7477825241141 0.7572067596396289
14.739091191156723 329.7144245766526 0.7606107790281903
14.744318746110139 330.3129279242485 0.7606096732860219
14.749546301063555 333.593985781544 0.7640111036234748
14.754773856016971 331.3838823670989 0.7608270304841034
14.760001410970387 332.54439386493004 0.763060759495646
14.765228965923804 334.47824632813183 0.7649108943441375
14.77045652087722 334.7433366451011 0.7661279595143344
14.775684075830636 336.1267293038791 0.7670575725510929
14.780911630784052 339.12081281666366 0.7700835227888043
14.786139185737468 342.34817643594926 0.7734370227123526
14.791366740690885 349.1483338062464 0.7805676572382141
14.7965942956443 351.7905299704212 0.7835397911023286
14.801821850597717 354.86466021345257 0.7863783745723505
14.807049405551133 357.7389558438113 0.7886453155368383
14.81227696050455 362.1201643080709 0.7940296288111554
14.817504515457966 369.4581784090763 0.8021191153465858
14.822732070411382 375.95729718518425 0.8086632652802876
14.827959625364798 385.115075933098 0.8183932459043646
14.833187180318214 392.9167767358718 0.8265385882873733
14.83841473527163 402.4847246648141 0.8358351385912789
14.843642290225047 410.20480318994595 0.8441086672847146
14.848869845178463 417.12520423086414 0.8510550390279579
14.854097400131879 424.88701815034716 0.8593117023019227
14.859324955085295 430.8921458920564 0.8656285121916668
14.864552510038711 433.33312011042085 0.8675604761506561
14.869780064992128 435.12733427283155 0.8697899869348832
14.875007619945544 431.5692450357908 0.8658395937759502
14.88023517489896 427.2887584586083 0.8613730053212899
14.885462729852376 418.9968349619415 0.8535013815116943
14.890690284805792 409.41325758406407 0.843803694088208
14.895917839759209 401.1545743362801 0.8354019558048745
14.901145394712625 396.17639559919996 0.8304939845201923
14.906372949666041 394.75525588429025 0.8288112617912066
14.911600504619457 390.4686579067356 0.8247075912903508
14.916828059572873 385.9065229421904 0.8200481188105855
14.92205561452629 374.165306832931 0.8069176996251863
14.927283169479706 365.15826191116537 0.7973185646480396
14.932510724433122 360.58866529533856 0.79261601298887
14.937738279386538 358.79816187023 0.7906773277718139
14.942965834339955 362.5320973823028 0.7948941455855446
14.94819338929337 364.71765303293245 0.7974875288781986
14.953420944246787 364.65381508749755 0.7974290321675624
14.958648499200203 364.42632210965365 0.7974761650384888
14.96387605415362 362.23152299241207 0.7952604991883385
14.969103609107036 363.22393820044135 0.7961867016786074
14.974331164060452 365.97432152405577 0.7991989428737111
14.979558719013868 368.19847606543215 0.8019370853670817
14.984786273967284 369.37868242132754 0.8030623694645547
14.9900138289207 373.11263119289475 0.8068283062869995
14.995241383874117 382.16210007666194 0.8156582882044834
15.000468938827533 388.7790514094947 0.8227045715286718
15.005696493780949 393.6779690642615 0.827657845405996
15.010924048734365 395.7553526814196 0.8298257644678371
15.016151603687781 398.09965524071913 0.8321400376973513
15.021379158641198 404.4589334434469 0.8385869176323697
15.026606713594614 404.96139475656344 0.8387657096979341
15.03183426854803 409.25799259824 0.8428724102376001
15.037061823501446 408.84075008036024 0.8423858049131581
15.042289378454862 405.27324916405024 0.8387489322186199
15.047516933408279 399.9450103595172 0.8337363057099975
15.052744488361695 394.6327100131132 0.8286714251676359
15.057972043315111 390.41649594667615 0.8249258381069356
15.063199598268527 382.7828055181756 0.8171905774815953
15.068427153221943 375.43429156094317 0.8094782505360469
15.07365470817536 366.8289000645258 0.8000176238932782
15.078882263128776 361.00872397440077 0.7940688798489618
15.084109818082192 354.97213822405456 0.7874234905330332
15.089337373035608 353.9832787562553 0.7866654833773745
15.094564927989024 350.2188760773772 0.7831552413361421
15.09979248294244 350.69355034337286 0.7830281566509444
15.105020037895857 347.66592420869785 0.7800453597500058
15.110247592849273 343.35761014388953 0.7754281359866801
15.11547514780269 336.92573861010175 0.7683352127338894
15.120702702756105 335.9746507387027 0.7680608853611566
15.125930257709522 333.5041573959349 0.7648274359630977
15.131157812662938 330.2374677318089 0.7610121242279879
15.136385367616354 324.50938796137604 0.7540718145598285
15.14161292256977 318.45760521717386 0.7470669732283559
15.146840477523186 315.3588301666871 0.7441416663655973
15.152068032476603 317.2522692493578 0.7461426939537298
15.157295587430019 317.98893887885 0.747474143378919
15.162523142383435 316.9944382721338 0.7463929476484901
15.167750697336851 313.8217648066241 0.742543569103419
15.172978252290267 310.54614196679404 0.7385661492516482
15.178205807243684 307.9229145134135 0.7361412888223149
15.1834333621971 305.3677073079344 0.734116631156275
15.188660917150516 304.79138372926815 0.7340285918540762
15.193888472103932 303.31306966692824 0.732335751824298
15.199116027057348 302.6548919853451 0.7315179335620932
15.204343582010765 304.6543289622886 0.7341110327875641
15.20957113696418 308.55751527905073 0.7387493074448147
15.214798691917597 308.6891235381271 0.7376763513310133
15.220026246871013 305.58428483564836 0.733931427355596
15.22525380182443 301.16057507756767 0.7286312405626009
15.230481356777846 300.55663028569927 0.7285242202261913
15.235708911731262 300.208359547165 0.7284912227331211
15.240936466684678 300.07005352910363 0.7276855355627629
15.246164021638094 300.4908400709328 0.7283202617276893
15.25139157659151 301.0170328947636 0.72866317399411
15.256619131544927 298.36802502553286 0.7264421191767195
15.261846686498343 298.68837958210605 0.7277178267145511
15.267074241451759 299.16599234764453 0.7284279464492999
15.272301796405175 298.2353419994357 0.7283353753936309
15.277529351358591 296.0565927029152 0.7260905096599101
15.282756906312008 292.0933152285147 0.7213427308440582
15.287984461265424 291.50602741271774 0.7208166147053243
15.29321201621884 292.67624674432005 0.7210238947970015
15.298439571172256 292.97597421665716 0.7207756756611721
15.303667126125672 292.3034366643614 0.7193851575665894
15.308894681079089 290.74240744994273 0.7164040740918883
15.314122236032505 289.50837185188965 0.7154246834485004
15.319349790985921 287.45720039062957 0.7137478095068472
15.324577345939337 293.46525068777726 0.7217165962873797
15.329804900892753 295.8939713620606 0.724624220969815
15.33503245584617 299.7063802109003 0.7291177894938458
15.340260010799586 294.30021929744726 0.7224041750282609
15.345487565753002 293.42360675837034 0.7201212520335114
15.350715120706418 295.1113147296485 0.7228784534453935
15.355942675659835 296.87715480799847 0.7247288808700243
15.36117023061325 298.6253733839326 0.726938388065904
15.366397785566667 300.46428130756993 0.7293421887657655
15.371625340520083 305.69170176896495 0.7339464876409171
15.3768528954735 309.38413932144795 0.7380496559697991
15.382080450426916 311.41002433590336 0.7402023523829685
15.387308005380332 314.6576244578829 0.7456343376820684
15.392535560333748 315.33537473294336 0.747178779847096
15.397763115287164 318.74922695566937 0.7597893302332411
15.40299067024058 321.83227750776246 0.7704924502688021
15.408218225193997 322.1992374957868 0.7743305856170427
15.413445780147413 323.9826500962547 0.7805599025162001
15.418673335100829 324.7289131835455 0.7850676987490576
15.423900890054245 326.53746507835194 0.790228668686226
15.429128445007661 328.7849465648973 0.7960648099834575
15.434355999961078 327.93783958355937 0.7993904123277754
15.439583554914494 324.8858658294102 0.7992684291497725
15.44481110986791 321.4845025811101 0.798130217604671
15.450038664821326 319.9667947613244 0.7989193419193992
15.455266219774742 317.1231746569738 0.7955429792950242
15.460493774728159 316.17245903250097 0.7958597616993816
15.465721329681575 315.43310510084797 0.7966949715558116
15.470948884634991 314.32462713760987 0.7968858172910303
15.476176439588407 313.4167073714291 0.7988692615545658
15.481403994541823 311.6501408836503 0.7993713087016584
15.48663154949524 310.102160025374 0.7998184347448031
15.491859104448656 311.83149641062874 0.8044206380218085
15.497086659402072 309.6206803274208 0.8039244892571431
15.502314214355488 308.14410194317225 0.804582406039781
15.507541769308904 307.02091384571366 0.8045179832740059
15.51276932426232 302.51814747366 0.8006033854185489
15.517996879215737 301.75461575637246 0.800933242386287
15.523224434169153 299.3234438436948 0.799795429427774
15.52845198912257 301.7880099486012 0.8064297904395558
15.533679544075985 303.0768733397773 0.8108921296677153
15.538907099029402 307.0250867637287 0.8193370244475016
15.544134653982818 308.5045789697017 0.8225463504327669
15.549362208936234 311.6445466311049 0.8267617455023023
15.55458976388965 309.7886473251403 0.8242402876673341
15.559817318843066 310.6482746582786 0.8245412968055722
15.565044873796483 309.3595658357526 0.8239494413854515
15.570272428749899 313.4934042463953 0.831416498272428
15.575499983703315 318.2192145405775 0.839900138083197
15.580727538656731 320.7554232303642 0.8457710810438251
15.585955093610147 322.8439436529181 0.8500815391986482
15.591182648563564 322.61038073655044 0.8508789344305983
15.59641020351698 321.97997487511066 0.851704761019527
15.601637758470396 323.0647276989223 0.8548917494504481
15.606865313423812 321.93494813374645 0.856112630990404
15.612092868377228 321.92988798485953 0.8588785246684651
15.617320423330645 321.75133354553884 0.8603268880353856
15.62254797828406 321.0035829765842 0.8597109943673676
15.627775533237477 318.79725645038263 0.8575400615206904
15.633003088190893 314.1973260394734 0.851690357993908
15.63823064314431 313.3801197505367 0.8479749600256944
15.643458198097726 310.2417867510419 0.830657579441743
15.648685753051142 312.6684115091196 0.8269304426014352
15.653913308004558 314.41576481977427 0.8253029698830904
15.659140862957974 315.0613518373698 0.8229574203114006
15.66436841791139 315.37769740984766 0.820482568742796
15.669595972864807 315.24395189416356 0.8176375707780442
15.674823527818223 313.78485343588915 0.8136199169263708
15.680051082771639 312.7843113763859 0.8110743535532523
15.685278637725055 312.0777807435222 0.8090154359126897
15.690506192678471 309.28334181156316 0.8052304462991978
15.695733747631888 308.9942769310196 0.803013179586077
15.700961302585304 308.5391005241529 0.8014071437262407
15.70618885753872 308.9346557835803 0.8000623882467611
15.711416412492136 308.28651054408607 0.7972474125157621
15.716643967445552 308.2930976322005 0.7956482817065988
15.721871522398969 307.6992119165855 0.79458454398394
15.727099077352385 309.53733475467106 0.7950181294456146
15.732326632305801 309.9549347703485 0.7949340459918648
15.737554187259217 311.17823583263976 0.7977343454789638
15.742781742212633 309.1206367289893 0.7937421148240656
15.74800929716605 313.32238863328746 0.7978472064960825
15.753236852119466 314.78587639882466 0.7980732160685176
15.758464407072882 317.7933795755664 0.7991407198112678
15.763691962026298 318.4121383325019 0.799214971597739
15.768919516979715 317.56925965001886 0.7962881047961053
15.77414707193313 317.3389175404408 0.7950203116030501
15.779374626886547 319.42920414896395 0.7971128183517953
15.784602181839963 322.9967205505215 0.800441302994094
15.78982973679338 328.30816863320325 0.8064130018975625
15.795057291746796 329.218449566188 0.8067969475604687
15.800284846700212 328.07947799391474 0.8048758898690648
15.805512401653628 325.9964595830203 0.8023258717726619
15.810739956607044 328.89103930678436 0.8051453532347878
15.81596751156046 330.1213440532722 0.8054635026983771
15.821195066513877 330.6029979557776 0.8063034365660027
15.826422621467293 333.53716770956527 0.8089449737306507
15.831650176420709 335.0348732000895 0.8105735237628714
15.836877731374125 334.657547479085 0.8095312544065716
15.842105286327541 331.3648423097156 0.8058929686137665
15.847332841280958 329.74159109007377 0.8039461111197491
15.852560396234374 324.96647876111484 0.7980500449666005
15.85778795118779 323.042809565269 0.7954471082396573
15.863015506141206 320.80269954416326 0.7932238121475298
15.868243061094622 317.4191165573672 0.7884044599285104
15.873470616048039 314.2959048787212 0.7837543527273751
15.878698171001455 309.3638036918918 0.7759471720523765
15.883925725954871 309.5535753841693 0.77447358493796
15.889153280908287 308.3831567883776 0.7721864387943461
15.894380835861703 309.3255624476881 0.7739472370230316
15.89960839081512 309.30188339471573 0.7746646950235947
15.904835945768536 309.474989602373 0.7755354743598537
15.910063500721952 307.40404557228334 0.7728599578561124
15.915291055675368 305.4016422920464 0.7709313637312253
15.920518610628784 300.8293550872398 0.7643504595039075
15.9257461655822 299.1740832127176 0.7614131420465948
15.930973720535617 300.12999803721766 0.7621191789687844
15.936201275489033 302.35843351989047 0.7644337482852981
15.94142883044245 304.23926125671943 0.7659140293936417
15.946656385395865 309.00650023726644 0.771149512571529
15.951883940349282 306.1152700567776 0.767235233271481
15.957111495302698 306.83107527562606 0.7682820225897393
15.962339050256114 306.48750982073324 0.7675552708251787
15.96756660520953 306.76364696290733 0.7674544579729987
15.972794160162946 307.3764554069554 0.7686230716469914
15.978021715116363 309.55577793600594 0.7719830953881709
15.983249270069779 309.1913666806828 0.770992947582552
15.988476825023195 306.18797409775874 0.76694041051076
15.993704379976611 299.820370483754 0.7597526375184356
15.998931934930027 297.088887212291 0.7568532034970722
16.004159489883442 296.2384390494914 0.7568287361293103
16.009387044836856 297.63397931077867 0.7584630297020685
16.01461459979027 296.1401701057564 0.7553313423880733
16.019842154743685 294.04704015108354 0.7522115700611217
16.0250697096971 290.79911808835556 0.7480907649894442
16.030297264650514 294.6994599339407 0.7530610521325959
16.03552481960393 298.8295358350123 0.7580090215917844
16.040752374557343 305.0882925180955 0.7645131822669647
16.045979929510757 309.8589703715087 0.7705065440467327
16.05120748446417 311.9153504954021 0.7729598201405837
16.056435039417586 315.0061392289806 0.7778556670351177
16.061662594371 314.49062180411613 0.7771692832418073
16.066890149324415 314.26553683881536 0.77511568013824
16.07211770427783 315.1071828976319 0.7752387339966105
16.077345259231244 315.72999653406043 0.7756063566328836
16.08257281418466 317.48923168280055 0.7786413760519647
16.087800369138073 318.6065726928842 0.7800896159223684
16.093027924091487 319.8238275979135 0.7818950695958895
16.0982554790449 322.4596175314782 0.7854206067136522
16.103483033998316 323.829897307212 0.7882202231891298
16.10871058895173 326.02547783083776 0.7902478457923314
16.113938143905145 324.8189581579035 0.7884428143549831
16.11916569885856 322.039360848196 0.7844953885886216
16.124393253811974 318.619637483457 0.7801404196862513
16.129620808765388 318.16060563307957 0.7812490848126736
16.134848363718802 317.4651977255951 0.7814357818096829
16.140075918672217 313.0502515894303 0.7756431093919413
16.14530347362563 307.2295863094234 0.7679694353236424
16.150531028579046 304.63667970450274 0.7635343049439779
16.15575858353246 305.37071863061914 0.7638191555903968
16.160986138485875 305.7077691739298 0.7644706448418107
16.16621369343929 306.3680472980019 0.7651489654253257
16.171441248392703 306.22585158637264 0.765301480024916
16.176668803346118 307.7784393351736 0.7671435120707236
16.181896358299532 310.08123697702655 0.769795854619097
16.187123913252947 311.99044126168764 0.7715465094728664
16.19235146820636 311.61725645879795 0.7715161764028134
16.197579023159776 308.55667649651156 0.7680034091544089
16.20280657811319 303.4506992131011 0.7622663524166292
16.208034133066604 300.6493188118778 0.7594663205080193
16.21326168802002 295.92864919499016 0.7533579615216606
16.218489242973433 292.30016586765873 0.7487353610950211
16.223716797926848 289.900123727758 0.745331409387405
16.228944352880262 287.6684240977076 0.7419317264606586
16.234171907833677 285.5194385070897 0.7381436251194214
16.23939946278709 284.4664500926982 0.7369897218281654
16.244627017740505 280.73092180841473 0.7322820356090879
16.24985457269392 277.58645729845557 0.7289294000784043
16.255082127647334 276.27340823822067 0.728073894970246
16.26030968260075 272.51210481251803 0.7220809035734045
16.265537237554163 273.6678789695912 0.7238424835718866
16.270764792507578 272.95029907598695 0.7226164381234198
16.275992347460992 272.09034317811 0.7216309262992878
16.281219902414406 273.2447970376936 0.7242500882248875
16.28644745736782 275.73988812612765 0.7273670381793211
16.291675012321235 278.41261660747136 0.7305455151966973
16.29690256727465 280.6900667397977 0.7330884989008397
16.302130122228064 280.9413348732756 0.7333710960100548
16.30735767718148 281.5025615761693 0.73310279167219
16.312585232134893 280.1079968728643 0.7302812304660331
16.317812787088307 283.1668192738414 0.7331443000243859
16.323040342041722 284.5268231353647 0.7344525755717592
16.328267896995136 287.1746047772167 0.7374710935487094
16.33349545194855 288.32525672349436 0.7394181381330946
16.338723006901965 285.9575446004924 0.7372331934022824
16.34395056185538 287.52069247939596 0.738127715974669
16.349178116808794 288.32119551143296 0.7393318959420916
16.35440567176221 292.81998044300957 0.744200405815546
16.359633226715623 300.3320271334433 0.7526019006855457
16.364860781669037 312.5231129426921 0.7670313013352681
16.37008833662245 328.6729086342691 0.7843146242455149
16.375315891575866 343.43535211137896 0.8005238063461856
16.38054344652928 354.32236166553514 0.8124084744860751
16.385771001482695 361.3507126357514 0.8197544637402219
16.39099855643611 366.2157032851543 0.8253525303142878
16.396226111389524 362.41361985852615 0.8206021070521932
16.401453666342938 358.0718816797271 0.8155369906132074
16.406681221296353 351.60563433583496 0.8086230394539853
16.411908776249767 348.50507739159997 0.8044178871937813
16.41713633120318 344.5207613015786 0.8001466669121541
16.422363886156596 343.42904025101626 0.7995131344346014
16.42759144111001 342.1953485616795 0.7974846900324619
16.432818996063425 342.842469399633 0.7989001406584805
16.43804655101684 346.95423854802516 0.8020644682675321
16.443274105970254 352.7241877116803 0.8084905489463828
16.448501660923668 358.6051628890965 0.8146065154222489
16.453729215877082 366.2860413790282 0.821801173141535
16.458956770830497 372.9832476498867 0.8287526115985765
16.46418432578391 378.6705306840527 0.8349346457256365
16.469411880737326 379.15778118708926 0.8348078234204771
16.47463943569074 378.59909324252243 0.8344549932621487
16.479866990644155 369.70782511596104 0.8246192910347032
16.48509454559757 359.8135203594733 0.8134777379184763
16.490322100550983 346.9241884247189 0.7994682983655876
16.495549655504398 336.417990978648 0.7869802957624631
16.500777210457812 326.75830149105286 0.7772014460377373
16.506004765411227 322.16202739834125 0.7723382733075512
16.51123232036464 315.8975263018143 0.7645837861720348
16.516459875318056 310.08564260361817 0.7578874909805596
16.52168743027147 305.6170233939642 0.7525933583303712
16.526914985224884 301.58185246259416 0.7489609688879466
16.5321425401783 300.9988660821792 0.748286915419225
16.537370095131713 300.9730740726858 0.7471940272436857
16.542597650085128 300.6879189279148 0.7471319652176517
16.547825205038542 299.08549493994724 0.7445071502895031
16.553052759991957 298.5238058148818 0.7434364079458241
16.55828031494537 297.70362022102165 0.7423245883055876
16.563507869898785 298.23152194518525 0.7422690635711731
16.5687354248522 297.5152338737044 0.7412878006788377
16.573962979805614 294.7115342324233 0.7383697232141946
16.57919053475903 290.42463621188244 0.732794951634869
16.584418089712443 285.56683685405426 0.726757914795717
16.589645644665858 280.5701502828148 0.7214580339221786
16.594873199619272 278.69063043033475 0.7191556592562433
16.600100754572686 275.45304935882336 0.716751279315485
16.6053283095261 273.0603058834867 0.7136899059150977
16.610555864479515 270.3122744994609 0.7088957229865291
16.61578341943293 266.0716904092538 0.7040189987698039
16.621010974386344 264.4854312972101 0.7017214513636792
16.62623852933976 265.2244246044603 0.7034705188579825
16.631466084293173 267.6672035071652 0.7065516140505
16.636693639246587 266.29960762500525 0.7042844898400092
16.641921194200002 266.3515327079051 0.7046985274409409
16.647148749153416 265.0937891070374 0.7030847568101845
16.65237630410683 265.0266297982879 0.7026489946214282
16.657603859060245 266.1932932660392 0.7032182512933685
16.66283141401366 263.9916320304799 0.7003692958904668
16.668058968967074 261.48327362943934 0.6973717666613103
16.67328652392049 257.6767432802175 0.6931067360727603
16.678514078873903 255.64963407105677 0.6903863570265075
16.683741633827317 256.9238813694412 0.6929516111939807
16.68896918878073 254.89948943900308 0.6893143684430644
16.694196743734146 251.61268417180494 0.6838550034278273
16.69942429868756 247.59175833703864 0.676206552415679
16.704651853640975 245.7328934100856 0.6739494405932815
16.70987940859439 246.36194474757568 0.6753301341171943
16.715106963547804 245.44187380611046 0.6758047030311027
16.720334518501218 244.53034232518206 0.6760268565449996
16.725562073454633 247.57266617487812 0.680500937550034
16.730789628408047 250.5932226624822 0.6844679207644842
16.73601718336146 251.10332051116853 0.6852392448996886
16.741244738314876 252.0440049155344 0.6858335842129204
16.74647229326829 248.5599103523832 0.6814993278538377
16.751699848221705 245.11633476151198 0.6761112503900308
16.75692740317512 239.89509290433068 0.6688159398798591
16.762154958128534 242.08819955437636 0.6707803337985259
16.767382513081948 240.75957226754423 0.6690189301546623
16.772610068035362 242.54404298591376 0.6705036850906568
16.777837622988777 243.79434348819382 0.6733662300284855
16.78306517794219 244.38854187173837 0.6744057208171138
16.788292732895606 245.5471623119659 0.6758017160432787
16.79352028784902 244.26893643819812 0.67310267363833
16.798747842802435 243.45793725009835 0.6710813160413964
16.80397539775585 242.88659520825718 0.6699940235032791
16.809202952709263 242.36157905184422 0.6696124219489138
16.814430507662678 241.9729769566884 0.670608917459976
16.819658062616092 238.886005491648 0.6668387157173042
16.824885617569507 237.2911172648683 0.6644854474123124
16.83011317252292 237.7286176325843 0.6645480816591998
16.835340727476336 240.64725656064826 0.6690070690519241
16.84056828242975 240.95997067533037 0.6697012215752128
16.845795837383164 240.6865502662287 0.6694388831003214
16.85102339233658 237.075647646724 0.6647957745832714
16.856250947289993 239.38653439695406 0.6672358257951918
16.861478502243408 240.46383362371955 0.6693788020831444
16.866706057196822 239.3418663094973 0.6673240069511486
16.871933612150237 236.8809428602192 0.6626690096445198
16.87716116710365 235.51869313395014 0.6601287247677995
16.882388722057065 235.98996289091187 0.6600092808136668
16.88761627701048 236.44494154596492 0.6615177970691676
16.892843831963894 235.56183462811072 0.6621159691851536
16.89807138691731 234.20701876096626 0.661658245398495
16.903298941870723 232.8651136197174 0.6599590070345772
16.908526496824138 234.96712876617164 0.661921524325034
16.913754051777552 235.16110547302227 0.6623660908902262
16.918981606730966 234.62522912901633 0.6608513313892835
16.92420916168438 233.05408941221398 0.658086195629712
16.929436716637795 231.7931536457685 0.6563827371860986
16.93466427159121 233.22657868361728 0.6588984840285543
16.939891826544624 234.413370993522 0.6614409975051937
16.94511938149804 235.7309658626014 0.6617334298251497
16.950346936451453 236.99432300168382 0.6637513086445832
16.955574491404867 238.14702159148152 0.6664915184491352
16.960802046358282 237.58246720507913 0.6659124785695754
16.966029601311696 234.73785978150144 0.6605649142691329
16.97125715626511 233.5598123797781 0.6578994430669252
16.976484711218525 233.70088878536677 0.6589663088889568
16.98171226617194 232.58860536109154 0.6596101175727808
16.986939821125354 230.3428279517303 0.6566959795151585
16.99216737607877 228.93904719563653 0.65508421637713
16.997394931032183 228.3457643579547 0.6536182050575301
17.002622485985597 231.87322423408676 0.6571965590713064
17.00785004093901 234.17304326796486 0.6577454770154811
17.013077595892426 232.43843081462668 0.6540564080289553
17.01830515084584 232.84838934203725 0.6543067480766622
17.023532705799255 231.37907399882877 0.652806534125972
17.02876026075267 230.90019752748552 0.6527616220982135
17.033987815706084 232.68186787426174 0.6541822662921434
17.039215370659498 233.95869016966296 0.6567635966896026
17.044442925612913 237.64975434437522 0.6623550758326129
17.049670480566327 237.39982067292738 0.6635384382556141
17.05489803551974 236.30905276764963 0.6613010286862651
17.060125590473156 239.0201280843811 0.6644529789167953
17.06535314542657 242.2358158660842 0.6696045774124305
17.070580700379985 248.30193244598533 0.6783626449317394
17.0758082553334 249.01434821922504 0.6785572943676855
17.081035810286814 247.4728342841749 0.6751162173740844
17.086263365240228 248.59959879275092 0.6763825388274001
17.091490920193642 246.91669898400556 0.6736727804056591
17.096718475147057 245.11821074868007 0.6724350584811005
17.10194603010047 242.79492781425492 0.6690438748803977
17.107173585053886 241.92564313007958 0.668266742773278
17.1124011400073 244.94944572670593 0.6722924715442764
17.117628694960715 247.07732336606392 0.6747328528409549
17.12285624991413 248.61843820228518 0.6766297877694297
17.128083804867543 249.11323738449605 0.676800991311726
17.133311359820958 249.01128761547457 0.6753722652576052
17.138538914774372 246.8356726094922 0.6718245818623769
17.143766469727787 249.56508538728812 0.67545650456798
17.1489940246812 247.8378546154828 0.6733970468128109
17.154221579634616 246.87222505421707 0.6725543043116338
17.15944913458803 244.90317045505742 0.6698887117337294
17.164676689541444 245.40118695648883 0.6720922740303074
17.16990424449486 249.53683131128588 0.677891144456105
17.175131799448273 254.11976364320333 0.6841719866978537
17.180359354401688 253.80311141245406 0.6838754837479555
17.185586909355102 250.7568632893504 0.6798515917536602
17.190814464308517 249.58840294257604 0.6786104797994306
17.19604201926193 250.76621091573753 0.6795478882752493
17.201269574215345 250.5462008695775 0.6773555374514302
17.20649712916876 252.21344910928156 0.6784507022181112
17.211724684122174 250.46079831040342 0.6771395265919808
17.21695223907559 249.6227380602086 0.6762222561011796
17.222179794029003 249.9493004737255 0.6773371546106198
17.227407348982418 250.1170340961659 0.6768605480701694
17.232634903935832 250.5734285547433 0.6759353593303101
17.237862458889246 251.62564391812086 0.6773952102104338
17.24309001384266 250.27953975928514 0.6743910746253484
17.248317568796075 251.06009100935145 0.6759413999341819
17.25354512374949 250.6300708222763 0.6759140571377569
17.258772678702904 249.65390148332358 0.675542079056967
17.26400023365632 248.6111586051714 0.6755505849675439
17.269227788609733 246.24362039279913 0.6734565248729266
17.274455343563147 244.49504995045774 0.6705546352644438
17.279682898516562 244.58374269966626 0.6707267257557854
17.284910453469976 244.97097559488878 0.6705465337592341
17.29013800842339 245.4652725511061 0.6699702763349439
17.295365563376805 247.32064294190832 0.6713253174535952
17.30059311833022 247.59453783314467 0.6698601916573195
17.305820673283634 248.74345001217668 0.6715576749889716
17.31104822823705 247.51025117044446 0.6705405519907377
17.316275783190463 250.50985465727732 0.676131092569429
17.321503338143877 252.52561916145953 0.6798610313247329
17.32673089309729 255.18067667236127 0.683528421305602
17.331958448050706 256.1886743145725 0.6837051746593605
17.33718600300412 257.81270097728617 0.6838867715760207
17.342413557957535 258.28120966372995 0.6829570935870876
17.34764111291095 260.98897935565935 0.6868420236395393
17.352868667864364 262.4314723210473 0.6890221780113976
17.358096222817778 265.12280112760857 0.6924600112952723
17.363323777771193 268.2859806029995 0.6973642100256352
17.368551332724607 268.71230498517133 0.6986386490087799
17.37377888767802 270.9076467378808 0.702670313520639
17.379006442631436 273.939436710004 0.7068513915654021
17.38423399758485 274.65793717319514 0.7066752389968937
17.389461552538265 274.53629004201986 0.7061770413583255
17.39468910749168 278.1740585869155 0.7093653187331793
17.399916662445094 283.25485329254417 0.7140859002212689
17.405144217398508 288.829357463162 0.7206394161119454
17.410371772351922 288.00873367428693 0.7197210766221626
17.415599327305337 287.8170246490462 0.7200790839318888
17.42082688225875 290.5655334671775 0.7243900739079313
17.426054437212166 292.95131339890537 0.7256944980881789
17.43128199216558 299.90362126582426 0.7337587684119655
17.436509547118995 299.5586978374969 0.7331485195580864
17.44173710207241 302.5402717390441 0.7362044165552921
17.446964657025823 304.9985848292501 0.739465834804823
17.452192211979238 305.03842975751076 0.7403099882627613
17.457419766932652 302.404012147189 0.7376547466612574
17.462647321886067 301.8706091928051 0.7370573577469836
17.46787487683948 300.7822095724681 0.7359174166834861
17.473102431792896 299.0317718854003 0.7328488183772315
17.47832998674631 298.40406498166186 0.7319526531410934
17.483557541699724 298.5468950387779 0.7318284900237576
17.48878509665314 298.703304190487 0.7320371643336767
17.494012651606553 299.143108257842 0.7328737199691863
17.499240206559968 299.189329880942 0.7330271865060648
17.504467761513382 299.79388863058176 0.7336091005001959
17.509695316466797 301.46660850650676 0.7355835679095163
17.51492287142021 300.1124436738596 0.7341433693309739
17.520150426373625 299.82039035298993 0.7343906314174163
17.52537798132704 300.3611337428476 0.7345107909275265
17.530605536280454 299.29949027977625 0.7325895217212971
17.53583309123387 298.0673549476966 0.7308537788067999
17.541060646187283 296.19080879411183 0.7286103476837591
17.546288201140698 294.60057036156803 0.7278056772229649
17.551515756094112 291.96756025110506 0.7257372464091766
17.556743311047526 292.73290474077965 0.7260572966667183
17.56197086600094 292.8686079433493 0.724862884103916
17.567198420954355 294.4297011381165 0.7260634230854105
17.57242597590777 293.543945409397 0.7245748500096083
17.577653530861184 290.4449190683698 0.721068446285519
17.5828810858146 290.4314770006429 0.7222426608071176
17.588108640768013 287.9281919027422 0.7199635479404999
17.593336195721427 290.1944618403463 0.7234342570872854
17.598563750674842 289.55221020697036 0.7216957387007366
17.603791305628256 288.7367357341968 0.7200418376980688
17.60901886058167 289.85273907329855 0.7225112173164802
17.614246415535085 290.3336616639836 0.724338764740854
17.6194739704885 290.1923907657847 0.724629938986178
17.624701525441914 289.8137359998541 0.7225311341306122
17.62992908039533 287.0914200185197 0.7175727070226815
17.635156635348743 289.28224108133327 0.71997155292114
17.640384190302157 289.77681440102265 0.7214606096906994
17.64561174525557 288.2989358422007 0.7196630342147918
17.650839300208986 288.69518865293605 0.720675111718814
17.6560668551624 289.0842803675893 0.7197521359792236
17.661294410115815 290.61013203151725 0.7217448892750989
17.66652196506923 293.56196757825927 0.7257660192523306
17.671749520022644 294.74395711934795 0.7277213935901721
17.676977074976058 293.45126750195897 0.7265274005934916
17.682204629929473 289.904683857997 0.7218967755627826
17.687432184882887 290.8333074282302 0.7225681681901838
17.6926597398363 292.90577583762064 0.7245050615846312
17.697887294789716 296.4678467048784 0.7286807307273966
17.70311484974313 299.7459146089981 0.7327498218735023
17.708342404696545 298.4319562889439 0.7316916207690053
17.71356995964996 297.4528695135691 0.7304889732254936
17.718797514603374 297.80030607219766 0.7306556144393285
17.724025069556788 300.9770501683787 0.7341108359714076
17.729252624510202 302.85257633663076 0.73577407062454
17.734480179463617 304.3112285211262 0.7378383036479874
17.73970773441703 302.8269966882644 0.7360858545901316
17.744935289370446 301.2933672622126 0.7342359901604926
17.75016284432386 300.6675134370621 0.7330502547022543
17.755390399277275 298.558957044519 0.7305683840304449
17.76061795423069 296.05152697008606 0.7278624499638804
17.765845509184103 292.54870797213573 0.7237513099748236
17.771073064137518 292.11242627633914 0.7240656857580493
17.776300619090932 287.8620113128846 0.719281033916456
17.781528174044347 282.6846171198835 0.7140485429799707
17.78675572899776 281.1859422307461 0.7124892207511865
17.791983283951176 279.52231057482413 0.7096273431223346
17.79721083890459 279.3215657773136 0.7092370501185798
17.802438393858004 278.4376971714011 0.7082155360986394
17.80766594881142 276.78406028130547 0.7053564823590632
17.812893503764833 273.63732777601984 0.7017670003300484
17.818121058718248 272.15579659493744 0.700005214520937
17.823348613671662 268.70269821888604 0.695506186129902
17.828576168625077 267.23201952560305 0.6945393906475961
17.83380372357849 266.1422481150364 0.6932142808087611
17.839031278531905 264.53314818763187 0.6913114727512584
17.84425883348532 263.44092097219135 0.69003396046462
17.849486388438734 265.80357443611416 0.6926986822971811
17.85471394339215 267.40542382908654 0.6948566451956315
17.859941498345563 267.45934619544835 0.6957629718127226
17.865169053298978 264.21622154230784 0.6914573162957925
17.870396608252392 263.4600381469394 0.6911358280367839
17.875624163205806 262.7648094790108 0.6886866709745783
17.88085171815922 264.45709580809375 0.69077224953209
17.886079273112635 266.7144973046513 0.6947685935104289
17.89130682806605 269.87765895727625 0.6988627255250084
17.896534383019464 272.90873220149643 0.7023749067328847
17.90176193797288 276.9542454927507 0.7063125169945723
17.906989492926293 280.8431329777816 0.7103823184184123
17.912217047879707 282.7112627403788 0.713612457745405
17.917444602833122 284.86531745883264 0.7160729939246072
17.922672157786536 283.58146918957533 0.7150936386743181
17.92789971273995 284.0966360083974 0.7158687024398706
17.933127267693365 286.5328999029595 0.7176140470793578
17.93835482264678 289.6153546981429 0.7221377868252976
17.943582377600194 292.39112144675323 0.7246455861295279
17.94880993255361 296.8031101616652 0.729350611142907
17.954037487507023 301.2994635271805 0.7338853011507411
17.959265042460437 304.30721491019114 0.7364019290401662
17.96449259741385 304.5906528028467 0.7371693934947255
17.969720152367266 303.2299924940813 0.7354934118931182
17.97494770732068 303.55440311671964 0.7349971442990689
17.980175262274095 308.4171908302938 0.7407258904667672
17.98540281722751 309.6811707566436 0.7421465213208434
17.990630372180924 309.703330880661 0.7431440378756515
17.995857927134338 310.181191032456 0.7440510066434192
18.001085482087753 311.73856761358746 0.7460931959630065
18.006313037041167 311.93315990339863 0.7459357838354416
18.01154059199458 309.69330950114124 0.7433901567686728
18.016768146947996 308.5931797662017 0.7416662521614048
18.02199570190141 307.77729255654594 0.7418412624951907
18.027223256854825 307.45832961872867 0.7411852293427056
18.03245081180824 304.28969398134967 0.7369628988509609
18.037678366761654 302.7103404578867 0.7344677203394017
18.042905921715068 301.57581793061064 0.7323137962548258
18.048133476668482 299.3274433061427 0.73112322526809
18.053361031621897 297.66845748747056 0.73023308147608
18.05858858657531 294.7661056135941 0.7271607788634763
18.063816141528726 289.9380734621319 0.72144040755753
18.06904369648214 286.7066084151366 0.7165769263003036
18.074271251435555 286.0276578934444 0.7156433818299064
18.07949880638897 291.085500041037 0.721200680138685
18.084726361342383 296.50187254329563 0.7272747657016676
18.089953916295798 300.58921311079416 0.7320216540505161
18.095181471249212 303.93110315759856 0.7359259343861138
18.100409026202627 309.7861944522765 0.7432244440090463
18.10563658115604 318.67024147435865 0.7542646038218642
18.110864136109456 328.80624950907475 0.7650056425023205
18.11609169106287 341.5673860596995 0.7788818826301039
18.121319246016284 359.2483975161423 0.7980205731997672
18.1265468009697 379.7330966914583 0.8196262839293764
18.131774355923113 404.97117335465146 0.8466706971777588
18.137001910876528 436.32059422576174 0.8785912053284052
18.142229465829942 474.07983996828295 0.9158797425844767
18.147457020783357 505.76934092911637 0.9460524389158513
18.15268457573677 526.6502739190021 0.9650442783478707
18.157912130690185 530.1588395521497 0.968730883181383
18.1631396856436 515.6370140414369 0.9554139681652046
18.168367240597014 493.98532180090143 0.9349666551634801
18.17359479555043 466.0090008578751 0.908771136762463
18.178822350503843 439.36632331942366 0.8823766654304931
18.184049905457258 409.84034556500956 0.8524452097857382
18.189277460410672 391.3246716094316 0.8325658874711239
18.194505015364086 381.18777101191006 0.8214910121724452
18.1997325703175 379.24005152983267 0.8195024793217616
18.204960125270915 380.61189448967156 0.8208443126254659
18.21018768022433 382.04876211797813 0.8222219794418367
18.215415235177744 384.70618977464903 0.8250764796294594
18.22064279013116 388.2965974589385 0.8289476266328734
18.225870345084573 396.76248644454296 0.8379730448640623
18.231097900037987 399.54121509311096 0.8407808699908099
18.236325454991402 406.7926562327311 0.8483508185009471
18.241553009944816 408.8801986465346 0.8506187613331352
18.24678056489823 410.34482627343607 0.8518407238264508
18.252008119851645 406.8085369368382 0.8484237972285622
18.25723567480506 401.778477621938 0.8429731463938611
18.262463229758474 396.51328782514383 0.8377949712952797
18.26769078471189 389.7518541188158 0.8313027148216139
18.272918339665303 383.7851341332561 0.8250102133969506
18.278145894618717 375.6047458277742 0.8161272132084809
18.28337344957213 369.0182952892638 0.8086852380640542
18.288601004525546 367.7757903964344 0.8069509072842789
18.29382855947896 366.20536835593515 0.8053154340784919
18.299056114432375 362.26961572757136 0.8011845981993904
18.30428366938579 354.0867726395637 0.7925128461899135
18.309511224339204 345.62535739675013 0.7828002023794475
18.314738779292618 337.16618456408634 0.7725774516604024
18.319966334246033 329.9260433049435 0.7647188554487195
18.325193889199447 322.961931711594 0.7568581862735847
18.33042144415286 317.89366463000044 0.7520159962949325
18.335648999106276 316.77714445807845 0.7503369102161904
18.34087655405969 313.2504668483188 0.7458842852890911
18.346104109013105 309.71466656120174 0.7419161466673151
18.35133166396652 308.205973982797 0.7411033153683008
18.356559218919934 306.99939888660737 0.7398843561195847
18.361786773873348 307.77505050531096 0.7413394352265827
18.367014328826762 306.25724876043563 0.7393483782382368
18.372241883780177 303.3636428875084 0.7363595361830217
18.37746943873359 298.8533978390684 0.7302328324843634
18.382696993687006 298.52638713423994 0.7290236608033118
18.38792454864042 302.47452308639726 0.735014299491108
18.393152103593835 310.81561482755166 0.7564523037992645
18.39837965854725 321.2909817708513 0.776151112489568
18.403607213500663 334.9008792417385 0.7988932877616609
18.408834768454078 356.1865066697481 0.8283553886262773
18.414062323407492 384.66897240852126 0.8653467030262263
18.419289878360907 417.56639525792826 0.9051600912667234
18.42451743331432 448.09075132916047 0.9407385116868314
18.429744988267736 473.3349558726541 0.9714872738357422
18.43497254322115 486.859643999342 0.9885693935915465
18.440200098174564 489.4169372766377 0.995138309558685
18.44542765312798 482.1935325684659 0.9923623770094124
18.450655208081393 470.9270217110272 0.9837916280445648
18.455882763034808 452.372721053962 0.9677943812067108
18.461110317988222 439.2221345132539 0.9566200983962176
18.466337872941637 424.2812892774655 0.9425577138082574
18.47156542789505 414.86718962759755 0.9352480860721125
18.476792982848465 402.37582829612984 0.9232243852856952
18.48202053780188 393.32578477231505 0.9157837419128712
18.487248092755294 387.2758976347265 0.9115159463150774
18.49247564770871 381.8151698524974 0.907465520238157
18.497703202662123 374.32459763247107 0.901842374190583
18.502930757615538 370.07219445231476 0.8986470530093765
18.508158312568952 364.2190397871046 0.8945261870345874
18.513385867522366 361.6235339367126 0.8941751045524525
18.51861342247578 357.77404883412953 0.8914597329040894
18.523840977429195 354.36645133527145 0.890306506526195
18.52906853238261 353.14388911069665 0.8906633763970949
18.534296087336024 353.8149054922937 0.8937068265412296
18.53952364228944 355.21618063724424 0.8983676541317569
18.544751197242853 353.662181177955 0.8977553928026274
18.549978752196267 355.29176963988544 0.9021431190486354
18.555206307149682 352.7823810417946 0.9004059171446077
18.560433862103096 354.3397643745165 0.9044898859709292
18.56566141705651 355.8436739106275 0.909092783726288
18.570888972009925 359.5221677779577 0.9158814295234354
18.57611652696334 365.1566907388934 0.9244180353423227
18.581344081916754 371.2935561007628 0.9341254105682869
18.58657163687017 375.85281146612834 0.9408596429292116
18.591799191823583 379.2881513211345 0.9477906354597757
18.597026746776997 385.9689206932757 0.958614504249715
18.60225430173041 393.17076339721626 0.9697136382094292
18.607481856683826 400.8372987188637 0.9815835258885337
18.61270941163724 402.5139903041321 0.984859361852601
18.617936966590655 403.9780931728703 0.9883780308893734
18.62316452154407 401.8412161959491 0.9853768246233814
18.628392076497484 406.26668417556726 0.9715880502948726
18.633619631450898 397.8877948300463 0.9516410733928778
18.638847186404313 388.55289176811425 0.9332437707305916
18.644074741357727 383.59998183717545 0.9220572623859031
18.64930229631114 381.44986095997774 0.9163598285180733
18.654529851264556 381.6922934137994 0.9121172663194167
18.65975740621797 387.0657758898627 0.9160124742605577
18.664984961171385 391.15062622391923 0.9174481056614217
18.6702125161248 390.3325278060291 0.9129808101411286
18.675440071078214 390.4398968571095 0.9110042141094127
18.680667626031628 389.25761092243596 0.906024940316434
18.685895180985042 395.4637114959063 0.9108215112734172
18.691122735938457 397.29725517305707 0.9109015223908282
18.69635029089187 398.92650510237735 0.9102421731792203
18.701577845845286 395.56958009051965 0.9049550692865345
18.7068054007987 392.7704016862497 0.8995956072188837
18.712032955752115 388.1827032732664 0.8922411632149951
18.71726051070553 383.1078945950902 0.8856801462864095
18.722488065658943 376.09827727049566 0.8765029306592522
18.727715620612358 367.3680212491527 0.8656162845881771
18.732943175565772 362.1657353803746 0.8579222164384166
18.738170730519187 359.0820507300746 0.8523303215095449
18.7433982854726 358.44831982596105 0.8508642947152909
18.748625840426016 354.4831704018256 0.8449160584934322
18.75385339537943 347.366189981868 0.8357441675673857
18.759080950332844 341.6102717750492 0.8274078247956853
18.76430850528626 341.3012712622017 0.8256420324193741
18.769536060239673 337.76838680783777 0.8203382499116533
18.774763615193088 331.47754041155366 0.8114357762484808
18.779991170146502 322.3549670834221 0.7991742647829633
18.785218725099917 318.8667206743296 0.7939168935892109
18.79044628005333 317.78726844955503 0.7917181433756654
18.795673835006745 316.8562669301312 0.7899088098510108
18.80090138996016 312.4232624085652 0.7834136575159364
18.806128944913574 308.4376549953524 0.7773606925033124
18.81135649986699 305.66992524789885 0.7734996643679808
18.816584054820403 305.3413050727069 0.7732126618964456
18.821811609773818 306.805903782667 0.7749523573514391
18.827039164727232 306.8778272522572 0.7748101947082902
18.832266719680646 306.1518696182889 0.7735686258950667
18.83749427463406 302.8211263309716 0.7701295071798311
18.842721829587475 298.14688879095866 0.7639664223026472
18.84794938454089 294.60477059151134 0.7588769302588295
18.853176939494304 292.1771596564784 0.7541310961564149
18.85840449444772 294.4994758307406 0.7562492223147239
18.863632049401133 295.15304731049963 0.7564229524056842
18.868859604354547 293.6700011672992 0.7546945860347677
18.87408715930796 294.3984314600898 0.7560070724092974
18.879314714261376 291.9904442804449 0.7523510465229785
18.88454226921479 293.7202236985451 0.75492296247565
18.889769824168205 291.0282582820305 0.7504653633151439
18.89499737912162 288.15181449192244 0.7465844831118424
18.900224934075034 286.05899688745495 0.7437601925504091
18.90545248902845 283.9835537708133 0.7405270300055606
18.910680043981863 284.96745905767307 0.7422199914682055
18.915907598935277 284.3903438444621 0.7410107945463634
18.92113515388869 285.57367720750636 0.7427788377124057
18.926362708842106 285.99714338400344 0.7433379838329496
18.93159026379552 287.8280669753707 0.7460648024223073
18.936817818748935 285.1015043533912 0.7419041858088868
18.94204537370235 283.7195265161153 0.7393995296729915
18.947272928655764 283.6049576845465 0.7383537383463145
18.952500483609178 284.8954638246561 0.7401860995120557
18.957728038562593 284.40028257828357 0.7402554460976167
18.962955593516007 280.6439440630215 0.7353981740278455
18.96818314846942 277.6893256707233 0.7305554810996163
18.973410703422836 276.02741801520983 0.7260623371577272
18.97863825837625 275.0353249065554 0.7235440310483476
18.983865813329665 275.20865052420186 0.7239311528250515
18.98909336828308 277.68729847515357 0.7277423837780206
18.994320923236494 278.2545047127831 0.7292220469858395
18.999548478189908 280.8459605544227 0.7323833776486623
19.004776033143322 280.73251408798836 0.7314172901568835
19.010003588096737 282.57828888880294 0.7333527112277242
19.01523114305015 285.0295648223816 0.7361168269610755
19.020458698003566 285.40299305750983 0.7373622838817347
19.02568625295698 284.72704475275447 0.7363670171872416
19.030913807910395 285.9526810726088 0.7380965416100361
19.03614136286381 287.44137775046784 0.7386419303310335
19.041368917817223 290.5917687254121 0.7424970864533457
19.046596472770638 289.97379085694035 0.741527024756836
19.051824027724052 290.3560519297177 0.7404298746340723
19.057051582677467 290.4075016953811 0.7394722637107608
19.06227913763088 292.9061240329165 0.7417523303461675
19.067506692584296 292.1317718799423 0.740658480519775
19.07273424753771 293.97140943827463 0.7422622839771237
19.077961802491124 292.27139594508355 0.7398881873134007
19.08318935744454 292.34511171713905 0.7393745365195794
19.088416912397953 291.73145180810724 0.7384197045294553
19.093644467351368 293.3956954099417 0.7407350695928718
19.098872022304782 297.2404919588099 0.7450210158201417
19.104099577258197 298.4394837908509 0.7463736651957944
19.10932713221161 303.0379846870671 0.7516328774309577
19.114554687165025 304.9930269168622 0.7543942875029361
19.11978224211844 308.7211024137966 0.759513129221966
19.125009797071854 311.34304499238965 0.7618148026185363
19.13023735202527 313.9477700340092 0.7648316784643526
19.135464906978683 314.9607378949471 0.7655244642821368
19.140692461932098 315.3966967433878 0.7651886162047001
19.145920016885512 315.9817031059875 0.7663175635895352
19.151147571838926 313.3158687363525 0.7629545126882158
19.15637512679234 313.9370923841171 0.7640343543207557
19.161602681745755 309.82183100573025 0.7596500125975499
19.16683023669917 308.5058547861901 0.7569655041601668
19.172057791652584 308.0013862033939 0.7568956883730591
19.177285346606 308.8942495445827 0.7578769682287534
19.182512901559413 309.9881801527741 0.7587167927706528
19.187740456512827 311.1824530931079 0.7600855638727739
19.19296801146624 310.05520539663473 0.758693137300902
19.198195566419656 308.19798708645817 0.7561441820598828
19.20342312137307 306.2074419287464 0.7533962423968763
19.208650676326485 303.44434455479484 0.7498061604433754
19.2138782312799 301.73634293566147 0.7475088996606758
19.219105786233314 301.29029651964356 0.746613006053499
19.22433334118673 301.4404109945345 0.7469063277155726
19.229560896140143 300.94555650014115 0.7475144369316067
19.234788451093557 304.4642641802034 0.7517384454039647
19.24001600604697 303.4680041166025 0.7504225563870252
19.245243561000386 304.16447603799764 0.750754384793671
19.2504711159538 300.150580593362 0.7453575097323148
19.255698670907215 298.5940462563462 0.7437753213900424
19.26092622586063 295.80078372317485 0.7406006324815214
19.266153780814044 293.6828215921104 0.7367556325268703
19.271381335767458 292.0348904559091 0.7347754091609179
19.276608890720873 293.6239686091206 0.7360814156922687
19.281836445674287 295.8331751530456 0.7392520702359131
19.2870640006277 298.30075104539355 0.7418553592266398
19.292291555581116 298.4401468054032 0.7419472974822352
19.29751911053453 297.9660246612649 0.7413350546697297
19.302746665487945 295.2796093953888 0.7379632543013128
19.30797422044136 297.2813058931239 0.7408995662867498
19.313201775394774 300.0477639521216 0.7449077614991042
19.318429330348188 305.2322536413497 0.7513873076368932
19.323656885301602 308.5187493733671 0.7552269811427654
19.328884440255017 311.0617328764639 0.7577747093769546
19.33411199520843 310.82624001751157 0.7565316514996113
19.339339550161846 310.978659671141 0.7570699462325737
19.34456710511526 315.1049536470181 0.7608899850454115
19.349794660068675 319.35559456540216 0.7658784439112896
19.35502221502209 323.65234970954174 0.77007316335367
19.360249769975503 328.6109354087317 0.7751891184825763
19.365477324928918 337.1428749009052 0.7851110801522875
19.370704879882332 350.0977455793902 0.7998496845866421
19.375932434835747 361.3678090797553 0.812318085642923
19.38115998978916 367.29424040800683 0.8187151992736998
19.386387544742576 371.5709913951201 0.8225163961085383
19.39161509969599 374.12494018860804 0.8255082416172256
19.396842654649404 377.9701595514549 0.8298470400350196
19.40207020960282 382.54627130186316 0.8349717610363301
19.407297764556233 379.3437484174712 0.8317998725337475
19.412525319509648 379.78121200965575 0.8316100368709239
19.417752874463062 377.3405774023675 0.8290454085689081
19.422980429416477 375.21031037609214 0.8264212387228571
19.42820798436989 368.65849693211084 0.818858705632592
19.433435539323305 361.9905813044554 0.8122185019052925
19.43866309427672 354.21720434985326 0.8040897868584446
19.443890649230134 353.69438264407364 0.8039423982333215
19.44911820418355 353.7705405000589 0.8037052894058716
19.454345759136963 355.47266113468874 0.8043564617174175
19.459573314090377 352.62958945605885 0.8011723948361282
19.464800869043792 347.5769446133878 0.7953125843691662
19.470028423997206 344.4031842777372 0.7921520836579543
19.47525597895062 343.100530600465 0.7909381730931446
19.480483533904035 340.0460340367251 0.7865566479188083
19.48571108885745 338.19078151380927 0.7844189543209324
19.490938643810864 340.4519017319587 0.7866129899923038
19.49616619876428 340.73321182185896 0.7870587592945216
19.501393753717693 341.14851021648445 0.7878351595810218
19.506621308671107 337.8645550312975 0.7839332650493683
19.51184886362452 338.99632257703155 0.7855507403871277
19.517076418577936 336.59238527344314 0.7827392295903203
19.52230397353135 336.5033602968702 0.7819888698337657
19.527531528484765 335.686746390986 0.7805843921103078
19.53275908343818 336.84281762327237 0.78205856875297
19.537986638391594 337.85999567264037 0.783646832446652
19.54321419334501 339.8482093301509 0.7862556844545744
19.548441748298423 342.3672184655723 0.7893277993840042
19.553669303251837 343.1830782394887 0.7903816642833685
19.55889685820525 345.9180634862064 0.7928630976913602
19.564124413158666 346.6888380379802 0.7925177675058627
19.56935196811208 352.0438086253007 0.7987959181451123
19.574579523065495 353.2686657940409 0.8000717218388046
19.57980707801891 358.77320164518585 0.8064569563660458
19.585034632972324 360.8936839432305 0.8086094193716615
19.590262187925738 362.2208894756956 0.8104204004278813
19.595489742879153 365.32249622499904 0.8135343225652032
19.600717297832567 366.3189950147289 0.8143037030287827
19.60594485278598 373.9749978705341 0.8220331501573835
19.611172407739396 380.1448314365773 0.8286712080941462
19.61639996269281 385.68722441723816 0.8347616640788337
19.621627517646225 389.7077923703771 0.8392426401177885
19.62685507259964 388.67427370970137 0.8382175393128577
19.632082627553054 392.5990314101185 0.8422926344752265
19.637310182506468 393.79668570891147 0.8435969987192309
19.642537737459882 394.27847439164884 0.8440635470215251
19.647765292413297 394.71722932660316 0.8442017596655537
19.65299284736671 397.6353848635815 0.8476454214818742
19.658220402320126 396.3683900994485 0.8457974168497343
19.66344795727354 396.28421338775195 0.8459443129274966
19.668675512226955 394.3306601783253 0.8436456682002909
19.67390306718037 393.1698761069457 0.8422009136216183
19.679130622133783 391.1999156973327 0.8399935133216531
19.684358177087198 387.30064056327257 0.8356712657520637
19.689585732040612 385.0689503634989 0.8331920972203012
19.694813286994027 381.18850218868766 0.8291993321917939
19.70004084194744 375.7637744317405 0.8230980159319342
19.705268396900856 369.5442915129993 0.8159892210702109
19.71049595185427 368.12753916453374 0.8145394728385099
19.715723506807684 365.87776860198846 0.8116128034959961
19.7209510617611 365.7951898909163 0.8119891024531982
19.726178616714513 366.3312687589279 0.8128744035503609
19.731406171667928 369.31285484346574 0.8163631178310484
19.736633726621342 368.29682407585256 0.8156245248055844
19.741861281574757 366.9340645441233 0.8138801201383353
19.74708883652817 362.70210107101923 0.8093617131338979
19.752316391481585 364.17452910273073 0.8109937186707431
19.757543946435 364.13316200620096 0.8097183313018854
19.762771501388414 363.0131767372957 0.8081396675584145
19.76799905634183 359.9886659461807 0.8052044271133378
19.773226611295243 357.4108855247286 0.8026595088321811
19.778454166248657 357.9077454383905 0.8036145089926259
19.783681721202072 352.9201605848062 0.7969826323789999
19.788909276155486 346.6110886122166 0.7897719566192339
19.7941368311089 342.8703464765833 0.7853622294865784
19.799364386062315 340.33010239093227 0.7825824744688542
19.80459194101573 338.7839217266829 0.7813705807353425
19.809819495969144 334.49850055690143 0.7765165793043597
19.81504705092256 328.6379859578696 0.7703021805291149
19.820274605875973 326.6194885532404 0.7677933685955467
19.825502160829387 325.0120279795254 0.7657313265935786
19.8307297157828 323.7406573274608 0.7650335758944593
19.835957270736216 321.38286989926195 0.7625617770833145
19.84118482568963 317.6864010036411 0.7576665128884811
19.846412380643045 315.4989328802367 0.7551134917121443
19.85163993559646 315.2245533783329 0.7543699785257066
19.856867490549874 314.93326460555886 0.7546476092389448
19.86209504550329 316.3030375376448 0.7558677699889922
19.867322600456703 312.1986408749372 0.7504506934416914
19.872550155410117 314.10311840848647 0.7526535803601808
19.87777771036353 317.0879493510081 0.7561230307508251
19.883005265316946 318.272978773241 0.7576221919446178
19.88823282027036 316.20751346230213 0.7555007644886536
19.893460375223775 309.7360582053951 0.7475667646043127
19.89868793017719 309.9563553067198 0.7479772970380532
19.903915485130604 309.3307882775962 0.7469796336437581
19.909143040084018 309.99950059902216 0.7477879196993759
19.914370595037433 313.6186701838336 0.752629437221093
19.919598149990847 314.7509040120725 0.7538004320985108
19.92482570494426 316.1796212713062 0.7553555711944626
19.930053259897676 316.2176249001195 0.754728189654745
19.93528081485109 314.68533358420024 0.7521678417786782
19.940508369804505 314.7206354046362 0.7533315332302574
19.94573592475792 315.30428434970696 0.75429201949774
19.950963479711334 313.54421055623186 0.7522462411673145
19.956191034664748 315.08596177429627 0.7534573040365695
19.961418589618162 315.6074629529026 0.7533355495816728
19.966646144571577 318.6066804911066 0.757201303025524
19.97187369952499 321.46676004785036 0.7604814667677856
19.977101254478406 324.0323910429875 0.7632512864487352
19.98232880943182 329.50410345558345 0.7697868588947261
19.987556364385235 330.6808430354344 0.7703976830559076
19.99278391933865 336.143469074574 0.7767218263429918
19.998011474292063 340.11931486614094 0.7813613717344885
20.003239029245478 352.8337658134272 0.7953746622202996
20.008466584198892 366.4249106003497 0.8100580362577888
20.013694139152307 387.19299276352245 0.832305284249246
20.01892169410572 407.2084461383755 0.8532616759049331
20.024149249059136 424.65137125176216 0.8710478000124793
20.02937680401255 435.2523444080534 0.8812830178800782
20.034604358965964 437.81724746069574 0.8840401349072702
20.03983191391938 437.3995185496005 0.8835294582571729
20.045059468872793 430.4354905407022 0.8766942501216964
20.050287023826208 419.33587328157466 0.8656315336736238
20.055514578779622 402.35804666699283 0.8481328408836979
20.060742133733036 393.7647054848733 0.8395136256021574
20.06596968868645 386.6801697469204 0.8317518185937351
20.071197243639865 383.2336014643547 0.8278837584564326
20.07642479859328 380.118999365154 0.8243405736248296
20.081652353546694 380.4698290004468 0.8248803830316369
20.08687990850011 382.70566344698994 0.8271889454205098
20.092107463453523 388.3163258535514 0.8332646106489117
20.097335018406937 397.2070236728087 0.8418280084217538
20.102562573360352 408.42309148332447 0.8534336727995464
20.107790128313766 418.86795268047314 0.8639456166337581
20.11301768326718 424.3894859627407 0.869546355057023
20.118245238220595 428.70584344331144 0.8740835921209984
20.12347279317401 425.48366744618545 0.8706503151617331
20.128700348127424 419.9460075892607 0.865103142195341
20.13392790308084 408.1039411822348 0.8527278449378842
20.139155458034253 394.1262912017291 0.8377830681557599
20.144383012987667 382.06256714956373 0.8250058488545221
20.14961056794108 369.60889212946057 0.8118010617049224
20.154838122894496 358.4536358340299 0.8000261145897758
20.16006567784791 351.7525519160795 0.7928664207991664
20.165293232801325 344.3271661937148 0.7841631870978562
20.17052078775474 337.64877297064515 0.7761902201309105
20.175748342708154 331.75307352088834 0.769281967765587
20.18097589766157 330.6043844559719 0.7678944293033155
20.186203452614983 330.1745746329406 0.7674297729529158
20.191431007568397 332.12575935600825 0.7693114392647737
20.19665856252181 330.9016224974346 0.7677701480327307
20.201886117475226 333.30806487007294 0.7707583163627939
20.20711367242864 333.4888780775704 0.7709645552535299
20.212341227382055 330.3923621545753 0.7679136094948565
20.21756878233547 328.77750716382064 0.7662191423884976
20.222796337288884 326.2865099964859 0.763318288052061
20.228023892242298 330.2052541079374 0.7678219827904015
20.233251447195713 335.2069438311981 0.772997442492101
20.238479002149127 339.515877810077 0.7779807405556042
20.24370655710254 339.27886040880514 0.7775387446275565
20.248934112055956 340.8816567890818 0.7792343791517674
20.25416166700937 343.73431162544586 0.7822052985809614
20.259389221962785 348.38164326957906 0.7875256802957413
20.2646167769162 353.7345925929441 0.7939758821744378
20.269844331869614 353.42093954643724 0.793797201824092
20.275071886823028 351.7628471399925 0.7915233194997173
20.280299441776442 344.29297708766535 0.7831716817532345
20.285526996729857 339.2562038891844 0.7773441392211273
20.29075455168327 338.1485756424433 0.7764604484551468
20.295982106636686 338.3483371946331 0.7774708238322614
20.3012096615901 338.60636453877385 0.7778636256525056
20.306437216543515 335.63415914748225 0.7749320970434207
20.31166477149693 336.970513068469 0.7760817314557361
20.316892326450343 335.4307323408563 0.7730489745428786
20.322119881403758 330.60962330450604 0.7670555383873608
20.327347436357172 330.6852911065992 0.7664970885622241
20.332574991310587 327.221975061765 0.7630856489537355
20.337802546264 329.5900112744252 0.7660595153125419
20.343030101217416 322.239796496901 0.7578144226800869
20.34825765617083 319.4493545730413 0.7542943062194877
20.353485211124244 316.6881652978069 0.7513416731801366
20.35871276607766 315.74869766329573 0.750658880573662
20.363940321031073 317.0042253421354 0.7526460660405923
20.369167875984488 315.49262253251874 0.7506484760202223
20.374395430937902 312.99131820531613 0.7477336151754148
20.379622985891316 309.92873961516364 0.7442182693005183
20.38485054084473 303.99524581859254 0.7375598176605871
20.390078095798145 303.99719721859367 0.7379483430303492
20.39530565075156 304.714651668199 0.7382841187273447
20.400533205704974 306.4560414773884 0.7397792911721285
20.40576076065839 306.9679400618586 0.7396381908721468
20.410988315611803 305.158681460661 0.7370517644458391
20.416215870565217 304.8869879437108 0.7369715730469087
20.421443425518632 303.0731265547471 0.7344099629637845
20.426670980472046 301.5278851531858 0.7324043469268967
20.43189853542546 303.86102168146874 0.7356319339667072
20.437126090378875 305.74069095334636 0.7383840647527632
20.44235364533229 306.29328752454774 0.7398423671994379
20.447581200285704 305.146246192806 0.7395803181115843
20.45280875523912 306.4673529924485 0.7409351792952449
20.458036310192533 309.86474700841137 0.7449136859289124
20.463263865145947 311.78572896783106 0.7459568300231597
20.46849142009936 309.61093606475197 0.74295252961753
20.473718975052776 308.6237726150385 0.7411287199071099
20.47894653000619 309.68255218033624 0.7419463033239724
20.484174084959605 312.4954614766546 0.7458940667064483
20.48940163991302 315.7431291222636 0.7494506884959151
20.494629194866434 319.06477069543877 0.7546208215830751
20.49985674981985 319.2550768219273 0.7550198018129903
20.505084304773263 318.44775787119437 0.7542839071369604
20.510311859726677 320.45492687582987 0.7564763826011432
20.51553941468009 318.98126167433526 0.7535491427813643
20.520766969633506 318.96324922261607 0.7530051316305763
20.52599452458692 314.65437468506207 0.7485237205909309
20.531222079540335 314.8871507724742 0.7483241357726397
20.53644963449375 314.40538348368904 0.7479816901022731
20.541677189447164 311.02417674062485 0.7435124361799483
20.546904744400578 309.6568911583238 0.7416560615354854
20.552132299353993 311.3050986835081 0.7442768658515945
20.557359854307407 315.26159796153024 0.7484199099063563
20.56258740926082 320.29836669378614 0.7544818705614826
20.567814964214236 321.18906092278047 0.7552987885104994
20.57304251916765 320.21728491493405 0.7544034141699285
20.578270074121065 322.050536616941 0.7568149104000141
20.58349762907448 321.3105504175307 0.7555279204573094
20.588725184027894 324.0355810932068 0.7589472249803819
20.593952738981308 325.2972912488404 0.7605135455047554
20.599180293934722 324.05386634304875 0.7585700974962526
20.604407848888137 320.03277173997975 0.7542163217099215
20.60963540384155 317.79105733085066 0.7515154804114927
20.614862958794966 316.32993807505886 0.7495731810771892
20.62009051374838 318.9293426159846 0.7526468384060226
20.625318068701795 320.89535193604905 0.7540481442875805
20.63054562365521 323.0734758802803 0.7573163587296038
20.635773178608623 318.32347300199245 0.7512426850848943
20.641000733562038 314.2500997613236 0.7461927577038929
20.646228288515452 311.6916436487869 0.7435961895520006
20.651455843468867 311.6415009464522 0.7433121356804985
20.65668339842228 309.4668049301073 0.7412498107535855
20.661910953375695 307.5795156745428 0.7396480443103806
20.66713850832911 305.1170571847032 0.737694061574256
20.672366063282524 301.8258198128108 0.7338654173918326
20.67759361823594 301.50271803279304 0.7334698747931485
20.682821173189353 301.3410031068934 0.7331938353075503
20.688048728142768 301.4572817975213 0.7336056270703906
20.693276283096182 302.13365686307696 0.7346006484040971
20.698503838049596 302.49826691549896 0.7357332199747011
20.70373139300301 305.4775396818781 0.7377562158988578
20.708958947956425 308.750925860106 0.7409084333189542
20.71418650290984 307.90960661049104 0.7391826713280713
20.719414057863254 304.1465952929656 0.7350677450826633
20.72464161281667 301.6800767265705 0.7331145316260111
20.729869167770083 299.88709142729454 0.7313752302790418
20.735096722723497 300.8335016515544 0.7316451198882267
20.740324277676912 303.45862749418626 0.7345857339393629
20.745551832630326 303.9182372020007 0.7339193399081662
20.75077938758374 303.44732107764804 0.7335945632686615
20.756006942537155 303.72884326982256 0.7345052369501408
20.76123449749057 303.89322911118165 0.7343525124756968
20.766462052443984 304.12149661571124 0.7351592624078649
20.7716896073974 304.21529538271756 0.7345705809968869
20.776917162350813 308.53400770410224 0.7398581162362892
20.782144717304227 312.7996024911935 0.7447406091924972
20.78737227225764 312.2440019488355 0.7440711061326324
20.792599827211056 310.94430643196824 0.7427264103869298
20.79782738216447 315.5767144444516 0.7474775689543846
20.803054937117885 319.6358780747636 0.7515481689562059
20.8082824920713 325.329739959572 0.7582034793559962
20.813510047024714 329.58656985468787 0.7630006187388211
20.81873760197813 335.73384801139986 0.7703089267370935
20.823965156931543 339.35385574730407 0.7742213538407265
20.829192711884957 341.6743444085814 0.7763912135412269
20.83442026683837 343.38116620403594 0.7782817673723169
20.839647821791786 346.8732879684672 0.7818790316408115
20.8448753767452 351.13295484060825 0.7872961520122365
20.850102931698615 351.70151744368025 0.787953967362283
20.85533048665203 351.8209472305254 0.788636122026767
20.860558041605444 348.5128787354498 0.7847707002254806
20.865785596558858 349.86412085692024 0.7863991212140681
20.871013151512273 348.1124107884162 0.7838003794224301
20.876240706465687 346.10374684186553 0.7813618913379357
20.8814682614191 343.3692645855912 0.778068462630227
20.886695816372516 342.73069199634426 0.7777711883569005
20.89192337132593 344.4114368264261 0.7796405703848547
20.897150926279345 344.6136299545731 0.7795905834804012
20.90237848123276 343.47961805800486 0.7783071961770165
20.907606036186174 337.6884644783513 0.7714561139132524
20.912833591139588 334.8576487836188 0.7681897498676662
20.918061146093002 330.68004025947135 0.7632207873828767
20.923288701046417 328.8095659337655 0.7619391163822058
20.92851625599983 332.06698230739914 0.7657624346288293
20.933743810953246 335.80377675107087 0.770191155603004
20.93897136590666 338.05309942938374 0.7719833325209597
20.944198920860075 334.86212754127604 0.7679675322685036
20.94942647581349 333.9493648761989 0.7671616988517853
20.954654030766903 333.9041254565834 0.7670542216218497
20.959881585720318 337.54850811829925 0.7717218648315051
20.965109140673732 335.2166875737274 0.7691796605744229
20.970336695627147 332.75106445719 0.7668242692175989
20.97556425058056 329.4171646807431 0.7623500222266957
20.980791805533975 328.80032418281706 0.7613914147233822
20.98601936048739 328.54426374928653 0.7605086450064935
20.991246915440804 327.5305487940759 0.7593410212320921
20.99647447039422 325.06777080003775 0.756685323763983
21.001702025347633 324.8940512144777 0.7568680613000517
21.006929580301048 325.08541473112473 0.7574119895782194
21.012157135254462 324.33645019713884 0.756527293368818
21.017384690207876 322.5112801829494 0.7546671298679873
21.02261224516129 321.1600165318559 0.7527374643645974
21.027839800114705 318.81282263636865 0.7499877988578417
21.03306735506812 318.0889476769256 0.7482461550699535
21.038294910021534 317.4703223440333 0.7475696822770063
21.04352246497495 317.3239238611995 0.7472605520459585
21.048750019928363 317.0581098173843 0.7473508388007549
21.053977574881777 316.073920256783 0.7465355647253532
21.059205129835192 317.31079992365136 0.7475882946093056
21.064432684788606 316.79152627378767 0.7472459471283899
21.06966023974202 313.8619747928101 0.7429730238946978
21.074887794695435 311.45018605177785 0.7394824616868219
21.08011534964885 307.86999678522955 0.735487943332951
21.085342904602264 305.6589144179819 0.7330565208878882
21.09057045955568 303.7101552073142 0.730807511142388
21.095798014509093 302.475326942052 0.729279178689482
21.101025569462507 303.5609749193571 0.7294544767951128
21.10625312441592 302.316204319384 0.727577880582404
21.111480679369336 301.5370655022961 0.7272068490921272
21.11670823432275 297.41094532612834 0.7229829240734449
21.121935789276165 292.6194461893833 0.7179805347775728
21.12716334422958 288.9584700344391 0.7126295229075081
21.132390899182994 290.51030323506905 0.7145877500564826
21.13761845413641 291.71664294265287 0.715552978804714
21.142846009089823 291.7523727959191 0.7152214905698768
21.148073564043237 285.2677136952842 0.7070438040678118
21.15330111899665 282.78842249798385 0.7024344893969551
21.158528673950066 284.34667280340284 0.705641423626948
21.16375622890348 286.52172913221074 0.7087101000368703
21.168983783856895 286.30383120488784 0.7083268291035527
21.17421133881031 281.8400028376604 0.7015772786563276
21.179438893763724 279.9375964560309 0.6981044901726766
21.184666448717138 277.64739869520923 0.6961417438165521
21.189894003670553 278.951113753184 0.6979758961140134
21.195121558623967 279.46757596527436 0.6989666398749662
21.20034911357738 281.71395341933084 0.701179048058216
21.205576668530796 280.93061748279837 0.6992308346254572
21.21080422348421 282.91386957787716 0.7008701724586902
21.216031778437625 284.35013901139615 0.7027377189460403
21.22125933339104 285.1656435293333 0.7039521738521987
21.226486888344454 281.8179836852531 0.7001509169822827
21.231714443297868 279.7339452748501 0.6972433681337747
21.236941998251282 279.9764299962112 0.6975429841864229
21.242169553204697 280.4219129650305 0.6979581126890063
21.24739710815811 280.77065692946144 0.6972098083016033
21.252624663111526 277.8794718791038 0.694013351364479
21.25785221806494 280.0041660063496 0.6956691365909924
21.263079773018355 279.46633861969406 0.6956512939015088
21.26830732797177 281.0852570168178 0.697882814760305
21.273534882925183 280.34999188756655 0.6970689933414784
21.278762437878598 281.94022497492966 0.6985819521752371
21.283989992832012 281.7047782429851 0.7052337718856299
21.289217547785427 283.42543992846055 0.7180102644978306
21.29444510273884 281.8297420392698 0.7228696760627582
21.299672657692255 277.15570708696606 0.7213056152548557
21.30490021264567 278.73541897528344 0.7275186316220238
21.310127767599084 283.3918613560857 0.737408775859713
21.3153553225525 285.1477408682551 0.7441359718557681
21.320582877505913 286.3523200773559 0.7492365329658685
21.325810432459328 285.73343325753444 0.7510254860181679
21.331037987412742 288.0312507349267 0.7566360176547178
21.336265542366156 288.65137330502984 0.7605833452551582
21.34149309731957 287.83936962133055 0.7626484022177006
21.346720652272985 285.4894808384108 0.7626280104131333
21.3519482072264 283.5530827075044 0.7618221377165387
21.357175762179814 284.68936709159635 0.7653436958341587
21.36240331713323 287.23205234738555 0.7713694798631846
21.367630872086643 288.74551426209825 0.7757823080209264
21.372858427040057 288.83414085229407 0.7792975371024651
21.378085981993472 289.41986043525714 0.7826363259525689
21.383313536946886 287.1764785025315 0.7811240458831841
21.3885410919003 284.8724781541888 0.7788678811271132
21.393768646853715 285.38836529134466 0.7803487610769545
21.39899620180713 288.1792369623524 0.7866720823544048
21.404223756760544 292.06028787114417 0.7940305187478682
21.40945131171396 291.6963165710908 0.7964308438442383
21.414678866667373 293.0034263540255 0.8002517644247139
21.419906421620787 292.6703406900784 0.8019654415862425
21.4251339765742 293.61188003709975 0.8055362159127765
21.430361531527616 290.9793300235171 0.8034165214258376
21.43558908648103 292.58429354548457 0.8067190160888611
21.440816641434445 295.9215017622985 0.8136255913072233
21.44604419638786 300.9969630218438 0.8221831883641282
21.451271751341274 306.0179508103333 0.8314866871187763
21.45649930629469 313.05639066472963 0.8431005190383162
21.461726861248103 313.2423599541474 0.8454370430386036
21.466954416201517 313.71803299376495 0.8480788041950906
21.47218197115493 306.7346231635368 0.8401123547475149
21.477409526108346 304.67016905212813 0.8390520449188287
21.48263708106176 299.4767806271861 0.8326288427428671
21.487864636015175 298.1885106448294 0.8329506540570331
21.49309219096859 295.6831833891003 0.8303475433093361
21.498319745922004 297.5832039215337 0.8353774163715518
21.503547300875418 297.8918487563298 0.8382236583048475
21.508774855828833 295.8775647555382 0.8339741953181279
21.514002410782247 292.830451330529 0.8124076127601159
21.51922996573566 292.46165648736985 0.8033107585915422
21.524457520689076 294.1967904226764 0.7990685858295626
21.52968507564249 294.59238124081065 0.7951103667523164
21.534912630595905 295.4270024921333 0.7914745752855247
21.54014018554932 296.422461597605 0.7893300755915934
21.545367740502734 301.9722223410063 0.7944410381484213
21.550595295456148 300.0965683341371 0.7886546316437558
21.555822850409562 294.6281314438098 0.7786838951596675
21.561050405362977 290.5823313804363 0.7718904921751327
21.56627796031639 289.7547411689291 0.7691507022029493
21.571505515269806 293.93796991834967 0.7743107038146548
21.57673307022322 295.6230605522426 0.7742977639053663
21.581960625176634 295.1548849861185 0.7724095936937057
21.58718818013005 293.79251619324975 0.7692556171842023
21.592415735083463 293.7584294971399 0.7682330925215741
21.597643290036878 295.9901766471802 0.7694143443000283
21.602870844990292 295.7663851812825 0.7672923939924848
21.608098399943707 296.4137270539797 0.7665219956375325
21.61332595489712 300.58944614520647 0.7698715774309518
21.618553509850535 299.8158298365285 0.7668125029160591
21.62378106480395 298.1889154572824 0.7641613853691623
21.629008619757364 297.6577422293031 0.7628539591931939
21.63423617471078 299.4615691325195 0.7655010492424997
21.639463729664193 300.99684363574613 0.767222785442674
21.644691284617608 298.89429981514843 0.7639248991194635
21.649918839571022 298.7097983509124 0.7625487666160257
21.655146394524436 298.58478094237347 0.7619749971276919
21.66037394947785 300.2173579140601 0.7627724598584216
21.665601504431265 301.64587851773666 0.7637089364112286
21.67082905938468 304.5367831470323 0.7662330753875902
21.676056614338094 307.76470842168897 0.7685706864863967
21.68128416929151 312.2655542207059 0.7739628572312146
21.686511724244923 311.9929937682299 0.7725942400930069
21.691739279198337 313.3384133059415 0.7741245111144974
21.696966834151752 311.9520037525511 0.7709654473810438
21.702194389105166 311.63628759067655 0.7711813714346216
21.70742194405858 314.2280457742374 0.7755794381248431
21.712649499011995 318.64709070383645 0.7810440816745627
21.71787705396541 324.39764120352424 0.7867199663014868
21.723104608918824 327.8506949936006 0.7889417039716323
21.72833216387224 328.2498965162352 0.7872893100867757
21.733559718825653 327.1639208075233 0.7854283496101782
21.738787273779067 328.0613905781028 0.7852068082292423
21.74401482873248 334.93270648032075 0.7940138702925064
21.749242383685896 340.9239273420317 0.8013249544361324
21.75446993863931 345.16192725929403 0.806276684124924
21.759697493592725 345.25995842358236 0.8065270867830604
21.76492504854614 343.8610746424849 0.8039452559413919
21.770152603499554 341.1730401023104 0.8009892746659841
21.77538015845297 342.21904189097967 0.8011867281386396
21.780607713406383 347.0716077797122 0.8065393543106466
21.785835268359797 353.0394267995258 0.8127658181666673
21.79106282331321 356.64178356080845 0.8161654931596518
21.796290378266626 358.288904236566 0.8177965243731385
21.80151793322004 359.1267873117122 0.819150397584003
21.806745488173455 360.3756018444476 0.8203512854875625
21.81197304312687 362.95592153605463 0.8228592352495571
21.817200598080284 364.4895021266014 0.8242242966812089
21.822428153033698 368.12763025229935 0.828294681645701
21.827655707987113 367.5655704483078 0.8283717828270077
21.832883262940527 366.01590977710066 0.8261585122783234
21.83811081789394 363.5688669883545 0.8231980779512729
21.843338372847356 359.58005696964733 0.8182887830726685
21.84856592780077 355.83203789108165 0.8143537676823922
21.853793482754185 350.22040474734337 0.8080555151401729
21.8590210377076 348.1877026119532 0.8056002603036643
21.864248592661014 346.263751435149 0.802584943902444
21.869476147614428 344.4686421365307 0.8000800457263239
21.874703702567842 341.965058764478 0.7971876661717642
21.879931257521257 340.3474424118836 0.7953067231581121
21.88515881247467 340.8139523915693 0.7963318053483958
21.890386367428086 340.1231298793497 0.7954775625296009
21.8956139223815 339.7945312598174 0.795316193055644
21.900841477334914 339.50946005130527 0.7938193369838238
21.90606903228833 338.9882991857436 0.792900581184347
21.911296587241743 338.71242153825665 0.7919197140953914
21.916524142195158 336.5154720454338 0.7885812087901356
21.921751697148572 336.6475694085998 0.7891515533357336
21.926979252101987 340.482172112245 0.793280901063275
21.9322068070554 344.6159073269242 0.7981315992032794
21.937434362008815 346.4658311030556 0.7994133657914655
21.94266191696223 346.3289334615172 0.7991557852172841
21.947889471915644 345.6944002188315 0.7984976870099969
21.95311702686906 344.2391082403492 0.7966969706262754
21.958344581822473 343.60971624585295 0.7959493595616062
21.963572136775888 341.90882345492395 0.7937564726708441
21.968799691729302 341.97056717766804 0.793532397452034
21.974027246682716 345.3452167644636 0.7969697111400312
21.97925480163613 347.39970201241925 0.7988604316338411
21.984482356589545 347.4206582535007 0.7989167240851568
21.98970991154296 344.8867306075416 0.7960678552487708
21.994937466496374 342.13018494128306 0.791856276097883
22.00016502144979 340.6723106586913 0.7900459944670007
22.005392576403203 339.5996237810106 0.7881996132044209
22.010620131356617 341.6271673979201 0.791195239718859
22.015847686310032 346.1994673405628 0.7966485862009322
22.021075241263446 353.01686114078694 0.8040230361390798
22.02630279621686 357.38821966369767 0.8088433713088589
22.031530351170275 360.6021675703445 0.8116182389697764
22.03675790612369 362.3898444149724 0.8132310500930657
22.041985461077104 364.95310906202207 0.8162742897169524
22.04721301603052 367.14612422615716 0.8185781278674302
22.052440570983933 371.03534388494404 0.8233829584683001
22.057668125937347 373.1010300194598 0.8250147855625845
22.06289568089076 373.73203270984214 0.8255359740793478
22.068123235844176 371.0672389088743 0.8225385761640113
22.07335079079759 365.1695051479006 0.8159918686495816
22.078578345751005 362.5062182001869 0.8132582082329843
22.08380590070442 358.62517155250583 0.8082325512648137
22.089033455657834 355.87558909547016 0.8043433357213128
22.09426101061125 354.61126928418525 0.8029663855111849
22.099488565564663 356.12163448644606 0.8040186290572738
22.104716120518077 360.15683904078196 0.8091944646255007
22.10994367547149 359.025666702304 0.8078272354732895
22.115171230424906 355.5130929673209 0.8040210531394313
22.12039878537832 353.4444273799922 0.8015983444021995
22.125626340331735 350.30710928279 0.7971395318980041
22.13085389528515 346.9700739783163 0.7937761168648475
22.136081450238564 344.9408083040501 0.7916103377747297
22.141309005191978 344.70757308702724 0.7912796780081652
22.146536560145393 341.4314674928203 0.7876072404308668
22.151764115098807 339.29759564421033 0.7842626144273177
22.15699167005222 337.716912853696 0.7824845103547441
22.162219225005636 338.9258498689041 0.7833935855374571
22.16744677995905 338.29179956646277 0.7823523159452161
22.172674334912465 342.4739583081078 0.7874381433401062
22.17790188986588 345.317852499263 0.7905564726808033
22.183129444819293 345.74245429325936 0.7918662683314328
22.188356999772708 342.92866727064893 0.7885635130615339
22.193584554726122 343.7841806184221 0.788783803767147
22.198812109679537 343.3798413099143 0.7879783318346141
22.20403966463295 345.0548449107115 0.7896262178326616
22.209267219586366 344.99404628601513 0.7898440152269917
22.21449477453978 344.43224229298295 0.7889106952732322
22.219722329493194 344.83200221422 0.7889477015640648
22.22494988444661 342.2200333490348 0.7863403082534552
22.230177439400023 339.69395401709875 0.7831899081827445
22.235404994353438 337.64952377658113 0.7806584728846828
22.240632549306852 337.36578802945365 0.7798881357963742
22.245860104260267 337.6204801013687 0.779480494412977
22.25108765921368 331.86858120657445 0.7743911743071312
22.256315214167095 325.1260275874167 0.7668683833513562
22.26154276912051 321.24568990356164 0.7632725871221075
22.266770324073924 321.03178358241263 0.7623243248900596
22.27199787902734 321.4128052730037 0.7619482859713482
22.277225433980753 321.1813856963441 0.7617814233616146
22.282452988934168 319.9697214984481 0.7595499243586387
22.287680543887582 319.40120020530463 0.759450601971764
22.292908098840996 315.5190865143922 0.7550513792196626
22.29813565379441 313.87263150807837 0.7529145965481869
22.303363208747825 309.08706197405064 0.7469425778389339
22.30859076370124 305.2765636050053 0.7412454766475991
22.313818318654654 305.10434794916404 0.7405917006409227
22.31904587360807 308.23074199602115 0.744426483373785
22.324273428561483 309.7516449102549 0.7461786921749809
22.329500983514897 311.7809486359727 0.7495526653235906
22.334728538468312 309.73291798759175 0.7476472210146626
22.339956093421726 308.29089430575453 0.7460846673756844
22.34518364837514 305.4859159645766 0.7432260746554703
22.350411203328555 302.4623176805222 0.7392317864918835
22.35563875828197 300.05045532937123 0.7359539827021886
22.360866313235384 302.1406598428691 0.7365934644341345
22.3660938681888 302.02027907980425 0.7361012470366092
22.371321423142213 301.0772640907412 0.7354495763351302
22.376548978095627 295.2413097456288 0.7288717141157495
22.38177653304904 294.44016393360704 0.728158583758316
22.387004088002456 292.93509190420997 0.7260785061374387
22.39223164295587 291.56698944136724 0.7244757241765211
22.397459197909285 291.6071533501943 0.7246006772972938
22.4026867528627 291.90607195658384 0.7254079571165302
22.407914307816114 292.1533802592209 0.7265060187321236
22.41314186276953 289.69747845898155 0.723829493940394
22.418369417722943 289.2496801901432 0.7224627066878547
22.423596972676357 288.6129104769176 0.7209038696913059
22.42882452762977 285.489430544368 0.7164153476885257
22.434052082583186 282.84102284010453 0.7134986233363904
22.4392796375366 281.22615549082417 0.7124640437522667
22.444507192490015 280.7938489103279 0.7130592003819659
22.44973474744343 283.3978352545022 0.7165892829622098
22.454962302396844 279.15589735638537 0.7096076764506852
22.460189857350258 277.852321875383 0.7060397846793964
22.465417412303673 276.66338818059586 0.7037287073490336
22.470644967257087 281.61031443834577 0.7104717108304952
22.4758725222105 282.37651723278003 0.7122203675508813
22.481100077163916 284.5296623786203 0.7156207172733361
22.48632763211733 285.517798586648 0.7170031053773609
22.491555187070745 282.79693263199636 0.7140068588402869
22.49678274202416 280.4703431714584 0.7107560357652475
22.502010296977573 278.233233627572 0.7082924788684675
22.507237851930988 278.14389809518957 0.7096384702702535
22.512465406884402 277.3421733475081 0.7085780051935013
22.517692961837817 275.5001120385491 0.7057114415573298
22.52292051679123 274.19293215634514 0.7039960864171325
22.528148071744646 273.403704720052 0.7042870083831984
22.53337562669806 272.86001990691244 0.7026931372157517
22.538603181651474 271.82077541737664 0.7004349799834992
22.54383073660489 272.6570713231195 0.6997276896766262
22.549058291558303 273.90946882517903 0.7027121203579767
22.554285846511718 273.9993709589701 0.7033190737765108
22.559513401465132 273.97838885881345 0.7033422400192981
22.564740956418547 272.2509043902034 0.7003607919152223
22.56996851137196 274.11082322979127 0.7018043148063
22.575196066325375 277.4153943413887 0.7058233941707678
22.58042362127879 278.69278537803893 0.7075694272742781
22.585651176232204 276.9624268793428 0.7053016535415487
22.59087873118562 274.2557296440423 0.7022327315229511
22.596106286139033 272.656763009918 0.6987199028887618
22.601333841092448 273.06357985073447 0.6987378925275576
22.606561396045862 276.6375519872258 0.7040859698513856
22.611788950999276 278.447395501311 0.7079464712748382
22.61701650595269 277.77028378717574 0.7071833790278408
22.622244060906105 276.5465117905546 0.7051414316994258
22.62747161585952 274.67523901203896 0.7021408830056235
22.632699170812934 274.7380862106079 0.703444341579269
22.63792672576635 275.28763790685133 0.7036064782064687
22.643154280719763 276.9030279382808 0.7053564279253116
22.648381835673177 282.3990501730969 0.7125148395170078
22.653609390626592 282.2185571240953 0.7123253852864546
22.658836945580006 280.3041666717594 0.7102283711645825
22.66406450053342 276.9465686231308 0.7056987233143466
22.669292055486835 278.26953701222476 0.7071947589458172
22.67451961044025 279.5987176945382 0.7086770150067321
22.679747165393664 280.38651391163074 0.7086392095702011
22.68497472034708 279.84672299298063 0.7068017087660143
22.690202275300493 280.00706877243164 0.7059346592154788
22.695429830253907 277.75805069414827 0.7033515490784547
22.70065738520732 278.3987845553052 0.7045421571312833
22.705884940160736 277.24845703381504 0.7031523391033191
22.71111249511415 280.8064125502396 0.7084028583676193
22.716340050067565 283.47256715703156 0.7116258839635263
22.72156760502098 286.7380460265642 0.7155927080317918
22.726795159974394 287.4607323271102 0.7159553633793905
22.73202271492781 290.50930249809136 0.7184385447191652
22.737250269881223 291.64359065894655 0.7206110289708155
22.742477824834637 290.205255890201 0.7188885460509732
22.74770537978805 288.00384718751667 0.7157603164149033
22.752932934741466 290.9650791854473 0.718645032879685
22.75816048969488 291.09592966166656 0.7192068504802234
22.763388044648295 291.8538720256491 0.7204367382553438
22.76861559960171 288.8923958578935 0.7159720539159371
22.773843154555124 294.29770717355 0.7218522900314733
22.779070709508538 294.74663452326797 0.7223144429736134
22.784298264461952 298.34390238132613 0.7273400460787773
22.789525819415367 296.92666216234454 0.7256023934071651
22.79475337436878 300.1389858414981 0.7295050570010285
22.799980929322196 304.77107794554956 0.7343901239117148
22.80520848427561 306.59340080308925 0.7362810822068343
22.810436039229025 308.4502028511467 0.7378686562849978
22.81566359418244 305.2848522506708 0.7339644890922796
22.820891149135853 307.4872727787405 0.7373391442001376
22.826118704089268 308.54744421294737 0.7390222715497186
22.831346259042682 312.65958616529264 0.7444144176059843
22.836573813996097 313.07497052940346 0.7447512703816367
22.84180136894951 315.4562487827755 0.7475140504436109
22.847028923902926 316.14567099783 0.7470989031616407
22.85225647885634 317.3988366139642 0.7475871161471526
22.857484033809754 318.3545822909552 0.7479612317291077
22.86271158876317 320.3077444855862 0.7502280559772113
22.867939143716583 322.3483961486784 0.7531094612929536
22.873166698669998 323.8725729683994 0.7555307538255017
22.878394253623412 325.1077912844055 0.7569006442070617
22.883621808576827 326.19572711444084 0.7584643178832042
22.88884936353024 326.8735106563175 0.7582559487029439
22.894076918483655 329.57984939591597 0.7614056601837196
22.89930447343707 328.4205010302239 0.7602701700409515
22.904532028390484 325.6356672294144 0.7567256499993489
22.9097595833439 320.6247965817036 0.751796348610753
22.914987138297313 320.2437223750732 0.7505239915339771
22.920214693250728 322.45704699951375 0.7533137076072975
22.925442248204142 325.119094397731 0.7561528545310496
22.930669803157556 323.38418503469416 0.7543879852096532
22.93589735811097 322.78441930510894 0.7538295398867999
22.941124913064385 323.4854207951795 0.7537775858763696
22.9463524680178 323.3957428320946 0.754049444088435
22.951580022971214 324.4037377899224 0.7551276125957505
22.95680757792463 325.50506958297797 0.7564141117638323
22.962035132878043 328.7349850869726 0.7605603208032528
22.967262687831457 327.0987931530561 0.758692858455223
22.972490242784872 326.08818030177656 0.7579439778074976
22.977717797738286 324.6866013134093 0.7569978658323865
22.9829453526917 323.50465150921787 0.7555617872940545
22.988172907645115 321.44200297405087 0.7530204062311175
22.99340046259853 319.2018889322272 0.7485793185949685
22.998628017551944 320.8792095638859 0.7500632952830131
23.00385557250536 324.95907523397443 0.7550287525255643
23.009083127458773 327.43590258733025 0.7580155157666891
23.014310682412187 325.61557295936035 0.7560692236088778
23.0195382373656 321.8824124070606 0.7505168087208761
23.024765792319016 319.7072012580089 0.747740477022061
23.02999334727243 321.8887795265391 0.7502302417173425
23.035220902225845 325.537532377075 0.7550288137540963
23.04044845717926 325.1721463875041 0.7559812940414833
23.045676012132674 321.0037278089244 0.7514392422045348
23.05090356708609 318.7265301243184 0.7493103598934736
23.056131122039503 318.98997479259924 0.748778099204996
23.061358676992917 320.4920004417595 0.7495508774822689
23.06658623194633 319.1871167211335 0.7476391442201423
23.071813786899746 314.2845024166339 0.7407547048621866
23.07704134185316 314.54856480624267 0.7415631417124903
23.082268896806575 315.6588184064613 0.7433395070599845
23.08749645175999 320.1255598364606 0.7490085923310887
23.092724006713404 319.9797942643549 0.7489804161043745
23.097951561666818 318.1924133112025 0.7466651976267631
23.103179116620232 316.35092005140456 0.7448481723214675
23.108406671573647 312.52633322554317 0.7404233076659161
23.11363422652706 311.4667001324121 0.739248054710529
23.118861781480476 309.60973916999063 0.7375425768830897
23.12408933643389 310.77533821614026 0.7383266123988576
23.129316891387305 312.3403352720215 0.7402728365876842
23.13454444634072 314.68451571390074 0.7426397093514164
23.139772001294133 311.6359875158371 0.7393084641034734
23.144999556247548 307.871199596747 0.7350456151018971
23.150227111200962 306.50537060984345 0.7328192850002817
23.155454666154377 307.12368231099106 0.7345645826685051
23.16068222110779 308.44426448339743 0.735471990939883
23.165909776061206 307.26604682519087 0.7337948920709925
23.17113733101462 307.58044685609144 0.7340571363670328
23.176364885968034 306.0242712396377 0.731963945653407
23.18159244092145 304.8960444053523 0.7316392134975518
23.186819995874863 301.97666290424485 0.7275952714815609
23.192047550828278 303.83150679857283 0.7300875634208868
23.197275105781692 307.83917145515176 0.7349536486597101
23.202502660735107 310.3220548199112 0.7381018883730267
23.20773021568852 311.6596451035781 0.7391804315414425
23.212957770641935 309.42480133319634 0.7364592299683068
23.21818532559535 307.57037038077976 0.7345965839795772
23.223412880548764 305.1415071657721 0.7320991403239393
23.22864043550218 305.77715445972996 0.7325135614807088
23.233867990455593 307.87578266129293 0.7350368970506407
23.239095545409008 308.41857472815076 0.7347940738106036
23.244323100362422 309.80935545464206 0.7365407361061654
23.249550655315836 312.26344597054236 0.7391849496744387
23.25477821026925 311.6721220215319 0.7373919387360821
23.260005765222665 310.26872211260144 0.7362205791569719
23.26523332017608 309.06249805083166 0.7339424802142253
23.270460875129494 308.4151465940582 0.7332382648548331
23.27568843008291 309.750739924449 0.7340979915435086
23.280915985036323 309.35330508594285 0.7335647656031928
23.286143539989737 308.3560243776212 0.7327791124208881
23.291371094943152 310.3325704955231 0.7349353877240424
23.296598649896566 311.74148180142845 0.7371203948398853
23.30182620484998 316.1074794477973 0.7425282605041948
23.307053759803395 318.8839279055013 0.7454328961081822
23.31228131475681 323.2897692316417 0.7506706199317864
23.317508869710224 326.4713193841101 0.7540406735871857
23.32273642466364 328.1123959730956 0.7559793437571825
23.327963979617053 326.7649641812243 0.7540887766610685
23.333191534570467 326.7140990834157 0.7535097694753552
23.33841908952388 327.6513611364544 0.7556353795625769
23.343646644477296 328.12440713175727 0.7562793278895352
23.34887419943071 323.03134873048407 0.7504042692397503
23.354101754384125 319.9102718410049 0.7459804542823165
23.35932930933754 324.6044317981158 0.7508900406682407
23.364556864290954 326.9280456736622 0.7546026800343852
23.369784419244368 329.41336574250374 0.758590748551591
23.375011974197783 325.41684714718554 0.754165570880964
23.380239529151197 324.64919676498903 0.7526577179654313
23.38546708410461 324.7578108795711 0.7515287569786185
23.390694639058026 327.2902706181828 0.7540954549737175
23.39592219401144 327.44106352298564 0.7533329707978137
23.401149748964855 325.02570207294025 0.7511937344360722
23.40637730391827 324.7278173583374 0.7511660825309737
23.411604858871684 324.2989887466916 0.7509453396463259
23.416832413825098 328.5950311763614 0.75561425571016
23.422059968778512 328.6609346694925 0.7555745546027525
23.427287523731927 328.8724686901575 0.7556940527405954
23.43251507868534 326.74900565862566 0.7533755642503822
23.437742633638756 327.1405761437272 0.7537214903862772
23.44297018859217 329.00136076325737 0.7560127159531443
23.448197743545585 330.52902398742765 0.7576001364866931
23.453425298499 330.35648776366355 0.7570327933567885
23.458652853452413 328.53165228657923 0.7548240389138534
23.463880408405828 328.68776246370663 0.7550825234877706
23.469107963359242 326.15409534277563 0.752509100761459
23.474335518312657 325.41002460001135 0.7514713670145695
23.47956307326607 327.58883547318493 0.7537391964995305
23.484790628219486 327.26295099753577 0.7533402584270801
23.4900181831729 327.10699898678394 0.7531207814272429
23.495245738126314 323.1057296583343 0.7487006908167637
23.50047329307973 319.9138859128442 0.7453017647547203
23.505700848033143 315.32422291775134 0.7401803127717506
23.510928402986558 314.991418484242 0.7398177266010838
23.516155957939972 314.03325248687344 0.7385888382655337
23.521383512893387 311.89417746769584 0.7356029927110064
23.5266110678468 308.719771049159 0.7317751269133324
23.531838622800215 310.7168175528695 0.7339617919927428
23.53706617775363 308.1423161922911 0.7300721471276892
23.542293732707044 309.5953825213921 0.7311383638827814
23.54752128766046 310.0266362889534 0.731557856325802
23.552748842613873 315.34430500218383 0.7390612428977861
23.557976397567288 316.59615919625475 0.7405373155219954
23.563203952520702 313.0364489529006 0.735879524416722
23.568431507474116 311.69807853470456 0.7330129383851439
23.57365906242753 311.21873676692326 0.7324451038316039
23.578886617380945 310.7836308488566 0.7309166450713662
23.58411417233436 308.6444678422214 0.7282919256169895
23.589341727287774 309.392794510505 0.7289482813657725
23.59456928224119 308.4646213284606 0.7283876609818369
23.599796837194603 307.0265912401804 0.7258914425423592
23.605024392148017 306.35125614788274 0.7243759968107828
23.610251947101432 309.26794013196314 0.726934738970902
23.615479502054846 309.61468265230616 0.7279204146084479
23.62070705700826 309.12107977886166 0.727110538414344
23.625934611961675 309.142481665841 0.7266911895762849
23.63116216691509 310.0519903382165 0.7269864212313951
23.636389721868504 307.50553629192893 0.7238481210149449
23.64161727682192 305.6955471431196 0.7223583860765094
23.646844831775333 308.5968545094397 0.7256977530826992
23.652072386728747 312.47352128829243 0.7298019054854379
23.65729994168216 313.95803472572584 0.7303940480646747
23.662527496635576 313.31125766625826 0.7288874522836137
23.66775505158899 314.29278896196524 0.7303123369631429
23.672982606542405 314.82213986318123 0.7303282045422081
23.67821016149582 320.50940056874066 0.736401504512031
23.683437716449234 325.3069666790122 0.7406941739126693
23.688665271402648 329.66610256109453 0.7456804929493116
23.693892826356063 333.8519970387902 0.7496385123060866
23.699120381309477 335.76825155114557 0.7514855696730567
23.70434793626289 340.9013083828733 0.757144190983591
23.709575491216306 342.73316644958214 0.7589156948638577
23.71480304616972 341.90955207432546 0.7584176732858954
23.720030601123135 337.58071745835116 0.7529911977819468
23.72525815607655 334.8420446433808 0.7495950458003745
23.730485711029964 332.2058958130686 0.7460159961418265
23.735713265983378 329.5390275371241 0.7433572461164223
23.740940820936792 328.92593334618726 0.7428867329107235
23.746168375890207 330.2807111869417 0.743717067342499
23.75139593084362 332.3385284415517 0.7452125409064064
23.756623485797036 334.0856449676897 0.7469949726589482
23.76185104075045 338.2502444644204 0.751808884468885
23.767078595703865 341.94591890206493 0.7556375102859603
23.77230615065728 345.7504337348679 0.759420939643292
23.777533705610693 349.350484750397 0.762781697812435
23.782761260564108 357.2674995854789 0.7715509851636257
23.787988815517522 365.52615154262264 0.7792650103900257
23.793216370470937 372.7688623564813 0.7868683459847734
23.79844392542435 376.68664977359157 0.7905327656521411
23.803671480377766 374.57277141034297 0.7889616610896812
23.80889903533118 370.4130060746842 0.7844234399002731
23.814126590284594 365.67340882783157 0.7787094763437687
23.81935414523801 364.0856116931448 0.7764204973013
23.824581700191423 359.75862055926274 0.771055665349875
23.829809255144838 356.1983556501907 0.7676149961916457
23.835036810098252 353.6587051849206 0.7650550706668114
23.840264365051667 351.9986845449369 0.7626030466500635
23.84549192000508 349.87128963007893 0.7597941837221308
23.850719474958495 345.85031790464933 0.7542331130328305
23.85594702991191 342.676816148034 0.7512442882938141
23.861174584865324 341.02010872747337 0.7495658749980025
23.86640213981874 340.31605477151174 0.7491699380074937
23.871629694772153 341.0508675275255 0.7498743059311261
23.876857249725568 338.1703613015959 0.7467859872105292
23.882084804678982 338.2248086323329 0.7467774373432811
23.887312359632396 338.18094357388327 0.7461740574418804
23.89253991458581 337.50552587543024 0.7440854299448448
23.897767469539225 335.78988401442035 0.7422749798978406
23.90299502449264 335.6518583114143 0.741779531590577
23.908222579446054 336.4855247321595 0.7432084788644301
23.91345013439947 333.78612238574226 0.7403142432552418
23.918677689352883 331.4486738031214 0.7376072006249818
23.923905244306297 330.5550075092274 0.7360803903008919
23.929132799259712 335.0313640342399 0.739869946528837
23.934360354213126 334.8612774769216 0.7394424507124686
23.93958790916654 336.6120582577606 0.740868052516223
23.944815464119955 337.0279958311142 0.741229967918419
23.95004301907337 336.57490262093523 0.7409254407732401
23.955270574026784 333.8610619219079 0.7382034688041211
23.9604981289802 333.7454474231087 0.7389652688399156
23.965725683933613 340.35111936844504 0.7458086873929605
23.970953238887027 343.4015091306039 0.749128786192873
23.97618079384044 343.4954206288622 0.7489666345687985
23.981408348793856 339.3370499078442 0.7447526679535795
23.98663590374727 339.99232078172275 0.7456400264892805
23.991863458700685 343.18850528063473 0.7491340675192888
23.9970910136541 347.0345583979678 0.7527874475724798
24.002318568607514 347.3979469106427 0.7538214939258272
24.007546123560928 346.37330427716944 0.7527904548828781
24.012773678514343 347.18006453817287 0.754032829931772
24.018001233467757 349.78789613553727 0.7561299279307593
24.02322878842117 352.1258506833121 0.7581672306982257
24.028456343374586 356.925829333669 0.7631482422197321
24.033683898328 361.9372433140856 0.7685057507422043
24.038911453281415 362.8358694113542 0.770343784910751
24.04413900823483 361.1623607547274 0.767927883231939
24.049366563188244 357.9915367957483 0.7649095193166262
24.054594118141658 361.9599554313965 0.7686266939200965
24.059821673095072 360.87328806736133 0.7671236917935879
24.065049228048487 361.52692474291996 0.7681129568169152
24.0702767830019 359.8813626008629 0.7800315727952273
24.075504337955316 364.99623182716823 0.7957514756864241
24.08073189290873 369.34768377622936 0.8072979951905085
24.085959447862145 373.1880590258014 0.8173717549336584
24.09118700281556 372.611341996419 0.82233020982251
24.096414557768973 367.0388329617145 0.8216599582774978
24.101642112722388 360.55869610381814 0.8192881822592232
24.106869667675802 354.1545352604907 0.8161814312756849
24.112097222629217 349.6809311873704 0.8155769469200954
24.11732477758263 345.244838080409 0.8141604734422987
24.122552332536046 344.6820386068045 0.8180134162726693
24.12777988748946 341.8383563444949 0.817826059054077
24.133007442442874 341.94937967212167 0.8219094156017485
24.13823499739629 341.1638953832651 0.8242425626502223
24.143462552349703 338.15571401126755 0.824746027515346
24.148690107303118 334.5976092296315 0.8235821171772154
24.153917662256532 331.33234596512597 0.8224080668116948
24.159145217209947 331.83631899692745 0.8254905754422052
24.16437277216336 328.4293045694907 0.8242850974678664
24.169600327116775 327.6931375437396 0.8261380381164992
24.17482788207019 325.19018689578917 0.8257180653662257
24.180055437023604 325.54871731299204 0.8289121259192435
24.18528299197702 324.4205206611614 0.8297802239410043
24.190510546930433 321.94352711553546 0.8292428548921931
24.195738101883848 318.66894036362726 0.8282606814697996
24.200965656837262 316.7595379889065 0.8294303741376954
24.206193211790676 317.8071790130925 0.8339781223700504
24.21142076674409 319.8915997973109 0.8381207006451845
24.216648321697505 321.21483784653236 0.8423926787604702
24.22187587665092 322.2214836817164 0.8461513371325995
24.227103431604334 319.5038138548275 0.8455374616807994
24.23233098655775 315.05978718609487 0.8432506660883845
24.237558541511163 314.2782162171454 0.8445660574167082
24.242786096464577 315.2125327200395 0.8480436502806125
24.248013651417992 316.67497944038803 0.8520157895947086
24.253241206371406 314.1370237968314 0.8515196055530359
24.25846876132482 314.57405262768305 0.8555189831776119
24.263696316278235 313.0189095773837 0.8552116828314068
24.26892387123165 309.8837717490372 0.8523565816653469
24.274151426185064 312.16316443346705 0.8559357611583511
24.27937898113848 318.1017977581091 0.8666643954307479
24.284606536091893 322.3838215086795 0.8744520368755114
24.289834091045307 320.79787138614023 0.8749199198728193
24.29506164599872 316.6188551642541 0.8713677667671409
24.300289200952136 316.7583949684171 0.8741016444895451
24.30551675590555 313.82268832523033 0.8731241105393369
24.310744310858965 313.9351855209653 0.8748562274733606
24.31597186581238 315.86221169212666 0.8794696044313973
24.321199420765794 320.4340785624546 0.8868576085259507
24.326426975719208 323.282729665929 0.8933498901273844
24.331654530672623 329.38565221083223 0.9035860309583378
24.336882085626037 333.5159262844551 0.9112667581571601
24.34210964057945 335.9344890964259 0.916575507500319
24.347337195532866 331.0909406973643 0.9120378271880906
24.35256475048628 329.9741002794444 0.9123204554156256
24.357792305439695 329.4387244698855 0.9128841271705254
24.36301986039311 327.94497584572406 0.9132442894289236
24.368247415346524 329.86823317957055 0.9178747503299635
24.373474970299938 332.3302557309246 0.9241631570200552
24.378702525253352 332.40488605402106 0.9258570427262903
24.383930080206767 332.46259829224016 0.9286322377932705
24.38915763516018 331.79725538567124 0.9297000483480453
24.394385190113596 331.5401157787603 0.9312480067570186
24.39961274506701 329.42013156275107 0.9307086999214218
24.404840300020425 330.1456314929457 0.9336346067717526
24.41006785497384 336.80901454349674 0.9458358760577319
24.415295409927253 336.4512330337059 0.9475908005081471
24.420522964880668 332.78686681601755 0.9452696941529343
24.425750519834082 329.34445064663026 0.9427211730861753
24.430978074787497 328.2607542180216 0.9440802055980227
24.43620562974091 329.98396619961517 0.9500652611593098
24.441433184694326 325.7899445610872 0.9462781175792947
24.44666073964774 326.6431215655393 0.9500481765973281
24.451888294601154 327.0933023264849 0.9520287734088545
24.45711584955457 331.0896376440283 0.9600646108316694
24.462343404507983 332.5762430601902 0.9640931995784531
24.467570959461398 334.29330021178447 0.9692029878251718
24.472798514414812 335.7013669083609 0.9728294545700654
24.478026069368227 337.25649539046725 0.9777593964157798
24.48325362432164 335.4252106972388 0.9766527401332982
24.488481179275055 335.66996702139454 0.9801382014515451
24.49370873422847 337.5846752928509 0.9848949712181015
24.498936289181884 339.99221914288916 0.9904113867345802
24.5041638441353 338.0275808574007 0.989255939941833
24.509391399088713 333.10887747960754 0.9848390858049278
24.514618954042128 330.82741536705623 0.9849007773748836
24.519846508995542 328.44611814008505 0.983971081487636
24.525074063948956 330.39279646647293 0.9896871494494942
24.53030161890237 328.4414878263399 0.9886808527117811
24.535529173855785 328.6231606796164 0.9915682705997043
24.5407567288092 327.39950829355035 0.9914007172461483
24.545984283762614 326.37661061359773 0.9931509995122689
24.55121183871603 329.2068172289062 0.9996146031491024
24.556439393669443 330.287596777891 1.0034301736590285
24.561666948622857 334.2785565099553 1.0113981549142868
24.566894503576272 335.3803234038384 1.015391045562869
24.572122058529686 333.7257257350149 1.016614644067052
24.5773496134831 331.4527928794988 1.0162996701374571
24.582577168436515 325.69034115539273 1.0118401768364753
24.58780472338993 324.5492270069564 1.0121292090096752
24.593032278343344 322.8247986620975 1.0121341636964056
24.59825983329676 322.8169285133223 1.013201299653473
24.603487388250173 318.6184821662542 1.0098313947820248
24.608714943203587 317.756215248532 1.0098246596861566
24.613942498157 318.80477191630484 1.01485523023505
24.619170053110416 317.92379526632624 1.0153242897894144
24.62439760806383 311.6057089208706 1.0086210800944089
24.629625163017245 305.85805818055405 1.002540587344027
24.63485271797066 311.69769202028493 1.013826248678525
24.640080272924074 315.4803002927349 1.0234284537605516
24.645307827877488 319.3431786302146 1.0308191032557823
24.650535382830903 316.8881448658696 1.0306345468760716
24.655762937784317 318.69017791937137 1.0367176604407782
24.66099049273773 318.59569039370285 1.0399570487907221
24.666218047691146 319.10423443369683 1.0434079387235193
24.67144560264456 318.79316213310096 1.046268912619091
24.676673157597975 317.89235296341985 1.0458642521851094
24.68190071255139 316.9147740725389 1.0469915265916445
24.687128267504804 316.86620693512396 1.0475119224794756
24.692355822458218 321.2586619064521 1.0565889800846233
24.697583377411632 322.5698173805623 1.060811408430351
24.702810932365047 320.92925967231196 1.059440571295967
24.70803848731846 316.0992750833455 1.0550888463585546
24.713266042271876 310.75191295512775 1.0483151077396227
24.71849359722529 311.358186552947 1.0514352451150133
24.723721152178705 312.37339171827176 1.0556244166936497
24.72894870713212 316.7251683403347 1.0666089133431655
24.734176262085533 313.38270534787193 1.0660820814287468
24.739403817038948 311.1717290527295 1.0656901109794905
24.744631371992362 305.82735917681356 1.0610654989620882
24.749858926945777 307.77445168155043 1.0662700807021486
24.75508648189919 305.93932923008646 1.0662303776175013
24.760314036852606 306.04919992433236 1.0665046049889204
24.76554159180602 304.91277994526075 1.066278277605357
24.770769146759434 309.7286515724871 1.0775675924361232
24.77599670171285 310.89424208533165 1.0833546899052304
24.781224256666263 309.5871074264238 1.0837229550172918
24.786451811619678 310.61528115983054 1.088024072310435
24.791679366573092 309.09993735561454 1.0874438801603474
24.796906921526507 308.80611121244567 1.0891807745064555
24.80213447647992 308.2299570170131 1.0912473773414875
24.807362031433335 306.60254046813753 1.0921978544658149
24.81258958638675 311.18329936374596 1.1074366107908844
24.817817141340164 313.3615369260816 1.1145430372658727
24.82304469629358 317.06881189744246 1.1240858012088872
24.828272251246993 315.40458798712314 1.120482232670868
24.833499806200408 311.41556424887807 1.116203595999596
24.838727361153822 311.5014623034931 1.1205234896225755
24.843954916107236 312.3170072507146 1.1238204969680552
24.84918247106065 316.58423505403243 1.133130894100946
24.854410026014065 317.86648985146246 1.1355282566158467
24.85963758096748 323.0587199107773 1.1478482863109831
24.864865135920894 323.95616923815203 1.1534741411080922
24.87009269087431 325.6513906605579 1.1605295548263026
24.875320245827723 326.60557580855453 1.1649405432066178
24.880547800781137 328.03360027515487 1.1694279720452427
24.885775355734552 332.25675414593303 1.1801587192059952
24.891002910687966 337.5732710706325 1.1930560341816072
24.89623046564138 345.423287028691 1.21084353040736
24.901458020594795 341.96363495616083 1.2077794678005174
24.90668557554821 336.6557904622719 1.201529241080936
24.911913130501624 332.1944231122987 1.198032048912627
24.91714068545504 334.8386669431007 1.2080025867733202
24.922368240408453 334.74036218248085 1.2107036808561835
24.927595795361867 338.36892069789064 1.219581186516545
24.93282335031528 337.12590802169774 1.2195480088796107
24.938050905268696 336.6506074053312 1.2232000509292018
24.94327846022211 330.3207697337772 1.2145499833906053
24.948506015175525 326.53655356147266 1.2104473769171655
24.95373357012894 326.54551342354523 1.212426246656691
24.958961125082354 325.9656084141761 1.214234370121037
24.964188680035768 325.9318061697283 1.2168486516877757
24.969416234989183 321.48869877903934 1.2121004651136909
24.974643789942597 319.33338292864363 1.212515870928994
24.97987134489601 323.92583240410863 1.2274023104200602
24.985098899849426 325.64924284201146 1.2344289720610888
24.99032645480284 327.2166910692283 1.241215335301674
24.995554009756255 323.08087760823986 1.2343478025745847
25.00078156470967 322.98520810772067 1.2385911402426208
25.006009119663084 322.2848890461821 1.2411697329412499
25.011236674616498 320.60316287747355 1.2413272515690956
25.016464229569912 319.6195313371187 1.2408823190123162
25.021691784523327 323.390608774487 1.2506446478303566
25.02691933947674 330.08016796474783 1.2669155191069612
25.032146894430156 333.70736723066716 1.2778367128596027
25.03737444938357 330.70499993124406 1.2766430477676025
25.042602004336985 327.390314253881 1.2758638504552262
25.0478295592904 330.80706427768587 1.2898393164839705
25.053057114243813 340.20232124648635 1.3111073381132596
25.058284669197228 338.04058177578116 1.310135012075336
25.063512224150642 334.6543931697171 1.3045894434259824
25.068739779104057 329.146753749956 1.298012198259234
25.07396733405747 336.06358667656633 1.3154856250466453
25.079194889010886 341.0766810416633 1.3311643562794118
25.0844224439643 337.8575238069974 1.328344220949174
25.089649998917714 337.47768151383815 1.3315490086726303
25.09487755387113 336.91345917086096 1.334774424978327
25.100105108824543 345.47324167398756 1.3566755629087628
25.105332663777958 343.00856185020723 1.3598623755811021
25.110560218731372 342.882974376646 1.3626450477833671
25.115787773684787 339.06159136356194 1.3601938135432268
25.1210153286382 340.7160638697452 1.3684247567137384
25.126242883591615 341.16912423885 1.37450755660329
25.13147043854503 338.0711764319371 1.3724164577765297
25.136697993498444 339.98011426438023 1.3775151857687398
25.14192554845186 338.88809616066965 1.3790053222078595
25.147153103405273 342.312909488676 1.3908189971357494
25.152380658358688 347.1442309645945 1.4046800427640325
25.157608213312102 351.660537827679 1.4168461482865773
25.162835768265516 353.6666276373367 1.4242588532641334
25.16806332321893 352.51198833993 1.4258136916671484
25.173290878172345 351.35228989282206 1.4285716418579124
25.17851843312576 350.8046397573894 1.4330397147849365
25.183745988079174 353.7159622321873 1.4440493897340585
25.18897354303259 352.3700052043792 1.4458175160758617
25.194201097986003 352.4012828447162 1.4511884257786416
25.199428652939417 348.25458592818853 1.4479379140683122
25.204656207892832 349.5650111503128 1.458178772241534
25.209883762846246 352.5120967302404 1.4698696402341762
25.21511131779966 351.21026265369426 1.471586635677606
25.220338872753075 350.66238170587803 1.4744738819193766
25.22556642770649 348.9211563264879 1.4740537663419973
25.230793982659904 349.1463091438912 1.480504244910799
25.23602153761332 349.26133127524656 1.484686293560571
25.241249092566733 350.05607854688515 1.495627605560353
25.246476647520147 354.11144396755486 1.5084006028304568
25.25170420247356 353.76004241408265 1.5141279751287469
25.256931757426976 353.4263855160775 1.5164607772333984
25.26215931238039 347.96155418038694 1.5083092931186994
25.267386867333805 346.67952978711804 1.509361753770348
25.27261442228722 344.4347169112684 1.5093498572975417
25.277841977240634 349.81543303249146 1.5275371169045215
25.283069532194048 345.5883187056697 1.5231192833510483
25.288297087147463 349.0521892435477 1.5383435603876192
25.293524642100877 343.7008646060427 1.5317530892673223
25.29875219705429 343.4837625273463 1.5408992719754082
25.303979752007706 335.98508144741504 1.530962530287048
25.30920730696112 338.72819669532413 1.5457902724665806
25.314434861914535 333.38120189564603 1.5407796726955147
25.31966241686795 335.4975036143527 1.55076059942609
25.324889971821364 331.9738353269265 1.5478428642799602
25.330117526774778 335.82606439480355 1.5618011558058493
25.335345081728192 331.02660057629 1.5590679179472795
25.340572636681607 324.70153375630036 1.552954172262264
25.34580019163502 322.8560211768874 1.5547214226676558
25.351027746588436 324.23461348945676 1.5673295430179381
25.35625530154185 331.49819148131695 1.5922658367001499
25.361482856495265 334.60451618668304 1.6060421382981886
25.36671041144868 338.6386519425904 1.6163199325002766
25.371937966402093 340.96060316075517 1.623765186889247
25.377165521355508 336.49642530494924 1.6224915170717336
25.382393076308922 330.7704797503358 1.61873331063792
25.387620631262337 331.27825794304465 1.6300572946639489
25.39284818621575 331.30818465207363 1.6342733686013342
25.398075741169166 335.36332202546356 1.6481788157505293
25.40330329612258 332.1673677957266 1.645174168559591
25.408530851075994 334.2189251371516 1.65314959178843
25.41375840602941 337.88122944109233 1.6690728878140801
25.418985960982823 335.60717528078425 1.669768709559863
25.424213515936238 329.34132473925206 1.6656701076035367
25.429441070889652 323.6816874373938 1.6625162297558405
25.434668625843067 323.5769244683221 1.6698471284720413
25.43989618079648 326.45024694360006 1.6814852498158697
25.445123735749895 329.70559144520405 1.69247204199162
25.45035129070331 332.69876169036814 1.7074445360217758
25.455578845656724 340.38774493236497 1.7378973960051054
25.46080640061014 346.5985298728606 1.7639113089768186
25.466033955563553 349.4026796121233 1.7776341632826078
25.471261510516968 351.3726582470036 1.7898990511961568
25.476489065470382 347.3105685648535 1.7850308784549116
25.481716620423796 347.37555831724717 1.7986694017767881
25.48694417537721 347.6333494234201 1.8076877578928625
25.492171730330625 346.6276033810821 1.8161925121300075
25.49739928528404 341.87443924270826 1.808657591581856
25.502626840237454 343.84098239710937 1.8225198997901597
25.50785439519087 347.17742247520215 1.8393843722967889
25.513081950144283 350.2340153072174 1.859016364654493
25.518309505097697 351.2426609476769 1.8746649924992835
25.523537060051112 350.7061622146534 1.8826178104702485
25.528764615004526 359.4449242600155 1.9155757601837218
25.53399216995794 366.0767239200238 1.9382475859365493
25.539219724911355 376.21738885484257 1.977510301833374
25.54444727986477 372.64591780088693 1.9756525981645727
25.549674834818184 377.26154667394735 2.001533773302759
25.5549023897716 373.27032547235575 1.9993598538992723
25.560129944725013 371.7776372521099 2.008111440349816
25.565357499678427 370.352994915402 2.017058469690745
25.57058505463184 362.6419634286916 2.01085428168062
25.575812609585256 368.60046757699 2.0411858959192557
25.58104016453867 363.4866843123158 2.036000172322973
25.586267719492085 360.7350311385258 2.0389478246968182
25.5914952744455 356.6350167170219 2.0377786568965366
25.596722829398914 353.0737806064122 2.0427708200474513
25.601950384352328 350.58853188996443 2.045236577230038
25.607177939305743 349.03445336095183 2.0533413199605204
25.612405494259157 354.94841588528527 2.0797555794740674
25.61763304921257 352.4192238721641 2.087883533293362
25.622860604165986 354.34382370099854 2.1047199351867016
25.6280881591194 342.7590603034469 2.0880965358045906
25.633315714072815 334.7935707885917 2.0795405761687435
25.63854326902623 333.89811804287086 2.095344227754792
25.643770823979644 335.31546067011095 2.118233558036437
25.648998378933058 336.91969472763475 2.132595554901377
25.654225933886472 331.9434678219529 2.1299790976845987
25.659453488839887 323.8232158805217 2.1069215628671545
25.6646810437933 330.979676291302 2.1538336222792673
25.669908598746716 327.23944873520657 2.1648853423936267
25.67513615370013 325.0955533957563 2.183405764515826
25.680363708653545 322.5149309277471 2.186277793853671
25.68559126360696 331.11372126753224 2.227579480391298
25.690818818560373 344.72103962385427 2.2867627265800006
25.696046373513788 350.20559806927156 2.319170106664232
25.701273928467202 354.99257211196186 2.3480747948303464
25.706501483420617 354.2845134070508 2.3561299915373826
25.71172903837403 352.0518973889785 2.369999263780209
25.716956593327446 342.97757443639324 2.3550838013509474
25.72218414828086 335.44814987695617 2.3531136330504347
25.727411703234274 334.2228793534267 2.363416876655619
25.73263925818769 335.2561389778811 2.3972125803645614
25.737866813141103 337.99389378334155 2.424134156036356
25.743094368094518 335.31101580086425 2.4396939968346647
25.748321923047932 330.5509151346123 2.439130128580059
25.753549478001347 330.5800448996337 2.46466896378371
25.75877703295476 331.57055863100686 2.4905201212693724
25.764004587908175 331.535339194965 2.5112921953615364
25.76923214286159 333.1701566930788 2.5438105378267823
25.774459697815004 331.80773107106614 2.562287843856537
25.77968725276842 331.19779930122127 2.590655176289251
25.784914807721833 324.2622084483502 2.583691025527201
25.790142362675248 326.32819496645635 2.624217708428351
25.795369917628662 330.055157610355 2.6610166245624973
25.800597472582076 340.1407909423825 2.732975929317548
25.80582502753549 329.7614687712375 2.708902516357001
25.811052582488905 334.20836777278964 2.7614997832410837
25.81628013744232 345.12161896767014 2.835994942016495
25.821507692395734 356.7880590243917 2.9185289359819855
25.82673524734915 353.8685102743554 2.94270312352712
25.831962802302563 345.54675479678804 2.9396831056455883
25.837190357255977 342.6354032063226 2.9694148284494575
25.84241791220939 348.8097177201126 3.0277145482550596
25.847645467162806 355.457221421861 3.103643967788919
25.85287302211622 357.88376084521184 3.157539054133598
25.858100577069635 352.7615606601277 3.1909586594485995
25.86332813202305 344.5555688934716 3.1908889290181053
25.868555686976464 339.69219841375775 3.2149196185654567
25.87378324192988 351.7741687789815 3.3064629544096356
25.879010796883293 360.85226032996934 3.4048683282980075
25.884238351836707 376.0432214809784 3.538529626520143
25.88946590679012 366.5338359763341 3.561741201260522
25.894693461743536 373.1187630593059 3.6614302311909532
25.89992101669695 361.2242511800173 3.65293726608389
25.905148571650365 358.7562969218303 3.7007541133439434
25.91037612660378 352.4179139859982 3.726894905537263
25.915603681557194 356.37767407944415 3.8318599376937463
25.920831236510608 365.91299576958187 3.950757694071229
25.926058791464023 361.572887496373 4.022159468111609
25.931286346417437 355.85809103243747 4.066804607659198
25.93651390137085 353.27103874881186 4.158201251761843
25.941741456324266 363.58285863144937 4.312831950316839
25.94696901127768 373.07365624724457 4.483328122643816
25.952196566231095 355.7952467423421 4.499791784712633
25.95742412118451 343.87052168904074 4.539710206074692
25.962651676137924 327.87088824372455 4.5384745783943865
25.967879231091338 352.69273684634777 4.784749741116496
25.973106786044752 376.61207528177096 5.024766654430898
25.978334340998167 376.76753449605894 5.104087398500172
25.98356189595158 360.9032993308239 5.091086419779433
25.988789450904996 354.82973287115647 5.119983191683198
25.99401700585841 354.92872966763457 5.236248667378996
25.999244560811825 353.7052429018027 5.296083611572285
26.00447211576524 354.35585594512503 5.4416372129685175
26.009699670718653 338.72319642778194 5.395260266031706
26.014927225672068 345.959582652963 5.5979205330589865
26.020154780625482 351.48085802342433 5.74203241705442
26.025382335578897 366.04389762017377 6.01482199402936
26.03060989053231 382.4499633449716 6.283868667260903
26.035837445485726 372.5243590608665 6.364399008316411
26.04106500043914 369.56706041018094 6.513152863944244
26.046292555392554 350.00941399510054 6.502833715986673
26.05152011034597 344.1590005362443 6.668425537866367
26.056747665299383 331.2864669546644 6.709788572210631
26.061975220252798 328.120544816167 6.962651486958904
26.067202775206212 329.5307130163185 7.152658566350606
26.072430330159627 345.52080711963777 7.719335116659992
26.07765788511304 360.22155803307544 8.113245737333738
26.082885440066455 364.62712905462934 8.641900351683413
26.08811299501987 351.55483943532204 8.834391482682193
26.093340549973284 325.1151422204617 9.051859466565341
26.0985681049267 338.48468805714816 9.781653140652928
26.103795659880113 331.87354002335013 10.42325676600699
26.109023214833528 333.04418004989566 11.379116306835964
26.114250769786942 290.31413905629614 11.640187521894026
26.119478324740356 262.4078243868501 12.775621578064074
26.12470587969377 306.36066006858147 15.770741735422122
26.129933434647185 291.52511692653064 21.266640417909016
26.1351609896006 281.20337602684987 29.546332236325668
