# Supplementary material for: Unraveling metal effects on CO2 uptake in pyrene-based metal-organic frameworks
Source: Nat Commun. 2025 Feb 11;16:1516. doi: 10.1038/s41467-025-56296-w (PMC11814143; doi:10.1038/s41467-025-56296-w)
Supplement: Supplementary file 3 — Source Data [file 41467_2025_56296_MOESM3_ESM.zip › SourceCode/SuppInf/FigureS5_Ga-TBAPy_InSitu_VariableT_PXRD/Data/GaTBAPy_0025p.dat]

0.002613777476707968 13.296153052494253 4.104398010149835
0.007841332430123905 24.902556376252306 5.778570790735643
0.01306888738353984 23.738875007806783 5.382035892555405
0.018296442336955775 23.54684442525987 4.092538943690546
0.02352399729037171 26.45823633159322 4.689631329236349
0.028751552243787646 19.556843068090963 3.730010794853576
0.03397910719720358 21.255303527649414 2.7254174132096236
0.03920666215061952 19.93240916426662 2.576684658741213
0.04443421710403546 21.15236877155439 2.3473452729064377
0.0496617720574514 20.102909326888074 2.0415570781042165
0.054889327010867336 18.934019075828473 2.1503173536888043
0.060116881964283275 19.357701278092545 2.239283774081132
0.06534443691769921 17.819419647814602 2.208453251125554
0.07057199187111515 16.8588365518455 2.069315271374307
0.07579954682453109 18.593345750684865 1.9002202587487198
0.08102710177794703 19.20676287675536 1.7257122901017592
0.08625465673136297 19.57117133897141 1.6475997479146005
0.09148221168477891 18.91834801138978 1.531546744610896
0.09670976663819485 19.81095313951481 1.4826631442467886
0.10193732159161079 18.595774523871164 1.4130320803745486
0.10716487654502672 18.16473866427004 1.4125447083288927
0.11239243149844266 18.837985557549832 1.3965593248108132
0.1176199864518586 18.64651025679499 1.3337248986763386
0.12284754140527454 20.074890582461425 1.3059959789342321
0.12807509635869047 21.21918355241089 1.272319106390144
0.1333026513121064 20.243092533573886 1.201724576992038
0.13853020626552232 20.157835921515705 1.2061803113613003
0.14375776121893824 18.1819793602115 1.1595347772350932
0.14898531617235417 18.18876575487079 1.2302955354865792
0.1542128711257701 18.418217033307815 1.2596482807760943
0.15944042607918602 19.70192000675808 1.3202359748382126
0.16466798103260194 20.395936589976255 1.3088225620822416
0.16989553598601786 18.97853020967075 1.148856490535491
0.1751230909394338 18.845651870158065 1.086389411249403
0.18035064589284971 18.266497197942318 1.0298086883384994
0.18557820084626564 17.366537381274906 0.9814447310777765
0.19080575579968156 17.963117098396687 0.9823411645508853
0.1960333107530975 18.246848000981384 0.9655930318413922
0.20126086570651341 17.243459414208623 0.9157022758087082
0.20648842065992934 17.183181177912388 0.896656018189973
0.21171597561334526 17.10617151090191 0.8857312417607338
0.2169435305667612 16.208387576633775 0.8569155948272196
0.22217108552017711 17.798381643239242 0.9096649010874053
0.22739864047359304 16.82407415927417 0.9114520340916998
0.23262619542700896 17.746600418211454 0.9290612328518733
0.2378537503804249 20.420831571646424 1.0210836903778842
0.2430813053338408 21.29677619345446 1.0373848241906554
0.24830886028725674 22.02749448277686 1.0345108110028323
0.25353641524067266 19.731602453698276 0.9361927480944617
0.2587639701940886 18.1392403293562 0.8900101313754863
0.2639915251475045 17.37515597183541 0.8440490938661113
0.26921908010092044 17.111766778833616 0.8212028257198054
0.27444663505433636 17.835854411520696 0.8160789296981621
0.2796741900077523 18.10521538865879 0.8149559582588524
0.2849017449611682 18.052504476698548 0.794786957813866
0.29012929991458414 17.926384946195146 0.800798598194768
0.29535685486800006 16.553309597323405 0.774066184598149
0.300584409821416 16.63284007878083 0.7860233186399344
0.3058119647748319 17.07035598778019 0.82003277473319
0.31103951972824784 18.469551459452163 0.8922943179744922
0.31626707468166376 19.268847022656185 0.9090415104733663
0.3214946296350797 18.93042894906936 0.8545069048258866
0.3267221845884956 19.24070819616141 0.8423149491499795
0.33194973954191154 17.40304837000714 0.7607046226441391
0.33717729449532746 17.15222218147612 0.7515468566589016
0.3424048494487434 17.246641117123453 0.774926477280359
0.3476324044021593 16.863327212794424 0.7800910730461269
0.35285995935557524 17.914004425400748 0.8182944745873438
0.35808751430899116 18.19695794761661 0.8192987952451757
0.3633150692624071 17.91015938025844 0.8164376520293645
0.368542624215823 16.902015901594112 0.8028863017224455
0.37377017916923894 17.636368728000612 0.8086839992033399
0.37899773412265486 19.038693383710164 0.845312927294827
0.3842252890760708 19.103173887455792 0.8542352523899287
0.3894528440294867 19.48139199396003 0.8454982825449054
0.39468039898290264 19.51919623533468 0.8554649146948957
0.39990795393631856 21.83435549872794 0.8799893515522952
0.4051355088897345 22.738316276214718 0.8978944323143703
0.4103630638431504 23.047693851362315 0.8984039375701965
0.41559061879656634 22.125263673113768 0.858147477561007
0.42081817374998226 21.4254100056374 0.8506806196350701
0.4260457287033982 19.646110385244445 0.7949017544470789
0.4312732836568141 19.633041602932128 0.7835759429666704
0.43650083861023004 18.349199448539036 0.7542197355876086
0.44172839356364596 18.06007844893454 0.7362497926245181
0.4469559485170619 18.634851398409356 0.7397561966742204
0.4521835034704778 17.241943459224583 0.7263521178670703
0.45741105842389373 17.734668393136666 0.7477769875509174
0.46263861337730966 19.474444559271607 0.7835018257034385
0.4678661683307256 20.35217972121604 0.7937077511315527
0.4730937232841415 21.152318633566484 0.8069950139126822
0.47832127823755743 19.788563538528514 0.7815866610527187
0.48354883319097336 19.30819800332082 0.766520369657873
0.4887763881443893 19.224980657598376 0.7649018252334746
0.4940039430978052 19.234200942599596 0.7512092516154496
0.49923149805122113 19.59154073551214 0.7498016981810464
0.5044590530046371 19.583773720151697 0.761497216050714
0.5096866079580531 20.261912617972673 0.7775705514737228
0.5149141629114691 21.05366667509361 0.7998109657686155
0.5201417178648851 21.405292459239142 0.796384943335233
0.525369272818301 22.18148645209631 0.8055914114194948
0.530596827771717 21.823516547997347 0.7982824283706188
0.535824382725133 19.928837783908676 0.7635556015084646
0.541051937678549 18.1441247860911 0.7340599330435577
0.546279492631965 17.7276865223788 0.7170995644210189
0.5515070475853809 17.12348755737912 0.6998797985445259
0.5567346025387969 18.947388178802353 0.7370714470987219
0.5619621574922129 20.474449199014018 0.7492505903159548
0.5671897124456289 20.632759752665827 0.7467650303534468
0.5724172673990449 19.35176540172129 0.7144955390188131
0.5776448223524608 17.906969149268676 0.6811161186351903
0.5828723773058768 17.686726013905034 0.6794872294054244
0.5880999322592928 18.517684762064786 0.7023476563798916
0.5933274872127088 19.44058163317322 0.7319068768303267
0.5985550421661248 19.252622769501226 0.7360945417417671
0.6037825971195407 18.105670127741867 0.7249014646404918
0.6090101520729567 16.952218448594405 0.694172542243368
0.6142377070263727 18.137398517751883 0.7169795729735123
0.6194652619797887 18.42508112634181 0.7309244792004856
0.6246928169332047 19.390038952618823 0.7508689041144234
0.6299203718866206 20.561135045723283 0.762080895423235
0.6351479268400366 20.337874906158095 0.7498141974881778
0.6403754817934526 19.700169712252084 0.7162728270998657
0.6456030367468686 19.598246944388535 0.7114398877389893
0.6508305917002846 20.195180531005505 0.7067990138218129
0.6560581466537005 21.76295033887704 0.7222300993293459
0.6612857016071165 22.668218991269455 0.7414764148219514
0.6665132565605325 23.322042562728452 0.7471709065992738
0.6717408115139485 22.90084045787986 0.7500611179106595
0.6769683664673645 22.917542667335358 0.7353163719041479
0.6821959214207804 21.811184312065592 0.7179809515898012
0.6874234763741964 21.04691316518148 0.7042023620063711
0.6926510313276124 20.541316054568266 0.6827029007076777
0.6978785862810284 21.116380730869583 0.6803574819434921
0.7031061412344444 22.425944040314352 0.6989177048623824
0.7083336961878604 23.08535178858876 0.706536700572229
0.7135612511412763 21.976619057651796 0.7021695022182866
0.7187888060946923 23.154417684498657 0.7375488407118361
0.7240163610481083 24.204411970926603 0.7656621491888498
0.7292439160015243 25.95998277416187 0.7961155852753655
0.7344714709549403 26.286098136559023 0.807807514463552
0.7396990259083562 24.78257467933296 0.7567961532095755
0.7449265808617722 24.53951616268713 0.747256500482477
0.7501541358151882 24.009868221290464 0.7470815690031445
0.7553816907686042 25.833029997516288 0.7791194765746872
0.7606092457220202 28.263654791322804 0.818199265003281
0.7658368006754361 29.7433151070504 0.8432262242034283
0.7710643556288521 31.074548627594332 0.8452132247684546
0.7762919105822681 31.18012237496411 0.836171018513162
0.7815194655356841 31.745605331268507 0.8520286042388516
0.7867470204891001 31.940707038437974 0.8661138378026254
0.791974575442516 30.937029907232223 0.8438612665909454
0.797202130395932 30.560502671078492 0.8159913638927028
0.802429685349348 30.222073754296265 0.808521289891339
0.807657240302764 31.064950524596277 0.8082568333670007
0.81288479525618 35.52240993340847 0.8836343845305871
0.8181123502095959 38.09342882258856 0.9204101879205699
0.8233399051630119 39.59266077711759 0.9332125914384314
0.8285674601164279 43.03937476057198 0.985860492963764
0.8337950150698439 43.74017944476202 1.0025011878516816
0.8390225700232599 47.36647823218759 1.0453444483398964
0.8442501249766758 49.91927328534268 1.0781857377537998
0.8494776799300918 52.26069384393706 1.1070490419628811
0.8547052348835078 53.80308250606778 1.1360929791259538
0.8599327898369238 61.47661001481801 1.2092552770794862
0.8651603447903398 63.65077207794102 1.2367920837209025
0.8703878997437557 64.11882480403034 1.2304826249662277
0.8756154546971717 68.09458380579487 1.2600585029299902
0.8808430096505877 68.10038070514408 1.26941454637605
0.8860705646040037 71.05207749730681 1.2801222759615771
0.8912981195574197 76.20296644541273 1.3291342862538862
0.8965256745108356 81.69392245532448 1.381049410521027
0.9017532294642516 83.70520990799103 1.413570696210436
0.9069807844176676 81.73855718337191 1.3938666271963918
0.9122083393710836 82.44311253224997 1.4083277063504593
0.9174358943244996 84.18172132374949 1.4115839203043719
0.9226634492779155 88.40216744237384 1.4204194902527418
0.9278910042313315 92.21882955431508 1.4451307931355362
0.9331185591847475 89.71963788145415 1.4155052224648594
0.9383461141381635 93.01310350413968 1.4653121663783513
0.9435736690915795 91.8930126886137 1.4612209785698236
0.9488012240449955 94.28304778254122 1.4658832498904726
0.9540287789984114 94.0477387375686 1.4561863711217282
0.9592563339518274 98.66600797701585 1.4750076387434838
0.9644838889052434 100.30810221201159 1.4785440457172427
0.9697114438586594 104.46960550467918 1.4926602383533765
0.9749389988120754 107.41739262591464 1.5118310656444074
0.9801665537654913 108.52030849212404 1.5170415482130433
0.9853941087189073 114.53045471656132 1.5682646240653018
0.9906216636723233 118.46393269592896 1.590257238916226
0.9958492186257393 121.02907556576483 1.612544366246717
1.0010767735791553 115.54947681285071 1.5787680119358456
1.0063043285325712 115.3706250704499 1.5634811582546462
1.0115318834859872 111.1577931969826 1.5285108041705004
1.0167594384394032 113.71249367708299 1.5398169639282773
1.0219869933928192 120.14266647519976 1.5849662243818865
1.0272145483462352 115.29291783443388 1.5321013921016386
1.0324421032996511 119.18550325521599 1.548303366821627
1.0376696582530671 121.5492776937172 1.5686142094585847
1.042897213206483 124.367640856161 1.5850628530881403
1.048124768159899 135.2329655120639 1.673381412149432
1.053352323113315 137.10803232758082 1.7001362191488048
1.058579878066731 138.55591506911998 1.7084796931712165
1.063807433020147 132.7863951187041 1.664903819972137
1.069034987973563 128.80983787668592 1.6236490345957997
1.074262542926979 127.66358137731368 1.5976803475924302
1.079490097880395 130.35975252713047 1.6087985438466617
1.084717652833811 133.67102877695564 1.6410520707740606
1.089945207787227 139.9701568660911 1.723645658396753
1.095172762740643 143.6766323270197 1.7417988003258291
1.1004003176940589 142.86595930249487 1.7244945523600408
1.1056278726474749 142.4521938035174 1.7045766018124144
1.1108554276008908 146.35278592572783 1.709834522656427
1.1160829825543068 145.59486508655874 1.7084949249214227
1.1213105375077228 145.31514340039618 1.6970608106536877
1.1265380924611388 144.02820313623374 1.6962731159762001
1.1317656474145548 141.39236276918513 1.6707684906608073
1.1369932023679707 144.03330065132468 1.66780005998016
1.1422207573213867 148.01121351044938 1.6873275466445228
1.1474483122748027 150.06198855463595 1.6987675125834238
1.1526758672282187 151.99469053358587 1.7117962467214975
1.1579034221816347 148.9355223521241 1.7025787272245736
1.1631309771350506 149.4026834478241 1.6931813544905878
1.1683585320884666 154.69211089598483 1.703866221296397
1.1735860870418826 158.17957552638217 1.7331549672827065
1.1788136419952986 154.33901746390853 1.7114746087084465
1.1840411969487146 147.89286319865727 1.6511827600533047
1.1892687519021305 150.1336197245285 1.677680158357959
1.1944963068555465 160.7643597436664 1.7416802316224598
1.1997238618089625 170.3825030324373 1.7743413796034675
1.2049514167623785 171.6218861961294 1.7875063560134696
1.2101789717157945 172.006651817443 1.8096064538981649
1.2154065266692105 172.9217012163214 1.8083150683884652
1.2206340816226264 166.0407502414786 1.7525317650217587
1.2258616365760424 162.22266181036872 1.7134370933604188
1.2310891915294584 169.17425863902332 1.7420159895167928
1.2363167464828744 172.17949799319518 1.7760926012852658
1.2415443014362904 176.10465394614178 1.8171607345237593
1.2467718563897063 174.0084232009758 1.7943989357956036
1.2519994113431223 167.38466640858653 1.7429296311829154
1.2572269662965383 164.8693903437584 1.712572230466353
1.2624545212499543 165.8629014332834 1.713322493909263
1.2676820762033703 166.90218331005042 1.7202660970445507
1.2729096311567862 166.48045391954992 1.714157074272924
1.2781371861102022 171.1396524686836 1.7349749082690924
1.2833647410636182 171.77761380714927 1.7275895734539033
1.2885922960170342 175.84220393816923 1.7554871635350067
1.2938198509704502 184.7087500665699 1.8059982843005293
1.2990474059238661 180.9343879576168 1.7843009836621524
1.3042749608772821 179.86596172805181 1.781481105692891
1.309502515830698 182.69866365813846 1.7996709821544028
1.314730070784114 181.08623287508777 1.7963436931252668
1.31995762573753 189.09345979173804 1.8616256780874894
1.325185180690946 186.65450568506427 1.834905295371161
1.330412735644362 181.72445785381782 1.7934111609235468
1.335640290597778 173.2002868806787 1.7303297518644827
1.340867845551194 174.31318142686507 1.7312241994647672
1.34609540050461 175.9142402376533 1.7425577478950385
1.351322955458026 177.70413525717947 1.7523632536287161
1.356550510411442 180.11288084876216 1.7722898151594044
1.361778065364858 177.08426146938461 1.7606205557290753
1.3670056203182739 172.3371173888715 1.7651400974282538
1.3722331752716899 170.81329975635919 1.774347561208528
1.3774607302251058 172.82472512018072 1.7667871043363832
1.3826882851785218 173.18379945154004 1.7432467585555937
1.3879158401319378 177.50021063123936 1.7353674955601006
1.3931433950853538 177.606448367147 1.7310692331077076
1.3983709500387698 175.14874912165354 1.700308694401999
1.4035985049921857 175.5161855715643 1.69917544828037
1.4088260599456017 177.98953462697133 1.7371254680931314
1.4140536148990177 180.12393371316367 1.7656933583985976
1.4192811698524337 184.96351616822542 1.8198940180704948
1.4245087248058497 184.23828435678317 1.8120295801032615
1.4297362797592656 181.067323767765 1.7671616732985234
1.4349638347126816 177.7222477057211 1.7347580081403016
1.4401913896660976 176.07774537398524 1.7234188374917738
1.4454189446195136 183.09973754347104 1.7719505032666865
1.4506464995729296 184.90464926326257 1.7900077312085898
1.4558740545263456 187.60476142204325 1.8062715654186705
1.4611016094797615 184.41431964724023 1.7749286813059209
1.4663291644331775 180.51880256585358 1.7455551167765386
1.4715567193865935 181.53259955711442 1.7123661179585243
1.4767842743400095 184.3874196613876 1.7049523085027738
1.4820118292934255 181.64423025641145 1.7138463172342464
1.4872393842468414 187.1245359201118 1.7507183468890273
1.4924669392002574 185.21772397017216 1.7233602572767082
1.4976944941536734 182.7347135279446 1.7167291359320904
1.5029220491070894 186.20273604323722 1.7340449795528623
1.5081496040605054 187.8951638848586 1.7505454930285373
1.5133771590139213 185.89567693633725 1.7638483417934974
1.5186047139673373 191.90044335356887 1.7995891015322723
1.5238322689207533 191.8092882236667 1.7865722875815047
1.5290598238741693 191.5445787107633 1.7711854949304344
1.5342873788275853 192.27486358362526 1.7703538877976923
1.5395149337810012 188.91489599585728 1.7625446499113926
1.5447424887344172 187.55847922416248 1.765419323793305
1.5499700436878332 186.61876266879426 1.7542089469069164
1.5551975986412492 190.0288478185387 1.757519924630822
1.5604251535946652 195.1152378476736 1.7790832198140907
1.5656527085480811 199.18757329842097 1.8078673384456125
1.5708802635014971 212.87049149871706 1.8805550634990749
1.576107818454913 215.11324924367105 1.9068945723544595
1.581335373408329 216.4666348261407 1.896847668227504
1.586562928361745 212.1791161998193 1.8588311105564654
1.591790483315161 207.64769827027868 1.8224016100290057
1.597018038268577 206.52475399928562 1.7901121786251568
1.602245593221993 206.12244293766412 1.7858886821422941
1.607473148175409 208.88845755332142 1.8046927011918286
1.612700703128825 213.40206842762763 1.8113405911167098
1.617928258082241 216.01062340514852 1.82604037882734
1.623155813035657 220.88338685659676 1.8397286822960357
1.628383367989073 225.6418358128884 1.874862640451236
1.6336109229424889 224.16785162503504 1.8817725391687385
1.6388384778959049 222.77248307479067 1.8677149371188162
1.6440660328493208 225.65626672160482 1.8682330206417594
1.6492935878027368 237.81092629212932 1.9181313873837835
1.6545211427561528 240.15640582387832 1.9311081315601242
1.6597486977095688 244.3992025321729 1.9538728785764075
1.6649762526629848 252.8406738648944 1.9994249193273101
1.6702038076164007 256.3717104558793 2.0042060263768544
1.6754313625698167 261.9177388449804 1.9954823118000151
1.6806589175232327 264.08364193149 1.9996128201021497
1.6858864724766487 266.07316556613114 2.0185381333723313
1.6911140274300647 258.4014293268677 1.982267279798277
1.6963415823834807 258.96777124727595 1.967821439944566
1.7015691373368966 248.11440124416828 1.9118091399575536
1.7067966922903126 247.76521003678928 1.8789376316787898
1.7120242472437286 250.40795051082884 1.8983738884434023
1.7172518021971446 254.71770067979608 1.901320728985183
1.7224793571505606 265.368661717963 1.9389819705687414
1.7277069121039765 273.69891277530064 1.9666235822415226
1.7329344670573925 276.8031316082833 1.9690022492502812
1.7381620220108085 281.7526651066394 1.979154926350168
1.7433895769642245 281.4190097033726 1.9705089140838616
1.7486171319176405 283.29335745063463 1.970941056238253
1.7538446868710564 300.88212621642873 2.0357144470238904
1.7590722418244724 306.9963846636082 2.0616040096053543
1.7642997967778884 309.3585738123235 2.068413847884629
1.7695273517313044 308.66254307364454 2.055493681601811
1.7747549066847204 314.0328722949845 2.0794338047759586
1.7799824616381363 313.84267964280184 2.0805507915458232
1.7852100165915523 315.7441115939679 2.0674262383388053
1.7904375715449683 317.0762425151692 2.0634188512809413
1.7956651264983843 307.80322326118903 2.013962468374921
1.8008926814518003 309.220892806252 1.989664311482395
1.8061202364052162 309.2440414925868 1.981411534132092
1.8113477913586322 301.6917618435591 1.9337403764745114
1.8165753463120482 300.37969210607366 1.9011432190883149
1.8218029012654642 297.7316509277458 1.8777601537002053
1.8270304562188802 292.9272194432032 1.8520409298252651
1.8322580111722961 298.80829859443315 1.87651392755807
1.8374855661257121 301.77998975109455 1.8966828106065705
1.842713121079128 308.1757811670721 1.9271021395744725
1.847940676032544 310.45522782208343 1.9254318299875481
1.85316823098596 312.01502181786907 1.9194924820254127
1.858395785939376 306.67612980897957 1.88329264148064
1.863623340892792 305.7197450283857 1.8601457407207007
1.868850895846208 315.61074676517916 1.8936924990671442
1.874078450799624 314.17091873450767 1.8732796521472497
1.87930600575304 317.0638795226879 1.885837635115139
1.884533560706456 313.3212730454716 1.861375704633855
1.889761115659872 305.29473131585246 1.8142223963430406
1.894988670613288 305.74014427630493 1.8025063021464913
1.9002162255667039 317.7333269483686 1.8431676478570018
1.9054437805201199 314.6275036771979 1.8084496022474459
1.9106713354735358 313.16827208750317 1.7871117882893286
1.9158988904269518 314.5606318413275 1.8044587136864996
1.9211264453803678 314.59805106803583 1.8032416371678872
1.9263540003337838 316.4422575808952 1.815040324332424
1.9315815552871998 310.40097527018963 1.785997764885303
1.9368091102406157 305.1274757933378 1.7473850973101153
1.9420366651940317 300.83840696785546 1.7187893492222936
1.9472642201474477 297.2009162833346 1.7000703141765314
1.9524917751008637 291.8461744269811 1.6691853874774587
1.9577193300542797 287.5133139652489 1.6437291743779348
1.9629468850076957 288.34546469954284 1.6433380633484562
1.9681744399611116 298.134205456505 1.67768229778575
1.9734019949145276 299.10565546759494 1.6798954372790995
1.9786295498679436 296.677168548788 1.6577850128288052
1.9838571048213596 290.51737881123836 1.6128930098206107
1.9890846597747756 282.8294802274264 1.5757581866736186
1.9943122147281915 276.4102248394528 1.5488446533892557
1.9995397696816075 279.65373873037896 1.569854938420022
2.0047673246350235 276.1337340522506 1.5560112144015916
2.0099948795884393 278.9209714383316 1.575620829932178
2.015222434541855 284.5070569934845 1.5871067506690775
2.0204499894952708 287.4027625231235 1.5937576626393533
2.0256775444486865 286.5491888451017 1.5925189003954774
2.0309050994021023 284.3589938098095 1.5744719408915833
2.036132654355518 287.3302865012851 1.5893538305876076
2.041360209308934 289.26870513334063 1.5971146288261782
2.0465877642623496 293.57591869923516 1.5922842428206903
2.0518153192157653 289.9036451295754 1.569100706286441
2.057042874169181 285.4449505270478 1.5498116281915475
2.062270429122597 283.91196866070874 1.5436542337005443
2.0674979840760126 275.7380369969782 1.5161658367633049
2.0727255390294284 270.7796225332783 1.4946999081210481
2.077953093982844 274.91714306170564 1.5066451881642793
2.08318064893626 273.3952038634464 1.506657451819459
2.0884082038896756 277.3153560652504 1.522710685353503
2.0936357588430914 278.4167705869725 1.528278350777904
2.098863313796507 282.064285696472 1.548749104276386
2.104090868749923 286.6262353212794 1.5667435539005667
2.1093184237033387 282.2585782395699 1.5363444858478212
2.1145459786567544 277.71423823577106 1.5220737671956301
2.11977353361017 273.22586164468447 1.496010529393727
2.125001088563586 272.396640015654 1.4961618161434131
2.1302286435170017 271.1855723087208 1.497308966192613
2.1354561984704175 275.4189348396378 1.52365144555153
2.140683753423833 275.9899764720196 1.535419043223983
2.145911308377249 273.1949597011607 1.5170979840025478
2.1511388633306647 273.60809322994663 1.5202355052443086
2.1563664182840805 274.5031263987749 1.5082787105183648
2.1615939732374962 275.3420090605311 1.5142127819971432
2.166821528190912 275.1019716033116 1.5241923732838476
2.1720490831443278 277.3460419457861 1.5297576357361358
2.1772766380977435 266.8721870917558 1.4941220450851134
2.1825041930511593 275.61012602437296 1.5181172950292374
2.187731748004575 285.5327886401448 1.551074175753243
2.192959302957991 290.7471308015079 1.5730078951948672
2.1981868579114066 289.80826573795196 1.5720670013436244
2.2034144128648223 281.62928361779313 1.5428675722305347
2.208641967818238 276.65358892535784 1.5290009673805909
2.213869522771654 272.02428795275887 1.5077987589575401
2.2190970777250696 269.4371397295668 1.4912879774031325
2.2243246326784853 268.00308192457453 1.471449627883231
2.229552187631901 273.38539743654843 1.492402563090707
2.234779742585317 274.64136060487374 1.4972138047304135
2.2400072975387326 272.7763746137554 1.4918422563447287
2.2452348524921484 271.9369338342543 1.4958909638258286
2.250462407445564 265.67517479373413 1.4714593028674066
2.25568996239898 260.7013516506642 1.4552273330668073
2.2609175173523957 261.5063100485955 1.449160372236314
2.2661450723058114 261.31214660790585 1.4428863825711578
2.271372627259227 260.6185766311462 1.443343179449932
2.276600182212643 270.022961133693 1.4846486464991533
2.2818277371660587 270.6355684640491 1.4937474020556136
2.2870552921194744 265.82325832448953 1.477081668730928
2.29228284707289 267.7184034345556 1.4761608133588684
2.297510402026306 265.7185460503624 1.4602489701709902
2.3027379569797217 265.3989599161354 1.4467427920031233
2.3079655119331375 270.85177073551336 1.455641061103076
2.3131930668865532 271.81785441189066 1.4589146077933992
2.318420621839969 276.0145311359619 1.480574705900731
2.3236481767933848 277.3625217099475 1.4893342683038033
2.3288757317468005 271.60087692283486 1.4671433715995275
2.3341032867002163 263.7290106708771 1.4357732557986465
2.339330841653632 262.23163449838063 1.423855244111897
2.344558396607048 259.7851032345687 1.416094187580325
2.3497859515604635 266.7867302282915 1.4451182161008649
2.3550135065138793 271.4640638336997 1.4529679575731997
2.360241061467295 272.6382420034298 1.4561455233896747
2.365468616420711 273.0608419780102 1.4489010301691287
2.3706961713741266 277.9221435926019 1.456457258301453
2.3759237263275423 281.01973257766747 1.4686803224835914
2.381151281280958 273.2697275323037 1.4379770618805146
2.386378836234374 274.04901843955025 1.4518735000920224
2.3916063911877896 268.2347931901558 1.4404587907173187
2.3968339461412054 262.12051418780146 1.4237247747702275
2.402061501094621 262.7612032998662 1.417379748431095
2.407289056048037 266.04414745374135 1.4317654020969803
2.4125166110014526 262.2638113015105 1.4216371836323576
2.4177441659548684 263.7488713926157 1.4318813500769176
2.422971720908284 263.15817024436916 1.4194150508951862
2.4281992758617 266.3474552380065 1.43135426234655
2.4334268308151157 271.6987994115468 1.4296886762455674
2.4386543857685314 266.74696655296674 1.4001957205276176
2.443881940721947 263.28224785523963 1.372692275204647
2.449109495675363 259.9740736387817 1.3474310471506423
2.4543370506287787 266.3612490559572 1.3695163998468227
2.4595646055821945 275.11556735185184 1.3903688980917301
2.4647921605356102 289.88115551394645 1.416640568669191
2.470019715489026 302.52267191208574 1.4273196206327743
2.4752472704424417 324.5950021933432 1.4433925180301288
2.4804748253958575 381.19775876968845 1.530330823251783
2.4857023803492733 486.70434636756096 1.683544214307703
2.490929935302689 711.85904531291 2.0048851223053794
2.496157490256105 1130.0618369685033 2.5103262096141266
2.5013850452095205 1738.054476842227 3.097787185366246
2.5066126001629363 2467.124684722164 3.6840542088706187
2.511840155116352 3226.7729399254354 4.220630552895463
2.517067710069768 3837.629260740062 4.593299552169093
2.5222952650231836 4240.312536491872 4.840586670115894
2.5275228199765993 4416.801108178925 4.945028990995678
2.532750374930015 4413.7660410502385 4.9352622420539465
2.537977929883431 4409.914298742675 4.915615784023051
2.5432054848368466 4509.953341423544 4.963158428556906
2.5484330397902624 4763.157023364612 5.089330816446703
2.553660594743678 5204.528180445801 5.322593325624753
2.558888149697094 5737.773104160711 5.579973936840813
2.5641157046505096 6272.862778433196 5.8202954462665275
2.5693432596039254 6651.310361655343 5.970442128568431
2.574570814557341 6714.778981064554 5.99403066784337
2.579798369510757 6413.530118744083 5.865970313009806
2.5850259244641727 5646.100680699341 5.4920320831565075
2.5902534794175884 4597.422338306914 4.949896109416388
2.595481034371004 3529.3625957119416 4.340762396416196
2.60070858932442 2553.223898523007 3.7040167766655165
2.6059361442778357 1761.5815155770517 3.085029712897458
2.6111636992312515 1179.9062539362762 2.518900057969669
2.6163912541846672 808.8089345642652 2.087584145399668
2.621618809138083 579.3593193921595 1.7741951788667962
2.6268463640914987 455.35175835469647 1.5834155506354812
2.6320739190449145 386.2768355576753 1.475446473907805
2.6373014739983303 351.38714147893785 1.4223781899674377
2.642529028951746 327.69914438305597 1.3900203129544235
2.6477565839051618 311.52245842678326 1.374372424770035
2.6529841388585775 300.85007669098405 1.3604269282501675
2.6582116938119933 294.2412985609076 1.3693492364935453
2.663439248765409 287.1795136675391 1.3612029795980254
2.668666803718825 285.99207331524 1.3626889673111866
2.6738943586722406 281.87430425306246 1.3516569059664638
2.6791219136256563 278.872844142686 1.34457743715142
2.684349468579072 275.0698161903675 1.3331312136056257
2.689577023532488 272.82045912362605 1.3284774088060118
2.6948045784859036 270.34477072745506 1.3249001280390686
2.7000321334393194 267.6020384724818 1.3279766822498114
2.705259688392735 270.89923995393235 1.3547871999578047
2.710487243346151 272.31002554140593 1.360277655950265
2.7157147982995666 278.2985575110111 1.3862943856664858
2.7209423532529824 284.6741234748494 1.4066317972204843
2.726169908206398 286.88987970626965 1.4210582355271975
2.731397463159814 285.49841588194994 1.421921634010181
2.7366250181132297 276.70620390577585 1.3937904182316556
2.7418525730666454 267.058366835036 1.372969104922536
2.747080128020061 264.401173997245 1.3747500356666014
2.752307682973477 269.0678608580807 1.3950788857337886
2.7575352379268927 270.4250757198664 1.4033658828585702
2.7627627928803085 270.06359881439556 1.4061268424178468
2.767990347833724 272.20746491362576 1.4302227363498796
2.77321790278714 268.1495327945885 1.4165160835272734
2.7784454577405557 273.7897983111478 1.4397521885945066
2.7836730126939715 274.79269280233893 1.4289434321320809
2.7889005676473873 271.3552105752533 1.4075143135848687
2.794128122600803 266.9975828295657 1.397553577345017
2.7993556775542188 267.5996322926416 1.394091394555351
2.8045832325076345 274.54786372609294 1.4217572999589354
2.8098107874610503 276.4076739039314 1.4286611363797102
2.815038342414466 280.7744822089229 1.4515383001673856
2.820265897367882 279.2943475400394 1.4561428602466329
2.8254934523212976 276.78827052000395 1.4518289056331488
2.8307210072747133 284.37664041180227 1.4883524443045375
2.835948562228129 285.3022273081838 1.500441856533071
2.841176117181545 283.126198354473 1.504555481181137
2.8464036721349606 280.30280452292317 1.5061897464837795
2.8516312270883764 274.23965665523366 1.4923406545263058
2.856858782041792 270.1800184116428 1.4619359893636734
2.862086336995208 277.3526364294732 1.4782254092704226
2.8673138919486236 278.10945722879245 1.4780078937602903
2.8725414469020394 277.06568998760713 1.4544624596804678
2.877769001855455 277.45706623773304 1.4562576752822654
2.882996556808871 273.47968885566206 1.4364798520236335
2.8882241117622867 270.6395312585206 1.4210324198819804
2.8934516667157024 267.5243257588386 1.4087636929163319
2.898679221669118 271.43365542149877 1.430444141365615
2.903906776622534 276.7980311285566 1.4466314562639335
2.9091343315759497 285.3347675638936 1.486468269924018
2.9143618865293655 292.3307110703962 1.5053265277332855
2.919589441482781 281.90478565863015 1.4575900482996662
2.924816996436197 275.67001215012357 1.42779116647797
2.9300445513896127 272.97955108994256 1.4264966092649507
2.9352721063430285 271.4210636029575 1.429227925324735
2.9404996612964442 281.28521811988486 1.463925271147249
2.94572721624986 287.4591609001995 1.4878296291616704
2.9509547712032758 287.5878403863883 1.4961502008208758
2.9561823261566915 278.9598995555383 1.4596085132727166
2.9614098811101073 268.8367130613023 1.410438047992479
2.966637436063523 260.8428205568903 1.3718316476130057
2.971864991016939 266.20779888383464 1.3852025231452665
2.9770925459703546 272.8483798644246 1.3955971776217602
2.9823201009237703 275.31273032811157 1.3956381343831528
2.987547655877186 285.34583396994395 1.4265633792886971
2.992775210830602 283.8575990621514 1.4177647384024161
2.9980027657840176 283.22460345526156 1.4128549332999456
3.0032303207374333 285.54837523641345 1.413584562521847
3.008457875690849 285.87070519184834 1.4082585101063152
3.013685430644265 288.31658058069326 1.3960813729758113
3.0189129855976806 285.9371051896534 1.3827732658852463
3.0241405405510964 280.102503672258 1.3539216075152405
3.029368095504512 284.58802430230725 1.362324136242927
3.034595650457928 283.2134519396099 1.3544220725159457
3.0398232054113437 288.7304745088435 1.3679600098160651
3.0450507603647594 287.6372020215762 1.3674893883755486
3.050278315318175 289.33813855542815 1.3676021289816354
3.055505870271591 292.8388674079234 1.367117515996161
3.0607334252250067 294.15201846334884 1.3572232586343527
3.0659609801784224 300.89262065647 1.3587924329275234
3.071188535131838 307.1502496482481 1.3674970091172098
3.076416090085254 309.9743438870765 1.3559678132748791
3.0816436450386697 318.2806476287268 1.3650523285997693
3.0868711999920855 326.7178082820356 1.3730589767892765
3.0920987549455012 335.7892055154822 1.3847210709527598
3.097326309898917 349.5449598518018 1.4078009791626258
3.1025538648523328 354.77184835519535 1.4057457273749998
3.1077814198057485 368.05695077015827 1.4286407961543797
3.1130089747591643 379.59939023236427 1.4365803720856
3.11823652971258 392.67458466990973 1.4562829958564076
3.123464084665996 411.065954706179 1.4833696138108314
3.1286916396194115 429.2059494410098 1.50679180600198
3.1339191945728273 449.70588313928215 1.5339862428963416
3.139146749526243 478.7489501870516 1.5743969464865928
3.144374304479659 504.89207229428376 1.6117420738606252
3.1496018594330746 534.2951131012202 1.658633764968722
3.1548294143864903 558.7640188043814 1.6929146250309166
3.160056969339906 580.1149898126489 1.7159068292414288
3.165284524293322 602.4521891055545 1.740990875116738
3.1705120792467376 633.0953873907523 1.7820620753677963
3.1757396342001534 667.1922519892358 1.8293555844831482
3.180967189153569 689.5504610268196 1.8596916743973548
3.186194744106985 704.6468479363006 1.8782477018218935
3.1914222990604006 716.5738143343656 1.8920809584777167
3.1966498540138164 722.0846253564973 1.9014142403028682
3.201877408967232 714.6516270669217 1.8933975961890817
3.207104963920648 697.9623570952118 1.8673946076892673
3.2123325188740637 656.5852874639909 1.8030940513507794
3.2175600738274794 624.96742781742 1.7561526386293114
3.222787628780895 586.0811415984634 1.6967112671670599
3.228015183734311 549.770538686839 1.645942743264179
3.2332427386877267 519.9140118954523 1.5988760073087378
3.2384702936411425 495.774514296204 1.5590277282334748
3.2436978485945582 474.0782558084101 1.5234287484287212
3.248925403547974 458.8068802097844 1.503425214887028
3.2541529585013897 444.49033796374175 1.4826605003310218
3.2593805134548055 434.66224119796414 1.4670871022988232
3.2646080684082213 429.74682063866805 1.455598948784155
3.269835623361637 428.42872205554295 1.4460843657679772
3.275063178315053 438.0219309103283 1.4547936203316827
3.2802907332684685 454.56212592975317 1.4786948116007936
3.2855182882218843 477.51568346519156 1.5152271896026996
3.2907458431753 509.05063002613394 1.5695908518580748
3.295973398128716 533.0711538153645 1.6025183932943
3.3012009530821316 552.4351816930913 1.6267641142104972
3.3064285080355473 553.8125696773706 1.624602705249123
3.311656062988963 545.3978251598596 1.6086294237999215
3.316883617942379 524.3222156292427 1.578620667414741
3.3221111728957946 500.8376089117594 1.546272744261425
3.3273387278492104 472.49766419615287 1.507462520651227
3.332566282802626 441.8684366373265 1.4630380925819415
3.337793837756042 475.7617930647702 1.532247687331002
3.3430213927094576 468.82632304301706 1.5409388206629961
3.3482489476628734 476.56564514882393 1.5665113509421602
3.353476502616289 728.372537359636 1.9540476954973207
3.358704057569705 690.0405148521044 1.9147380271349508
3.3639316125231207 747.1553225006637 2.017965050171397
3.3691591674765364 839.2936055393675 2.166432895211193
3.374386722429952 671.0256229905975 1.9592763110400109
3.379614277383368 657.2374988892727 1.9618092745182767
3.3848418323367837 494.0879401164124 1.7072641568734246
3.3900693872901995 350.947427142128 1.4475990966982832
3.3952969422436152 318.5376319546119 1.3784542220696527
3.400524497197031 276.9115973007828 1.2861958298940455
3.4057520521504467 254.6468752661202 1.233561166152113
3.4109796071038625 253.2724083513767 1.2465088076566033
3.4162071620572783 247.89794451050813 1.2296138798295844
3.421434717010694 247.2988319392137 1.2294654860187917
3.4266622719641098 250.2265880834055 1.2304142976429322
3.4318898269175255 255.7205685494092 1.2485787365340377
3.4371173818709413 257.3466874069064 1.2705844443728558
3.442344936824357 254.5686215195231 1.2623868271095686
3.447572491777773 251.62021785695765 1.2667983005343821
3.4528000467311886 248.93982318185232 1.2563884048901863
3.4580276016846043 243.14081210648035 1.2244903526995745
3.46325515663802 244.08512947249815 1.2146827298408023
3.468482711591436 241.88397057130265 1.1891064851301696
3.4737102665448516 242.82087649218218 1.1922216132326338
3.4789378214982674 250.91205809798075 1.2201839605400708
3.484165376451683 258.7877056806056 1.2471129773966823
3.489392931405099 263.59755677220085 1.2687311728800754
3.4946204863585146 262.3683620849302 1.2583315531182448
3.4998480413119304 261.89810235895897 1.2428780957623615
3.505075596265346 260.6053612923696 1.2363849829188243
3.510303151218762 265.98145792884134 1.2456635216336724
3.5155307061721777 273.4566341725714 1.259055619165189
3.5207582611255934 278.82634838083885 1.2644135739938203
3.525985816079009 286.73392340879144 1.2683773103699725
3.531213371032425 290.63070071637964 1.2621331399684492
3.5364409259858407 298.08245126971786 1.2612778746355529
3.5416684809392565 307.2598690339775 1.2600070554804683
3.546896035892672 322.52986483972353 1.2645040794004447
3.552123590846088 354.71740023170196 1.3089106952564762
3.5573511457995037 414.93744170957115 1.4009937733684437
3.5625787007529195 533.5105621067029 1.5811385349884932
3.5678062557063353 757.0444935299587 1.8742284947685157
3.573033810659751 1258.5199015475787 2.4084435282744208
3.5782613656131668 2304.735546265216 3.2535012629872253
3.5834889205665825 4369.70987728574 4.476535650859378
3.5887164755199983 7650.087438792046 5.922734601734291
3.593944030473414 11737.433064526074 7.283539375094853
3.59917158542683 15264.000259309169 8.257383429253943
3.6043991403802456 17321.575209351842 8.766611385431862
3.6096266953336613 17284.616902305283 8.7443158230725
3.614854250287077 15374.93172149357 8.24816377150925
3.620081805240493 12260.995105370252 7.358598950639262
3.6253093601939086 8856.344411721237 6.245213723411574
3.6305369151473244 5938.036051630523 5.10118566144059
3.63576447010074 3688.153836931343 4.014879056671877
3.640992025054156 2323.196036392343 3.185407054888216
3.6462195800075716 1415.0152545240278 2.483323670562305
3.6514471349609874 920.0995356869033 2.0009999222097794
3.656674689914403 663.873141365767 1.7044278138172757
3.661902244867819 531.6853542279127 1.5327080727565394
3.6671297998212347 451.9288082854326 1.4197609076406519
3.6723573547746504 408.1401788402326 1.3604960454716535
3.677584909728066 370.01046692872535 1.2952795538650692
3.682812464681482 346.8497030399348 1.2516053664313302
3.6880400196348977 333.5090302148033 1.2341026780086384
3.6932675745883135 320.6066012634311 1.2195975676307473
3.698495129541729 312.17151808215186 1.214054044479505
3.703722684495145 303.102182919396 1.2080505501206713
3.7089502394485607 294.59136767560545 1.1859953435815465
3.7141777944019765 292.6091126366301 1.174808770418962
3.7194053493553922 292.36023776616446 1.1780155000347954
3.724632904308808 290.81292592127073 1.1754055870986668
3.7298604592622238 286.1545210923916 1.1743926074243487
3.7350880142156395 281.52557083398153 1.1605614840255767
3.7403155691690553 279.14438742783227 1.1573402408456335
3.745543124122471 279.7646574023579 1.1645111185766468
3.750770679075887 278.06248566794505 1.1569433888485212
3.7559982340293026 274.2838315685651 1.1475872088298356
3.7612257889827183 279.6356867688609 1.1540217670129487
3.766453343936134 282.4581448161652 1.155672845944354
3.77168089888955 290.7513541233845 1.1728045625230803
3.7769084538429656 287.6430903860797 1.1633044648175448
3.7821360087963813 288.6113780131625 1.1622129136855364
3.787363563749797 287.8423727596054 1.1521206199335965
3.792591118703213 292.5291148568995 1.152496300504963
3.7978186736566286 301.13077176503253 1.162426647111458
3.8030462286100444 308.40910397876024 1.1685255584260605
3.80827378356346 320.28958484805025 1.1859779049974088
3.813501338516876 324.3513269602397 1.1869458641203792
3.8187288934702917 332.3768885983124 1.2014934553234575
3.8239564484237074 335.7302998251168 1.2042234120586566
3.829184003377123 337.8206618086694 1.2082715644247393
3.834411558330539 332.5552452291119 1.1978287670391647
3.8396391132839547 326.7325823403875 1.1818750048069702
3.8448666682373704 328.87937701541426 1.1883908764060565
3.850094223190786 326.1403149195508 1.188196642345463
3.855321778144202 326.45729920499764 1.2017128888123112
3.8605493330976177 323.67870971064787 1.1995640264313852
3.8657768880510335 319.1276449888694 1.1811771769594337
3.8710044430044492 318.0504460090334 1.1701426837029143
3.876231997957865 320.56598992883386 1.1687880971804097
3.8814595529112808 322.48567420202284 1.174378832547102
3.8866871078646965 324.99885837693716 1.1811575112390336
3.8919146628181123 327.0205732152739 1.1829956452287493
3.897142217771528 329.2895151929075 1.18227623191607
3.902369772724944 328.76064164889806 1.1791809386604843
3.9075973276783595 328.6359828469156 1.1740331565208637
3.9128248826317753 326.5384631622709 1.1643609195208102
3.918052437585191 326.11574274626895 1.160909742881099
3.923279992538607 335.2185790674885 1.1780903499162112
3.9285075474920226 349.5371145222832 1.2020571700554372
3.9337351024454383 359.90531666391627 1.2177017373669035
3.938962657398854 369.62984203559387 1.2276462512357407
3.94419021235227 372.76722160018244 1.2260332055986876
3.9494177673056856 377.4147780212695 1.2330646502307927
3.9546453222591014 382.8486301371015 1.2348714289780227
3.959872877212517 394.79529597831123 1.2473813857279992
3.965100432165933 412.85109251617416 1.2738306194152702
3.9703279871193486 433.21530277748326 1.303611150750511
3.9755555420727644 459.6147362372211 1.3394825966705985
3.98078309702618 485.6918424852459 1.3762392775991514
3.986010651979596 513.1360112426811 1.4104057161540464
3.9912382069330117 545.5892314792051 1.4550417818230024
3.9964657618864274 572.0641426105701 1.488421759653869
4.001693316839844 611.0025674563443 1.5363807903405804
4.00692087179326 654.7314648927681 1.585959432989032
4.012148426746676 703.1445977089593 1.6473972731337
4.017375981700092 755.9362336340257 1.7267707619073243
4.0226035366535084 822.8128949304992 1.8154906455998943
4.027831091606925 901.8610726157395 1.9093212661774408
4.033058646560341 997.2835541277135 2.0152292105428113
4.038286201513757 1110.9831529591333 2.1276804355160097
4.043513756467173 1237.243803949817 2.2535949398441675
4.0487413114205895 1379.8770231236188 2.3783337660349475
4.053968866374006 1538.0342324612734 2.5067311131153875
4.059196421327422 1712.8775101603248 2.6471012003960106
4.064423976280838 1914.0526825667096 2.7988469336743673
4.069651531234254 2131.5844985212675 2.947356979260059
4.0748790861876705 2365.1453843290633 3.1078461898131993
4.080106641141087 2606.115313504783 3.262629931774514
4.085334196094503 2846.9246623945705 3.414796291226892
4.090561751047919 3048.8004660838787 3.535110507689343
4.095789306001335 3213.438580816356 3.629907227316099
4.1010168609547515 3313.079555856715 3.6877819602129067
4.106244415908168 3326.637304220141 3.6995448013608745
4.111471970861584 3258.0946107464697 3.664763706933223
4.116699525815 3102.4876457413366 3.5814335583059953
4.121927080768416 2887.859097237929 3.408589214776103
4.1271546357218325 2630.297790578902 3.217169322073235
4.132382190675249 2364.271872129833 3.0326231104718073
4.137609745628665 2111.156209377546 2.8575596463655817
4.142837300582081 1859.2055119087588 2.677052960471976
4.148064855535497 1641.6887002109206 2.51544522287677
4.1532924104889135 1443.9352871019605 2.3568159416123646
4.15851996544233 1262.9969497272712 2.1998875224901226
4.163747520395746 1113.8631787599254 2.0595048392258537
4.168975075349162 978.3398675113876 1.9253367633414922
4.174202630302578 866.6234963164882 1.8090784655414713
4.1794301852559945 808.351418386009 1.751630343883861
4.184657740209411 728.4211875173422 1.661195099792196
4.189885295162827 672.1191073585935 1.593714174759083
4.195112850116243 784.5238807118272 1.7199169971521466
4.200340405069659 741.2087990879934 1.6705648996709428
4.2055679600230755 710.7589107608288 1.6389470064442178
4.210795514976492 583.311126975982 1.4912210975176055
4.216023069929908 529.0804075947358 1.4272004122317221
4.221250624883324 496.4077588200575 1.3921844354963768
4.22647817983674 375.59641721999895 1.2126923336689721
4.2317057347901565 354.18364020200715 1.1804839912695926
4.236933289743573 334.68528490632696 1.1502100045140384
4.242160844696989 311.45775873069806 1.1157302394641895
4.247388399650405 296.9712804265963 1.0961812701187712
4.252615954603821 282.8674023755393 1.0755413094017088
4.257843509557238 282.48133168201065 1.0781956481999921
4.263071064510654 278.6425524567179 1.0748289686138484
4.26829861946407 269.8403240634054 1.05977376227712
4.273526174417486 264.485362560306 1.0506215756305677
4.278753729370902 260.1462735817079 1.0428819623799137
4.283981284324319 260.7235308972447 1.0544712670518477
4.289208839277735 258.5630703517659 1.059413659280755
4.294436394231151 258.6448303058414 1.0672813183941183
4.299663949184567 255.03930723756227 1.06174912796071
4.304891504137983 255.1827801297015 1.0653722115250301
4.3101190590914 251.79266731082933 1.053857494077722
4.315346614044816 245.3576287216336 1.0379141460178822
4.320574168998232 237.24234589273686 1.0130742867017006
4.325801723951648 234.296393467154 1.007409738203933
4.331029278905064 237.23557815660723 1.0240619356091076
4.336256833858481 239.21612522881335 1.0398563936484968
4.341484388811897 242.42713773484155 1.0523055481840493
4.346711943765313 242.49214240794205 1.0502956128861265
4.351939498718729 238.80068714822505 1.0332400251307692
4.357167053672145 234.3741608443357 1.0127794936552763
4.362394608625562 232.83392379752047 1.0108686882661924
4.367622163578978 236.08169005913498 1.020276348245889
4.372849718532394 237.9134233638 1.0281817374879267
4.37807727348581 239.44740059047876 1.02218934627493
4.383304828439226 240.37980604732522 1.0194589685286655
4.388532383392643 241.46535434674044 1.0181560978340245
4.393759938346059 245.4275876648191 1.0346426574025422
4.398987493299475 243.39835428509656 1.0364496864240291
4.404215048252891 241.15075972782594 1.0307675701527081
4.409442603206307 236.11799406797124 1.0158161959678702
4.414670158159724 233.48734834094222 1.01208348237217
4.41989771311314 230.3256576729337 1.0146443201816708
4.425125268066556 232.49486498362947 1.0289635171170157
4.430352823019972 227.55950468392925 1.0170109611781726
4.435580377973388 224.2352086737448 1.0069813654280795
4.440807932926805 220.83807121042386 0.995546944054201
4.446035487880221 215.5677436353958 0.9891522574101488
4.451263042833637 212.86259762234135 0.9811946528570173
4.456490597787053 209.96477803258477 0.9701270076698462
4.4617181527404695 207.29164496601624 0.965590820514596
4.466945707693886 205.35388244434446 0.9597432171203031
4.472173262647302 208.04611201121511 0.9628302552475406
4.477400817600718 206.58163236973886 0.9572199667815718
4.482628372554134 207.58958121883288 0.9610558700229492
4.4878559275075505 216.0134903522926 0.985951862366341
4.493083482460967 220.8870894179745 0.9969406934194404
4.498311037414383 223.84778996391663 1.0057678346713514
4.503538592367799 222.29542120645425 0.9986146419109984
4.508766147321215 215.09648814403562 0.9805153013568
4.5139937022746315 209.078765145736 0.9691472801914836
4.519221257228048 208.28948614998845 0.9694107240297527
4.524448812181464 206.62993231691678 0.9633633995745072
4.52967636713488 205.06268283618422 0.9673829422537581
4.534903922088296 209.50151342950136 0.9786744514857014
4.5401314770417125 209.22061578215607 0.9751069186282388
4.545359031995129 207.4584917607845 0.967430144651207
4.550586586948545 213.8035440045409 0.9816780125984421
4.555814141901961 214.1716783151903 0.987007304180284
4.561041696855377 215.91714670429718 1.0008672112678827
4.5662692518087935 215.18100261711896 0.9949211318961475
4.57149680676221 213.2525254871075 0.9818469280501949
4.576724361715626 212.47506638188233 0.9721054956470317
4.581951916669042 214.600474402603 0.9737618852145986
4.587179471622458 211.4674151778373 0.9657460515584381
4.5924070265758745 212.15892931150574 0.971290840642641
4.597634581529291 213.329514736597 0.9761969619675589
4.602862136482707 212.18199879138973 0.9802695195431919
4.608089691436123 214.2926270001956 0.98821362768646
4.613317246389539 211.4014694332574 0.9787584594807224
4.6185448013429555 213.33560059143755 0.9912441876419091
4.623772356296372 212.3593301676403 0.9845153484562796
4.628999911249788 214.63614760882922 0.9938402907979724
4.634227466203204 211.4361085783118 0.9831895286892447
4.63945502115662 211.80924340098753 0.9750512530283277
4.6446825761100365 208.65658397275686 0.9672473172388395
4.649910131063453 213.39891252856017 0.9758222415936634
4.655137686016869 216.92601299086638 0.9855909720019819
4.660365240970285 219.1719564368913 0.9931483686972457
4.665592795923701 218.26183777427684 0.9988639496909592
4.6708203508771176 214.10037723904696 0.9919141908567651
4.676047905830534 213.65253018101916 0.992846174223429
4.68127546078395 209.45117018445143 0.9761143779350764
4.686503015737366 208.31144281689666 0.9789951908574771
4.691730570690782 206.0042518691843 0.9699594437885046
4.696958125644199 202.70438575700453 0.9572656095415992
4.702185680597615 205.11867570238357 0.9534305532919192
4.707413235551031 209.46010780059373 0.9604289054283849
4.712640790504447 213.28394829598653 0.9701984588755347
4.717868345457863 214.69109023646715 0.9830747516821762
4.72309590041128 211.32547853730009 0.9754310463668985
4.728323455364696 207.40886907104488 0.9638120597783755
4.733551010318112 208.4593448232812 0.961623636767577
4.738778565271528 210.27106097639867 0.9542993396001109
4.744006120224944 211.38344452379962 0.9542804411858403
4.749233675178361 210.3031274415068 0.9503183563807289
4.754461230131777 214.11715404333842 0.9678783276002431
4.759688785085193 211.61554020928014 0.968945359411314
4.764916340038609 209.74299041271664 0.9691537949667542
4.770143894992025 208.89447056056767 0.9612646051448576
4.775371449945442 211.7691883780418 0.9606047131181455
4.780599004898858 215.2841853589515 0.9606818663921736
4.785826559852274 214.7701706519295 0.9617970780713243
4.79105411480569 209.17087562034519 0.942697740574999
4.796281669759106 202.74876533653173 0.9267882705601937
4.801509224712523 202.45808922234386 0.9157428237813409
4.806736779665939 203.3528642004691 0.914520574446648
4.811964334619355 205.67184745339216 0.9211718500349566
4.817191889572771 202.16523780604604 0.9154174774386641
4.822419444526187 201.64719896973025 0.9262558568466682
4.827646999479604 203.50354898142533 0.9306578672950708
4.83287455443302 207.1945254017272 0.9399827628306466
4.838102109386436 214.89001057175793 0.962486107737262
4.843329664339852 217.93810849721578 0.965941067741511
4.848557219293268 214.4757333946144 0.9551314426580573
4.853784774246685 209.1029847066533 0.9435642105526354
4.859012329200101 207.4951898734737 0.9339475028454863
4.864239884153517 206.42639616534103 0.9283565520233721
4.869467439106933 207.46257169169237 0.9264879763314506
4.8746949940603495 207.6669138023586 0.9273175161668352
4.879922549013766 211.85796631545588 0.9404192722254837
4.885150103967182 214.45612780737324 0.9434993035397584
4.890377658920598 214.49901145872275 0.936943697011343
4.895605213874014 212.04795088615742 0.921220904901475
4.9008327688274305 210.52667578287497 0.9165757718743944
4.906060323780847 210.20352788954517 0.9163240135045442
4.911287878734263 210.02079242472055 0.9163219953593631
4.916515433687679 209.79505583098307 0.91937968579724
4.921742988641095 207.3146629913052 0.9111405265875974
4.9269705435945115 211.6530907105662 0.9173732688177545
4.932198098547928 212.2222104869035 0.9189210743479569
4.937425653501344 211.14381351545242 0.9138670660010741
4.94265320845476 209.82662860917046 0.9166398058603782
4.947880763408176 212.02806224538014 0.9190911616759009
4.9531083183615925 216.87233431112668 0.9305476322930278
4.958335873315009 221.148724353201 0.9403252529155588
4.963563428268425 225.14417804246318 0.9400147232849153
4.968790983221841 226.99592018969417 0.9371188784818949
4.974018538175257 229.3848930884392 0.931612527579554
4.9792460931286735 234.42068434480532 0.9355667023863236
4.98447364808209 239.11519525819648 0.937997455893751
4.989701203035506 246.3507226717317 0.9439328584208646
4.994928757988922 252.58778729398287 0.943650456987736
5.000156312942338 265.3273123512027 0.9485656271164081
5.0053838678957545 298.6606862199246 0.9873188748936385
5.010611422849171 358.23665347311066 1.0615962629640843
5.015838977802587 468.2858673331017 1.198216897227618
5.021066532756003 634.3226142916374 1.3811604757519258
5.026294087709419 860.8343900366153 1.6044504016049914
5.0315216426628355 1109.134518796533 1.8199281225446426
5.036749197616252 1336.5721620406675 2.002209468743437
5.041976752569668 1501.857055283633 2.119765614313733
5.047204307523084 1591.1531004908006 2.180433567986364
5.0524318624765 1606.2374947603932 2.190565147072791
5.0576594174299165 1570.161061203963 2.16415110420491
5.062886972383333 1483.390208801625 2.101186036291627
5.068114527336749 1365.9122241931539 2.013684950937115
5.073342082290165 1252.2976918679158 1.929040302912754
5.078569637243581 1142.2699027033302 1.8397739579620602
5.0837971921969975 1056.2134388520299 1.7676350797332427
5.089024747150414 982.9393153425718 1.7037685710015933
5.09425230210383 930.7122228919599 1.6585264956076542
5.099479857057246 906.9316071314141 1.64041292446856
5.104707412010662 890.7486155558372 1.6238614760285999
5.109934966964079 888.9895744085526 1.6239517261805305
5.115162521917495 891.2378581106199 1.6265123249906719
5.120390076870911 897.3233242613344 1.6325694488636986
5.125617631824327 902.6279034413486 1.6335382122179223
5.130845186777743 917.6372856745887 1.643639438449074
5.13607274173116 944.3463256193011 1.6680612185897914
5.141300296684576 970.8918031304329 1.6895902263291331
5.146527851637992 991.6969948766832 1.7069754548135698
5.151755406591408 1002.0458066950921 1.7134780035595185
5.156982961544824 995.9102046488591 1.7073895752361925
5.162210516498241 977.023138485685 1.6903028322866287
5.167438071451657 935.387942475961 1.6530196517598252
5.172665626405073 866.0565243081668 1.5874056203356242
5.177893181358489 784.0702171503136 1.5071301212372095
5.183120736311905 691.2510856638611 1.414573627652672
5.188348291265322 599.1559046458661 1.3217952571621807
5.193575846218738 514.314382683298 1.2306196398058518
5.198803401172154 438.8364163804351 1.1444128873525856
5.20403095612557 378.6760829752299 1.0765707775265136
5.209258511078986 330.3599957716791 1.0136633087783566
5.214486066032403 298.3827967878906 0.9762806976049757
5.219713620985819 278.8280368387643 0.9564953151921693
5.224941175939235 259.27468249522235 0.931910352992423
5.230168730892651 246.8141200930287 0.920628258148
5.235396285846067 240.27795182384048 0.9147546344079341
5.240623840799484 232.53356780931756 0.9009861514913151
5.2458513957529 229.5030324769754 0.8964707108836435
5.251078950706316 226.00229508825296 0.8923751940123792
5.256306505659732 221.77366193588085 0.8884313649820769
5.261534060613148 224.33506810002476 0.9011948497763698
5.266761615566565 226.77623868020365 0.9069848262314085
5.271989170519981 228.34420116787382 0.9049896665518276
5.277216725473397 229.33945448298206 0.9060283773103744
5.282444280426813 223.36301692787717 0.893910586915539
5.2876718353802294 219.47235119171083 0.8853170911762324
5.292899390333646 216.5911416963135 0.8808258350157259
5.298126945287062 212.4204716531446 0.8683639267152768
5.303354500240478 213.63583662320835 0.8698038582466152
5.308582055193894 215.33283819630046 0.8733086949071139
5.3138096101473105 216.8517050533507 0.8772330585729698
5.319037165100727 220.15790954966104 0.8845651710694478
5.324264720054143 217.22176981924446 0.8759991987763693
5.329492275007559 216.94106580305467 0.8755857818110603
5.334719829960975 215.02583986441877 0.8726355948514963
5.3399473849143915 213.43000918489807 0.8719791032751909
5.345174939867808 215.05793555351764 0.8832359831474011
5.350402494821224 214.33281045957034 0.8771623734920208
5.35563004977464 212.68911902237198 0.8698252406346025
5.360857604728056 217.11138251895412 0.8758498171815386
5.3660851596814725 220.30371253040016 0.8805346994079375
5.371312714634889 226.1131598439902 0.8939925722010167
5.376540269588305 230.968645088302 0.90690643232343
5.381767824541721 226.70618923604772 0.8962557492488716
5.386995379495137 224.26207305125126 0.8907304887915554
5.3922229344485535 221.77606388438997 0.8809367737162276
5.39745048940197 219.04941632966472 0.8722830383668682
5.402678044355386 221.6267259790315 0.8735331054292891
5.407905599308802 219.71481891446084 0.8627606368893315
5.413133154262218 224.19458209586716 0.8685341886596739
5.4183607092156345 229.2397929748601 0.881717310374063
5.423588264169051 231.32431386379588 0.8824392736941137
5.428815819122467 231.99343698906594 0.8810683856327127
5.434043374075883 228.31122131326612 0.8728893166842854
5.439270929029299 224.92280543616656 0.8642427164335045
5.4444984839827155 226.4662261964649 0.8682399151909179
5.449726038936132 222.20099709579273 0.8555281044933393
5.454953593889548 221.8006214021102 0.8521224640064773
5.460181148842964 222.70091173483408 0.8509880475378758
5.46540870379638 221.44856091961043 0.8527028576182161
5.4706362587497965 223.557790715184 0.8623191453226017
5.475863813703213 225.86633757318882 0.8771533231959997
5.481091368656629 228.56282357528463 0.8847816435637667
5.486318923610045 227.47854453493184 0.8832756739990486
5.491546478563461 225.81441000910576 0.8803885425626979
5.4967740335168775 220.07826922994352 0.8688866566844359
5.502001588470294 220.18985023420473 0.8699551231425292
5.50722914342371 219.914664780592 0.8667491295793076
5.512456698377126 219.47285472658697 0.8614487043013462
5.517684253330542 220.51448619024723 0.8648336428477295
5.522911808283959 222.14859524135963 0.8673534712589545
5.528139363237375 222.3237253928926 0.870958846308178
5.533366918190791 225.1764350957047 0.87302759931337
5.538594473144207 224.1668987274426 0.8733949077431686
5.543822028097623 221.6159928787026 0.8683867632907685
5.54904958305104 222.44042863980536 0.8695245566195134
5.554277138004456 218.38222678679142 0.8593109479961092
5.559504692957872 216.271711928799 0.8510335064266585
5.564732247911288 213.96950912021774 0.8417726668882306
5.569959802864704 213.6640753766557 0.8402750786092152
5.575187357818121 216.662756607441 0.8410300222342659
5.580414912771537 222.36441746570142 0.8469900044726308
5.585642467724953 223.95595659422887 0.8494735542330814
5.590870022678369 225.68649395008248 0.85769866593385
5.596097577631785 225.97635542804804 0.8641028615253254
5.601325132585202 228.48769067033652 0.8724436462835252
5.606552687538618 232.5518707138445 0.876816689900829
5.611780242492034 231.02950037252006 0.8614964305193774
5.61700779744545 228.5811116252056 0.8521879594675379
5.622235352398866 232.01572732454534 0.8510275112470542
5.627462907352283 237.95373406477688 0.8512136470045233
5.632690462305699 255.76201930988466 0.8736613319326599
5.637918017259115 280.04343947769405 0.9013841302030368
5.643145572212531 332.56207672518224 0.9674794315465017
5.648373127165947 420.25664676914505 1.0742858059724956
5.653600682119364 542.5420644901064 1.208881069670444
5.65882823707278 699.1490857514411 1.3634264525271609
5.664055792026196 848.474297855304 1.4969073868318572
5.669283346979612 973.894642982507 1.6009825947120522
5.674510901933028 1040.8832723178973 1.6520363355401306
5.679738456886445 1056.9809390495586 1.6612020156024982
5.684966011839861 1027.5091816692498 1.6367992699214173
5.690193566793277 968.20467514513 1.5881526561842352
5.695421121746693 902.1347515362372 1.5349517258364702
5.700648676700109 835.9367071901971 1.4772822332117923
5.705876231653526 784.4212942525928 1.4312652061206
5.711103786606942 748.1394822132448 1.3979632625224439
5.716331341560358 733.2560275152065 1.383291526925049
5.721558896513774 736.5400815578091 1.3856879058968392
5.7267864514671905 766.6933615627448 1.4127463468411963
5.732014006420607 808.1930113272533 1.4502949394547708
5.737241561374023 866.8857673310024 1.50118114457424
5.742469116327439 923.8910815262836 1.5495068074484106
5.747696671280855 965.4901987845278 1.5832157159079823
5.7529242262342715 972.713452930308 1.5888989310366188
5.758151781187688 939.8347484012376 1.5588618184747818
5.763379336141104 868.1307680789108 1.4975680376357623
5.76860689109452 768.4391031787486 1.4072641167631113
5.773834446047936 663.8450915366863 1.3130738783458669
5.7790620010013525 557.1302276911124 1.2095683052416124
5.784289555954769 467.33208290221927 1.1158565959096558
5.789517110908185 392.43836068375816 1.0270899949048278
5.794744665861601 338.5108767853014 0.9596242994018286
5.799972220815017 305.8575667432773 0.9195192349845485
5.8051997757684335 286.07021424085684 0.8983722137893803
5.81042733072185 270.37972009398703 0.8807056076371167
5.815654885675266 259.4221820353342 0.8699583254434136
5.820882440628682 250.78375610590737 0.8551891114751613
5.826109995582098 244.61699697825279 0.8456291685123514
5.8313375505355145 244.59071624551936 0.8474264567849178
5.836565105488931 245.25220142768111 0.8535068714570525
5.841792660442347 248.74553612198102 0.8600885436048888
5.847020215395763 247.591464509935 0.8564787196366574
5.852247770349179 248.10785130256028 0.853280229270794
5.8574753253025955 248.61719553085757 0.8505655147263699
5.862702880256012 249.48664640247517 0.8556936194456111
5.867930435209428 250.82116183415246 0.8540661377159244
5.873157990162844 251.12443560144482 0.850473051956858
5.87838554511626 251.93709766092317 0.8477841562134106
5.8836131000696765 247.8506214600787 0.837116205721626
5.888840655023093 248.49718302617296 0.8385947652463605
5.894068209976509 251.4560049284147 0.8450727985793343
5.899295764929925 256.9045551131225 0.8534405737206046
5.904523319883341 259.7969200114675 0.8570501570086583
5.9097508748367575 261.0220868038096 0.8596131322849405
5.914978429790174 260.3957902851861 0.8590076688004286
5.92020598474359 257.7224343870811 0.8519171398470261
5.925433539697006 259.6540880010578 0.8528431643094835
5.930661094650422 261.9523736848357 0.8523883597889811
5.9358886496038386 265.6705835568392 0.8536084476717924
5.941116204557255 273.6417949514255 0.8614131230652743
5.946343759510671 282.2214546347875 0.8743427679981663
5.951571314464087 291.0891550988658 0.8950611857334035
5.956798869417503 296.08434295293364 0.9035166845809182
5.96202642437092 304.2365928144681 0.9165895177434461
5.967253979324336 311.0740501291949 0.9282174691919707
5.972481534277752 329.6559450671244 0.956676257210207
5.977709089231168 347.2338596263361 0.9797211814787745
5.982936644184584 371.5300368641091 1.0146064724968953
5.988164199138001 400.73252001095466 1.049040666528987
5.993391754091417 434.32669904276895 1.0887239997739622
5.998619309044833 479.53246753399566 1.1432923672599449
6.003846863998249 549.1684612863065 1.2258048997318605
6.009074418951665 642.1467319369139 1.3280930914479816
6.014301973905082 760.0511131850336 1.4496199404619858
6.019529528858498 920.8000857060298 1.5960330053048057
6.024757083811914 1106.9579104306138 1.751906212668858
6.02998463876533 1305.45812476714 1.9009482644906721
6.035212193718746 1513.1076249038797 2.0495188795242774
6.040439748672163 1669.726630745081 2.1539969747449037
6.045667303625579 1766.1835792332006 2.2176521262660764
6.050894858578995 1790.1743691753984 2.233240809253582
6.056122413532411 1741.0927844005387 2.203818921745345
6.061349968485827 1641.1306225193202 2.140913927782451
6.066577523439244 1498.9689378697008 2.048186797763739
6.07180507839266 1348.2932235865183 1.9449424349738678
6.077032633346076 1195.0099323440704 1.8341044410050988
6.082260188299492 1041.544525108377 1.7151968735108016
6.087487743252908 914.0460229790076 1.6092041404348347
6.092715298206325 792.7648638779377 1.4998857088599218
6.097942853159741 693.3563137837622 1.404510755269087
6.103170408113157 613.3870459628095 1.3246598023266498
6.108397963066573 542.2264681819736 1.246065834119982
6.113625518019989 485.2470061001914 1.1824650646557964
6.118853072973406 443.50897201196256 1.1346577073373374
6.124080627926822 411.3570193182422 1.0956441129887902
6.129308182880238 388.3462363198011 1.0693523487283938
6.134535737833654 370.9865345815633 1.052194372355377
6.1397632927870704 354.01925664862665 1.033360282002996
6.144990847740487 341.99369000296144 1.0205066364431137
6.150218402693903 330.88813545370726 1.00838927511093
6.155445957647319 320.13453158978774 0.9917335791082899
6.160673512600735 312.2058073525841 0.9821141143711093
6.1659010675541515 304.50257266169933 0.9734172330181204
6.171128622507568 302.6693354707529 0.9744559049613638
6.176356177460984 303.67049836355505 0.9812314795475899
6.1815837324144 297.49646872445084 0.9726228513460743
6.186811287367816 296.0741584529894 0.9729278439029373
6.1920388423212325 295.29032975857103 0.9733830089705893
6.197266397274649 293.51167050206897 0.9703375831703047
6.202493952228065 294.18093098425993 0.9713193680007579
6.207721507181481 284.4829832761538 0.9458193839861757
6.212949062134897 281.48007362088845 0.9351672629048259
6.2181766170883135 273.55805201800024 0.9179802849360235
6.22340417204173 270.53794546496795 0.9074048139447997
6.228631726995146 273.74614719528495 0.9090205673575525
6.233859281948562 274.4656696193545 0.9076813374053392
6.239086836901978 278.9541402429478 0.9134920496312503
6.2443143918553945 279.3245052777979 0.9156860024890928
6.249541946808811 278.70110865179316 0.9149962374140458
6.254769501762227 277.76199887720986 0.9118224025663545
6.259997056715643 278.8823591275335 0.9113911954078147
6.265224611669059 276.184701642607 0.9048716688319086
6.2704521666224755 271.8358882051328 0.8942097415303892
6.275679721575892 268.79967828026025 0.8866078600552084
6.280907276529308 264.4407362060714 0.8818964229973727
6.286134831482724 264.522642213068 0.884781213375562
6.29136238643614 263.9073007553826 0.8820165722549572
6.2965899413895565 268.2648077649948 0.8877410206696781
6.301817496342973 272.7365016623802 0.8928514544437107
6.307045051296389 274.01461403556857 0.8946324830460844
6.312272606249805 270.3284221515786 0.8831585417996864
6.317500161203221 268.74600086460566 0.8749671197378299
6.3227277161566375 267.4315077190108 0.8703765660473305
6.327955271110054 270.23883033326956 0.873373726698405
6.33318282606347 273.68195731630755 0.8814529912777297
6.338410381016886 272.23694006877366 0.8810709866876281
6.343637935970302 273.95448207020894 0.8834695428149701
6.3488654909237185 275.5465772788038 0.8854276600800258
6.354093045877135 274.04290465748176 0.8808599870400751
6.359320600830551 274.8367016118641 0.8775822110599942
6.364548155783967 272.71343396832117 0.8711945008045239
6.369775710737383 273.27660880493 0.8676879038192805
6.3750032656908 270.9874270663859 0.8620605790348432
6.380230820644216 272.55280257940825 0.8646171476547665
6.385458375597632 274.23248874757655 0.869023925589871
6.390685930551048 275.7174844087263 0.8730415711968639
6.395913485504464 279.16981409817333 0.8774434750646911
6.401141040457881 277.0282531250963 0.8735679067398517
6.406368595411297 276.6003244459331 0.8737794040316278
6.411596150364713 278.76497373677097 0.8735476958635744
6.416823705318129 279.38730821901527 0.8749911261693378
6.422051260271545 280.21470537223945 0.8727973382503016
6.427278815224962 279.5817215321782 0.8726399253277409
6.432506370178378 279.49876402305745 0.8726123951517497
6.437733925131794 280.080306777969 0.8695030063507376
6.44296148008521 282.9845170713317 0.8683442587572208
6.448189035038626 286.73852102770013 0.8723071945760607
6.453416589992043 286.72516008351823 0.8686512367293041
6.458644144945459 291.88336672537264 0.87895652018853
6.463871699898875 291.8866723676437 0.8789663704289228
6.469099254852291 293.8568552000115 0.8837205620445997
6.474326809805707 298.4046958165872 0.8907004715868182
6.479554364759124 304.84241747157574 0.8972489964586392
6.48478191971254 309.76207278623747 0.9023845255424834
6.490009474665956 317.47572309693174 0.9072539238917358
6.495237029619372 327.16746349130784 0.9154294755732103
6.500464584572788 336.7138584988776 0.9250535543945029
6.505692139526205 356.0462932780507 0.9499572490100803
6.510919694479621 377.86339669492 0.9753552274098628
6.516147249433037 402.91673580969933 1.0033475027762964
6.521374804386453 442.26745443133814 1.0482543804112672
6.526602359339869 490.428275669086 1.0984637818561447
6.531829914293286 558.2379354007116 1.1680769186152016
6.537057469246702 632.2756603809985 1.239733127871467
6.542285024200118 707.0566830757092 1.3091304646649142
6.547512579153534 763.9887592179891 1.3584722302719276
6.55274013410695 801.3844087350552 1.3892351217809265
6.557967689060367 808.0237071670356 1.3938779835483837
6.563195244013783 790.8737453110605 1.3799814778976187
6.568422798967199 752.1815965473475 1.3464400453035261
6.573650353920615 696.6882796691098 1.2947750441054628
6.5788779088740315 643.945190161593 1.245424423522995
6.584105463827448 583.5374507480972 1.1855902568203827
6.589333018780864 528.9209827625768 1.1318451501593725
6.59456057373428 485.1198301049681 1.0839442641726265
6.599788128687696 445.9927445013091 1.0395035451200996
6.6050156836411125 418.07333819295593 1.0072818444516245
6.610243238594529 397.0472670541162 0.9860211913199216
6.615470793547945 376.58742940363123 0.9636473680888077
6.620698348501361 364.086882105158 0.9497205302907245
6.625925903454777 350.34049110408375 0.9304271269255183
6.6311534584081935 345.8497189210856 0.9271637066756193
6.63638101336161 332.93512707769554 0.9088476065139135
6.641608568315026 333.70756279235286 0.9080393562919862
6.646836123268442 331.05923275640873 0.9034649598978947
6.652063678221858 326.3908078256461 0.8983538602634449
6.6572912331752745 326.67933536953655 0.9011053330272702
6.662518788128691 313.261138198701 0.8845337535576422
6.667746343082107 309.3561157426604 0.8782382716685093
6.672973898035523 305.3706975937595 0.8717200130255364
6.678201452988939 301.24004172051514 0.8666321171790722
6.6834290079423555 301.96913824535454 0.8697514717624215
6.688656562895772 300.6044869959316 0.8689127642430724
6.693884117849188 297.81360781708867 0.8619382214092409
6.699111672802604 296.6665476278313 0.8575723688487003
6.70433922775602 294.54192403789204 0.8533723462086674
6.7095667827094365 294.22883455132046 0.8537164863389775
6.714794337662853 295.65312706542403 0.8550797667034544
6.720021892616269 296.0954958320748 0.8555511658788546
6.725249447569685 297.6908215607161 0.8561030755961517
6.730477002523101 300.0648257151709 0.8568741473720517
6.7357045574765175 303.51604209923437 0.8622127116406229
6.740932112429934 305.9007716155211 0.8654822431218335
6.74615966738335 305.3898349453781 0.8641817668846913
6.751387222336766 306.48588096630397 0.864585011737687
6.756614777290182 306.7330540956093 0.8645532795024286
6.7618423322435985 306.96623804530316 0.8648903929547913
6.767069887197015 309.6771956220635 0.8701650143116078
6.772297442150431 309.03749672162166 0.8705333178913952
6.777524997103847 310.4088942208722 0.8717523059809043
6.782752552057263 311.6971986221265 0.8719451595269097
6.7879801070106796 315.4497030634747 0.8768599267550182
6.793207661964096 319.26489545043364 0.882234056877685
6.798435216917512 320.78723479863106 0.8828989899598132
6.803662771870928 320.27504752846306 0.8762896336538046
6.808890326824344 320.95529667822944 0.872014643659512
6.814117881777761 323.4487130846731 0.8737917478737902
6.819345436731177 325.123171175752 0.8770093244513545
6.824572991684593 328.93304487947853 0.8816341953331133
6.829800546638009 334.3046480258395 0.8863559604928881
6.835028101591425 335.17558908764966 0.8851039572841884
6.840255656544842 340.6171146242492 0.8929083164196794
6.845483211498258 343.77308425438304 0.8968138412412956
6.850710766451674 346.53805317993306 0.9018709158170308
6.85593832140509 348.5603735728398 0.902448197501589
6.861165876358506 349.59942557965803 0.9029006016241924
6.866393431311923 354.79349968164735 0.9098963203949114
6.871620986265339 363.8287476157402 0.9199019869852914
6.876848541218755 373.24187633019494 0.9322574547452198
6.882076096172171 377.34307330499706 0.9342204736401575
6.887303651125587 381.88688783782993 0.9358689943263727
6.892531206079004 383.5392752698957 0.9367191296285652
6.89775876103242 389.0259074802274 0.9426114606315446
6.902986315985836 395.5884798501156 0.9501493110750024
6.908213870939252 401.1791546203434 0.9537703741219413
6.913441425892668 402.1563369570738 0.9511592276318228
6.918668980846085 403.76900086576325 0.9525346910878648
6.923896535799501 404.7875373504694 0.9527733118308085
6.929124090752917 409.7241559560806 0.9586932616682977
6.934351645706333 411.12525498324317 0.9594482907151339
6.939579200659749 415.2199560975889 0.963031959407971
6.944806755613166 415.59596422356833 0.9642924707091717
6.950034310566582 416.76263358526944 0.965485458550351
6.955261865519998 419.69091532302593 0.9688660278064171
6.960489420473414 421.88746299092105 0.9710035435435693
6.96571697542683 427.32070025914777 0.9756442485592592
6.970944530380247 433.01773204432004 0.9810486818237346
6.976172085333663 440.45538232128325 0.9895217245096385
6.981399640287079 451.11060413010085 1.0002902793254995
6.986627195240495 466.63047028633054 1.0146848917451827
6.9918547501939114 487.30523940880954 1.035435747462165
6.997082305147328 517.7708503045078 1.0654576960881053
7.002309860100744 556.30683372312 1.1037011088653224
7.00753741505416 619.6296956486666 1.1640298072424493
7.012764970007576 699.5055399992638 1.2363614947983312
7.0179925249609925 791.3611907559933 1.3147516502526884
7.023220079914409 879.6503230836752 1.3850039685719198
7.028447634867825 945.3956965505864 1.432913656492745
7.033675189821241 992.5517847751993 1.4661551807817186
7.038902744774657 1019.6492518284784 1.484323601807036
7.0441302997280735 1023.6684292481015 1.4866347988300705
7.04935785468149 1009.6746487331035 1.4765852671387336
7.054585409634906 982.2722225424741 1.4555255801495741
7.059812964588322 945.8285970359452 1.4282320846510503
7.065040519541738 911.4431279855813 1.402682887702291
7.0702680744951545 866.0888681305211 1.3669819611952252
7.075495629448571 816.0385420441958 1.325963982869939
7.080723184401987 760.2353422405151 1.2786134099834934
7.085950739355403 707.6274497400692 1.2327761111372593
7.091178294308819 661.2629879606421 1.1919572379839989
7.0964058492622355 616.4861081569619 1.1508419805082408
7.101633404215652 574.2020339899548 1.1111385724968321
7.106860959169068 537.8364681219034 1.0760970449863492
7.112088514122484 505.61381724522937 1.0443809979758405
7.1173160690759 478.92903810452196 1.01805218535393
7.1225436240293165 463.6335924073924 1.0042127595472543
7.127771178982733 444.0835996438598 0.9840262340177792
7.132998733936149 434.3173994690384 0.9726141407310078
7.138226288889565 420.1383786350775 0.9549884254263689
7.143453843842981 413.3985745261787 0.9471472906231952
7.1486813987963975 412.5588491536756 0.9467155195900167
7.153908953749814 410.60223416751506 0.9448512177241525
7.15913650870323 418.9707126940888 0.9539255860424334
7.164364063656646 429.28504156331996 0.9644767797516122
7.169591618610062 445.98438571231804 0.9813981180222725
7.1748191735634785 472.4074307820376 1.0073349764279722
7.180046728516895 516.7230099976755 1.0510657878826641
7.185274283470311 591.5939347787146 1.1242365850579197
7.190501838423727 716.5600248390465 1.2364290130843665
7.195729393377143 909.7691150040602 1.391222877377615
7.2009569483305595 1218.2874219312396 1.6057370479440907
7.206184503283976 1684.6245413346007 1.8835330571287225
7.211412058237392 2372.329703984112 2.23193726451109
7.216639613190808 3155.8241529752254 2.5750929227122303
7.221867168144224 3909.1438213255833 2.863433031193183
7.227094723097641 4377.963575336993 3.0284072193275855
7.232322278051057 4451.088728820571 3.0471012277023437
7.237549833004473 4171.110706359508 2.9466755700801937
7.242777387957889 3578.8587925293014 2.727581186539136
7.248004942911305 2892.6192327421004 2.4509978206721708
7.253232497864722 2216.222288744525 2.145233555702567
7.258460052818138 1657.0605339685476 1.856415876259437
7.263687607771554 1216.491543477148 1.5924105692710673
7.26891516272497 904.092890367759 1.3736209435530453
7.274142717678386 703.7979167789613 1.2129436001311864
7.279370272631803 583.9220067221324 1.1052140073082621
7.284597827585219 510.1926224714565 1.0338766935995374
7.289825382538635 467.000021846684 0.9891749914890529
7.295052937492051 445.0427741928485 0.967227872425651
7.300280492445467 429.3483806221851 0.9521714501578185
7.305508047398884 415.47105323527546 0.9369131629738036
7.3107356023523 407.2129752350284 0.9274185305088272
7.315963157305716 399.49710899893375 0.9185142159814271
7.321190712259132 392.8623154934504 0.9118419694634929
7.326418267212548 390.7462886927851 0.910713046719538
7.331645822165965 387.12690185801813 0.9066955246770573
7.336873377119381 382.69719132528434 0.9007144415766191
7.342100932072797 381.82274468348453 0.8984467452784947
7.347328487026213 382.77521329617304 0.8988900781664461
7.352556041979629 380.1914812578745 0.8949190941502768
7.357783596933046 378.7188159418611 0.8928918650926994
7.363011151886462 377.08241889208045 0.8912067826029388
7.368238706839878 386.15459679922196 0.9030234139481367
7.373466261793294 396.24452874752893 0.9155254124915401
7.37869381674671 395.49424112939306 0.9140702472854527
7.383921371700127 395.36514482659084 0.9128276466230296
7.389148926653543 387.7113541062597 0.9036256032454995
7.394376481606959 387.50953066839867 0.9023380227214821
7.399604036560375 384.3774223664859 0.8994675923795781
7.4048315915137914 386.40753213510686 0.9018068361736036
7.410059146467208 385.60387592529014 0.9009035938983824
7.415286701420624 388.04814770078184 0.9043908466624369
7.42051425637404 389.48577988386563 0.9039778354865137
7.425741811327456 389.27544794256977 0.9024684998179014
7.4309693662808725 394.7875206630311 0.9084532513686217
7.436196921234289 396.76421816830737 0.9110527680082178
7.441424476187705 399.4150364875593 0.9133704482400563
7.446652031141121 402.51821237589917 0.915334735650139
7.451879586094537 410.4126222364655 0.9220338288020795
7.4571071410479535 418.82201991202464 0.928984066047635
7.46233469600137 428.21804070745657 0.9377946522827111
7.467562250954786 437.41437046901876 0.9469445969787316
7.472789805908202 445.63973782425296 0.9544961656397601
7.478017360861618 460.91414944700233 0.9711099743528224
7.4832449158150345 475.34050317284925 0.9845046887297272
7.488472470768451 491.7365558436025 1.0019474371435677
7.493700025721867 504.62942680729327 1.0142788703855097
7.498927580675283 516.1682442666508 1.024812445973372
7.504155135628699 524.4675763261938 1.0322587281348523
7.5093826905821155 532.2292106466282 1.038638446442345
7.514610245535532 535.4375840500159 1.0415303926650525
7.519837800488948 537.2677894336023 1.044142083811231
7.525065355442364 532.7293868854523 1.039639454212065
7.53029291039578 525.014140779152 1.0320300898462758
7.5355204653491965 521.8302452002204 1.0278939783220766
7.540748020302613 519.8074069786019 1.0249404294695987
7.545975575256029 523.2492018424591 1.0273131588677835
7.551203130209445 535.7129215493316 1.038555923363275
7.556430685162861 554.5603120018365 1.0560119719405034
7.5616582401162775 576.6294793833016 1.075024977111408
7.566885795069694 595.4414681686739 1.0917794055593002
7.57211335002311 612.072252713171 1.1059890723298211
7.577340904976526 617.4790116920435 1.1092032347107803
7.582568459929942 620.86687471023 1.1117368741533655
7.5877960148833585 615.7753217408571 1.1069427822852345
7.593023569836775 599.5832930004176 1.092632158685479
7.598251124790191 584.7083178026472 1.077382650144658
7.603478679743607 570.1484191663561 1.063434126926624
7.608706234697023 557.9657038922238 1.0530973325381936
7.6139337896504395 550.0545898849307 1.046581946503523
7.619161344603856 545.8579060513105 1.0431853229527916
7.624388899557272 538.1820738108697 1.0341018379976177
7.629616454510688 534.0053174831986 1.0297930526638746
7.634844009464104 527.5856483388823 1.0229440944325565
7.6400715644175206 526.426217077125 1.0223139360845366
7.645299119370937 528.8932771085798 1.0241935892375411
7.650526674324353 530.6260574561785 1.0243592413449234
7.655754229277769 534.0841186089392 1.0273782403076828
7.660981784231185 534.9354711749278 1.0270406704651012
7.666209339184602 538.5746863648811 1.0296986075589836
7.671436894138018 545.1690698965493 1.03589151515465
7.676664449091434 555.6251779684035 1.045033277128643
7.68189200404485 561.2748144123763 1.0498850814711451
7.687119558998266 563.0127903888208 1.0514064638140241
7.692347113951683 567.9661010643283 1.054866974188963
7.697574668905099 572.904957085854 1.0596545600807132
7.702802223858515 581.9995437599724 1.0670036630401343
7.708029778811931 597.0324387004259 1.081006354818212
7.713257333765347 611.7632438125813 1.0941452718775213
7.718484888718764 625.7791844863299 1.1067364552874241
7.72371244367218 637.5161400530984 1.1168261579945193
7.728939998625596 644.485262949065 1.1213724128466287
7.734167553579012 652.5418947959183 1.1272020969382324
7.739395108532428 665.5867028166991 1.137937863564296
7.744622663485845 682.6815325751402 1.1530947078443292
7.749850218439261 695.2042714103354 1.1631135069651748
7.755077773392677 711.3114344023995 1.175649361588481
7.760305328346093 715.6286838741831 1.1785642714704017
7.765532883299509 715.2892843700984 1.1785349649568704
7.770760438252926 712.9696166357776 1.1763555957680445
7.775987993206342 708.1898837009132 1.1710824339334989
7.781215548159758 704.741507044029 1.1672728007787012
7.786443103113174 698.7617759054023 1.1620704926614285
7.79167065806659 691.2146290273099 1.1554920037258205
7.796898213020007 678.8964670152762 1.1443041970271053
7.802125767973423 671.2262751104769 1.1372088937737026
7.807353322926839 663.7439889710633 1.1308779489707188
7.812580877880255 653.237018879861 1.1211223768807514
7.817808432833671 649.6666057397357 1.1172510441915455
7.823035987787088 645.9237678597924 1.1132979324971644
7.828263542740504 644.2455463374856 1.1119023095037721
7.83349109769392 646.0672670245433 1.1136209433582935
7.838718652647336 645.1053128528296 1.11384335085191
7.8439462076007525 643.8281272709103 1.1128512964273678
7.849173762554169 642.7564536735755 1.1106061527128546
7.854401317507585 646.357697825107 1.1118589222725332
7.859628872461001 654.2903724874066 1.1178808263370017
7.864856427414417 666.627089131803 1.1276852574856642
7.8700839823678335 678.5856437954914 1.1382895247642353
7.87531153732125 687.1381493071901 1.1452201594917226
7.880539092274666 692.6253920992065 1.1490516547545948
7.885766647228082 691.5348475749457 1.1465631971793742
7.890994202181498 690.6491787598253 1.1449421061734586
7.8962217571349145 687.1453003865155 1.1435731311721062
7.901449312088331 679.0417095742787 1.1373056805833555
7.906676867041747 668.6658299897807 1.1287468391011743
7.911904421995163 652.7642579704786 1.113543700133438
7.917131976948579 640.5126812563176 1.101849236251113
7.9223595319019955 634.242754176182 1.096009041122636
7.927587086855412 620.5080507538694 1.08453038327652
7.932814641808828 612.3610274060699 1.0776996586352516
7.938042196762244 602.637212829942 1.0694910821791348
7.94326975171566 589.8607023773387 1.057007024146581
7.9484973066690765 578.0340916094643 1.0459224875366337
7.953724861622493 573.4521551511203 1.0413712111688862
7.958952416575909 573.0232186159956 1.0413840130331309
7.964179971529325 580.5487000311431 1.048084980038521
7.969407526482741 585.5036971814143 1.0512409783944923
7.9746350814361575 591.5576352812516 1.0546919524945977
7.979862636389574 605.0735211983778 1.0664516545826817
7.98509019134299 624.7631504048765 1.083149211402846
7.990317746296406 650.0832547516902 1.1055719325412723
7.995545301249822 672.5780669657439 1.125001893320462
8.000772856203238 687.8700615390703 1.135811416057167
8.006000411156654 699.4776107960486 1.1449936731395494
8.01122796611007 709.4174627417863 1.1525129332757655
8.016455521063486 709.7695532931976 1.1514698139801955
8.021683076016902 705.2724383607361 1.1472546536716521
8.026910630970319 696.0779551397095 1.1381466718598425
8.032138185923735 685.4840721374039 1.1296114332909808
8.037365740877151 680.1238194415347 1.1256668108116017
8.042593295830567 679.2848772304203 1.1247329610219787
8.047820850783983 675.6800724782266 1.1218555958112755
8.0530484057374 672.8469512774024 1.1184098552113584
8.058275960690816 673.1734816177466 1.1176986688774948
8.063503515644232 673.6515190347047 1.1168134232314597
8.068731070597648 680.010549877962 1.1202720556045236
8.073958625551064 686.1803709645635 1.1257578238476689
8.07918618050448 689.3779552445982 1.1288833529967675
8.084413735457897 692.3084885257422 1.131552251721723
8.089641290411313 691.9058325191613 1.1309096910778849
8.09486884536473 698.5375611023236 1.1360878545771758
8.100096400318145 707.6720063888474 1.1434134629453725
8.105323955271562 713.7370281782265 1.147569058374524
8.110551510224978 720.7701518647965 1.1530926588643375
8.115779065178394 730.5282810258719 1.1606525280880362
8.12100662013181 744.3326641016985 1.1716728746201945
8.126234175085226 761.7997943682285 1.1846915466178924
8.131461730038643 780.2261506961672 1.1978213914567806
8.136689284992059 800.707566484364 1.2108143380924414
8.141916839945475 826.3857699087032 1.2283641132288252
8.147144394898891 856.8508793891338 1.2507722863156827
8.152371949852308 895.0150927550777 1.2782461647880594
8.157599504805724 928.3545433533894 1.301926941709609
8.16282705975914 962.6372030982652 1.3252982234179658
8.168054614712556 990.9567231599103 1.3442216437908743
8.173282169665972 1009.4772080445765 1.3562407621903485
8.178509724619389 1017.001609718812 1.3609846320783052
8.183737279572805 1024.41464527319 1.3664503570123512
8.188964834526221 1014.5435449933243 1.358160393690262
8.194192389479637 999.7450734197054 1.3469840675805194
8.199419944433053 981.3320838297213 1.3325755308054297
8.20464749938647 960.2333222927634 1.3187022266857502
8.209875054339886 939.2378745049166 1.3052978250467795
8.215102609293302 920.3914868621682 1.292644446700621
8.220330164246718 894.2750477955701 1.2724071494218827
8.225557719200134 879.841583947175 1.2613389360830325
8.23078527415355 868.1345306367068 1.2522348715019844
8.236012829106967 855.0179398383633 1.2427418039409497
8.241240384060383 846.1084869781658 1.235368896881819
8.2464679390138 831.893521080087 1.224572719742747
8.251695493967215 819.0839686439936 1.215019257674031
8.256923048920632 807.7204937465159 1.2057445253371164
8.262150603874048 792.0631261935001 1.1926955568927926
8.267378158827464 775.53433826368 1.1803726248235449
8.27260571378088 762.8776270530682 1.1702697306800698
8.277833268734296 746.2964754339001 1.1574143839260438
8.283060823687713 731.7051241790042 1.1461953487421532
8.288288378641129 716.4067212124979 1.1347010273501204
8.293515933594545 701.0281352405005 1.1228117782341276
8.298743488547961 686.3227874631117 1.110289452453495
8.303971043501377 677.9770574742255 1.102318683226424
8.309198598454794 669.9555564298131 1.0955422692510826
8.31442615340821 663.0759622904329 1.0898051701893818
8.319653708361626 658.1019540345329 1.0852643786670568
8.324881263315042 651.8624972576429 1.0801064014401587
8.330108818268458 651.2705110586177 1.0797350117107085
8.335336373221875 651.5646191099038 1.080072925512771
8.34056392817529 647.9190734660596 1.075956651176365
8.345791483128707 646.8930542952909 1.0737925174084573
8.351019038082123 641.1621000780459 1.0677971321760031
8.35624659303554 634.5649877819799 1.0623862756999292
8.361474147988956 626.8341070435376 1.0556882573421027
8.366701702942372 617.8584862915624 1.0482438667936165
8.371929257895788 615.5778818349962 1.045199273368942
8.377156812849204 616.5183135200253 1.0464875306196462
8.38238436780262 619.7503132146898 1.049478619177601
8.387611922756037 613.5850479652886 1.0442158468824787
8.392839477709453 608.0399517628771 1.038927225059477
8.398067032662869 600.3949865020035 1.0327818146080914
8.403294587616285 593.2632857859949 1.0267070459749448
8.408522142569701 590.736097769174 1.0237904765107821
8.413749697523118 588.360017580624 1.0211501004642347
8.418977252476534 587.7457745239939 1.0200800800786112
8.42420480742995 584.8916199107208 1.0161267546614952
8.429432362383366 578.881261073607 1.010251385383409
8.434659917336782 574.8166464948655 1.0066137823075612
8.439887472290199 575.5226826577918 1.0067699933694398
8.445115027243615 577.3084706824731 1.0086932119551177
8.450342582197031 579.6506280525874 1.0105406032119548
8.455570137150447 579.5050890095046 1.0100795086609717
8.460797692103863 575.9854598488187 1.00635558481767
8.46602524705728 574.1838234392524 1.0041348553727802
8.471252802010696 572.2434100832742 1.0028089347909044
8.476480356964112 573.5801185967017 1.004003690983966
8.481707911917528 576.3324840751518 1.0062430580793926
8.486935466870944 575.8091532973427 1.0055245373980461
8.49216302182436 581.0535187285586 1.0097244611463365
8.497390576777777 585.0689871863586 1.0123258853425257
8.502618131731193 588.6102836516592 1.0144378300307
8.50784568668461 587.117337740415 1.0123357301276952
8.513073241638025 586.8773388858112 1.0123080678984164
8.518300796591442 586.484868338315 1.0115013905925583
8.523528351544858 586.8422041851071 1.011287587051372
8.528755906498274 588.7722123750777 1.0116217607849542
8.53398346145169 588.4275900978962 1.010796598555528
8.539211016405106 589.1340874714061 1.011964944192387
8.544438571358523 593.5932832105442 1.0158912766678834
8.549666126311939 596.3585868882444 1.0184935686242633
8.554893681265355 599.0756431173112 1.0211161328174467
8.560121236218771 599.4639872825314 1.0205245783504926
8.565348791172188 601.2820697985742 1.0214421529473163
8.570576346125604 603.6401280883531 1.0226563324869578
8.57580390107902 601.6253572367312 1.0187702901313445
8.581031456032436 602.3155859377875 1.0179176201141231
8.586259010985852 599.3578490850454 1.014537958263868
8.591486565939269 602.1048825288648 1.0171364400656573
8.596714120892685 604.6198068537421 1.0194505995557441
8.601941675846101 605.5329507255195 1.0196663481436699
8.607169230799517 609.3784211907803 1.022573074450088
8.612396785752933 616.8684209973745 1.0289946064115387
8.61762434070635 623.7823297686214 1.0352287985132766
8.622851895659766 634.3198538675722 1.044409143792693
8.628079450613182 644.6493650389797 1.0519018636454112
8.633307005566598 654.6342553990426 1.0596444681359791
8.638534560520014 669.1780706089806 1.070853179146054
8.64376211547343 686.6036162828351 1.084927209275274
8.648989670426847 706.2067740655712 1.0992436272293036
8.654217225380263 728.2652554048185 1.1161624121730942
8.65944478033368 753.1137983416326 1.134342300271249
8.664672335287095 775.8787232403953 1.1501891030399005
8.669899890240512 801.5661503641259 1.1687977456197698
8.675127445193928 832.3308275259279 1.1911441584263764
8.680355000147344 865.1352362973956 1.2145243142055702
8.68558255510076 887.5562495039824 1.2291078590932445
8.690810110054176 898.4104306884636 1.2359121982439853
8.696037665007593 902.258661156923 1.2371193088729693
8.701265219961009 901.2741672256217 1.2360702338059677
8.706492774914425 894.8445594293379 1.231347982506308
8.711720329867841 878.616527969599 1.2197268941960797
8.716947884821257 855.9992706037702 1.2022538451686058
8.722175439774674 839.2520631903228 1.1900575822854633
8.72740299472809 817.214883788964 1.1742210681871397
8.732630549681506 799.7184646812557 1.1627364139555318
8.737858104634922 783.6598784073998 1.1517381866886764
8.743085659588338 771.7083176987493 1.1439243889056505
8.748313214541755 764.7202427976224 1.1395228841297604
8.75354076949517 754.8355344123632 1.1315189408705961
8.758768324448587 749.9482911485392 1.1261988428001901
8.763995879402003 740.7047844925511 1.1177822182743462
8.76922343435542 730.9977321882408 1.109674241156758
8.774450989308836 721.7192762231226 1.1020053837091603
8.779678544262252 709.8382250100116 1.091789042791308
8.784906099215668 702.2147347067262 1.0856037685690905
8.790133654169084 698.7220171149904 1.0838822920732039
8.7953612091225 692.6845230750529 1.079634774895291
8.800588764075917 682.6281132486597 1.0705980363834002
8.805816319029333 675.2858771543196 1.0628396960469306
8.811043873982749 671.4208247540757 1.0597673480798229
8.816271428936165 668.7525131579504 1.057187072590455
8.821498983889581 668.5301772826838 1.0582182121185761
8.826726538842998 664.9424562316462 1.0553878448860037
8.831954093796414 662.0975390776596 1.0530087694659518
8.83718164874983 660.1115007609029 1.0504660128559495
8.842409203703246 659.645493111924 1.0497450535428563
8.847636758656662 656.7698878111079 1.0465476348449319
8.852864313610079 655.5430320602937 1.0456099031925288
8.858091868563495 657.6488219147373 1.046471483436376
8.863319423516911 658.124868897063 1.0463019699399303
8.868546978470327 659.1814052207786 1.047001904301991
8.873774533423743 660.3914945084083 1.0479386016530183
8.87900208837716 659.0022409301835 1.0463803340887308
8.884229643330576 663.0480276114757 1.0495619536859637
8.889457198283992 667.7159637643646 1.052835100557983
8.894684753237408 670.4914436227727 1.0552426197309044
8.899912308190824 676.8498990241796 1.0605223572103284
8.90513986314424 682.0774051152625 1.0638214277929532
8.910367418097657 687.3040539262597 1.0666392041062807
8.915594973051073 692.5973519589301 1.069491416396664
8.92082252800449 703.7041897064678 1.0773705681146524
8.926050082957905 709.9546078475643 1.0828652868456188
8.931277637911322 718.4578258743117 1.0886120086023532
8.936505192864738 724.2030691088883 1.0906037283950885
8.941732747818154 728.0371500693572 1.093446454999133
8.94696030277157 735.7837897328973 1.0990184600777666
8.952187857724986 743.9565333009325 1.1057578902305731
8.957415412678403 756.952598280281 1.1151863393851944
8.962642967631819 768.6537735880607 1.1235841742817447
8.967870522585235 778.5070590965579 1.1310163141709002
8.973098077538651 789.071009034253 1.1372086122623768
8.978325632492067 796.8529393078815 1.1422341052462759
8.983553187445484 807.743221112765 1.1489096031366282
8.9887807423989 815.0593794873943 1.1533995680408495
8.994008297352316 818.9895574316859 1.1562622461012109
8.999235852305732 821.369867311376 1.157985134764611
9.004463407259149 824.1850218454141 1.159849771318538
9.009690962212565 830.0931440398001 1.1635088795494533
9.014918517165981 838.5256188278391 1.1684887640722457
9.020146072119397 852.2407033720076 1.1777176773845224
9.025373627072813 863.0019683329476 1.1840683607616413
9.03060118202623 872.4745492477458 1.1895585584755064
9.035828736979646 880.7034332788758 1.1951286601345572
9.041056291933062 892.2953145987213 1.203543267940518
9.046283846886478 908.3605699669928 1.2150416957142252
9.051511401839894 922.6892142525613 1.2240435657902982
9.05673895679331 941.8151032533515 1.2361279217359773
9.061966511746727 965.5419812337383 1.2508133900470657
9.067194066700143 987.3923137585017 1.2645175835412459
9.07242162165356 1012.1685224008096 1.2780981666215525
9.077649176606975 1035.296116796074 1.2909156017071712
9.082876731560392 1064.88306509135 1.309364270063201
9.088104286513808 1098.990724013694 1.331506592503974
9.093331841467224 1133.8223557340416 1.3531858648532327
9.09855939642064 1164.0496178004619 1.370556394279172
9.103786951374056 1188.9751047530751 1.3832999916547466
9.109014506327473 1210.480562015444 1.3939728528364792
9.114242061280889 1230.3936772431978 1.4052849717097904
9.119469616234305 1240.6629755384738 1.4095385673125786
9.124697171187721 1243.5203814574966 1.4108776840098851
9.129924726141137 1234.2119127926146 1.4051882909699942
9.135152281094554 1213.2617461506513 1.3927890976509114
9.14037983604797 1191.5273657433602 1.3806117557659798
9.145607391001386 1165.7034947691204 1.3638549131901538
9.150834945954802 1146.873398514104 1.3520879467216227
9.156062500908218 1143.8265598251194 1.3507847014477665
9.161290055861635 1150.8639114349714 1.366508504458906
9.16651761081505 1176.2392774151413 1.3894638071703138
9.171745165768467 1206.347082405168 1.4127642621530232
9.176972720721883 1228.0130036320886 1.4290680246263656
9.1822002756753 1244.0224473524977 1.4421907347944756
9.187427830628716 1251.6247512706655 1.450069293271142
9.192655385582132 1247.9861622571889 1.449157874937446
9.197882940535548 1248.0093874398203 1.4511792617830501
9.203110495488964 1246.4264917416215 1.4527527231180402
9.20833805044238 1254.0101427147988 1.461380539162358
9.213565605395797 1263.8676684968132 1.46940494217057
9.218793160349213 1284.0801916293549 1.4835360890890363
9.224020715302629 1310.9162284319495 1.5010102487772732
9.229248270256045 1358.0963192194072 1.530058811094501
9.234475825209461 1411.3465318923209 1.5620438063444464
9.239703380162878 1477.255921902428 1.5997749578930038
9.244930935116294 1562.082200029337 1.6461582181872887
9.25015849006971 1648.2639434973187 1.693800889084787
9.255386045023126 1729.2344110674464 1.7364645129366978
9.260613599976542 1792.4093578427667 1.7694149817619729
9.265841154929959 1811.8066694582835 1.7810885688026672
9.271068709883375 1787.006075759024 1.770428767813032
9.276296264836791 1714.050068387391 1.7360146184676972
9.281523819790207 1603.9494813858291 1.682185251267625
9.286751374743623 1467.3388664295962 1.6093195902792552
9.29197892969704 1328.3699734072825 1.53356561753564
9.297206484650456 1200.8222612711716 1.4569331960696799
9.302434039603872 1093.7155722953826 1.3914914977560717
9.307661594557288 1007.6029846922901 1.3375037482225034
9.312889149510704 944.1753280118969 1.2984980340702537
9.31811670446412 900.0485494005356 1.269062113271452
9.323344259417537 872.2949684750707 1.2511464824997058
9.328571814370953 850.1893116967107 1.236112748704663
9.33379936932437 842.3315526607712 1.231812249937485
9.339026924277785 828.3779280306884 1.2225742550914278
9.344254479231202 813.0414953259454 1.211896578512573
9.349482034184618 802.2900659225425 1.20418715874482
9.354709589138034 789.6643425512442 1.19603133571038
9.35993714409145 776.8338505264273 1.1869918202650118
9.365164699044866 768.064503494001 1.1810263682158424
9.370392253998283 761.5898391904694 1.17625914294593
9.375619808951699 757.4222957921186 1.1721076720585935
9.380847363905115 754.8396378805486 1.1703080078303993
9.386074918858531 753.6963138877817 1.1719637249888621
9.391302473811947 754.6288440595935 1.1756022736925364
9.396530028765364 751.4039217051475 1.1744130749343829
9.40175758371878 746.48563154044 1.1701695832439647
9.406985138672196 741.7031522303229 1.1656745844157554
9.412212693625612 740.6403493075389 1.1637267308567032
9.417440248579029 739.8545743448583 1.1516692229280907
9.422667803532445 740.916753312032 1.1469459295687654
9.427895358485861 742.5505281304978 1.1446915822354387
9.433122913439277 743.7668895484569 1.1416736128823435
9.438350468392693 742.2367111480169 1.1377691880668417
9.44357802334611 740.214406849154 1.1340096962411919
9.448805578299526 737.9672388883231 1.13012297442971
9.454033133252942 740.9661138096317 1.1302104913444102
9.459260688206358 747.0210231526518 1.1329816568180526
9.464488243159774 751.6075621209918 1.1359726585893757
9.46971579811319 750.517922936581 1.1338556879601556
9.474943353066607 744.0565941799633 1.1267787307073953
9.480170908020023 738.665947425839 1.1191155944923326
9.48539846297344 741.1120426433368 1.1192405971642791
9.490626017926855 744.2360192558631 1.119728191045855
9.495853572880272 750.5073168659492 1.1249060239928421
9.501081127833688 753.5478585303237 1.1263991962255016
9.506308682787104 753.8891638897668 1.1257093358953316
9.51153623774052 754.8463332533273 1.1246076791066095
9.516763792693936 756.9508047931273 1.125161080788357
9.521991347647353 760.5529438648865 1.126737104879531
9.527218902600769 766.1797003237374 1.130312616997143
9.532446457554185 773.0624920393552 1.134677049130206
9.537674012507601 772.2772748182118 1.1330528982844499
9.542901567461017 775.8467956115641 1.1345347419628833
9.548129122414434 779.5253879526256 1.1365964213054864
9.55335667736785 782.6714871455565 1.1382550246710916
9.558584232321266 783.1801363857583 1.137371453052391
9.563811787274682 783.8873522984582 1.1372881987796133
9.569039342228098 780.8217917815294 1.1340870747734249
9.574266897181515 777.3349007048494 1.1309032831449133
9.57949445213493 778.8175142973873 1.13097806870801
9.584722007088347 776.8946887988624 1.1286024026748052
9.589949562041763 779.3412515085826 1.1296111414266188
9.59517711699518 781.1449459380788 1.1299846281357278
9.600404671948596 783.0031774643128 1.1307114843799217
9.605632226902012 783.294093232037 1.130192985296297
9.610859781855428 780.8329386892755 1.1267476383024595
9.616087336808844 778.2427648662367 1.1232478416158815
9.62131489176226 777.394354507537 1.1219464685468097
9.626542446715677 777.1910082279525 1.1223987439039322
9.631770001669093 780.4446572265934 1.1262331962275494
9.636997556622509 777.3920032487692 1.1230680358993774
9.642225111575925 774.5172053714231 1.1198161340667732
9.647452666529341 766.8417175629656 1.1133213539183242
9.652680221482758 759.5567935487717 1.1080834816490281
9.657907776436174 755.7278774519276 1.1032744057270367
9.66313533138959 751.0907381264967 1.097911057015115
9.668362886343006 756.6367595619322 1.1020095682774658
9.673590441296422 757.281424204783 1.1031073720539635
9.678817996249839 758.0606842127557 1.1028045006331673
9.684045551203255 755.6177324922807 1.1000804338855916
9.689273106156671 753.5065546728662 1.0971672926297118
9.694500661110087 754.6921949611567 1.0967184940546837
9.699728216063503 755.6113474985441 1.097331585593446
9.70495577101692 752.6185499636803 1.0949811913758045
9.710183325970336 751.7819545249667 1.0945672777611326
9.715410880923752 748.2990838652667 1.090882623321658
9.720638435877168 748.8520349985355 1.0908396207364228
9.725865990830584 748.3129657244938 1.0903605113745367
9.731093545784 749.120002103724 1.0896397371596447
9.736321100737417 750.1903402500901 1.0893757243075262
9.741548655690833 749.9712076839475 1.0888104695591643
9.74677621064425 748.0657695966543 1.0864670904202183
9.752003765597665 749.508589100404 1.0874043894517278
9.757231320551082 752.333893565949 1.089227422404055
9.762458875504498 749.5499487558292 1.08582045092102
9.767686430457914 748.7697387039573 1.08469472609481
9.77291398541133 746.6778574874519 1.0826385160042609
9.778141540364746 741.2561209481217 1.0779469491291027
9.783369095318163 738.5104179886947 1.0756024607388759
9.788596650271579 733.8890966153908 1.0715819521106462
9.793824205224995 736.2131213607342 1.0725983167582096
9.799051760178411 743.0148719830702 1.0763923743571135
9.804279315131827 746.612978110445 1.078406532245649
9.809506870085244 746.9600769161815 1.0782166282102126
9.81473442503866 745.9960826516729 1.076688625976236
9.819961979992076 747.7872950074687 1.0773625527900699
9.825189534945492 754.5474148808805 1.0817308891364787
9.830417089898909 760.5977809940921 1.0859992664805571
9.835644644852325 764.7745384624462 1.088518343397671
9.840872199805741 766.7010180515164 1.0906562321984214
9.846099754759157 771.3923215982886 1.0939523260510842
9.851327309712573 775.5441373885684 1.0964985233293305
9.85655486466599 780.5798808308473 1.0993438167708973
9.861782419619406 781.6356049974752 1.0997760134875438
9.867009974572822 785.2402929608966 1.0994393466845864
9.872237529526238 791.2431099599721 1.1025123414806897
9.877465084479654 798.5033538168594 1.1071986043754358
9.88269263943307 808.8698623534057 1.1136258326657562
9.887920194386487 816.4864469731568 1.118430116585697
9.893147749339903 827.4025169245718 1.1260579173832073
9.89837530429332 828.85835719575 1.1266990164858346
9.903602859246735 831.5710693334557 1.127954384321811
9.908830414200152 837.5056159844396 1.1316969421485887
9.914057969153568 845.1726156416105 1.1365964493082288
9.919285524106984 846.2873353184959 1.137114702948416
9.9245130790604 844.0800380915415 1.1346044253161027
9.929740634013816 839.9435767912969 1.1317531975780573
9.934968188967233 838.6691109327469 1.1304396455541632
9.940195743920649 832.3990856191929 1.1255174663461778
9.945423298874065 830.8784788895631 1.1237793403179748
9.950650853827481 824.2193716666743 1.1190328202961037
9.955878408780897 820.5677618379202 1.1164484203946907
9.961105963734314 818.1098602439433 1.1149019196736893
9.96633351868773 810.7445710945651 1.1096793313646596
9.971561073641146 801.510849590248 1.103079065193045
9.976788628594562 795.8364211585395 1.0981671194869578
9.982016183547978 786.4009814525639 1.0911135369110445
9.987243738501395 782.9500031089823 1.0870060623143272
9.99247129345481 781.8471211344255 1.085653797921273
9.997698848408227 777.0740781092604 1.0820835536970277
10.002926403361643 769.8764190850403 1.0758252628558427
10.00815395831506 766.5896588650282 1.0724698162968611
10.013381513268476 759.3098847224916 1.0669303269317425
10.018609068221892 755.8777809919148 1.0643335154433184
10.023836623175308 748.7411491816135 1.0592407157297106
10.029064178128724 742.3571287106271 1.05448061017126
10.03429173308214 740.8849950398035 1.0536210310981873
10.039519288035557 740.9002543337293 1.0535537136896362
10.044746842988973 742.9159824668965 1.0541900339545895
10.049974397942389 743.8125585641727 1.0547956666256206
10.055201952895805 741.6761759759501 1.0531176990749294
10.060429507849221 739.0646283415618 1.0513441581031346
10.065657062802638 734.5971764553088 1.0480328908356509
10.070884617756054 738.0635594925562 1.0502222408523345
10.07611217270947 742.8995970951563 1.0529873327978971
10.081339727662886 752.1739684879233 1.0591021778893566
10.086567282616302 757.1157835663994 1.0628000854393014
10.091794837569719 761.6527730117938 1.0650775756269069
10.097022392523135 764.7061290500012 1.0664104549915234
10.102249947476551 771.2180728150304 1.0707358923049253
10.107477502429967 771.6889419311524 1.0706920787368224
10.112705057383383 771.1261718473323 1.0691587953337358
10.1179326123368 767.3760615050687 1.0664385485263943
10.123160167290216 763.3651066804672 1.0635239880664669
10.128387722243632 756.2609697395834 1.0584882563489335
10.133615277197048 746.7711321579756 1.0505226137117507
10.138842832150464 739.6034563678317 1.0441974610990863
10.14407038710388 737.6607933726875 1.0427288860574946
10.149297942057297 734.0898414880797 1.0407984388987197
10.154525497010713 730.2787071486375 1.0394063414881314
10.15975305196413 728.4233678066998 1.038153088721653
10.164980606917545 725.4446064491865 1.0347135195333619
10.170208161870962 722.4717270636177 1.031391137250477
10.175435716824378 721.3890376846617 1.0305808511069252
10.180663271777794 717.200348415819 1.0276477620312354
10.18589082673121 716.770528955378 1.0272767715129636
10.191118381684626 712.956323156709 1.024390368080673
10.196345936638043 710.7461897084366 1.021742113277149
10.201573491591459 706.6940310371111 1.0187731848264918
10.206801046544875 704.6988555928029 1.0172799447957377
10.212028601498291 707.56276928651 1.0189397078234688
10.217256156451707 706.7391812389576 1.0179866867374519
10.222483711405124 706.9682208029833 1.018196219669743
10.22771126635854 704.697039369804 1.0171379372875864
10.232938821311956 705.805457249705 1.0178362754289931
10.238166376265372 709.999855063294 1.0199853372016912
10.243393931218788 712.3044146434685 1.0208375753936507
10.248621486172205 707.1246049506439 1.0168899473205721
10.253849041125621 700.9332664620187 1.0115675272465907
10.259076596079037 699.7146816266688 1.01067511374208
10.264304151032453 699.6039541946681 1.0104807554804476
10.26953170598587 702.4996675480307 1.0121151780331032
10.274759260939286 706.1301258077879 1.0144163374862059
10.279986815892702 709.2469984128657 1.0163485612254173
10.285214370846118 713.7449923174942 1.019374396068143
10.290441925799534 714.3735228167844 1.0192735666478128
10.29566948075295 718.1139401149344 1.0219581087090592
10.300897035706367 724.5495786572637 1.0273146053923257
10.306124590659783 731.3079793204292 1.0317775249654721
10.3113521456132 735.3395098584223 1.0340620115210368
10.316579700566615 741.8744756994123 1.036235016943616
10.321807255520032 744.3318401535963 1.0370362377649955
10.327034810473448 750.2689767752781 1.0411357148635292
10.332262365426864 757.7008518031292 1.045924056050828
10.33748992038028 765.6866636304252 1.0511432263673497
10.342717475333696 775.9691588103861 1.0579659411339668
10.347945030287113 790.5952093636873 1.0672231251551167
10.353172585240529 809.9223741073534 1.080094031865542
10.358400140193945 825.6715404131517 1.0901527543489231
10.363627695147361 837.432818118896 1.097018085434478
10.368855250100777 845.9502138674229 1.1025179985199667
10.374082805054194 850.8756923072569 1.1052900108478614
10.37931036000761 850.0467485101685 1.1044622405434295
10.384537914961026 844.6262937892947 1.1008209273706058
10.389765469914442 831.0953351317225 1.0907371005230762
10.394993024867858 825.0469816143637 1.0867078028836585
10.400220579821275 823.4801738152247 1.0856522541527636
10.40544813477469 813.528255673395 1.0788583497831856
10.410675689728107 806.0134137947998 1.0740902437115016
10.415903244681523 801.829280007612 1.0717263770763688
10.42113079963494 800.2401829318571 1.070391428673551
10.426358354588356 799.3540225871087 1.0692244466732352
10.431585909541772 796.15504260697 1.066176206280302
10.436813464495188 793.5286842684958 1.063773960347988
10.442041019448604 785.1330587403395 1.0579342674825312
10.44726857440202 778.5201987569001 1.0527362952336292
10.452496129355437 771.8984879188972 1.0483899735603601
10.457723684308853 764.5780847386544 1.043418400738597
10.462951239262269 753.416825576916 1.0354385468583502
10.468178794215685 737.649431428124 1.024322773020624
10.473406349169101 723.225707872322 1.0141921033099055
10.478633904122518 712.1916212384765 1.0056710125278376
10.483861459075934 704.1871540266624 0.9997056386633619
10.48908901402935 697.341126388564 0.9941651578002934
10.494316568982766 693.3551664171756 0.9916741248522246
10.499544123936182 688.1713502911516 0.9880153277107663
10.504771678889599 681.5935361748653 0.9833664491820906
10.509999233843015 679.7841897476469 0.9813838130960427
10.515226788796431 676.8258412524722 0.9786965385057546
10.520454343749847 671.731312312453 0.9745510906151615
10.525681898703263 669.9026762288088 0.9735138113703274
10.53090945365668 665.3300657524104 0.9697761736913385
10.536137008610096 664.6459178007727 0.9692460459691498
10.541364563563512 662.9383681498308 0.967694493881876
10.546592118516928 661.0525998008179 0.9662482308393598
10.551819673470344 655.3019851894092 0.9617516876635773
10.55704722842376 650.450850966072 0.9579998104563823
10.562274783377177 646.8438621462917 0.9548944702622881
10.567502338330593 644.7534204931871 0.9527419670396573
10.57272989328401 642.8197219995486 0.9504057139481322
10.577957448237425 640.1952956466574 0.9481003991653847
10.583185003190842 638.6172245959408 0.9463624016754997
10.588412558144258 636.7634425390877 0.9444127921756688
10.593640113097674 639.8435274275145 0.946843932080176
10.59886766805109 641.3825206790428 0.9473975649713628
10.604095223004506 644.7497931664683 0.9495080360943827
10.609322777957923 643.9603134740851 0.9496081381684662
10.614550332911339 645.8912897461558 0.9508711548668327
10.619777887864755 646.8886878331613 0.9513398021056151
10.625005442818171 644.6796465423173 0.9496100553757386
10.630232997771587 643.9981613487671 0.9480245625418998
10.635460552725004 642.9682529637325 0.9468315123166416
10.64068810767842 649.7403622766687 0.9515090110330481
10.645915662631836 658.0738742996786 0.9573179929550917
10.651143217585252 667.720595811482 0.9645473868093
10.656370772538668 676.4603126797889 0.9703736668712369
10.661598327492085 683.2451586757994 0.9746912628517084
10.666825882445501 694.936703781594 0.9827437666618012
10.672053437398917 700.1193716602531 0.9843502428110698
10.677280992352333 707.0500873109297 0.9888179486910506
10.68250854730575 711.592817866048 0.9920849868175723
10.687736102259166 710.8793393644025 0.9911765347517074
10.692963657212582 711.764825690219 0.991712983998331
10.698191212165998 711.1536976211686 0.9912153578412372
10.703418767119414 707.3631505914103 0.9879297018364281
10.70864632207283 699.6339874841635 0.9821292229484089
10.713873877026247 689.7123551377487 0.9743791727544799
10.719101431979663 681.7957368691671 0.9683415683335642
10.72432898693308 674.5584443944399 0.9628752511158207
10.729556541886495 674.2158728093307 0.9627519381385459
10.734784096839912 671.4167750434375 0.961383680656739
10.740011651793328 664.6436287507806 0.9563763659098317
10.745239206746744 659.9925297484838 0.9526293591560634
10.75046676170016 653.169677323511 0.9475521196630016
10.755694316653576 647.9830199623403 0.9436480259492925
10.760921871606993 645.6448333939683 0.9409273537742004
10.766149426560409 646.5524260281753 0.9407426907740416
10.771376981513825 651.0760633571845 0.943620254933976
10.776604536467241 656.8648592680181 0.9484272990838911
10.781832091420657 662.8197088931813 0.952738747807109
10.787059646374074 665.9593633133313 0.9548271384697843
10.79228720132749 667.9413966206012 0.9555090223164265
10.797514756280906 673.6384063269455 0.9589541485621376
10.802742311234322 684.1641440026398 0.9662002014581678
10.807969866187738 699.7436829944902 0.9767034851261246
10.813197421141155 717.4912598380233 0.9883365471460355
10.81842497609457 739.1363281514655 1.003005974788948
10.823652531047987 776.4669067427745 1.0275752711041632
10.828880086001403 827.4488295879419 1.0605028274524049
10.83410764095482 899.7783179688771 1.1056158985123212
10.839335195908236 987.5538472613921 1.1574799532516509
10.844562750861652 1082.203463575299 1.2116095670708205
10.849790305815068 1163.6519372876878 1.2556044277692129
10.855017860768484 1219.1778375977271 1.2842844611636555
10.8602454157219 1232.384825317946 1.2913360187089975
10.865472970675317 1209.449552183835 1.2786052057976027
10.870700525628733 1150.2357816747988 1.246353754010783
10.875928080582149 1077.3556358907294 1.2063460165394513
10.881155635535565 997.4511732612403 1.1607715689261202
10.886383190488981 919.2193827151505 1.114167463543035
10.891610745442398 854.7856995287071 1.0744753085074403
10.896838300395814 806.1899762255266 1.0417602990380748
10.90206585534923 768.8244219560396 1.0169837844262362
10.907293410302646 744.0114672029433 1.0001032662765772
10.912520965256062 726.5656370810455 0.9883708575529186
10.917748520209479 712.8871237299182 0.979117410153096
10.922976075162895 703.8788502438413 0.9722923992847285
10.928203630116311 698.8650973129033 0.9678379813082002
10.933431185069727 695.5151802751773 0.9652647149145418
10.938658740023143 691.6484832334894 0.9632474705114205
10.94388629497656 687.8205756040209 0.9613592476459728
10.949113849929976 685.0053409029941 0.9592590622711901
10.954341404883392 684.2433457915599 0.9579483920441938
10.959568959836808 680.2755621350187 0.9546550106922852
10.964796514790224 676.5866145830921 0.9518718486313106
10.97002406974364 671.1622735200721 0.95012268613272
10.975251624697057 668.1126744951911 0.9506131502757368
10.980479179650473 663.1400900208107 0.9488352064269137
10.98570673460389 659.294457319393 0.9472201832421652
10.990934289557305 658.7027870607095 0.948053847827143
10.996161844510722 654.5851155711462 0.9463339500981106
11.001389399464138 652.7044907466764 0.9457342984413515
11.006616954417554 646.6797483456481 0.9420045621063011
11.01184450937097 639.8436748626488 0.9372631071265809
11.017072064324386 632.6453485304845 0.9325564894395395
11.022299619277803 628.4115710692454 0.9297998833135253
11.027527174231219 624.2478323390023 0.9271403086468207
11.032754729184635 619.2281726521071 0.9237401961308763
11.037982284138051 613.7775712247809 0.9205126335060858
11.043209839091467 608.4789801381899 0.9172627198641633
11.048437394044884 605.6065769685807 0.9155820673823354
11.0536649489983 604.0947126488884 0.9146976857566216
11.058892503951716 600.6755479005773 0.9120391415913413
11.064120058905132 595.7618963166665 0.9084512556837326
11.069347613858548 592.5977357192739 0.9063774596180008
11.074575168811965 590.5153157604249 0.9051874772330595
11.079802723765381 588.4782742351961 0.9039294924923412
11.085030278718797 589.3450305832658 0.9050871183967378
11.090257833672213 588.0344425067287 0.9044013290302365
11.09548538862563 586.8283178396733 0.9035780760266734
11.100712943579046 582.6864794715698 0.9011058385202202
11.105940498532462 577.672895992102 0.8973703597492755
11.111168053485878 577.3914350664853 0.8972097555789956
11.116395608439294 573.17972816514 0.8940392702171629
11.12162316339271 570.6542270562353 0.8918498905472363
11.126850718346127 570.2922661698833 0.8922440717650483
11.132078273299543 566.5465892392647 0.8895704300809013
11.13730582825296 560.8172964285739 0.8851855742794533
11.142533383206375 559.2742768455888 0.8843996366809648
11.147760938159792 556.0978903333133 0.8819371793424667
11.152988493113208 557.5379501320056 0.8831341045905357
11.158216048066624 557.1742085691553 0.8831948457330872
11.16344360302004 552.6625563619666 0.8796340462208657
11.168671157973456 545.7668959044192 0.8741161346832111
11.173898712926873 544.9007632244891 0.8737732406129898
11.179126267880289 540.3644653404735 0.8701291414446869
11.184353822833705 538.3116888149054 0.8688591019579618
11.189581377787121 532.0021541632074 0.8645834111178855
11.194808932740537 526.316572586429 0.8600395272588494
11.200036487693954 522.676232604417 0.8569053108466133
11.20526404264737 525.0388509636787 0.8585518021051799
11.210491597600786 524.8109340897206 0.8583678069034074
11.215719152554202 524.3431291996066 0.8587838980521972
11.220946707507618 524.3022601981338 0.8589012491245671
11.226174262461035 521.5145776622115 0.8562248354734671
11.23140181741445 520.4422514673546 0.8556843117898261
11.236629372367867 517.9992502233692 0.8538708346971422
11.241856927321283 515.42121382484 0.8517545409658916
11.2470844822747 515.0723778619309 0.8520596167096807
11.252312037228116 516.8578963162598 0.8526923713769479
11.257539592181532 518.2139903282182 0.8536289778527337
11.262767147134948 520.6642697780833 0.8558047109186805
11.267994702088364 522.5176882711563 0.8572810128366125
11.27322225704178 522.901339116778 0.8579436918585149
11.278449811995197 519.839579436954 0.8552187618665397
11.283677366948613 517.8558007007822 0.8536016273267063
11.288904921902029 517.4320908398585 0.8529808403520024
11.294132476855445 512.6706116879178 0.8486582074740744
11.299360031808861 509.88475243258597 0.8463909455335347
11.304587586762278 514.3059091698151 0.8494698149727175
11.309815141715694 514.9827918873872 0.8491752828563006
11.31504269666911 519.5719738557502 0.852725372307708
11.320270251622526 520.5742871982477 0.8530944815721166
11.325497806575942 516.5526636956826 0.8493726185686509
11.330725361529359 516.4617548699334 0.8492170795837176
11.335952916482775 515.9391474956843 0.8487143894621575
11.341180471436191 513.074806639891 0.8467460512478354
11.346408026389607 513.2303830695461 0.8471692752266781
11.351635581343023 512.9983817758078 0.8468553713822288
11.35686313629644 511.54232721108906 0.8457478652733199
11.362090691249856 510.26172653529346 0.8446290136724102
11.367318246203272 506.07273419796053 0.8411593341477359
11.372545801156688 507.05166257366193 0.8424198987062577
11.377773356110104 506.5893819096189 0.8415884364158199
11.38300091106352 507.1462284707387 0.8420551075286141
11.388228466016937 507.7781974907657 0.8424813374739913
11.393456020970353 507.19656482146746 0.8420279269033534
11.39868357592377 506.25130474911276 0.8417091417195157
11.403911130877185 504.02459588737884 0.8401130254391425
11.409138685830602 502.9939487068133 0.8390702450641268
11.414366240784018 501.4699361618199 0.8377054020031875
11.419593795737434 502.8864849564223 0.8383247126026027
11.42482135069085 505.83284395452273 0.8407896978423771
11.430048905644266 506.8304983522032 0.8419032402128186
11.435276460597683 508.9216646308795 0.8438099967724888
11.440504015551099 507.5948010451454 0.8431686290086188
11.445731570504515 507.42435358196406 0.8428701814951891
11.450959125457931 509.1208079660684 0.8439192466326041
11.456186680411347 513.8342504072539 0.8480674661100478
11.461414235364764 518.1121924094809 0.8513231556291196
11.46664179031818 513.413651291073 0.8471802771116992
11.471869345271596 518.1238464514871 0.8509700495416287
11.477096900225012 521.1684578137431 0.8547972165537665
11.482324455178428 526.6292328166127 0.8670659680530732
11.487552010131845 533.754816396869 0.8754474648015993
11.49277956508526 537.5679078334632 0.8797141019191369
11.498007120038677 540.1597445974152 0.8834734531690879
11.503234674992093 540.8553534138335 0.8847569156779097
11.50846222994551 539.3896501149834 0.8848578391091646
11.513689784898926 540.474046572448 0.8869381351074596
11.518917339852342 542.9901571657077 0.8899365533172797
11.524144894805758 541.5493394993616 0.8900728476081227
11.529372449759174 533.8791345988608 0.8847530758212633
11.53460000471259 528.2216104871575 0.8803801294896068
11.539827559666007 520.602860975379 0.8746638833406305
11.545055114619423 520.6576041359848 0.8749846481423085
11.550282669572839 521.3410296721286 0.8765143813142371
11.555510224526255 520.647442385938 0.877121297183729
11.560737779479672 521.2059818982964 0.8783034296513181
11.565965334433088 519.9774209267207 0.8781774802640891
11.571192889386504 515.7298941641899 0.8749261883740057
11.57642044433992 511.63057997497896 0.8717592433873883
11.581647999293336 509.10647351396534 0.8705319602663829
11.586875554246753 506.2386526068468 0.8684501564909328
11.592103109200169 504.3232027199412 0.8672673523254912
11.597330664153585 498.3034380835679 0.8625628697879427
11.602558219107001 491.55577914043914 0.8576212514974407
11.607785774060417 486.4441609272644 0.8532962739394979
11.613013329013834 483.6459292919875 0.8511932012050397
11.61824088396725 481.3402733642142 0.8502059689310644
11.623468438920666 479.08464422017164 0.8481685354551933
11.628695993874082 476.387637811148 0.8466397158834907
11.633923548827498 475.3060741244254 0.8463109266367684
11.639151103780915 472.122991335084 0.8438318805297059
11.64437865873433 469.2864382962329 0.8426854776913966
11.649606213687747 466.3787015754561 0.8410492720157936
11.654833768641163 459.2318149845401 0.8355135643375861
11.66006132359458 453.44776077005895 0.8305200054385963
11.665288878547996 448.1062834274504 0.8253465478776596
11.670516433501412 445.102422562313 0.8223376071479697
11.675743988454828 446.55158130682264 0.8246547248883269
11.680971543408244 447.2025089773461 0.8256489161295485
11.68619909836166 450.01615619262594 0.8290675941875119
11.691426653315077 450.73563448559355 0.8306300499628837
11.696654208268493 448.3855528949208 0.8284430417928811
11.701881763221909 441.3080637023398 0.8219360976387998
11.707109318175325 434.06454800146065 0.8159508331852422
11.712336873128741 431.72846944992443 0.8126840913028831
11.717564428082158 433.9721635415877 0.8158282821839051
11.722791983035574 438.5776459434754 0.8207089552146732
11.72801953798899 440.4956276145631 0.8235682709792629
11.733247092942406 439.22080096270923 0.8236575949422966
11.738474647895822 435.6158847834056 0.8198868051147399
11.743702202849239 431.86196149271495 0.8158386962810911
11.748929757802655 431.6199862355535 0.8157611141749997
11.754157312756071 433.58454894711934 0.8172811203964953
11.759384867709487 436.8315451086376 0.8221513389528321
11.764612422662903 437.738912324096 0.8239809526329951
11.76983997761632 437.320091922414 0.8237297974856771
11.775067532569736 436.3136051511212 0.8229603293780796
11.780295087523152 440.5698911643784 0.8258681191641344
11.785522642476568 445.3218914657078 0.8298001260616098
11.790750197429984 446.92367043232224 0.8304469144693221
11.7959777523834 450.13131326370376 0.8333110470721206
11.801205307336817 451.6841903136669 0.8352335943680741
11.806432862290233 454.5084796529677 0.8387236083580869
11.81166041724365 459.60617213861474 0.8438064304427942
11.816887972197065 464.20019864309506 0.8474480299744578
11.822115527150482 469.520989960294 0.8518137371713844
11.827343082103898 471.9604474120433 0.8536592111932477
11.832570637057314 472.4021663258238 0.8535343507687853
11.83779819201073 470.7220814984254 0.8526656984187373
11.843025746964146 464.32161218021355 0.8464044055780597
11.848253301917563 464.19693885897505 0.8469361598524399
11.853480856870979 464.06415884165574 0.8471879206740852
11.858708411824395 461.62182250506834 0.8451033574241625
11.863935966777811 459.26529440777205 0.8433795922174975
11.869163521731227 453.20452078595395 0.8386358764081968
11.874391076684644 451.0212986150717 0.8366498432490013
11.87961863163806 450.1835683868305 0.8359138162215015
11.884846186591476 451.5124157103411 0.8373740086316328
11.890073741544892 451.4825246918464 0.837422231109944
11.895301296498308 453.0979099669518 0.8395073637667659
11.900528851451725 454.0325488547069 0.8408273312856244
11.90575640640514 456.8619149645937 0.8437764519321487
11.910983961358557 461.7333364520609 0.8484173617326645
11.916211516311973 462.9999283228765 0.8498655122306622
11.92143907126539 464.064706050228 0.8509603115382429
11.926666626218806 465.3209791196868 0.8521597462483211
11.931894181172222 466.0210391677982 0.8527107633483499
11.937121736125638 466.27010966479355 0.8529197334970476
11.942349291079054 469.3614505835327 0.856329594388271
11.94757684603247 470.649124851063 0.857380583533006
11.952804400985887 471.4795316229248 0.8579546340515142
11.958031955939303 473.1876675869055 0.8599898737305712
11.963259510892719 470.85240286164657 0.8580800265889094
11.968487065846135 469.2970717391198 0.8580857544240162
11.973714620799552 466.4142771351904 0.8556463608420823
11.978942175752968 464.7269887517528 0.8541051830500714
11.984169730706384 463.8210704930198 0.8534135353026152
11.9893972856598 462.60424771008445 0.8518356885289603
11.994624840613216 462.8954365012217 0.8525467769431933
11.999852395566633 461.6656810734128 0.8520622941995798
12.005079950520049 462.23008898992515 0.8521312411567613
12.010307505473465 461.3789006906452 0.8520220047343975
12.015535060426881 463.5573722700484 0.8544971577508205
12.020762615380297 468.67607680201996 0.859212746623462
12.025990170333714 473.5180123712406 0.8638614203199394
12.03121772528713 482.93792781741723 0.8722365974566639
12.036445280240546 494.7863349470256 0.882649705579826
12.041672835193962 508.68219544980946 0.8952701605171794
12.046900390147378 524.2666870842916 0.9087579049623451
12.052127945100795 546.9538173114053 0.928153638740158
12.05735550005421 581.1125672099669 0.9565660021800282
12.062583055007627 623.5992901293522 0.9911055588973539
12.067810609961043 675.5702624982009 1.031797880372749
12.07303816491446 731.0436553844421 1.073612988901889
12.078265719867876 798.8014849545191 1.1225541896503541
12.083493274821292 880.4986708519413 1.178710978660632
12.088720829774708 965.3503956731303 1.2347447103658293
12.093948384728124 1045.4868863346378 1.285116093536118
12.09917593968154 1104.9361835261388 1.321402119617014
12.104403494634957 1138.645774169533 1.3420911346155693
12.109631049588373 1143.974351551542 1.3450508955054972
12.114858604541789 1119.1693740869814 1.330741626449831
12.120086159495205 1076.6546190818676 1.3059692555430569
12.125313714448621 1007.1814882493984 1.2629678153393091
12.130541269402038 938.2735351730266 1.2195234464642235
12.135768824355454 871.951026748752 1.176014021766229
12.14099637930887 808.8046632863766 1.1324701383650913
12.146223934262286 757.9691016831401 1.0969291800972527
12.151451489215702 708.6357661209806 1.0607584859481827
12.156679044169119 664.2957226734225 1.0270612364891818
12.161906599122535 626.3674061804364 0.9979700198147223
12.167134154075951 593.408535945617 0.9712617002926659
12.172361709029367 563.2901416298421 0.9466467111111417
12.177589263982783 537.8646406446048 0.9257768474313597
12.1828168189362 513.7680943034113 0.9052147871076136
12.188044373889616 496.9580596662905 0.8913734018728582
12.193271928843032 480.6297687738923 0.8770525320914867
12.198499483796448 468.4064341276751 0.8653365095248153
12.203727038749864 459.3609005998376 0.8569569395546397
12.20895459370328 455.77254603251055 0.8538760644458486
12.214182148656697 450.6506581786549 0.8496262507183371
12.219409703610113 446.2553417459672 0.8464191144481811
12.22463725856353 440.66250421194735 0.8414051097371716
12.229864813516945 435.32075628947297 0.8366329902056422
12.235092368470362 434.90071278427456 0.8363940718190199
12.240319923423778 432.90976842779025 0.8339276216786145
12.245547478377194 431.2691517681628 0.8326739357515837
12.25077503333061 430.7577918837287 0.8327802425803797
12.256002588284026 426.68260849789374 0.8289804041383378
12.261230143237443 425.2253488044202 0.8279489883317889
12.266457698190859 420.1395866323043 0.8233302725272498
12.271685253144275 420.5606279366205 0.8239840280079023
12.276912808097691 419.48917689345654 0.8237842310210385
12.282140363051107 419.10841649688814 0.8240431579761419
12.287367918004524 418.61999929274305 0.8233978766891284
12.29259547295794 413.3465995895543 0.8183323168311911
12.297823027911356 410.23659811457713 0.8148482301282015
12.303050582864772 408.9987557203429 0.8139529701826752
12.308278137818188 413.2367396769342 0.8182674289778512
12.313505692771605 414.16880377137494 0.8225941504916959
12.31873324772502 414.24778394818065 0.8312099974900651
12.323960802678437 414.96679944665607 0.8363137329159516
12.329188357631853 412.77296687940105 0.837740652245504
12.33441591258527 409.3583123780664 0.8378987426757972
12.339643467538686 406.39473570087637 0.8387322908352306
12.344871022492102 400.2101450782319 0.8360648796691347
12.350098577445518 399.75903835201484 0.8381967650489776
12.355326132398934 400.2633476127235 0.8416557809557207
12.36055368735235 397.92283196674475 0.8408144650700708
12.365781242305767 395.58257737145476 0.8392943908446214
12.371008797259183 391.0319822620573 0.8372356369124919
12.376236352212599 388.2597647235993 0.8362457559161937
12.381463907166015 386.0127101480269 0.8366335534658295
12.386691462119432 387.9803216908609 0.8426166855845807
12.391919017072848 386.5079260450622 0.8423811173462574
12.397146572026264 384.90931489903846 0.8423043283231159
12.40237412697968 381.21072779903267 0.8395531275596917
12.407601681933096 376.02756520627236 0.8346114972862864
12.412829236886513 371.8797943054315 0.8321529281701061
12.418056791839929 369.6857835529881 0.8313024872188749
12.423284346793345 366.1021018109212 0.8286514185339359
12.428511901746761 363.1944422293748 0.8270746985213895
12.433739456700177 362.3481794869572 0.8266263094243737
12.438967011653594 362.00498413529857 0.8277675092772105
12.44419456660701 361.26956510663314 0.8287350665636034
12.449422121560426 362.85895423820745 0.8321316495938005
12.454649676513842 363.98476635091953 0.8359056616124733
12.459877231467258 369.2319332135571 0.8432170505900874
12.465104786420675 368.04746572567444 0.8427095137522171
12.47033234137409 365.4246662091152 0.841235173795918
12.475559896327507 360.72346881051527 0.8361234546355243
12.480787451280923 357.2132807841713 0.8339768248251247
12.48601500623434 357.39957010483624 0.8366774114295218
12.491242561187756 363.00193683783084 0.8443413839032669
12.496470116141172 365.15755602660573 0.8480504324489855
12.501697671094588 365.77450641995154 0.8489784667453771
12.506925226048004 364.09526294872865 0.8469303790930908
12.51215278100142 357.0284389200393 0.84014112606333
12.517380335954837 354.2737939808166 0.8387422617596155
12.522607890908253 353.51964730208755 0.8396171697075547
12.527835445861669 349.73010713138007 0.8362886045261649
12.533063000815085 352.2742237206431 0.840040951020636
12.538290555768501 351.1914389052802 0.8394270134875856
12.543518110721918 351.0682470166826 0.8402270969089339
12.548745665675334 353.4190837795507 0.8439361704835815
12.55397322062875 352.7638558005318 0.8458760397860468
12.559200775582166 352.8514947985732 0.8468046998986719
12.564428330535582 351.6802692274897 0.8402751341986132
12.569655885488999 350.2797790873013 0.8312121149862833
12.574883440442415 349.9282950030578 0.8253063504464565
12.580110995395831 351.60588108369694 0.8239212120084642
12.585338550349247 350.8072211236517 0.8205182678696893
12.590566105302663 347.2406561195197 0.8135170209290876
12.59579366025608 345.4648910179056 0.8102717707216909
12.601021215209496 343.19374320879035 0.8062298265807414
12.606248770162912 343.79380887615935 0.8055038242645782
12.611476325116328 344.4987931389991 0.8049305713642055
12.616703880069744 345.82882202039303 0.8052401328495724
12.62193143502316 352.26773846637195 0.8116493281299694
12.627158989976577 355.36555372179635 0.8136154456629673
12.632386544929993 357.3201703426857 0.8156385406837297
12.63761409988341 359.6890845530919 0.8171905273942913
12.642841654836825 358.84873842869786 0.8159136526444343
12.648069209790242 362.70938047227907 0.8209146881149948
12.653296764743658 367.1343245002446 0.8247037672775573
12.658524319697074 371.6544994773023 0.8300073552598437
12.66375187465049 380.5277192542981 0.8393494675626587
12.668979429603906 391.41775092322285 0.8488418596591715
12.674206984557323 401.57096509546307 0.8586811297123229
12.679434539510739 410.6422216120924 0.8670718646506838
12.684662094464155 415.86889715000876 0.8697192090557774
12.689889649417571 414.92838889549904 0.8687692529245283
12.695117204370987 418.72539531333774 0.8717299502914045
12.700344759324404 424.7700406896157 0.8774897313941645
12.70557231427782 425.97759266397225 0.8784994094071603
12.710799869231236 428.1067830012498 0.8802689078665125
12.716027424184652 428.03905520139625 0.8803451322829825
12.721254979138068 425.2850033979752 0.8779321435715169
12.726482534091485 423.4952396220553 0.8755681804561254
12.7317100890449 423.74025374275243 0.8755423696750865
12.736937643998317 431.09184553103023 0.882702417039654
12.742165198951733 439.2831853966384 0.889893459571523
12.74739275390515 459.95414051240516 0.9099833622485733
12.752620308858566 480.2275051466447 0.9298001045044437
12.757847863811982 503.6413044343419 0.9511768828383546
12.763075418765398 519.9175279647435 0.9664104350778396
12.768302973718814 526.6021681870973 0.9720251977712617
12.77353052867223 524.4242281728831 0.9687897350323413
12.778758083625647 519.7063491527609 0.9640204175724504
12.783985638579063 513.5312235395068 0.9575641569480556
12.789213193532479 514.5723735755215 0.9582976039808114
12.794440748485895 514.2412719788119 0.9575223809692895
12.799668303439312 517.743237255585 0.9600583511280684
12.804895858392728 526.1664692134715 0.9676652081582515
12.810123413346144 535.9566469980851 0.9764971187257899
12.81535096829956 552.231224664948 0.9907897789647018
12.820578523252976 571.6796161393235 1.008428408760384
12.825806078206393 599.121085914856 1.032168966643439
12.831033633159809 630.4958408184385 1.0582794826737527
12.836261188113225 662.6350711434987 1.0845985127412618
12.841488743066641 693.4094005597449 1.109204670697288
12.846716298020057 715.1577330318825 1.1263893641005478
12.851943852973474 721.7357878311715 1.1314704735725505
12.85717140792689 703.9976220566482 1.1171187261639948
12.862398962880306 668.0232531193079 1.0877753640303325
12.867626517833722 620.9697175820244 1.0486376635039503
12.872854072787138 570.9793709695965 1.0050837697601502
12.878081627740555 534.2561564625586 0.9722564332658475
12.88330918269397 504.80021890322865 0.9455256258043828
12.888536737647387 481.3683185303907 0.9238054556517993
12.893764292600803 457.97700407969353 0.9010342081005789
12.89899184755422 442.88682311246356 0.8863620111973195
12.904219402507636 430.9629984941858 0.8734034214755629
12.909446957461052 424.251380645553 0.8663266690893259
12.914674512414468 417.6671616741078 0.858964646907483
12.919902067367884 411.1852979645233 0.8516106484203585
12.9251296223213 408.5491339175113 0.8484046711850498
12.930357177274717 406.4495171087129 0.8456018910927913
12.935584732228133 404.4956537227929 0.8426705370655906
12.940812287181549 401.81446915988664 0.8398521954821532
12.946039842134965 398.04106530729 0.8351809755279134
12.951267397088381 392.15159181493544 0.8289542198988237
12.956494952041798 389.0885075868399 0.8255316717419797
12.961722506995214 388.4255795174736 0.8247444536342035
12.96695006194863 384.66185377971175 0.8211128304865692
12.972177616902046 381.5628256256864 0.8176486861368932
12.977405171855462 376.6049701118258 0.8125162823707391
12.982632726808879 373.30987471876944 0.8097436470203072
12.987860281762295 372.5021004200507 0.8089053124047293
12.993087836715711 373.4112878960789 0.8096182919175688
12.998315391669127 372.1325034589167 0.8075874484045393
13.003542946622543 368.9483511023244 0.8035729715154495
13.00877050157596 369.30003783496755 0.8041801147436632
13.013998056529376 372.0005495695084 0.8077880427854391
13.019225611482792 374.19779379086964 0.8101723690251809
13.024453166436208 375.7471207447536 0.8127600897850776
13.029680721389624 375.8669247632968 0.8133278170939786
13.03490827634304 373.1174110347647 0.8105953394274373
13.040135831296457 375.4241685264999 0.8133633375144623
13.045363386249873 380.8092587985917 0.8186316695590228
13.05059094120329 387.7894166294867 0.8262005765732882
13.055818496156705 391.2426976175753 0.8296616238463275
13.061046051110122 396.900536050633 0.8347343622027678
13.066273606063538 404.91842674487543 0.8422850479835409
13.071501161016954 411.81424870156985 0.8482499797699634
13.07672871597037 423.83729080966964 0.8605195877229007
13.081956270923786 437.85351036651656 0.874970266324294
13.087183825877203 450.12932566267324 0.8871044305352093
13.092411380830619 467.07860447005754 0.9029587712477297
13.097638935784035 487.35116893255685 0.9218513750110527
13.102866490737451 504.81911159210625 0.9380897642008034
13.108094045690867 525.5631248051205 0.9568634328007728
13.113321600644284 543.9388725720372 0.974006910424622
13.1185491555977 559.187737458422 0.9876467615019804
13.123776710551116 580.434901527986 1.0059756204945343
13.129004265504532 595.6866925527178 1.0191291365184436
13.134231820457948 606.2759281641004 1.0278399127446907
13.139459375411365 612.7467463338365 1.0333849243358575
13.14468693036478 614.3924101579106 1.0350169422950068
13.149914485318197 616.0918580939949 1.036538236344821
13.155142040271613 615.2782886883375 1.0361127999321604
13.16036959522503 612.0695127424167 1.033738446229311
13.165597150178446 606.5879773518645 1.0293347257599808
13.170824705131862 594.1408383790591 1.019269657045623
13.176052260085278 581.0377031443736 1.0083301621195115
13.181279815038694 562.4723550827871 0.9922811370205501
13.18650736999211 545.6658680507086 0.9772779911112568
13.191734924945527 524.4089898381117 0.9581758811452381
13.196962479898943 508.9258635651302 0.944076634791605
13.202190034852359 493.77284644951254 0.9309946909075145
13.207417589805775 481.07869839305596 0.9194940431567211
13.212645144759191 466.90916030325434 0.9058298787439067
13.217872699712608 449.0710771906063 0.8883495942034382
13.223100254666024 434.9891162569811 0.8737957121392902
13.22832780961944 420.93839750460194 0.8592261537526426
13.233555364572856 412.0381040177334 0.8505261510916604
13.238782919526273 403.11880102888495 0.8414095096054109
13.244010474479689 394.1481560577108 0.8324664307387909
13.249238029433105 386.5811624970374 0.8250111240191306
13.254465584386521 382.45232084833685 0.8208976764514074
13.259693139339937 377.7965563381359 0.816174122323776
13.264920694293354 370.6583547056064 0.8086992186684486
13.27014824924677 364.70495913035097 0.8021253939608798
13.275375804200186 358.71497278382566 0.7964037231714832
13.280603359153602 354.3887755453229 0.7922816811037744
13.285830914107018 349.8304024915983 0.7883280514249373
13.291058469060435 346.0927276048697 0.7842845497127674
13.29628602401385 348.12889539987236 0.7867178541541877
13.301513578967267 348.45439325632026 0.7872676131634894
13.306741133920683 345.67276936028867 0.7845613641456619
13.3119686888741 341.21153698028274 0.7805657150611317
13.317196243827516 335.7759259548031 0.7742463910833075
13.322423798780932 334.84752681281327 0.7727074532914558
13.327651353734348 337.42532400684763 0.7744741952998161
13.332878908687764 336.7059298852581 0.7738525348494151
13.33810646364118 335.7939156007868 0.7723790449032987
13.343334018594597 333.802615955317 0.7706382885290358
13.348561573548013 331.955406739798 0.7683538632265376
13.353789128501429 331.34272121518836 0.7674872680419544
13.359016683454845 331.54683114859347 0.7680055806802729
13.364244238408261 336.80828337992284 0.7745789710346558
13.369471793361678 342.1148941871092 0.7807847352208195
13.374699348315094 347.22977985880226 0.7869454869153089
13.37992690326851 351.67965045824786 0.7918630675557002
13.385154458221926 356.2898949105147 0.7965471074610346
13.390382013175342 359.34992883199544 0.798359185155929
13.395609568128759 361.32169851862665 0.80060191649559
13.400837123082175 364.76501837910865 0.8037752533289125
13.406064678035591 363.4097506499237 0.8019755456204277
13.411292232989007 361.25195106185737 0.7992565464623468
13.416519787942423 357.4017911338233 0.7944337667356905
13.42174734289584 352.5535280598162 0.7896758596421473
13.426974897849256 350.09466408611036 0.7874318378104979
13.432202452802672 348.9779058378705 0.7872920596687502
13.437430007756088 344.80736427057565 0.7839084627787092
13.442657562709504 341.3521356543564 0.77931844947877
13.44788511766292 335.0852294072394 0.7722788517723019
13.453112672616337 334.1724543627854 0.7713687038744048
13.458340227569753 333.42971734800153 0.7706128216435068
13.46356778252317 329.8993351529043 0.7675717432599122
13.468795337476585 328.82166242687185 0.7665162464105219
13.474022892430002 324.99258474904815 0.7612362683762144
13.479250447383418 324.47613846008073 0.7606167605101476
13.484478002336834 325.74755457514044 0.7630112121560165
13.48970555729025 323.5690123995865 0.7600848054266072
13.494933112243666 321.9431514805495 0.7583546876895377
13.500160667197083 319.8357421184896 0.7560880712255957
13.505388222150499 316.54462666378635 0.751843852801665
13.510615777103915 317.1410910539453 0.7528651369114784
13.515843332057331 318.4107713217787 0.7557086114662551
13.521070887010747 320.7264670788625 0.7583414608514409
13.526298441964164 322.49497566625166 0.7599652725449294
13.53152599691758 324.71207359486135 0.7619353652186682
13.536753551870996 324.83253304979877 0.7608334208234571
13.541981106824412 325.1158211937515 0.7619999735720172
13.547208661777828 324.91695491248504 0.7614645987070414
13.552436216731245 325.85824982768105 0.763098152354378
13.55766377168466 327.80621981903676 0.7646351092459049
13.562891326638077 326.06185834561944 0.761197514534415
13.568118881591493 323.9289323692526 0.7587311922391047
13.57334643654491 321.4047963073295 0.7559584798934096
13.578573991498326 319.86038858091695 0.7552306976683456
13.583801546451742 317.87128460638075 0.7552782515209132
13.589029101405158 314.480927921198 0.7516197056129693
13.594256656358574 313.70373376639037 0.7508812707480467
13.59948421131199 314.18578669272836 0.7524232741566389
13.604711766265407 314.6581595353912 0.7517760244312959
13.609939321218823 310.97500179966903 0.7480623723781398
13.615166876172239 306.24925169194876 0.7413210388472767
13.620394431125655 303.4795408604326 0.7374250397326311
13.625621986079071 305.73526242186534 0.7386520994832164
13.630849541032488 307.5959995045429 0.741404948997904
13.636077095985904 307.8596980017799 0.7422640254472218
13.64130465093932 308.88668735822756 0.74360519853165
13.646532205892736 309.9275470794271 0.7445657795383174
13.651759760846153 309.55231057280065 0.743025270520037
13.656987315799569 312.24574215566804 0.746407980252661
13.662214870752985 315.7325320890689 0.7522530341040878
13.667442425706401 315.6959295334031 0.7519727436503187
13.672669980659817 317.77972862793473 0.754354497006393
13.677897535613234 318.18362539313944 0.7537907374411484
13.68312509056665 318.29206316601807 0.7541380760064192
13.688352645520066 321.02842280678357 0.7574869167837552
13.693580200473482 322.616706021307 0.7587721172267188
13.698807755426898 324.3856449450587 0.7609250906729687
13.704035310380315 325.5423768705508 0.7621805974854352
13.70926286533373 321.35289947098295 0.757762870831869
13.714490420287147 319.7517746485445 0.7565814010452873
13.719717975240563 317.384893554729 0.7549706549816658
13.72494553019398 317.2820163238556 0.7556645384559832
13.730173085147396 316.28995732283147 0.7567991141043736
13.735400640100812 313.2446864808039 0.7523941193512286
13.740628195054228 311.9572004130583 0.7510153431446625
13.745855750007644 312.91525010204316 0.750675948052979
13.75108330496106 315.2885161249677 0.7516919970689943
13.756310859914477 315.067727037277 0.7510644265756408
13.761538414867893 312.8547125502821 0.7485664612094203
13.766765969821309 313.41852980463204 0.7491856319906046
13.771993524774725 315.93405814886154 0.752635454812709
13.777221079728141 318.50412433641765 0.7562024363396964
13.782448634681558 317.7542127466556 0.7549018302814773
13.787676189634974 316.6106503798431 0.7544148062066767
13.79290374458839 320.8746997061827 0.7598827434888871
13.798131299541806 324.20101391149126 0.7625340382888187
13.803358854495222 328.81005512868666 0.7675308819676683
13.808586409448639 331.55915050010066 0.7694736208008386
13.813813964402055 335.3379133296354 0.7731707238135412
13.819041519355471 341.0180483259875 0.7797220055864911
13.824269074308887 346.6422859735171 0.7855800273076579
13.829496629262303 353.58336638706504 0.7934505263334456
13.83472418421572 361.8022359886542 0.8023624345780425
13.839951739169136 375.21776640150847 0.8162073559774339
13.845179294122552 384.6869104904514 0.8264844998527624
13.850406849075968 393.5247498276501 0.834938424349219
13.855634404029384 404.9960827003256 0.8461862303118194
13.8608619589828 416.3998324933294 0.8579237449318029
13.866089513936217 431.5504787384774 0.8727864026870916
13.871317068889633 445.42013412890066 0.8867478450261348
13.87654462384305 451.9101500492 0.8933894865167818
13.881772178796465 453.44005849674886 0.8944766062177676
13.886999733749882 451.19176811589216 0.8929184730409474
13.892227288703298 446.8556630554517 0.8890609060147272
13.897454843656714 439.3895608877666 0.8815254371971151
13.90268239861013 427.6438869850659 0.8698983998947745
13.907909953563546 417.55832677475115 0.8591474810180918
13.913137508516963 405.0391295399101 0.8460745047402248
13.918365063470379 395.14830893148195 0.8363391250557326
13.923592618423795 384.3408745618272 0.825228786082382
13.928820173377211 373.6246262633689 0.8145654273098538
13.934047728330627 366.4396864870111 0.8079462330194916
13.939275283284044 355.946149571064 0.7960077704526404
13.94450283823746 352.6266652150229 0.7921426687796485
13.949730393190876 347.5128149584392 0.7859567873367522
13.954957948144292 345.72172207714505 0.7832885741286271
13.960185503097708 343.5146032953784 0.7816660263417251
13.965413058051125 338.59709662457584 0.7757399218945988
13.97064061300454 334.8466916788554 0.7717272861036052
13.975868167957957 331.4018151163019 0.7688083498902486
13.981095722911373 326.90219946219236 0.7638942100718588
13.98632327786479 324.6304217925679 0.7624518282708942
13.991550832818206 323.1168025383218 0.7607141726901485
13.996778387771622 319.9532231575641 0.7564127170509914
14.002005942725038 320.4540924779948 0.7576496850480836
14.007233497678454 321.2351280965016 0.7579086048965643
14.01246105263187 322.12675909354067 0.7580511056758092
14.017688607585287 324.5537204613683 0.760468944567478
14.022916162538703 326.2953077214184 0.7622373097067653
14.028143717492119 331.41815736841147 0.7686196245572829
14.033371272445535 333.49714723626175 0.77138557446526
14.038598827398951 337.6887219257219 0.7768756119134979
14.043826382352368 341.7813023572544 0.7818753350215272
14.049053937305784 347.4593897039296 0.7893433699191014
14.0542814922592 351.04835628348366 0.7922716808783176
14.059509047212616 354.87565744183775 0.7961560279199416
14.064736602166032 358.0136149916397 0.798479912220239
14.069964157119449 361.07232201921477 0.8012857366161076
14.075191712072865 360.7124538701996 0.8009470199586167
14.080419267026281 359.9958290159333 0.8001744296351125
14.085646821979697 361.55863079367504 0.8021846905033183
14.090874376933114 360.52597447010186 0.8019136319052061
14.09610193188653 359.91984927862114 0.8019142281538776
14.101329486839946 360.56796225436466 0.8028417805095751
14.106557041793362 358.57259890794097 0.7997530328734825
14.111784596746778 359.89939589784507 0.8003918683500907
14.117012151700195 358.8275681611393 0.7985178250562774
14.12223970665361 356.0869338657461 0.7957355615910758
14.127467261607027 353.4561026986352 0.793596995142688
14.132694816560443 351.7800666195937 0.7916822781186815
14.13792237151386 348.33468750185136 0.7879401499045734
14.143149926467276 344.69732149415313 0.7833451402340049
14.148377481420692 343.0752342955117 0.7820929399688664
14.153605036374108 342.94198436410176 0.7821937931279518
14.158832591327524 344.8205529081781 0.7840964674557935
14.16406014628094 349.1048421915257 0.7882807623412161
14.169287701234357 347.7350662374484 0.787191675662785
14.174515256187773 347.37407504017733 0.7865018767483947
14.179742811141189 346.634462152374 0.7863864535788898
14.184970366094605 346.2210059158994 0.7863796651377313
14.190197921048021 344.9558362045106 0.7846743604484947
14.195425476001438 341.598340011339 0.781710931571551
14.200653030954854 339.0744760399531 0.777863504863554
14.20588058590827 339.9547295541826 0.7783305452767441
14.211108140861686 341.61545508661004 0.7803614462104023
14.216335695815102 341.71607839986524 0.7796734165220964
14.221563250768519 339.47105769204546 0.7770771432089664
14.226790805721935 335.9479379144991 0.7724111768529209
14.232018360675351 332.32682103591253 0.767841349602558
14.237245915628767 332.01990099470635 0.7667827433870869
14.242473470582183 332.91790592768393 0.7685118574536326
14.2477010255356 335.76867845508605 0.772983475244989
14.252928580489016 337.9808816308275 0.7761730725981358
14.258156135442432 337.67324016194607 0.7757878290155512
14.263383690395848 343.04657086287943 0.7808434825411791
14.268611245349264 349.76121213263997 0.787378615192927
14.27383880030268 356.3243240372246 0.7936272345053247
14.279066355256097 362.34167118646013 0.7998078606294678
14.284293910209513 368.3480362035692 0.8051493677134186
14.28952146516293 376.88327429918775 0.813708208317931
14.294749020116345 386.4672885668793 0.8236291866587238
14.299976575069762 394.66605030576915 0.8319040992363698
14.305204130023178 403.3208055909393 0.8412022712463184
14.310431684976594 407.0536285316254 0.845455235535521
14.31565923993001 408.11646547488317 0.8461480748461319
14.320886794883426 408.0103377314325 0.8467321982394188
14.326114349836843 406.3323329943666 0.8450423306216993
14.331341904790259 407.20772414990967 0.8450559758502755
14.336569459743675 406.71066199041974 0.8450179348725457
14.341797014697091 402.5985002372891 0.8401334232663511
14.347024569650507 401.09298950280737 0.8382550090040418
14.352252124603924 398.42618498199334 0.8356763161151647
14.35747967955734 396.6704631870299 0.8333109308541905
14.362707234510756 393.9694381833523 0.830499664662477
14.367934789464172 394.9091786267212 0.8320205039665062
14.373162344417588 399.0806720460291 0.836130946751488
14.378389899371005 400.20158514535865 0.8379083284980907
14.38361745432442 400.437004216262 0.8380390611552526
14.388845009277837 398.6606901037702 0.8356327135603194
14.394072564231253 398.04981447260633 0.8349099036649041
14.39930011918467 396.6985716555639 0.8335772806857341
14.404527674138086 395.08834379403453 0.8317504446721021
14.409755229091502 394.29151759887395 0.8317619376014583
14.414982784044918 390.1375545406022 0.8281695906126477
14.420210338998334 388.07666158892647 0.8259786355113958
14.42543789395175 385.70545417644144 0.8235082993347046
14.430665448905167 382.2030626417635 0.8195709161353295
14.435893003858583 379.58396390832326 0.8166454299421668
14.441120558811999 377.2593994117717 0.8148337389100678
14.446348113765415 375.7842861833147 0.8131100669133636
14.451575668718831 378.6965140177837 0.8164021583869652
14.456803223672248 383.60860997924976 0.8213071336772452
14.462030778625664 395.8994046414905 0.833455497392917
14.46725833357908 408.99743341244385 0.8467186485541627
14.472485888532496 430.1399017990551 0.8680281225806262
14.477713443485912 454.8505789181183 0.8925588729026409
14.482940998439329 485.3341868574625 0.9219849070492566
14.488168553392745 518.4582463055626 0.9527558153477051
14.493396108346161 545.7809180740795 0.977382249905661
14.498623663299577 556.3791952960643 0.9870131723471854
14.503851218252994 548.9807223030783 0.9802911257812436
14.50907877320641 522.3337300879497 0.956676931601193
14.514306328159826 487.6800086952648 0.9243941928655769
14.519533883113242 449.1773459187647 0.8876374249101362
14.524761438066658 414.7871385702403 0.8529293930440901
14.529988993020075 388.784291069754 0.8265530382605721
14.53521654797349 369.5404798343051 0.8061878516196984
14.540444102926907 356.7545726163658 0.7926492730481778
14.545671657880323 350.2215054678947 0.7863016673745112
14.55089921283374 343.1350780346989 0.7783211111379452
14.556126767787156 338.5279691198553 0.7733161127508158
14.561354322740572 337.8787187690025 0.7723437282003663
14.566581877693988 338.84395561720623 0.7736832092582734
14.571809432647404 339.65736217776816 0.7740136495046348
14.57703698760082 337.717875048323 0.7715059739858059
14.582264542554237 334.82147676727277 0.7682354355237458
14.587492097507653 334.00097277058427 0.7681339180426974
14.592719652461069 332.93304486973693 0.7668146333621728
14.597947207414485 335.4833956662912 0.7695395828470756
14.603174762367901 334.1705076707942 0.7667601508919768
14.608402317321318 335.4432203983541 0.7676359492988817
14.613629872274734 333.9326488442961 0.7660382611454889
14.61885742722815 337.3613154810538 0.7694251240110772
14.624084982181566 336.753768041658 0.7684482687191662
14.629312537134982 335.31058439415085 0.7665870962263212
14.634540092088399 334.9155594686448 0.765806048431752
14.639767647041815 331.988277027105 0.7622740475749537
14.644995201995231 330.5537514396266 0.7619557639605631
14.650222756948647 330.7482409597892 0.7616009519034311
14.655450311902063 331.3660574616312 0.7626516269327086
14.66067786685548 333.84698425314735 0.7646479247347968
14.665905421808896 335.87462321161206 0.7661619439023841
14.671132976762312 336.28737018258784 0.7666889844788938
14.676360531715728 334.74058149541094 0.7643619152940163
14.681588086669144 330.8823025705421 0.7605090793080211
14.68681564162256 326.4795939480089 0.7563597938310785
14.692043196575977 324.2643444214945 0.7537007135752672
14.697270751529393 321.63576571484595 0.7503086795278199
14.70249830648281 321.6303902475181 0.7500229251493307
14.707725861436225 322.3886727535631 0.7499084810234666
14.712953416389642 321.67801219977673 0.7494616997994189
14.718180971343058 320.5916924345394 0.7486642359737375
14.723408526296474 320.1353110695347 0.7491198551442239
14.72863608124989 322.2539553072116 0.752089763774819
14.733863636203306 326.11287837965574 0.7571334885569402
14.739091191156723 331.72421044753406 0.7625175796242953
14.744318746110139 333.04377848154627 0.7644259691946569
14.749546301063555 332.91574812824865 0.7635282059698443
14.754773856016971 331.0314878083471 0.761784542328949
14.760001410970387 327.4824449640266 0.7582955126027963
14.765228965923804 330.8020558277586 0.7613066051748736
14.77045652087722 332.5194366367819 0.7622225190865491
14.775684075830636 335.36628585679455 0.7649553911856625
14.780911630784052 338.5509660813975 0.76769174394183
14.786139185737468 339.85015194610037 0.7701072690411244
14.791366740690885 340.55695212703694 0.7710885139580389
14.7965942956443 342.295199869381 0.7731355085916894
14.801821850597717 345.5221861619289 0.776622388194969
14.807049405551133 351.03491559104236 0.78170153083876
14.81227696050455 357.8465052787343 0.7891302192144425
14.817504515457966 365.61943940479216 0.7971422196700193
14.822732070411382 374.0783422139915 0.8061119251934223
14.827959625364798 381.69443034735343 0.8143292277280086
14.833187180318214 390.11438161199834 0.8234855139360863
14.83841473527163 399.43292430826057 0.8329629738024268
14.843642290225047 407.47570235099994 0.8413941729555547
14.848869845178463 418.32845770844955 0.8524531695510477
14.854097400131879 426.241153287114 0.8599942054687626
14.859324955085295 432.33017831177204 0.8664561066676971
14.864552510038711 435.3826611844833 0.8686614164983746
14.869780064992128 434.91510006885926 0.8683395802896854
14.875007619945544 430.90061724491324 0.864492912817607
14.88023517489896 424.29826990943104 0.8575483832644053
14.885462729852376 418.5398975799693 0.852293731101234
14.890690284805792 410.6939016569691 0.8444102065132978
14.895917839759209 402.8766719052413 0.8364763107895047
14.901145394712625 396.01780854966387 0.8297458577641268
14.906372949666041 389.51995091525396 0.8225389707599619
14.911600504619457 380.3782185850074 0.8135562612255126
14.916828059572873 374.52313681277286 0.8075408161699149
14.92205561452629 367.0160225507465 0.7997217067765547
14.927283169479706 364.39020799614747 0.7975996749254839
14.932510724433122 362.86922330301644 0.7959550213881292
14.937738279386538 360.7919906430602 0.7936657349826486
14.942965834339955 359.9989508089622 0.7924559273624633
14.94819338929337 358.7946793352973 0.7909361632686225
14.953420944246787 356.93280850352505 0.7888574387769395
14.958648499200203 357.3503936701475 0.7893264521952479
14.96387605415362 358.5935712458265 0.7906559806153507
14.969103609107036 359.97611159304046 0.792046813321332
14.974331164060452 365.4684352065866 0.7976303775746625
14.979558719013868 367.9875784457144 0.8003936643264153
14.984786273967284 371.79327566845814 0.805274904703578
14.9900138289207 372.8112773984271 0.8073604247230562
14.995241383874117 378.29418938291315 0.812640495139227
15.000468938827533 380.60770313392743 0.8148853757509358
15.005696493780949 384.3137809340649 0.8175796682809354
15.010924048734365 388.2535922674828 0.8214092231694462
15.016151603687781 389.79065012554383 0.8233937006182224
15.021379158641198 395.0552209883006 0.8289729449190577
15.026606713594614 395.5101499041894 0.8294160993910913
15.03183426854803 398.9480901834122 0.832450126122877
15.037061823501446 401.1804148130174 0.8349742782866652
15.042289378454862 402.1261566177018 0.8363716227781249
15.047516933408279 400.07055351229496 0.8348951312218236
15.052744488361695 396.5530906000929 0.8317144952550399
15.057972043315111 390.2384786958703 0.8254432535751117
15.063199598268527 384.91190526571745 0.8199583801297184
15.068427153221943 379.58878970143024 0.8141498233169002
15.07365470817536 373.96523896004055 0.8077834472320939
15.078882263128776 370.57071841586406 0.8040097744337161
15.084109818082192 363.6660073480446 0.7964013042711722
15.089337373035608 360.6571861663375 0.7932961998637031
15.094564927989024 356.895450879819 0.7894486727254447
15.09979248294244 353.44661555210905 0.7862877567743803
15.105020037895857 346.361988087844 0.7788327993507504
15.110247592849273 339.0279418485132 0.7708193034894792
15.11547514780269 330.0739911592975 0.7606885961090003
15.120702702756105 329.68576010566846 0.7602761036421309
15.125930257709522 327.669098937389 0.7573301855744307
15.131157812662938 326.29735801734387 0.7569567063882761
15.136385367616354 324.2759008555196 0.7553257628746893
15.14161292256977 319.88154281198655 0.7504909285034936
15.146840477523186 318.2979851399526 0.7482828156156897
15.152068032476603 317.82542925767535 0.7472575931663917
15.157295587430019 316.5564928819724 0.7455766324234824
15.162523142383435 317.1807365660245 0.7463638799543003
15.167750697336851 315.9912879109631 0.745309550652181
15.172978252290267 313.4485410050908 0.7420523668278054
15.178205807243684 312.6279952611513 0.7418625912454325
15.1834333621971 309.2193337068074 0.7373196280125127
15.188660917150516 305.7296139051708 0.7336411219355811
15.193888472103932 302.5169354482616 0.7301638535394869
15.199116027057348 298.43483150662 0.725107061635924
15.204343582010765 298.03633779570737 0.7245883598343609
15.20957113696418 301.54303885518215 0.7284351315294672
15.214798691917597 303.117362836335 0.7304088659741051
15.220026246871013 303.5042385798769 0.7325908719446431
15.22525380182443 302.55900054431413 0.7314283384000373
15.230481356777846 300.0548859864038 0.7293468804139409
15.235708911731262 299.26896627974685 0.7282634709120378
15.240936466684678 298.2891541319445 0.7263353040871504
15.246164021638094 298.7491672289402 0.7268558981080706
15.25139157659151 298.5249268020228 0.7265626203828418
15.256619131544927 295.2852476630059 0.7227752036690864
15.261846686498343 295.1175362535377 0.7227811659691142
15.267074241451759 290.36809403050023 0.7172002605575744
15.272301796405175 286.1167607480293 0.7123256049030674
15.277529351358591 284.9657725287217 0.7122460400869189
15.282756906312008 287.57442327281063 0.7156828321941803
15.287984461265424 291.15317867784086 0.7189174222758155
15.29321201621884 294.24207691422606 0.7221834603721019
15.298439571172256 295.2155785306631 0.7229316100217162
15.303667126125672 295.9151596399015 0.7249223917522127
15.308894681079089 295.51550262297764 0.72512125087244
15.314122236032505 294.00336737963596 0.7231932817226853
15.319349790985921 294.47714590061355 0.7230141379790102
15.324577345939337 297.844032048789 0.7267464321208758
15.329804900892753 299.66232175389047 0.7285655531380488
15.33503245584617 301.52505556947267 0.7314218117295263
15.340260010799586 296.9131368962791 0.7268038387430195
15.345487565753002 292.63773316811205 0.7217529632764365
15.350715120706418 294.1189259233954 0.7233289446311009
15.355942675659835 295.1979872523904 0.7236655895937132
15.36117023061325 299.3709060084396 0.7276921154484767
15.366397785566667 298.16748954672187 0.7254379284587401
15.371625340520083 301.5682500187776 0.7283772896844756
15.3768528954735 304.45159617903437 0.7310194825859188
15.382080450426916 306.9946420348591 0.7330429436151901
15.387308005380332 313.304539836856 0.7411393389297327
15.392535560333748 313.5347692963601 0.742687207735818
15.397763115287164 317.40463079278265 0.7566700745975077
15.40299067024058 321.3883173808464 0.7686855825319149
15.408218225193997 324.4018341318412 0.7775578685179424
15.413445780147413 326.2691018620247 0.7840115047075816
15.418673335100829 325.5243421317763 0.7866470208067169
15.423900890054245 327.3533276845117 0.7915657530922066
15.429128445007661 326.1204186980939 0.7919515828622132
15.434355999961078 325.040604492397 0.7931205084383339
15.439583554914494 323.32589782306087 0.7933029796051735
15.44481110986791 321.26108898328556 0.7942631841715664
15.450038664821326 321.5213299048758 0.7979974490216755
15.455266219774742 319.5274500774947 0.7983227384044936
15.460493774728159 315.1630987674129 0.7958061401813091
15.465721329681575 314.5050384043282 0.7961420498310701
15.470948884634991 314.03351279649246 0.798298344588436
15.476176439588407 314.8468210175623 0.8015896998870252
15.481403994541823 314.30181650986333 0.8039298937030388
15.48663154949524 313.00495110392563 0.8052807422891324
15.491859104448656 312.7819398833117 0.8064524650684998
15.497086659402072 308.7026823909184 0.8023653895313576
15.502314214355488 306.82561436784704 0.800260903267617
15.507541769308904 303.0716546107509 0.7967838230373036
15.51276932426232 297.4312455499379 0.7924504938534502
15.517996879215737 296.4216664649151 0.7938332052146018
15.523224434169153 293.11079294141615 0.7914486541981569
15.52845198912257 296.1518269331679 0.7979197232808215
15.533679544075985 298.912688353465 0.8027706488649791
15.538907099029402 301.1143238744517 0.8070788107290541
15.544134653982818 302.0492698619637 0.8103366775820285
15.549362208936234 302.3168511368486 0.8126657066418534
15.55458976388965 304.70682920853375 0.8180763653989684
15.559817318843066 306.6029296671178 0.8216934768383498
15.565044873796483 309.1390543940363 0.8267030893352447
15.570272428749899 312.6447671356369 0.832048347679706
15.575499983703315 315.8629288156657 0.8379910342439697
15.580727538656731 321.0803055096482 0.8456472721906161
15.585955093610147 324.2007760011606 0.8520857409102867
15.591182648563564 326.2133718255602 0.855695319263881
15.59641020351698 325.4783342116264 0.8576322767832953
15.601637758470396 323.39439165137605 0.8564054582326689
15.606865313423812 322.62026259793606 0.8566821442692443
15.612092868377228 319.54735569618816 0.8534990829945962
15.617320423330645 320.6284123130468 0.8544798274792179
15.62254797828406 320.43871688014326 0.8559795597648728
15.627775533237477 317.7465759921893 0.8551176998732514
15.633003088190893 314.8260024501078 0.8540809873829112
15.63823064314431 312.787899809645 0.8500114260060951
15.643458198097726 308.9165947180267 0.8316346060308741
15.648685753051142 309.2064977616027 0.8244458566096148
15.653913308004558 311.20307764799105 0.8225837730983229
15.659140862957974 312.3504786107799 0.8203146651588655
15.66436841791139 315.52364100297166 0.8215379674927719
15.669595972864807 316.4284166565015 0.8185411791748706
15.674823527818223 313.84521775592737 0.8137377817035716
15.680051082771639 312.17124528875985 0.8102791355052711
15.685278637725055 311.1248506805659 0.8085665446796794
15.690506192678471 309.03637505547164 0.8047158301705972
15.695733747631888 304.32526558181604 0.7961943558284514
15.700961302585304 302.15053773416554 0.7918770977319816
15.70618885753872 300.3178103062065 0.7888546330439178
15.711416412492136 300.91980655742697 0.788616251454444
15.716643967445552 305.29542970684895 0.7931533653915508
15.721871522398969 308.3679637215678 0.7967133653327384
15.727099077352385 309.95925564690873 0.7971493395754728
15.732326632305801 312.03218190454896 0.7989222867391131
15.737554187259217 309.7319095351971 0.7945982099605805
15.742781742212633 309.42438082427054 0.7926304665461178
15.74800929716605 313.49636431296074 0.7964866541216148
15.753236852119466 316.97536246039374 0.7993574688253176
15.758464407072882 320.8683756820275 0.8025668017891773
15.763691962026298 319.0724388282584 0.7998639310194675
15.768919516979715 319.52754573227384 0.7989031325543914
15.77414707193313 317.83779965015543 0.7950817426617204
15.779374626886547 318.6425870393918 0.7953542844062761
15.784602181839963 320.49055295584577 0.7969964123917364
15.78982973679338 323.8172902764646 0.8017541891777674
15.795057291746796 327.24861590831654 0.805974118375521
15.800284846700212 328.8954280676884 0.8078463115299476
15.805512401653628 329.10430103555706 0.8067562521030464
15.810739956607044 330.5905866202447 0.8077357855365709
15.81596751156046 329.96263933771246 0.806189124773394
15.821195066513877 330.33636493128654 0.8064050872502968
15.826422621467293 330.0279582439627 0.8047795189129917
15.831650176420709 330.61227731175927 0.8043772706342768
15.836877731374125 329.0175568615089 0.8017149847928594
15.842105286327541 327.99182262677294 0.8014574106707507
15.847332841280958 326.3345902071123 0.7994617059783168
15.852560396234374 321.0166472925014 0.7931537555551876
15.85778795118779 317.522075096342 0.7875248892090826
15.863015506141206 316.3351881898341 0.785603528300514
15.868243061094622 313.79661513383707 0.7824502873569541
15.873470616048039 311.16860216852365 0.7798231530738768
15.878698171001455 308.24187306764804 0.7761616689558922
15.883925725954871 306.9574420997321 0.7740800743623631
15.889153280908287 307.2812583333553 0.7730272204968686
15.894380835861703 309.1038292142672 0.7755333538447406
15.89960839081512 308.1669243936718 0.7744523062116906
15.904835945768536 305.33136150050893 0.770456160080859
15.910063500721952 305.11321893122937 0.769996483332241
15.915291055675368 302.59422985237507 0.7660677028570929
15.920518610628784 304.5472677580622 0.7686496600421745
15.9257461655822 303.760571522011 0.7667054466684278
15.930973720535617 304.1446202691316 0.7660176574147628
15.936201275489033 305.12616959318893 0.7660835642127718
15.94142883044245 304.89234222909903 0.7656730994151983
15.946656385395865 305.2242456343574 0.7661528406808229
15.951883940349282 304.89156448846165 0.7660442108921707
15.957111495302698 305.91864488605984 0.767180386948453
15.962339050256114 306.795169061668 0.7683089674474375
15.96756660520953 306.79606414680893 0.768908054671661
15.972794160162946 306.7340483105938 0.7694416805111421
15.978021715116363 307.485728051594 0.7705021629970109
15.983249270069779 305.9003715139274 0.7691077629896098
15.988476825023195 303.42452354273297 0.7659691747182672
15.993704379976611 299.42852162752513 0.7613172918794068
15.998931934930027 296.58135731571747 0.7568404431741839
16.004159489883442 291.1129144533967 0.750696574078292
16.009387044836856 288.11377755078627 0.7461298804061676
16.01461459979027 286.24184152104885 0.7431831900375895
16.019842154743685 289.183051889709 0.7466872180205838
16.0250697096971 290.10951655881973 0.7481161476089232
16.030297264650514 291.8655350596104 0.7518185768086703
16.03552481960393 295.57122346980515 0.7560115569262262
16.040752374557343 300.1927847937475 0.7612239122190411
16.045979929510757 305.0166915546719 0.7658729641346829
16.05120748446417 307.576106374402 0.7680252984211218
16.056435039417586 309.88178079739254 0.7712770413443327
16.061662594371 310.79156135526244 0.7714758880596163
16.066890149324415 315.37252435218744 0.7770637660631132
16.07211770427783 322.02176306152006 0.7854725743607499
16.077345259231244 326.80152501434947 0.7911242273152144
16.08257281418466 328.12642239829825 0.7927239150628002
16.087800369138073 326.9143057576956 0.7911519347865884
16.093027924091487 324.6603406432993 0.7876881503105903
16.0982554790449 325.47625764052145 0.7876591028771831
16.103483033998316 324.8270978101798 0.7870301694237996
16.10871058895173 325.7837362452272 0.7881955942492501
16.113938143905145 322.22763095456895 0.7845657649635758
16.11916569885856 319.91450705549306 0.7825730278450527
16.124393253811974 317.9694573083427 0.780052638086649
16.129620808765388 317.29860206128586 0.7798278926453697
16.134848363718802 316.22949052992146 0.7792961445535765
16.140075918672217 311.5445896161136 0.7733805515795896
16.14530347362563 306.1221992347155 0.7671616919028461
16.150531028579046 303.5440521268521 0.7628128274605207
16.15575858353246 304.8782998180821 0.7649038273599562
16.160986138485875 305.63899909946815 0.7662299576726816
16.16621369343929 305.10953536048845 0.7645132254700354
16.171441248392703 302.6861090647312 0.7610503727516335
16.176668803346118 301.19069692618757 0.7587756317006287
16.181896358299532 302.24111359534584 0.7598548161158626
16.187123913252947 304.08690911480903 0.7625509644346372
16.19235146820636 303.92531751528566 0.7625513971891278
16.197579023159776 303.69605347555864 0.7625087056448614
16.20280657811319 301.93434980998353 0.7601431424460059
16.208034133066604 299.82208313670714 0.7570664496328119
16.21326168802002 298.41525223035086 0.7553856311055563
16.218489242973433 292.3661307539009 0.748348001150475
16.223716797926848 288.1532562963457 0.7430538830275539
16.228944352880262 286.50146819198926 0.7397334584379146
16.234171907833677 286.61565302274977 0.7399119864980227
16.23939946278709 286.59660528168376 0.7409212225020626
16.244627017740505 283.17670997343566 0.7380120484918619
16.24985457269392 278.5072710725826 0.7325185695722879
16.255082127647334 276.20453172440216 0.7296184647635484
16.26030968260075 270.4979792099768 0.7216725147015263
16.265537237554163 272.3984183850194 0.7263349465662846
16.270764792507578 271.78003188596745 0.7257198202489157
16.275992347460992 275.7105110849436 0.7314923271251937
16.281219902414406 277.15444252326955 0.7329951180823163
16.28644745736782 278.7774237372931 0.7325506136481147
16.291675012321235 278.94946368711186 0.7311662110887293
16.29690256727465 279.3962232981401 0.7303076599851928
16.302130122228064 278.8553256547255 0.7293963885535317
16.30735767718148 279.40196018043 0.7308125222097771
16.312585232134893 282.7727934747961 0.7350386783146944
16.317812787088307 283.75555105002525 0.7365736023428751
16.323040342041722 283.5239396919248 0.735181940984229
16.328267896995136 281.53781053778124 0.7312111819445312
16.33349545194855 279.3157130431783 0.7275437262364871
16.338723006901965 280.39122063279757 0.7291690062532039
16.34395056185538 287.59036341701034 0.7373327273474262
16.349178116808794 292.0702456026001 0.7438560050378454
16.35440567176221 296.3758835747402 0.7473442837087687
16.359633226715623 306.35393688737565 0.7586437784018051
16.364860781669037 314.9117168001494 0.7687348400815498
16.37008833662245 330.13814233195507 0.7853177911500069
16.375315891575866 341.10357873345384 0.7970895840776837
16.38054344652928 348.8499717799219 0.8052237471098441
16.385771001482695 355.76954346026736 0.8124380825115952
16.39099855643611 357.1469528775425 0.8145227072114292
16.396226111389524 353.8971512846241 0.8107080659180955
16.401453666342938 348.56084272633984 0.8046857778158827
16.406681221296353 343.2541919380475 0.7988146359683379
16.411908776249767 340.09121422651197 0.7953174416269212
16.41713633120318 339.09930650588535 0.7936154009884114
16.422363886156596 336.837719412325 0.7910322465812476
16.42759144111001 339.2066878305619 0.7931449530813007
16.432818996063425 340.50217571145174 0.7952513034050701
16.43804655101684 344.97611395815375 0.7995852460448571
16.443274105970254 347.17064563677263 0.801593053417625
16.448501660923668 353.5936853587168 0.8085492416387765
16.453729215877082 360.9004221998509 0.8153698001915574
16.458956770830497 370.80114159770704 0.8263992756103073
16.46418432578391 374.9197297243858 0.8308466478356538
16.469411880737326 375.6366481105621 0.8312383691104352
16.47463943569074 371.2826458709482 0.8270532136883512
16.479866990644155 363.5575642604846 0.8183082572707325
16.48509454559757 356.27186146437793 0.8098437904200493
16.490322100550983 347.7061894983932 0.8008999831769602
16.495549655504398 335.3602821868601 0.7859764984187335
16.500777210457812 324.6136517711449 0.774423787033856
16.506004765411227 319.19620883136724 0.7696154485427744
16.51123232036464 315.65277995783623 0.7654768981313909
16.516459875318056 308.3787307967879 0.7572207812288139
16.52168743027147 302.30496812635596 0.7489057779089535
16.526914985224884 298.0502033197366 0.7423787766146098
16.5321425401783 297.34287566660885 0.7416568640549712
16.537370095131713 296.7027801005444 0.7406119397228953
16.542597650085128 297.28176462053034 0.7421239703415711
16.547825205038542 299.7416329298554 0.745511258980402
16.553052759991957 304.3421374517785 0.7507206754846464
16.55828031494537 305.59583986447865 0.7533821291501277
16.563507869898785 304.7376864232936 0.7531900075837346
16.5687354248522 301.4339777756795 0.7497854253454512
16.573962979805614 297.7090073467547 0.7454283323198899
16.57919053475903 292.36941502940346 0.7379513311801991
16.584418089712443 286.2791870706808 0.7294143853491942
16.589645644665858 280.72701418276233 0.7224154811348297
16.594873199619272 278.67892162740515 0.719844384887252
16.600100754572686 276.1575677855618 0.7173400993451291
16.6053283095261 273.58241586106357 0.7134548257418353
16.610555864479515 271.64933236531283 0.7106744554721784
16.61578341943293 267.4842965125644 0.7053557674345148
16.621010974386344 267.80958897607604 0.7062346468876336
16.62623852933976 269.1265896793174 0.7091156153270853
16.631466084293173 268.78926064142826 0.709394721733113
16.636693639246587 265.7392115916345 0.7042708110508993
16.641921194200002 264.4820506327182 0.7022458595705561
16.647148749153416 264.7605036523762 0.7018068428983021
16.65237630410683 263.8267415816129 0.7006579148982983
16.657603859060245 264.24178989776846 0.7009037972914737
16.66283141401366 259.2879409779886 0.6941573713577673
16.668058968967074 258.01580053195636 0.6921233070515983
16.67328652392049 254.22966971231673 0.6883298893946568
16.678514078873903 254.1353312415266 0.6873073415532849
16.683741633827317 255.9332847787035 0.6907683297831909
16.68896918878073 254.93825180497873 0.6891695156321096
16.694196743734146 252.42142326787283 0.6862847015233143
16.69942429868756 252.58312552840712 0.6862099409039492
16.704651853640975 254.14889205140673 0.6879297809495611
16.70987940859439 256.25215790736996 0.6909068872582714
16.715106963547804 253.82294315593927 0.688737958704073
16.720334518501218 249.80346104356914 0.6826830611321832
16.725562073454633 245.91756088072185 0.6763494034143709
16.730789628408047 243.54469240137902 0.6718785105517472
16.73601718336146 244.87528778357128 0.672959386084451
16.741244738314876 247.06278739275504 0.6751639115250555
16.74647229326829 248.38733102993154 0.6767950551892796
16.751699848221705 248.0631644977386 0.6761072022485989
16.75692740317512 243.80687157866427 0.6719362965324849
16.762154958128534 243.808694550175 0.6730055033002986
16.767382513081948 243.56200446484073 0.6754329746161383
16.772610068035362 241.50472888394467 0.6721971070206719
16.777837622988777 241.791775389486 0.6714554908640072
16.78306517794219 242.80556594287359 0.6716864740812148
16.788292732895606 243.81428293518582 0.6723419197976966
16.79352028784902 243.94343053616612 0.6719077998938329
16.798747842802435 242.5810460780077 0.6698474810547694
16.80397539775585 241.95865216623199 0.6702735748993405
16.809202952709263 239.65933213421872 0.668931268063005
16.814430507662678 239.35211918517575 0.670287849443894
16.819658062616092 238.08177727038586 0.6686576090664548
16.824885617569507 239.72079864229624 0.670079111034067
16.83011317252292 240.75020292507224 0.6708011773845418
16.835340727476336 242.46868027039915 0.6729355168256292
16.84056828242975 241.74469813791646 0.6727071292743864
16.845795837383164 239.4964709538973 0.6697914730345798
16.85102339233658 237.34216267246788 0.6671684737778232
16.856250947289993 235.28629813754253 0.6628887952529124
16.861478502243408 236.57075292133578 0.6643759506292746
16.866706057196822 237.37465810622334 0.665732953820751
16.871933612150237 237.66557976679857 0.6666868688878012
16.87716116710365 237.89601039050368 0.6672055641954352
16.882388722057065 237.81969860648874 0.6680039012402638
16.88761627701048 237.4858119776319 0.6674043080019715
16.892843831963894 235.32421335979535 0.663682136803072
16.89807138691731 233.76418488864562 0.6616500415819979
16.903298941870723 231.9342230182926 0.6595987525805792
16.908526496824138 234.3489831981742 0.6616889644393439
16.913754051777552 233.27689419964835 0.6597186215462527
16.918981606730966 234.4779854884087 0.6610289340405503
16.92420916168438 231.8259343965337 0.6565865828690314
16.929436716637795 230.99573216521506 0.6557349503883364
16.93466427159121 229.98409695298196 0.6536375413339105
16.939891826544624 230.65384800228276 0.6547043336814106
16.94511938149804 232.8329621435977 0.658333424493363
16.950346936451453 234.77631420302816 0.6620205170249943
16.955574491404867 235.95302138372247 0.665458299677774
16.960802046358282 235.1247021747248 0.6647225154879474
16.966029601311696 234.1059845090587 0.6622098601514685
16.97125715626511 232.04236493317723 0.657454670653704
16.976484711218525 229.73796770260464 0.6537676590542059
16.98171226617194 228.9393478439765 0.6529050095948794
16.986939821125354 227.99938940153226 0.6541715891644304
16.99216737607877 229.167024480128 0.6571570192213754
16.997394931032183 230.1995467148895 0.6590081089719056
17.002622485985597 231.35017940713155 0.6588957864214111
17.00785004093901 232.87673979621593 0.6582725731234168
17.013077595892426 234.27348244038464 0.6583405341824637
17.01830515084584 235.17325912341963 0.6589738728586805
17.023532705799255 234.60657125527942 0.6589416736514697
17.02876026075267 231.49467931123837 0.6547734541949761
17.033987815706084 229.9868863637618 0.6529302261074644
17.039215370659498 228.12768325033238 0.6516568059916504
17.044442925612913 231.23474899717115 0.6564755819469983
17.049670480566327 234.8116119383196 0.6614861666949632
17.05489803551974 237.4064672037408 0.6640622688392341
17.060125590473156 241.46663191780124 0.6678733496805407
17.06535314542657 243.27994130237724 0.6700594983758295
17.070580700379985 245.13081537773792 0.6722882369648454
17.0758082553334 241.66151240741615 0.6665096880350827
17.081035810286814 240.0310192743578 0.6648807696147546
17.086263365240228 242.65004364846382 0.6674349807525148
17.091490920193642 244.54469073946436 0.6708765770472982
17.096718475147057 246.2830609921715 0.6737538823211873
17.10194603010047 245.25946010879005 0.67353131967964
17.107173585053886 244.16751083207222 0.6714425973584575
17.1124011400073 242.97077873146074 0.6679766972259206
17.117628694960715 243.98471437215602 0.6691380212866573
17.12285624991413 244.61261396460193 0.6716689043740971
17.128083804867543 245.3845362806623 0.6733782714322336
17.133311359820958 247.4627791667099 0.6749862864964881
17.138538914774372 245.58300212635015 0.6714725311228342
17.143766469727787 243.98231391008864 0.6683899890547728
17.1489940246812 242.2001972263619 0.6661251135277001
17.154221579634616 242.33483510026787 0.6678886597477771
17.15944913458803 243.63454770396402 0.6701369415378653
17.164676689541444 246.25044974052136 0.6733991148648772
17.16990424449486 247.7207932809076 0.6739132884451102
17.175131799448273 252.1554124950523 0.6788781622153501
17.180359354401688 250.014983344405 0.6763875388874702
17.185586909355102 248.871320128387 0.6764561750389511
17.190814464308517 247.12379857575226 0.6745345657916886
17.19604201926193 244.9212701325552 0.6724696370986765
17.201269574215345 246.735660165965 0.6737110433234262
17.20649712916876 249.26182187572277 0.6758964477157534
17.211724684122174 251.4835207243789 0.6793812031320103
17.21695223907559 252.19597463292772 0.6800393121322064
17.222179794029003 252.60142177428764 0.68094607502578
17.227407348982418 251.96649715039808 0.6788690335690282
17.232634903935832 253.1913080141067 0.6805752323067005
17.237862458889246 253.10631409830464 0.6798127356060589
17.24309001384266 251.65785948474252 0.6779065292417076
17.248317568796075 253.03495864258227 0.6799374921962493
17.25354512374949 253.37358418945578 0.6807591761102115
17.258772678702904 254.6398354827002 0.6818439803000308
17.26400023365632 253.57707714769464 0.6802091585137668
17.269227788609733 252.60854988959585 0.6781947340244728
17.274455343563147 246.74593909255174 0.6711256162993634
17.279682898516562 243.41561728120217 0.6678709354924889
17.284910453469976 243.46705806264487 0.6670121913155611
17.29013800842339 247.81455862209822 0.673478882135964
17.295365563376805 253.6454101517781 0.6806435217672562
17.30059311833022 254.60477185633158 0.6829034866040892
17.305820673283634 252.26293430072278 0.6800057323422607
17.31104822823705 251.32500022750853 0.6775577830994074
17.316275783190463 252.99161211584504 0.6799440168129863
17.321503338143877 256.0006802294587 0.6848868961025848
17.32673089309729 257.6862243672455 0.6876286424793017
17.331958448050706 259.20695777410486 0.690348998629965
17.33718600300412 259.9877207892096 0.6904535826717022
17.342413557957535 261.59129014123016 0.6913953136955292
17.34764111291095 262.04384724551255 0.691558378959513
17.352868667864364 261.81127584771076 0.691943908478512
17.358096222817778 264.7858187487397 0.695487678014427
17.363323777771193 266.85833443113114 0.6984188177205579
17.368551332724607 268.1088452550331 0.698941896131488
17.37377888767802 266.3459236741974 0.6964037236477688
17.379006442631436 267.9831250774519 0.6978933729434215
17.38423399758485 269.8201104840594 0.7003476560679516
17.389461552538265 272.69448611763016 0.7029035380472609
17.39468910749168 277.57723732341435 0.708335689188888
17.399916662445094 279.5811082103612 0.7100692550995763
17.405144217398508 283.47676308008937 0.7150536871840767
17.410371772351922 283.20390438201997 0.7149633868126866
17.415599327305337 285.49865607549765 0.7178640798270073
17.42082688225875 289.7918812730369 0.7221631366625643
17.426054437212166 292.6318012578767 0.7253530319732132
17.43128199216558 297.1537642138318 0.7313142725664504
17.436509547118995 298.6622445560906 0.7335011241655762
17.44173710207241 302.7774143165556 0.7377483888632442
17.446964657025823 304.9006646003446 0.739148411064315
17.452192211979238 302.4415670295046 0.7358490587774996
17.457419766932652 301.12729372899196 0.7340409390598702
17.462647321886067 300.14592743877193 0.7330016738248444
17.46787487683948 300.9844440495486 0.7338070930197896
17.473102431792896 299.6238171810558 0.7324127014727289
17.47832998674631 297.30018717260793 0.730082920266132
17.483557541699724 295.39499365381425 0.7273098638075002
17.48878509665314 295.22471177477973 0.7265050513413794
17.494012651606553 296.71180856810327 0.7287024601192347
17.499240206559968 299.12958330103163 0.7315366696067077
17.504467761513382 301.5186455973885 0.7350790210123812
17.509695316466797 303.5996990352101 0.7382849926412353
17.51492287142021 301.51557389226053 0.7356117891049476
17.520150426373625 297.3175764167803 0.7310303623059314
17.52537798132704 296.31826498592216 0.7296046042541409
17.530605536280454 295.16958384824716 0.7278576539593637
17.53583309123387 296.67161235371225 0.7298046873788072
17.541060646187283 295.6052000962586 0.7287330956494857
17.546288201140698 293.9663304236691 0.7275010637966397
17.551515756094112 291.1139577422042 0.724207680728013
17.556743311047526 293.5210503021519 0.7274204616867432
17.56197086600094 294.8676388970966 0.729126756661199
17.567198420954355 298.0888720763113 0.73189963737318
17.57242597590777 295.12034569860924 0.7285958458680781
17.577653530861184 290.59658316886225 0.7224630417477202
17.5828810858146 287.8218030099374 0.7178747690140229
17.588108640768013 282.8844852939755 0.7113328505457087
17.593336195721427 285.55169031371565 0.7148714302405615
17.598563750674842 288.3058809040836 0.7191304358461854
17.603791305628256 287.9254729306656 0.7196062448054042
17.60901886058167 289.77925737182875 0.7229017219248637
17.614246415535085 287.60914453354906 0.7199273904089522
17.6194739704885 287.19422445522827 0.7197237483610464
17.624701525441914 285.38874668681524 0.7174667999798652
17.62992908039533 284.8209572839689 0.7168320850379415
17.635156635348743 286.09331626889536 0.7181288860212605
17.640384190302157 286.1612735312879 0.718275344989626
17.64561174525557 284.6953314057177 0.7153920050686478
17.650839300208986 284.43338530173463 0.7144331206568902
17.6560668551624 282.73882185451725 0.7120237483767939
17.661294410115815 284.6115447313497 0.7147408508145232
17.66652196506923 287.2261587983512 0.7179140214965016
17.671749520022644 290.6409539069975 0.7221293794094505
17.676977074976058 291.188074524246 0.7225211936755436
17.682204629929473 292.60309324392125 0.725370675656823
17.687432184882887 292.84100779329873 0.7263324939593502
17.6926597398363 291.8346099577887 0.7248695995919467
17.697887294789716 291.5349899119738 0.7237004100383121
17.70311484974313 290.2318128540356 0.720755177861468
17.708342404696545 293.83339849882816 0.7258389789789796
17.71356995964996 297.6244339741406 0.7302066244160365
17.718797514603374 299.9222637992725 0.7331461278040985
17.724025069556788 299.5775647106895 0.7324211245796842
17.729252624510202 300.8764603288716 0.734018236084839
17.734480179463617 302.8850052786302 0.7365196287929822
17.73970773441703 302.39807960774976 0.7363848707897266
17.744935289370446 300.2217861721597 0.7346364373774309
17.75016284432386 297.91662355069866 0.7322620915013929
17.755390399277275 295.7988925207273 0.7297157779859165
17.76061795423069 297.3666105619722 0.7319299452903189
17.765845509184103 295.92521192179896 0.7288461712453828
17.771073064137518 293.1021617111058 0.7252316010187606
17.776300619090932 288.92512064782227 0.719679307325529
17.781528174044347 282.7507967327105 0.7125137777121362
17.78675572899776 280.34390911561974 0.7106857391792284
17.791983283951176 278.7670778878932 0.7079323442185093
17.79721083890459 278.0809132432329 0.7068246295229695
17.802438393858004 275.5211971097131 0.703320590720405
17.80766594881142 272.6596099357956 0.700492877823318
17.812893503764833 269.52044893918935 0.6972418048441309
17.818121058718248 268.0337253696694 0.69585412348324
17.823348613671662 266.71594782732393 0.6937976648183888
17.828576168625077 266.746305538235 0.6948238571028909
17.83380372357849 266.38968072142114 0.6936502426026951
17.839031278531905 263.76713396279627 0.6898567367149161
17.84425883348532 265.1026799371814 0.6912811969011664
17.849486388438734 265.4740955026762 0.6918519672300278
17.85471394339215 265.1353428128759 0.6925164832951576
17.859941498345563 263.49431252016456 0.6914495507102899
17.865169053298978 262.2439465376998 0.6897123525886396
17.870396608252392 265.0637845106993 0.6931299397000648
17.875624163205806 263.8838187139816 0.6895322094458881
17.88085171815922 262.619921050479 0.6877483161482637
17.886079273112635 260.71498735302276 0.6847845102115157
17.89130682806605 262.0530503289494 0.6868965800229285
17.896534383019464 265.4663858122385 0.6917627253722586
17.90176193797288 269.990615426041 0.6975038365119346
17.906989492926293 273.1551216214975 0.7010979226268618
17.912217047879707 277.71130633567196 0.707606978281674
17.917444602833122 280.35121808509746 0.7107920154615618
17.922672157786536 284.0044097031723 0.7157231433264243
17.92789971273995 284.8225227620758 0.716171315284085
17.933127267693365 285.41509088587486 0.7149865008037002
17.93835482264678 289.20610646525756 0.719190064746877
17.943582377600194 290.23902432447915 0.7197049349596708
17.94880993255361 292.8112705636248 0.7226835946631277
17.954037487507023 294.61629119150456 0.7253011262850398
17.959265042460437 299.3509840728993 0.7312674266857266
17.96449259741385 303.3564922717681 0.7362952867951031
17.969720152367266 305.8283337581127 0.7395310355361284
17.97494770732068 306.9690377663804 0.7406231090734894
17.980175262274095 308.06383837340076 0.7423489253561942
17.98540281722751 308.876574215384 0.7433903854659006
17.990630372180924 308.14915015202865 0.7424268034681324
17.995857927134338 307.0428750328349 0.7408896030105149
18.001085482087753 306.6143266023114 0.7395694614185745
18.006313037041167 307.06514928509336 0.7404339709963537
18.01154059199458 308.480052451289 0.7426704051116411
18.016768146947996 308.98090705069694 0.7430780770260556
18.02199570190141 307.5711535367722 0.7414392154165256
18.027223256854825 305.83458337839284 0.7389628529746666
18.03245081180824 302.255521400259 0.7339063952931225
18.037678366761654 298.58913039702026 0.7298845932168604
18.042905921715068 295.97377791052224 0.7258298652308965
18.048133476668482 292.08730728105803 0.7219776415610744
18.053361031621897 289.98727395091476 0.7197878731955618
18.05858858657531 289.24546144497833 0.7193162929134168
18.063816141528726 289.0539748973565 0.7211269025566175
18.06904369648214 287.19946765275563 0.7188420900609419
18.074271251435555 289.10361466608504 0.7210914825126081
18.07949880638897 289.97367318321335 0.7205374486311582
18.084726361342383 293.8476608771948 0.7234314003618993
18.089953916295798 296.90417456189175 0.7270499760063344
18.095181471249212 301.87370812133486 0.7326726784537335
18.100409026202627 310.51361371029975 0.7431911744705223
18.10563658115604 319.74075676636687 0.7538240723950843
18.110864136109456 330.4672849024183 0.7657584987330379
18.11609169106287 343.3311110384912 0.7803906886413119
18.121319246016284 357.1397513917318 0.7961729171046773
18.1265468009697 376.69136783495173 0.8170432796592582
18.131774355923113 403.6113735805765 0.8457684363179346
18.137001910876528 435.1846859890456 0.8776206849310472
18.142229465829942 470.4818384325191 0.9123976149729006
18.147457020783357 500.8569887356163 0.9414468983891675
18.15268457573677 520.2679030304897 0.9591788630074433
18.157912130690185 528.6928094335171 0.9673905567497824
18.1631396856436 516.5989137270002 0.9563046957263265
18.168367240597014 495.2987813088599 0.9360597523147149
18.17359479555043 466.2291631965203 0.908534701893274
18.178822350503843 440.0122171253183 0.8820929356069604
18.184049905457258 410.9813401781924 0.8527136141490643
18.189277460410672 394.52823213940866 0.8356096732596715
18.194505015364086 385.1785466073391 0.8258424868455675
18.1997325703175 381.70290284771687 0.8226914749949918
18.204960125270915 382.2342785356896 0.8234553259210352
18.21018768022433 382.81147927264624 0.8236647430965445
18.215415235177744 388.72315123633047 0.8298809848688773
18.22064279013116 393.907577789598 0.8350958202450871
18.225870345084573 397.90015952576255 0.8390584131791369
18.231097900037987 398.4731657227282 0.8396806124463079
18.236325454991402 402.091127616589 0.8431999508560376
18.241553009944816 407.1072428169131 0.8488060984448563
18.24678056489823 409.37934731839243 0.8509276737846491
18.252008119851645 406.96538601154634 0.8487816315550002
18.25723567480506 401.2915376290729 0.8427118501579234
18.262463229758474 394.70374825742635 0.8361057968906522
18.26769078471189 389.506620964871 0.8306228036796052
18.272918339665303 385.4074119490188 0.8262701250867713
18.278145894618717 377.1012487107035 0.8171932127056901
18.28337344957213 370.5299515610393 0.810230072677878
18.288601004525546 366.3687855753062 0.8052400247686221
18.29382855947896 361.49063086625375 0.7998927362266331
18.299056114432375 359.503657850448 0.7977756974626031
18.30428366938579 354.08924789600917 0.7919445099183643
18.309511224339204 345.234205413062 0.7817899408839952
18.314738779292618 339.8784825903275 0.7754802265586751
18.319966334246033 333.3423160609013 0.7688303700849548
18.325193889199447 328.48852666876655 0.7636117674842541
18.33042144415286 321.7151266110109 0.7561409921796555
18.335648999106276 314.93156388147264 0.7480843276610898
18.34087655405969 308.3330962110946 0.7408250995022303
18.346104109013105 302.58300995472683 0.7342718283728358
18.35133166396652 301.84089575678695 0.7333579419323194
18.356559218919934 300.80979776615 0.7319088099121865
18.361786773873348 298.57004931097134 0.7294753570020144
18.367014328826762 296.0612553408701 0.7264811483946448
18.372241883780177 293.9140724603953 0.7243815113624037
18.37746943873359 294.7331282941122 0.7251131394253878
18.382696993687006 296.30180212502495 0.7266326278237433
18.38792454864042 305.35341301308375 0.7406832942795434
18.393152103593835 313.85719732483994 0.7619249888642278
18.39837965854725 325.1121672270779 0.782279819638594
18.403607213500663 337.8213216624523 0.8024875791216648
18.408834768454078 355.6218600975468 0.8273264841217657
18.414062323407492 383.32460018011903 0.86331050885837
18.419289878360907 413.95776782280944 0.9012093838268492
18.42451743331432 445.1004440922262 0.9377101676590781
18.429744988267736 471.3696983761984 0.9697522786782471
18.43497254322115 486.60287169823266 0.9883797969486536
18.440200098174564 489.6104963263968 0.9952498587602606
18.44542765312798 482.0877096792941 0.9918769107110792
18.450655208081393 467.8296922239383 0.9802492536857453
18.455882763034808 449.6313570682814 0.9645583530118738
18.461110317988222 434.7144351058042 0.9517013409113785
18.466337872941637 422.11344825902154 0.9401988464090744
18.47156542789505 412.3766908167189 0.9324555220344063
18.476792982848465 399.7357936321301 0.920906129164809
18.48202053780188 389.5396994789338 0.9122974605233163
18.487248092755294 382.70517575017305 0.9075260539830111
18.49247564770871 378.07262025695366 0.9041662024028646
18.497703202662123 373.2332246142344 0.9009240618280527
18.502930757615538 369.1999319561889 0.8975468869928926
18.508158312568952 362.56755950697095 0.8920733897728735
18.513385867522366 360.4285484801316 0.8922487364745785
18.51861342247578 356.5248422775651 0.8896083248205523
18.523840977429195 351.8017866499752 0.8862278172791312
18.52906853238261 350.4284815112614 0.8864020375305598
18.534296087336024 350.2741027370837 0.8877169959395166
18.53952364228944 351.20056471463806 0.8918471853163131
18.544751197242853 349.27057616526946 0.8915089870079973
18.549978752196267 352.5620957176559 0.8985914169309893
18.555206307149682 352.11018416482625 0.9002215986297224
18.560433862103096 354.0200443239725 0.9038926375968364
18.56566141705651 355.4350894423716 0.9078341251576186
18.570888972009925 357.1240004483627 0.9113510739444091
18.57611652696334 360.7653096208127 0.9182778345865232
18.581344081916754 366.773306898731 0.9283447832074435
18.58657163687017 372.9336911364936 0.9380337612595695
18.591799191823583 380.67059483026594 0.9500284090961589
18.597026746776997 390.1549865864941 0.9636380213994622
18.60225430173041 400.30933975309426 0.9775151430309436
18.607481856683826 405.8648029719994 0.9871009281234513
18.61270941163724 406.7812267575811 0.9897550303409268
18.617936966590655 403.7205273651889 0.9884998835888339
18.62316452154407 402.2258991308273 0.9865759602465543
18.628392076497484 406.9198924658072 0.9729360234069059
18.633619631450898 400.86367106490053 0.9555355434277795
18.638847186404313 391.4359352459332 0.9365701318244767
18.644074741357727 383.9982519474009 0.922966466708691
18.64930229631114 382.3267895378728 0.918309946965868
18.654529851264556 379.11890906942574 0.9095048565335998
18.65975740621797 382.5120023756213 0.9108276204954939
18.664984961171385 384.46116504534933 0.9089647771125751
18.6702125161248 386.58251231867956 0.908295935538129
18.675440071078214 389.3843881793805 0.9097437055433019
18.680667626031628 391.7440821738446 0.9087988551845573
18.685895180985042 395.2043284210567 0.9100439365224332
18.691122735938457 396.9277891198037 0.9100946735725054
18.69635029089187 399.540253977379 0.9107547867038683
18.701577845845286 396.82610070058905 0.9060947528939685
18.7068054007987 392.0673542669613 0.8988827202348464
18.712032955752115 384.63208922967135 0.8887219733328179
18.71726051070553 381.13733956317907 0.8834675008712715
18.722488065658943 377.22939997033706 0.8772032200578026
18.727715620612358 369.4061340787963 0.8663311580011483
18.732943175565772 361.53907735467146 0.8557693105608284
18.738170730519187 355.3055174092595 0.8474051641109089
18.7433982854726 350.25504659858507 0.8408300462772306
18.748625840426016 347.6079545561835 0.8367844012787202
18.75385339537943 347.959562963037 0.835962408143753
18.759080950332844 344.6023739985058 0.8307826883784482
18.76430850528626 339.8191246570283 0.8235837247825074
18.769536060239673 333.6719796189784 0.8159724935415225
18.774763615193088 327.36612018777566 0.8076688460341989
18.779991170146502 322.1527977835791 0.8000883494767479
18.785218725099917 318.5162959456934 0.7945240679207562
18.79044628005333 316.30267382726026 0.7906498674315556
18.795673835006745 313.63796465101154 0.7862090633309666
18.80090138996016 311.49648145546644 0.7826335589189806
18.806128944913574 309.42230453252404 0.7788117211236912
18.81135649986699 305.6880139793217 0.7736629079802074
18.816584054820403 306.4316929529134 0.7755171984993323
18.821811609773818 306.90170314941383 0.7759645501429019
18.827039164727232 309.74828081158336 0.7792677622388076
18.832266719680646 307.7100754755438 0.775239199257483
18.83749427463406 302.1878980226134 0.7685327465155781
18.842721829587475 297.3423465511444 0.7626341287520667
18.84794938454089 295.63396741666577 0.7605373781984094
18.853176939494304 298.1986727938129 0.7638727342259642
18.85840449444772 299.13842276810493 0.7652559445143815
18.863632049401133 296.6366428487104 0.7619303678325217
18.868859604354547 295.7818268636539 0.7601523898530164
18.87408715930796 295.8287325066348 0.7586067458826136
18.879314714261376 293.2051930516492 0.7535481121147495
18.88454226921479 289.2970058103927 0.7489060127244139
18.889769824168205 282.88884178189153 0.7395350707954078
18.89499737912162 281.24456353610105 0.7372921734472955
18.900224934075034 281.7317680754739 0.737830215515196
18.90545248902845 284.3411691015837 0.7412945269729079
18.910680043981863 282.3914056715111 0.7399424187027146
18.915907598935277 283.36702655361677 0.7402856396378625
18.92113515388869 284.16896286702064 0.7412847658452595
18.926362708842106 284.8564522004684 0.7420509045870626
18.93159026379552 284.86514455118544 0.7415801425218044
18.936817818748935 280.47603392150796 0.7361219535087231
18.94204537370235 280.776470131711 0.7357977108172316
18.947272928655764 282.958108321424 0.7373727690317626
18.952500483609178 286.3055560663614 0.7407847528166823
18.957728038562593 284.7889084860293 0.7381970738779121
18.962955593516007 281.9593183311379 0.7335020408235193
18.96818314846942 280.7096207718263 0.7313630516334897
18.973410703422836 281.0668862465096 0.7318842954866909
18.97863825837625 280.8417755121823 0.7311312306179885
18.983865813329665 280.8413471497114 0.7315103444048987
18.98909336828308 282.81218685654585 0.7349287353406477
18.994320923236494 283.12459198488267 0.7357680478885922
18.999548478189908 283.87409451150313 0.7362791751049941
19.004776033143322 281.24996786702945 0.7330514526531459
19.010003588096737 281.4277866096994 0.7329240906325798
19.01523114305015 282.68832105407466 0.7346159871016473
19.020458698003566 280.66358484684275 0.7313017787126033
19.02568625295698 283.4651785826149 0.7343336645894181
19.030913807910395 282.2864158872514 0.7317245643893308
19.03614136286381 287.0100680988365 0.736655608155602
19.041368917817223 292.74324408730683 0.7429742732498471
19.046596472770638 293.99778660549094 0.7446933732513542
19.051824027724052 291.1922272902077 0.7410723310035885
19.057051582677467 291.57235561229845 0.7408945848003974
19.06227913763088 292.16963323136974 0.7402319934329655
19.067506692584296 293.389358052711 0.7411418139270369
19.07273424753771 292.1500061769209 0.7387459054276139
19.077961802491124 290.5032231129432 0.736953012946791
19.08318935744454 291.20688005802646 0.7377920052318394
19.088416912397953 293.08566242232183 0.740372006083854
19.093644467351368 297.7240233124382 0.7466855054379038
19.098872022304782 301.6604920856908 0.7509032686882893
19.104099577258197 303.42632181136986 0.7542543324580995
19.10932713221161 303.9290240975923 0.7545099889561911
19.114554687165025 305.70534143635314 0.7570198585834732
19.11978224211844 306.98019792046256 0.7577276414923002
19.125009797071854 308.1732733017875 0.7579541853346171
19.13023735202527 310.61245403347596 0.760420161131996
19.135464906978683 311.4494393001062 0.7617040956529303
19.140692461932098 311.95546699759836 0.7611395597139724
19.145920016885512 313.91252963328503 0.763354018779038
19.151147571838926 312.921815911228 0.7621030097113752
19.15637512679234 310.52140308426715 0.7587802810148806
19.161602681745755 305.9983107855907 0.7534391692278142
19.16683023669917 303.9111798725772 0.750751275397204
19.172057791652584 302.6947048947056 0.7504818542441694
19.177285346606 304.3978132750785 0.7532324436622668
19.182512901559413 308.0572178595675 0.7572643350319342
19.187740456512827 309.67885740123387 0.7596076679995128
19.19296801146624 305.96883802621505 0.7550432941768783
19.198195566419656 301.1595796488433 0.7491024425499649
19.20342312137307 301.35831817532517 0.7491387889304387
19.208650676326485 299.74131560603723 0.7455793847438332
19.2138782312799 299.691130131842 0.7454994838630092
19.219105786233314 298.0276106260955 0.7433448008092038
19.22433334118673 298.0855537374921 0.7434796136887792
19.229560896140143 299.48069545870226 0.745930359910953
19.234788451093557 299.87166885518695 0.7457345682276282
19.24001600604697 298.86000584219994 0.7446182920282072
19.245243561000386 298.26439829897055 0.743933502285016
19.2504711159538 298.2624567940117 0.7429466199497835
19.255698670907215 299.4127149817197 0.7448662737788583
19.26092622586063 298.4534139771757 0.7426282160876817
19.266153780814044 297.01674120898303 0.7406855300281104
19.271381335767458 293.6166655247702 0.7364548271690192
19.276608890720873 290.09058601350085 0.7317840155998239
19.281836445674287 291.476882284044 0.7346314807010157
19.2870640006277 292.40105532511313 0.7355428535214613
19.292291555581116 294.84670206649974 0.7380132843608925
19.29751911053453 294.03917059082147 0.7373472063329777
19.302746665487945 293.178944408348 0.735523037783901
19.30797422044136 295.95449216000407 0.7392760661169704
19.313201775394774 300.95593186469483 0.745236550801905
19.318429330348188 305.37810541473885 0.750249659713191
19.323656885301602 306.62625396309045 0.7521478470067718
19.328884440255017 305.8530821805435 0.7510811073819876
19.33411199520843 308.99897866739803 0.7543546809945592
19.339339550161846 310.86704793095424 0.7569017003344589
19.34456710511526 314.5851489025756 0.760298389539937
19.349794660068675 317.39642010802766 0.7637403102097299
19.35502221502209 322.4177475966704 0.7691106119689146
19.360249769975503 328.9030773440545 0.7763689722085116
19.365477324928918 335.8378987975771 0.7839626756508167
19.370704879882332 343.4315402048732 0.7922018053288326
19.375932434835747 354.6543881460982 0.8049424447116668
19.38115998978916 362.2019179918571 0.8133119103203823
19.386387544742576 368.2999511360098 0.8192679384020192
19.39161509969599 373.43905978933765 0.8249557927212547
19.396842654649404 374.92910843186536 0.8263888138086477
19.40207020960282 380.3828703882692 0.8324461061032512
19.407297764556233 378.0216814408342 0.8302544491444124
19.412525319509648 377.5974631571011 0.8292634109418119
19.417752874463062 375.63945328674765 0.8273497808828271
19.422980429416477 373.71591515950365 0.8249377544761664
19.42820798436989 369.5156502988924 0.8199386478265507
19.433435539323305 363.31042436969074 0.8131344753511457
19.43866309427672 357.54847053559774 0.8068545593267783
19.443890649230134 353.61931447490383 0.8028068896406194
19.44911820418355 350.8981951924014 0.7999330385088863
19.454345759136963 349.226866456816 0.7977994455178918
19.459573314090377 348.08275261549267 0.7963158928266894
19.464800869043792 346.6065313366655 0.7941068554502084
19.470028423997206 345.0427350654835 0.7921008391669339
19.47525597895062 344.3652458132241 0.791595639600007
19.480483533904035 342.1454594705415 0.7890989412253229
19.48571108885745 342.1628759458823 0.7892920700089068
19.490938643810864 342.32089508822065 0.7891339982193623
19.49616619876428 342.6672652205451 0.7890122167476737
19.501393753717693 343.44255073901337 0.7900157652242856
19.506621308671107 341.4736737343941 0.7880424269131212
19.51184886362452 338.3713971532557 0.7847629454046549
19.517076418577936 336.1703337641371 0.7821995899444942
19.52230397353135 335.2724908325425 0.7806632193996986
19.527531528484765 335.6476097185899 0.7812269678330263
19.53275908343818 337.86373921161004 0.7831591868998219
19.537986638391594 341.6104902085526 0.7874456647820864
19.54321419334501 344.48461683771177 0.7906953547901886
19.548441748298423 346.44434602797713 0.7927497883191971
19.553669303251837 344.0483725296352 0.7899900692731485
19.55889685820525 345.4834796702772 0.7914157771185679
19.564124413158666 350.64445225738666 0.797243098158774
19.56935196811208 351.33518363342364 0.7978823387687621
19.574579523065495 353.7985514396721 0.8004444053851799
19.57980707801891 353.0394281460543 0.7991735083802604
19.585034632972324 357.4146909404305 0.8041455975617229
19.590262187925738 359.11708273517667 0.8058481247652867
19.595489742879153 362.9692991942971 0.8103418977330613
19.600717297832567 367.3489113571129 0.8153307612731079
19.60594485278598 374.25090197409264 0.822746673718667
19.611172407739396 379.64996790237944 0.8287002468748373
19.61639996269281 383.58466625502757 0.8331887402718303
19.621627517646225 386.5936100344018 0.836644616690151
19.62685507259964 388.1239931217548 0.838242710413111
19.632082627553054 389.71860419612943 0.8392900977546887
19.637310182506468 389.0384088471952 0.8379564430098962
19.642537737459882 389.961338778097 0.8389007260649158
19.647765292413297 392.51133181013756 0.8415049193813211
19.65299284736671 397.36217750884333 0.8472219472199832
19.658220402320126 398.9021398563073 0.8487189163801216
19.66344795727354 398.9945289518736 0.8491426604231336
19.668675512226955 396.2447180872473 0.8461252210086616
19.67390306718037 392.17341000226395 0.8411114740104023
19.679130622133783 387.3685076470744 0.835678613387619
19.684358177087198 383.6611714930441 0.8315592504913872
19.689585732040612 381.89317714947515 0.8297251655461743
19.694813286994027 378.7745374517539 0.8265766551844529
19.70004084194744 374.57183924085837 0.8222272008325652
19.705268396900856 369.87267899693416 0.8166756050978935
19.71049595185427 371.27140689935595 0.8185661645439608
19.715723506807684 371.5660472430553 0.8189257138542108
19.7209510617611 372.4914506306823 0.8202170774499701
19.726178616714513 369.34479199484326 0.8164481295297719
19.731406171667928 366.6949954937318 0.8133282505624433
19.736633726621342 366.2593156196775 0.8136901736553789
19.741861281574757 367.8937643534287 0.8159349040381169
19.74708883652817 367.53923157361874 0.8156507575948603
19.752316391481585 365.51498475738975 0.8124716825225169
19.757543946435 362.1079679499847 0.8076073460228124
19.762771501388414 359.2950360132879 0.8040963193219203
19.76799905634183 356.7976049299895 0.8015248230858075
19.773226611295243 353.6579910192413 0.7982062846806638
19.778454166248657 350.7906846824622 0.7956733166681916
19.783681721202072 347.28286886590604 0.791180223339057
19.788909276155486 342.53937354550453 0.7855234595568912
19.7941368311089 340.8616936231005 0.7833193755927245
19.799364386062315 340.45754951641595 0.7829899958635909
19.80459194101573 340.11508797061646 0.7831062063220782
19.809819495969144 339.92444172728875 0.7823636157347803
19.81504705092256 333.41471540726286 0.7755302878920333
19.820274605875973 328.818547308835 0.7702089297099237
19.825502160829387 325.8222073417934 0.7670683987465848
19.8307297157828 323.6405095922216 0.7648288448507525
19.835957270736216 319.55742538897016 0.7610231774514821
19.84118482568963 315.5760107293302 0.7559597507440987
19.846412380643045 312.6717749571794 0.7532604955653072
19.85163993559646 312.4400839622032 0.7517811713864068
19.856867490549874 312.8435790718053 0.7523840667593786
19.86209504550329 312.93395384664086 0.7516857911463007
19.867322600456703 314.14617715237733 0.7524636441903395
19.872550155410117 314.25299159177035 0.7524295876133609
19.87777771036353 313.38592113187053 0.7508972949939584
19.883005265316946 312.76901982946794 0.7506476964655813
19.88823282027036 310.4023276996354 0.7486290492988975
19.893460375223775 307.4682735733447 0.7456417163527868
19.89868793017719 307.51956439338494 0.7455135883234224
19.903915485130604 307.5924448678231 0.7448840053720119
19.909143040084018 304.4672214915983 0.740594900408704
19.914370595037433 308.440980649705 0.7455423596610817
19.919598149990847 311.1357878799868 0.7478900102159831
19.92482570494426 314.54014341735115 0.7516659887452544
19.930053259897676 312.32666025887164 0.7487275196631261
19.93528081485109 311.4939085350427 0.74836352117722
19.940508369804505 309.6677841078004 0.7473991576660767
19.94573592475792 311.2479829607837 0.7489960068876026
19.950963479711334 311.50502600400523 0.7492005483191407
19.956191034664748 312.9859418606218 0.7503639399923037
19.961418589618162 314.40880721437276 0.7514042049814904
19.966646144571577 317.46737185438775 0.7557909663078702
19.97187369952499 320.32269982429426 0.759277240226644
19.977101254478406 324.3615643008238 0.7647109595773591
19.98232880943182 327.19695957068745 0.7683457623237183
19.987556364385235 328.6466630688237 0.7691039663053822
19.99278391933865 335.4840440854009 0.7765644516780896
19.998011474292063 340.4723120782277 0.7812577410731176
20.003239029245478 351.71762106229033 0.7941517859689652
20.008466584198892 361.8725652049937 0.8058413627646187
20.013694139152307 381.92803535215216 0.8268883231238533
20.01892169410572 403.8575031657318 0.8498106570198363
20.024149249059136 422.78254173451813 0.8693421729213728
20.02937680401255 436.05303682580217 0.882556179572633
20.034604358965964 439.78598319103116 0.8863252036700328
20.03983191391938 439.5216279926258 0.8855652043059778
20.045059468872793 429.12826317415545 0.8749609620353674
20.050287023826208 416.0317188793353 0.8617974872742223
20.055514578779622 400.4291418425471 0.8455896372392948
20.060742133733036 392.6347442847938 0.838220788136445
20.06596968868645 387.6577848414643 0.8330037964730586
20.071197243639865 384.9429727353054 0.8296741900759266
20.07642479859328 380.99286309782457 0.8248429281408359
20.081652353546694 383.2584590508428 0.8273407740367521
20.08687990850011 386.4622439149406 0.831148139386206
20.092107463453523 391.8730589886823 0.836943982918726
20.097335018406937 398.97222107323336 0.8440649996149345
20.102562573360352 410.37733118209565 0.8554776414708465
20.107790128313766 418.52862267233655 0.8635442701906942
20.11301768326718 424.23441422338476 0.8693874746061054
20.118245238220595 426.2529534806128 0.8714480830214018
20.12347279317401 424.66460375296055 0.8697197635206468
20.128700348127424 421.120209687514 0.866726087041633
20.13392790308084 408.2789124558142 0.853832994201405
20.139155458034253 393.32337432962385 0.8382081042202308
20.144383012987667 380.9254711363023 0.8248807558961071
20.14961056794108 369.4931978660789 0.8122046159727213
20.154838122894496 359.6897593141092 0.8016718330191434
20.16006567784791 350.0046671128598 0.7906990973158061
20.165293232801325 342.7139721225715 0.7826310967627629
20.17052078775474 334.61277050424036 0.7735654790322679
20.175748342708154 331.9076432765532 0.7703208631951936
20.18097589766157 330.72722386769175 0.7689379642902792
20.186203452614983 334.1549455018354 0.7726317147396151
20.191431007568397 332.2538025215161 0.7699367962424131
20.19665856252181 326.7833977148705 0.763276439310053
20.201886117475226 323.339257903083 0.7588751180757898
20.20711367242864 324.0988615216332 0.7597865112876694
20.212341227382055 329.845808886127 0.7665968871137249
20.21756878233547 332.55681454643786 0.770086343943442
20.222796337288884 331.89094157947994 0.7701430063125015
20.228023892242298 333.95001901228085 0.7729226967408863
20.233251447195713 335.87369037897656 0.7753138051194645
20.238479002149127 338.10464690631045 0.7774972832381524
20.24370655710254 338.3096951201933 0.7776325616255451
20.248934112055956 340.329405607189 0.7794933342099988
20.25416166700937 343.97155968613856 0.7835752539524808
20.259389221962785 347.72753177232397 0.7874725217531066
20.2646167769162 349.81984228841367 0.7896353277364917
20.269844331869614 347.63136834828055 0.787618485944899
20.275071886823028 346.10973697826387 0.7859558973572014
20.280299441776442 339.0181154292253 0.7777203646054158
20.285526996729857 335.7412772320948 0.773890234825313
20.29075455168327 333.5301264133066 0.7704858414692927
20.295982106636686 335.8429843916503 0.7737442638366151
20.3012096615901 340.47968276549534 0.7788619182726421
20.306437216543515 339.27390867932564 0.7776778387592421
20.31166477149693 337.6010082815174 0.7751373348783442
20.316892326450343 333.89992195432393 0.7701456156334717
20.322119881403758 327.5621090298277 0.762995337385324
20.327347436357172 321.94656189480077 0.7566197108344697
20.332574991310587 318.6788430982278 0.7534636573284875
20.337802546264 319.60156948435133 0.7556485977428093
20.343030101217416 321.16620177728527 0.7574392998139029
20.34825765617083 319.9730813401922 0.7557244326233933
20.353485211124244 317.45619057190385 0.7529624675401081
20.35871276607766 315.50844556309113 0.7504889774769528
20.363940321031073 314.8294488146445 0.7499861472768704
20.369167875984488 311.41403929530475 0.7451414836266076
20.374395430937902 307.1760348589409 0.7402775832521653
20.379622985891316 303.6214447706539 0.7366733166381748
20.38485054084473 301.4017690879593 0.7344895466837541
20.390078095798145 301.98893203737174 0.7357546976796284
20.39530565075156 302.0646487412066 0.734615746732314
20.400533205704974 304.3991938176242 0.7368374571934911
20.40576076065839 305.6648337588487 0.7379838376299107
20.410988315611803 304.78661784958086 0.7364306729064563
20.416215870565217 304.7898355277824 0.7375329666647744
20.421443425518632 304.49513696224903 0.7374138209343968
20.426670980472046 304.92193425123025 0.7382734420542887
20.43189853542546 308.29560164277086 0.7418330278158749
20.437126090378875 310.1263620198552 0.7429099107213445
20.44235364533229 308.5224371594409 0.7409331727183137
20.447581200285704 307.6839257082958 0.7403822157054766
20.45280875523912 307.847041494817 0.740565186122968
20.458036310192533 311.3916418011464 0.7453409114306966
20.463263865145947 313.9749399886251 0.7475517250008153
20.46849142009936 311.8676519282373 0.7453357830842732
20.473718975052776 311.65865671809325 0.7450164571108667
20.47894653000619 311.1485739771472 0.7443996795430091
20.484174084959605 312.9875136427314 0.7468820928404889
20.48940163991302 316.0982855896103 0.749727751255438
20.494629194866434 313.0712132190254 0.7463042620669724
20.49985674981985 314.20417420564246 0.7482736227070124
20.505084304773263 312.80958987222306 0.7464380992634577
20.510311859726677 316.2612789477763 0.7512647552687276
20.51553941468009 317.34614622222125 0.7520259559649691
20.520766969633506 315.8260487522975 0.750186718669256
20.52599452458692 313.3990220734431 0.7470606724485644
20.531222079540335 311.5232277425012 0.7438138664983815
20.53644963449375 310.1296406674091 0.7427404081912299
20.541677189447164 308.3255779516878 0.7415036603223504
20.546904744400578 310.4344953524781 0.7446075352889924
20.552132299353993 313.23759539047137 0.7479844819633789
20.557359854307407 316.1845226168639 0.7500327185405545
20.56258740926082 316.1581816336488 0.7489774548622671
20.567814964214236 315.1307051206833 0.7475616006857749
20.57304251916765 316.8814920833599 0.7500789234669206
20.578270074121065 319.2837403233221 0.7535635339315353
20.58349762907448 320.77930030042444 0.7552137525154006
20.588725184027894 320.8418144749865 0.7557794106926983
20.593952738981308 324.08323133857766 0.7592537689878236
20.599180293934722 325.089694517823 0.7599263863335519
20.604407848888137 324.9764180849933 0.7606351207452773
20.60963540384155 323.81205522301116 0.7600297233979542
20.614862958794966 318.88187999958905 0.7545237591863775
20.62009051374838 318.61658448012963 0.7535493318584195
20.625318068701795 317.98031541668837 0.7511923082216005
20.63054562365521 317.46818731894075 0.7506440178839375
20.635773178608623 315.94960259465535 0.7492528547425792
20.641000733562038 313.58673212016805 0.7466476399186606
20.646228288515452 311.61508979798606 0.7445668769497233
20.651455843468867 309.1126380001848 0.7407589548313385
20.65668339842228 306.31107918445537 0.7373688237639948
20.661910953375695 307.09343664495447 0.7384220274352713
20.66713850832911 304.6169091505292 0.7355443473525245
20.672366063282524 303.53567389697287 0.7351078759781243
20.67759361823594 303.3540893672203 0.7347419368992432
20.682821173189353 304.5071746523924 0.7363295540029148
20.688048728142768 303.7233275334189 0.7362553284654755
20.693276283096182 304.85044506506785 0.7380996721899149
20.698503838049596 303.1042725364258 0.7362697035949928
20.70373139300301 305.29383987779687 0.7375781818811308
20.708958947956425 305.1156041529094 0.7358716016162578
20.71418650290984 308.29344677110697 0.7395063735515238
20.719414057863254 307.40178452982127 0.738063099934637
20.72464161281667 306.74410803781365 0.7379547985769062
20.729869167770083 304.2566820132724 0.7355642028367234
20.735096722723497 305.43702668361055 0.7369926421547026
20.740324277676912 307.10521447472934 0.7388435086875994
20.745551832630326 305.716423480679 0.7363081364176847
20.75077938758374 305.419484385986 0.7360110974750201
20.756006942537155 304.45572817733915 0.7349180301882385
20.76123449749057 306.5034427235647 0.7379150289895363
20.766462052443984 307.44946765080306 0.7396350225291172
20.7716896073974 309.07263806059234 0.7419933422297027
20.776917162350813 311.4434077403587 0.7438881652342356
20.782144717304227 311.22181603231127 0.7424883049020359
20.78737227225764 313.847448273893 0.7444537224546699
20.792599827211056 313.1756339700941 0.7447744571289366
20.79782738216447 318.3695845075191 0.7508232584002181
20.803054937117885 320.03121861288935 0.7530150551609048
20.8082824920713 322.3751335216727 0.7550416397815357
20.813510047024714 327.30081491942485 0.7597735961599662
20.81873760197813 334.42520986587544 0.7679516716658846
20.823965156931543 338.74580305260037 0.7728466235206425
20.829192711884957 343.6188498456314 0.778618216036886
20.83442026683837 345.3951099232473 0.7807580473717888
20.839647821791786 348.44243820196385 0.7841866931346188
20.8448753767452 350.22917823688846 0.7857804499022794
20.850102931698615 352.25755142543676 0.7879026368966359
20.85533048665203 351.7060871856762 0.7873499625783695
20.860558041605444 350.90923460942133 0.7872358198691111
20.865785596558858 351.5920134773296 0.7880760089987792
20.871013151512273 349.4514905898947 0.7858541649895453
20.876240706465687 347.59019255721967 0.78324000294359
20.8814682614191 347.27075600094463 0.7829302633226849
20.886695816372516 346.8022266160643 0.7821553812637225
20.89192337132593 345.82041480693806 0.7804390961415721
20.897150926279345 343.44887135499846 0.7778258362375113
20.90237848123276 339.8409461345902 0.7738440676785407
20.907606036186174 337.1040835004587 0.7707976888070388
20.912833591139588 337.1649485500257 0.7706370241046973
20.918061146093002 336.53457433151743 0.7697450911515513
20.923288701046417 333.55949626080866 0.766635123431536
20.92851625599983 331.74810250885486 0.7645289014924446
20.933743810953246 329.4125516613255 0.761837503480641
20.93897136590666 330.61270038852086 0.7629532054336641
20.944198920860075 326.59722587967786 0.7587061356125763
20.94942647581349 326.3701406401933 0.7581951562740271
20.954654030766903 325.3344801826276 0.7575235323049665
20.959881585720318 327.402933045088 0.7604282715068075
20.965109140673732 328.3815405857167 0.7613072189455243
20.970336695627147 330.99268358026586 0.7644108253006611
20.97556425058056 331.7931653283991 0.7646508292658841
20.980791805533975 334.0389450098993 0.7675568937599461
20.98601936048739 332.91989653579105 0.766549915175346
20.991246915440804 329.4855532488446 0.7626681634196928
20.99647447039422 327.09303895616284 0.760152547848185
21.001702025347633 326.3948344501784 0.7588137600914582
21.006929580301048 325.2738160213218 0.7573665911784161
21.012157135254462 324.90340025438843 0.7571488156374784
21.017384690207876 322.3650027814345 0.7540319816313272
21.02261224516129 324.0976464436793 0.7558271767644615
21.027839800114705 323.3337842223264 0.7554992184431333
21.03306735506812 319.7584818453775 0.7512981487111143
21.038294910021534 315.5134198072025 0.7462652105650559
21.04352246497495 316.2371215223098 0.7467908420208473
21.048750019928363 319.6734156556553 0.7505899914785226
21.053977574881777 320.3453579895481 0.7512780090311952
21.059205129835192 318.60499576217114 0.7484711026686975
21.064432684788606 317.3092298346636 0.7463288838295378
21.06966023974202 314.6109472682362 0.7426402666187999
21.074887794695435 310.88153705163717 0.7386513716928316
21.08011534964885 306.10976460111056 0.7338037767074961
21.085342904602264 303.44163957082037 0.7309103230656044
21.09057045955568 301.29328009765317 0.7284413221778226
21.095798014509093 301.0718028622155 0.7283305774161012
21.101025569462507 301.7666720235843 0.7294048874822382
21.10625312441592 300.6678153199414 0.728602473797394
21.111480679369336 297.9587954687711 0.7248930440930754
21.11670823432275 290.9514774724901 0.7168184975319621
21.121935789276165 288.26373379675414 0.713805618421898
21.12716334422958 288.29702702807487 0.7134169066436753
21.132390899182994 290.954716469996 0.716052204847876
21.13761845413641 290.68595678391034 0.7138435929173904
21.142846009089823 289.7984108115405 0.7122983396873314
21.148073564043237 285.5689506614741 0.705530126477599
21.15330111899665 282.5779400168572 0.7016764103550498
21.158528673950066 281.4698146968451 0.7009694053741742
21.16375622890348 280.0492106527383 0.6995416543337575
21.168983783856895 279.7089690249026 0.69882979071396
21.17421133881031 278.52514440271926 0.6964363900590951
21.179438893763724 279.7242687146741 0.6967502397978487
21.184666448717138 279.77591646956387 0.6972778787984318
21.189894003670553 279.0358754364345 0.6968335459999166
21.195121558623967 280.5804544130121 0.6998571079544667
21.20034911357738 281.88906371167843 0.7018547495955885
21.205576668530796 278.825692889102 0.6978302203269765
21.21080422348421 277.44004756165 0.6961153269072107
21.216031778437625 279.1453714626976 0.6976903086262156
21.22125933339104 283.97522061328084 0.7026451930875308
21.226486888344454 283.05324013537194 0.7011234158360162
21.231714443297868 281.40047986754047 0.6985990552598966
21.236941998251282 277.9625948965265 0.6946791294044149
21.242169553204697 276.1586590383375 0.6920220759801334
21.24739710815811 276.76893520486317 0.6922566126878129
21.252624663111526 275.68404523521565 0.6911433130482152
21.25785221806494 279.4930037100753 0.6958484573069509
21.263079773018355 279.83953560111314 0.6957557185483154
21.26830732797177 281.58809215329893 0.6984545225593267
21.273534882925183 279.4034287085846 0.6956099270028779
21.278762437878598 280.9451294104121 0.6983454148168363
21.283989992832012 279.72964523933 0.7042694892409112
21.289217547785427 280.2748035308674 0.7152467510053763
21.29444510273884 277.51703322387266 0.7173700550773199
21.299672657692255 274.7103596195457 0.7187845710390947
21.30490021264567 277.15297845271573 0.7261214759401295
21.310127767599084 278.58749507599083 0.7320284280257441
21.3153553225525 280.71349339612794 0.737942332098007
21.320582877505913 281.6631414929041 0.7433270281607323
21.325810432459328 284.6287060113686 0.7502993365208571
21.331037987412742 287.5443693253463 0.75819824488675
21.336265542366156 290.3873752807241 0.7644640777730334
21.34149309731957 289.05780579161944 0.7648225057346022
21.346720652272985 285.2447731242018 0.7623103537561843
21.3519482072264 280.9911774697088 0.7579200743334396
21.357175762179814 279.0909819208383 0.7582439499055497
21.36240331713323 279.5759628171085 0.7611345849674678
21.367630872086643 282.73759657010015 0.7681094232982801
21.372858427040057 285.95088631094734 0.7748141515900384
21.378085981993472 287.0867959147596 0.7779378101090912
21.383313536946886 287.80316495722496 0.781606440635672
21.3885410919003 288.2803506210782 0.7837734223959958
21.393768646853715 289.8441778028995 0.7882563642066581
21.39899620180713 290.5393668067889 0.7917133760895071
21.404223756760544 292.960871850828 0.797017076308716
21.40945131171396 293.6102699588488 0.7998098213310032
21.414678866667373 295.38193405083246 0.8040370296491859
21.419906421620787 293.7365286179817 0.8029755664181139
21.4251339765742 290.68429466818935 0.8007898085042373
21.430361531527616 287.42097280102786 0.797496547332038
21.43558908648103 290.01317261169345 0.8029937247044213
21.440816641434445 291.70895465867204 0.8075739915007856
21.44604419638786 295.51983761446877 0.8151174219094361
21.451271751341274 298.4197264283329 0.8210438664877395
21.45649930629469 303.2035421849023 0.8290854424997208
21.461726861248103 305.4699798879352 0.8336548380790535
21.466954416201517 304.25617993999026 0.8338200477008957
21.47218197115493 299.74448643517337 0.8300641858548539
21.477409526108346 298.9514481323016 0.8316039077249774
21.48263708106176 299.54786807826224 0.8351216983056597
21.487864636015175 301.9887822388276 0.8398236530153164
21.49309219096859 299.7301109079328 0.8378067043848731
21.498319745922004 299.019107904181 0.8381329487888327
21.503547300875418 298.3680296030664 0.839227981596793
21.508774855828833 299.6096455682433 0.8399000437741028
21.514002410782247 299.2490722176547 0.8229796396560071
21.51922996573566 297.7595620491114 0.8121531135661979
21.524457520689076 295.5574308524582 0.8026697042466913
21.52968507564249 294.1999573487923 0.7956780640092803
21.534912630595905 290.7254769962092 0.7861306453015326
21.54014018554932 290.4619420957718 0.7819479550701595
21.545367740502734 290.15916174834445 0.7791775642364067
21.550595295456148 288.45820422458763 0.7745370246529785
21.555822850409562 290.05140134819004 0.7750250419063172
21.561050405362977 290.1284310929665 0.7733209103965003
21.56627796031639 291.7217952517701 0.7725500992913196
21.571505515269806 291.71739461518484 0.7709124245922774
21.57673307022322 292.17187707035237 0.7689605065264462
21.581960625176634 294.2517619772408 0.7699353160260406
21.58718818013005 293.5586936132457 0.7674943851149079
21.592415735083463 295.6430279199115 0.7688564251283737
21.597643290036878 295.539761519027 0.7683180324540742
21.602870844990292 294.6946946884921 0.7645406958291345
21.608098399943707 294.3435499110415 0.7622256630854263
21.61332595489712 292.8005666549431 0.7582843141358179
21.618553509850535 292.08095497506855 0.7559075262652198
21.62378106480395 290.6989572930099 0.7536700548925397
21.629008619757364 293.78958810528206 0.7578640690355557
21.63423617471078 294.48407553039726 0.7595024649351626
21.639463729664193 295.41076601792884 0.7604877995222299
21.644691284617608 295.58715425540237 0.7608174953712183
21.649918839571022 295.43412070632286 0.7592258019549014
21.655146394524436 298.85012749641805 0.762584008536333
21.66037394947785 297.95882776607834 0.7588497854996155
21.665601504431265 299.7356246398342 0.7602683464195958
21.67082905938468 301.9520937388621 0.7615066114442749
21.676056614338094 306.54595786500295 0.7665191826554618
21.68128416929151 307.5451226673371 0.7673518964971506
21.686511724244923 309.3130106921064 0.7695934060872714
21.691739279198337 312.20541219906227 0.7729956507382095
21.696966834151752 316.51359910439436 0.7775856391602955
21.702194389105166 316.53875455162574 0.7763928935932444
21.70742194405858 317.07653923786404 0.7762260960629783
21.712649499011995 318.7014870641181 0.7783259155724036
21.71787705396541 322.0711904993321 0.7826347237873315
21.723104608918824 323.9438297469428 0.7847837194321204
21.72833216387224 324.79184128155583 0.7840952378075311
21.733559718825653 326.16886000769165 0.7853668834673811
21.738787273779067 328.453172864175 0.7869742023028455
21.74401482873248 331.4553304346005 0.7905888465868536
21.749242383685896 334.9320655039742 0.7951077640143516
21.75446993863931 339.16117343752427 0.8001868618006587
21.759697493592725 344.3493319552118 0.8062682172344263
21.76492504854614 347.0089898614652 0.8087888107781368
21.770152603499554 347.005884079207 0.8082254941291636
21.77538015845297 346.7370683048221 0.8073198178674315
21.780607713406383 349.7047985940356 0.8093465390642193
21.785835268359797 352.7135505721759 0.8122010411553866
21.79106282331321 352.7225401189951 0.8115708915512972
21.796290378266626 352.81280534889095 0.8114531762864167
21.80151793322004 355.05596568581404 0.8136656772312876
21.806745488173455 358.893123173099 0.8177884808564604
21.81197304312687 359.19769569544314 0.8181464978178954
21.817200598080284 361.9501947736708 0.8216253098129762
21.822428153033698 365.1700164186429 0.825465085059761
21.827655707987113 365.5254355032479 0.8264676323149478
21.832883262940527 365.61136531315697 0.8267103279031397
21.83811081789394 361.5289665891525 0.8222509970433354
21.843338372847356 357.5908068868006 0.8171498819329208
21.84856592780077 350.4728162707527 0.8090854612611087
21.853793482754185 345.58752499030277 0.8031276925182103
21.8590210377076 345.63898789765466 0.8026860851622607
21.864248592661014 346.7635961911098 0.8033927697274393
21.869476147614428 345.4947606731142 0.8016775727871893
21.874703702567842 339.96271219879645 0.795435555353505
21.879931257521257 339.3465051561922 0.7948243445160679
21.88515881247467 340.3290200514919 0.7956909348201759
21.890386367428086 343.8869073028833 0.7994117113009014
21.8956139223815 341.2195137980052 0.7958680779824929
21.900841477334914 337.8418829450763 0.7912743312163939
21.90606903228833 332.6111366383146 0.7849114373560478
21.911296587241743 334.15142564291216 0.7861282718309365
21.916524142195158 333.2435885030932 0.7848824033622211
21.921751697148572 331.84874839012764 0.7832944194531135
21.926979252101987 329.70413637221986 0.7800620216870132
21.9322068070554 332.08985659628024 0.7829504431997211
21.937434362008815 338.1944363538107 0.7895590569088649
21.94266191696223 346.2436146573996 0.7990741735126261
21.947889471915644 344.6960061967795 0.7972902147820078
21.95311702686906 342.81516323761747 0.7947684366526399
21.958344581822473 342.28989382587554 0.7943722354823513
21.963572136775888 344.0631568901172 0.7960400345844572
21.968799691729302 343.74293492526823 0.7954058283607384
21.974027246682716 345.35335209453694 0.7971741471680935
21.97925480163613 347.91641028916115 0.7997801126467913
21.984482356589545 347.0265251034077 0.7985148804837422
21.98970991154296 341.9294642971878 0.7922370207341186
21.994937466496374 340.1385963021059 0.7902066764849387
22.00016502144979 342.6691386150158 0.7937840181472042
22.005392576403203 343.1378114713998 0.7937757513250259
22.010620131356617 340.3221793210981 0.7899977893900874
22.015847686310032 342.4528502736482 0.7916437019405919
22.021075241263446 347.78914885757507 0.7972501412921182
22.02630279621686 354.8851813523216 0.8058523837450536
22.031530351170275 360.2620330458059 0.8111939840285266
22.03675790612369 360.96172835309034 0.8121826147951534
22.041985461077104 361.1686927748247 0.8122179473993959
22.04721301603052 363.5691968289756 0.8142168129091993
22.052440570983933 368.61977958349485 0.8205595501112495
22.057668125937347 370.88096721531633 0.8230191795782517
22.06289568089076 371.0651886756314 0.8231328564019342
22.068123235844176 368.2174677409415 0.8193327681112126
22.07335079079759 366.88069560145453 0.8167364156851207
22.078578345751005 362.8876154598436 0.8126972696702482
22.08380590070442 358.4736776670587 0.8076853003933903
22.089033455657834 352.05024836371086 0.8003946988040619
22.09426101061125 349.00689679986084 0.7972994170133118
22.099488565564663 347.3570873694128 0.7951305077318738
22.104716120518077 349.12099234130307 0.7969168989998786
22.10994367547149 352.0354890976159 0.7995810003373666
22.115171230424906 353.5526878607222 0.8006869429827955
22.12039878537832 354.8983944767907 0.8027043284427409
22.125626340331735 350.47315279304513 0.7974280231000057
22.13085389528515 347.3768748546028 0.7943071020638872
22.136081450238564 344.0114997534037 0.7901330783418931
22.141309005191978 341.4464451835558 0.7867002079771747
22.146536560145393 337.82096625622313 0.7829183019534453
22.151764115098807 337.25903056631194 0.7825613447067943
22.15699167005222 338.31571250031004 0.7841681722030159
22.162219225005636 339.08985104856924 0.7848246841392199
22.16744677995905 338.9372691930486 0.7836219777658449
22.172674334912465 338.0210083558024 0.7829474022878203
22.17790188986588 341.0788993049983 0.7858706584243936
22.183129444819293 337.7682045035176 0.7821253383456903
22.188356999772708 338.094179397215 0.7824472944662026
22.193584554726122 339.26027343731414 0.7837602965009172
22.198812109679537 343.0295054731579 0.7888968066495943
22.20403966463295 345.1134262128686 0.7899695976069284
22.209267219586366 347.2486005148477 0.7922505240703973
22.21449477453978 348.0219891426337 0.7925956285281864
22.219722329493194 347.1717040581054 0.7915012343352941
22.22494988444661 344.7858803775998 0.7890228358058117
22.230177439400023 346.240758719987 0.7901736387702519
22.235404994353438 343.8443898081297 0.7875725831678455
22.240632549306852 341.46287848815655 0.7852080859268351
22.245860104260267 337.54593359734406 0.7811185767163596
22.25108765921368 334.52500700404863 0.7777784340942886
22.256315214167095 331.5146196674368 0.7734722295487687
22.26154276912051 325.3532844638872 0.7662791156007193
22.266770324073924 322.39097973076093 0.7628427543322015
22.27199787902734 320.17373806019907 0.7602546685177779
22.277225433980753 321.1499951722513 0.761269922579157
22.282452988934168 320.6734154709183 0.7608343645070601
22.287680543887582 317.3438792506525 0.7569783437223967
22.292908098840996 314.3573866981314 0.7534201709874709
22.29813565379441 314.4854607824835 0.7530977479684916
22.303363208747825 308.9714475701676 0.7465478779018137
22.30859076370124 306.1304977624422 0.7432090955726668
22.313818318654654 305.03599965004656 0.7421592477583753
22.31904587360807 307.9509524555615 0.7462323341937307
22.324273428561483 305.82428245703244 0.7423480123551836
22.329500983514897 304.8314083030025 0.7411365661192169
22.334728538468312 302.4247942121873 0.7377432332083562
22.339956093421726 298.76907789507175 0.733634031123571
22.34518364837514 298.53793228818364 0.7333013537395567
22.350411203328555 299.6549483953397 0.7345751926013157
22.35563875828197 299.19817377555324 0.7347119172655321
22.360866313235384 299.7191935641305 0.7349065928066407
22.3660938681888 299.55831249283165 0.7350773644845348
22.371321423142213 298.9721625835748 0.734931579708485
22.376548978095627 295.7242932411035 0.731211220607548
22.38177653304904 294.2293774157142 0.7301239905754859
22.387004088002456 293.5551276454516 0.7288028590086295
22.39223164295587 293.7258073768461 0.728419511019155
22.397459197909285 292.08207864071176 0.7261946674347098
22.4026867528627 290.5636400825288 0.7229138070964528
22.407914307816114 289.78128948062783 0.7218136962245475
22.41314186276953 288.87285734306477 0.72025191014431
22.418369417722943 291.17085397964377 0.7235367211579766
22.423596972676357 289.0849412982195 0.7216843469695131
22.42882452762977 286.7564025836954 0.7192995047648651
22.434052082583186 280.2892600113375 0.711210092115994
22.4392796375366 279.2766886681861 0.709392258063256
22.444507192490015 280.3861472261456 0.711193575240567
22.44973474744343 281.34218780038765 0.7132324499084471
22.454962302396844 280.8507472187461 0.7138645141060094
22.460189857350258 278.0776749037178 0.7106639488235853
22.465417412303673 277.1275244101838 0.7086542902087325
22.470644967257087 277.6793914897788 0.7090757872215102
22.4758725222105 280.0466263495643 0.7120381376465577
22.481100077163916 281.64293761428814 0.7135426988772567
22.48632763211733 281.75333506940825 0.7128246984662584
22.491555187070745 276.75283871252157 0.7062052731440117
22.49678274202416 275.5525386248898 0.7043635483079042
22.502010296977573 273.65712462362785 0.7023889175635233
22.507237851930988 274.02006170070655 0.7024796525298782
22.512465406884402 271.63478181699855 0.6987919084318841
22.517692961837817 270.60475927130307 0.6970232480682561
22.52292051679123 271.3017434207188 0.6983264957159673
22.528148071744646 274.06762368550477 0.7030403203258211
22.53337562669806 277.368535125678 0.7062796739986461
22.538603181651474 277.9698087707717 0.7065676181524689
22.54383073660489 273.86193432776776 0.7010812460161242
22.549058291558303 270.3895603770684 0.6974196470297299
22.554285846511718 271.983090071339 0.6998239638393234
22.559513401465132 276.5057853574914 0.7053591915717942
22.564740956418547 276.124151659694 0.7047596910430828
22.56996851137196 274.5154978633885 0.7029320874806964
22.575196066325375 277.10011730486735 0.7075501868619811
22.58042362127879 278.85848670448365 0.7098356144740687
22.585651176232204 277.3168399537014 0.7064682917806915
22.59087873118562 273.0963466756221 0.6997885650567032
22.596106286139033 270.9693398314181 0.6969400552561928
22.601333841092448 272.4538434492521 0.6993111460450824
22.606561396045862 275.1050592367303 0.7029455940796265
22.611788950999276 275.0957585077049 0.7030122956941606
22.61701650595269 274.3518838895691 0.7016670068949185
22.622244060906105 271.5066792930096 0.6973619047025539
22.62747161585952 269.46560663565816 0.6939045528678557
22.632699170812934 270.1801054821816 0.6946419054419162
22.63792672576635 271.9676044217397 0.6973834692961637
22.643154280719763 272.6042963799057 0.6988444615696895
22.648381835673177 275.3597235882433 0.7026163491550831
22.653609390626592 277.6403803903346 0.70608939236613
22.658836945580006 277.75549323265756 0.706231414503954
22.66406450053342 274.304758072712 0.7021517844265752
22.669292055486835 275.1334948783593 0.7025260418657014
22.67451961044025 277.51752917837973 0.7052306968493912
22.679747165393664 282.2220426743412 0.7099516827168282
22.68497472034708 282.08973751194503 0.7100125439415055
22.690202275300493 282.1634261789038 0.7100461112757167
22.695429830253907 280.9069412325324 0.7088388426588916
22.70065738520732 281.9971527312385 0.7100950646713836
22.705884940160736 281.6266975532848 0.7099583064023121
22.71111249511415 284.68115876109243 0.7133622872310649
22.716340050067565 284.1299550716083 0.7123769592146747
22.72156760502098 286.0852133385857 0.7156710087390464
22.726795159974394 283.2424491178649 0.7124553553811049
22.73202271492781 284.380158797992 0.7123556689554353
22.737250269881223 283.49698242439825 0.7102729488122599
22.742477824834637 286.12990518279634 0.7133793323754258
22.74770537978805 285.42400871303 0.7138518768030756
22.752932934741466 287.25017205711805 0.7161613478663025
22.75816048969488 289.04947647063676 0.7171119826933772
22.763388044648295 290.76059793335895 0.7186065812647646
22.76861559960171 293.3177947526726 0.722499293841888
22.773843154555124 293.46781110951423 0.7232611428518884
22.779070709508538 295.6535777665611 0.7256895680912306
22.784298264461952 296.1675064862867 0.7255396295577741
22.789525819415367 296.840436723511 0.725712329005412
22.79475337436878 297.26610898985217 0.7259002193036291
22.799980929322196 297.062258999303 0.7250255094924655
22.80520848427561 298.68653163219415 0.7270179272601128
22.810436039229025 301.31100239067683 0.729675303494245
22.81566359418244 302.4356895317675 0.7315104561778365
22.820891149135853 305.303811058816 0.7347641777909261
22.826118704089268 306.99224420574143 0.7367909542932205
22.831346259042682 311.41981803695313 0.741627795577046
22.836573813996097 314.6712190607594 0.7442761613339544
22.84180136894951 319.76467149625114 0.7501174954850452
22.847028923902926 321.0945707463844 0.7517887804238936
22.85225647885634 320.5485191656096 0.7518213639348156
22.857484033809754 321.2161793752043 0.7528390328043804
22.86271158876317 323.016234717754 0.7548927635858718
22.867939143716583 325.10963440076625 0.7573893490409448
22.873166698669998 323.6331093640423 0.7555980415467243
22.878394253623412 322.2236642639778 0.7537967456542768
22.883621808576827 322.2082679148934 0.7538555814122383
22.88884936353024 323.23542981590737 0.7547574534140806
22.894076918483655 323.8467880249325 0.7556873631299147
22.89930447343707 323.9193757492846 0.7557250999210687
22.904532028390484 325.7495267305836 0.7575011150689339
22.9097595833439 326.12307932290156 0.7578556478614842
22.914987138297313 325.84544171250934 0.7567379772730375
22.920214693250728 325.59352440302393 0.7568500960110321
22.925442248204142 323.58748157533 0.7550637654781862
22.930669803157556 323.01994596757544 0.7547568408538711
22.93589735811097 320.46806931839643 0.7512233463632562
22.941124913064385 320.673931364625 0.7504241572148681
22.9463524680178 321.2015738648186 0.7510607922404418
22.951580022971214 321.164567926844 0.7510932525985815
22.95680757792463 320.32612495054707 0.7506262713190337
22.962035132878043 319.16037118607414 0.7497252553705085
22.967262687831457 321.73136955108856 0.7527526962212217
22.972490242784872 322.3214422774305 0.7532946353040445
22.977717797738286 323.7017570926278 0.7542495144376621
22.9829453526917 320.7541413114199 0.7507692035109508
22.988172907645115 321.1546294527479 0.7514809712692118
22.99340046259853 321.02744592456037 0.7510919330102673
22.998628017551944 322.4428579572536 0.7528586137968245
23.00385557250536 319.72222715921015 0.7491981189088756
23.009083127458773 319.1236220672863 0.7493972441375498
23.014310682412187 317.2009588422133 0.7473210922422764
23.0195382373656 319.47673014228184 0.748855206247859
23.024765792319016 319.886762696999 0.7485752355639831
23.02999334727243 321.6034429239038 0.74993512189177
23.035220902225845 322.5775876536443 0.7513192967654004
23.04044845717926 324.26871788747127 0.7541260304878712
23.045676012132674 325.51222343904374 0.7560056643390248
23.05090356708609 325.66907931433707 0.7564686558783499
23.056131122039503 324.54939389505734 0.7543642972804837
23.061358676992917 322.9224725670779 0.7526620601411261
23.06658623194633 321.09778582634686 0.7516245162500418
23.071813786899746 317.5004860085719 0.7479015600648053
23.07704134185316 314.122661661359 0.744144505288367
23.082268896806575 311.63840387712753 0.7413432466603628
23.08749645175999 313.90582906599974 0.7432823760847678
23.092724006713404 317.19508070195616 0.7460501857427604
23.097951561666818 319.88609154182296 0.747819680332067
23.103179116620232 317.8086300844513 0.7461438100005217
23.108406671573647 313.2976562348529 0.7414015691465369
23.11363422652706 311.037608986008 0.7390500900701069
23.118861781480476 309.7295537564194 0.7383561520828175
23.12408933643389 308.2432904021013 0.7363838871886907
23.129316891387305 309.16561802806183 0.7373803121491488
23.13454444634072 307.5864861642925 0.7345724885652378
23.139772001294133 308.0702801347724 0.7346926179651441
23.144999556247548 306.3507083308562 0.7324600210223157
23.150227111200962 305.35263780955415 0.7310738355299425
23.155454666154377 304.78206343861973 0.7313501476188768
23.16068222110779 304.87035764364595 0.7315390356729723
23.165909776061206 308.08140460312717 0.7351707691128294
23.17113733101462 307.858717160207 0.7346886557087875
23.176364885968034 307.6363727390096 0.7338105982807397
23.18159244092145 303.58735534615187 0.7295064644656616
23.186819995874863 301.3433208481409 0.726144799268567
23.192047550828278 302.69810904371224 0.7278177333951568
23.197275105781692 307.4341451250084 0.7337906690421441
23.202502660735107 307.99641571844273 0.7345767284519148
23.20773021568852 308.22376630237636 0.7343339165521017
23.212957770641935 306.1588082576988 0.7313220733905735
23.21818532559535 305.1236885175107 0.7305161562572422
23.223412880548764 304.0992181493045 0.7295225643241116
23.22864043550218 304.1752132056077 0.7291273382219731
23.233867990455593 306.59338481724785 0.7327756260205447
23.239095545409008 309.50597321817617 0.7369647901627261
23.244323100362422 311.68900751366425 0.740228502310584
23.249550655315836 311.7814841126999 0.7394409481254552
23.25477821026925 308.85914831800824 0.7352959807894781
23.260005765222665 307.4263442092888 0.7336558319790925
23.26523332017608 306.37836370528515 0.731676603326972
23.270460875129494 306.09546076656716 0.7314778686148729
23.27568843008291 309.19487668579825 0.7350967562638216
23.280915985036323 309.72493230598127 0.7357317107756731
23.286143539989737 311.6274660795388 0.7383594532537561
23.291371094943152 314.93046977797303 0.7416928301252039
23.296598649896566 318.6308553941696 0.7464375021989966
23.30182620484998 321.26529895986073 0.7493857809706552
23.307053759803395 321.3700088721179 0.7495203090000268
23.31228131475681 320.90116842622086 0.7490732897782858
23.317508869710224 320.1976783550196 0.7476171496107111
23.32273642466364 324.03041899676595 0.7509716335625335
23.327963979617053 328.7066611405812 0.7561566133973481
23.333191534570467 329.32726439265224 0.75740263069425
23.33841908952388 323.8625473108432 0.751694662291303
23.343646644477296 320.83187218619787 0.7475226679540877
23.34887419943071 319.64602259991483 0.7449730908578694
23.354101754384125 322.7792670305587 0.7486756383204414
23.35932930933754 327.24573029161377 0.753133946915362
23.364556864290954 327.0335628902395 0.7534762340299932
23.369784419244368 323.3762436271558 0.7496031995251218
23.375011974197783 319.6238139639228 0.7454857309759197
23.380239529151197 320.7053520633849 0.7465230230057815
23.38546708410461 323.77173630623616 0.7504126577993563
23.390694639058026 328.46470877019954 0.7558589756054008
23.39592219401144 328.8047859976297 0.756291706046496
23.401149748964855 327.2854759177751 0.7545478946572709
23.40637730391827 327.17037162425663 0.7547476819033835
23.411604858871684 327.0192106439115 0.7539436751530247
23.416832413825098 329.91384813600035 0.7569943220532227
23.422059968778512 328.37344508591957 0.7546773639390432
23.427287523731927 328.6587156393954 0.7546210436344147
23.43251507868534 327.8682500697893 0.7531460475783147
23.437742633638756 326.56134509041084 0.7517467653005341
23.44297018859217 326.59475695224086 0.7521132101704864
23.448197743545585 326.1694315033107 0.7521672686379072
23.453425298499 327.09913403034125 0.7536421329265497
23.458652853452413 326.5901270005748 0.7534523587641105
23.463880408405828 328.5970459256691 0.755678172971783
23.469107963359242 329.8908434722288 0.7574367630617844
23.474335518312657 329.47196658314914 0.7572510178563439
23.47956307326607 327.0440962481823 0.7536009967323107
23.484790628219486 323.22480918222556 0.7491657045134182
23.4900181831729 320.8047147971355 0.7461691015704464
23.495245738126314 319.6254928352147 0.7453421455515644
23.50047329307973 318.3325016138927 0.7432427179309374
23.505700848033143 317.0784085730671 0.7416951374983813
23.510928402986558 315.0200697144683 0.7400630349623842
23.516155957939972 311.6268408231313 0.7365785750395243
23.521383512893387 306.10184238909756 0.7300645388834474
23.5266110678468 306.00711427999704 0.7291514840993361
23.531838622800215 309.1029639772235 0.7314655576716516
23.53706617775363 311.0145576121555 0.7325458492537342
23.542293732707044 311.38078789376266 0.7323213643047581
23.54752128766046 309.9224479589091 0.7316300414914906
23.552748842613873 310.26964923758675 0.7318813289558743
23.557976397567288 310.905973167913 0.7326583750167397
23.563203952520702 309.5110730539738 0.7310787455907433
23.568431507474116 307.5930297303244 0.7294849060401655
23.57365906242753 306.02333732113476 0.7276933328095344
23.578886617380945 308.0825309854058 0.7288365132387834
23.58411417233436 308.0320820417076 0.7286849333693293
23.589341727287774 308.27740786849785 0.7285304370994775
23.59456928224119 307.60302876406064 0.727157010107653
23.599796837194603 310.0153921096324 0.7298434060139493
23.605024392148017 312.266861685563 0.7323986511327599
23.610251947101432 312.2892210116647 0.7320512106839395
23.615479502054846 309.74837587336026 0.7279447532655896
23.62070705700826 310.5962849134998 0.7281231262066098
23.625934611961675 309.82736197273135 0.7274245498252971
23.63116216691509 311.0111729405198 0.7287594572024262
23.636389721868504 310.1151365628352 0.7273955217761356
23.64161727682192 310.01944790569996 0.7275251640406066
23.646844831775333 311.7474477928599 0.7287251220175082
23.652072386728747 309.7490479231372 0.7262873628060703
23.65729994168216 310.9498315493784 0.7266203377038176
23.662527496635576 311.74163507358026 0.72754139144065
23.66775505158899 314.7244976348663 0.7304155478747268
23.672982606542405 319.56529082350096 0.7350753501313493
23.67821016149582 323.63708050161443 0.7388354457582486
23.683437716449234 323.45382992825614 0.7380343540289944
23.688665271402648 324.4521628258016 0.7392045871338291
23.693892826356063 327.7955752436443 0.7429363434538605
23.699120381309477 333.66141184680936 0.7497259219613883
23.70434793626289 338.4454339580974 0.7556618969257718
23.709575491216306 340.22098945597986 0.7574308835219563
23.71480304616972 339.0460271656482 0.7558180494708776
23.720030601123135 336.3681773206329 0.7515859917589401
23.72525815607655 334.2123396030908 0.7488548510776413
23.730485711029964 334.90638351402396 0.7499161107804507
23.735713265983378 331.21926025552983 0.7456068472303469
23.740940820936792 329.9826512234049 0.7446414208648412
23.746168375890207 333.58040219673836 0.7481917276289318
23.75139593084362 338.21187645232396 0.7529316078007099
23.756623485797036 339.68572007376235 0.7540038657234107
23.76185104075045 341.71007953710443 0.7551279027317533
23.767078595703865 341.87798921806353 0.7551357974353085
23.77230615065728 341.3437920537349 0.7543906731299282
23.777533705610693 344.049746717822 0.7572516545567709
23.782761260564108 352.7823845411453 0.7663433554478076
23.787988815517522 364.53798641293463 0.7787848380611659
23.793216370470937 370.73267658533547 0.7852343185069529
23.79844392542435 372.00745887066813 0.7861497538379681
23.803671480377766 372.4811959660569 0.7857620200205645
23.80889903533118 371.1426028148404 0.7839023945520525
23.814126590284594 369.0216355688886 0.7811576042132327
23.81935414523801 365.06360921815667 0.7780641362687951
23.824581700191423 361.4100182309954 0.7742330159069486
23.829809255144838 357.43292350373093 0.7698647404200575
23.835036810098252 356.0875021642982 0.767303459514929
23.840264365051667 353.5651397201001 0.7634279050758294
23.84549192000508 348.17493955191975 0.75759096613762
23.850719474958495 344.9994152206887 0.7538830759607419
23.85594702991191 344.8051660037724 0.75409713290556
23.861174584865324 348.36497154927184 0.7577594585482054
23.86640213981874 347.76022185701567 0.756546024055776
23.871629694772153 342.9055953676238 0.7513257043899131
23.876857249725568 335.415232205115 0.743067407147767
23.882084804678982 332.2951546352641 0.7394610086393161
23.887312359632396 330.97782701360694 0.7373124705716869
23.89253991458581 334.4012791610549 0.7407105448042007
23.897767469539225 332.81602769508066 0.7393910655224224
23.90299502449264 334.30101564585584 0.7408242116861325
23.908222579446054 332.2222760125234 0.7378639437450839
23.91345013439947 332.68665877372257 0.7376401764968296
23.918677689352883 332.4388461567395 0.7376682115486227
23.923905244306297 333.9436359875993 0.7400318161189487
23.929132799259712 338.2309110705291 0.7449511762025862
23.934360354213126 337.06763205681625 0.74383675340041
23.93958790916654 336.47296380385876 0.7426173727240487
23.944815464119955 334.7762513224522 0.740221903264525
23.95004301907337 335.42795918617213 0.7403809579965911
23.955270574026784 337.6242940374689 0.7424726983386172
23.9604981289802 336.3277462354308 0.741147119081239
23.965725683933613 338.8924788514276 0.7442517941346337
23.970953238887027 339.72392761880485 0.7452493225417736
23.97618079384044 340.9697383559847 0.7469245519399252
23.981408348793856 339.7573491655274 0.7453832676070472
23.98663590374727 341.12764092114065 0.7470550408045314
23.991863458700685 344.97563681946775 0.7504950438529706
23.9970910136541 345.35661357840485 0.7505724636854904
24.002318568607514 344.5437064211063 0.7502705865274399
24.007546123560928 343.18048112616174 0.7491383075763738
24.012773678514343 344.77749041102885 0.7513880691454665
24.018001233467757 346.3074400258045 0.751888221709879
24.02322878842117 350.5253335094776 0.7565148647556219
24.028456343374586 353.45798690680897 0.7593451865739125
24.033683898328 356.09592190631514 0.7613994557676778
24.038911453281415 357.3071259582701 0.7629501045034637
24.04413900823483 359.90121539348155 0.7659763573913378
24.049366563188244 360.117373756859 0.7666240854353412
24.054594118141658 362.2195220932714 0.7689144385045936
24.059821673095072 361.17888695288053 0.7673988888075488
24.065049228048487 363.2974998671161 0.769708621061803
24.0702767830019 365.9559509754712 0.7866216652222663
24.075504337955316 370.03610629498047 0.8014260953090674
24.08073189290873 373.9934361717627 0.8130052853582371
24.085959447862145 373.1250278987372 0.8177611083226493
24.09118700281556 371.5977304316285 0.8215104912748045
24.096414557768973 366.1072125114346 0.8212114054009194
24.101642112722388 362.679715511501 0.8224419461327707
24.106869667675802 356.02490488853454 0.8194735415717238
24.112097222629217 349.30888314444286 0.8154117189021077
24.11732477758263 342.5506493169054 0.810828013713882
24.122552332536046 336.3436630972895 0.8067942157303477
24.12777988748946 334.2020645809908 0.807505913064474
24.133007442442874 333.7135616674567 0.8101874798279135
24.13823499739629 335.7303727219357 0.815977656559633
24.143462552349703 335.52034230039 0.8199738032542858
24.148690107303118 335.29612385804165 0.8232359497490969
24.153917662256532 330.29888873912034 0.8205007256427046
24.159145217209947 327.03522761877656 0.818525646583872
24.16437277216336 325.8845847298028 0.8207995292779859
24.169600327116775 324.15044104453625 0.8224059100014156
24.17482788207019 323.8924709440789 0.8250469441665133
24.180055437023604 327.41455500102785 0.8315023390075007
24.18528299197702 332.2396259041839 0.8391823896818923
24.190510546930433 328.80596345638605 0.8377152815088373
24.195738101883848 320.6885556704683 0.8298487880793401
24.200965656837262 316.4806489984649 0.8284071755887386
24.206193211790676 314.53696828816425 0.8287381710480568
24.21142076674409 315.9263840931876 0.8337036440975203
24.216648321697505 316.1735572078676 0.8353537972265681
24.22187587665092 317.677201634425 0.8405356812051543
24.227103431604334 316.1919588927121 0.8416862028075381
24.23233098655775 310.7130406002751 0.8372203412568898
24.237558541511163 309.73141716109495 0.8378077622967791
24.242786096464577 311.225854956355 0.8414141696952333
24.248013651417992 311.88486730985403 0.8451114881043608
24.253241206371406 310.80374390730327 0.8464052302773232
24.25846876132482 308.6595766431607 0.8461584533727261
24.263696316278235 308.6556717013495 0.8486801413027937
24.26892387123165 307.62781030992187 0.8493024994031446
24.274151426185064 311.15818270677653 0.8565812162063352
24.27937898113848 315.73411645887103 0.8638314029167646
24.284606536091893 319.0146712497383 0.8692270995745922
24.289834091045307 319.1785710378312 0.8716032711318827
24.29506164599872 316.56357959049046 0.870976683051274
24.300289200952136 316.2664719691749 0.8732746836160407
24.30551675590555 317.5869814143625 0.8784796174954348
24.310744310858965 317.50069719628885 0.8819741627061671
24.31597186581238 319.1159153333893 0.8869614235089756
24.321199420765794 320.20324420251796 0.8893410133401217
24.326426975719208 323.0839852441188 0.8934993433417865
24.331654530672623 324.4761006486058 0.897087000669964
24.336882085626037 329.18942273456497 0.9045441936037734
24.34210964057945 330.97812492374015 0.9084647146425857
24.347337195532866 334.19737246852003 0.9145779492506776
24.35256475048628 333.94708919608814 0.9172492246432675
24.357792305439695 331.24839761612475 0.9167505420983935
24.36301986039311 326.8169537335709 0.9123718154784334
24.368247415346524 323.14164899796066 0.9096005600565136
24.373474970299938 325.6454333976888 0.9146165136948065
24.378702525253352 331.70021473965517 0.9266633281894824
24.383930080206767 332.4089458700037 0.9300534100029759
24.38915763516018 334.36353656076153 0.9354316729670604
24.394385190113596 331.2290275696329 0.9325243563656251
24.39961274506701 328.50343110057906 0.9317814968189191
24.404840300020425 328.1147783112066 0.9328036102512156
24.41006785497384 331.94637444361473 0.9404580269785887
24.415295409927253 334.0919256416898 0.9446114936132767
24.420522964880668 329.6893188116781 0.9403598845433472
24.425750519834082 326.6507330506916 0.9387016399642899
24.430978074787497 324.1515080135165 0.9382615336525202
24.43620562974091 324.3088051186157 0.9408011960027857
24.441433184694326 324.5496386648648 0.9431067781907441
24.44666073964774 325.78336201384144 0.9466107934196268
24.451888294601154 328.0220302530106 0.9527011316905143
24.45711584955457 328.884974368859 0.9571092143225882
24.462343404507983 330.9644784884572 0.9625115821097958
24.467570959461398 332.2618777181776 0.9661925526074207
24.472798514414812 336.0652854625287 0.9733871800130585
24.478026069368227 335.513831897092 0.9760026256760338
24.48325362432164 333.96126519748907 0.9764293034352798
24.488481179275055 331.28936747394744 0.9744462255527631
24.49370873422847 331.82774162069154 0.9768823956309631
24.498936289181884 334.384255656781 0.9825446321918829
24.5041638441353 337.02420382778246 0.9884631071717458
24.509391399088713 339.9279073311826 0.994702190907344
24.514618954042128 336.8575597586659 0.9923270682371074
24.519846508995542 333.943507313781 0.9906765623290341
24.525074063948956 330.2683075491089 0.988280124160825
24.53030161890237 330.1379184119997 0.9905628932379636
24.535529173855785 329.00812638053753 0.9922870221358262
24.5407567288092 326.4585826516885 0.9906547770442921
24.545984283762614 325.95974314022436 0.9939009726524316
24.55121183871603 324.8644855989386 0.9945591016123169
24.556439393669443 325.628255527254 0.9993626402217775
24.561666948622857 329.39552564934013 1.0071928608004268
24.566894503576272 330.6149968090917 1.0119012245446004
24.572122058529686 333.93955555428516 1.018042521833251
24.5773496134831 332.3391622983372 1.0182505053482824
24.582577168436515 327.2947537019966 1.0129552877650088
24.58780472338993 323.96383689958844 1.0103782323439514
24.593032278343344 321.9899344132554 1.0092638879974063
24.59825983329676 325.25633537011413 1.0154335086240196
24.603487388250173 319.9996990112249 1.0103503602182728
24.608714943203587 317.27965630431584 1.0102928471941865
24.613942498157 314.5459509803635 1.0079149870510284
24.619170053110416 313.01028580165803 1.0078986864181778
24.62439760806383 308.62765527272313 1.0019263797125164
24.629625163017245 308.6872875906285 1.0056502241603527
24.63485271797066 313.72938847534505 1.016165274540526
24.640080272924074 316.79539831561385 1.0240170941625162
24.645307827877488 315.1156616917062 1.0246104329566543
24.650535382830903 312.0482071500695 1.0218519499106333
24.655762937784317 309.0672219408614 1.0182760949491034
24.66099049273773 309.4963408238988 1.0201677451304312
24.666218047691146 308.57366349214874 1.0229215804917366
24.67144560264456 309.31448234963347 1.0301613386809145
24.676673157597975 311.5203065550943 1.0366213970364029
24.68190071255139 311.5945887212597 1.0385756297847129
24.687128267504804 311.3306603431813 1.0403410665340493
24.692355822458218 311.58740360472547 1.0435105383252785
24.697583377411632 311.48945947020957 1.046977383731413
24.702810932365047 312.93156376539054 1.050125460314566
24.70803848731846 310.2137962893314 1.0477002371378041
24.713266042271876 309.78622325228184 1.0485314689843228
24.71849359722529 311.908304068182 1.055054662373952
24.723721152178705 316.1204526261489 1.0657507863776388
24.72894870713212 319.6629230200578 1.074386263015482
24.734176262085533 314.7242251481133 1.0681088438484059
24.739403817038948 311.80480069803315 1.0650330671280381
24.744631371992362 306.1740504506844 1.0601133201118405
24.749858926945777 306.6533174574091 1.0635110594178434
24.75508648189919 306.21800026498374 1.0682019393601057
24.760314036852606 308.2349200746489 1.0725772585450697
24.76554159180602 308.19079077649656 1.0740383247221037
24.770769146759434 308.77657866836694 1.0768151036668423
24.77599670171285 306.81760143594914 1.0761959276708257
24.781224256666263 305.8822985637154 1.0787524671966842
24.786451811619678 307.7473808610815 1.0843621020615308
24.791679366573092 311.64215745891806 1.093587604858535
24.796906921526507 314.14151153340265 1.1008092614810503
24.80213447647992 311.7317313758589 1.1014093616493126
24.807362031433335 308.66415397719544 1.0977927244344379
24.81258958638675 307.6673861723334 1.0970111281298243
24.817817141340164 307.3542606260219 1.0978104741637604
24.82304469629358 306.5611357036888 1.1002581434746341
24.828272251246993 307.4114761278195 1.1053118280206515
24.833499806200408 311.4832282515932 1.1160315247057102
24.838727361153822 316.3662206709341 1.1265923535755895
24.843954916107236 318.2405413169458 1.1330884180315066
24.84918247106065 323.42270739030465 1.1453097472084381
24.854410026014065 324.12373058711427 1.1495254701836226
24.85963758096748 322.9816618495422 1.1496629557778482
24.864865135920894 321.41763711366355 1.1483732477539548
24.87009269087431 321.8379349826935 1.1525883087875233
24.875320245827723 329.22575577488396 1.1701963574871428
24.880547800781137 332.8674442866926 1.1801599033725978
24.885775355734552 334.78283494524584 1.1852681622470256
24.891002910687966 332.9455123490357 1.1842927797159044
24.89623046564138 331.6332281091582 1.1856427804596679
24.901458020594795 329.178528861168 1.1853189046971004
24.90668557554821 325.4592150628741 1.1826242275333574
24.911913130501624 325.9454018239137 1.1862242019003693
24.91714068545504 330.3350273833548 1.19891563802179
24.922368240408453 334.1974040690184 1.2106083493471096
24.927595795361867 335.72033458063174 1.2185275200159422
24.93282335031528 335.1232044204637 1.2206174200538766
24.938050905268696 334.7898885075273 1.2219230008935147
24.94327846022211 331.492382186674 1.2179218414500228
24.948506015175525 325.68117682002014 1.2101149980435497
24.95373357012894 322.8314168041195 1.2077153660879583
24.958961125082354 324.54552647324977 1.2131641685547583
24.964188680035768 323.2749593800473 1.214541960507638
24.969416234989183 320.15767127136354 1.212835961601694
24.974643789942597 315.47962531042486 1.20784387877991
24.97987134489601 317.40241137207954 1.2135744647508113
24.985098899849426 318.7912942152981 1.2182349735418736
24.99032645480284 324.08318915866545 1.2328965535431156
24.995554009756255 320.94033845462286 1.2318040142519933
25.00078156470967 323.30511007274055 1.239969264086444
25.006009119663084 319.7659314951611 1.2361268810370514
25.011236674616498 320.72681132787443 1.2406159287947844
25.016464229569912 323.3752667016647 1.251031432767946
25.021691784523327 325.9948310753263 1.2594789537473687
25.02691933947674 328.50732796021606 1.266548435197932
25.032146894430156 325.73643602286825 1.264999607691231
25.03737444938357 324.0712511390791 1.2667115647008662
25.042602004336985 321.71241795849835 1.2659190158921996
25.0478295592904 323.08800513060555 1.2715277379997056
25.053057114243813 329.7076616403232 1.287212305054311
25.058284669197228 328.0245573299869 1.2881475676334417
25.063512224150642 325.3337139098819 1.2861213355292898
25.068739779104057 321.19843791946084 1.2820700553296378
25.07396733405747 325.9887986591569 1.2963993733408974
25.079194889010886 338.35937043322855 1.3270638136283566
25.0844224439643 340.6096532733378 1.3352045832198507
25.089649998917714 339.1586458749559 1.3358807695524033
25.09487755387113 331.1006586348644 1.3217580414585648
25.100105108824543 334.97658444794575 1.3361217391511735
25.105332663777958 337.14734587351194 1.3462427270686095
25.110560218731372 344.299394566649 1.3640915851632114
25.115787773684787 340.7214835179176 1.3603547225870416
25.1210153286382 333.70664272776645 1.3482648477506782
25.126242883591615 330.01717765168263 1.3463745084646328
25.13147043854503 328.4699867008057 1.3466507593473085
25.136697993498444 333.1078573241883 1.3608429789080725
25.14192554845186 333.3026997670152 1.3654694462322017
25.147153103405273 336.1961115416431 1.376221785053671
25.152380658358688 341.2883213451148 1.3898692145711569
25.157608213312102 343.929894015284 1.3988603374851551
25.162835768265516 345.5234485951354 1.405905241579599
25.16806332321893 347.2792176955113 1.4134305435352266
25.173290878172345 350.784619502876 1.427820473940472
25.17851843312576 352.0540890749568 1.4361302830535874
25.183745988079174 346.69253950591377 1.4310275407950876
25.18897354303259 341.7322485201035 1.4245081455097517
25.194201097986003 340.37386966983235 1.427249068974042
25.199428652939417 345.89837404215496 1.4434684117394594
25.204656207892832 348.419657738074 1.45357784425618
25.209883762846246 349.28563235835054 1.4583489261594322
25.21511131779966 345.9135757633572 1.4564644747130753
25.220338872753075 339.58957134807457 1.452135649252271
25.22556642770649 343.138386649665 1.4652919461371454
25.230793982659904 341.3248555458647 1.4665169315270414
25.23602153761332 351.77166763775307 1.4897294034599637
25.241249092566733 348.59011186903103 1.4897277220440674
25.246476647520147 350.3440144932672 1.497901552833806
25.25170420247356 350.14582490324 1.5028666728227407
25.256931757426976 352.39867376850697 1.5129353418133156
25.26215931238039 352.2995127900746 1.518996456177523
25.267386867333805 346.8175017301702 1.5129871963159915
25.27261442228722 340.6538241474115 1.5055408228990752
25.277841977240634 337.89434532332393 1.5049931680732056
25.283069532194048 335.8834184826581 1.505859449603382
25.288297087147463 341.53271372449126 1.5231884959282573
25.293524642100877 341.60516723944755 1.5271068934125622
25.29875219705429 344.3774707349555 1.5404951741273079
25.303979752007706 338.8403906671777 1.5326233939659222
25.30920730696112 339.8516498123337 1.5416902166076158
25.314434861914535 336.2162064486324 1.5374628472031742
25.31966241686795 335.12599183762467 1.5429879429742552
25.324889971821364 335.7298430227531 1.5509528573246916
25.330117526774778 336.09797474078323 1.5584396037870245
25.335345081728192 336.9752010693249 1.5684370855542202
25.340572636681607 328.90847683868435 1.5567209794289005
25.34580019163502 327.9059966460052 1.5604423855790266
25.351027746588436 318.66086859932517 1.5418022619034306
25.35625530154185 326.2653297692705 1.5662567743844087
25.361482856495265 332.28197935697955 1.5879533672981383
25.36671041144868 341.84890009047746 1.6209612285414106
25.371937966402093 341.6873128742993 1.6255970406610036
25.377165521355508 338.0745614161579 1.623517826740121
25.382393076308922 337.6633141530192 1.6266482887180855
25.387620631262337 338.9681015362998 1.6400915530617155
25.39284818621575 334.4519961287068 1.6377722495837397
25.398075741169166 329.2161435443823 1.6310876608687899
25.40330329612258 329.5687429202146 1.6383221809810014
25.408530851075994 325.7726244490137 1.6327155282620032
25.41375840602941 330.39942270869915 1.6530161882811198
25.418985960982823 327.11278002054826 1.6494292963887351
25.424213515936238 328.56376819803035 1.6650705104015353
25.429441070889652 320.6996685694666 1.6521920898148532
25.434668625843067 319.4829955039875 1.658773311371817
25.43989618079648 319.84204300106205 1.6626876322291047
25.445123735749895 322.353533572121 1.676565035286428
25.45035129070331 323.31926829709636 1.6848011942788574
25.455578845656724 322.56695638329956 1.688870443008394
25.46080640061014 334.28471251502646 1.7297091447088544
25.466033955563553 340.4841646781263 1.753736938712285
25.471261510516968 345.0412929835292 1.778898106252269
25.476489065470382 341.1488939940044 1.7783079497713208
25.481716620423796 337.78567067949905 1.7808660147168573
25.48694417537721 341.3075087808207 1.7929511223970034
25.492171730330625 345.5576235229701 1.810263154053964
25.49739928528404 341.5478225910968 1.8050884815833623
25.502626840237454 341.39776977443495 1.8148007214266526
25.50785439519087 343.60337062988 1.8298920181725482
25.513081950144283 351.8660614554484 1.8611569593936792
25.518309505097697 351.98523342000874 1.871412303633626
25.523537060051112 355.49163070070927 1.8892966209579365
25.528764615004526 361.78975619587504 1.919546480726313
25.53399216995794 371.73729762479775 1.9551605593275199
25.539219724911355 371.45752541071926 1.9696533029262102
25.54444727986477 368.16314404754434 1.9694325665621513
25.549674834818184 369.4161306496369 1.987334354890021
25.5549023897716 378.9878783167599 2.0241379276917755
25.560129944725013 380.6798596050395 2.0423012987592415
25.565357499678427 372.9066427466624 2.028804722714569
25.57058505463184 364.0604867232842 2.0138528522964307
25.575812609585256 366.60083053865316 2.028568815927014
25.58104016453867 371.2536135839213 2.0520532665263334
25.586267719492085 370.6895394353874 2.0638630067283854
25.5914952744455 361.2256289373261 2.0470915559642715
25.596722829398914 358.8532267274469 2.0555892806980856
25.601950384352328 354.2248271298623 2.0519534921454237
25.607177939305743 350.8533117575286 2.0583787685840838
25.612405494259157 346.7557239532899 2.0572735348403555
25.61763304921257 345.62381640462075 2.075801202423578
25.622860604165986 347.72400396913133 2.094832992884898
25.6280881591194 350.51779157944276 2.1202139322860925
25.633315714072815 348.48723373419415 2.1196235994172077
25.63854326902623 343.28274839385034 2.1192875989391773
25.643770823979644 342.2936482443775 2.1332930238180805
25.648998378933058 344.61549629581725 2.1539781052468743
25.654225933886472 350.00017315682925 2.190389881148985
25.659453488839887 339.9553030798635 2.165125653515473
25.6646810437933 330.59042066460836 2.1523846749966276
25.669908598746716 323.3842655332855 2.138735007239316
25.67513615370013 325.6077626089918 2.1674436632340233
25.680363708653545 325.01101953125607 2.178205752219035
25.68559126360696 325.9782423379075 2.198095172856479
25.690818818560373 326.9168276715721 2.218965839738311
25.696046373513788 337.15237946554515 2.2755181672278124
25.701273928467202 349.41126971318295 2.336649742237261
25.706501483420617 353.2449236812446 2.3711290916459866
25.71172903837403 354.09975100256844 2.3890579210009495
25.716956593327446 342.15008673531486 2.364292888273588
25.72218414828086 343.72890251069526 2.3833764959256976
25.727411703234274 345.3103367006967 2.408731254349656
25.73263925818769 354.6949995443465 2.466842038952007
25.737866813141103 348.11563525891955 2.4664922301614247
25.743094368094518 342.9291845280608 2.467272641065622
25.748321923047932 326.80996125737437 2.431679285216965
25.753549478001347 333.51439646052603 2.476576600098966
25.75877703295476 345.359600617309 2.5417729560346327
25.764004587908175 355.67506968308595 2.599416520144304
25.76923214286159 353.244612059098 2.614221073622562
25.774459697815004 339.43461683747125 2.591453049872627
25.77968725276842 333.94884863427035 2.6014405698548875
25.784914807721833 341.08275773923435 2.649904197945307
25.790142362675248 355.8122778465711 2.7324139122414697
25.795369917628662 363.8043537191039 2.7890368151493257
25.800597472582076 359.05592730608817 2.811273487653354
25.80582502753549 343.2381733038025 2.77547482496204
25.811052582488905 332.2324620956855 2.769828795185724
25.81628013744232 336.7020380180839 2.828467950599818
25.821507692395734 341.54426291753197 2.88807093836685
25.82673524734915 352.5267919789569 2.960148018350843
25.831962802302563 351.3261480181362 2.97764752487925
25.837190357255977 354.6458815046614 3.053435643323434
25.84241791220939 353.6831898238576 3.087675781627017
25.847645467162806 357.3345983079438 3.148823544001553
25.85287302211622 360.56513738113205 3.175853695627004
25.858100577069635 357.97124833640765 3.214442215615913
25.86332813202305 355.4548142579988 3.2409719655067115
25.868555686976464 345.45548177257893 3.246088062036147
25.87378324192988 340.56790816613307 3.2533706874550044
25.879010796883293 344.9165492771985 3.3288377127605253
25.884238351836707 353.6048549080417 3.4239945954216804
25.88946590679012 362.67539609027745 3.523577857332245
25.894693461743536 375.85864374811166 3.654002008750484
25.89992101669695 363.89623382182066 3.650669089326605
25.905148571650365 350.47601822948496 3.6577971510193867
25.91037612660378 358.7328693069408 3.7601376504449977
25.915603681557194 359.8121999176562 3.8502800948948126
25.920831236510608 361.66983937090845 3.927784248103096
25.926058791464023 350.89745251304623 3.9623374950619077
25.931286346417437 342.8700380179155 3.9918999910707216
25.93651390137085 349.21264046648656 4.13424742814262
25.941741456324266 345.4366534091574 4.203829030646545
25.94696901127768 357.3346933769888 4.387739392413043
25.952196566231095 376.1820795866116 4.626913698094781
25.95742412118451 385.79683909919305 4.80850408342269
25.962651676137924 375.7232209352848 4.858391372442918
25.967879231091338 368.8228080995321 4.892939598443914
25.973106786044752 362.4025784359874 4.929063549533137
25.978334340998167 347.6441063390249 4.902852199263314
25.98356189595158 326.7803403101411 4.844433551681571
25.988789450904996 330.2868678034012 4.939741087690758
25.99401700585841 356.4065821617665 5.247138691123901
25.999244560811825 377.8736944615203 5.474033036169992
26.00447211576524 369.88457902103994 5.559591601217507
26.009699670718653 351.3561124414149 5.494949264682314
26.014927225672068 326.8001115733488 5.440704575573394
26.020154780625482 326.29396599139216 5.532473245187224
26.025382335578897 326.71975869336643 5.682558213174428
26.03060989053231 352.49588420611605 6.0327706254508024
26.035837445485726 363.16211017050483 6.28391536016637
26.04106500043914 368.96657026407723 6.507859272394916
26.046292555392554 350.31207012394964 6.505644636380704
26.05152011034597 330.9923195125416 6.539622784886498
26.056747665299383 317.09322345879514 6.564482099519335
26.061975220252798 335.3014206273215 7.038427508621805
26.067202775206212 335.9755305910832 7.291985926907699
26.072430330159627 372.1584180679675 8.23997259615329
26.07765788511304 369.6919871280115 8.46835459946015
26.082885440066455 363.74325672287546 9.054999921611437
26.08811299501987 345.16425510275167 9.167562937915058
26.093340549973284 330.1656420647193 9.951999515436377
26.0985681049267 367.8742821661864 10.968749199123797
26.103795659880113 345.0331243320537 11.161191848412216
26.109023214833528 327.62488393350554 11.2861560824581
26.114250769786942 283.67888911202533 11.50639799495551
26.119478324740356 295.41314451885677 13.555281993260063
26.12470587969377 319.08370813876644 16.094887175552174
26.129933434647185 318.6301458011643 22.233320576057697
26.1351609896006 307.7077830522499 30.907405669660022
