# Supplementary material for: Unraveling metal effects on CO2 uptake in pyrene-based metal-organic frameworks
Source: Nat Commun. 2025 Feb 11;16:1516. doi: 10.1038/s41467-025-56296-w (PMC11814143; doi:10.1038/s41467-025-56296-w)
Supplement: Supplementary file 3 — Source Data [file 41467_2025_56296_MOESM3_ESM.zip › SourceCode/SuppInf/FigureS5_Ga-TBAPy_InSitu_VariableT_PXRD/Data/GaTBAPy_0026p.dat]

0.002613777476707968 20.69252788324537 5.27147395632323
0.007841332430123905 22.040054187211016 5.331051469755015
0.01306888738353984 21.039703554063777 4.1636655557266185
0.018296442336955775 18.81637391754682 2.999363395627017
0.02352399729037171 16.61629714571715 2.585167571890013
0.028751552243787646 13.950442516879695 2.1181736344253244
0.03397910719720358 15.398142593777102 2.0519045314462923
0.03920666215061952 15.728166379610084 2.059925914695655
0.04443421710403546 21.535534196830113 2.1947488360483356
0.0496617720574514 25.837370476235275 2.2072532054605607
0.054889327010867336 24.91210704031244 2.1140422004654145
0.060116881964283275 24.520578859703612 2.0722945257347765
0.06534443691769921 19.223952300533362 1.8333391881384533
0.07057199187111515 18.608445047587068 1.7911764647845485
0.07579954682453109 18.15574416816986 1.7023748838939379
0.08102710177794703 20.602010307930982 1.702235291339527
0.08625465673136297 18.786756967652646 1.6078293303985183
0.09148221168477891 19.21768254828277 1.577951201565405
0.09670976663819485 17.128002391791192 1.4297459487566675
0.10193732159161079 17.549361428486097 1.4091353687441628
0.10716487654502672 17.024058906187527 1.325243673727891
0.11239243149844266 16.120816382094745 1.2281093858727765
0.1176199864518586 17.049384397322935 1.239743769283945
0.12284754140527454 16.91826690116683 1.196327343786594
0.12807509635869047 16.52465588468296 1.1139225812170763
0.1333026513121064 16.215014531577644 1.071693354627254
0.13853020626552232 15.673764568069732 1.0340949255836684
0.14375776121893824 15.941343319608013 1.018125444875566
0.14898531617235417 15.804389599551255 1.0437887138374318
0.1542128711257701 16.70002504929314 1.0656070377852944
0.15944042607918602 18.888215793034345 1.1421051447317283
0.16466798103260194 20.656212144508878 1.1845671567471823
0.16989553598601786 22.35325785815155 1.1782592980036022
0.1751230909394338 23.098580761989286 1.2060066129268765
0.18035064589284971 22.279899942603407 1.1701165703003507
0.18557820084626564 21.606040745698493 1.147004688173019
0.19080575579968156 21.356798421254368 1.169741868434906
0.1960333107530975 19.423476628114752 1.0747171141245855
0.20126086570651341 18.29544052890292 1.022090052830943
0.20648842065992934 17.494634986045636 0.9630719449866009
0.21171597561334526 18.68611768263009 0.9916523957441574
0.2169435305667612 20.59236671137427 1.0125892035421566
0.22217108552017711 21.683111415160006 1.039852521487192
0.22739864047359304 21.755159097509264 1.0459633780119897
0.23262619542700896 22.149846212505384 1.035223999854068
0.2378537503804249 21.378437676696915 1.0491468419482914
0.2430813053338408 20.346174860456806 1.005900006919201
0.24830886028725674 19.14196221408115 0.9800768217251813
0.25353641524067266 18.46474872582106 0.923612500164636
0.2587639701940886 17.87800190993835 0.8660077708918339
0.2639915251475045 18.391616087668524 0.847177337994131
0.26921908010092044 18.75479239980533 0.8708462898949966
0.27444663505433636 18.016622093886998 0.8456748392488542
0.2796741900077523 18.035708542734778 0.8690071964312963
0.2849017449611682 18.41830975037584 0.8642976896322601
0.29012929991458414 16.950165442100047 0.8100815398335557
0.29535685486800006 15.770932925085335 0.7961778836471289
0.300584409821416 16.518736618129243 0.8228432877543397
0.3058119647748319 16.19631635409881 0.8227262765683597
0.31103951972824784 17.97946673058574 0.8612399781438224
0.31626707468166376 18.35349019030894 0.8484478113363475
0.3214946296350797 18.37292892649222 0.8351694185692968
0.3267221845884956 17.644665318059953 0.7991937156918248
0.33194973954191154 18.575135776278472 0.8340199297169453
0.33717729449532746 18.54535036553551 0.8379043107756831
0.3424048494487434 19.26899686480038 0.8688351268917752
0.3476324044021593 20.359370136813805 0.9068573035899773
0.35285995935557524 21.95197277394527 0.9248899139191933
0.35808751430899116 22.300085140405926 0.9170544988218564
0.3633150692624071 21.307199765413728 0.8884433165817809
0.368542624215823 19.784849160278373 0.8382583272783546
0.37377017916923894 18.51403318579316 0.8115163487802667
0.37899773412265486 18.183396873534768 0.806766084352407
0.3842252890760708 17.47907733239847 0.8185110194859043
0.3894528440294867 18.537364164112944 0.8737066014828739
0.39468039898290264 18.51893353545992 0.8673203920561084
0.39990795393631856 19.516074278675564 0.8541107414436654
0.4051355088897345 19.317955388972695 0.8189824314798377
0.4103630638431504 20.15807298911128 0.8268273848402068
0.41559061879656634 20.881785891004387 0.8548063788924308
0.42081817374998226 21.350079178928155 0.8622646666384371
0.4260457287033982 22.164007044317167 0.8884549247157966
0.4312732836568141 21.415952829082624 0.8544560463667238
0.43650083861023004 21.177435867294925 0.8339455656620899
0.44172839356364596 20.85395180676217 0.8315401884517108
0.4469559485170619 21.26492162601729 0.8235554242888985
0.4521835034704778 20.924059149978174 0.8297526736682341
0.45741105842389373 20.36411551285218 0.8250871852875649
0.46263861337730966 19.648501700620457 0.7926173044764203
0.4678661683307256 19.794938570742424 0.7876201151636488
0.4730937232841415 19.775371908286758 0.7741461402852788
0.47832127823755743 20.253591609044754 0.7916201316041658
0.48354883319097336 20.782632447666785 0.7939980590636142
0.4887763881443893 21.281942302825026 0.7943768633587702
0.4940039430978052 21.374386928883833 0.7876357995969353
0.49923149805122113 21.510444503659972 0.7889943092475795
0.5044590530046371 19.778735659574576 0.7973839117229888
0.5096866079580531 18.500595536560475 0.7805357103071318
0.5149141629114691 18.567875380971948 0.7888394629433045
0.5201417178648851 19.029342980662342 0.7754887825002784
0.525369272818301 20.191513021818622 0.7620595643206654
0.530596827771717 19.704815367338117 0.7462517854640713
0.535824382725133 19.058134062378677 0.7337022169353259
0.541051937678549 19.16285970594672 0.7331516946078712
0.546279492631965 18.35503959584594 0.7279593003149792
0.5515070475853809 18.469560434998918 0.7320194080410477
0.5567346025387969 17.875071766687284 0.7114320041364551
0.5619621574922129 17.132981203714035 0.6901700330516546
0.5671897124456289 18.00387445399511 0.6996836922062349
0.5724172673990449 18.574060124919246 0.7145581981559953
0.5776448223524608 19.48174915511854 0.7235372804529668
0.5828723773058768 19.692929938246092 0.7218780438137318
0.5880999322592928 19.474839572081127 0.7243047476427217
0.5933274872127088 18.883852502076365 0.7208017391411286
0.5985550421661248 18.414788525311156 0.7154464430966331
0.6037825971195407 19.323041148948928 0.7365016334867981
0.6090101520729567 20.231295320348494 0.7484191312654371
0.6142377070263727 20.672116292917295 0.743886877513681
0.6194652619797887 20.111055479822117 0.7337094688804459
0.6246928169332047 19.285965194326682 0.7229960938789777
0.6299203718866206 19.568810454144067 0.7231648372940854
0.6351479268400366 20.09794232375713 0.7284264719274862
0.6403754817934526 20.49536402612538 0.7304636591476663
0.6456030367468686 20.8849401971863 0.7311524922151956
0.6508305917002846 19.40086786062288 0.6998736950079687
0.6560581466537005 19.550179848537717 0.7065830624733809
0.6612857016071165 20.745270785056658 0.7367099811155678
0.6665132565605325 20.958714468915275 0.733492793940144
0.6717408115139485 21.59523198432101 0.7351701499028658
0.6769683664673645 21.674644244022527 0.7076739785278957
0.6821959214207804 20.904976333551545 0.6855538976819825
0.6874234763741964 21.157571208873172 0.6914641518064092
0.6926510313276124 20.816699255406302 0.6883960538140793
0.6978785862810284 21.74517346298576 0.704800941739425
0.7031061412344444 22.380941556982755 0.7176329883702448
0.7083336961878604 22.320271549610865 0.7289652883844925
0.7135612511412763 21.84542117527092 0.7249825603781388
0.7187888060946923 19.979469228520653 0.7037986160517633
0.7240163610481083 21.321882115260554 0.7327516347614362
0.7292439160015243 22.5171774866012 0.7398406405015311
0.7344714709549403 22.72786893530481 0.716591505985319
0.7396990259083562 24.222056690334135 0.7333547620943676
0.7449265808617722 24.472292475275015 0.7369742176713666
0.7501541358151882 26.39453325918926 0.778295442859838
0.7553816907686042 27.37623486079265 0.7983995556920543
0.7606092457220202 27.767049377214857 0.7855429570858437
0.7658368006754361 27.91380093790139 0.7843523177139191
0.7710643556288521 29.198731096587057 0.7917792206048926
0.7762919105822681 30.52872291518593 0.8197838440502764
0.7815194655356841 31.05616000843165 0.8246395119324694
0.7867470204891001 31.92396184099811 0.8429994283620603
0.791974575442516 32.294680506355895 0.8372087128399401
0.797202130395932 32.743240510576975 0.8302830064842767
0.802429685349348 33.82627171619531 0.8527464737768319
0.807657240302764 34.32508879210432 0.8424792706849228
0.81288479525618 37.52320408801281 0.9037565176919224
0.8181123502095959 41.33293594504644 0.9646986410678028
0.8233399051630119 43.19807859329004 0.9845278588724257
0.8285674601164279 44.25790401646858 1.008744242621645
0.8337950150698439 45.82633244668922 1.0333389728314462
0.8390225700232599 47.34484159705013 1.0576032054744546
0.8442501249766758 51.55190082988002 1.1099011717201588
0.8494776799300918 56.02388438372578 1.1577986244875331
0.8547052348835078 59.54508646825444 1.2041106995332278
0.8599327898369238 66.70723837226822 1.2836884935613506
0.8651603447903398 71.80280585956035 1.3443256999044844
0.8703878997437557 69.23258280556489 1.306528107722936
0.8756154546971717 71.72073422623662 1.3181873597719544
0.8808430096505877 71.1238926393821 1.3152630934716483
0.8860705646040037 73.1218030660283 1.3239369357725486
0.8912981195574197 79.3944018434426 1.3676062710164776
0.8965256745108356 83.57851019292745 1.4112899252442659
0.9017532294642516 86.87254283019014 1.436889551659081
0.9069807844176676 88.52509055011919 1.4506488325941593
0.9122083393710836 87.23671334132561 1.4445168321295558
0.9174358943244996 85.94534818614352 1.4005441708064335
0.9226634492779155 87.25169207087508 1.4126064994158731
0.9278910042313315 94.7758917667392 1.478477027765847
0.9331185591847475 99.71750701937404 1.5519513024116767
0.9383461141381635 105.47368074477329 1.591724202663983
0.9435736690915795 105.47035292689591 1.591794231910253
0.9488012240449955 105.47740228350604 1.573724399858102
0.9540287789984114 104.8314321311495 1.5374611403232168
0.9592563339518274 104.06602560522713 1.534455420342589
0.9644838889052434 103.73939677667639 1.5361552061378654
0.9697114438586594 102.87460359661806 1.505611313160861
0.9749389988120754 103.80955181452734 1.499955992991476
0.9801665537654913 107.68212395810632 1.5203677178311297
0.9853941087189073 115.54396415055523 1.580613990048916
0.9906216636723233 118.93835062663696 1.6043274045925968
0.9958492186257393 118.17145993843752 1.5956987553952278
1.0010767735791553 111.54908063063648 1.5264960223559596
1.0063043285325712 109.99811531759295 1.505760125159802
1.0115318834859872 107.7249866652547 1.4915475466552819
1.0167594384394032 113.91105328055431 1.532906260115702
1.0219869933928192 115.86996448554711 1.54345515176359
1.0272145483462352 114.76250425162576 1.5267522812260252
1.0324421032996511 116.34815787825411 1.5356615455016271
1.0376696582530671 120.47793032807567 1.5629060072253347
1.042897213206483 125.88385773212008 1.6123295606606842
1.048124768159899 134.20138896060104 1.6859379328080637
1.053352323113315 134.54192590378898 1.7124467113837774
1.058579878066731 139.9425531227423 1.750127135710992
1.063807433020147 138.60084512373584 1.7330525914555506
1.069034987973563 137.30375198595434 1.688953099599036
1.074262542926979 137.64020895483122 1.6773512114327296
1.079490097880395 138.65876293074805 1.6727583371268426
1.084717652833811 134.4496153397607 1.6553278481082656
1.089945207787227 129.38234282390042 1.6463105351442662
1.095172762740643 125.30109020332668 1.6084492729869213
1.1004003176940589 126.29901181318083 1.618409019471162
1.1056278726474749 133.6991225719572 1.6537037318259291
1.1108554276008908 137.08127911980068 1.6552334882264916
1.1160829825543068 138.77307260678174 1.6614282360595765
1.1213105375077228 144.68864792211957 1.7019338351826414
1.1265380924611388 149.78508460592735 1.7235994571812019
1.1317656474145548 149.75917245296603 1.7250888960926722
1.1369932023679707 150.13689803706797 1.7028986941468762
1.1422207573213867 148.59292284581878 1.6820492176855886
1.1474483122748027 151.49095063953348 1.7152901090929815
1.1526758672282187 156.48590827198888 1.739914014248172
1.1579034221816347 159.58582062338564 1.7699653149909411
1.1631309771350506 155.42801313679536 1.7184393200824564
1.1683585320884666 152.91014956012188 1.678332160403189
1.1735860870418826 154.57605904431497 1.697914711510211
1.1788136419952986 157.26361367002474 1.7262294825657252
1.1840411969487146 158.55295127743045 1.7198965220740545
1.1892687519021305 160.15112120942126 1.7445312477857957
1.1944963068555465 165.50730495213995 1.7730435693669977
1.1997238618089625 170.95367949436618 1.7866726510231996
1.2049514167623785 175.33414723894504 1.8280168353512734
1.2101789717157945 176.21036330639166 1.8176643714041272
1.2154065266692105 175.7342157543384 1.8158615448044106
1.2206340816226264 172.25937666439003 1.7866284056470436
1.2258616365760424 166.93621580193187 1.7569970449212104
1.2310891915294584 173.90040884900748 1.7979871268411802
1.2363167464828744 177.91190125644732 1.8220163420347437
1.2415443014362904 176.96211889542573 1.8117243655723554
1.2467718563897063 174.82804578692804 1.7820464083417342
1.2519994113431223 166.55561713992785 1.7311047948115519
1.2572269662965383 166.57280879822198 1.742426401768231
1.2624545212499543 175.76413887292833 1.783066106159517
1.2676820762033703 182.35516172052772 1.8266591281041087
1.2729096311567862 177.0571013313705 1.7857272351918048
1.2781371861102022 175.98859451263579 1.774101130583015
1.2833647410636182 174.8278819853235 1.7835971585934849
1.2885922960170342 166.91913539537254 1.7467173017711395
1.2938198509704502 170.32737108949226 1.7622953930338527
1.2990474059238661 170.07768426066664 1.7433206123657314
1.3042749608772821 174.3971080580209 1.74959118250938
1.309502515830698 186.22279404035953 1.7963369433221557
1.314730070784114 181.91898097447557 1.7685947580846741
1.31995762573753 181.2068980139057 1.7665661743240322
1.325185180690946 173.64701999667685 1.7240770291872631
1.330412735644362 168.32545395250492 1.689190015112336
1.335640290597778 170.42479760395173 1.7055243721419768
1.340867845551194 176.10023050714284 1.745542747456645
1.34609540050461 179.81734011655962 1.7590163856068737
1.351322955458026 186.91955445682535 1.7922480363452378
1.356550510411442 182.91332540906456 1.7604245486901915
1.361778065364858 175.52795665328836 1.7137840263638853
1.3670056203182739 172.53376701783424 1.7096250875498866
1.3722331752716899 179.24042551196175 1.782491691445707
1.3774607302251058 182.80244133796867 1.7992643469323573
1.3826882851785218 189.2742410032258 1.8192361588781543
1.3879158401319378 191.34763744226524 1.801297194698748
1.3931433950853538 195.6793985573029 1.809327912548945
1.3983709500387698 192.8257405627393 1.7951752438738533
1.4035985049921857 189.9240404994415 1.780653655842089
1.4088260599456017 179.95390332487491 1.7237756957284789
1.4140536148990177 175.87933519667575 1.711354508811552
1.4192811698524337 179.98061960300382 1.7396773941056385
1.4245087248058497 183.08873878678295 1.7547657387969764
1.4297362797592656 191.4493789807917 1.7973429391866234
1.4349638347126816 188.81392484253266 1.7809910285236505
1.4401913896660976 188.75865198413663 1.7969256864349832
1.4454189446195136 189.0407200515073 1.7873762816213543
1.4506464995729296 183.89672567231017 1.7515702838292213
1.4558740545263456 185.20228445885348 1.7518124434227325
1.4611016094797615 177.95415394276256 1.7155591711496831
1.4663291644331775 176.5695644797445 1.7308406718756364
1.4715567193865935 179.49866896907534 1.7511001923003802
1.4767842743400095 183.76347592011507 1.7660512217508704
1.4820118292934255 185.0010154019454 1.7862256717787994
1.4872393842468414 190.50053018399183 1.8184700889523735
1.4924669392002574 188.32391228325875 1.8091191722838547
1.4976944941536734 186.33630098083168 1.7952011813959068
1.5029220491070894 196.01337984509132 1.850438543501149
1.5081496040605054 195.29831380689737 1.8381183013220146
1.5133771590139213 201.98852279472516 1.8751698681809454
1.5186047139673373 198.5319512884837 1.8479160032482174
1.5238322689207533 191.76884247237254 1.7854104754639728
1.5290598238741693 194.5809874957715 1.788367954648984
1.5342873788275853 198.82695744380547 1.819604725839455
1.5395149337810012 194.79110945627895 1.8009921043446875
1.5447424887344172 194.8918072072076 1.8080278698374561
1.5499700436878332 191.15776645298214 1.7750508153866018
1.5551975986412492 191.51014050799034 1.7579020300647745
1.5604251535946652 199.35461908268988 1.805532340838461
1.5656527085480811 200.80886473368165 1.8033584849608064
1.5708802635014971 208.37911319506205 1.8476090349268641
1.576107818454913 211.49625959385244 1.8630182502311974
1.581335373408329 213.08525253656583 1.8796758256022659
1.586562928361745 209.35923160417366 1.8302319079673584
1.591790483315161 203.8906480125089 1.7970857891357666
1.597018038268577 202.8027268525134 1.765888873690415
1.602245593221993 212.78154248786595 1.804244766142187
1.607473148175409 222.9694599437847 1.8761241548571708
1.612700703128825 226.8649576655882 1.9009997595794954
1.617928258082241 219.88520348268685 1.8664201054401182
1.623155813035657 214.82704444829037 1.8237687686447663
1.628383367989073 214.87304885615538 1.8135185536440515
1.6336109229424889 216.68138639501723 1.8307039202104871
1.6388384778959049 217.6020784170234 1.8330531299259696
1.6440660328493208 227.2912807114976 1.9053902859813778
1.6492935878027368 241.16048504001728 1.963118121280842
1.6545211427561528 247.05031169433545 1.9705841030563067
1.6597486977095688 260.2647874934404 2.0204741520274703
1.6649762526629848 264.4456094118844 2.0215756381001255
1.6702038076164007 264.1054327702564 2.0207187517217045
1.6754313625698167 260.20587661595454 1.9780859970772418
1.6806589175232327 257.77548621405793 1.962443718517502
1.6858864724766487 258.34679534599815 1.9793778829996915
1.6911140274300647 263.56048693563434 2.000278521719991
1.6963415823834807 267.1783401393779 1.997780864136148
1.7015691373368966 266.75657097145984 1.9959811509268868
1.7067966922903126 263.36674582470926 1.9468967967127795
1.7120242472437286 256.47710278713174 1.9096349387955374
1.7172518021971446 249.03658712222227 1.8609468297837708
1.7224793571505606 257.94423508101 1.8840481574527277
1.7277069121039765 268.37464751178896 1.913992848600687
1.7329344670573925 276.67819031228197 1.9380457540609066
1.7381620220108085 281.30269052498045 1.941847252614052
1.7433895769642245 283.4102202152186 1.9537230286517382
1.7486171319176405 283.1318872410058 1.9717354815857024
1.7538446868710564 291.11109619058607 1.9979085154088148
1.7590722418244724 296.7259994587399 2.010816619340085
1.7642997967778884 298.54271172896273 2.018819160271167
1.7695273517313044 307.4570924336721 2.050477561828166
1.7747549066847204 303.9246885901524 2.036509430714078
1.7799824616381363 301.47747824193294 2.027314484038411
1.7852100165915523 311.15388153479415 2.0359593118314065
1.7904375715449683 313.84978449726793 2.033233878188145
1.7956651264983843 317.90531164028874 2.0492259043114434
1.8008926814518003 318.5647808839948 2.0284011297271634
1.8061202364052162 314.04979561569945 2.0016165576218414
1.8113477913586322 310.7233579651621 1.9813551806260983
1.8165753463120482 312.98803820729154 1.9668134658975713
1.8218029012654642 313.97584667309997 1.9660897072497767
1.8270304562188802 305.536485797419 1.9185848876663496
1.8322580111722961 306.0550264880143 1.8971688780326048
1.8374855661257121 312.00256137936975 1.918611483452935
1.842713121079128 314.5423259402041 1.9111114484168907
1.847940676032544 319.59258672427706 1.9137828276498388
1.85316823098596 325.6370317391289 1.9314337258013308
1.858395785939376 316.4342455560095 1.8833334322442157
1.863623340892792 313.203050092106 1.8782554966808909
1.868850895846208 307.6822658886216 1.8660002028708302
1.874078450799624 302.5969931206916 1.8384213913249075
1.87930600575304 306.71949473471693 1.8415852368226588
1.884533560706456 304.7805691165141 1.8281535597984575
1.889761115659872 303.90868663042744 1.8066935443595469
1.894988670613288 307.3090470545575 1.8145738065836001
1.9002162255667039 317.9839472982887 1.8437003014628741
1.9054437805201199 314.1129136217408 1.8200582904295102
1.9106713354735358 311.5684675453451 1.804281031355995
1.9158988904269518 306.4586724557137 1.7819532621362262
1.9211264453803678 302.7046017853166 1.767944398841126
1.9263540003337838 308.10532157292477 1.7818864283752784
1.9315815552871998 312.8760315488844 1.7991362628575227
1.9368091102406157 311.06972547599776 1.7814889742696545
1.9420366651940317 312.360894453183 1.7749015955002703
1.9472642201474477 304.0661287458679 1.7353931090554648
1.9524917751008637 295.4566354343793 1.6818634495475178
1.9577193300542797 293.00045632598 1.6633639387052868
1.9629468850076957 293.42366209106774 1.6583386438316816
1.9681744399611116 301.8660325490187 1.6884692435938697
1.9734019949145276 308.7985676260885 1.707092390881723
1.9786295498679436 303.9882389648784 1.6714878376292623
1.9838571048213596 296.68090846540457 1.627407306567916
1.9890846597747756 286.9888841374974 1.577329811421905
1.9943122147281915 286.0181264031065 1.5825713308894092
1.9995397696816075 285.8114356763902 1.5872758654173929
2.0047673246350235 278.2708298606742 1.5595819639762716
2.0099948795884393 272.3960977350797 1.5331149749815691
2.015222434541855 273.8798811264945 1.531446017856268
2.0204499894952708 280.6772712701811 1.5524801813409508
2.0256775444486865 289.28989175169863 1.5966901977275159
2.0309050994021023 286.0448774125199 1.5686696158271785
2.036132654355518 279.68217966376346 1.549928906997129
2.041360209308934 272.01666727113417 1.513840221588449
2.0465877642623496 272.42248382925874 1.5024859907254982
2.0518153192157653 267.87652372003816 1.4852042472571012
2.057042874169181 262.8451127725472 1.4524464953357115
2.062270429122597 265.8429485414032 1.464034381905635
2.0674979840760126 267.3267828456727 1.4813804265491646
2.0727255390294284 273.6020122191336 1.510564060504093
2.077953093982844 283.59274897908625 1.5508679671917656
2.08318064893626 284.908430677558 1.570248419313858
2.0884082038896756 281.490217384077 1.5512529483744948
2.0936357588430914 275.2037826739213 1.5240746091654345
2.098863313796507 274.5663978570086 1.5203984977074931
2.104090868749923 273.7020804489358 1.5102118129232702
2.1093184237033387 279.87735937543755 1.5247695713522333
2.1145459786567544 277.58693749035893 1.521476296177213
2.11977353361017 273.22448684533754 1.5081779183852038
2.125001088563586 276.13215701042174 1.5250843059862678
2.1302286435170017 280.4513968704585 1.5389200015609785
2.1354561984704175 277.42800055992427 1.5249737253471207
2.140683753423833 276.17538753247663 1.5111269977684474
2.145911308377249 274.01111379366705 1.5092267478775867
2.1511388633306647 272.7973424604429 1.5144865257560498
2.1563664182840805 278.22037611559364 1.5304243521532734
2.1615939732374962 278.36328819342407 1.537891030518901
2.166821528190912 282.46974530198776 1.5657236972896806
2.1720490831443278 285.6246891062008 1.5814306162869218
2.1772766380977435 278.5157930345221 1.5468567389994845
2.1825041930511593 276.4732064533018 1.5253777680767007
2.187731748004575 278.62928541578776 1.514529342022363
2.192959302957991 283.38627171556095 1.522545271341234
2.1981868579114066 293.5532096727156 1.5689975330899608
2.2034144128648223 292.57007748603337 1.5692527496030453
2.208641967818238 284.6181033298661 1.5419239657299613
2.213869522771654 276.1587804745483 1.511724020085222
2.2190970777250696 273.8445788503708 1.508737119029952
2.2243246326784853 271.1060351552058 1.4948762319212223
2.229552187631901 274.8723340548757 1.5079484905555653
2.234779742585317 281.9462198856712 1.525254471371898
2.2400072975387326 274.95198106091806 1.4956399684160389
2.2452348524921484 275.46153346680745 1.4961939598528877
2.250462407445564 279.1566144482792 1.505470872865018
2.25568996239898 277.4485899099217 1.5051815050948458
2.2609175173523957 280.5638911702717 1.511079307914868
2.2661450723058114 276.57635524586806 1.4924886579828154
2.271372627259227 267.63649510463495 1.463775057980509
2.276600182212643 265.39846460829216 1.4623164541277702
2.2818277371660587 263.8714721322062 1.4604976327902035
2.2870552921194744 262.57796269515757 1.451121307543959
2.29228284707289 264.067853626197 1.4585094293791703
2.297510402026306 260.9255907071741 1.447356641700096
2.3027379569797217 262.5827927900342 1.4350247671719314
2.3079655119331375 266.29534216557823 1.43992381321741
2.3131930668865532 270.7584809555859 1.4501534993915866
2.318420621839969 271.1572639013548 1.4499043529418174
2.3236481767933848 274.40614921460696 1.4661398164604198
2.3288757317468005 266.7599783196573 1.4418220647569906
2.3341032867002163 262.5338791954849 1.423000303799055
2.339330841653632 263.9637439063911 1.4217261572054505
2.344558396607048 261.5011030273633 1.4264165520206846
2.3497859515604635 264.2969277198743 1.4374327806270193
2.3550135065138793 271.4973058633859 1.4631901525135937
2.360241061467295 272.63611669264594 1.4737825597605632
2.365468616420711 272.3886135484016 1.4643467817515277
2.3706961713741266 272.5408697791884 1.446375614477148
2.3759237263275423 270.13679136485285 1.43901526227288
2.381151281280958 263.04655559971513 1.4119525187478237
2.386378836234374 260.640800401344 1.4002836948474546
2.3916063911877896 255.81071901963958 1.3869215207334313
2.3968339461412054 252.91188663858273 1.373361675395616
2.402061501094621 262.055809348038 1.409982115480314
2.407289056048037 268.0395613711118 1.4450729675008949
2.4125166110014526 267.93664529322785 1.4449870890349596
2.4177441659548684 263.93222381724183 1.4350363755030373
2.422971720908284 256.471332334195 1.391353086144848
2.4281992758617 255.97155719607593 1.3811079996064126
2.4334268308151157 260.82664705892745 1.39777026792896
2.4386543857685314 262.8461771811949 1.3965218418357626
2.443881940721947 265.45304273662606 1.3999284867132238
2.449109495675363 267.66121279663855 1.4023200041506645
2.4543370506287787 272.47588839620335 1.4151587071112401
2.4595646055821945 276.9700017343921 1.4082314156741362
2.4647921605356102 289.3643462835143 1.423605766221698
2.470019715489026 298.7236088074358 1.4009680789833885
2.4752472704424417 323.90077970473845 1.4301506610600927
2.4804748253958575 375.1219382095759 1.506893461325393
2.4857023803492733 489.6835925561486 1.6839830925502182
2.490929935302689 711.6167471830531 2.004608232364203
2.496157490256105 1132.9657307298992 2.5156390988194905
2.5013850452095205 1755.3748672933232 3.1241354310521805
2.5066126001629363 2503.96659997687 3.726204737568221
2.511840155116352 3259.12577190762 4.250285060280536
2.517067710069768 3874.5636602340996 4.630938208584245
2.5222952650231836 4238.12348877233 4.831746595403662
2.5275228199765993 4379.829254051367 4.900004979017679
2.532750374930015 4368.086020319579 4.879400631047646
2.537977929883431 4395.954656226171 4.893346956742936
2.5432054848368466 4515.499737464794 4.966056545013308
2.5484330397902624 4761.582857662999 5.08147829967068
2.553660594743678 5172.402655442909 5.286837681225863
2.558888149697094 5719.859445279743 5.558865134141276
2.5641157046505096 6297.401608031776 5.834559373817994
2.5693432596039254 6750.8456349413755 6.04921576980393
2.574570814557341 6808.168936577888 6.061975754349439
2.579798369510757 6469.300654616964 5.900838894775642
2.5850259244641727 5724.131562337032 5.549272164239648
2.5902534794175884 4668.253331674509 5.006021349709619
2.595481034371004 3566.058507188876 4.367573332954204
2.60070858932442 2567.3510441504222 3.7015543478732775
2.6059361442778357 1759.954373542269 3.0659802805791405
2.6111636992312515 1196.4027623255836 2.5337909077170333
2.6163912541846672 827.5414209904101 2.1134378669392144
2.621618809138083 592.3359409269113 1.8016271329903342
2.6268463640914987 466.63107785094815 1.606339406097747
2.6320739190449145 392.5959297602495 1.486099049792707
2.6373014739983303 354.94208379135404 1.426642474317992
2.642529028951746 338.64921708460616 1.4139445417814485
2.6477565839051618 319.0134136252552 1.387917968391652
2.6529841388585775 308.1835831459815 1.374772523127305
2.6582116938119933 303.83440272554935 1.384904991415403
2.663439248765409 296.53671722441624 1.3787779380844765
2.668666803718825 292.3664037782452 1.3684125932965785
2.6738943586722406 285.91250425764235 1.3482715604311497
2.6791219136256563 283.1951266446368 1.3431283706173929
2.684349468579072 273.39799235911283 1.3191435032603998
2.689577023532488 273.58138714077927 1.32798068215453
2.6948045784859036 272.2823512641982 1.3323119795264906
2.7000321334393194 274.30133404534536 1.3579969629075173
2.705259688392735 280.5764920904705 1.3930984272637164
2.710487243346151 276.1122666199037 1.3784689730483246
2.7157147982995666 277.2269428708166 1.38345547613863
2.7209423532529824 272.94726492374116 1.363104136824672
2.726169908206398 273.195666445283 1.3637237906221793
2.731397463159814 277.7500158704739 1.3838268517866827
2.7366250181132297 277.3205115505562 1.4044936279413345
2.7418525730666454 280.1239895265809 1.4339391143152043
2.747080128020061 280.5105747155326 1.4456108571452004
2.752307682973477 274.82179252400357 1.4143779597839574
2.7575352379268927 268.73757785579414 1.3783448971287402
2.7627627928803085 262.7008032915992 1.3598167914854973
2.767990347833724 258.3296925049886 1.3530018315353438
2.77321790278714 263.72574251233584 1.3809128812546527
2.7784454577405557 270.723996672548 1.4168140139657808
2.7836730126939715 273.8107184095432 1.437825483004503
2.7889005676473873 276.75994946810675 1.447788166528821
2.794128122600803 280.05491156418776 1.4708907164056872
2.7993556775542188 284.2918636860391 1.484040643588905
2.8045832325076345 290.92862680391505 1.5008243071269924
2.8098107874610503 289.43481618043387 1.4926825073000023
2.815038342414466 285.1260358092391 1.4776452320402094
2.820265897367882 279.6535279460369 1.4539265734058768
2.8254934523212976 277.32593584531065 1.4409657051758937
2.8307210072747133 278.52174690431434 1.4454562843903207
2.835948562228129 277.18146283622497 1.4459998083885677
2.841176117181545 269.4940136993003 1.4268104637898338
2.8464036721349606 275.2882697380561 1.4554256015477172
2.8516312270883764 272.6708268235833 1.4533337897332386
2.856858782041792 274.9765083246562 1.464075681786286
2.862086336995208 274.83430358604613 1.4749758567923366
2.8673138919486236 269.22723354479893 1.4549927242931637
2.8725414469020394 269.6320157481219 1.4402787508057946
2.877769001855455 275.50774974845035 1.4604126083048332
2.882996556808871 278.68903951596513 1.4668729604952164
2.8882241117622867 281.63205712675784 1.4728412016537855
2.8934516667157024 282.42588236071316 1.4725108806110907
2.898679221669118 279.7166081594726 1.460447659436175
2.903906776622534 277.31042234069326 1.449262883301331
2.9091343315759497 280.1535457065013 1.4686524348204921
2.9143618865293655 281.44163298400434 1.473767529755062
2.919589441482781 281.9252118308805 1.4763232834597353
2.924816996436197 281.9350678120031 1.4597029185709285
2.9300445513896127 284.2172234269073 1.4587334872614512
2.9352721063430285 286.30600025953675 1.4690362439017015
2.9404996612964442 288.21212783066863 1.4649846595057754
2.94572721624986 285.37940534801743 1.4619766338259659
2.9509547712032758 281.4972973994251 1.4536253000232346
2.9561823261566915 278.5089225926432 1.4344358936944093
2.9614098811101073 280.137196845829 1.4234701690564755
2.966637436063523 282.92831870010247 1.4355899635953135
2.971864991016939 283.9339114871522 1.4405023097753016
2.9770925459703546 285.15626607304307 1.447882686977209
2.9823201009237703 281.8450470017539 1.4244914637012114
2.987547655877186 287.7815992534572 1.4224231604486024
2.992775210830602 286.1296204192801 1.4103857305396625
2.9980027657840176 284.503116235197 1.4111632744065097
3.0032303207374333 286.0124584517364 1.4158673876189274
3.008457875690849 284.64602101991807 1.4051404915778374
3.013685430644265 290.51209966372716 1.4067043507681294
3.0189129855976806 290.7229524698792 1.3904241058050422
3.0241405405510964 282.280914394921 1.357742114750952
3.029368095504512 285.2783394541882 1.3600027613864054
3.034595650457928 287.7507688692496 1.3564228781689505
3.0398232054113437 292.41815255123316 1.3762087039690913
3.0450507603647594 297.1709953429387 1.3877702293390675
3.050278315318175 294.11345131049075 1.3768970627153174
3.055505870271591 295.5094423716005 1.3752479143868523
3.0607334252250067 299.75914420547497 1.3782925941195214
3.0659609801784224 308.4176899026863 1.388468049051752
3.071188535131838 314.2546373048826 1.3959476970428724
3.076416090085254 319.49498341508064 1.3985144006338686
3.0816436450386697 324.71996991245936 1.39719457664751
3.0868711999920855 328.0525897345665 1.385868907356395
3.0920987549455012 337.1171422946303 1.3947237470235532
3.097326309898917 346.46410464322247 1.4053517518923944
3.1025538648523328 353.64344520765104 1.4060436480525202
3.1077814198057485 363.3217679350359 1.4224411907275096
3.1130089747591643 374.2745684465283 1.4299286940548053
3.11823652971258 388.4908560993752 1.4520532957829828
3.123464084665996 403.33727599988725 1.4723263458916045
3.1286916396194115 428.9163510890687 1.5087822488087501
3.1339191945728273 455.16520961988294 1.5444325891918091
3.139146749526243 484.45985106908233 1.585798515892005
3.144374304479659 510.1394997342569 1.6202593158700278
3.1496018594330746 527.7146593255131 1.6401243262862473
3.1548294143864903 550.7167297994985 1.6737928472960149
3.160056969339906 574.8908430703755 1.7054889227633823
3.165284524293322 603.5130200586166 1.74663609483852
3.1705120792467376 637.2669782209691 1.792816971958809
3.1757396342001534 669.8546620564621 1.8323571888876213
3.180967189153569 694.4702519192588 1.866968037482212
3.186194744106985 709.1519765025556 1.8848066945236654
3.1914222990604006 720.2365973394462 1.8970228986183884
3.1966498540138164 722.7851588133093 1.9014930935261436
3.201877408967232 709.4716464775275 1.8812521531912956
3.207104963920648 693.0503802400791 1.8568425958216117
3.2123325188740637 660.743671422449 1.804684438808343
3.2175600738274794 638.197935781461 1.7736211001341946
3.222787628780895 596.2750204001729 1.7107281402385435
3.228015183734311 561.5007778322431 1.66341015497373
3.2332427386877267 530.1897783175174 1.6157298745757152
3.2384702936411425 500.4264491474786 1.5660517302885146
3.2436978485945582 479.72132249136894 1.5344481549458717
3.248925403547974 464.14389197964334 1.5151169475711743
3.2541529585013897 448.42619290356095 1.4938539439123146
3.2593805134548055 442.6443131664423 1.4803242380824353
3.2646080684082213 436.4604555059849 1.4634405816702347
3.269835623361637 434.60905224423584 1.4534627735624275
3.275063178315053 443.6373376086703 1.46720789147219
3.2802907332684685 461.5749230287246 1.4942379786188018
3.2855182882218843 489.112973761006 1.5352711151641463
3.2907458431753 517.891836326982 1.5796586074374162
3.295973398128716 539.1005151993733 1.6080849975646199
3.3012009530821316 553.3315368011123 1.6242842340216155
3.3064285080355473 556.1494196123907 1.6280098272083678
3.311656062988963 552.9419639003833 1.6237460555865835
3.316883617942379 534.6044569310365 1.5969203855246525
3.3221111728957946 507.2511387103712 1.5566783760958414
3.3273387278492104 478.5208208555871 1.518110252986546
3.332566282802626 449.10388780706387 1.4774953817270249
3.337793837756042 490.3495785659208 1.5565481844211542
3.3430213927094576 479.5600696288591 1.5524256244807195
3.3482489476628734 482.97901764869926 1.565502721225097
3.353476502616289 748.0082485027443 1.9752897192128975
3.358704057569705 709.3125873548427 1.940819439621671
3.3639316125231207 764.081535087554 2.0331983075102564
3.3691591674765364 855.0404943343198 2.1747850194326226
3.374386722429952 677.6361051046983 1.9510036424175878
3.379614277383368 662.2943275056322 1.9440342586261603
3.3848418323367837 503.7837979513193 1.7027853987140262
3.3900693872901995 363.61511667879313 1.458533324030863
3.3952969422436152 329.62694530895317 1.400497442655038
3.400524497197031 284.9471448817851 1.3114647913422386
3.4057520521504467 263.726319395718 1.262637168586414
3.4109796071038625 263.3337912570153 1.2722699805964635
3.4162071620572783 261.0334285980399 1.2518120219630473
3.421434717010694 259.6412758407314 1.2533010307006476
3.4266622719641098 258.08864513402136 1.2484399886968192
3.4318898269175255 260.83178282516496 1.2663332833165781
3.4371173818709413 259.0649243289465 1.266220821381876
3.442344936824357 260.27728659509535 1.2684879995402842
3.447572491777773 262.46857802825554 1.2681835157371555
3.4528000467311886 257.36428321205966 1.2557542396384276
3.4580276016846043 256.86627044289264 1.257898101010222
3.46325515663802 250.35985425359559 1.2301456073215988
3.468482711591436 246.0105755951446 1.2023538362780073
3.4737102665448516 243.49563489682612 1.1903288178101281
3.4789378214982674 244.38555843527345 1.1859203740799142
3.484165376451683 248.80823328921173 1.2046394342937345
3.489392931405099 257.51164594888536 1.241121554167122
3.4946204863585146 259.2454997062631 1.241516872239049
3.4998480413119304 267.0158937988038 1.252678299690729
3.505075596265346 267.246361841156 1.2461692744147048
3.510303151218762 269.4798748890206 1.248994796710916
3.5155307061721777 275.66691026089273 1.2595360783278313
3.5207582611255934 277.30960649566765 1.2600455006192433
3.525985816079009 287.76781582186686 1.2670194706008353
3.531213371032425 294.0265015634918 1.260274330374166
3.5364409259858407 300.6041452776352 1.2556052551028456
3.5416684809392565 313.7095412478979 1.2713229302146485
3.546896035892672 326.917800573567 1.2792434165072575
3.552123590846088 358.28330921248005 1.3280580220301494
3.5573511457995037 417.4032689128719 1.4122946077728833
3.5625787007529195 528.051995511924 1.5688680364852734
3.5678062557063353 756.2465173253913 1.8659075464565453
3.573033810659751 1258.7415288387192 2.4021268731591467
3.5782613656131668 2297.517930202467 3.245123654166627
3.5834889205665825 4357.746480322641 4.47040351849556
3.5887164755199983 7635.210527564205 5.916972910999467
3.593944030473414 11734.125382245975 7.283953508835838
3.59917158542683 15327.2589760931 8.282493554742555
3.6043991403802456 17476.909945410524 8.818471853560728
3.6096266953336613 17473.971637240975 8.798505067009334
3.614854250287077 15585.999106683512 8.312826270572213
3.620081805240493 12462.363154035982 7.427638321567666
3.6253093601939086 9064.405181820486 6.346578433732588
3.6305369151473244 6090.534522368178 5.191260255028187
3.63576447010074 3791.3810694865692 4.0862659451003935
3.640992025054156 2375.9402349569996 3.224199693417094
3.6462195800075716 1445.7458120257127 2.5104954906914676
3.6514471349609874 936.7249357700589 2.018787207395974
3.656674689914403 666.3964110972876 1.7047325472300436
3.661902244867819 534.0009976050113 1.5314178820237414
3.6671297998212347 458.2561023311388 1.4263092800905124
3.6723573547746504 415.7973044876879 1.3716802682612999
3.677584909728066 381.3304023916607 1.3176116493685097
3.682812464681482 354.5708468039084 1.2699793475647763
3.6880400196348977 328.7861386301738 1.2263926801298115
3.6932675745883135 311.1120863188149 1.1945143789160062
3.698495129541729 300.04849289021644 1.1768559724758656
3.703722684495145 290.8249642152536 1.1619738527572419
3.7089502394485607 288.8298343265581 1.161012568110526
3.7141777944019765 291.33630121371857 1.1702254411616475
3.7194053493553922 290.8497679226475 1.1732205374246687
3.724632904308808 287.89655895083723 1.16784039156466
3.7298604592622238 283.84004416119336 1.1653056862991835
3.7350880142156395 278.17422547990947 1.1503950835818555
3.7403155691690553 276.2187692536513 1.1534224495641763
3.745543124122471 279.2645046767991 1.1673570878892334
3.750770679075887 284.3464586666793 1.186238928252638
3.7559982340293026 287.7365253356235 1.198755324207998
3.7612257889827183 286.0230686366505 1.187994895373181
3.766453343936134 283.2757102369769 1.1604317646235054
3.77168089888955 291.0976178011797 1.1626374698780142
3.7769084538429656 291.24202466556335 1.1532544180509332
3.7821360087963813 293.8932029881188 1.1571541684977504
3.787363563749797 293.17278770599006 1.1571611233894017
3.792591118703213 299.95008048699435 1.167431328389808
3.7978186736566286 310.710553413872 1.1814627470630448
3.8030462286100444 318.4601427787093 1.185773047611569
3.80827378356346 322.91550560734083 1.1852232312271624
3.813501338516876 327.3146584019569 1.1920750517718257
3.8187288934702917 329.7515381908664 1.1972565472825263
3.8239564484237074 328.7218793156283 1.1921792407330074
3.829184003377123 330.8001384627176 1.192906348670027
3.834411558330539 327.9227502480384 1.1907553695471795
3.8396391132839547 327.33715698116896 1.189544138926033
3.8448666682373704 329.54111935085854 1.198569173798534
3.850094223190786 329.875756651303 1.2079068280041652
3.855321778144202 329.92855969562646 1.2156341332426681
3.8605493330976177 323.165118717203 1.200265337597475
3.8657768880510335 320.05056224575435 1.183184508543346
3.8710044430044492 316.2064268061286 1.163271525482795
3.876231997957865 319.1463332504507 1.1617427284359527
3.8814595529112808 320.16648497444515 1.164496022592393
3.8866871078646965 320.24207536296507 1.1662136957028832
3.8919146628181123 325.4656408038859 1.1771661115095269
3.897142217771528 325.5730675971075 1.174951717380035
3.902369772724944 326.46160692916095 1.174392193097988
3.9075973276783595 324.6271903885112 1.166293045568172
3.9128248826317753 329.56212510705325 1.1728882682747304
3.918052437585191 336.4061506075849 1.1843137698867308
3.923279992538607 344.72424605899414 1.1976001430002945
3.9285075474920226 351.65676840507376 1.2066640829340656
3.9337351024454383 355.02691520434405 1.2088397160197706
3.938962657398854 357.26136890672774 1.2081419632440427
3.94419021235227 366.51684828942444 1.2191819702874411
3.9494177673056856 381.41179160104815 1.2400494658731096
3.9546453222591014 391.18140395189243 1.2503625676111232
3.959872877212517 405.18053620026427 1.2680017803557408
3.965100432165933 417.9686286834919 1.282260136847441
3.9703279871193486 438.9053116948613 1.3115561177843347
3.9755555420727644 465.95971474530626 1.3492245336971183
3.98078309702618 493.1291699965886 1.3852427185552803
3.986010651979596 524.8032006771086 1.427513423550031
3.9912382069330117 553.0820658833624 1.463196374274972
3.9964657618864274 581.9658264651927 1.4988895148551131
4.001693316839844 616.0546363231674 1.54222405672664
4.00692087179326 654.6009038180844 1.586057107990821
4.012148426746676 700.8720501947622 1.6481127046558492
4.017375981700092 749.7852987056506 1.72446152959944
4.0226035366535084 815.4660784778669 1.8075933912059747
4.027831091606925 892.1998036009213 1.8949566857618778
4.033058646560341 987.5640053984912 1.9980649424828685
4.038286201513757 1098.001209098768 2.106699150548417
4.043513756467173 1224.9223893204914 2.2349161587585296
4.0487413114205895 1362.6160151531062 2.3579952881287722
4.053968866374006 1524.1770403084925 2.493606418450493
4.059196421327422 1697.1162536415097 2.634362655990499
4.064423976280838 1886.4174395794187 2.7769667277933845
4.069651531234254 2109.2835622485322 2.935005182106993
4.0748790861876705 2340.7532998157553 3.0944155541002862
4.080106641141087 2589.308903541763 3.2571751590389497
4.085334196094503 2827.6308735381062 3.3990825238377718
4.090561751047919 3038.1343250952627 3.525233558726633
4.095789306001335 3202.790229031726 3.617832989983385
4.1010168609547515 3319.059348812598 3.6861078854103013
4.106244415908168 3346.2166269925806 3.7080780993324822
4.111471970861584 3287.2108580135964 3.673829993507923
4.116699525815 3157.8362792779485 3.6089160077587756
4.121927080768416 2964.250098291094 3.456823869422865
4.1271546357218325 2728.7404804191397 3.2849928347550814
4.132382190675249 2472.24288360272 3.1120969887237817
4.137609745628665 2200.8176124864112 2.921576588585831
4.142837300582081 1937.867707060621 2.732772077405051
4.148064855535497 1707.0024999838356 2.5638977012536888
4.1532924104889135 1497.2746632697067 2.3973147052215507
4.15851996544233 1313.7671084394071 2.241707564727697
4.163747520395746 1157.5461624440275 2.10086904988226
4.168975075349162 1024.5265114579583 1.9751284746985698
4.174202630302578 903.7429052757399 1.853824126399284
4.1794301852559945 836.3540605013101 1.7830300849510223
4.184657740209411 750.3981386944799 1.6857426367918342
4.189885295162827 696.717638415828 1.6251968519001483
4.195112850116243 832.5699831617231 1.7803962971875087
4.200340405069659 787.6811591340688 1.729391503751108
4.2055679600230755 752.3039437832613 1.6888834941279378
4.210795514976492 596.8026365883642 1.5075597757549466
4.216023069929908 541.6286039781415 1.4397603749508259
4.221250624883324 505.6639311916284 1.400751096341249
4.22647817983674 381.68430286328584 1.221575191083267
4.2317057347901565 360.83995492182163 1.194069153100303
4.236933289743573 341.7313625247076 1.167754144889937
4.242160844696989 323.5970822155393 1.1409519597208226
4.247388399650405 308.09086446183636 1.116990545352071
4.252615954603821 295.74765102735256 1.1002954250917183
4.257843509557238 288.80690629226 1.0884675221442721
4.263071064510654 278.02774506926386 1.0690598480979887
4.26829861946407 272.9772644189067 1.065227316070512
4.273526174417486 266.248205808421 1.0518715788166402
4.278753729370902 266.18268282491545 1.0563011858965459
4.283981284324319 268.8169564578357 1.0742366929913219
4.289208839277735 263.9850176924073 1.0670274391957184
4.294436394231151 262.285183073073 1.0672374273347593
4.299663949184567 259.7668233813102 1.06549014082161
4.304891504137983 258.332213155679 1.0610229287143922
4.3101190590914 257.58321656105744 1.0618825773441878
4.315346614044816 250.54477416868855 1.0483623294781201
4.320574168998232 244.56661807654137 1.0335059796514077
4.325801723951648 240.17171448327414 1.0260889099395096
4.331029278905064 237.0905617866993 1.01756469737956
4.336256833858481 236.57513343141056 1.0145430967434848
4.341484388811897 234.9813471901275 1.0058483833925453
4.346711943765313 233.1574321810973 0.9972227709863811
4.351939498718729 237.8907536389688 1.010531160830836
4.357167053672145 242.2826750180716 1.023654484485783
4.362394608625562 240.93585385651755 1.0255566285489262
4.367622163578978 244.19108949816197 1.0347145213087865
4.372849718532394 244.5063503788514 1.0400962510325766
4.37807727348581 246.33603820837197 1.0402006255428646
4.383304828439226 247.3506541693541 1.0413050039916705
4.388532383392643 246.020649838244 1.0354267971235944
4.393759938346059 244.71750823871724 1.0326261665321808
4.398987493299475 239.51634288558958 1.0181898447301534
4.404215048252891 237.24809687542387 1.0111679789542225
4.409442603206307 236.31353011500013 1.0087402565241643
4.414670158159724 235.1334408351852 1.0089460612543382
4.41989771311314 232.31882265392866 1.0118558570543916
4.425125268066556 229.90856776750655 1.0095700133717982
4.430352823019972 225.34893813319067 1.008702824593993
4.435580377973388 222.0611570191943 0.9979010092158079
4.440807932926805 220.33084211943435 0.9931864861177141
4.446035487880221 219.46841740617845 0.9924029741845989
4.451263042833637 217.74356812310668 0.9826385687252165
4.456490597787053 221.0837993527947 0.9877406955855678
4.4617181527404695 217.07001626898023 0.9808121141220894
4.466945707693886 215.80750034826934 0.9782373749012004
4.472173262647302 214.8318632683529 0.9756526745975524
4.477400817600718 215.15238762152376 0.9794886372086556
4.482628372554134 216.92739684507873 0.975895161364423
4.4878559275075505 220.4808997027364 0.9856181007144357
4.493083482460967 225.07271754589055 0.998279045117437
4.498311037414383 225.0241138836434 1.0030611860691805
4.503538592367799 221.82705403568656 1.0040662838531396
4.508766147321215 218.69301662736868 1.0010272460191918
4.5139937022746315 211.79259465494295 0.980637884430617
4.519221257228048 210.75324908700168 0.9797200985608044
4.524448812181464 205.81868018442776 0.9629738421419765
4.52967636713488 202.4991196942957 0.9544691317042162
4.534903922088296 204.22975136320565 0.9572653102497958
4.5401314770417125 207.1241788245655 0.9631278034067653
4.545359031995129 216.03503057432795 0.994692625332966
4.550586586948545 228.22820134369883 1.0238963949213025
4.555814141901961 229.06383338543694 1.0217251164255567
4.561041696855377 228.62068734792334 1.0183711004977252
4.5662692518087935 221.88338933084265 0.9912733999068493
4.57149680676221 215.0923682782081 0.9712202738106871
4.576724361715626 209.7972511217752 0.955842709194026
4.581951916669042 209.44146192232824 0.9522378902912947
4.587179471622458 209.22755541540042 0.9489388219085213
4.5924070265758745 211.86537601498173 0.9568128953636443
4.597634581529291 214.11420211873462 0.968347231274326
4.602862136482707 213.2846427242518 0.9683242191820548
4.608089691436123 212.96178966405063 0.9789121363615664
4.613317246389539 212.2953600517768 0.9754200711741589
4.6185448013429555 213.62159644503222 0.980348377522743
4.623772356296372 210.8024433144692 0.9740827890798239
4.628999911249788 210.23517110656306 0.9719536669356968
4.634227466203204 208.05625299379835 0.9681915105283947
4.63945502115662 204.53241898372815 0.9605699638385147
4.6446825761100365 205.29487708391972 0.9567129222102142
4.649910131063453 204.41655792270444 0.9467086985320908
4.655137686016869 210.69704150806635 0.9637455547588226
4.660365240970285 210.5511327908672 0.9599978439219075
4.665592795923701 211.64246696247727 0.970689669367451
4.6708203508771176 213.26440692208823 0.9779991520641272
4.676047905830534 210.5852309136293 0.9730386107269073
4.68127546078395 207.86778713638958 0.9655767423818967
4.686503015737366 208.70006615407385 0.9701589671087276
4.691730570690782 207.76579771602457 0.9666652191458077
4.696958125644199 208.78917583562585 0.9586870196106254
4.702185680597615 208.49265781458158 0.9508996019117455
4.707413235551031 207.23235275984618 0.9455638058209247
4.712640790504447 208.4983478895086 0.9517753940450594
4.717868345457863 208.32283368187686 0.957296802669639
4.72309590041128 210.05678434617258 0.9595707426917908
4.728323455364696 209.73627991020544 0.9594960482387063
4.733551010318112 213.67056860270722 0.9703844736998082
4.738778565271528 213.97760569554467 0.9720490226698842
4.744006120224944 215.05198004934283 0.9787894515618238
4.749233675178361 217.06244125680635 0.9817049211708349
4.754461230131777 218.65318870083433 0.9911038207154668
4.759688785085193 214.79083896716875 0.9733525945102298
4.764916340038609 213.80177205972743 0.9692822342027756
4.770143894992025 210.3246762615737 0.9512104790133455
4.775371449945442 212.68767629818026 0.9513442660080991
4.780599004898858 215.63285805090268 0.9539803696093505
4.785826559852274 216.86030801926805 0.9575497670144526
4.79105411480569 213.15825302816611 0.9475849391358543
4.796281669759106 207.6668299275382 0.9365297709134737
4.801509224712523 207.50752485201033 0.9379815343412825
4.806736779665939 207.32425146799275 0.941757115801128
4.811964334619355 207.8961780857719 0.9453553937948495
4.817191889572771 206.45347402938015 0.9377283243970473
4.822419444526187 203.81273607145582 0.9359762956804359
4.827646999479604 207.22991376475798 0.9423185592565465
4.83287455443302 205.60227851723306 0.9403675384330188
4.838102109386436 206.8130791868483 0.9424181979171898
4.843329664339852 215.05722850493262 0.9662307709856183
4.848557219293268 217.576290249147 0.9670446432058046
4.853784774246685 218.02360072516132 0.9634957902757681
4.859012329200101 218.22271434817065 0.9592366987178778
4.864239884153517 214.1106490178366 0.9465536672554202
4.869467439106933 211.07347325115205 0.9402046592734574
4.8746949940603495 205.53448731317172 0.9212609997368983
4.879922549013766 204.0143904904457 0.9133329363880279
4.885150103967182 205.433493519473 0.9111058386551233
4.890377658920598 209.34122506145425 0.9184144021380997
4.895605213874014 211.0602122985813 0.9194339661487618
4.9008327688274305 211.33231086946302 0.9177409845789818
4.906060323780847 211.61952577161102 0.9209635404611097
4.911287878734263 212.4715979641317 0.922799460406555
4.916515433687679 213.19591108629254 0.9284969655495041
4.921742988641095 214.40501945981777 0.9337525361057615
4.9269705435945115 217.2204812743099 0.9386040250720532
4.932198098547928 214.172609950181 0.9305939981385918
4.937425653501344 210.71027929819718 0.921682170975347
4.94265320845476 206.70804094148542 0.9064883904253466
4.947880763408176 205.9837998791718 0.900697313570638
4.9531083183615925 210.23738917933318 0.912942183970838
4.958335873315009 210.82180490104727 0.9122055994297797
4.963563428268425 213.77563687868297 0.9176769314587444
4.968790983221841 217.66294456670082 0.9108793352769613
4.974018538175257 222.82801530546215 0.9102585409664734
4.9792460931286735 231.36698249753553 0.9241774075681327
4.98447364808209 241.494697284227 0.9427166144791965
4.989701203035506 250.49015247592945 0.9569769125839208
4.994928757988922 258.0124780938715 0.9587539250468187
5.000156312942338 267.9006234465326 0.9559737147947032
5.0053838678957545 297.7994914729848 0.9837636391648589
5.010611422849171 360.7715279254833 1.0663510174539979
5.015838977802587 470.307396936307 1.2012007500798334
5.021066532756003 638.9393421448598 1.3901682687595966
5.026294087709419 865.6787314823459 1.6113778453031091
5.0315216426628355 1110.1877271143462 1.821873512418305
5.036749197616252 1340.5710246951207 2.003729146218796
5.041976752569668 1508.8944938259783 2.1225821045729587
5.047204307523084 1595.8048154012088 2.1809872980245815
5.0524318624765 1609.2738796665742 2.188146397618788
5.0576594174299165 1568.7579608374263 2.1607298127594556
5.062886972383333 1484.7459387898382 2.102717878033556
5.068114527336749 1374.8287449082345 2.025362672914758
5.073342082290165 1257.1467506301178 1.9360210505757263
5.078569637243581 1141.1683724981167 1.840899034372843
5.0837971921969975 1053.4696626375937 1.7645360421262328
5.089024747150414 979.1476475982022 1.699527953783594
5.09425230210383 930.9192332845433 1.658532982698689
5.099479857057246 909.6671797092991 1.6471265077767312
5.104707412010662 892.8031580994269 1.6328716567180377
5.109934966964079 887.315214431571 1.6263433430280694
5.115162521917495 884.9259658236492 1.619675608166696
5.120390076870911 895.3381531375175 1.6275955907723036
5.125617631824327 911.1952115701749 1.6382000538266452
5.130845186777743 926.7298808191359 1.6481590475402437
5.13607274173116 949.6862042941787 1.6680009047611413
5.141300296684576 969.2714640623392 1.6819851785951228
5.146527851637992 985.8777868639489 1.6946570479420966
5.151755406591408 995.7024147518246 1.7015425601761713
5.156982961544824 995.5329909952226 1.704516957198575
5.162210516498241 974.6044131260197 1.6884355804816877
5.167438071451657 929.0775321910291 1.6480350292759076
5.172665626405073 856.5740288117154 1.5764009645634867
5.177893181358489 776.8567132194363 1.498579177343209
5.183120736311905 685.8523280943814 1.408975464069254
5.188348291265322 593.757330999555 1.3141424422406291
5.193575846218738 509.75548681703333 1.222873410264609
5.198803401172154 436.63410478311897 1.1398763876631088
5.20403095612557 380.34825081644027 1.079394314238983
5.209258511078986 335.1727217925283 1.0263395497768653
5.214486066032403 298.80678003899243 0.9787765930939827
5.219713620985819 274.9246977822134 0.9474870295643768
5.224941175939235 260.4048740490219 0.9234735657452418
5.230168730892651 250.8237030392681 0.913606161474884
5.235396285846067 242.9163145148104 0.9003715375382928
5.240623840799484 239.48023845477442 0.8993048602570729
5.2458513957529 231.05776633032303 0.8908049506066461
5.251078950706316 228.45950236290585 0.889383229703908
5.256306505659732 231.48186266566336 0.9000543906869556
5.261534060613148 232.43733119585266 0.9061956083224992
5.266761615566565 232.31925021071308 0.9050891008020707
5.271989170519981 226.94342770501456 0.8956857534108521
5.277216725473397 226.92404096823282 0.9055692471539291
5.282444280426813 225.20813860039303 0.9092619943043793
5.2876718353802294 220.8611868478349 0.9007478220642857
5.292899390333646 219.90141646856475 0.9004917803029702
5.298126945287062 217.18700249819904 0.8911382692396286
5.303354500240478 220.96083652591628 0.897876167152865
5.308582055193894 220.53242469275193 0.8898890005950587
5.3138096101473105 219.4595878483227 0.8842331539274393
5.319037165100727 220.56982684773945 0.8824332216247515
5.324264720054143 215.91043606137637 0.8719045826337235
5.329492275007559 217.71276482778143 0.8804397227229753
5.334719829960975 216.80926367426795 0.8775496747269492
5.3399473849143915 219.52019211927293 0.8901886611238952
5.345174939867808 218.62026183322627 0.8873549545067121
5.350402494821224 219.31700109256883 0.885085068544298
5.35563004977464 217.38365563625555 0.8761107618491308
5.360857604728056 219.92649009207656 0.8740504470730835
5.3660851596814725 222.48354727489917 0.879185768068737
5.371312714634889 222.62842353553813 0.8822328808134287
5.376540269588305 224.5616267038058 0.8854958523972726
5.381767824541721 226.2706613721671 0.8856622926310243
5.386995379495137 224.60740685831811 0.8783753882222305
5.3922229344485535 223.76291013552955 0.871954672993345
5.39745048940197 223.11473883406418 0.8694936147993048
5.402678044355386 224.11134365815755 0.8673208392398236
5.407905599308802 226.82338367054308 0.8703818731720028
5.413133154262218 232.54863465212725 0.8817550569296896
5.4183607092156345 236.66153286448235 0.8882634419510926
5.423588264169051 239.1692030148677 0.8927438990234264
5.428815819122467 242.61905259654748 0.8992792574916878
5.434043374075883 238.92740421155273 0.8893114270120703
5.439270929029299 234.5887973834506 0.879935533713855
5.4444984839827155 230.17321539193557 0.8721653894203384
5.449726038936132 227.11045557770078 0.8697890599912178
5.454953593889548 228.89729979313606 0.8762022921431687
5.460181148842964 232.7486469153457 0.8907388420913223
5.46540870379638 229.50726678449368 0.8853779017485418
5.4706362587497965 225.818851133112 0.8760345985664718
5.475863813703213 222.6908898470366 0.8675744329439703
5.481091368656629 222.6885261010309 0.8623838672086309
5.486318923610045 222.85631567084988 0.8624398487029251
5.491546478563461 223.73125495669362 0.8653725981425034
5.4967740335168775 219.97797014836718 0.8546050895995908
5.502001588470294 219.77402124038608 0.8560404548254809
5.50722914342371 215.55464319619722 0.852427259963515
5.512456698377126 213.83258277160073 0.8532307694338374
5.517684253330542 213.02576907021873 0.8523274996615344
5.522911808283959 216.16524860655105 0.8585852607992385
5.528139363237375 220.48142974433404 0.8609447352248152
5.533366918190791 223.22490870375125 0.8659575988166953
5.538594473144207 221.79887159725442 0.8689171404927131
5.543822028097623 222.51605449369174 0.8709833569481629
5.54904958305104 219.2054973942308 0.8665956244676521
5.554277138004456 215.71998970148763 0.8550241350707727
5.559504692957872 214.9438166137101 0.8461942331255955
5.564732247911288 214.124746618828 0.8403214794910651
5.569959802864704 214.19486816952818 0.8398517256367356
5.575187357818121 218.5769442824834 0.8499234858223391
5.580414912771537 221.91448466605635 0.854378495009614
5.585642467724953 226.80126663462934 0.862508381584071
5.590870022678369 229.24979630095322 0.861739351315398
5.596097577631785 228.81176312265387 0.8613503349978641
5.601325132585202 226.29913634953706 0.8499188353473829
5.606552687538618 231.28414750080216 0.8560641454713386
5.611780242492034 236.54306488135308 0.8613820358671835
5.61700779744545 240.98123213732646 0.8686876312830906
5.622235352398866 244.7021194523705 0.8735208551441566
5.627462907352283 251.45461508382223 0.8767932564488433
5.632690462305699 264.8076371031818 0.8891658944103132
5.637918017259115 287.2859957898422 0.9132779512488942
5.643145572212531 339.2792284767784 0.9791505848513296
5.648373127165947 424.9621980032583 1.0813917742343
5.653600682119364 547.4540238083863 1.2163459000568153
5.65882823707278 702.2954785765982 1.3684643241424161
5.664055792026196 848.2980532628673 1.5006411043027048
5.669283346979612 973.8879984268848 1.6057843956042472
5.674510901933028 1040.5881249133236 1.6555103248459087
5.679738456886445 1057.0050432276823 1.665046335047302
5.684966011839861 1035.536807614243 1.6478512021335747
5.690193566793277 975.6505378742771 1.5984596579909
5.695421121746693 911.5036110353112 1.5446226842786053
5.700648676700109 848.9964171600676 1.4894863564211538
5.705876231653526 796.8034420957692 1.4438980418795304
5.711103786606942 755.2802388952235 1.4055868691554152
5.716331341560358 738.2206287780959 1.3891044129831174
5.721558896513774 741.3359337282493 1.3887258897727626
5.7267864514671905 769.0534389452939 1.4121625356544765
5.732014006420607 813.8747964973642 1.4516065585595819
5.737241561374023 868.4255013684724 1.5009901082562382
5.742469116327439 924.4594637848776 1.5503844572523788
5.747696671280855 969.7128676532172 1.5879807372414378
5.7529242262342715 979.8327959595757 1.5945435056036381
5.758151781187688 951.7379092625616 1.569762550803141
5.763379336141104 877.0885398379609 1.507323128176517
5.76860689109452 774.9212342934504 1.4167459637660755
5.773834446047936 668.1215860723444 1.3190388150048544
5.7790620010013525 561.6790693559406 1.2160319860189739
5.784289555954769 474.51727143876957 1.1257953370367937
5.789517110908185 398.56282084675064 1.0368241390116275
5.794744665861601 349.9460537402942 0.9779159618675581
5.799972220815017 317.12735812658417 0.9416423098945985
5.8051997757684335 293.01991113437447 0.9128740737176827
5.81042733072185 277.9444836590235 0.8977597182638137
5.815654885675266 261.3399598827061 0.8710900598189071
5.820882440628682 252.12845488799886 0.8544877811951128
5.826109995582098 248.21801059424234 0.8489191673086903
5.8313375505355145 248.15198296336916 0.8527276393438727
5.836565105488931 250.35733058843533 0.8585728642430651
5.841792660442347 252.1495035419129 0.8610650554505745
5.847020215395763 250.0569831777585 0.8545712496909639
5.852247770349179 246.30302877978983 0.8431893767709087
5.8574753253025955 246.57617956625904 0.843751426847505
5.862702880256012 244.7098164553644 0.8389267566217614
5.867930435209428 249.13836171047603 0.8468297104102166
5.873157990162844 248.7380811299773 0.8426061106652624
5.87838554511626 248.6488333039867 0.8380854267706123
5.8836131000696765 251.2792611306426 0.8396810538657445
5.888840655023093 252.42285098192366 0.8428467803577434
5.894068209976509 256.9228890185866 0.8546899589495235
5.899295764929925 258.46450093418036 0.8576649076197193
5.904523319883341 256.21124365187643 0.8517009068346503
5.9097508748367575 257.2132595226519 0.8476871324387615
5.914978429790174 258.11862769244334 0.8447024806216488
5.92020598474359 261.8194042181133 0.8468277726765151
5.925433539697006 265.5620141972906 0.8541022380332525
5.930661094650422 268.73890633402544 0.860680875685034
5.9358886496038386 271.3339004732295 0.8623716899114736
5.941116204557255 276.9907344301794 0.8656525367855167
5.946343759510671 282.8355634016493 0.871639774280326
5.951571314464087 288.4551943432317 0.8863645397595866
5.956798869417503 293.43180512592556 0.8940365918417553
5.96202642437092 302.9453823793917 0.9117208104084185
5.967253979324336 313.74174191701195 0.9293872355338961
5.972481534277752 332.78977354682866 0.9578212227757944
5.977709089231168 353.1186539004611 0.9870927283343331
5.982936644184584 373.7346117844811 1.0184657652569165
5.988164199138001 404.8824898638862 1.0564538431678419
5.993391754091417 442.04563438182436 1.1036741535426169
5.998619309044833 486.9934450670719 1.1560074446706528
6.003846863998249 558.9012121155599 1.2385489305738828
6.009074418951665 646.5943368138105 1.3343767820558172
6.014301973905082 760.9894404305766 1.4498901239857698
6.019529528858498 918.2030721040095 1.5935134827956539
6.024757083811914 1098.6187522233715 1.745707139822394
6.02998463876533 1296.6300774138012 1.8965731761057452
6.035212193718746 1504.502124397457 2.0448793983174003
6.040439748672163 1662.646168523041 2.1499916362356974
6.045667303625579 1768.1430507497269 2.217115779002562
6.050894858578995 1804.9164204913468 2.241124151999933
6.056122413532411 1765.2779426582667 2.217845192223866
6.061349968485827 1673.3273158070867 2.1617187417638797
6.066577523439244 1537.9759494284888 2.0748294420189395
6.07180507839266 1388.7831081524669 1.9766681063407434
6.077032633346076 1235.444472233414 1.86769942581968
6.082260188299492 1074.4508801783302 1.7443408923223933
6.087487743252908 934.7396756394137 1.6265639552499205
6.092715298206325 807.9943454107847 1.5127529879297168
6.097942853159741 702.981843365423 1.4125832347200549
6.103170408113157 628.0340724852575 1.3418977159375145
6.108397963066573 559.6166114672307 1.2696918403414639
6.113625518019989 502.33433211022106 1.2054811714773643
6.118853072973406 454.19677707207063 1.1500173838432985
6.124080627926822 417.32895522885053 1.1056027481882003
6.129308182880238 392.28615381733204 1.0761860585324607
6.134535737833654 369.7083226875341 1.048080287180036
6.1397632927870704 356.4958232298198 1.0328738009949363
6.144990847740487 343.6219266737828 1.019924361128914
6.150218402693903 332.44024373399776 1.007854542875583
6.155445957647319 322.94631703456736 0.9944584731973666
6.160673512600735 313.7714862884683 0.9823944448984976
6.1659010675541515 311.85011249973775 0.9858369677431918
6.171128622507568 308.58812773018747 0.9809592577385556
6.176356177460984 304.21607233781276 0.975645149569363
6.1815837324144 297.619457711347 0.9636694128726793
6.186811287367816 293.97268345598474 0.9583138452414326
6.1920388423212325 294.9982524533253 0.964578618591066
6.197266397274649 299.1806184267204 0.9760940132999938
6.202493952228065 295.49408399437687 0.9697096727961726
6.207721507181481 291.61518274094675 0.9542854658662563
6.212949062134897 285.0100362820699 0.9371279286822419
6.2181766170883135 279.28111505569507 0.9236807958088088
6.22340417204173 277.4879970529361 0.9175690772840206
6.228631726995146 276.2135362720305 0.9125683058579758
6.233859281948562 277.6007854450301 0.9112905285223144
6.239086836901978 275.815871878768 0.9051781990918442
6.2443143918553945 273.29326597773337 0.8970560027603155
6.249541946808811 275.8511730454905 0.9002218485928628
6.254769501762227 275.7048105501575 0.9001548043079115
6.259997056715643 276.90107917925417 0.9019733294487201
6.265224611669059 274.7101205071086 0.8995226691690463
6.2704521666224755 272.56717793753086 0.8968591959651083
6.275679721575892 272.2716888703696 0.8964563474834277
6.280907276529308 268.78840691148605 0.8887406715083439
6.286134831482724 270.42410623099425 0.8896422213471461
6.29136238643614 269.65877350496874 0.8820156790034118
6.2965899413895565 269.6519699570268 0.8809377559568955
6.301817496342973 271.0405429612602 0.884171450029334
6.307045051296389 269.60601740529415 0.8803239899355572
6.312272606249805 270.14568057413356 0.8843715200369859
6.317500161203221 268.72577845681445 0.8775008772730095
6.3227277161566375 269.8304698551914 0.8766697001137621
6.327955271110054 273.0768407138438 0.8792777567637077
6.33318282606347 274.59727697768426 0.8779056794573438
6.338410381016886 274.9397166835881 0.8804045269711976
6.343637935970302 274.92670068770946 0.8814655688651716
6.3488654909237185 273.9434921788505 0.8774552968702554
6.354093045877135 274.6206095853196 0.8744794052925325
6.359320600830551 276.3337239604135 0.8703211942148569
6.364548155783967 279.8634069985199 0.8731713099911089
6.369775710737383 278.79227713792545 0.8706914914992255
6.3750032656908 277.7539182791522 0.873372193461732
6.380230820644216 275.2972936196611 0.869592259217042
6.385458375597632 276.0558977671438 0.8727714004435341
6.390685930551048 278.8146155418892 0.8782181813881637
6.395913485504464 284.9718221250288 0.887465204811063
6.401141040457881 283.61431240620004 0.8847479879711484
6.406368595411297 283.9327438723913 0.8823519675502788
6.411596150364713 284.86198187237426 0.8802074082864276
6.416823705318129 281.24763864909585 0.8745192821369522
6.422051260271545 279.9823094343001 0.8719246572132792
6.427278815224962 280.72721571296813 0.8745100062950913
6.432506370178378 282.1115303557473 0.8792078804642431
6.437733925131794 282.9104264154896 0.8782244156896922
6.44296148008521 286.76737414234157 0.8816428099766368
6.448189035038626 287.58299769647437 0.8756624308157803
6.453416589992043 287.024439431664 0.8697996663023719
6.458644144945459 289.2280371887749 0.8704209058024898
6.463871699898875 292.20826646991384 0.8734282993808338
6.469099254852291 295.1647692516712 0.8794598047071276
6.474326809805707 299.35628850361996 0.8855338748284962
6.479554364759124 304.3615302586157 0.8912925114264089
6.48478191971254 307.8855766439769 0.8917282233398142
6.490009474665956 318.0220447993948 0.9040369874132341
6.495237029619372 326.8553986810296 0.9134882601328156
6.500464584572788 339.10991267786744 0.9285592800890012
6.505692139526205 354.67180131690543 0.9461276822930579
6.510919694479621 378.6112701252352 0.97449451198049
6.516147249433037 405.15108361490223 1.0037996764950368
6.521374804386453 442.0541819196743 1.0448650350901683
6.526602359339869 494.7577763382648 1.1029348454776415
6.531829914293286 558.686403157787 1.1695316603762809
6.537057469246702 635.3778519688384 1.243774221783288
6.542285024200118 707.9001886925655 1.3108266782071993
6.547512579153534 769.9821814034045 1.3651291387027886
6.55274013410695 810.2848953997167 1.399139899678701
6.557967689060367 818.2894010457646 1.4047038676702936
6.563195244013783 801.3516325591535 1.3884589173559336
6.568422798967199 764.1339492815879 1.356070213097277
6.573650353920615 707.939662225007 1.3042724571394606
6.5788779088740315 654.5445845913765 1.2543502721139272
6.584105463827448 596.0401188269764 1.1960984685824199
6.589333018780864 539.2145247140184 1.138552493859761
6.59456057373428 501.2809953437751 1.0985661040309718
6.599788128687696 463.57246416721057 1.0563457882943579
6.6050156836411125 435.9484974129551 1.026330750405865
6.610243238594529 409.7507947071756 0.999245892571143
6.615470793547945 386.2728601943607 0.9732821222998066
6.620698348501361 368.61880890034934 0.9545487894662464
6.625925903454777 355.76758780691375 0.937946645740775
6.6311534584081935 355.026985415936 0.9353328854853167
6.63638101336161 343.5810561548836 0.9227931088417617
6.641608568315026 343.3908172561556 0.9210470285474773
6.646836123268442 338.8066596382385 0.9156090761345322
6.652063678221858 330.77717413769636 0.9053273870491179
6.6572912331752745 328.21039913758506 0.9024294324970632
6.662518788128691 318.5894092456291 0.8911899083219879
6.667746343082107 311.2925630771479 0.8815994135884956
6.672973898035523 303.21699053745203 0.8703392182736667
6.678201452988939 298.4324679469008 0.864141593039223
6.6834290079423555 297.27165305252066 0.8630032557558044
6.688656562895772 299.5529288340936 0.8679261342039873
6.693884117849188 301.8926274137956 0.872456419373724
6.699111672802604 305.09360459056734 0.8773626669181693
6.70433922775602 303.2396201187594 0.8732979365779486
6.7095667827094365 304.99663966280866 0.8741934029076855
6.714794337662853 302.2550444518735 0.8667101751795057
6.720021892616269 303.3068727137102 0.866185962957959
6.725249447569685 303.9315062480211 0.8653328949758288
6.730477002523101 304.3569155871403 0.8642614540258771
6.7357045574765175 310.92196366862566 0.8758067110644747
6.740932112429934 311.728212166785 0.8765057026810682
6.74615966738335 311.0366042071927 0.8742583211795762
6.751387222336766 308.28830820820514 0.8686702469233598
6.756614777290182 310.0534117411415 0.870661089018527
6.7618423322435985 310.8802892542863 0.872910585275686
6.767069887197015 314.0695544210219 0.8767539776062357
6.772297442150431 316.39264916890824 0.8794171087830996
6.777524997103847 319.1989582092249 0.8802376416446969
6.782752552057263 321.46844846535737 0.879818509130055
6.7879801070106796 321.95673372284404 0.8787679407369936
6.793207661964096 323.69958535017287 0.8807571222286402
6.798435216917512 324.06127479636166 0.8825151784590252
6.803662771870928 327.7440387676492 0.8881326736728852
6.808890326824344 330.53065373584076 0.8893491775667793
6.814117881777761 333.35263275335416 0.8889154047386529
6.819345436731177 332.29058672980534 0.8842882614603776
6.824572991684593 336.6450041527488 0.8912902698481493
6.829800546638009 337.63745416198776 0.8927476219955488
6.835028101591425 339.9196291836292 0.8956460968696611
6.840255656544842 344.63609201863846 0.8990651579050063
6.845483211498258 346.7502683020661 0.9002945890046307
6.850710766451674 351.32889455276484 0.9059974039528467
6.85593832140509 359.30781575309487 0.9162338779667973
6.861165876358506 367.2494685624519 0.9269760545522668
6.866393431311923 374.3128410261447 0.9341789311258963
6.871620986265339 378.31322529058735 0.9392832070547265
6.876848541218755 375.4289772778608 0.9336901130559091
6.882076096172171 374.9980551236265 0.9315425912809132
6.887303651125587 379.01188912536315 0.9335181238510684
6.892531206079004 382.46572822990703 0.9343004527201987
6.89775876103242 389.4413784438991 0.9407511473560334
6.902986315985836 397.7736304965007 0.9491659632574881
6.908213870939252 404.8452932715398 0.9584186773319607
6.913441425892668 407.4502708096988 0.9595692750012891
6.918668980846085 410.8718676470109 0.9639502005092809
6.923896535799501 412.4875808307928 0.9656746977006129
6.929124090752917 417.2536610302093 0.9694109025120121
6.934351645706333 421.0166792567311 0.9730048805764955
6.939579200659749 422.18809390214375 0.9748118554448929
6.944806755613166 421.62419558531144 0.9747412360386738
6.950034310566582 421.93022887731183 0.9734573292091372
6.955261865519998 422.3406529990327 0.9717345694749985
6.960489420473414 426.2407934836819 0.9754715417006892
6.96571697542683 435.2730645063632 0.9846098756024656
6.970944530380247 438.8572253516614 0.9873058117144397
6.976172085333663 448.5056293740533 0.9970719845864913
6.981399640287079 459.8922686292791 1.0081417167703277
6.986627195240495 470.4394558934247 1.0172286329804592
6.9918547501939114 492.8911246595548 1.040960925970956
6.997082305147328 521.3150330322012 1.069187063342596
7.002309860100744 563.7481923573677 1.1112943922404173
7.00753741505416 622.3484696265973 1.1661743078642905
7.012764970007576 700.8898806533806 1.236280230963657
7.0179925249609925 792.1093019115974 1.3141182326207956
7.023220079914409 880.0858292897036 1.3847033105195663
7.028447634867825 956.6786718331331 1.4425999263374267
7.033675189821241 1008.1563199728083 1.4802035840126022
7.038902744774657 1034.2677006463102 1.4974791713142916
7.0441302997280735 1029.3011420941993 1.4924990547851789
7.04935785468149 1010.2424058025011 1.4781721519047104
7.054585409634906 981.3636521491001 1.4549750330959121
7.059812964588322 948.1235366575736 1.429608290627503
7.065040519541738 912.521161237262 1.4011317841731015
7.0702680744951545 869.8182959261751 1.3674647514842326
7.075495629448571 824.2898690597938 1.3305563127815618
7.080723184401987 770.4801350156702 1.2865028176299496
7.085950739355403 717.9165960674198 1.2417070189211046
7.091178294308819 667.7919902273902 1.197290820712826
7.0964058492622355 621.7187341455038 1.1547937020770414
7.101633404215652 576.5905948902262 1.1118289441529141
7.106860959169068 542.802784972999 1.0793131623157293
7.112088514122484 509.55675290489967 1.0476437369247484
7.1173160690759 486.88451172573986 1.0266385744675055
7.1225436240293165 466.88390034190655 1.0067647948956897
7.127771178982733 448.2109103034303 0.9867923537971467
7.132998733936149 438.43637498661354 0.976029780125466
7.138226288889565 427.56262199719214 0.9632771385789936
7.143453843842981 424.0918812846236 0.9595588858520857
7.1486813987963975 421.639604821146 0.957029656515041
7.153908953749814 420.53366844496765 0.9572155788572783
7.15913650870323 421.1102926979927 0.9563199288795448
7.164364063656646 432.38942115751064 0.9684177008476509
7.169591618610062 448.86376747442836 0.984230390508676
7.1748191735634785 478.1394460232651 1.0146577274306543
7.180046728516895 522.2732459343922 1.0584845767005326
7.185274283470311 589.243516591926 1.1221881184515385
7.190501838423727 708.6111319631141 1.2277488343429406
7.195729393377143 897.8659700923433 1.378108768102411
7.2009569483305595 1206.8394464506025 1.5953153901597326
7.206184503283976 1671.4600632252907 1.8758531925205653
7.211412058237392 2354.024888211467 2.2261703868602405
7.216639613190808 3128.805740721862 2.5646525276574086
7.221867168144224 3879.133697915781 2.8507641723591797
7.227094723097641 4370.12189628534 3.023174478288422
7.232322278051057 4485.222351515353 3.0634842593252847
7.237549833004473 4223.408978227523 2.97133184289915
7.242777387957889 3637.1885319577686 2.755551124633304
7.248004942911305 2949.309993188526 2.479296103950478
7.253232497864722 2268.9314078308275 2.174391581331563
7.258460052818138 1696.904484471262 1.8800634723860365
7.263687607771554 1243.8780854151505 1.609095706333052
7.26891516272497 921.4033355039101 1.385110174155263
7.274142717678386 715.891059882389 1.222610620323255
7.279370272631803 589.8094151634957 1.109610532383484
7.284597827585219 514.7329010524659 1.0388358471935453
7.289825382538635 474.0578887324289 0.9980122521211588
7.295052937492051 449.91904049595905 0.9745530812285528
7.300280492445467 428.59273804100974 0.951116804726656
7.305508047398884 415.31389712844964 0.9359717986358927
7.3107356023523 406.55957824043054 0.9263016354878473
7.315963157305716 400.54341542794174 0.9194321952279112
7.321190712259132 397.1682657364213 0.9147156589353044
7.326418267212548 395.08620208846105 0.9120745279472379
7.331645822165965 395.5741851640664 0.9131534366298182
7.336873377119381 391.9296963623368 0.9098925263416016
7.342100932072797 388.83242050844007 0.9052515289292291
7.347328487026213 386.1787941230816 0.9002376371705477
7.352556041979629 386.43749390758484 0.9003143831173326
7.357783596933046 386.03118782781667 0.8996362592081475
7.363011151886462 387.0795286623938 0.9003855013693526
7.368238706839878 391.49288640411794 0.9059129789084962
7.373466261793294 395.75586015180266 0.9091394128717933
7.37869381674671 393.5705546217163 0.908327576980352
7.383921371700127 398.52542972838387 0.9144023819269205
7.389148926653543 398.3538689479468 0.9153370876536249
7.394376481606959 400.82654494815256 0.9163705892390615
7.399604036560375 399.64879589577595 0.9143301508498612
7.4048315915137914 398.1166659760811 0.9132190864403698
7.410059146467208 395.46162550281133 0.9105078598106178
7.415286701420624 390.7331170363615 0.9045834100624869
7.42051425637404 390.78805446321405 0.9045388939479082
7.425741811327456 390.4445423997485 0.904306994316915
7.4309693662808725 395.15464722896945 0.9076631584982432
7.436196921234289 400.29099398231267 0.9128051280252248
7.441424476187705 405.12571882873635 0.9157507591580974
7.446652031141121 414.4638236216559 0.924238920243978
7.451879586094537 421.612209013754 0.9333975775070206
7.4571071410479535 429.86007264449927 0.9432793723157674
7.46233469600137 437.5829348326431 0.9508784091667924
7.467562250954786 451.4635560462082 0.964419717095611
7.472789805908202 459.16142122677746 0.9696463352727724
7.478017360861618 475.20696230270363 0.9855121940488992
7.4832449158150345 493.6941565585316 1.003738625300038
7.488472470768451 503.65396616996105 1.0124751950804223
7.493700025721867 512.8109832816193 1.0205864514548204
7.498927580675283 526.1725552682859 1.032575023723295
7.504155135628699 532.088011402326 1.0381988734426573
7.5093826905821155 539.6644162377864 1.044477269653269
7.514610245535532 540.9855279525017 1.0441986650416164
7.519837800488948 536.5942613732939 1.0402598288918694
7.525065355442364 532.8373746101208 1.037242496123625
7.53029291039578 526.9863380364479 1.032249317649143
7.5355204653491965 526.5132337157305 1.0317939096918758
7.540748020302613 528.3405410596811 1.0331500957320154
7.545975575256029 533.6942723179295 1.0371953264507545
7.551203130209445 547.1033143369256 1.0492118786602564
7.556430685162861 565.8964094870419 1.066722793991568
7.5616582401162775 588.597154426235 1.085643712269367
7.566885795069694 603.518301067129 1.0981582570517856
7.57211335002311 618.9053949416003 1.1117553221619199
7.577340904976526 624.3195460550608 1.1164879971515769
7.582568459929942 622.1625872463216 1.114128515886361
7.5877960148833585 617.1062153507506 1.1088428581635006
7.593023569836775 605.4807091289146 1.0989592417198881
7.598251124790191 595.7509319543751 1.0894519051449145
7.603478679743607 586.6695056779145 1.0810989793802357
7.608706234697023 577.1382790093294 1.0723757732158272
7.6139337896504395 563.2445231351734 1.0599348149203518
7.619161344603856 549.6328678926343 1.0472358987137984
7.624388899557272 541.8017046346903 1.0390730884447086
7.629616454510688 536.5005062467638 1.0338266260800577
7.634844009464104 536.2126779950299 1.0322300696194389
7.6400715644175206 538.3461551477385 1.0344001944070427
7.645299119370937 543.205147407167 1.038001798135346
7.650526674324353 546.4530425108912 1.0410957604732443
7.655754229277769 546.9197814166703 1.0421462253047904
7.660981784231185 542.0829813022434 1.0362864665427223
7.666209339184602 546.3202148347683 1.0399008643018681
7.671436894138018 554.7986198978149 1.0480090465510419
7.676664449091434 559.9426405039021 1.0518951039893623
7.68189200404485 560.7658719180438 1.0513432098489486
7.687119558998266 561.4039971253052 1.0506244978110775
7.692347113951683 564.8601376535994 1.0527565339790792
7.697574668905099 575.4301146303798 1.0626222264997855
7.702802223858515 591.1652071525664 1.0761235321133606
7.708029778811931 603.399617266452 1.0866474415800185
7.713257333765347 613.4463474726144 1.0940906596165696
7.718484888718764 619.1589494105746 1.0982474214111948
7.72371244367218 627.9496506495195 1.105749280333724
7.728939998625596 638.2660169849498 1.1131250951407996
7.734167553579012 649.5740287239889 1.1229727798679316
7.739395108532428 663.156412639007 1.1347672258688155
7.744622663485845 677.9160142243317 1.1482076235151817
7.749850218439261 688.0893704116708 1.1566830774832402
7.755077773392677 698.4236888916435 1.164675626868682
7.760305328346093 706.576835636349 1.1731846118048455
7.765532883299509 711.8942007849606 1.1776123207535378
7.770760438252926 713.1538409153812 1.17766249578368
7.775987993206342 711.8831809324242 1.1751001127765124
7.781215548159758 710.3857528000269 1.172465709011192
7.786443103113174 710.1575027101562 1.1727248355298907
7.79167065806659 703.5465669234752 1.1665049414522717
7.796898213020007 691.0427319101899 1.1551051005527018
7.802125767973423 679.3438590136878 1.1447543659556334
7.807353322926839 668.2150375752307 1.135280515921871
7.812580877880255 663.4715152500218 1.1318430085081201
7.817808432833671 655.0622377974641 1.1230055558646679
7.823035987787088 649.3342509939525 1.1170453987854594
7.828263542740504 647.4457570442656 1.1143955213665624
7.83349109769392 646.830408965443 1.1139730814079114
7.838718652647336 648.6101249703469 1.1160998959917918
7.8439462076007525 648.235211837377 1.1157017349130947
7.849173762554169 654.4821454509776 1.1202770979137977
7.854401317507585 661.0693466596214 1.1250134171378452
7.859628872461001 671.6937787040238 1.1327740259185821
7.864856427414417 682.5206708320931 1.1413156156206141
7.8700839823678335 687.7978427934248 1.1447662566128187
7.87531153732125 697.9653028023778 1.153410429017223
7.880539092274666 700.9702059529143 1.155221935675148
7.885766647228082 707.5791298029806 1.161608618407637
7.890994202181498 706.3289911595932 1.159694439383557
7.8962217571349145 700.9515492836055 1.1553883987171307
7.901449312088331 692.0432785673095 1.1467373270736259
7.906676867041747 678.9402720859299 1.135990098217157
7.911904421995163 664.182715471433 1.1227742943790993
7.917131976948579 650.2413794319573 1.1109216708966154
7.9223595319019955 641.6428968596776 1.1041899985674657
7.927587086855412 627.7525900377168 1.0919007855659637
7.932814641808828 618.3704800354666 1.0830886066215628
7.938042196762244 609.5499736696646 1.0740166003079963
7.94326975171566 599.1176560954063 1.0635758577823982
7.9484973066690765 588.4593008356419 1.0529147672750216
7.953724861622493 578.2406320027173 1.0426526295293366
7.958952416575909 577.4616409514637 1.0415468987313161
7.964179971529325 584.2022663985025 1.0483861056926014
7.969407526482741 587.0379441143709 1.051098773630002
7.9746350814361575 596.0411549819862 1.0593627936187788
7.979862636389574 609.2843329165011 1.0711608036134188
7.98509019134299 629.6353120701509 1.0878014646588918
7.990317746296406 655.3919056252162 1.1088031874521251
7.995545301249822 679.392214207217 1.1291046061489847
8.000772856203238 697.4005835309597 1.1422370280281886
8.006000411156654 706.040673459103 1.1493200929581162
8.01122796611007 711.6267440205111 1.1527085432354225
8.016455521063486 709.9275973516851 1.150743938842761
8.021683076016902 699.7940024525349 1.141858672193687
8.026910630970319 689.5250413897755 1.1325531039344487
8.032138185923735 680.6918837042814 1.1250301300022911
8.037365740877151 673.9269255872279 1.1198799822464818
8.042593295830567 676.6187028086281 1.122094281562975
8.047820850783983 676.3573693986847 1.1220574804145373
8.0530484057374 679.6225624727091 1.1238629697041986
8.058275960690816 679.6620355334568 1.123168458147869
8.063503515644232 682.0337286618861 1.1247994231829388
8.068731070597648 684.0890587691622 1.125926952674893
8.073958625551064 690.3080974585648 1.1309240507132527
8.07918618050448 691.14279383202 1.131362437744609
8.084413735457897 692.7413344226488 1.132369062674291
8.089641290411313 697.2627130496167 1.135678340097625
8.09486884536473 701.0746750714966 1.1379486460927744
8.100096400318145 711.2416050442987 1.1454842276256147
8.105323955271562 716.036379353992 1.1489812376348156
8.110551510224978 721.5680071039087 1.1529289177761195
8.115779065178394 731.200668117076 1.159485397761061
8.12100662013181 742.2810002151534 1.1680152928808774
8.126234175085226 762.272576993609 1.1837208376859736
8.131461730038643 781.3493853805593 1.198392286232173
8.136689284992059 807.1511766442597 1.2163961421744365
8.141916839945475 833.7483572245291 1.236037424825481
8.147144394898891 862.6353314864022 1.2569190204439782
8.152371949852308 895.5757040388519 1.279942853757158
8.157599504805724 926.6587342061254 1.299870997051981
8.16282705975914 964.8547328410921 1.325994040652765
8.168054614712556 997.8900136799191 1.348403706165927
8.173282169665972 1021.877605922065 1.3643338913482455
8.178509724619389 1029.1576980524253 1.368554955231317
8.183737279572805 1029.756722996848 1.368764113407278
8.188964834526221 1018.136598746014 1.3589984777557123
8.194192389479637 1005.1690256959682 1.3497526008114071
8.199419944433053 986.6017260627863 1.3363043643725248
8.20464749938647 964.9900030189511 1.3218503329248217
8.209875054339886 942.4799940060482 1.3069062134489695
8.215102609293302 923.8668193567335 1.2948537738287413
8.220330164246718 903.9537008338511 1.2795124795407335
8.225557719200134 891.9691188123327 1.2706991878064016
8.23078527415355 874.4112659830515 1.2573662451405128
8.236012829106967 859.1376237686517 1.246319750612474
8.241240384060383 842.0118858873258 1.2324868940484512
8.2464679390138 826.8421071658897 1.2194641525223338
8.251695493967215 817.9115737080615 1.2124791564160529
8.256923048920632 805.7084960700249 1.2031688808457859
8.262150603874048 798.415589219512 1.198570288126573
8.267378158827464 785.9816507890467 1.1896980799648145
8.27260571378088 772.6464904297521 1.1779543646572521
8.277833268734296 759.3717779676273 1.1665758404059758
8.283060823687713 740.7605458980016 1.152207270314341
8.288288378641129 722.9101010446441 1.1385678544488271
8.293515933594545 705.8044301954559 1.1246402351824316
8.298743488547961 691.9133225562184 1.1126301368539675
8.303971043501377 684.887359232366 1.107932892678179
8.309198598454794 678.0921310763327 1.1027840002808458
8.31442615340821 670.9286185011687 1.097096869873637
8.319653708361626 663.6261774205365 1.0897796705157947
8.324881263315042 657.6971596621228 1.0839060980046513
8.330108818268458 655.2874222288673 1.0823511274506137
8.335336373221875 653.842310383189 1.0814859373060657
8.34056392817529 654.4632644484952 1.0816399587014083
8.345791483128707 651.7659884080316 1.0783360298854383
8.351019038082123 644.6436538406655 1.0707926294834065
8.35624659303554 640.6684680012987 1.0671141681366945
8.361474147988956 634.5421108529106 1.0614380590536567
8.366701702942372 629.191950027193 1.0562453403722687
8.371929257895788 628.2611185404528 1.0552518725881297
8.377156812849204 622.1829023984905 1.0495396815682811
8.38238436780262 619.6955182398468 1.0478280360609353
8.387611922756037 614.4289368327843 1.043405216690939
8.392839477709453 611.7084611037936 1.041713604910271
8.398067032662869 606.0533346342813 1.036558716898122
8.403294587616285 597.9158753393832 1.0292624204869454
8.408522142569701 599.4938591710161 1.0303491405107312
8.413749697523118 601.9445155598688 1.0319893466478858
8.418977252476534 602.3168119869662 1.0318151508922138
8.42420480742995 598.696730366188 1.0274560460987778
8.429432362383366 593.0098457090221 1.0225227732225894
8.434659917336782 588.4194977683527 1.0189840464099311
8.439887472290199 585.3697390490198 1.015419422472
8.445115027243615 584.5811393363506 1.0149065354729228
8.450342582197031 581.176916588825 1.0114510141745878
8.455570137150447 581.3543359661917 1.0119629030222475
8.460797692103863 581.2472482118505 1.0119937538456996
8.46602524705728 581.5687063625224 1.0119050382179011
8.471252802010696 581.5109059138284 1.010515590623086
8.476480356964112 585.0406439468986 1.0123121824261168
8.481707911917528 589.3228204525502 1.0154653765772803
8.486935466870944 586.3599149584669 1.0127309827992486
8.49216302182436 583.0330600177516 1.0093457270459834
8.497390576777777 584.2596290734032 1.0095712426573653
8.502618131731193 588.9245342502451 1.0130801301113435
8.50784568668461 595.0616275314836 1.0182936328161225
8.513073241638025 598.3678887818568 1.0215719826593066
8.518300796591442 596.1664727737015 1.020154793353116
8.523528351544858 595.5594372256205 1.0194057807227332
8.528755906498274 598.7631123249377 1.0216145873428868
8.53398346145169 601.3410045623367 1.0232869720646933
8.539211016405106 600.1765401459754 1.022189109157235
8.544438571358523 598.5201502789399 1.0202127140856598
8.549666126311939 594.1771044674473 1.0157780612306555
8.554893681265355 596.5188696023611 1.017648077602317
8.560121236218771 598.1436865079062 1.0173176478400394
8.565348791172188 603.9203764108895 1.0215021152152823
8.570576346125604 609.2552330839364 1.0256172611001735
8.57580390107902 613.092654590093 1.0286980701113202
8.581031456032436 616.3190985213398 1.0313807130382393
8.586259010985852 618.5923785432755 1.0329591196340062
8.591486565939269 616.2207695995731 1.0310718718623821
8.596714120892685 618.6625220661438 1.0330099765134972
8.601941675846101 617.5221113493054 1.031599239131841
8.607169230799517 620.8052567775254 1.0325374912707814
8.612396785752933 623.9847772199015 1.0340926745644197
8.61762434070635 629.8362458482522 1.0389844000457387
8.622851895659766 636.4578029904576 1.0453991177257884
8.628079450613182 644.7383434279371 1.0522570495246661
8.633307005566598 655.1191252103906 1.0593383020731675
8.638534560520014 668.6044257649577 1.0690488503692839
8.64376211547343 688.2711252356274 1.084090903239891
8.648989670426847 708.1011747485501 1.0988336639205853
8.654217225380263 726.2299489259309 1.113016282634078
8.65944478033368 750.450310873124 1.1315535062433053
8.664672335287095 774.2487338697038 1.149344839159123
8.669899890240512 804.4976646329235 1.171159942526268
8.675127445193928 837.9946835490424 1.194523270856571
8.680355000147344 871.471814590571 1.217477191083389
8.68558255510076 894.6731350113106 1.2324829902039458
8.690810110054176 910.628589146616 1.2432022353787355
8.696037665007593 909.390596435204 1.2405088212151654
8.701265219961009 906.61683759395 1.2386259289683752
8.706492774914425 896.3992653949222 1.2313163880676938
8.711720329867841 884.9897401722369 1.2236325728375295
8.716947884821257 867.775352756774 1.2111689901509461
8.722175439774674 847.4914384136225 1.1963130213255133
8.72740299472809 824.7785793717136 1.179697968633243
8.732630549681506 803.644321761816 1.1654327044557808
8.737858104634922 790.030967483509 1.1560740313655442
8.743085659588338 780.190078091505 1.1490936987834157
8.748313214541755 775.0108564353478 1.1457602766116624
8.75354076949517 766.2096590740574 1.139257068963032
8.758768324448587 758.6422646351737 1.1331923811853435
8.763995879402003 748.4192066826453 1.1242255802838557
8.76922343435542 735.1758990564376 1.113321535850942
8.774450989308836 723.3128087107716 1.1031182920475013
8.779678544262252 713.1353878416968 1.0944923090154988
8.784906099215668 703.945650095458 1.0865474454735304
8.790133654169084 696.2494666944864 1.0806898314121371
8.7953612091225 694.0031656809218 1.0785093465253985
8.800588764075917 687.9977438200375 1.0739806686716427
8.805816319029333 685.0521723167419 1.0708065334929457
8.811043873982749 679.8330899436694 1.0666284616325696
8.816271428936165 671.7710188351308 1.0594853063151868
8.821498983889581 670.6523523839588 1.0589333935946763
8.826726538842998 667.2665565098631 1.0565142015524518
8.831954093796414 665.9335831970619 1.0552885337382538
8.83718164874983 664.0624136782154 1.0536259032877249
8.842409203703246 662.9719848598958 1.0522593621270964
8.847636758656662 658.9289659751945 1.048316144847509
8.852864313610079 657.6409771169685 1.0471090401968661
8.858091868563495 661.094204207186 1.049497439665876
8.863319423516911 665.2085983524262 1.051220475071406
8.868546978470327 669.934540926124 1.0546479883465045
8.873774533423743 671.4828756226401 1.055760369662478
8.87900208837716 670.799711054018 1.0557976731301189
8.884229643330576 670.0362483253688 1.0549530361196193
8.889457198283992 672.4118611670573 1.0569563174698613
8.894684753237408 676.1390412774226 1.0604445903967
8.899912308190824 683.7144966673806 1.066727387423105
8.90513986314424 688.5278645077516 1.069197825967494
8.910367418097657 693.4989312616084 1.0713210246526734
8.915594973051073 702.6273659270786 1.0774070741933617
8.92082252800449 708.267947482116 1.0802912193171679
8.926050082957905 714.7572406784324 1.0847466004133703
8.931277637911322 720.5718578214 1.0887323557663589
8.936505192864738 723.8450491564918 1.0913077447278476
8.941732747818154 727.946829087045 1.094660455797091
8.94696030277157 737.7176749521352 1.101625126528934
8.952187857724986 751.4509173469515 1.1124213658777447
8.957415412678403 764.8248943965102 1.1218266886052692
8.962642967631819 776.5337888399957 1.1300511188783409
8.967870522585235 784.6353503375491 1.1355414813251468
8.973098077538651 788.3410994290163 1.1371873245340947
8.978325632492067 795.5986656447699 1.1421020370152286
8.983553187445484 805.8548892879612 1.1477715740857346
8.9887807423989 815.1976945908672 1.1532467360033858
8.994008297352316 823.4612759495386 1.158961071669923
8.999235852305732 829.237496281849 1.1633432153752983
9.004463407259149 832.7431849227637 1.1655252134670442
9.009690962212565 840.126931293514 1.1713773921773356
9.014918517165981 846.9802640019989 1.1754551499578725
9.020146072119397 856.2609893843958 1.181494117440378
9.025373627072813 863.3565347628763 1.1848882180966638
9.03060118202623 874.1578503345182 1.1904376992280017
9.035828736979646 888.2268546998074 1.1999151255229423
9.041056291933062 902.4482995581859 1.2085497590119345
9.046283846886478 921.9994266486551 1.2220229783144734
9.051511401839894 934.1379579826457 1.2299199288279385
9.05673895679331 948.2937740259628 1.2376831087861604
9.061966511746727 967.1669637560999 1.2495234235573656
9.067194066700143 992.1496050826107 1.2651921037451976
9.07242162165356 1019.9937568130515 1.28321002680276
9.077649176606975 1046.0943111031374 1.2983818635518771
9.082876731560392 1073.9774853977628 1.3154046007098572
9.088104286513808 1104.6871260742184 1.3337603086511045
9.093331841467224 1136.549811642625 1.3525884432858382
9.09855939642064 1164.3642297841914 1.3687670452749643
9.103786951374056 1190.5527107967796 1.3833014374682544
9.109014506327473 1213.3785677048324 1.3956378053408225
9.114242061280889 1233.9930049316706 1.4071587476170855
9.119469616234305 1242.0003177754877 1.4108181246093818
9.124697171187721 1249.1663453041017 1.4144522188096682
9.129924726141137 1241.458162018408 1.4095797541748678
9.135152281094554 1224.3444625273082 1.3985256477174561
9.14037983604797 1206.80396318952 1.3890494567253493
9.145607391001386 1182.6985296912108 1.3739141788388922
9.150834945954802 1165.2372628072876 1.3626492208575154
9.156062500908218 1157.4051720197597 1.3584209227653021
9.161290055861635 1161.5539571088702 1.371846106511796
9.16651761081505 1183.0353731441564 1.393703592422033
9.171745165768467 1211.8854661197095 1.4163285247695097
9.176972720721883 1236.4432794100426 1.4338160832196618
9.1822002756753 1255.8224466017282 1.4482968721422635
9.187427830628716 1264.0348195268602 1.456775195568638
9.192655385582132 1264.368067790581 1.4599729634150618
9.197882940535548 1266.0157202184594 1.4628859914349501
9.203110495488964 1261.3688911748948 1.4623875555542798
9.20833805044238 1268.2976944899997 1.4717065223565475
9.213565605395797 1275.0779184950788 1.4784774292363683
9.218793160349213 1289.782073909873 1.4897579290703729
9.224020715302629 1318.5470932916394 1.5071353734450257
9.229248270256045 1362.0228733467638 1.533183230795309
9.234475825209461 1409.6036267169936 1.5613290277882372
9.239703380162878 1471.4058079104725 1.5961541650892581
9.244930935116294 1556.5172220960524 1.642741506768518
9.25015849006971 1646.7941442886029 1.6927781304402971
9.255386045023126 1732.512893834183 1.737885522844052
9.260613599976542 1801.553196617999 1.773921980162628
9.265841154929959 1824.926183668973 1.788201908586333
9.271068709883375 1806.1793855278022 1.7804011678478473
9.276296264836791 1735.9444898888537 1.7476054772145206
9.281523819790207 1626.3909930019388 1.6921774341895979
9.286751374743623 1492.7142327905774 1.622171231481661
9.29197892969704 1353.2559690850892 1.5469058238584301
9.297206484650456 1229.3590175772574 1.475412000434821
9.302434039603872 1113.4271154156525 1.405267912770619
9.307661594557288 1023.6015089945129 1.3493780082396758
9.312889149510704 958.2466484190707 1.3079326400551414
9.31811670446412 910.2644893208686 1.2758336230693617
9.323344259417537 883.1077304435304 1.2583060448502528
9.328571814370953 864.985913381576 1.2467677557792207
9.33379936932437 849.2724852311775 1.2364908637741843
9.339026924277785 837.3009137744591 1.2290096764042475
9.344254479231202 818.8035127296113 1.2158988251266933
9.349482034184618 810.013906916726 1.2096697716114833
9.354709589138034 797.1680073152462 1.2011415273522708
9.35993714409145 787.9316610060004 1.195446358780992
9.365164699044866 781.1608347366746 1.1909908498591217
9.370392253998283 771.6853693514564 1.1843127222757717
9.375619808951699 766.6964665562075 1.1804645802880807
9.380847363905115 766.2303738979672 1.1810949600734253
9.386074918858531 764.6020313224446 1.1805648240303948
9.391302473811947 762.4816296574544 1.1801255728438338
9.396530028765364 758.471435940505 1.1783204735255746
9.40175758371878 755.7492797011356 1.1785605272035118
9.406985138672196 752.9154313999001 1.1763102255768516
9.412212693625612 754.679207908954 1.176297961653921
9.417440248579029 749.5875618789009 1.1592054201113602
9.422667803532445 747.3683903195588 1.1506450519044147
9.427895358485861 742.6649881258236 1.143297288214133
9.433122913439277 741.2128720472037 1.13912575215282
9.438350468392693 737.0871340253351 1.1334815780458747
9.44357802334611 731.9860655487862 1.1275605133291093
9.448805578299526 738.6688260394617 1.1316313432637366
9.454033133252942 742.3292809877745 1.132899688684196
9.459260688206358 747.9218324488631 1.1354702390536673
9.464488243159774 751.8208326370025 1.1363618454736955
9.46971579811319 752.7143474709588 1.1348609927498927
9.474943353066607 751.5607727391622 1.1319147741087985
9.480170908020023 751.7970567641787 1.1294327497326477
9.48539846297344 751.2842711712951 1.1277148764071054
9.490626017926855 753.2679123068475 1.127397362738878
9.495853572880272 756.988705450669 1.1286257997720235
9.501081127833688 759.5768998800611 1.1293919801912433
9.506308682787104 760.6251368467056 1.1289882851966635
9.51153623774052 758.7016298988681 1.1274975419172268
9.516763792693936 758.6810098733312 1.126750457672348
9.521991347647353 762.0782178496847 1.1277388208826267
9.527218902600769 767.1357875126723 1.1302668509557368
9.532446457554185 773.7505441164167 1.1344266541050005
9.537674012507601 772.750904671587 1.1320014860441387
9.542901567461017 772.1230593279125 1.1301860759315014
9.548129122414434 772.051853647006 1.1294895280952078
9.55335667736785 776.7978868315848 1.132739062557265
9.558584232321266 779.3069486129275 1.133992141384713
9.563811787274682 783.9695814079187 1.1367414881314164
9.569039342228098 784.3663711972938 1.1360067828655385
9.574266897181515 779.0069834391089 1.1313731231899522
9.57949445213493 778.9650092081737 1.1303865441953254
9.584722007088347 776.2989621998192 1.1266465309021216
9.589949562041763 777.5743195018953 1.1267610424915993
9.59517711699518 781.6008607418343 1.1287131633686047
9.600404671948596 787.5403808083065 1.1332736516830662
9.605632226902012 787.2684833860186 1.1324289130066547
9.610859781855428 783.6259786716417 1.12834789434198
9.616087336808844 780.3181395058925 1.1251099775392113
9.62131489176226 777.8630058607506 1.122388819459999
9.626542446715677 778.8285537738025 1.1230606060593231
9.631770001669093 779.5233422123742 1.124541921466142
9.636997556622509 774.5885469028743 1.1200524423479905
9.642225111575925 771.6554517425656 1.1166778103963662
9.647452666529341 766.6090196756425 1.1121979937137194
9.652680221482758 760.8808443087678 1.1082158715631694
9.657907776436174 764.0279830305906 1.1097608921928068
9.66313533138959 761.8620627345769 1.1067698910032513
9.668362886343006 764.3322714360452 1.108228350707587
9.673590441296422 759.3131820717817 1.1030569160722792
9.678817996249839 756.4287965414552 1.0998564604677534
9.684045551203255 757.148580073064 1.1000481907254351
9.689273106156671 761.742243064572 1.103207594389704
9.694500661110087 762.7083460194467 1.1031883240042981
9.699728216063503 762.4686095980824 1.102780424875121
9.70495577101692 758.403735196015 1.099197095362418
9.710183325970336 757.9120959467936 1.0985968628462905
9.715410880923752 758.6273135762023 1.0979605967434856
9.720638435877168 760.7832247162976 1.0989786780919495
9.725865990830584 760.6773921883288 1.098822407595232
9.731093545784 755.2803708851 1.0929083622405666
9.736321100737417 755.0396272610932 1.0916424129012194
9.741548655690833 754.8194400423848 1.0913858236036835
9.74677621064425 753.0824005682974 1.0904909911605278
9.752003765597665 752.51836656008 1.0899529984098342
9.757231320551082 751.38964320281 1.0888212061639742
9.762458875504498 755.1316496394733 1.0898113117871528
9.767686430457914 760.3242953839533 1.093615158600534
9.77291398541133 760.2899889561432 1.0928300068297507
9.778141540364746 753.0325022066213 1.0855370742180335
9.783369095318163 747.0826575343929 1.0803760187190037
9.788596650271579 745.679575431403 1.0793988359744058
9.793824205224995 748.6160571801233 1.082835203800458
9.799051760178411 749.9093445459839 1.0825671521039801
9.804279315131827 747.7520567066791 1.0802167980117505
9.809506870085244 746.9529826864392 1.0783518544638881
9.81473442503866 753.2677331253714 1.0827058796245923
9.819961979992076 759.3688440534121 1.086246107270732
9.825189534945492 763.942540529096 1.0890828728579818
9.830417089898909 767.8103506146656 1.0913469211020455
9.835644644852325 767.5414876825403 1.0907033619612585
9.840872199805741 773.5718204990633 1.095333137645057
9.846099754759157 781.6285135981475 1.1011235012575191
9.851327309712573 783.9961398182832 1.1016800008461474
9.85655486466599 785.5699323100904 1.101578932957719
9.861782419619406 786.9985932179127 1.1023885209109243
9.867009974572822 793.3266147635 1.1054556311922985
9.872237529526238 803.6970172055895 1.112066349434047
9.877465084479654 811.3725000616172 1.1172341053109125
9.88269263943307 819.5257992315163 1.1224367220686553
9.887920194386487 821.7418701347345 1.12320219387468
9.893147749339903 825.8631693707783 1.12602385241052
9.89837530429332 827.6775260359622 1.125504373117236
9.903602859246735 830.2010743185145 1.1267236394169262
9.908830414200152 833.7215282984637 1.1283881394031305
9.914057969153568 839.6288876059203 1.1323000712604352
9.919285524106984 845.1677570727926 1.1358282610849466
9.9245130790604 848.0408559911285 1.1371563778108382
9.929740634013816 847.5887379949971 1.1366178643035827
9.934968188967233 847.0247983676217 1.1357586546158303
9.940195743920649 840.2474747480164 1.1304516032433176
9.945423298874065 839.0382218327424 1.129335016870715
9.950650853827481 835.332101636271 1.1265471512108964
9.955878408780897 833.0528987922061 1.1252303519129443
9.961105963734314 826.7659285117959 1.120497245639203
9.96633351868773 812.7597627414825 1.1107912426345536
9.971561073641146 803.9388909213736 1.1026970376390492
9.976788628594562 799.0207320492009 1.09844076723452
9.982016183547978 792.9409465094328 1.0938478924278674
9.987243738501395 788.7590421182163 1.0902211233958485
9.99247129345481 782.9962830903107 1.0855757787803693
9.997698848408227 777.2727530956648 1.0813297301162519
10.002926403361643 777.4339617709907 1.081148639750736
10.00815395831506 771.5231703737244 1.0767352573323987
10.013381513268476 761.240699666566 1.0688970071238177
10.018609068221892 755.6346961476257 1.0642933856846348
10.023836623175308 751.1254209536734 1.0607273044141778
10.029064178128724 748.8365681312247 1.0588567603334782
10.03429173308214 749.7677821581698 1.0593416441019925
10.039519288035557 750.5804839238657 1.0598712483894976
10.044746842988973 752.169186609304 1.0607957320058636
10.049974397942389 753.2357843386039 1.0614929761610634
10.055201952895805 752.0540915874892 1.0604200493272473
10.060429507849221 753.7373491883733 1.0614010733136463
10.065657062802638 754.7593678260853 1.061730339534019
10.070884617756054 756.7242783857622 1.0628998762259263
10.07611217270947 753.125194201194 1.059627720924354
10.081339727662886 755.7115581905482 1.0612869624263483
10.086567282616302 754.215596918645 1.0601697595574604
10.091794837569719 757.4024756923856 1.0619759345555662
10.097022392523135 756.7670963807277 1.0606072991311102
10.102249947476551 763.3884084072592 1.065379469865761
10.107477502429967 771.870488196093 1.0713037899999573
10.112705057383383 772.5105338708593 1.0707975597688884
10.1179326123368 769.4776559155571 1.0686786077305954
10.123160167290216 763.7013259719877 1.0643410963198443
10.128387722243632 758.1570659830821 1.0601567712007267
10.133615277197048 752.3790597823089 1.0551856024256012
10.138842832150464 748.7679030922054 1.0506309069580337
10.14407038710388 744.3313641023054 1.047373126908298
10.149297942057297 738.8261757171409 1.0428756935527124
10.154525497010713 733.612700126427 1.0415280367720838
10.15975305196413 728.3068573365676 1.0377976187005622
10.164980606917545 728.9425750548734 1.038365874043967
10.170208161870962 727.6488737116754 1.0360922324995532
10.175435716824378 726.9849006408025 1.0351504120623727
10.180663271777794 725.3409697548234 1.033094111443053
10.18589082673121 723.2169806012262 1.0311033200717998
10.191118381684626 718.7429632779885 1.027728922894739
10.196345936638043 714.1053413411443 1.0227144516708575
10.201573491591459 713.7073221874908 1.0222026457485838
10.206801046544875 708.1793202461315 1.0183906065107131
10.212028601498291 710.8663441043483 1.0208837837465627
10.217256156451707 710.9613129879975 1.021166848049259
10.222483711405124 711.2734963259447 1.021213421085236
10.22771126635854 714.8591432952935 1.023415493962354
10.232938821311956 712.7487392113254 1.0216131630243093
10.238166376265372 711.3910795668558 1.0197257781433977
10.243393931218788 714.5143818640128 1.0224063839143958
10.248621486172205 710.6812409825915 1.0196161437496545
10.253849041125621 710.5450832858891 1.0199497200260368
10.259076596079037 708.5350296939581 1.0189510738984715
10.264304151032453 707.5853169008788 1.0178022303806775
10.26953170598587 709.8368494112267 1.0181501545607077
10.274759260939286 711.4622960436132 1.0183719732055614
10.279986815892702 716.9127116173415 1.0221055711133045
10.285214370846118 717.8872262399333 1.0233717753571079
10.290441925799534 722.1170763638638 1.0267208070683282
10.29566948075295 724.2374707296722 1.0281836599868153
10.300897035706367 727.038557275141 1.0294000631358518
10.306124590659783 733.9311182312063 1.0330649422619216
10.3113521456132 735.8533916999669 1.0340757526210635
10.316579700566615 745.6227839939465 1.040250814964093
10.321807255520032 751.3967214414878 1.0437164767026295
10.327034810473448 758.6177771980491 1.0483379165239264
10.332262365426864 764.5092517905091 1.0510744619852852
10.33748992038028 776.1755705834053 1.0585813207680606
10.342717475333696 782.7379698455862 1.06236917569715
10.347945030287113 792.3543774520974 1.067921158670132
10.353172585240529 808.0313863325285 1.0782955072110258
10.358400140193945 823.2021187194931 1.0883264350695538
10.363627695147361 834.9232819227252 1.0953220239993526
10.368855250100777 844.5158187105935 1.1015785882740796
10.374082805054194 848.8985759608385 1.1036801850759157
10.37931036000761 845.5746312464837 1.1010071049706374
10.384537914961026 837.1899831676966 1.0954056073331015
10.389765469914442 828.4076871052871 1.0883177564016373
10.394993024867858 821.6639287526373 1.0836769245707187
10.400220579821275 820.3218741147715 1.0832223125817386
10.40544813477469 816.7065891852998 1.0806810620083882
10.410675689728107 814.623912227127 1.0793306649657999
10.415903244681523 812.2925129358101 1.0773427070629717
10.42113079963494 808.7697384897974 1.0745763976654281
10.426358354588356 803.437353524647 1.0710070559581142
10.431585909541772 793.4827789841617 1.064142331766529
10.436813464495188 789.5212012101982 1.061259218040316
10.442041019448604 781.7106710920863 1.0556943575623015
10.44726857440202 773.3527672982538 1.0492907331260328
10.452496129355437 764.8821980494993 1.0428850307877096
10.457723684308853 756.5625104201927 1.0371783516146869
10.462951239262269 749.523222701813 1.03189103642435
10.468178794215685 741.8598391294859 1.0274139524245232
10.473406349169101 732.2027394087812 1.0207520175169256
10.478633904122518 723.079637221876 1.0137421531428066
10.483861459075934 716.4084604167313 1.0084819749593799
10.48908901402935 707.145822352753 1.0013315603739645
10.494316568982766 696.9594955521658 0.9929865666594307
10.499544123936182 693.4177012666795 0.9900865286333538
10.504771678889599 688.2646165899604 0.9862915143151877
10.509999233843015 684.8158969074005 0.9837224128356871
10.515226788796431 681.1703338534778 0.9806848164206003
10.520454343749847 670.1083331453991 0.9723431064341154
10.525681898703263 661.8824500235554 0.9667669247055484
10.53090945365668 659.6476505342755 0.9646153815608095
10.536137008610096 658.1894151017528 0.9632349656542887
10.541364563563512 660.499000818028 0.964434199483819
10.546592118516928 660.4912420996075 0.9643623800332779
10.551819673470344 658.9436143058213 0.9634632195333239
10.55704722842376 661.0639129157214 0.9660428560560169
10.562274783377177 658.7670842417575 0.9641846980726987
10.567502338330593 656.9235416034026 0.9618164745099466
10.57272989328401 653.5695925568459 0.9581123575291514
10.577957448237425 645.9361400358019 0.9521519043336921
10.583185003190842 642.2470930227281 0.9491500117315969
10.588412558144258 641.7721589039561 0.948416704366388
10.593640113097674 645.2346322898096 0.9511587510545457
10.59886766805109 647.5722977579062 0.9517195199941834
10.604095223004506 649.2941739642418 0.9522542191186096
10.609322777957923 647.2541644623794 0.9506012604334781
10.614550332911339 649.5022899242952 0.951628909738178
10.619777887864755 649.6790724731726 0.951496110342036
10.625005442818171 650.8212282350939 0.9529500493789754
10.630232997771587 650.7411552271034 0.9524785835843546
10.635460552725004 652.0221297967389 0.9532209081458844
10.64068810767842 657.9041068689405 0.9571795721674216
10.645915662631836 663.9684636578645 0.9612996709557272
10.651143217585252 671.0329267712007 0.966366953561816
10.656370772538668 677.5875370540432 0.9701251388701984
10.661598327492085 684.7955592057813 0.9745426314956753
10.666825882445501 697.0273778057694 0.9833299689312617
10.672053437398917 703.8745690451616 0.9870070623001173
10.677280992352333 713.3640593211137 0.9936350814394765
10.68250854730575 714.7994844755495 0.9947856947322489
10.687736102259166 721.0279564834013 0.9996937505069752
10.692963657212582 721.8216181297383 1.0006583606273123
10.698191212165998 722.6209657026452 1.0008593866628335
10.703418767119414 713.3177195322721 0.9924717332104804
10.70864632207283 701.7185950699087 0.9835988489298352
10.713873877026247 696.0335879849061 0.9785594036179475
10.719101431979663 690.195661851934 0.9738885936451891
10.72432898693308 686.1551056650337 0.9709066321791177
10.729556541886495 685.7419546609157 0.9708158805056574
10.734784096839912 682.2347074018808 0.9694536732530734
10.740011651793328 674.60456905954 0.9639970615389293
10.745239206746744 665.3356324988891 0.9570959057192876
10.75046676170016 658.3373224297769 0.9512840694458176
10.755694316653576 654.7391536327065 0.9481587017321805
10.760921871606993 653.8455577279086 0.9462590886139117
10.766149426560409 653.6272617009408 0.9458024998210334
10.771376981513825 654.4049385790206 0.9461073640765121
10.776604536467241 657.75216108682 0.9494167061860982
10.781832091420657 662.5530833498945 0.9528001264004715
10.787059646374074 665.7164563071211 0.9547750290608318
10.79228720132749 667.7093776464772 0.9545762736693827
10.797514756280906 674.7500801470813 0.9590812884520258
10.802742311234322 686.0050602625721 0.9671041995776012
10.807969866187738 702.8621841810818 0.9786404772053947
10.813197421141155 722.3470723140244 0.9914450234291108
10.81842497609457 749.0647194899608 1.0096691675146636
10.823652531047987 784.2140325139402 1.0331228624826523
10.828880086001403 833.6006870991702 1.0649417741743616
10.83410764095482 892.7637311663298 1.1019195225272367
10.839335195908236 980.0996709491909 1.1539158508310035
10.844562750861652 1072.0061190371778 1.20673737321523
10.849790305815068 1152.494727662516 1.2495497327881517
10.855017860768484 1210.7006277067994 1.2792120178161535
10.8602454157219 1231.7613451917498 1.290404271738123
10.865472970675317 1213.398717423322 1.2802400128717104
10.870700525628733 1157.7378326019007 1.2501178421577264
10.875928080582149 1082.0773304648633 1.2086002438474983
10.881155635535565 1004.2434358913941 1.1636036422442364
10.886383190488981 930.7785779366998 1.1201695815955328
10.891610745442398 869.331981009299 1.0828221503983546
10.896838300395814 820.5517249690522 1.0519786074477746
10.90206585534923 779.8619068231698 1.0255310427768392
10.907293410302646 753.0676104286662 1.0076125531216735
10.912520965256062 732.5799360656152 0.9931951488313273
10.917748520209479 717.0286162306705 0.9823435218083971
10.922976075162895 708.6194340858987 0.9763369049263959
10.928203630116311 702.489451843492 0.9725488851348877
10.933431185069727 699.1433306593814 0.9700529804755034
10.938658740023143 692.5973808435483 0.9640792988908968
10.94388629497656 688.5052429118609 0.960570784181846
10.949113849929976 687.9725705855813 0.9600462554612256
10.954341404883392 687.2354973989468 0.9593370793672081
10.959568959836808 685.1032846356223 0.9575432216047224
10.964796514790224 681.5815007346648 0.9549577649099883
10.97002406974364 680.3510595971125 0.9566371937854825
10.975251624697057 677.2208497152561 0.95722601065067
10.980479179650473 672.2105511314189 0.9553668602823477
10.98570673460389 667.2523726341556 0.953095063000755
10.990934289557305 663.5952993443636 0.9512572482474985
10.996161844510722 659.3077333784056 0.9490749129618387
11.001389399464138 655.1309137838915 0.946793053289547
11.006616954417554 648.4875701839732 0.9425150293373158
11.01184450937097 642.3568073055508 0.938808522905437
11.017072064324386 634.0848242712851 0.9332993191762952
11.022299619277803 634.1219362252089 0.9337606084096058
11.027527174231219 630.9656128678163 0.9319528392736731
11.032754729184635 625.7468794572703 0.9287507560751096
11.037982284138051 619.2054674910357 0.9246553539541129
11.043209839091467 607.8170580059546 0.9164218310660757
11.048437394044884 605.8870382508275 0.9151458252381701
11.0536649489983 605.1008082766778 0.9149126619303215
11.058892503951716 606.7141200182699 0.9160426364112425
11.064120058905132 609.3758630138227 0.918356043809895
11.069347613858548 609.2252532294456 0.9190577344932872
11.074575168811965 606.2831120463779 0.917307299081274
11.079802723765381 601.9239542534074 0.9141715537804216
11.085030278718797 598.7598825077736 0.9120915285608404
11.090257833672213 594.9996305829031 0.9095256933184758
11.09548538862563 592.7417139732587 0.9079720411731659
11.100712943579046 589.1302034137614 0.905694117457779
11.105940498532462 585.566801199471 0.9032660031710726
11.111168053485878 585.081427955028 0.9028841434230244
11.116395608439294 579.3384737182104 0.8987465549670179
11.12162316339271 576.6259867179756 0.8966651326822646
11.126850718346127 575.114306492176 0.8957938760026616
11.132078273299543 574.5232989971307 0.8960548102906318
11.13730582825296 569.8036444301099 0.8926550275322824
11.142533383206375 565.3912647854488 0.8894825475824469
11.147760938159792 562.6764566374546 0.8870849846116878
11.152988493113208 562.1771935220193 0.8865600413059872
11.158216048066624 559.5520755005516 0.885049926035106
11.16344360302004 556.2622873412441 0.8827336919266386
11.168671157973456 548.0808861540312 0.8766360336510334
11.173898712926873 550.6430274290515 0.879168506710321
11.179126267880289 548.2100901890163 0.8770052951038345
11.184353822833705 549.229589674347 0.8775268106149482
11.189581377787121 544.521904203628 0.8738845520042359
11.194808932740537 538.1193668005267 0.8688664152284102
11.200036487693954 534.2657160560419 0.8661143624730425
11.20526404264737 530.0114501632241 0.8630079874026699
11.210491597600786 529.4846858887848 0.862481352277298
11.215719152554202 526.800114289696 0.8609797209840306
11.220946707507618 528.5997265212623 0.8625761946785727
11.226174262461035 527.6509744367902 0.8614174941843634
11.23140181741445 527.8697656195078 0.8622754537948173
11.236629372367867 527.7806596805133 0.8621103496448851
11.241856927321283 524.0010146277664 0.8590809361232113
11.2470844822747 520.2721086038744 0.8565245195031282
11.252312037228116 518.6256745771905 0.8550198901717646
11.257539592181532 518.2317379631994 0.8543424207686509
11.262767147134948 520.6798278600592 0.8562205794340019
11.267994702088364 523.5225776384655 0.858539146422643
11.27322225704178 526.6459643404334 0.8614451675006832
11.278449811995197 530.3899476605812 0.8645637624411746
11.283677366948613 530.4059208320366 0.8643451491303149
11.288904921902029 534.5189349211118 0.8673287794040192
11.294132476855445 530.1719857680037 0.862982004681167
11.299360031808861 527.9293767511421 0.8611311700711732
11.304587586762278 527.462774171034 0.8601009963798376
11.309815141715694 525.0573093335279 0.8579030022799032
11.31504269666911 525.8907911462019 0.8582033412402114
11.320270251622526 524.2541328715228 0.8564300455187317
11.325497806575942 518.9950708564908 0.8516057260697617
11.330725361529359 516.8598407833858 0.8495756264590941
11.335952916482775 516.6224954375234 0.8494784777094648
11.341180471436191 512.2784939245348 0.845762625100027
11.346408026389607 512.2037421960986 0.8456667038486607
11.351635581343023 510.1593818950089 0.844041562539021
11.35686313629644 509.4356876193179 0.8445426959455709
11.362090691249856 511.9147150998969 0.8467941124276553
11.367318246203272 511.3131958477938 0.8464049892253378
11.372545801156688 514.2316421352571 0.8486115042340945
11.377773356110104 514.9223003249061 0.8488410347800179
11.38300091106352 512.080562830517 0.8467229193824765
11.388228466016937 511.3564365436279 0.846182942437896
11.393456020970353 511.13097889312286 0.8453338092788748
11.39868357592377 510.550610816733 0.8449836523654386
11.403911130877185 512.2422266752205 0.8469429369307417
11.409138685830602 511.7981942524841 0.8469039301635751
11.414366240784018 509.4440449408516 0.8450859755488024
11.419593795737434 508.59175549549843 0.8439557268799429
11.42482135069085 511.1753079643423 0.8455649467462681
11.430048905644266 512.6212590585079 0.8462717161843101
11.435276460597683 511.8015372615979 0.845387092449793
11.440504015551099 512.6539980546488 0.8465341013531391
11.445731570504515 511.1293759937938 0.8448828684558868
11.450959125457931 516.0014958823078 0.8490046828062802
11.456186680411347 520.0516880509065 0.8528128288529864
11.461414235364764 523.3324005120951 0.8553543875035082
11.46664179031818 525.2767994894526 0.8569463746468046
11.471869345271596 528.7646365481039 0.8597035559823277
11.477096900225012 531.1621318326127 0.86256865259349
11.482324455178428 533.0068874700274 0.8716709516443965
11.487552010131845 534.9468189494946 0.8754970850195755
11.49277956508526 536.3015158867222 0.878098065227979
11.498007120038677 537.1560428411142 0.880382878455077
11.503234674992093 539.9136367113666 0.8835692526756433
11.50846222994551 541.8855995276383 0.8867771011764072
11.513689784898926 544.2037347776122 0.8897898784035823
11.518917339852342 545.2602647759037 0.8915710571565933
11.524144894805758 538.7552709622666 0.8873710432882813
11.529372449759174 531.6114087402473 0.8823236714307182
11.53460000471259 529.1202713816504 0.880932317441486
11.539827559666007 529.4200706405311 0.8820856632449543
11.545055114619423 529.5151182525566 0.8823967401109207
11.550282669572839 529.9488514788662 0.8833281310877983
11.555510224526255 527.8324240274605 0.8826967195574609
11.560737779479672 523.9686722511316 0.8798835817731757
11.565965334433088 521.187653344854 0.8784447295332206
11.571192889386504 516.2794885925925 0.875616228288602
11.57642044433992 513.6765510536003 0.874181351621048
11.581647999293336 513.7630638195658 0.8747885794106137
11.586875554246753 513.6106061614821 0.8749010446406801
11.592103109200169 510.98029455750367 0.872620734687649
11.597330664153585 505.7732493741633 0.8689992380991358
11.602558219107001 503.0709530758288 0.8674333770509655
11.607785774060417 500.43035631756896 0.8661610593153874
11.613013329013834 498.7168031786091 0.8650243142622182
11.61824088396725 495.3330915221884 0.8628615352498359
11.623468438920666 490.4590183815498 0.858526991110306
11.628695993874082 485.08184217490526 0.8538184726067496
11.633923548827498 480.09033901928836 0.8501719707554793
11.639151103780915 477.3427660062524 0.8481136747435195
11.64437865873433 472.9577172238859 0.8449480363540192
11.649606213687747 471.7692521200093 0.8449272262617986
11.654833768641163 465.65975799463513 0.8401205084186317
11.66006132359458 461.61611317853095 0.8376504555518413
11.665288878547996 455.9219598724356 0.8327379434856478
11.670516433501412 453.3044366371904 0.8308661942931784
11.675743988454828 454.99599999761386 0.8323187597676702
11.680971543408244 455.19414461613513 0.8330849110749152
11.68619909836166 453.89230231985056 0.8325866796925603
11.691426653315077 447.91569046569674 0.8282540339389911
11.696654208268493 444.9346395144052 0.8256346844821779
11.701881763221909 441.9726084993938 0.8231042166957424
11.707109318175325 440.40524819366806 0.8218222346291725
11.712336873128741 440.1161732462475 0.8215004574977288
11.717564428082158 441.2590410659364 0.8232459115262167
11.722791983035574 440.93326922526927 0.8231758084009886
11.72801953798899 440.0309412135082 0.8226071303961603
11.733247092942406 437.8410458557766 0.8214305532252724
11.738474647895822 437.81136708282213 0.8210728656394105
11.743702202849239 436.9857902032383 0.8211085909303483
11.748929757802655 437.9599079825362 0.8224499365839854
11.754157312756071 442.6024113003432 0.8268287026423325
11.759384867709487 444.85876747237137 0.8299506832215672
11.764612422662903 447.4975586141063 0.8325395457964121
11.76983997761632 447.10468371299856 0.8318291524362998
11.775067532569736 446.0633457881932 0.8308751186899398
11.780295087523152 448.3393419592809 0.833212280289585
11.785522642476568 449.36607064524776 0.8344012705652812
11.790750197429984 448.64874458623143 0.8343980384975459
11.7959777523834 450.94539384081946 0.8370253474963726
11.801205307336817 453.63201812339173 0.8390433333680557
11.806432862290233 459.3466134747822 0.8436495039010443
11.81166041724365 467.21540706971246 0.8497271351666287
11.816887972197065 469.3409320135456 0.8504071515331338
11.822115527150482 471.79587606187977 0.852640572122654
11.827343082103898 471.5371460177987 0.8527014898312563
11.832570637057314 472.95693294709537 0.8542996949607649
11.83779819201073 474.3376055448679 0.8559496125126717
11.843025746964146 467.6680482407749 0.8496853339804193
11.848253301917563 465.77138412052545 0.8480056070799464
11.853480856870979 468.0296534334172 0.8505941051183034
11.858708411824395 468.97324260992195 0.851691332274302
11.863935966777811 467.8085543313572 0.8513260753070949
11.869163521731227 466.1577745501282 0.8508274839161897
11.874391076684644 459.1464430487396 0.8447515859924672
11.87961863163806 454.5333604761241 0.8403934179925815
11.884846186591476 453.12366890153527 0.8392563519848877
11.890073741544892 448.72875050605336 0.8356691681302674
11.895301296498308 454.7517773558617 0.8415643536208769
11.900528851451725 455.5351335983615 0.841968784804938
11.90575640640514 457.8552761029066 0.8437417573090948
11.910983961358557 458.74318906724613 0.844610064451214
11.916211516311973 459.9819725850588 0.8462688410096916
11.92143907126539 460.32795127090844 0.8474468934052826
11.926666626218806 461.15206449637367 0.8486123989270055
11.931894181172222 460.4240469090166 0.8480360359155518
11.937121736125638 462.4878802318862 0.8497193031698257
11.942349291079054 467.56458293492057 0.8547641552293115
11.94757684603247 470.4567208248082 0.8574156250986281
11.952804400985887 474.4992430510002 0.8615023582887044
11.958031955939303 478.1633520662938 0.8651968503940168
11.963259510892719 476.8082683349292 0.8639631212347272
11.968487065846135 474.1604041175024 0.8621134550563588
11.973714620799552 471.7651175923274 0.8600730419281393
11.978942175752968 469.82475157907174 0.8583856322533634
11.984169730706384 471.7622456605196 0.8605479289415942
11.9893972856598 469.62397324098964 0.8588169638428916
11.994624840613216 467.8303730601256 0.8572709797980868
11.999852395566633 464.59857187558487 0.8544551626849978
12.005079950520049 462.7978415791186 0.8530264002664326
12.010307505473465 465.6955055278065 0.8560635891236872
12.015535060426881 469.08177596500786 0.859382974153193
12.020762615380297 474.2702688899349 0.863872091038241
12.025990170333714 480.1398641107606 0.8691855461637088
12.03121772528713 484.1906141999499 0.8728456189562823
12.036445280240546 494.54413108526137 0.8822428828333702
12.041672835193962 504.7181429356288 0.8912377140339606
12.046900390147378 520.4306830041662 0.9053324792309481
12.052127945100795 544.4161382109925 0.9260797122603075
12.05735550005421 577.4049059895334 0.9537959609414176
12.062583055007627 617.0381366514242 0.9859841590496173
12.067810609961043 664.3998188973072 1.023232019556158
12.07303816491446 717.574283570936 1.0636764254854296
12.078265719867876 785.454771932844 1.113136630741342
12.083493274821292 865.9688361704464 1.1689450813355116
12.088720829774708 951.1229079836123 1.2256120036625622
12.093948384728124 1029.0817391252397 1.2749935956822385
12.09917593968154 1092.9697222229274 1.3142272468282887
12.104403494634957 1131.4044105321134 1.3378167276344206
12.109631049588373 1143.1190487681836 1.344547981744752
12.114858604541789 1125.1271565972968 1.3342789578100658
12.120086159495205 1086.2032020226557 1.3117476308842773
12.125313714448621 1022.2824358976309 1.2724006008216775
12.130541269402038 957.2774611447936 1.2318117370696862
12.135768824355454 889.9119220989279 1.188064353932658
12.14099637930887 819.832860994197 1.1401647154017742
12.146223934262286 764.3236183596399 1.1015176958303345
12.151451489215702 712.9690849859684 1.0639968202969021
12.156679044169119 666.7080632288931 1.0289243948233078
12.161906599122535 628.761519915866 1.000068857734522
12.167134154075951 589.67582895073 0.9683487169359436
12.172361709029367 558.6963676056865 0.9429437638843536
12.177589263982783 535.7710490326016 0.924231990136096
12.1828168189362 516.5237330796174 0.9076063380287898
12.188044373889616 502.86781951511597 0.8961666029452084
12.193271928843032 491.29712402176773 0.8860894149958112
12.198499483796448 479.8227327698038 0.8756011377127649
12.203727038749864 468.91640935562765 0.86652781049885
12.20895459370328 459.1503511973539 0.8576882894076598
12.214182148656697 450.2658263222087 0.8497384695818053
12.219409703610113 444.8008029677318 0.8448696876601296
12.22463725856353 441.51873147870344 0.8413197693536141
12.229864813516945 435.93081813295754 0.8367057486696602
12.235092368470362 430.5125791292498 0.8318415744435463
12.240319923423778 427.3268156742337 0.8289549303978937
12.245547478377194 425.91044652091955 0.828602780418222
12.25077503333061 426.95597743485786 0.8298448569148906
12.256002588284026 425.80200355495816 0.8283995680427597
12.261230143237443 428.5358050185636 0.8312433999986739
12.266457698190859 427.23746753693 0.8297583653265198
12.271685253144275 428.28311727801923 0.8311344301123068
12.276912808097691 424.7882205294721 0.8290647073077674
12.282140363051107 422.00665482233546 0.8269672597262171
12.287367918004524 421.04988984602494 0.8260788717995081
12.29259547295794 417.89255594548905 0.8231504032044609
12.297823027911356 416.979039262319 0.8213451454286858
12.303050582864772 413.4630438962431 0.8182575847806703
12.308278137818188 412.423079655991 0.8170698238751483
12.313505692771605 414.3953705028046 0.8219161225314134
12.31873324772502 415.64006224810055 0.8319300155932413
12.323960802678437 417.8813473737659 0.8383876243589122
12.329188357631853 417.7403653968234 0.8422690595484906
12.33441591258527 416.1186052113223 0.8436109367641584
12.339643467538686 416.290629076083 0.8470219612479236
12.344871022492102 409.2753120509713 0.8440530614385146
12.350098577445518 404.6952016368524 0.8425725881387073
12.355326132398934 401.3614386171554 0.8424929077978368
12.36055368735235 399.07529636818106 0.8426926188391165
12.365781242305767 397.3997356325786 0.8418716897239334
12.371008797259183 396.48585798819505 0.8434347421901199
12.376236352212599 392.8031279694746 0.841695028024294
12.381463907166015 392.35039702516 0.8433075693295479
12.386691462119432 391.2544462574248 0.8451933619893034
12.391919017072848 387.7850709802637 0.8432636665737168
12.397146572026264 385.18709749103317 0.8423309017727441
12.40237412697968 381.1662864851289 0.8401324619291497
12.407601681933096 376.4807702817117 0.8362151238672587
12.412829236886513 376.31170991104574 0.8373645703073117
12.418056791839929 374.33781333718474 0.8359939134019044
12.423284346793345 374.2034184381152 0.836799953647704
12.428511901746761 372.02610673488823 0.8365158662386685
12.433739456700177 369.5031349140409 0.8348114485692562
12.438967011653594 368.4375800441382 0.8349117674391141
12.44419456660701 366.89769431285094 0.8338509843047405
12.449422121560426 367.6865142110155 0.835760623792515
12.454649676513842 368.53387696536504 0.8385007672697442
12.459877231467258 367.56044373663457 0.8394751868253282
12.465104786420675 367.8118942059704 0.842734373868469
12.47033234137409 365.3455104451737 0.8418495076774809
12.475559896327507 364.3622097951399 0.8417375802292321
12.480787451280923 366.84665754445393 0.8460330973550125
12.48601500623434 365.46272950505426 0.8446827195486056
12.491242561187756 368.0436600426803 0.8500064656081933
12.496470116141172 366.4191437827764 0.8493692912899844
12.501697671094588 362.59459500958616 0.8458180048764128
12.506925226048004 361.8762478444178 0.8449743321320119
12.51215278100142 360.49892167449497 0.8438327893882979
12.517380335954837 356.85526371232794 0.8402150024763165
12.522607890908253 356.5979260162884 0.8420434042747456
12.527835445861669 354.5846897386417 0.8410028884740276
12.533063000815085 356.2707530115832 0.8436683096826935
12.538290555768501 358.4356749885823 0.8477778453042074
12.543518110721918 360.99054911913885 0.8509324103356128
12.548745665675334 360.7755887888003 0.8521044587565566
12.55397322062875 360.0518429640427 0.8530945654439843
12.559200775582166 360.4066391947812 0.8555731661118529
12.564428330535582 357.1589561413268 0.8467274137391219
12.569655885488999 354.30094168921016 0.8347601231885948
12.574883440442415 353.9832577251013 0.8299387314853764
12.580110995395831 351.5571240028076 0.8231824753427228
12.585338550349247 349.7212758666827 0.8181546483259563
12.590566105302663 349.781242202278 0.8164156511633762
12.59579366025608 349.50158511976764 0.8142341496108018
12.601021215209496 352.1991789821885 0.8165423830506391
12.606248770162912 351.86958638947 0.8162201447578501
12.611476325116328 350.12036599738434 0.8138489760849925
12.616703880069744 350.17678024635796 0.8126470834776902
12.62193143502316 354.2137398322312 0.8160922949878225
12.627158989976577 358.85260254583426 0.8198934853501346
12.632386544929993 360.90709067732877 0.8206283657399667
12.63761409988341 363.79023093447677 0.8229702421516188
12.642841654836825 365.895727245972 0.8252853523770739
12.648069209790242 370.068270961836 0.8304369595393608
12.653296764743658 375.34666988890547 0.8353823705732916
12.658524319697074 379.1868189089929 0.8388114234734082
12.66375187465049 384.8348352752358 0.8434595433415869
12.668979429603906 390.6109966126518 0.8484626039652974
12.674206984557323 399.6907666515739 0.8576678556219559
12.679434539510739 410.73927331366167 0.8679655299404164
12.684662094464155 420.6110188133029 0.8757302801474213
12.689889649417571 424.1880241488711 0.8790536578707481
12.695117204370987 429.4709748004882 0.884085945146822
12.700344759324404 431.3430219823412 0.885150339586211
12.70557231427782 433.4030231450066 0.8868892768379756
12.710799869231236 432.2320087020075 0.8849608559917818
12.716027424184652 427.23187271784695 0.8791646457742718
12.721254979138068 424.5281959647778 0.877107598615552
12.726482534091485 424.25519319372984 0.8772157317737016
12.7317100890449 428.45400907938034 0.881528831497297
12.736937643998317 436.31108351929043 0.8891664167179013
12.742165198951733 447.1745713891458 0.8989185645500412
12.74739275390515 465.3304318238162 0.9156325692823616
12.752620308858566 488.12292550075813 0.9371388560210001
12.757847863811982 511.85756953954365 0.9585561685486702
12.763075418765398 524.5800317145914 0.9705777200248757
12.768302973718814 530.2464144749404 0.9750754051005591
12.77353052867223 529.2836642744558 0.9734333096468683
12.778758083625647 526.2151442013324 0.9702056294972815
12.783985638579063 522.2964794566503 0.965657221780889
12.789213193532479 518.5682600217109 0.9617912136932729
12.794440748485895 512.7002664202067 0.9558657589193263
12.799668303439312 512.7739846316355 0.9550250490660239
12.804895858392728 519.5930615724822 0.9617343187605993
12.810123413346144 530.3185781100389 0.9713694607865904
12.81535096829956 546.1591318574716 0.9853145079243729
12.820578523252976 567.9934036773961 1.0048201756693227
12.825806078206393 595.7606524045219 1.0289882790717737
12.831033633159809 625.0082256176554 1.0536154981434833
12.836261188113225 660.4325687933585 1.08303870300209
12.841488743066641 690.3886812265251 1.1069790699343733
12.846716298020057 713.6600714333773 1.12520932078037
12.851943852973474 721.2187383925532 1.131065109865808
12.85717140792689 706.1563757903516 1.1188301938174372
12.862398962880306 675.4618861642581 1.0938149448424819
12.867626517833722 629.87155972853 1.0561272316983832
12.872854072787138 581.3322788373822 1.0142806088972633
12.878081627740555 539.6866673036603 0.9770744468632289
12.88330918269397 501.71160202125253 0.9419367883469966
12.888536737647387 477.79331867648347 0.9188560992931962
12.893764292600803 456.1106982326222 0.8978665550354377
12.89899184755422 444.58532503986584 0.8867695291159825
12.904219402507636 435.3345716310332 0.8771685355397726
12.909446957461052 428.7984369770015 0.87003130382703
12.914674512414468 421.46178612481026 0.8619619688689277
12.919902067367884 413.7017109971168 0.8532298819012443
12.9251296223213 407.3429169923423 0.8468817903465325
12.930357177274717 407.6597079355756 0.8475724692873332
12.935584732228133 409.0212700707731 0.8482917852040042
12.940812287181549 405.0154045190482 0.8434305359411498
12.946039842134965 403.1179185320608 0.8407786922136928
12.951267397088381 395.2332409091453 0.8316227179775219
12.956494952041798 392.7459549754636 0.8292281898998328
12.961722506995214 392.3596437982428 0.82851690244366
12.96695006194863 388.28714832801654 0.8236972597531835
12.972177616902046 383.6193044481016 0.8188424630518032
12.977405171855462 380.62255538302503 0.8155509355715813
12.982632726808879 379.04690819822673 0.8144315639387169
12.987860281762295 380.16815099516384 0.8156359673730973
12.993087836715711 382.9503191289256 0.8190960350371059
12.998315391669127 380.46284971704176 0.8170677425120783
13.003542946622543 376.99566429097877 0.8133394932401637
13.00877050157596 374.77273773166627 0.8109945765457836
13.013998056529376 376.42514840993596 0.812994444177209
13.019225611482792 376.6844772615157 0.8124529750479663
13.024453166436208 377.6534228769526 0.8129850658801977
13.029680721389624 375.6903126182927 0.8109630469259447
13.03490827634304 375.66009672432125 0.8111705346301203
13.040135831296457 378.8207633740602 0.8159519011502574
13.045363386249873 379.7235809435809 0.8178849265608418
13.05059094120329 384.4550082400131 0.8224609647831598
13.055818496156705 388.3160166489008 0.8260595232049264
13.061046051110122 393.450371025666 0.8308798797034129
13.066273606063538 402.45141923458203 0.8396912287703459
13.071501161016954 411.6466611627054 0.8493836418087307
13.07672871597037 422.3881058817271 0.8604887538898262
13.081956270923786 437.87108608246035 0.8759481579743214
13.087183825877203 450.11840428453667 0.8879515094965873
13.092411380830619 468.7159964678066 0.904700184968635
13.097638935784035 488.9526425556017 0.9235755542784776
13.102866490737451 507.8190258613664 0.9412650061722058
13.108094045690867 528.9218665246168 0.9601028673063667
13.113321600644284 546.1816063964625 0.9756668525664962
13.1185491555977 562.3470534917303 0.9901844530448695
13.123776710551116 581.9459564267455 1.007039377564755
13.129004265504532 591.6133061495038 1.0158048885083744
13.134231820457948 600.275448496166 1.0231621863703562
13.139459375411365 606.2002809095924 1.0281478021016117
13.14468693036478 611.9245840018098 1.0330780075016248
13.149914485318197 614.9630505622057 1.0355882249231094
13.155142040271613 613.7376156791 1.0348147599971915
13.16036959522503 609.8748313103125 1.0318834576137694
13.165597150178446 601.4073027464724 1.0249296901593916
13.170824705131862 586.2858043599066 1.0125094442276215
13.176052260085278 573.9717154647403 1.0021802664508062
13.181279815038694 558.9624257101688 0.989180284970465
13.18650736999211 546.566657504848 0.9783006686117838
13.191734924945527 529.0236083785479 0.9627258855067715
13.196962479898943 515.0864613678322 0.9498591394203179
13.202190034852359 502.2715743348389 0.9384591613236142
13.207417589805775 488.3902219423683 0.9252636256662038
13.212645144759191 475.6348409774497 0.9129311312154921
13.217872699712608 460.3686402273758 0.8987043582448421
13.223100254666024 445.7131243750313 0.8844589057397431
13.22832780961944 430.6985796511921 0.8696621024676454
13.233555364572856 416.40439425448693 0.855494559342911
13.238782919526273 409.3159599057115 0.848262165044655
13.244010474479689 399.97942448464255 0.8389816237990134
13.249238029433105 392.163563473608 0.8309589224686547
13.254465584386521 390.6649815998521 0.8298697386552265
13.259693139339937 385.4837244568603 0.8251471483692365
13.264920694293354 380.45047518144696 0.8197197768584392
13.27014824924677 372.9593509664171 0.8120549425112825
13.275375804200186 366.47685789371207 0.8052170879489826
13.280603359153602 360.9887661216242 0.799826429178607
13.285830914107018 357.3660610296449 0.7969613742593857
13.291058469060435 353.88249965562756 0.7931740374956064
13.29628602401385 354.55512738446225 0.7932546522538977
13.301513578967267 354.10413427786995 0.7928373271472969
13.306741133920683 352.2606041166824 0.7911351955561725
13.3119686888741 350.54306966107606 0.7890418134373554
13.317196243827516 347.9799624236225 0.7859111017552356
13.322423798780932 346.8457201201017 0.7850589499277328
13.327651353734348 344.9961584226704 0.783155367667938
13.332878908687764 339.69046008289143 0.7781768780844123
13.33810646364118 338.4650065993551 0.7765881880200141
13.343334018594597 337.19580748652186 0.7753112494012591
13.348561573548013 339.00547337198776 0.7778812749177694
13.353789128501429 342.10880882635087 0.7818676433560868
13.359016683454845 342.06459031055505 0.7813339007000231
13.364244238408261 343.82059687837534 0.7828359282130328
13.369471793361678 345.7766252154913 0.7836327819810831
13.374699348315094 348.51474999010816 0.7862808222059875
13.37992690326851 355.1311388716481 0.7938088721224811
13.385154458221926 362.6578659816362 0.8016265298244772
13.390382013175342 369.9427070494196 0.8094435491799332
13.395609568128759 368.0009515914772 0.8066958654690464
13.400837123082175 365.49801285524296 0.8037877664231041
13.406064678035591 361.7600439680968 0.7994383410902313
13.411292232989007 360.24288272371024 0.7986576698865897
13.416519787942423 363.28836514258916 0.8018793138060084
13.42174734289584 361.19915397041984 0.8000200485078405
13.426974897849256 358.0420873236139 0.7973160262780725
13.432202452802672 352.9689108412739 0.7913886799709359
13.437430007756088 348.06215767683864 0.7869472517668521
13.442657562709504 342.241522471635 0.7800694425827904
13.44788511766292 340.4864099231188 0.7782385895922728
13.453112672616337 338.05712227592716 0.7759515808896861
13.458340227569753 338.5460170946244 0.7767988003126868
13.46356778252317 333.83053945580536 0.7722607539208837
13.468795337476585 329.90450301210245 0.7681212634002329
13.474022892430002 327.2561920477893 0.7646423341327753
13.479250447383418 328.4193707458755 0.7651949457753467
13.484478002336834 328.6257420716016 0.7650822232276117
13.48970555729025 326.63029773847217 0.7624679897259309
13.494933112243666 319.0252567354095 0.754345275015001
13.500160667197083 316.2976937370493 0.7514961715444166
13.505388222150499 318.5474344706015 0.75367246811725
13.510615777103915 319.0873510771618 0.7544956613250573
13.515843332057331 321.2757008520941 0.7557623105179615
13.521070887010747 320.4301996138344 0.755015340508413
13.526298441964164 321.3466500367793 0.7563776436996322
13.53152599691758 322.9730661739494 0.7584933052286897
13.536753551870996 327.9424918663629 0.7655451931048906
13.541981106824412 328.5711238710789 0.7677276354850046
13.547208661777828 328.5005331213265 0.7671374782698708
13.552436216731245 331.4938338306415 0.770498983888679
13.55766377168466 333.4094692841154 0.7727856938204859
13.562891326638077 333.42316887157165 0.7728381350732333
13.568118881591493 331.827712568448 0.7713756127394784
13.57334643654491 328.9755120355464 0.7676091835735431
13.578573991498326 328.1663695913779 0.7658101220499122
13.583801546451742 326.1317606014015 0.7643541938990814
13.589029101405158 322.85402843402665 0.7598420124823159
13.594256656358574 320.08557165210965 0.7563878209729901
13.59948421131199 317.22795430705355 0.7532946667741898
13.604711766265407 311.88563495380725 0.7454757168087564
13.609939321218823 308.0245022275675 0.7414308141083856
13.615166876172239 305.3995604685733 0.7386432887800874
13.620394431125655 307.2941648336771 0.740729006253334
13.625621986079071 307.66618412655106 0.7417889305126432
13.630849541032488 308.25854800591867 0.7440851206122038
13.636077095985904 308.6134616681092 0.7459734622914993
13.64130465093932 309.52385640536914 0.7479392873531976
13.646532205892736 312.17125458767754 0.7501438540068912
13.651759760846153 313.17544491010074 0.7496157092395839
13.656987315799569 315.374465092649 0.7513734503827465
13.662214870752985 317.5761161162677 0.7543083514501402
13.667442425706401 319.9996298377382 0.7578452197825573
13.672669980659817 320.45228045260563 0.7589297932796282
13.677897535613234 322.06931816114576 0.7595112695256683
13.68312509056665 319.8957444613003 0.756499387248419
13.688352645520066 321.21484990921874 0.7572246829280455
13.693580200473482 323.2293098148353 0.7593166334587258
13.698807755426898 323.2070771147758 0.7599237647968684
13.704035310380315 325.0309679867185 0.7622297853989151
13.70926286533373 319.913182049881 0.7571708979888628
13.714490420287147 318.39633346704574 0.755416071815764
13.719717975240563 316.5459027746364 0.7534968512219655
13.72494553019398 318.59625675164335 0.7565846876010134
13.730173085147396 316.76411105252174 0.7547500210534809
13.735400640100812 318.3804902153803 0.7566018053136819
13.740628195054228 319.05455728883567 0.7565683077458424
13.745855750007644 319.4422510573668 0.7565077360881313
13.75108330496106 318.18315008978715 0.7543518216580402
13.756310859914477 314.9996100392937 0.7510242809745469
13.761538414867893 310.5993227905819 0.7469416690953692
13.766765969821309 310.5793802909278 0.7466896592048133
13.771993524774725 313.2562213534922 0.7501530018691367
13.777221079728141 317.79396332827775 0.7552046794838208
13.782448634681558 321.2156580636296 0.7592736539870915
13.787676189634974 323.0601013490199 0.7610971986641375
13.79290374458839 326.7038234828085 0.764872306608023
13.798131299541806 330.7962528959444 0.7688387769036497
13.803358854495222 334.3570611488116 0.7726506130226095
13.808586409448639 336.34252228965084 0.775054705519579
13.813813964402055 338.2799569574582 0.7774249365856363
13.819041519355471 342.9215156940788 0.7830112582317669
13.824269074308887 351.0775605604441 0.7907690557178858
13.829496629262303 357.53704280248434 0.7972274493609687
13.83472418421572 368.0837452846449 0.8085547731940256
13.839951739169136 378.60173481423953 0.8195910967807174
13.845179294122552 387.2806049551675 0.8291179742414455
13.850406849075968 398.195856418721 0.8399404134898109
13.855634404029384 407.02509756684185 0.8480696960849446
13.8608619589828 414.40940525988464 0.8555449533874203
13.866089513936217 426.84327066971605 0.8674790842913809
13.871317068889633 438.40128352648406 0.8792111984102844
13.87654462384305 447.2533776089484 0.8881124065484206
13.881772178796465 450.32200560851425 0.8908937973666783
13.886999733749882 451.0085960275223 0.8924660708241221
13.892227288703298 447.2785819823709 0.8888850352587043
13.897454843656714 440.5449782859976 0.8820916503799376
13.90268239861013 433.4918144145346 0.8750372230232782
13.907909953563546 424.01470683841603 0.8649389489708896
13.913137508516963 413.6715238355605 0.85428489227924
13.918365063470379 402.13283079102655 0.8427494563714939
13.923592618423795 389.3383595080543 0.8298095636573708
13.928820173377211 379.36395122683473 0.8197605074664396
13.934047728330627 370.96900098764877 0.8111020447021731
13.939275283284044 363.95156706301606 0.8034733986738504
13.94450283823746 357.6291105475251 0.7971175388547487
13.949730393190876 352.3342899177895 0.7917009049391667
13.954957948144292 349.90143211854394 0.7895347151927479
13.960185503097708 349.59732626007957 0.7897809438627261
13.965413058051125 347.6453754583038 0.7883899427080149
13.97064061300454 345.02296627667 0.7849785937308775
13.975868167957957 339.1375655105505 0.7784450047757359
13.981095722911373 331.9837647419738 0.7700584584213568
13.98632327786479 327.4659118932173 0.7644041696009074
13.991550832818206 323.16400870950747 0.7607892729113438
13.996778387771622 322.9308321673904 0.7604484567175602
14.002005942725038 321.5206965380506 0.7588445532642917
14.007233497678454 323.323536189918 0.760750800961607
14.01246105263187 322.61994803665993 0.7604559517553868
14.017688607585287 322.4941613502594 0.761089901335231
14.022916162538703 325.2484892080234 0.7645372314842873
14.028143717492119 324.96318589674513 0.762898552506874
14.033371272445535 328.1761737717756 0.7662842287014362
14.038598827398951 332.3611194109358 0.7709891727009273
14.043826382352368 336.7424919689229 0.7752294552520249
14.049053937305784 344.8629011996352 0.786189145078651
14.0542814922592 348.24648324343195 0.7892439164217376
14.059509047212616 353.86295489977795 0.7954516970262965
14.064736602166032 358.4064931025183 0.7995554760088928
14.069964157119449 359.5350674993491 0.799447022020109
14.075191712072865 358.62988365784076 0.7983824137173194
14.080419267026281 359.35916512285985 0.799954273941981
14.085646821979697 360.55371187503306 0.8014709280571881
14.090874376933114 363.58912770163755 0.8045686497807548
14.09610193188653 364.29813208608334 0.8054711001571704
14.101329486839946 364.3052438476727 0.8048985431547842
14.106557041793362 364.1965878226251 0.8051679075595521
14.111784596746778 362.5697660913806 0.8033828825571344
14.117012151700195 363.11016761640894 0.8034028305471217
14.12223970665361 360.21675523494235 0.8005315911302258
14.127467261607027 355.0992484374348 0.7952479559136791
14.132694816560443 352.58594891315136 0.7929623309989485
14.13792237151386 349.3772853244605 0.7898441681980435
14.143149926467276 349.8631190755928 0.7897806939289544
14.148377481420692 351.60363297276376 0.7914560712053434
14.153605036374108 352.5566570499457 0.7929054045144576
14.158832591327524 349.6802096099189 0.7893855760717635
14.16406014628094 351.16281101366366 0.7910579551589086
14.169287701234357 347.8458790264694 0.7872929597316478
14.174515256187773 344.3859638624697 0.7827402757093725
14.179742811141189 343.9901410435735 0.7822936120540915
14.184970366094605 342.15142628580514 0.7799839106938892
14.190197921048021 338.6933741806258 0.7759296264548082
14.195425476001438 336.72170473102017 0.7755702694116988
14.200653030954854 334.78455409776086 0.77233556709988
14.20588058590827 335.38384588027986 0.7727732275929201
14.211108140861686 336.69644340110204 0.773301916725747
14.216335695815102 338.08672445600735 0.7740068564902697
14.221563250768519 338.9726991317065 0.7753328027071231
14.226790805721935 339.4274430022699 0.776598583750245
14.232018360675351 336.578262415934 0.7739278703226891
14.237245915628767 338.0472520510643 0.7760727206734752
14.242473470582183 335.9552426704762 0.7731023539532992
14.2477010255356 335.3076916189508 0.7710479107145463
14.252928580489016 338.6933818098722 0.7745789141431979
14.258156135442432 340.98412707357755 0.776495216133086
14.263383690395848 349.0198933747068 0.7847865570949012
14.268611245349264 357.9197955800381 0.7946563744936659
14.27383880030268 362.85358090477297 0.7988175158235624
14.279066355256097 370.68841786527395 0.8070602770212241
14.284293910209513 372.107107533592 0.8083818566796224
14.28952146516293 376.8382431510876 0.8127508466798192
14.294749020116345 384.4529446782241 0.8215162463095429
14.299976575069762 392.7689342375425 0.8297062830020654
14.305204130023178 402.3939628832823 0.8392523957682662
14.310431684976594 408.2845025804728 0.8450674446300277
14.31565923993001 412.09865814126925 0.8485048748615309
14.320886794883426 412.3090747865055 0.8488993807102735
14.326114349836843 413.04931389346063 0.850457298013433
14.331341904790259 408.7106306105423 0.8459593049105005
14.336569459743675 405.7509959201317 0.8435323274032802
14.341797014697091 403.67577964873107 0.8419825452579741
14.347024569650507 405.19190188440047 0.8429024136245951
14.352252124603924 406.90638379734963 0.8447858796686298
14.35747967955734 408.0178478785653 0.8458453409373621
14.362707234510756 406.8596620350954 0.8443764135410199
14.367934789464172 406.15539256766436 0.8442494332472693
14.373162344417588 408.1671326200626 0.8459652937063378
14.378389899371005 407.51478671911883 0.8452265050538661
14.38361745432442 408.1966793524402 0.8454942821902723
14.388845009277837 405.2864633512472 0.8416911033082175
14.394072564231253 402.148791226917 0.8395312193122548
14.39930011918467 402.77661221036976 0.8406399465799268
14.404527674138086 398.3073360351239 0.8363071599915509
14.409755229091502 393.395194646176 0.831444642628338
14.414982784044918 389.89775490850445 0.827125786639626
14.420210338998334 386.10148507254274 0.8234074102118358
14.42543789395175 386.0394758322602 0.8237765147538613
14.430665448905167 383.6415000891488 0.8215840328714861
14.435893003858583 379.658991475177 0.8177283015801813
14.441120558811999 378.38660308724627 0.8161114982420997
14.446348113765415 378.3044927295847 0.815357007460432
14.451575668718831 380.1747810967542 0.8172692278059315
14.456803223672248 384.1790244699658 0.8212552958431892
14.462030778625664 395.03460293027433 0.8326623559497702
14.46725833357908 409.71551585045006 0.8479827887225626
14.472485888532496 433.1754233637052 0.8714357708316014
14.477713443485912 459.8710563475725 0.8976094170579135
14.482940998439329 494.2157845783164 0.9303677892699376
14.488168553392745 524.3829865773466 0.9579805692082467
14.493396108346161 549.0625131533866 0.9801462760394306
14.498623663299577 560.873932642994 0.9907732518364449
14.503851218252994 556.1085988039927 0.9863113181988091
14.50907877320641 532.2178152818562 0.9653567415705859
14.514306328159826 496.036879266041 0.9319720533390954
14.519533883113242 452.700165807957 0.8910284718436897
14.524761438066658 415.9278328420224 0.8546884854921274
14.529988993020075 386.79797689023974 0.8250311882631062
14.53521654797349 373.5762230101576 0.8118935671044966
14.540444102926907 364.90209782732967 0.803210444234225
14.545671657880323 358.0703015671067 0.7956958662762935
14.55089921283374 349.8293035229331 0.7856559283219839
14.556126767787156 342.78152876626956 0.7773019525394568
14.561354322740572 338.3407556185719 0.7720468390918362
14.566581877693988 336.7822956422766 0.7707466673513932
14.571809432647404 336.08443068426857 0.7701029060802251
14.57703698760082 335.3160392162024 0.7690301628836396
14.582264542554237 333.74178213924796 0.7663686900880973
14.587492097507653 333.15821326926635 0.7657424658077314
14.592719652461069 335.56982289733145 0.7686559209967744
14.597947207414485 339.55215937293536 0.7732840377503607
14.603174762367901 342.23833548897477 0.7763212070435372
14.608402317321318 341.8862022937329 0.775577116192022
14.613629872274734 338.5387472603162 0.7707298126843719
14.61885742722815 337.9634232742291 0.7704591342298232
14.624084982181566 337.83309202837 0.7704743171176723
14.629312537134982 337.5008198301778 0.769810634108879
14.634540092088399 339.7785543198074 0.7716351280660604
14.639767647041815 338.1016019482094 0.7690434983885683
14.644995201995231 335.86341770313373 0.7673873565295657
14.650222756948647 336.69604176359184 0.7686854656289344
14.655450311902063 336.1898362207545 0.7686518515742325
14.66067786685548 337.14943947797724 0.769192726022533
14.665905421808896 339.8282023714714 0.7710729933304682
14.671132976762312 341.0980914436846 0.7725250257751006
14.676360531715728 339.73828557482364 0.7706249092480283
14.681588086669144 336.5769363917529 0.7673269731142204
14.68681564162256 332.00299480623335 0.7626554192883999
14.692043196575977 326.9434917952162 0.7570159831516342
14.697270751529393 323.9568105609205 0.753375863796766
14.70249830648281 322.1623866595715 0.7517139978933459
14.707725861436225 323.79644286915766 0.752492246429856
14.712953416389642 324.8997784049029 0.7546994645515217
14.718180971343058 326.2154285314373 0.7568460130666057
14.723408526296474 328.0909892258634 0.7589719459630514
14.72863608124989 331.2137437388476 0.7616138927590016
14.733863636203306 334.80549255850514 0.7645983851932147
14.739091191156723 338.1313791906688 0.7674502913629565
14.744318746110139 338.7350424652516 0.7689300529583774
14.749546301063555 339.0611576864566 0.769493964632595
14.754773856016971 336.8648019222374 0.7681506774522802
14.760001410970387 338.608922469846 0.7700649174846965
14.765228965923804 337.7618456364469 0.7681744423117522
14.77045652087722 338.17376767592197 0.7683388952004249
14.775684075830636 339.8521558765657 0.7700584617238628
14.780911630784052 341.26947301180365 0.7716058780827055
14.786139185737468 342.8647890121672 0.7737355788840229
14.791366740690885 344.20639025096943 0.7755470110943237
14.7965942956443 346.02979067602496 0.7772950119206542
14.801821850597717 348.6927692631572 0.7802892749361808
14.807049405551133 353.22009052281186 0.7850288307201926
14.81227696050455 359.2945086408578 0.7917667896138875
14.817504515457966 365.816437422928 0.7990288073206244
14.822732070411382 375.78849229105816 0.8083267607131587
14.827959625364798 383.54609294033514 0.817076374655417
14.833187180318214 392.5774865488387 0.826631427620269
14.83841473527163 403.45196073909955 0.8378441353843352
14.843642290225047 411.3581770046731 0.8458111068152954
14.848869845178463 421.23134439275975 0.8549336068180364
14.854097400131879 430.13690792443373 0.8635303560370226
14.859324955085295 435.57325314172465 0.8691970036117228
14.864552510038711 438.20156347781995 0.871440724374246
14.869780064992128 436.41765990252736 0.8701358138579807
14.875007619945544 431.20996358529345 0.8649736611504444
14.88023517489896 424.8997993304982 0.8585236346642018
14.885462729852376 418.8249046767365 0.8530446669282267
14.890690284805792 413.34080363466336 0.8473530310292119
14.895917839759209 403.4031250526972 0.8371007958855369
14.901145394712625 394.2487285195618 0.8276042415027168
14.906372949666041 388.3419948736159 0.8209854809261045
14.911600504619457 383.59589853390213 0.8167463088365834
14.916828059572873 381.0696421738836 0.8145161979161616
14.92205561452629 373.9357910400919 0.8069890336335876
14.927283169479706 368.0603930110808 0.8012521023193783
14.932510724433122 363.642791123137 0.7962291269381947
14.937738279386538 362.55707580770667 0.7951888155994374
14.942965834339955 361.33313157652026 0.7939832137417265
14.94819338929337 359.33419257646074 0.792252638687966
14.953420944246787 357.0210410776843 0.78997231684027
14.958648499200203 357.1462870232437 0.7903506678357427
14.96387605415362 359.0065672328756 0.7917399848276616
14.969103609107036 360.85301656719486 0.7933555568928594
14.974331164060452 363.7683749257888 0.7964371300422797
14.979558719013868 366.5195299499508 0.7997667503301666
14.984786273967284 368.94830516082067 0.8029559335019484
14.9900138289207 370.834355101128 0.8051891517707574
14.995241383874117 375.8033687190781 0.8099175132742267
15.000468938827533 380.7082869749712 0.8144368454463554
15.005696493780949 383.1924866881051 0.8168683564227067
15.010924048734365 386.182225391764 0.819830099941835
15.016151603687781 389.9338463408375 0.8242538420000899
15.021379158641198 395.6359029827721 0.8302059837464215
15.026606713594614 400.8430007020151 0.8354111803420676
15.03183426854803 406.85886791127876 0.8411465981281522
15.037061823501446 407.0934316987324 0.841433431822119
15.042289378454862 404.8424471596984 0.8390421909871746
15.047516933408279 400.9623517306984 0.8352858442997761
15.052744488361695 395.94737282904646 0.8300838031489043
15.057972043315111 393.24995696025246 0.8276231803395027
15.063199598268527 387.74304684104874 0.8216010146642233
15.068427153221943 380.25683862475887 0.8136265264904985
15.07365470817536 374.1823479846954 0.8073680264957322
15.078882263128776 367.1915723716402 0.80035051415549
15.084109818082192 358.6522133516982 0.7914912478014282
15.089337373035608 353.29686388069666 0.7860118500970695
15.094564927989024 350.6356515836079 0.782837075114467
15.09979248294244 350.1732943080378 0.7825393596645968
15.105020037895857 347.59841224886634 0.7803259483508241
15.110247592849273 342.01838701397025 0.7738673521999854
15.11547514780269 336.87555194834766 0.7681922827125724
15.120702702756105 334.90745625240504 0.7659417357458207
15.125930257709522 335.2249157172741 0.7661964937462635
15.131157812662938 331.1408128922746 0.760745847840931
15.136385367616354 329.7361576654285 0.7596615002951007
15.14161292256977 325.6375560680506 0.7543577524001175
15.146840477523186 323.19381886512065 0.753086761552435
15.152068032476603 319.38975146663057 0.7499665675887719
15.157295587430019 316.2113734507651 0.7471160839207643
15.162523142383435 316.9987171134265 0.748785248583791
15.167750697336851 317.1623559496105 0.7478052461477724
15.172978252290267 316.4952802646489 0.7461394965470033
15.178205807243684 314.63292108818877 0.7439001628133548
15.1834333621971 310.81255697674095 0.7400588374117115
15.188660917150516 308.19122124202045 0.738348189475567
15.193888472103932 306.2111020506965 0.7369232048465232
15.199116027057348 304.29840600821944 0.734696298136705
15.204343582010765 304.02088301939625 0.7349341013068659
15.20957113696418 305.11903510150387 0.7358705537942184
15.214798691917597 308.6733085024826 0.7385666762526981
15.220026246871013 305.9551955346735 0.735041687948246
15.22525380182443 304.2393305593768 0.7326909494566143
15.230481356777846 298.85249802275865 0.7267442530137137
15.235708911731262 294.90414765900135 0.722805889160509
15.240936466684678 297.1142343341513 0.7246205262583761
15.246164021638094 298.1389036144356 0.7254538488545281
15.25139157659151 302.3926215594959 0.7301477970536168
15.256619131544927 301.15796716753323 0.7288515837741856
15.261846686498343 299.39513185438904 0.7275618606036172
15.267074241451759 299.23470039517883 0.728504389617162
15.272301796405175 296.4171047153878 0.7260447329039297
15.277529351358591 295.4803867339968 0.7256745472121289
15.282756906312008 292.752768871424 0.7226842811932885
15.287984461265424 292.6975808136035 0.721959247353961
15.29321201621884 294.75671622106506 0.7239350626852024
15.298439571172256 294.87026477262197 0.7226871551548796
15.303667126125672 295.99801147066404 0.723325562221049
15.308894681079089 298.20604539841776 0.7263308105950119
15.314122236032505 298.32604176878544 0.7267144917280545
15.319349790985921 297.6197315604049 0.72771409029404
15.324577345939337 296.89173583951083 0.7267260098242875
15.329804900892753 296.26102214290336 0.7247614611204335
15.33503245584617 298.8272850714212 0.7277562881728163
15.340260010799586 296.6042934314433 0.7247061444907849
15.345487565753002 296.80133333711626 0.7249806765266117
15.350715120706418 297.6185197927096 0.7262016151514566
15.355942675659835 299.3819133833987 0.727633180917468
15.36117023061325 301.7537699287229 0.7311481320626723
15.366397785566667 303.37294951674056 0.7332662988328275
15.371625340520083 305.83054169792604 0.734418846570341
15.3768528954735 307.0635580633707 0.7343971230044885
15.382080450426916 308.912822413942 0.7358548088804183
15.387308005380332 311.63269830245224 0.7398154301935993
15.392535560333748 312.8850199676061 0.741999062656325
15.397763115287164 318.08093224859874 0.7572495875707673
15.40299067024058 324.24026535272117 0.7714086554265749
15.408218225193997 327.848714611822 0.7807135344154684
15.413445780147413 329.4687993356786 0.7871492976008114
15.418673335100829 328.91692174957194 0.7911195975725869
15.423900890054245 332.0054089007062 0.7978639467440594
15.429128445007661 333.0166727083022 0.8016754921558715
15.434355999961078 331.42181647511484 0.8015536590009917
15.439583554914494 329.6729654601559 0.8026363866289375
15.44481110986791 325.68339186692884 0.8006989092666799
15.450038664821326 323.17647651761416 0.800899288471444
15.455266219774742 319.8539541623891 0.7986142064302723
15.460493774728159 316.4045908633813 0.7974395562464489
15.465721329681575 316.0173555139544 0.798678352436732
15.470948884634991 317.6506891449473 0.8035685794823708
15.476176439588407 319.15542830518194 0.8087779652319707
15.481403994541823 318.6355868593785 0.8101933713651503
15.48663154949524 313.9818720568878 0.8072361331811113
15.491859104448656 310.6674528604464 0.8042267587785373
15.497086659402072 304.20725912582867 0.7970736155665705
15.502314214355488 304.3754102387712 0.7982699949966228
15.507541769308904 304.43877627713647 0.7999652055615741
15.51276932426232 302.2089160912693 0.8010622773733045
15.517996879215737 302.20157899860527 0.8040966016513056
15.523224434169153 298.7161594241069 0.8026588419492784
15.52845198912257 300.5935432004748 0.8075471611926832
15.533679544075985 304.943862981309 0.8146675611161662
15.538907099029402 310.4091844625546 0.8222261853438118
15.544134653982818 312.4081932331189 0.8245504140452803
15.549362208936234 314.34618599647223 0.8261580552282181
15.55458976388965 311.51162195056105 0.8242701844041931
15.559817318843066 312.5215120506716 0.8272195079650284
15.565044873796483 314.46363947519484 0.8325082836082889
15.570272428749899 316.9913453462103 0.8380978535276932
15.575499983703315 320.04200166401284 0.8445181752945402
15.580727538656731 322.09969095411117 0.8482375188528235
15.585955093610147 322.6914712220088 0.8504156278497885
15.591182648563564 321.87406678893973 0.8494404208492133
15.59641020351698 323.61471707864877 0.8530101403194469
15.601637758470396 325.5363287382313 0.8566757630340304
15.606865313423812 327.3583022871009 0.8604074196278825
15.612092868377228 326.3604536777762 0.8627794117895325
15.617320423330645 326.0047012999225 0.8637455513875592
15.62254797828406 322.6678667094132 0.860291587178567
15.627775533237477 320.8178492514749 0.8579434317605488
15.633003088190893 317.7962669551432 0.854359836481325
15.63823064314431 316.9946001934785 0.8506501556496777
15.643458198097726 315.83884736168403 0.8378957380379112
15.648685753051142 313.76479511353693 0.8299210601362322
15.653913308004558 311.3633685629448 0.8225880398839654
15.659140862957974 307.61540817161426 0.8138772121298509
15.66436841791139 306.52440555379667 0.8090158514286054
15.669595972864807 307.0922807416887 0.806256985453917
15.674823527818223 306.63458875669664 0.80344565246633
15.680051082771639 307.5353617978698 0.8032125077760929
15.685278637725055 310.4554456421874 0.8054669735777192
15.690506192678471 312.08886696843615 0.8068169317818934
15.695733747631888 312.16000417778855 0.8057059860870066
15.700961302585304 308.3572375823263 0.7995606369696625
15.70618885753872 306.8109829045462 0.7963340477938412
15.711416412492136 306.0162173610623 0.7940087202179443
15.716643967445552 308.880489448264 0.7974610036820468
15.721871522398969 313.0099598599036 0.8029009736520787
15.727099077352385 315.318873010343 0.8049036979847971
15.732326632305801 316.6934864161799 0.8060949615974233
15.737554187259217 314.1074834932143 0.8004896977948613
15.742781742212633 311.4169227765984 0.7956616639218103
15.74800929716605 314.5383617362672 0.7979900388421927
15.753236852119466 315.2848543089833 0.7982284376350635
15.758464407072882 316.8339767982853 0.7977665618193279
15.763691962026298 316.47608504830583 0.7967328052236482
15.768919516979715 318.362710060601 0.7976446157404914
15.77414707193313 320.8518311255425 0.8001094471024203
15.779374626886547 322.6021094173031 0.8025419353858786
15.784602181839963 323.7616249783602 0.8026867074869665
15.78982973679338 322.22738623582126 0.8008020848666197
15.795057291746796 324.8259405894566 0.8025782301052714
15.800284846700212 328.4751850238746 0.806193375600938
15.805512401653628 329.74146994537085 0.8066667547858904
15.810739956607044 331.9533773523626 0.8086352495894306
15.81596751156046 332.33248221230656 0.8086857077185409
15.821195066513877 331.907972501415 0.8091144287234717
15.826422621467293 333.7089338052468 0.8099644789633236
15.831650176420709 333.3148400693061 0.8087334428573313
15.836877731374125 331.7840498913939 0.8057417300794765
15.842105286327541 328.99043117549337 0.8025671429683876
15.847332841280958 329.1224350856578 0.8029077186119897
15.852560396234374 324.91178800699294 0.7977698120808876
15.85778795118779 322.35756385989686 0.7945916549494776
15.863015506141206 319.2463377886556 0.7905383334840598
15.868243061094622 313.9660527961693 0.78363662830483
15.873470616048039 312.55707419888864 0.7820806547581258
15.878698171001455 310.3123328870196 0.7787446001851328
15.883925725954871 308.0320303187865 0.7756531234968438
15.889153280908287 306.8881078375216 0.7730891208985446
15.894380835861703 308.2321553675601 0.7741415327475778
15.89960839081512 311.11722541575114 0.7769916378350769
15.904835945768536 313.16335426639523 0.7795129721717478
15.910063500721952 313.3117517912459 0.7798437080182998
15.915291055675368 311.55611034930644 0.777477294810012
15.920518610628784 311.4643842341791 0.7783929820712934
15.9257461655822 308.63657965660127 0.7745127505842602
15.930973720535617 307.6813867081522 0.773283642777787
15.936201275489033 305.6033967688132 0.770303127485708
15.94142883044245 304.77194254029695 0.7668714817701691
15.946656385395865 305.79018429183367 0.7672284875182747
15.951883940349282 305.95852296182557 0.7681760777308725
15.957111495302698 305.864146839407 0.7675775740560851
15.962339050256114 306.415941752923 0.7686048776467755
15.96756660520953 305.8406675067644 0.7670071249055436
15.972794160162946 305.27899646381206 0.7656332372821807
15.978021715116363 305.81441767498035 0.7660552348349244
15.983249270069779 307.4622491843682 0.7676484651683436
15.988476825023195 307.57051610715104 0.7688243410480174
15.993704379976611 302.6688713905759 0.7633020203497505
15.998931934930027 297.4238673300877 0.7563176879054112
16.004159489883442 294.4628402827091 0.7528120827315417
16.009387044836856 293.23905371863145 0.7513499500528263
16.01461459979027 293.76559486837186 0.7521539164843182
16.019842154743685 292.5960928310998 0.7508860121739759
16.0250697096971 292.9459610199416 0.750553699394227
16.030297264650514 297.94647498034647 0.7567090518842342
16.03552481960393 298.6953202088101 0.7567506509103481
16.040752374557343 301.14362665697314 0.7593089538147374
16.045979929510757 302.35616800935986 0.7605052016957252
16.05120748446417 304.9684679140695 0.7636245059159262
16.056435039417586 308.93391976856435 0.7693549420010185
16.061662594371 310.59031127208823 0.7718029865316807
16.066890149324415 314.8846612902114 0.7767004446912111
16.07211770427783 317.3937469735508 0.779409270683784
16.077345259231244 320.4522112328324 0.781884884577684
16.08257281418466 321.59514108457824 0.7826627979574272
16.087800369138073 324.0577231036579 0.784723290311117
16.093027924091487 326.2061791890655 0.7874396668562318
16.0982554790449 326.0749176866449 0.7874860430343104
16.103483033998316 329.53605475331875 0.7921990517188335
16.10871058895173 330.092644296009 0.7933980897666983
16.113938143905145 328.55018030070397 0.7928534265113479
16.11916569885856 325.9923842151798 0.7906705862338701
16.124393253811974 323.46100363659866 0.7880455211666108
16.129620808765388 321.9068723311328 0.7865727769018102
16.134848363718802 319.51295087620775 0.78341973713998
16.140075918672217 316.1614564967345 0.778067888362516
16.14530347362563 312.1129641830743 0.7731269166626744
16.150531028579046 308.7607694746461 0.7690085234648509
16.15575858353246 307.39346482300584 0.7671255312659909
16.160986138485875 307.2511807399496 0.7663164887672014
16.16621369343929 307.4674367550465 0.7659038389907424
16.171441248392703 307.5630483828952 0.7660713707804646
16.176668803346118 306.8228807646657 0.7654294132676746
16.181896358299532 310.04988958109857 0.7699566332543949
16.187123913252947 312.3972857282088 0.7730329569136477
16.19235146820636 312.70533423173447 0.7732044786768476
16.197579023159776 310.74894281007084 0.7697580883495002
16.20280657811319 307.6439116290041 0.7658712176174263
16.208034133066604 303.4115455947619 0.7601231590815957
16.21326168802002 297.9502655100201 0.7533326323785765
16.218489242973433 292.54055943268907 0.7466060737306955
16.223716797926848 287.4026109459576 0.7408183240024308
16.228944352880262 286.3770024062621 0.7407235747906707
16.234171907833677 287.9414712623033 0.7441578342373026
16.23939946278709 285.6492091660717 0.7424457308453682
16.244627017740505 282.5248979002345 0.7380702480250408
16.24985457269392 278.24291578294077 0.732152013111883
16.255082127647334 274.67914939420007 0.726104912395832
16.26030968260075 272.32464472977176 0.7225290643789729
16.265537237554163 272.99805199506915 0.7239540748844195
16.270764792507578 273.7343253324808 0.7252365402346711
16.275992347460992 273.76685664901413 0.7260269002549411
16.281219902414406 275.35562211665575 0.7284377674752007
16.28644745736782 275.63831800914204 0.72908629667172
16.291675012321235 278.04809650168943 0.7319668598540253
16.29690256727465 279.45886446890506 0.7320860000440393
16.302130122228064 276.6809792161792 0.7281147285411558
16.30735767718148 280.8847539652376 0.7328264176462372
16.312585232134893 281.4711581217725 0.732374912207548
16.317812787088307 282.99967368767 0.7338337577940808
16.323040342041722 283.4368200401199 0.7333460269703351
16.328267896995136 285.01890061620765 0.7360693292951203
16.33349545194855 286.9191369640349 0.7378020116893276
16.338723006901965 287.96644690366145 0.73901963563048
16.34395056185538 293.9428713149453 0.7457805873308198
16.349178116808794 295.7801038199034 0.7476048553202403
16.35440567176221 299.86268353335845 0.7515342686628687
16.359633226715623 307.4320866632152 0.7600266002540983
16.364860781669037 317.68063410153275 0.7720180497840541
16.37008833662245 331.1623826875498 0.7863056861635652
16.375315891575866 341.2691239331222 0.797906271059329
16.38054344652928 351.52774429885085 0.8085574281927375
16.385771001482695 360.06256242856074 0.817515388443121
16.39099855643611 363.1155604516172 0.8210783089942109
16.396226111389524 358.68688159649946 0.8157403644505927
16.401453666342938 352.5659433777301 0.8092715644635732
16.406681221296353 350.3331387400354 0.8076490525421962
16.411908776249767 347.610771681169 0.8041005633011845
16.41713633120318 344.9057223397367 0.8002391406705018
16.422363886156596 339.9260117319907 0.794883218263422
16.42759144111001 337.4003478053475 0.7908929851897116
16.432818996063425 338.43467779015026 0.7919617728412617
16.43804655101684 344.27027634722396 0.7981349901306098
16.443274105970254 348.11935310831745 0.8023871858807301
16.448501660923668 355.8393511349011 0.8114733462112866
16.453729215877082 360.79871514781047 0.8159641794386615
16.458956770830497 366.9053295722426 0.8220380289514488
16.46418432578391 372.8455994848783 0.8285626100469893
16.469411880737326 378.4990473103051 0.834333088860973
16.47463943569074 380.0055409377289 0.8368452587853928
16.479866990644155 373.58711032913715 0.82950984414675
16.48509454559757 364.3934377667217 0.8190827843446351
16.490322100550983 352.63948606704827 0.8059778378008987
16.495549655504398 344.38844925517196 0.7961396386283085
16.500777210457812 332.77288563986906 0.7837073863766195
16.506004765411227 325.30067043984127 0.7754283441355049
16.51123232036464 316.7795647364827 0.7649811621960668
16.516459875318056 310.729304044003 0.7582832049844825
16.52168743027147 307.01973660565113 0.7542565521068096
16.526914985224884 301.0318125963811 0.7476741323368512
16.5321425401783 300.43663997254674 0.7481124597743388
16.537370095131713 297.95813042901017 0.7437418096995809
16.542597650085128 298.87452326878196 0.7453278553133009
16.547825205038542 300.27049435863006 0.746033824556225
16.553052759991957 304.88315104112354 0.7516425177081617
16.55828031494537 305.6692095402525 0.7533479251223083
16.563507869898785 304.3965587970956 0.7520424176313473
16.5687354248522 302.5296533650105 0.7489947472559048
16.573962979805614 298.3174541095959 0.744874525931912
16.57919053475903 295.41201290751786 0.7404988775163136
16.584418089712443 289.2293504753867 0.7331447799076511
16.589645644665858 283.8940643468183 0.7258328080755064
16.594873199619272 280.4194331742243 0.7201992023986789
16.600100754572686 275.4322909509077 0.7147296228149389
16.6053283095261 273.90546878827354 0.7130615023661429
16.610555864479515 274.49315736925877 0.7152330072048402
16.61578341943293 275.28895878758834 0.716446546766949
16.621010974386344 271.41324092078054 0.7111648087351966
16.62623852933976 266.5488433508945 0.7045744305375317
16.631466084293173 265.6707798074229 0.703315447365911
16.636693639246587 265.0662948014311 0.7029826739178751
16.641921194200002 265.7130361582133 0.7047805665072756
16.647148749153416 267.4023002180093 0.7076926468363011
16.65237630410683 267.24842377251485 0.7061689036659606
16.657603859060245 268.50653938438796 0.7067611854258344
16.66283141401366 264.36336899238825 0.7014613907935848
16.668058968967074 261.305750628523 0.6972576277065988
16.67328652392049 259.4037528687857 0.6953446615281251
16.678514078873903 260.11831964239974 0.6953569248296521
16.683741633827317 259.6199954211354 0.6951127054336789
16.68896918878073 258.7540926829231 0.6944902271829891
16.694196743734146 252.75483269122606 0.6861244203902358
16.69942429868756 251.3524192455798 0.6839515526420592
16.704651853640975 251.65069810912797 0.6836154594587005
16.70987940859439 252.1732593950393 0.6857223278299401
16.715106963547804 251.383488232124 0.6864394057767156
16.720334518501218 249.0662281400964 0.6834826661752986
16.725562073454633 249.28527307090044 0.6827436344314494
16.730789628408047 248.36951489010934 0.680644761756759
16.73601718336146 251.07261404392108 0.6842475050236058
16.741244738314876 249.0324189497495 0.6805329091408435
16.74647229326829 246.9368798279272 0.6771544474343486
16.751699848221705 245.8053055380691 0.6745437859117065
16.75692740317512 242.20518448764057 0.6695098736608093
16.762154958128534 243.8707910470826 0.6717239190743413
16.767382513081948 245.16948169666827 0.6754420920154407
16.772610068035362 246.97367630760877 0.6775170465553317
16.777837622988777 245.90014698847014 0.6753413012234646
16.78306517794219 245.98582962148737 0.6742737218992793
16.788292732895606 246.8408009227938 0.6756403298201419
16.79352028784902 247.3845040371516 0.6774854834530297
16.798747842802435 247.3764068697108 0.6772910767504445
16.80397539775585 244.96799750446314 0.6738639367722097
16.809202952709263 243.2186935999269 0.6721269520869385
16.814430507662678 239.66962660154337 0.6683291874917813
16.819658062616092 238.8529373882477 0.6684703081785136
16.824885617569507 237.0105116954589 0.6656383716684467
16.83011317252292 237.3077380951982 0.6649169612980953
16.835340727476336 240.9144076357038 0.6682571319783551
16.84056828242975 241.2192930232427 0.6669963976647738
16.845795837383164 241.97185734634624 0.6684452048416594
16.85102339233658 241.07858089637423 0.6675103630704874
16.856250947289993 242.25894681985497 0.6700774209587966
16.861478502243408 241.4404428962348 0.6709024224500045
16.866706057196822 237.6685029832787 0.6659117636848471
16.871933612150237 235.78308343412783 0.6623641615908364
16.87716116710365 236.91013924945884 0.6626502820814295
16.882388722057065 238.684735687117 0.6639984989142264
16.88761627701048 239.00507847228047 0.6658059800078263
16.892843831963894 235.5443350775351 0.6621014895209529
16.89807138691731 235.9779275378229 0.6636597003556318
16.903298941870723 235.7493565822357 0.6626805006607641
16.908526496824138 236.1810448489468 0.661098771237799
16.913754051777552 237.2043905135966 0.6623098422280542
16.918981606730966 236.47529658199954 0.6621192242116395
16.92420916168438 236.47071990956962 0.6621273489471571
16.929436716637795 233.57885142437863 0.6592795362431371
16.93466427159121 233.17835234796675 0.6580288608246291
16.939891826544624 231.65568923862935 0.6572246875462565
16.94511938149804 234.42972706757885 0.662056342763804
16.950346936451453 237.20874199956205 0.6679774934204077
16.955574491404867 238.07333204032173 0.6695655273960565
16.960802046358282 237.94387671417755 0.6678696049312488
16.966029601311696 237.74497982399532 0.6642813020335956
16.97125715626511 235.6439824995886 0.6611572038967091
16.976484711218525 234.5008717289098 0.6592655383845405
16.98171226617194 232.38696246805853 0.6570613893990782
16.986939821125354 230.97988226799126 0.6560578661078086
16.99216737607877 230.18434612256902 0.6560877094690499
16.997394931032183 229.33282232251165 0.6535907186353792
17.002622485985597 229.580773256692 0.6530993044001585
17.00785004093901 230.47705986191752 0.6517512242543844
17.013077595892426 233.91861440908352 0.6569649054124882
17.01830515084584 234.1740015366134 0.6562585821978302
17.023532705799255 234.88877094576497 0.6565502888952055
17.02876026075267 232.4504004980977 0.6540765166211266
17.033987815706084 233.70170918565375 0.6569297832494455
17.039215370659498 235.35755050754565 0.6608895525483831
17.044442925612913 237.6569737584928 0.664296337793587
17.049670480566327 238.93080881615177 0.6655026269130441
17.05489803551974 238.72131371216759 0.665517005345371
17.060125590473156 240.54571977343105 0.6680061849165383
17.06535314542657 239.70580723102452 0.6661251048188469
17.070580700379985 244.450205849267 0.6721851744021065
17.0758082553334 244.53635741715055 0.6712522480303854
17.081035810286814 243.350551289569 0.6696959100125923
17.086263365240228 243.26781667986205 0.6689927445875959
17.091490920193642 243.67018826872552 0.6690609701837993
17.096718475147057 242.64058038176427 0.6682079719605066
17.10194603010047 241.5367658327534 0.6658092922677059
17.107173585053886 240.70126373939354 0.6657210068567131
17.1124011400073 242.33098346771908 0.6677836506170425
17.117628694960715 244.3676842547553 0.6708836865288629
17.12285624991413 246.5177210375449 0.6742204899124468
17.128083804867543 248.02170639509066 0.6755834603517323
17.133311359820958 247.46257562991624 0.6748986170825163
17.138538914774372 243.98704358278445 0.6698166183844139
17.143766469727787 245.88618180139446 0.6723533380079043
17.1489940246812 247.27959097989947 0.6735977244440459
17.154221579634616 248.64302338502367 0.675755214547775
17.15944913458803 245.808630172384 0.6723561677156812
17.164676689541444 245.06798205101856 0.6722853708228166
17.16990424449486 246.12942376566292 0.6739052210086672
17.175131799448273 251.10119737972505 0.6800518402589647
17.180359354401688 251.2996717463947 0.6791818932745208
17.185586909355102 251.72989591890948 0.678225582072418
17.190814464308517 249.89139164935838 0.6744482321583195
17.19604201926193 250.28125557363404 0.6746246757595865
17.201269574215345 252.119780408114 0.6773164775661098
17.20649712916876 250.3828985308509 0.6762545661787323
17.211724684122174 248.57547170237328 0.6751774695418282
17.21695223907559 248.7027408692981 0.6752821209870982
17.222179794029003 250.81008883666627 0.6782975886958719
17.227407348982418 249.75581265410105 0.675499786146312
17.232634903935832 250.65658193075245 0.6762441624563168
17.237862458889246 251.58158383014754 0.6767709945213608
17.24309001384266 250.47900913813598 0.6755724066590529
17.248317568796075 250.51996090221536 0.6764007465864738
17.25354512374949 249.82621191398226 0.6769531960736747
17.258772678702904 249.78687671416492 0.6772510888286101
17.26400023365632 247.40593707425964 0.674975327442895
17.269227788609733 245.70201819133857 0.6710383346863598
17.274455343563147 244.763708822987 0.6690243133058705
17.279682898516562 243.7517822571425 0.6677557306073533
17.284910453469976 244.3297796381084 0.6690329145287384
17.29013800842339 244.89971401858324 0.6691039617308696
17.295365563376805 246.84398160991424 0.6703204263289565
17.30059311833022 249.96435501625473 0.674307770215516
17.305820673283634 252.93879968657512 0.679040028937506
17.31104822823705 255.8424536640653 0.6829837943060664
17.316275783190463 257.4558942639317 0.6856965193526678
17.321503338143877 257.16889194873244 0.6860581642731772
17.32673089309729 255.99555534614734 0.6841848951282092
17.331958448050706 257.29622557025 0.6857385898715788
17.33718600300412 259.39062368367047 0.6884851312524743
17.342413557957535 262.1922829265243 0.6913411084254825
17.34764111291095 262.960460255496 0.692689363299152
17.352868667864364 263.6622303738005 0.6937226675963556
17.358096222817778 263.92884601190553 0.6931989772132392
17.363323777771193 262.90602037538383 0.6914712331809866
17.368551332724607 265.79935198372175 0.6951224718015818
17.37377888767802 267.1080054764325 0.6973834687656336
17.379006442631436 270.28949765504103 0.701483339446169
17.38423399758485 271.03381540513016 0.7022127756028549
17.389461552538265 270.7679270004225 0.7015435925999135
17.39468910749168 270.8648779562761 0.7017008110486656
17.399916662445094 274.5475312974046 0.7058204302403726
17.405144217398508 280.7607886723494 0.7127992305486993
17.410371772351922 284.64622115424385 0.7176359804173512
17.415599327305337 287.2120952399713 0.7199425883272311
17.42082688225875 289.40624272871577 0.7222667408434102
17.426054437212166 292.2308324585787 0.7255242359205321
17.43128199216558 294.5978268927143 0.7280212589655997
17.436509547118995 298.71392900962576 0.7330634435820852
17.44173710207241 302.6623002704274 0.7373703296027668
17.446964657025823 303.70678411275213 0.7386842876287302
17.452192211979238 304.26279038974315 0.7396180447150963
17.457419766932652 301.76830090088805 0.7359163060246948
17.462647321886067 299.9599963901006 0.7332420046350231
17.46787487683948 299.2387007574262 0.7321005059414151
17.473102431792896 299.6407577904704 0.7330953715621192
17.47832998674631 298.4103979647206 0.7318139460220999
17.483557541699724 298.7873835065463 0.7322049372657129
17.48878509665314 299.02041807498557 0.7326163655184936
17.494012651606553 297.9763301925907 0.7309397208727385
17.499240206559968 298.66518632493927 0.7315067453922013
17.504467761513382 299.87834431822347 0.7337072764581313
17.509695316466797 301.38884172272884 0.7355758800944462
17.51492287142021 298.5867734877996 0.7323165966517471
17.520150426373625 296.5295906999176 0.7301510063950931
17.52537798132704 297.34910216524844 0.7302670754836234
17.530605536280454 299.4020156697611 0.7334615270855199
17.53583309123387 299.20190324306316 0.733686228016305
17.541060646187283 297.52445627717617 0.731365872086744
17.546288201140698 296.61378560771766 0.7301117388634351
17.551515756094112 295.52812651842413 0.7285060247919614
17.556743311047526 297.4672376933728 0.7303137286520333
17.56197086600094 295.64720602272956 0.7282714575417193
17.567198420954355 296.4673825573598 0.7297687488858701
17.57242597590777 296.0583022033492 0.7291946847136661
17.577653530861184 294.7303840591311 0.7274949211667209
17.5828810858146 293.63828021764067 0.7262622318202514
17.588108640768013 289.1079244364183 0.7204113967701259
17.593336195721427 287.841571506116 0.7199844926986867
17.598563750674842 288.5737147672338 0.7206309182745817
17.603791305628256 288.7526001518654 0.7210959045144659
17.60901886058167 290.1301889040641 0.7220808928553479
17.614246415535085 290.5336194182425 0.7218730960880888
17.6194739704885 290.92249400905246 0.7223993029484749
17.624701525441914 289.5772023417976 0.7208154724232974
17.62992908039533 287.71773988205416 0.7188218707589814
17.635156635348743 289.03339847231615 0.7203089699001474
17.640384190302157 291.239146033775 0.7232408547393483
17.64561174525557 292.08686825356017 0.7242015767148571
17.650839300208986 291.52601988398493 0.7242711910275199
17.6560668551624 290.5929692634197 0.7230261098528131
17.661294410115815 290.32996520487694 0.7227018323270437
17.66652196506923 291.0487306030258 0.7230421712682487
17.671749520022644 293.17023236354885 0.7247024910049942
17.676977074976058 292.67689554305184 0.7237373706582003
17.682204629929473 291.93730775360063 0.7228817489966343
17.687432184882887 291.1937579971957 0.7216238674253129
17.6926597398363 291.9246609845511 0.7223240474675677
17.697887294789716 296.1142748261549 0.727528772288593
17.70311484974313 298.58273636118116 0.7307565002940117
17.708342404696545 299.3368548881711 0.7313874835117777
17.71356995964996 299.0198878563061 0.7310517148686705
17.718797514603374 301.4889587367562 0.7344304773655165
17.724025069556788 306.8424536721058 0.7414025612426635
17.729252624510202 309.19770396431284 0.7451118508137096
17.734480179463617 307.96740442184574 0.7436923519918709
17.73970773441703 306.9877071883738 0.7419887171164402
17.744935289370446 304.52215329829244 0.7395779206097363
17.75016284432386 304.7352114027662 0.7398952763320046
17.755390399277275 303.0821616270796 0.7376066103370392
17.76061795423069 299.53011378156344 0.7335117151630667
17.765845509184103 296.26658201616044 0.7293639554527712
17.771073064137518 293.12495487633157 0.7264161285866266
17.776300619090932 290.4813535779376 0.722718105343035
17.781528174044347 286.16234562767477 0.7170853519997169
17.78675572899776 284.7958247901039 0.7146077091854138
17.791983283951176 284.10761796323095 0.7138399321540226
17.79721083890459 282.54881367772833 0.7122904862906551
17.802438393858004 282.1143072469049 0.7122688085494077
17.80766594881142 279.23254605439035 0.7093518356154485
17.812893503764833 276.1771026474393 0.7061063374396238
17.818121058718248 272.6432268267422 0.7018262774519806
17.823348613671662 269.0112132982285 0.6965324105584003
17.828576168625077 267.21647680303425 0.6943195176192063
17.83380372357849 266.650173015423 0.6928217290646701
17.839031278531905 267.134191708256 0.6930154771301186
17.84425883348532 264.64005691175583 0.6901040065651524
17.849486388438734 265.0399562728679 0.6903153197042095
17.85471394339215 264.32713088459764 0.6905662740816249
17.859941498345563 261.5602923838034 0.6881312192261627
17.865169053298978 262.7102509215864 0.6903325918133258
17.870396608252392 263.15111570103306 0.6904582369103665
17.875624163205806 266.2762656340355 0.6935232652253156
17.88085171815922 268.4814970713581 0.6960534710855375
17.886079273112635 268.31821794523705 0.6961421571049858
17.89130682806605 271.32545308262246 0.7003557400599837
17.896534383019464 273.27367881274324 0.7031106337256712
17.90176193797288 277.08459970385184 0.7075557099797266
17.906989492926293 280.09363332193027 0.7101860732242283
17.912217047879707 281.9191089047445 0.7127783180197269
17.917444602833122 285.52475858248965 0.7173267235937767
17.922672157786536 287.0415612798206 0.719301435591226
17.92789971273995 288.6872994147233 0.7207569842754519
17.933127267693365 291.10636899741377 0.7230566860665166
17.93835482264678 293.95746991386835 0.7268048297294462
17.943582377600194 295.27419846409657 0.7274444603288057
17.94880993255361 300.5429714830818 0.7331511082932054
17.954037487507023 302.94137723770154 0.7360210865272901
17.959265042460437 306.452831361448 0.7404790844289687
17.96449259741385 306.5647972941746 0.7405104596509345
17.969720152367266 305.3942515545948 0.7390334019708323
17.97494770732068 307.5685756393066 0.741249840340361
17.980175262274095 306.2277580371019 0.7400017365241476
17.98540281722751 309.4109666882141 0.7437408159916035
17.990630372180924 309.3663048383247 0.743390119907356
17.995857927134338 308.68333381219674 0.7423528244962794
18.001085482087753 310.92171473586876 0.7442831031154482
18.006313037041167 310.4756733885186 0.7440159008138114
18.01154059199458 309.5092992731281 0.7428560154034821
18.016768146947996 310.07560689772487 0.7435426888956295
18.02199570190141 310.4757091271583 0.7442403646384995
18.027223256854825 309.2398983850751 0.7427880206688879
18.03245081180824 303.9150108307753 0.7368467324728485
18.037678366761654 301.62063401521476 0.7346525404051225
18.042905921715068 301.83562559480856 0.7348055863507222
18.048133476668482 299.10411236604904 0.731804959381781
18.053361031621897 298.6124334635227 0.7310087407170816
18.05858858657531 296.10183004254094 0.7283714819629445
18.063816141528726 295.04259788421876 0.7276703103731467
18.06904369648214 292.81252898670226 0.7242947250747465
18.074271251435555 292.97826588131505 0.7235819220047712
18.07949880638897 293.92472133838595 0.7249729951060553
18.084726361342383 296.3866929106115 0.7282902763363737
18.089953916295798 297.89774882754284 0.7304495811772671
18.095181471249212 300.33977749803586 0.732534381027518
18.100409026202627 309.7287653545697 0.7431089516775492
18.10563658115604 319.00708270512075 0.7542214664286299
18.110864136109456 331.2822266018612 0.7677225638461593
18.11609169106287 345.4618507623374 0.7837075380046677
18.121319246016284 361.16481513756025 0.8004538458985022
18.1265468009697 380.6228465284219 0.8208363168149636
18.131774355923113 403.80385663862256 0.8459833042009225
18.137001910876528 428.09972096099165 0.8704924149668224
18.142229465829942 459.81838179725486 0.9022240748436063
18.147457020783357 492.46436802461324 0.9336476152757598
18.15268457573677 515.5179196644838 0.9547902293000768
18.157912130690185 526.1274839383326 0.9650407145210949
18.1631396856436 516.4331814280137 0.9561512853289261
18.168367240597014 497.63016591224135 0.9382601951067933
18.17359479555043 468.2348091925422 0.910486792871133
18.178822350503843 441.29513696683216 0.8833779349882115
18.184049905457258 414.73176844468065 0.8565958242694043
18.189277460410672 397.00569233073554 0.8383027617547776
18.194505015364086 387.8441752986534 0.8284953423755643
18.1997325703175 380.223465687195 0.8205525151654987
18.204960125270915 378.9290773418689 0.8191608415299785
18.21018768022433 380.2164753262303 0.8206078791202832
18.215415235177744 385.5074531084749 0.8268611405425661
18.22064279013116 393.64161213314134 0.8354854268654067
18.225870345084573 401.0385897848696 0.8428084205185806
18.231097900037987 405.19899061967845 0.8467246721394166
18.236325454991402 408.62377887912515 0.8501141626554712
18.241553009944816 410.0276196872445 0.8518557891750561
18.24678056489823 409.3393759897797 0.8510485213884391
18.252008119851645 405.6081059228452 0.8475963792201602
18.25723567480506 402.73830848338065 0.8442997759913733
18.262463229758474 398.0043671583144 0.8391524277274396
18.26769078471189 391.81362941473617 0.8327381307647794
18.272918339665303 386.11437830651005 0.8269720510454953
18.278145894618717 380.95800277509545 0.8215370971229
18.28337344957213 374.38465297637975 0.8145291358738742
18.288601004525546 373.111673115355 0.8127080744744829
18.29382855947896 368.41899098493894 0.8076197000713656
18.299056114432375 363.38057539372085 0.8022965736188029
18.30428366938579 355.1758815854422 0.7933841669792064
18.309511224339204 349.7426017668174 0.7877947930202054
18.314738779292618 342.8895829810463 0.780175976635072
18.319966334246033 337.2043869907318 0.7745533629912302
18.325193889199447 328.2244618949051 0.7636771276396265
18.33042144415286 320.2511444971684 0.754715983213285
18.335648999106276 316.74206730694624 0.7501567577152646
18.34087655405969 313.47742219287323 0.7465977448201996
18.346104109013105 308.6443366169532 0.7411015111081385
18.35133166396652 306.2176218242582 0.7383708682434104
18.356559218919934 304.5949555705664 0.7368448365950412
18.361786773873348 304.4690269965985 0.7368842590939763
18.367014328826762 305.72574765200955 0.7379705933951827
18.372241883780177 304.49867860996414 0.7365072892147433
18.37746943873359 303.7346673137812 0.735683391907142
18.382696993687006 302.1074044438005 0.7330625234790655
18.38792454864042 307.26240900449017 0.7413219483003265
18.393152103593835 313.7293014965018 0.7609678934944513
18.39837965854725 323.2683957028816 0.7797947196163317
18.403607213500663 337.3711682539751 0.8017519703589581
18.408834768454078 357.8662673685868 0.8304544852019503
18.414062323407492 386.84284577188856 0.8678151502488286
18.419289878360907 420.96663519023235 0.909599421564511
18.42451743331432 450.80514897356716 0.944420918343765
18.429744988267736 473.8420058753212 0.9722262033276412
18.43497254322115 485.40900153528435 0.9870955288118087
18.440200098174564 487.16115803267417 0.9927573060179163
18.44542765312798 482.293083277869 0.9919969166799311
18.450655208081393 471.167625897819 0.9834621833788313
18.455882763034808 456.393011540034 0.9719912454154296
18.461110317988222 443.1731987591728 0.9614203688389096
18.466337872941637 426.6873470323034 0.9460384104383466
18.47156542789505 415.3387820576428 0.9364306528559055
18.476792982848465 400.75772687032946 0.9215906331555918
18.48202053780188 390.33173325627865 0.9123687880550053
18.487248092755294 385.15676798163344 0.9090228859220013
18.49247564770871 378.9040940748602 0.9040263793011145
18.497703202662123 372.58596088692224 0.8995527144574625
18.502930757615538 367.9403649774196 0.8956362331011871
18.508158312568952 360.5640394607963 0.8894731777221133
18.513385867522366 358.350734958077 0.8893870538202044
18.51861342247578 355.4758714545318 0.8882940188782585
18.523840977429195 352.90340519450535 0.8880688290358358
18.52906853238261 355.6214948050341 0.8939153380313201
18.534296087336024 355.6741115882898 0.8960183095584924
18.53952364228944 354.7181711216354 0.8979284022033134
18.544751197242853 353.25965926762206 0.8979006366766306
18.549978752196267 354.6701206920253 0.9017257005161842
18.555206307149682 354.28021941374357 0.9031975347677255
18.560433862103096 352.90556529525645 0.9031232511904513
18.56566141705651 354.618615868314 0.9075850354428356
18.570888972009925 356.80457117445985 0.911959910178716
18.57611652696334 363.9334639713384 0.9226629726522487
18.581344081916754 369.39615111132014 0.9317672742794721
18.58657163687017 374.86867659952946 0.9399105123179207
18.591799191823583 378.6073205261665 0.947098036291328
18.597026746776997 388.83943855993965 0.9617042040706251
18.60225430173041 396.25621747688285 0.9730486186338115
18.607481856683826 402.66422936262575 0.9838924742149245
18.61270941163724 402.1937632877626 0.9844076994133035
18.617936966590655 402.65446286994637 0.9870950124417148
18.62316452154407 404.7591980660264 0.9892312797020254
18.628392076497484 409.2057242173972 0.9756722932027818
18.633619631450898 408.24332318043764 0.9646774751740292
18.638847186404313 401.0316191140908 0.9488296893561744
18.644074741357727 394.08057141155695 0.9347366378503474
18.64930229631114 387.2777184867113 0.9236287248057814
18.654529851264556 381.1388356864933 0.9113765817116276
18.65975740621797 383.6662969999622 0.9117517716421936
18.664984961171385 385.96162029522856 0.911146073929493
18.6702125161248 386.2410002666762 0.9082037423392543
18.675440071078214 388.6115142831928 0.9091830665337358
18.680667626031628 394.2356431109351 0.9120838307515396
18.685895180985042 398.4104775445745 0.9138904502674422
18.691122735938457 399.5823491782133 0.9126170164734083
18.69635029089187 397.92219286626016 0.9077118557972353
18.701577845845286 395.09180886047966 0.9030760743380393
18.7068054007987 392.7286367700566 0.8986764076930474
18.712032955752115 387.9474624511604 0.891428538727406
18.71726051070553 382.43678158660674 0.8839268164900637
18.722488065658943 379.0103082194136 0.8784367785558259
18.727715620612358 369.0230261352482 0.8659477330249059
18.732943175565772 361.4910815523557 0.8557978436512633
18.738170730519187 352.24601635049925 0.8433483224261338
18.7433982854726 348.15269308274793 0.8376052418150558
18.748625840426016 350.44342183924374 0.8396478358206431
18.75385339537943 349.68683468330454 0.8384882389564378
18.759080950332844 347.7985457007227 0.8354457814925133
18.76430850528626 342.2863059210615 0.827071539778746
18.769536060239673 336.83782367294515 0.8187193488236608
18.774763615193088 333.38089401716223 0.8136700506493865
18.779991170146502 328.2661091989427 0.8062601657302044
18.785218725099917 325.69161686106537 0.8030596802690648
18.79044628005333 325.385734675441 0.8025535266055569
18.795673835006745 321.1026778925322 0.7960635031478562
18.80090138996016 318.1735402013587 0.7917733546689216
18.806128944913574 314.4199934661215 0.7859833413551568
18.81135649986699 312.75560315628104 0.7826424754336393
18.816584054820403 312.49914524502054 0.7825743509313761
18.821811609773818 309.62683157603783 0.7775904380402612
18.827039164727232 310.0271762591133 0.7780479345382035
18.832266719680646 306.10111376410003 0.7728819010905869
18.83749427463406 299.72531297339503 0.7655560349572677
18.842721829587475 299.0344728549 0.7654224004645181
18.84794938454089 295.169028964164 0.7598886907734591
18.853176939494304 295.46617303145035 0.7603526351249963
18.85840449444772 294.3535186306351 0.7578865438431731
18.863632049401133 293.6683292281013 0.755375109043509
18.868859604354547 292.5134117250279 0.7532953224591306
18.87408715930796 292.4510368294161 0.753177706245843
18.879314714261376 292.32102448392845 0.7528299808260546
18.88454226921479 290.87845809631386 0.7517253272980746
18.889769824168205 288.21328178258585 0.7462090820524371
18.89499737912162 287.26280342546687 0.7452392660736042
18.900224934075034 289.4324392645472 0.7473382075360911
18.90545248902845 289.5611092595512 0.7476078675572704
18.910680043981863 287.4429254785683 0.7453114950829706
18.915907598935277 284.3009127358595 0.7409404571669012
18.92113515388869 285.92125789346926 0.7438710232545515
18.926362708842106 286.54183478858204 0.7440010928663864
18.93159026379552 285.393949789676 0.7429210418061205
18.936817818748935 282.6369104360567 0.7397648388187469
18.94204537370235 281.88522080454385 0.7391203308689833
18.947272928655764 283.5403090956278 0.740545139315841
18.952500483609178 286.0999701018058 0.7418110797036137
18.957728038562593 286.66105049862125 0.7408754337459412
18.962955593516007 286.4240441555468 0.7397916584102131
18.96818314846942 284.1363149608453 0.7359763662587697
18.973410703422836 284.21425354425486 0.7361897867392756
18.97863825837625 284.10070729751703 0.7356419130472064
18.983865813329665 284.10448300854773 0.73559709672261
18.98909336828308 283.75301339846186 0.7359016376156992
18.994320923236494 279.5545729646175 0.7288766621414277
18.999548478189908 281.4022866937582 0.7309504423083867
19.004776033143322 283.3506859904058 0.7337621472002006
19.010003588096737 288.6724866126333 0.7406598608892018
19.01523114305015 291.0416815389266 0.7445528153791802
19.020458698003566 286.59620190156187 0.737715268895736
19.02568625295698 286.173335112739 0.7369780520984569
19.030913807910395 287.25952424564747 0.7378650863665198
19.03614136286381 294.6951784808609 0.7462690616000822
19.041368917817223 296.4704529298245 0.7479316974490837
19.046596472770638 298.26879479629895 0.7495494612767747
19.051824027724052 296.1352657942279 0.746781485630409
19.057051582677467 296.6129499699194 0.7472689462330858
19.06227913763088 293.87780633801765 0.7432781791511897
19.067506692584296 292.2915612196895 0.7413577892896109
19.07273424753771 289.9703787813297 0.7378374717739575
19.077961802491124 290.73559076841 0.7389857783327459
19.08318935744454 293.0203856271448 0.7411110307981547
19.088416912397953 296.05803230461254 0.7440224929445947
19.093644467351368 299.4387096675042 0.748319225964154
19.098872022304782 300.03574897806016 0.7483365375467256
19.104099577258197 300.1925907152837 0.7484219593009486
19.10932713221161 304.67028243851047 0.7536533947058524
19.114554687165025 305.73739606379905 0.7547887351218926
19.11978224211844 305.2235366635452 0.7542342061522557
19.125009797071854 306.3795381735345 0.7554217071207892
19.13023735202527 309.4480844176175 0.7591445609587206
19.135464906978683 311.4761423524856 0.7610671518454846
19.140692461932098 312.3973409652697 0.7617309601814111
19.145920016885512 313.29088795004606 0.7626908539619337
19.151147571838926 311.85095868739734 0.7609213084707603
19.15637512679234 310.9366277000309 0.7597950515798281
19.161602681745755 308.9116502215085 0.7573844109474552
19.16683023669917 306.18469451836813 0.7535238255486892
19.172057791652584 305.18819567698574 0.7528801431526051
19.177285346606 305.4564014177678 0.7542605836877473
19.182512901559413 306.7807442350257 0.7549159412015739
19.187740456512827 306.8979836690015 0.754734209171798
19.19296801146624 304.3924041436036 0.7517942387506539
19.198195566419656 302.49299168487244 0.7491416570966523
19.20342312137307 301.8164140399905 0.7483423501751885
19.208650676326485 304.31642194206523 0.7505418545272667
19.2138782312799 305.3779739259684 0.7519938973693736
19.219105786233314 307.5079382509141 0.7541352905164701
19.22433334118673 307.88276919377455 0.7541942166935398
19.229560896140143 307.01621128597105 0.7542641442120864
19.234788451093557 307.2879464368395 0.7541382569092322
19.24001600604697 303.77424740025543 0.7502078080475632
19.245243561000386 302.0694875629383 0.748329391683739
19.2504711159538 300.9656288563846 0.7468272068351289
19.255698670907215 300.7063211762025 0.747133473804364
19.26092622586063 298.0800445815755 0.7428338113356471
19.266153780814044 294.7134326106583 0.7387699063320247
19.271381335767458 291.92277909859934 0.7353081429922406
19.276608890720873 291.74587398903725 0.7351361969730315
19.281836445674287 296.1262621053767 0.7412171329065572
19.2870640006277 296.2372794029056 0.7406382118469863
19.292291555581116 298.44276216984355 0.7423540860049183
19.29751911053453 298.19413766238824 0.7414030027042988
19.302746665487945 298.8555510650597 0.7418558538122946
19.30797422044136 298.881596709092 0.7420842822844468
19.313201775394774 301.88496711002745 0.7461490154162655
19.318429330348188 304.4103571201433 0.7489111384926529
19.323656885301602 305.3217776603219 0.7504258542452296
19.328884440255017 305.98357882884125 0.7508345875314315
19.33411199520843 309.7741823002061 0.7556977357622853
19.339339550161846 310.45587407773127 0.7560339310501036
19.34456710511526 315.16285606027776 0.7607944200030613
19.349794660068675 321.65641816285665 0.7683003362835453
19.35502221502209 327.6835268820086 0.7750312562972259
19.360249769975503 334.44856378242656 0.7818895526320734
19.365477324928918 341.4829011142025 0.7897856841138522
19.370704879882332 350.5599646204081 0.7995310081056709
19.375932434835747 359.7951212371115 0.8103828157915132
19.38115998978916 366.2675135505516 0.8174341437425676
19.386387544742576 371.2857698418032 0.8225805501515492
19.39161509969599 376.87009291559275 0.8295507307780906
19.396842654649404 379.68392752016274 0.832391943228921
19.40207020960282 383.26708625268986 0.8361923813366322
19.407297764556233 384.1343291507942 0.8367377305164492
19.412525319509648 382.20013164050044 0.8335537831447163
19.417752874463062 377.7975885634089 0.8288942066836491
19.422980429416477 373.5541762399051 0.8243844730530183
19.42820798436989 368.6677393933153 0.8187755732006953
19.433435539323305 366.20345214399106 0.8167613023186909
19.43866309427672 362.60303267513024 0.8126048281954629
19.443890649230134 358.5094770161828 0.8086103613155291
19.44911820418355 354.16119370200886 0.8035442831580729
19.454345759136963 353.1328117876509 0.8016273284000277
19.459573314090377 352.1327006598787 0.8008922782687456
19.464800869043792 351.0153549344254 0.7994399727912171
19.470028423997206 348.600036681377 0.7963760414995993
19.47525597895062 348.3847785280999 0.7958619011607475
19.480483533904035 346.48232262885546 0.7932014021639567
19.48571108885745 342.7322316854087 0.7893899349399252
19.490938643810864 340.58640087684785 0.7872808685540991
19.49616619876428 336.1485436818677 0.7817094647099242
19.501393753717693 335.89777964141354 0.7813906233392575
19.506621308671107 336.16522437976175 0.7814474600069587
19.51184886362452 337.26924399660334 0.7827259384609682
19.517076418577936 339.3398174372563 0.785489297159246
19.52230397353135 341.07532974006546 0.7871981078182541
19.527531528484765 343.3243351278355 0.7898457884762079
19.53275908343818 344.47568372043133 0.7908537011007369
19.537986638391594 346.5491825545894 0.7935454353769009
19.54321419334501 345.06804076838813 0.7922327557181026
19.548441748298423 345.5417724846135 0.7926927442743715
19.553669303251837 343.2758239564312 0.7895730683483825
19.55889685820525 345.84541743807017 0.792656196927022
19.564124413158666 350.2328430056801 0.7970185454624826
19.56935196811208 357.50772362505876 0.8059420460623516
19.574579523065495 361.1346340426043 0.8092788051429208
19.57980707801891 364.10118601468207 0.8124383709276644
19.585034632972324 361.6291893205779 0.8092594530816518
19.590262187925738 364.53240294196695 0.8125310651880708
19.595489742879153 367.2328941121172 0.8159963315276637
19.600717297832567 372.01174941225395 0.8209059558501949
19.60594485278598 378.55756309241764 0.8274194301199338
19.611172407739396 382.0917481464411 0.83120525407572
19.61639996269281 387.48136550683284 0.8369616669969716
19.621627517646225 389.00641010875745 0.8392914351871696
19.62685507259964 389.07189905515384 0.8393521315334332
19.632082627553054 389.17710934963907 0.8391832470340458
19.637310182506468 390.5039502378461 0.8397630153007603
19.642537737459882 393.2480601565499 0.8428476391215411
19.647765292413297 394.7768421285679 0.844129839453083
19.65299284736671 395.45876540656184 0.8449052765013413
19.658220402320126 394.01925710747133 0.8434492049687267
19.66344795727354 394.05699068420546 0.8432401423548674
19.668675512226955 391.2384461633199 0.8400743405897029
19.67390306718037 387.93875180235796 0.8360602101443985
19.679130622133783 388.6930906548411 0.836710492411484
19.684358177087198 389.03380435637314 0.837351572300305
19.689585732040612 394.0769092586425 0.8432371358290759
19.694813286994027 390.7893406025554 0.8400057619706142
19.70004084194744 381.5561878413937 0.8299640792798646
19.705268396900856 375.45711178176407 0.8227113359479756
19.71049595185427 373.95715424539475 0.8215091702246525
19.715723506807684 373.3727775348359 0.821232579916397
19.7209510617611 371.3875841691166 0.8191142977299383
19.726178616714513 367.0196554851865 0.8139040237767614
19.731406171667928 366.5767229272021 0.8130091134976493
19.736633726621342 364.9288778204372 0.8114305062109687
19.741861281574757 364.6693627307383 0.8108396311833178
19.74708883652817 365.03864128739764 0.8111504101407158
19.752316391481585 367.5679413207284 0.814300333807875
19.757543946435 368.11516337216557 0.8148868829963268
19.762771501388414 363.9937618285741 0.8107150488866285
19.76799905634183 360.37265423750114 0.8069003255404458
19.773226611295243 358.1584712576996 0.8037145035788417
19.778454166248657 355.53451978234557 0.8009186095350774
19.783681721202072 350.2599699109683 0.7940083534575785
19.788909276155486 345.9729341923768 0.7894012380445231
19.7941368311089 342.7496314066731 0.786069614508166
19.799364386062315 343.1519373221451 0.7862026824551004
19.80459194101573 340.8480483319627 0.7842396305670338
19.809819495969144 339.4761298544646 0.7824461105867846
19.81504705092256 334.7680297048254 0.7771042488700775
19.820274605875973 329.6960534106399 0.771318683204727
19.825502160829387 326.53044194473455 0.767690029886383
19.8307297157828 324.0547986399421 0.7646483701051309
19.835957270736216 324.8922702085805 0.765388001589455
19.84118482568963 321.0847320668848 0.7605044156189249
19.846412380643045 318.8160472455835 0.7587561472663549
19.85163993559646 316.43073392524985 0.7556918217992812
19.856867490549874 314.79299107403835 0.7543302678911563
19.86209504550329 312.10557419710545 0.7506767289889521
19.867322600456703 310.95570445302695 0.748420532665755
19.872550155410117 312.37347925862815 0.7500494324365355
19.87777771036353 316.4218601064852 0.7542115688678027
19.883005265316946 317.61023884238466 0.7561130882262108
19.88823282027036 314.7228062380524 0.752459256975137
19.893460375223775 310.66087131243063 0.747176480321357
19.89868793017719 309.6684502348867 0.7463191068382629
19.903915485130604 312.2324017595314 0.750203135468343
19.909143040084018 312.3321057534243 0.7514355497836621
19.914370595037433 312.4892406751877 0.7519043585089189
19.919598149990847 312.65430431075214 0.7517333802906248
19.92482570494426 312.88518675243864 0.7515098160958208
19.930053259897676 313.54691624411316 0.7519890386301993
19.93528081485109 315.865448136849 0.7535729399294966
19.940508369804505 316.6169553474647 0.7542285493094368
19.94573592475792 317.4998508853494 0.7555512932882706
19.950963479711334 315.73220233963633 0.7542818923462816
19.956191034664748 316.79283710544746 0.7558226762003954
19.961418589618162 319.6013414434335 0.758103762334601
19.966646144571577 318.68730756057533 0.7567552979971393
19.97187369952499 316.75114422257417 0.7539615056689338
19.977101254478406 318.7195601107666 0.755539245915958
19.98232880943182 324.4837328788553 0.7621805919501214
19.987556364385235 330.8936300396 0.7692419779212708
19.99278391933865 337.3161308285804 0.7770330891601044
19.998011474292063 343.4095200936648 0.7845894480932373
20.003239029245478 351.5366719169499 0.7939749587408961
20.008466584198892 363.8163205729185 0.8079746287257823
20.013694139152307 382.81562910992875 0.8279701419646189
20.01892169410572 403.6364096795965 0.8497616316798681
20.024149249059136 422.0157507614133 0.8686240834815867
20.02937680401255 436.4295958783184 0.8827935810887886
20.034604358965964 444.0181186595433 0.8902967894673783
20.03983191391938 443.07333263895816 0.8893965825523239
20.045059468872793 433.6017158563776 0.8799779795210837
20.050287023826208 418.7788133842282 0.8649153774279843
20.055514578779622 404.756119232196 0.8497602797809903
20.060742133733036 396.21999512768895 0.8411166219109683
20.06596968868645 386.8528992268127 0.8309368954405187
20.071197243639865 381.5124597498089 0.825352928913271
20.07642479859328 379.6547197173336 0.8235435523677692
20.081652353546694 383.76940195517636 0.8280448954295787
20.08687990850011 387.04851944067235 0.8314165433205734
20.092107463453523 389.7560927586398 0.8340994782418781
20.097335018406937 396.1757876063638 0.8405805947965841
20.102562573360352 407.3383931006169 0.8522807607048644
20.107790128313766 418.8954432548488 0.8640854385429227
20.11301768326718 427.10205931246975 0.8726502815655741
20.118245238220595 430.75729815555036 0.8762918349275814
20.12347279317401 428.97256940313537 0.8742402676349235
20.128700348127424 421.5422212722706 0.8666646953430773
20.13392790308084 408.73667594446795 0.8533140276667557
20.139155458034253 398.6066707533751 0.8428598174057765
20.144383012987667 386.94939350991507 0.830654313789355
20.14961056794108 377.31987568831914 0.8203375156100635
20.154838122894496 363.488084835857 0.8048555418496296
20.16006567784791 353.92594311509 0.7941704894054747
20.165293232801325 345.40554798432254 0.7841867901739547
20.17052078775474 339.93496756169014 0.7785748897898771
20.175748342708154 336.116871352989 0.7746614799285697
20.18097589766157 336.2487422847634 0.7756454167972123
20.186203452614983 335.18905732836737 0.774923368106567
20.191431007568397 333.0728300866065 0.7722916959153657
20.19665856252181 331.9621007180582 0.7708215423533391
20.201886117475226 329.60228486691915 0.7674513779846361
20.20711367242864 329.3478259613379 0.7662459911867394
20.212341227382055 327.4567250189198 0.7637097081096241
20.21756878233547 329.8307114273686 0.7665388805923007
20.222796337288884 331.1264333785989 0.7686276154354837
20.228023892242298 333.62533480328216 0.7720428929992285
20.233251447195713 337.03396251559394 0.7757287964667445
20.238479002149127 338.0622166527965 0.7762788170868546
20.24370655710254 338.3057127845296 0.7763590710776914
20.248934112055956 338.7938116121874 0.776900056810368
20.25416166700937 344.32331592530784 0.7833408967356951
20.259389221962785 349.22032776856304 0.7887067416336289
20.2646167769162 353.9149850997646 0.7940596492930706
20.269844331869614 354.51949790895907 0.7945507666584105
20.275071886823028 354.9125265029922 0.7944356103460274
20.280299441776442 348.59759280162325 0.7873254587211225
20.285526996729857 343.0089775137903 0.7811043114769388
20.29075455168327 341.99051537866256 0.7797453063383807
20.295982106636686 341.7923138405158 0.7799536494756972
20.3012096615901 345.18164475793736 0.7838086555530864
20.306437216543515 343.5886682422854 0.7830407850850998
20.31166477149693 343.4164420552023 0.7827766946897217
20.316892326450343 340.36392895939235 0.7784571662776419
20.322119881403758 334.39913260135614 0.770982168677871
20.327347436357172 328.7638813149729 0.7645116936717795
20.332574991310587 323.7206068521682 0.7597122839606956
20.337802546264 323.1769756853506 0.7594657194320026
20.343030101217416 322.17585770140414 0.7583262466607209
20.34825765617083 323.79950540350393 0.7600308432068823
20.353485211124244 323.0518161144022 0.7590070367690843
20.35871276607766 318.69494845534774 0.753255725087448
20.363940321031073 314.7605667725981 0.7488357709856
20.369167875984488 310.8841129314347 0.7444634772387967
20.374395430937902 310.3457323871499 0.7437802615038156
20.379622985891316 310.07496211560976 0.7435202898929639
20.38485054084473 310.31970126984305 0.7431357293855353
20.390078095798145 310.2602089899016 0.7438291117448542
20.39530565075156 309.1949511197626 0.7415335680807121
20.400533205704974 305.0828493941846 0.736544808158061
20.40576076065839 303.6621684510712 0.7353786122792372
20.410988315611803 303.60584065966736 0.7357226599140511
20.416215870565217 305.2718109317852 0.7388281964433457
20.421443425518632 306.3644758086627 0.7402305109859286
20.426670980472046 304.73689668688894 0.7375384007997706
20.43189853542546 306.9723423065921 0.7404437520970901
20.437126090378875 307.6032103808974 0.7404657550715811
20.44235364533229 309.15888686330186 0.7430494061889493
20.447581200285704 309.8387368738484 0.7445358800040721
20.45280875523912 312.3882956733745 0.7467858435255412
20.458036310192533 314.1611179489162 0.7493997011144097
20.463263865145947 313.37475479083264 0.7468143897036922
20.46849142009936 313.12503159702123 0.7461584913755335
20.473718975052776 314.2614622735333 0.7474296444798005
20.47894653000619 315.47912139055353 0.7489661160424245
20.484174084959605 315.99798292224705 0.7505904943605022
20.48940163991302 317.0034055110527 0.7515691625333948
20.494629194866434 315.34596759321755 0.749223197590068
20.49985674981985 318.98452165354956 0.7529070152545438
20.505084304773263 319.1060506190087 0.7527176260872898
20.510311859726677 320.80794251481194 0.7551565599580174
20.51553941468009 319.4281769967777 0.7535959084581909
20.520766969633506 317.24275402239897 0.752012809389316
20.52599452458692 313.9632214774349 0.7493049156320888
20.531222079540335 311.531629265831 0.7462771264783652
20.53644963449375 313.77853388061806 0.7480784637332328
20.541677189447164 313.1582456711256 0.7464738264431345
20.546904744400578 313.62925875493016 0.7463926383327301
20.552132299353993 310.296260622492 0.7428388699360029
20.557359854307407 314.82139668906734 0.7485031178430814
20.56258740926082 317.99518824588193 0.7521757501341837
20.567814964214236 319.32279548309003 0.7542231747216174
20.57304251916765 317.72157595825587 0.7519363468622168
20.578270074121065 321.25311963593526 0.7560908158451937
20.58349762907448 323.2828127606391 0.7569752275643004
20.588725184027894 327.2244926286921 0.7613287976873208
20.593952738981308 327.69271339281954 0.7618447579824029
20.599180293934722 327.2794765836996 0.7617733278568867
20.604407848888137 327.29897321548157 0.7628233139959042
20.60963540384155 324.89273253271847 0.7598134679203984
20.614862958794966 322.69840370687547 0.7566845874059354
20.62009051374838 319.2474176832038 0.7523594409310972
20.625318068701795 317.851604573801 0.7505208352311982
20.63054562365521 318.1203227637437 0.7510008131670808
20.635773178608623 316.243868063839 0.7488158424254615
20.641000733562038 313.7811423211243 0.7455820960676175
20.646228288515452 310.7401288547307 0.7424176544795582
20.651455843468867 310.0050696332669 0.741804535387477
20.65668339842228 310.3297228792063 0.7427653631191168
20.661910953375695 311.74980710459806 0.7451559532821086
20.66713850832911 309.4854608500021 0.7420346860958036
20.672366063282524 306.24162857136736 0.7388314658574
20.67759361823594 305.0617254990837 0.7369110615457082
20.682821173189353 304.4964004691001 0.7357538091458148
20.688048728142768 305.2755587889175 0.7359729350027112
20.693276283096182 304.28594119541395 0.7341389341639348
20.698503838049596 300.1802932924411 0.730409167485804
20.70373139300301 299.3727367567027 0.7288924973965801
20.708958947956425 301.1358352609575 0.7313951839626602
20.71418650290984 305.8509248148392 0.7362019358997969
20.719414057863254 306.4057083101581 0.736636334023921
20.72464161281667 306.46418294289765 0.7370576644827597
20.729869167770083 305.88506869857576 0.7367367880584123
20.735096722723497 305.0528129851213 0.7356731695996128
20.740324277676912 302.56395241830256 0.7334973689196148
20.745551832630326 299.04355032131633 0.7288064099958983
20.75077938758374 299.4234205899669 0.72959380164786
20.756006942537155 299.5431134751806 0.7292715321523646
20.76123449749057 303.51719812631103 0.7338813519911751
20.766462052443984 306.7270652165802 0.7385048210909253
20.7716896073974 309.4174582196905 0.741263344478076
20.776917162350813 310.991066589261 0.7426515978822779
20.782144717304227 311.0898784800417 0.7419745549133365
20.78737227225764 310.84155704851526 0.7412893419407987
20.792599827211056 311.66537904600466 0.7428332976950791
20.79782738216447 316.2161586091217 0.747929149254497
20.803054937117885 320.42074256360615 0.7529957232082806
20.8082824920713 326.29190199071826 0.7594710788172435
20.813510047024714 331.13480223320073 0.7646603565711979
20.81873760197813 334.7661756850973 0.768758211840508
20.823965156931543 341.01512579275453 0.7759868221548855
20.829192711884957 343.9508583708074 0.7795719362278507
20.83442026683837 346.729020744718 0.7827154087351195
20.839647821791786 350.41554532873954 0.7866652809970268
20.8448753767452 353.8014037256465 0.7909470585795904
20.850102931698615 354.1768832686361 0.7909743548545034
20.85533048665203 353.74807548785725 0.7898581390984167
20.860558041605444 349.5280332393726 0.7843750120241666
20.865785596558858 353.4754664812588 0.7887035119353826
20.871013151512273 352.9693720724167 0.7886254820587041
20.876240706465687 353.98852836017943 0.7898734396835457
20.8814682614191 351.9005583877003 0.7876752199115952
20.886695816372516 350.6080030637256 0.7860671890442396
20.89192337132593 346.40473016650697 0.7811298127532332
20.897150926279345 342.9595351633341 0.7768178106714563
20.90237848123276 339.2717941917696 0.7730702947297815
20.907606036186174 338.32311444754697 0.772062311882346
20.912833591139588 337.34939483029973 0.7715107230769078
20.918061146093002 335.99558259217014 0.7700007554420705
20.923288701046417 333.8889772298014 0.7681372937378501
20.92851625599983 332.8676387205466 0.766535284352378
20.933743810953246 334.02979270678617 0.7678070193167642
20.93897136590666 337.84844767074117 0.7717793935681433
20.944198920860075 336.7834381986745 0.771088565458754
20.94942647581349 334.64586090920494 0.7686365346316553
20.954654030766903 333.3210757483463 0.7675675636480755
20.959881585720318 335.6918194754026 0.7701436290145909
20.965109140673732 339.23345943966774 0.7736242507469479
20.970336695627147 339.50806221332385 0.7732316950970946
20.97556425058056 334.6359077948178 0.7676516305288041
20.980791805533975 333.69751886730893 0.7675046087424153
20.98601936048739 331.3187224417831 0.7645556273302923
20.991246915440804 329.8437441629549 0.762236484214568
20.99647447039422 323.8235147622878 0.7551930012386183
21.001702025347633 323.19089953878944 0.7550799770878094
21.006929580301048 321.9127780376998 0.7532365477725088
21.012157135254462 322.6846794257767 0.7543498110359831
21.017384690207876 322.07883025729785 0.7530942010701429
21.02261224516129 323.39793463344665 0.754704042980928
21.027839800114705 323.4633764807047 0.7547365680946156
21.03306735506812 322.3761344463531 0.7533089467972707
21.038294910021534 317.9960502455 0.7485402854777028
21.04352246497495 315.9090523449324 0.7462991739515167
21.048750019928363 315.627345579007 0.7458874492369215
21.053977574881777 314.93841933651584 0.7450435767775037
21.059205129835192 314.6390035020342 0.7440968837526141
21.064432684788606 314.57385865758346 0.7433237134469068
21.06966023974202 317.0501926735133 0.7456565803773553
21.074887794695435 314.1571380234951 0.7423782899716943
21.08011534964885 308.8744298186387 0.7367680907378357
21.085342904602264 303.6850279462418 0.7310977979123843
21.09057045955568 302.334488167929 0.7290538849119245
21.095798014509093 300.79089901301364 0.7275100552928426
21.101025569462507 301.49405995379925 0.7269795859774852
21.10625312441592 300.99159365783686 0.7258560236481932
21.111480679369336 300.2464641069189 0.7243160515415215
21.11670823432275 296.0048247380075 0.7201161257899729
21.121935789276165 292.0251682996084 0.7153744858146899
21.12716334422958 289.7063457723975 0.7120982857342872
21.132390899182994 291.24931262767325 0.7133631586558636
21.13761845413641 291.75487094514176 0.7130986541034818
21.142846009089823 291.9313315212562 0.7134138631793258
21.148073564043237 292.002614890458 0.713873952159149
21.15330111899665 288.92332129693716 0.7105506240677427
21.158528673950066 288.19978148890334 0.709725781706726
21.16375622890348 286.63958290333323 0.7078226653595507
21.168983783856895 286.36707322820746 0.7070403351349583
21.17421133881031 286.93369579481254 0.7080694926514576
21.179438893763724 284.8978347470934 0.704659041659964
21.184666448717138 283.51780685159633 0.7035701227914254
21.189894003670553 281.47095274737035 0.7017815287327734
21.195121558623967 280.80418938757674 0.7012973733166725
21.20034911357738 284.8817348652676 0.705209457587071
21.205576668530796 285.0844460964315 0.7043540074878236
21.21080422348421 282.89023238986044 0.7003532129565432
21.216031778437625 281.9313767355542 0.6989783949333134
21.22125933339104 285.1550196639819 0.7025305569690456
21.226486888344454 286.41817295165976 0.7042066770360622
21.231714443297868 285.9187039187817 0.7030059031699749
21.236941998251282 285.8865359679042 0.7030033336551224
21.242169553204697 283.29456571892126 0.7000130689258449
21.24739710815811 281.8377574160192 0.6986342188904858
21.252624663111526 278.63037060157774 0.6958505456302271
21.25785221806494 281.7486909392891 0.6991701738343831
21.263079773018355 282.2645480988309 0.6989523266989462
21.26830732797177 283.35697343693676 0.700378864814194
21.273534882925183 281.71804776227975 0.69804259573546
21.278762437878598 280.4156733196285 0.6974386246114683
21.283989992832012 281.40149125512266 0.7055900988649094
21.289217547785427 284.11026545596735 0.7197373313824245
21.29444510273884 285.4297075708285 0.7277964634641317
21.299672657692255 283.9035201385061 0.7302235927467181
21.30490021264567 284.1561279027864 0.7357657688944581
21.310127767599084 285.11080149105186 0.7410577024308623
21.3153553225525 286.37140707391177 0.7476371098804083
21.320582877505913 286.2426184038107 0.7512337940846313
21.325810432459328 286.2911078457093 0.7532877481057199
21.331037987412742 288.489222731492 0.7581520442344716
21.336265542366156 292.60181033285744 0.7656592265114551
21.34149309731957 292.0334838133349 0.7680954083231449
21.346720652272985 288.7939905864756 0.7662001003777749
21.3519482072264 285.21924093473007 0.7629997860946641
21.357175762179814 285.25907706978865 0.7672723420220364
21.36240331713323 285.0632465151811 0.7699757361218709
21.367630872086643 285.2293902674734 0.7731157030104104
21.372858427040057 281.86684276918356 0.77030938718827
21.378085981993472 282.5997126501493 0.7728316244832015
21.383313536946886 285.17815500042246 0.7782931499134792
21.3885410919003 288.90335371692987 0.7840387948000191
21.393768646853715 291.0128344252003 0.7882991776238747
21.39899620180713 291.12326250738613 0.791183522300904
21.404223756760544 291.5986453318406 0.7945854622120592
21.40945131171396 294.2983793399638 0.8015661443764787
21.414678866667373 296.32912222375154 0.8057826719766561
21.419906421620787 297.19302719478276 0.8084395402605705
21.4251339765742 294.9539799939731 0.8069451845748824
21.430361531527616 295.08998560340143 0.8094292871312615
21.43558908648103 298.78658107554133 0.8160124018538352
21.440816641434445 299.79619807426695 0.8196490669350076
21.44604419638786 300.9074503764844 0.8226564233483072
21.451271751341274 302.6087386753945 0.826541667283778
21.45649930629469 307.0460417733222 0.8335699955418119
21.461726861248103 310.2905900714688 0.839390523544332
21.466954416201517 308.452523289113 0.8391523163318839
21.47218197115493 304.2164918475347 0.8359820254708419
21.477409526108346 303.121707263209 0.8365969599907125
21.48263708106176 302.1383246970026 0.8371705991623044
21.487864636015175 303.7752525127086 0.840816378786183
21.49309219096859 301.38322404521097 0.8393193465889586
21.498319745922004 301.8033862635253 0.8410009128478991
21.503547300875418 299.09683472450456 0.8394691138312671
21.508774855828833 298.50114514538916 0.8366825185685002
21.514002410782247 295.4204214159106 0.8157695753502633
21.51922996573566 295.7118825219837 0.8088973744458249
21.524457520689076 298.04921248931504 0.8066531948831959
21.52968507564249 299.1549153456199 0.8029222425368517
21.534912630595905 298.2468234217554 0.7954615294216894
21.54014018554932 297.7911003555961 0.790877776232603
21.545367740502734 298.493401454285 0.7894636732146537
21.550595295456148 294.78701768242223 0.7820378037018427
21.555822850409562 290.9632465494245 0.7757403686187951
21.561050405362977 290.1658128625952 0.7731366139875687
21.56627796031639 291.38766970366584 0.7727808898803735
21.571505515269806 294.83860751862835 0.7752073310639302
21.57673307022322 296.8142774513807 0.7754097376293804
21.581960625176634 298.9210173207999 0.7757655877229546
21.58718818013005 297.1804265194093 0.7721500685247542
21.592415735083463 294.39091623868427 0.7672504329304527
21.597643290036878 292.7165909120843 0.7645205077304943
21.602870844990292 289.8631015539941 0.7596727367613862
21.608098399943707 290.2078008523329 0.7585678509672085
21.61332595489712 291.0511670565015 0.7584861694764585
21.618553509850535 293.7324248521276 0.7601425758813157
21.62378106480395 295.38377148598306 0.7611015377559738
21.629008619757364 298.96576988990336 0.7640399448888227
21.63423617471078 299.8929142136105 0.7641269352087608
21.639463729664193 297.6138886910115 0.7604537655936351
21.644691284617608 297.75932190301353 0.7609621429321751
21.649918839571022 299.089917313038 0.7623046335925057
21.655146394524436 301.3177111480758 0.7652162372590738
21.66037394947785 297.80141569449944 0.758641343474469
21.665601504431265 297.6494630105798 0.7571805237587
21.67082905938468 299.63285091068207 0.7583611966989195
21.676056614338094 305.1525086529682 0.7652694371165204
21.68128416929151 306.673920942189 0.7673840507129546
21.686511724244923 311.23081582274585 0.7724444755114448
21.691739279198337 314.8648956917875 0.7764201881963825
21.696966834151752 320.3008122989423 0.7826283292437175
21.702194389105166 320.91113671076164 0.7830498322882843
21.70742194405858 320.95005447613926 0.7823939555240808
21.712649499011995 318.0092917293769 0.7773120306902875
21.71787705396541 323.800704016097 0.7832269399581054
21.723104608918824 330.2444355061531 0.7912485835324876
21.72833216387224 331.8670454967421 0.7931666258800294
21.733559718825653 329.8350418731493 0.7901965306500234
21.738787273779067 332.6602030910795 0.7924284885232252
21.74401482873248 337.77646630723814 0.7978689214229581
21.749242383685896 340.3952807945811 0.8011620334889978
21.75446993863931 340.7051795695411 0.8010621087108944
21.759697493592725 340.0070306448131 0.8005915881335076
21.76492504854614 340.6910800489197 0.8002711982502143
21.770152603499554 341.2552925882957 0.8011665636085957
21.77538015845297 340.1542349718617 0.7998190666265165
21.780607713406383 345.50498399926346 0.8057942559496086
21.785835268359797 350.18400450931915 0.8107366939992761
21.79106282331321 353.0793369035693 0.8126817526444766
21.796290378266626 355.4923666100991 0.8150898378394897
21.80151793322004 356.7103543572144 0.8160815722888991
21.806745488173455 355.7161366032841 0.8146604578403689
21.81197304312687 356.78567816503954 0.8155867637186819
21.817200598080284 363.0509804670657 0.8223527923474448
21.822428153033698 369.9925930368432 0.8299509286326924
21.827655707987113 370.88930547080736 0.8318739226076455
21.832883262940527 369.2368685395325 0.8307327288745531
21.83811081789394 368.4314709294586 0.8300264356839735
21.843338372847356 365.6321036259151 0.8265022628020968
21.84856592780077 357.9974644061887 0.8175250429097456
21.853793482754185 351.7508940147673 0.810396266922081
21.8590210377076 347.87688405744046 0.8055900852223258
21.864248592661014 347.82688477675003 0.8054142434593123
21.869476147614428 345.90916431001017 0.8028702370849098
21.874703702567842 343.1256233134396 0.7995295362360073
21.879931257521257 342.4258739975083 0.798276085541178
21.88515881247467 345.97871002317333 0.8023776652497416
21.890386367428086 348.92596966680816 0.8049920082563695
21.8956139223815 349.5289728292406 0.8057184628735459
21.900841477334914 346.47979459451955 0.8013416610023151
21.90606903228833 338.8398480904319 0.7916474731488173
21.911296587241743 338.78824418096985 0.7911084491052826
21.916524142195158 337.32935244030944 0.7891687580799931
21.921751697148572 338.07242937885877 0.7904439278794237
21.926979252101987 339.0761989974051 0.7917794156186349
21.9322068070554 340.8043007365641 0.7943134009355469
21.937434362008815 343.71360289499853 0.7975382793397932
21.94266191696223 342.9989353434075 0.7958919299105509
21.947889471915644 344.2133154712009 0.7966334188140339
21.95311702686906 343.9200627438298 0.7954810875221483
21.958344581822473 344.714875576832 0.7960876907536666
21.963572136775888 344.4712184826399 0.7957117634631543
21.968799691729302 341.9501570465582 0.7932600228188621
21.974027246682716 342.1396303117261 0.793605869385535
21.97925480163613 344.8515160456749 0.7961671929467911
21.984482356589545 341.7069514200056 0.7920831648305349
21.98970991154296 341.7569406362911 0.7917409968440536
21.994937466496374 340.1485657366252 0.7891317744069068
22.00016502144979 345.33776362443103 0.7960377632142742
22.005392576403203 346.3018331630416 0.7966884713483705
22.010620131356617 345.62235382157553 0.7957540923454985
22.015847686310032 346.6521770416327 0.7959740414945752
22.021075241263446 349.24486913474 0.79845288317771
22.02630279621686 354.23569713159037 0.8045680208203371
22.031530351170275 361.42350055592664 0.8121363092949098
22.03675790612369 364.47810892362605 0.8159559179789387
22.041985461077104 366.1216180143829 0.8176722705681557
22.04721301603052 370.48150514619016 0.8220847000161142
22.052440570983933 372.43629188852435 0.8240892154631532
22.057668125937347 372.57897037063344 0.8236173806504723
22.06289568089076 371.9454869057654 0.8230088533220555
22.068123235844176 371.49381879315126 0.823093893461812
22.07335079079759 368.7034832576998 0.820477959859935
22.078578345751005 366.0172108810532 0.8177067354761965
22.08380590070442 360.66155557078184 0.8107168462627045
22.089033455657834 357.45403738838513 0.8062681485989742
22.09426101061125 354.21830344022965 0.8025409472769064
22.099488565564663 355.1341853406201 0.8034415030591968
22.104716120518077 355.65571593046775 0.8044135547337985
22.10994367547149 359.53376115618136 0.8085519401830087
22.115171230424906 360.1799228921191 0.8089068976366846
22.12039878537832 359.38985828585726 0.8078860326207299
22.125626340331735 357.41522661256414 0.8051093190951724
22.13085389528515 352.0900363085424 0.7995609601216452
22.136081450238564 348.26030849235906 0.7955147719624202
22.141309005191978 341.33666715121956 0.7880751238401166
22.146536560145393 340.01903424906567 0.7863005679833998
22.151764115098807 340.2915735368974 0.7858601921184546
22.15699167005222 342.4035192419977 0.7877131757768964
22.162219225005636 343.57080622598454 0.7892446760990635
22.16744677995905 340.59736580243475 0.7853789540997761
22.172674334912465 341.6093244007936 0.7866815178773792
22.17790188986588 344.52550429221174 0.789228199188559
22.183129444819293 345.4828302813871 0.7912336205083026
22.188356999772708 341.8410638622528 0.7871440777538201
22.193584554726122 341.3586741467952 0.7867129947487858
22.198812109679537 343.0590868738556 0.7884728738094264
22.20403966463295 343.34711201956276 0.787673918142485
22.209267219586366 342.617962200593 0.7868426301719191
22.21449477453978 342.8691311619248 0.7867644037215072
22.219722329493194 346.2461654784784 0.7898776295854851
22.22494988444661 346.68854288618047 0.7908085473113852
22.230177439400023 345.0119648181514 0.7881352090593441
22.235404994353438 339.9888546004457 0.7826808219963067
22.240632549306852 337.5263534790402 0.7799819800436192
22.245860104260267 334.8286326915727 0.7771826549171388
22.25108765921368 330.9060970798889 0.7734409859327853
22.256315214167095 327.03539668809753 0.7686464632204493
22.26154276912051 323.9637946350872 0.7653604977444475
22.266770324073924 321.63065356890434 0.7625216338279867
22.27199787902734 320.93120429550686 0.7611144571473788
22.277225433980753 322.25028109556234 0.7627898540282099
22.282452988934168 322.04568659250225 0.7622785842523002
22.287680543887582 317.82209927062047 0.7574195444932922
22.292908098840996 314.3852373852607 0.7528390262879133
22.29813565379441 311.79813075371163 0.7487722183475256
22.303363208747825 307.2034622703898 0.7435769782268964
22.30859076370124 305.7840151649401 0.7420731675686159
22.313818318654654 306.90526093944925 0.7433090176002118
22.31904587360807 311.1476949054342 0.7481252627756487
22.324273428561483 314.03926433644307 0.7515618735721765
22.329500983514897 313.74768342960317 0.7521238407481738
22.334728538468312 307.25136492682884 0.7449355461677706
22.339956093421726 304.2702446121264 0.7422145320730564
22.34518364837514 302.09709735982443 0.7387269544978691
22.350411203328555 303.4523088316263 0.739430063704616
22.35563875828197 301.5517523035806 0.737073936912966
22.360866313235384 301.60475031287234 0.736608946392066
22.3660938681888 299.5480138201754 0.7346559086754834
22.371321423142213 298.7484365049253 0.7334570948873955
22.376548978095627 296.7132971507059 0.7318155912091715
22.38177653304904 294.69140137973665 0.7303922439317766
22.387004088002456 296.07505133939577 0.7331677311935347
22.39223164295587 298.27775285794087 0.7370010998161849
22.397459197909285 299.73388845177584 0.7375724901875006
22.4026867528627 296.6043190896503 0.7324700640540205
22.407914307816114 294.0643985872209 0.7283789230301747
22.41314186276953 291.0811975247885 0.7240037559662644
22.418369417722943 291.28436309291976 0.7242385114263575
22.423596972676357 290.3943947809302 0.7238483858429235
22.42882452762977 289.43209290576124 0.7241584596914937
22.434052082583186 284.4895538789741 0.71768972121533
22.4392796375366 284.03423934212356 0.7158316440131216
22.444507192490015 281.83635976343066 0.7118627766199261
22.44973474744343 283.2125962897576 0.7138194700468812
22.454962302396844 281.46144860188974 0.7116098277741939
22.460189857350258 280.1655263244179 0.7096258080316619
22.465417412303673 279.75569565765596 0.7092149244626904
22.470644967257087 280.60621822564207 0.7116403774114203
22.4758725222105 281.3526339093482 0.7135964457663803
22.481100077163916 283.1738268143309 0.7157612766534686
22.48632763211733 285.159615381348 0.7175616370054293
22.491555187070745 281.2591050271884 0.7118677241032975
22.49678274202416 279.000628513848 0.70943005248035
22.502010296977573 278.08112310601257 0.7084617022622235
22.507237851930988 277.8048883297875 0.7075902414073417
22.512465406884402 278.5941541301218 0.7085031723980321
22.517692961837817 278.82429809635175 0.7088671001026738
22.52292051679123 278.5938358143243 0.7090199372547097
22.528148071744646 276.6739534014193 0.7056840336137349
22.53337562669806 273.8161329030254 0.6998952784728049
22.538603181651474 271.63270458122594 0.6962117148361897
22.54383073660489 273.848876930678 0.6993577506953563
22.549058291558303 275.6271729904773 0.7031907692487072
22.554285846511718 276.92779374972196 0.7051565797784766
22.559513401465132 276.7220464882271 0.7047769704670065
22.564740956418547 276.49218154220847 0.7037136328199672
22.56996851137196 278.48933896800463 0.7069031148755353
22.575196066325375 276.6657518398823 0.7061268081836551
22.58042362127879 276.8136818737675 0.7073009369010798
22.585651176232204 274.72784494135533 0.7035981049796342
22.59087873118562 275.8862557750606 0.7036098758262698
22.596106286139033 275.63668853454965 0.7020678887056926
22.601333841092448 275.9473810550627 0.7027448717639385
22.606561396045862 277.13926065424334 0.705036794833537
22.611788950999276 276.2977992746017 0.7048554536781598
22.61701650595269 275.4420246901446 0.7038358983841473
22.622244060906105 277.4183185162918 0.7063953059113468
22.62747161585952 279.4247067208135 0.7083589375488434
22.632699170812934 277.96291734396056 0.7058522001746252
22.63792672576635 272.89005621151284 0.6989099709308038
22.643154280719763 275.1240442209883 0.7021513350720272
22.648381835673177 279.5538798299117 0.7085402689826981
22.653609390626592 281.8850645860901 0.7116478093445385
22.658836945580006 280.01550567976017 0.7097738836120561
22.66406450053342 278.24022230071813 0.7071219610537084
22.669292055486835 279.1527200371621 0.7061189637081032
22.67451961044025 281.90251356997635 0.7089766668865357
22.679747165393664 284.78197235403593 0.711932086235308
22.68497472034708 285.0130305336151 0.712513283006125
22.690202275300493 281.86422476894194 0.7079574296175731
22.695429830253907 279.31541370123017 0.704957987710751
22.70065738520732 278.29071699252916 0.7035526464887961
22.705884940160736 281.0434171678454 0.7072099061786338
22.71111249511415 284.48989105788604 0.7123283663384046
22.716340050067565 286.8146793267673 0.7155072503796691
22.72156760502098 286.5438521112382 0.7144934937788253
22.726795159974394 286.73879430777384 0.7137792412177795
22.73202271492781 292.26164463455245 0.7213152239378502
22.737250269881223 293.1511722481193 0.7229395655401266
22.742477824834637 292.35920057012237 0.7219899424606051
22.74770537978805 293.6514386978991 0.7228706423523459
22.752932934741466 293.8822851786072 0.722967446214267
22.75816048969488 295.46176557775993 0.7244284949309637
22.763388044648295 294.53714632156493 0.7230427756801915
22.76861559960171 295.6574198509271 0.7242523467580251
22.773843154555124 296.3400928710677 0.7244338644876328
22.779070709508538 295.1114764725926 0.7224905803143569
22.784298264461952 293.9610671396434 0.720300110509295
22.789525819415367 296.3452567109854 0.7235971629083502
22.79475337436878 298.5250510605231 0.7265727888038845
22.799980929322196 300.3357831185815 0.7287191841500782
22.80520848427561 302.6658520413362 0.7317709019868925
22.810436039229025 306.4636485073816 0.7361031071970402
22.81566359418244 307.91701218713956 0.7384122958225772
22.820891149135853 310.43450958596605 0.741644079661592
22.826118704089268 313.04679423763713 0.7443020601510391
22.831346259042682 318.58926284970215 0.7506465797985458
22.836573813996097 319.127079735451 0.7505488232561182
22.84180136894951 321.71197385982015 0.7534590673553879
22.847028923902926 323.46862383290704 0.755052198409123
22.85225647885634 324.09114538493895 0.7555632702214332
22.857484033809754 323.1469627668006 0.7544363164894493
22.86271158876317 322.108602961644 0.7540849213862801
22.867939143716583 324.2557635583446 0.7571074820380546
22.873166698669998 326.01502770089877 0.7592294414158709
22.878394253623412 327.46026123027116 0.7598323292677411
22.883621808576827 327.71902984850806 0.7598626583858762
22.88884936353024 324.5438656403229 0.7561666121499939
22.894076918483655 322.18978443437413 0.7538732500515407
22.89930447343707 322.6936980733506 0.7541510604426039
22.904532028390484 327.45324540595885 0.7595351567913037
22.9097595833439 326.86134309489563 0.7587272736796581
22.914987138297313 324.62869542097036 0.7560164716087081
22.920214693250728 322.0416733616591 0.7530912628504396
22.925442248204142 322.93122776015485 0.7546112231084712
22.930669803157556 322.77077258397156 0.7543942492141579
22.93589735811097 321.44719776696934 0.752656469710913
22.941124913064385 323.1290447836656 0.7539545517445664
22.9463524680178 325.4415074887406 0.7567578118040396
22.951580022971214 325.4266767274444 0.7566117652787938
22.95680757792463 321.8230952553005 0.7520092134778473
22.962035132878043 318.8434720623744 0.7490812306061135
22.967262687831457 317.5082788929194 0.7477802943473155
22.972490242784872 323.18613905005367 0.754152945224249
22.977717797738286 327.0221023011745 0.7580060291243074
22.9829453526917 326.46944251069976 0.7571503873260341
22.988172907645115 322.91226947549995 0.7530579494159098
22.99340046259853 319.6878156926134 0.7494516758587075
22.998628017551944 319.43401608404724 0.7501881762505515
23.00385557250536 320.06301979663 0.7506260689627686
23.009083127458773 320.1755296610757 0.7499921600530549
23.014310682412187 322.90237941001914 0.7525014108397879
23.0195382373656 326.2014585695147 0.7560135904542719
23.024765792319016 326.12194756416574 0.7565817748706604
23.02999334727243 324.6819433434545 0.7555894317071541
23.035220902225845 323.6806488872782 0.7541445025338902
23.04044845717926 323.34283872342723 0.7531942746963971
23.045676012132674 322.6109556955698 0.7513558692929161
23.05090356708609 323.6289084467555 0.7530254064942261
23.056131122039503 324.4506770915551 0.7535763442306705
23.061358676992917 323.80962809092136 0.7524592445201226
23.06658623194633 320.1333142111985 0.7486908985861307
23.071813786899746 316.77769852915566 0.744718959959741
23.07704134185316 315.4204183217563 0.7439650765802428
23.082268896806575 313.87916738808656 0.7427506466308534
23.08749645175999 314.93730146542265 0.7437860243482132
23.092724006713404 316.5026919415353 0.7458891311777729
23.097951561666818 317.9551586588729 0.7468990210940863
23.103179116620232 317.02292852652846 0.7460483486202129
23.108406671573647 315.1207954107886 0.7436215778181843
23.11363422652706 314.6591953448398 0.7432920178370795
23.118861781480476 312.8048855819143 0.7415524512855317
23.12408933643389 310.29455670839656 0.7391954578418816
23.129316891387305 308.33457676574363 0.7363232045750635
23.13454444634072 308.71040753259217 0.7364195358535316
23.139772001294133 308.515463503605 0.7351693752539841
23.144999556247548 307.5653303306067 0.7345392136357382
23.150227111200962 308.4658881840718 0.7350074418431909
23.155454666154377 310.3805487519335 0.7378933352457793
23.16068222110779 312.05747974389243 0.7394310592218204
23.165909776061206 312.3924639293278 0.740443198473435
23.17113733101462 312.77317526050996 0.7415415121811245
23.176364885968034 312.44160369786994 0.7409939774447717
23.18159244092145 310.27091053422856 0.7381628034485702
23.186819995874863 308.26138689193806 0.7346067799573849
23.192047550828278 308.01969540854833 0.7352148498094125
23.197275105781692 309.3197106219287 0.7367493666247732
23.202502660735107 306.7317101039571 0.7329189887276314
23.20773021568852 308.08656349198117 0.733409709853943
23.212957770641935 308.07942247592484 0.7338870715319724
23.21818532559535 310.5173068610506 0.737430776397203
23.223412880548764 308.2427641479714 0.7345895285978814
23.22864043550218 307.73220635685925 0.7336603820870622
23.233867990455593 305.77619093421055 0.731354775231595
23.239095545409008 306.5392280047143 0.7320197793769628
23.244323100362422 307.2219619798536 0.7331501320235667
23.249550655315836 308.9923994212506 0.7361832124914385
23.25477821026925 307.0206565907268 0.7338556252719781
23.260005765222665 305.95154020886457 0.7332595671457176
23.26523332017608 307.3146451618703 0.7342158328850457
23.270460875129494 309.3100139721792 0.736758076325105
23.27568843008291 312.2695178627408 0.7388336405271145
23.280915985036323 312.8761996629814 0.7387584308070675
23.286143539989737 312.92383545366005 0.7389082538997639
23.291371094943152 313.6368065015988 0.7394766180768009
23.296598649896566 315.08056183047853 0.7411227909646524
23.30182620484998 318.08117011263386 0.7441682871159011
23.307053759803395 319.2907085268681 0.7455407828454831
23.31228131475681 319.17859770768206 0.7455097064930135
23.317508869710224 320.4369162263275 0.7465780852399825
23.32273642466364 323.0996025122891 0.7498057036568861
23.327963979617053 326.71757095779526 0.754288475646931
23.333191534570467 325.58267350518884 0.7522598819424705
23.33841908952388 326.0816120862423 0.7528066414189871
23.343646644477296 327.7431674790082 0.755341982782706
23.34887419943071 328.91471257446284 0.756581682773681
23.354101754384125 327.68256499287196 0.755758056709414
23.35932930933754 327.07647192882945 0.7545011819850507
23.364556864290954 326.5096170000836 0.7542826659044
23.369784419244368 326.51576116417027 0.754026546045825
23.375011974197783 328.05072383070933 0.7560073268523532
23.380239529151197 327.7974908855489 0.7553447247146291
23.38546708410461 326.24751543051974 0.7528649369223368
23.390694639058026 328.9726052099154 0.7566528534112329
23.39592219401144 331.594622944998 0.7594233647735256
23.401149748964855 328.8631313079604 0.7563839845281971
23.40637730391827 326.07961716477377 0.7524376633745524
23.411604858871684 325.38248293404973 0.7515204273788331
23.416832413825098 326.29041623068036 0.7521084730805846
23.422059968778512 326.5301622088559 0.7524499134191713
23.427287523731927 332.7640537225287 0.760065484227935
23.43251507868534 333.27269500066495 0.761245113049087
23.437742633638756 331.2632354908753 0.7593136208427245
23.44297018859217 326.80974432673884 0.7540698436183848
23.448197743545585 327.03181114524676 0.7535069890794941
23.453425298499 330.09823808813803 0.7564620616697163
23.458652853452413 328.7660582924981 0.7557015962288098
23.463880408405828 328.7300732105702 0.7553406662393107
23.469107963359242 326.7761130440707 0.7530357093419264
23.474335518312657 326.98345115421307 0.7530844264251019
23.47956307326607 326.13364270627903 0.7527382970616647
23.484790628219486 324.36460923257874 0.7512025827536382
23.4900181831729 323.78463653946073 0.7501206403697732
23.495245738126314 322.52870749450085 0.7484942952528748
23.50047329307973 321.61939506955514 0.7464127634294431
23.505700848033143 320.7766128670089 0.7464798200035373
23.510928402986558 319.06109356682106 0.7445846403644559
23.516155957939972 316.0872219087705 0.7419425304697542
23.521383512893387 310.97241172850636 0.7350046138279527
23.5266110678468 310.40862701582034 0.7341520231344376
23.531838622800215 311.50639038265336 0.7351654762983931
23.53706617775363 314.23210293088374 0.7382232178078524
23.542293732707044 312.85051666900694 0.7359108591235203
23.54752128766046 315.78493152047264 0.7394796450776996
23.552748842613873 315.77388151749864 0.7392293750010552
23.557976397567288 317.02474815757415 0.7400979696319911
23.563203952520702 314.9385523344345 0.736898154133591
23.568431507474116 314.53599822020124 0.7352188274216237
23.57365906242753 313.8830617877673 0.734631547102573
23.578886617380945 309.5317344582545 0.7292017546912164
23.58411417233436 307.71709560844675 0.7279610113235491
23.589341727287774 308.99464626420973 0.7291430199327018
23.59456928224119 312.2882808203101 0.7330059681183361
23.599796837194603 311.82567651703937 0.7314250165822066
23.605024392148017 310.8506669357388 0.7288858832237719
23.610251947101432 313.49195162715444 0.7316126978447447
23.615479502054846 316.2946152195634 0.7353691610504648
23.62070705700826 314.89011440956017 0.7331041466384296
23.625934611961675 315.9053874362599 0.7338292542843101
23.63116216691509 315.38841615175954 0.7324071172192066
23.636389721868504 314.28743120249095 0.7315596308688731
23.64161727682192 313.5234871498651 0.7311569569686456
23.646844831775333 312.3626599476199 0.7295894659413956
23.652072386728747 314.4082274882086 0.7314792649796021
23.65729994168216 315.42003417258263 0.7314030942221393
23.662527496635576 318.3477038949954 0.7349229718519911
23.66775505158899 319.2474740013049 0.7358640996053494
23.672982606542405 320.1497117812272 0.7370894179395486
23.67821016149582 321.2062398453525 0.7385100270329692
23.683437716449234 322.4815199823894 0.7388424695336431
23.688665271402648 325.3793794761869 0.7419406813208733
23.693892826356063 327.1990039723995 0.7426985285992187
23.699120381309477 331.213391248983 0.746867400015857
23.70434793626289 334.82740954031465 0.7504265570459249
23.709575491216306 340.028386338518 0.7560143060428682
23.71480304616972 337.7134032184328 0.7535025876069233
23.720030601123135 335.07012489514807 0.7502239867540719
23.72525815607655 331.6189764549953 0.7459673859549508
23.730485711029964 333.0035888841218 0.7474538978125627
23.735713265983378 332.4331176202043 0.7474011834345469
23.740940820936792 331.38356772848647 0.7463376504940329
23.746168375890207 333.44720134506804 0.7481337362882249
23.75139593084362 336.19153612235 0.7507465315729188
23.756623485797036 337.2687945490234 0.7518960320136586
23.76185104075045 340.93782767964524 0.7553914602049568
23.767078595703865 341.2767941913096 0.7553501488533318
23.77230615065728 343.86634947529984 0.7573794609208998
23.777533705610693 346.19027198772994 0.7596595339578668
23.782761260564108 354.11317572635187 0.76811753341084
23.787988815517522 363.8142359165767 0.7776129098808652
23.793216370470937 371.8279419808589 0.7855332234295261
23.79844392542435 376.1039094381629 0.7901818432559122
23.803671480377766 375.0315842766627 0.789527529393529
23.80889903533118 374.29791759948694 0.7884386349822052
23.814126590284594 372.5766349794636 0.7856332118099845
23.81935414523801 370.31517577049465 0.7827753621325634
23.824581700191423 364.140899523006 0.7757909620746737
23.829809255144838 356.1987353353916 0.7671118521823796
23.835036810098252 352.77438359441504 0.7636047413011293
23.840264365051667 349.9147685521206 0.7607092543843447
23.84549192000508 349.7201800092959 0.7607863875273256
23.850719474958495 348.92601072679173 0.7586917670757468
23.85594702991191 346.84435861607005 0.7565639963539957
23.861174584865324 345.3709294646722 0.7548435248195553
23.86640213981874 343.6466232738257 0.7525929122744659
23.871629694772153 342.9062010896864 0.7515101244590712
23.876857249725568 341.6323449069262 0.75025071090623
23.882084804678982 341.89227614008513 0.7502232595000555
23.887312359632396 338.4962824541875 0.7459437264234561
23.89253991458581 338.66064233143027 0.7453341993236196
23.897767469539225 336.65666278363267 0.7436657230600345
23.90299502449264 339.4579846905561 0.7463663191098954
23.908222579446054 336.8589944196736 0.7432617221510248
23.91345013439947 334.3268565496658 0.7397176392585585
23.918677689352883 331.9820565782896 0.7366655490150825
23.923905244306297 332.9270272384095 0.7378669916267337
23.929132799259712 337.7741815515201 0.7427937361228638
23.934360354213126 336.8693277848093 0.742374047996486
23.93958790916654 336.09150847245627 0.7410741517674805
23.944815464119955 335.74982577442154 0.7407895886662945
23.95004301907337 336.23867837238544 0.7412410943749032
23.955270574026784 336.98642040315957 0.7425709107667607
23.9604981289802 335.57680922577043 0.7414101285877804
23.965725683933613 338.83427618966937 0.7444202499833188
23.970953238887027 339.8955988724013 0.7456937795535179
23.97618079384044 340.9571067941486 0.7471742138934778
23.981408348793856 342.17830149020506 0.7485523714800232
23.98663590374727 343.47235529755153 0.7496959563069069
23.991863458700685 344.85469700899205 0.7504937900191354
23.9970910136541 345.27435740156466 0.7514183092479052
24.002318568607514 348.83181995070913 0.755370738046624
24.007546123560928 351.2477242542875 0.7576416996791282
24.012773678514343 352.67159957551274 0.7594903497725194
24.018001233467757 348.6614104829514 0.7544836455009262
24.02322878842117 349.0955673893737 0.7549926865779809
24.028456343374586 347.3546304204337 0.752923400239638
24.033683898328 352.56091415712444 0.7591788825522015
24.038911453281415 353.6665229369384 0.7605986897714634
24.04413900823483 358.5499054963979 0.7654741044238135
24.049366563188244 358.5046844577771 0.7656049274222766
24.054594118141658 358.6115058516585 0.7657384812680585
24.059821673095072 359.34637402065357 0.7664066925966738
24.065049228048487 359.995659551255 0.7666822386725102
24.0702767830019 362.4438163622153 0.7830002228537927
24.075504337955316 367.16699765734586 0.7983231689770877
24.08073189290873 371.9656548119866 0.810942288053387
24.085959447862145 372.21086598879975 0.8171102592327586
24.09118700281556 370.77205864608914 0.8208497626260715
24.096414557768973 367.4781090262767 0.8222025653618777
24.101642112722388 365.47854581220105 0.8247539032396658
24.106869667675802 362.8521027627403 0.8261731609927989
24.112097222629217 359.37241260499087 0.8267458424137479
24.11732477758263 356.54008595693205 0.8277434200279933
24.122552332536046 351.0156625098051 0.824865945124664
24.12777988748946 345.2294232059975 0.8207913404940853
24.133007442442874 340.2605491878462 0.8180757920140834
24.13823499739629 337.32044846307747 0.8180141202211114
24.143462552349703 336.69092174849186 0.8209830774280086
24.148690107303118 334.6079935368459 0.8223065859267763
24.153917662256532 332.99886574623633 0.8244698640377026
24.159145217209947 332.2429869307729 0.8262926716656973
24.16437277216336 329.7142426536684 0.8251956149399056
24.169600327116775 326.98776992758866 0.8244467883806538
24.17482788207019 325.38701403375705 0.8267658402957763
24.180055437023604 327.2426748809734 0.8322577751582214
24.18528299197702 327.1455934408519 0.8344129953452102
24.190510546930433 325.85970444888636 0.8342783034464735
24.195738101883848 321.2498522746445 0.8305965566811032
24.200965656837262 323.34313936087966 0.8367063250834524
24.206193211790676 321.80756927209393 0.8381972672099021
24.21142076674409 320.69641889193935 0.8395010152997086
24.216648321697505 316.53448688477266 0.8367167366424315
24.22187587665092 316.61299510167305 0.8390096210112914
24.227103431604334 314.7735263390021 0.8393149081994663
24.23233098655775 311.84149444641844 0.8376316239968472
24.237558541511163 310.39711126014487 0.8390258232223696
24.242786096464577 312.2748420299361 0.8445748874424682
24.248013651417992 316.5250022663907 0.853141964676815
24.253241206371406 314.8565261553817 0.8530155132885828
24.25846876132482 311.7264231330919 0.8511457585662953
24.263696316278235 308.09365090780545 0.8480217816038992
24.26892387123165 306.34910937048994 0.8466335033328114
24.274151426185064 309.42124051005646 0.8508445113580303
24.27937898113848 313.8698793620454 0.8589973509675775
24.284606536091893 316.5201887448923 0.8647807930198471
24.289834091045307 318.19459252567253 0.8698106571475597
24.29506164599872 314.92228375279626 0.8681688473596467
24.300289200952136 316.1783227831752 0.8724055228328541
24.30551675590555 314.5108664761963 0.8733980640528404
24.310744310858965 314.8131884185053 0.8752556761387256
24.31597186581238 316.01643160139423 0.8791269394438408
24.321199420765794 318.3667485886374 0.8849045447719807
24.326426975719208 319.85173262394096 0.8902938738610418
24.331654530672623 322.93147832853015 0.8968258763629307
24.336882085626037 327.31729967469465 0.9027698901051332
24.34210964057945 333.4816153189364 0.9118824897448358
24.347337195532866 333.917192169044 0.9148308729569659
24.35256475048628 332.7852649030275 0.9167204401958257
24.357792305439695 331.3952786720561 0.9174840251622219
24.36301986039311 332.1166196690888 0.9201574120306625
24.368247415346524 331.87507097172005 0.9209412315317078
24.373474970299938 334.2941219658846 0.9269093854177275
24.378702525253352 332.0153121661255 0.9264735789407598
24.383930080206767 333.9596912506158 0.9315582040261295
24.38915763516018 335.9472295812279 0.9376311104549957
24.394385190113596 340.2657843428236 0.9458423195491923
24.39961274506701 339.94776751033686 0.9484120624269106
24.404840300020425 334.8603702508541 0.9425317082353185
24.41006785497384 333.5189748631564 0.9424042286512214
24.415295409927253 332.4611713807076 0.9423274462126627
24.420522964880668 331.3440467220259 0.9429754069017279
24.425750519834082 331.1998860768289 0.9451245517123504
24.430978074787497 332.6284037668113 0.9502740209499522
24.43620562974091 332.55576597077976 0.9527330298510645
24.441433184694326 328.7419313340455 0.9490618328598874
24.44666073964774 325.0249852323855 0.9463386671131402
24.451888294601154 328.1765606572461 0.9543890168868608
24.45711584955457 332.8664657538001 0.9644274583480336
24.462343404507983 335.9169549556113 0.9709619379890104
24.467570959461398 333.4703960251465 0.9698890218492002
24.472798514414812 332.955010690962 0.97074902671616
24.478026069368227 332.1455071920304 0.9720876039573779
24.48325362432164 332.5915584354293 0.9737259223027566
24.488481179275055 332.4540808631678 0.9750573686534892
24.49370873422847 335.66752467628305 0.9813038467379727
24.498936289181884 339.52348461391 0.989378985594215
24.5041638441353 337.27691299390335 0.988117279114254
24.509391399088713 336.5459469110281 0.9900599231597497
24.514618954042128 331.1768003166824 0.9853719507202428
24.519846508995542 329.47717959324086 0.9853958985533458
24.525074063948956 329.5448332239193 0.9880486662637223
24.53030161890237 326.7201490330405 0.9850666760278491
24.535529173855785 331.3098849671272 0.9946585811210683
24.5407567288092 327.0655083878722 0.990518548569593
24.545984283762614 326.80115408971545 0.9929774938377042
24.55121183871603 323.9517067960048 0.9909082592016407
24.556439393669443 328.6230874183037 1.0008354929097183
24.561666948622857 334.1622462959616 1.012309251166461
24.566894503576272 333.45345891280317 1.0145414763610288
24.572122058529686 325.7592712585364 1.0058550828693553
24.5773496134831 320.90468167523375 1.0005219765691904
24.582577168436515 320.19611536578543 1.0024074132893952
24.58780472338993 322.3225843433308 1.0074462250120153
24.593032278343344 324.45217799037584 1.012693225109284
24.59825983329676 323.3297321562847 1.0121508851733654
24.603487388250173 320.98627252697366 1.0111506105040793
24.608714943203587 319.43848705243846 1.0126247428730488
24.613942498157 319.34936960139385 1.0152342917718398
24.619170053110416 320.11207546669084 1.0188431653227128
24.62439760806383 315.9261960764582 1.0133377353832491
24.629625163017245 315.08453965035415 1.0150523168273116
24.63485271797066 317.02609311079107 1.021653645601459
24.640080272924074 317.92303915072955 1.0257065691089358
24.645307827877488 317.954040000262 1.0270767876854876
24.650535382830903 314.13158267378554 1.0236493324918443
24.655762937784317 314.43720728586624 1.028383578711425
24.66099049273773 317.20834579236936 1.0377322649062408
24.666218047691146 318.4235815242246 1.0440155033391423
24.67144560264456 316.928301385577 1.0433839206614788
24.676673157597975 314.3433407419583 1.0404674532525369
24.68190071255139 317.7496204993962 1.0462406678202871
24.687128267504804 321.77509248083487 1.0554819839748413
24.692355822458218 321.0067089781563 1.057366294245434
24.697583377411632 317.14725870679445 1.0534393859176892
24.702810932365047 310.7663347382365 1.0445975525284088
24.70803848731846 312.5563446658855 1.0498436310728603
24.713266042271876 312.48148052597867 1.0533987502846756
24.71849359722529 319.7096226449343 1.068727321873534
24.723721152178705 319.8008384573281 1.0709111066781272
24.72894870713212 318.4835515388656 1.070014023398972
24.734176262085533 312.9435906860284 1.0634998140703487
24.739403817038948 312.33416960015467 1.0650808737646955
24.744631371992362 313.31050939993185 1.071077934474396
24.749858926945777 315.5960689713459 1.077179853118122
24.75508648189919 315.46125345170395 1.0808995782838546
24.760314036852606 315.96975972127393 1.0834854302660324
24.76554159180602 313.37694507409685 1.0811703252774554
24.770769146759434 309.22395653163306 1.07636119767576
24.77599670171285 309.80903563200155 1.0813696602266498
24.781224256666263 311.9505518911791 1.08755609103619
24.786451811619678 314.5927834871132 1.0951262841828537
24.791679366573092 311.03436593913807 1.0910932220082663
24.796906921526507 308.9435915542246 1.0925110169073204
24.80213447647992 305.3034614938231 1.0892607413425526
24.807362031433335 304.32512883908333 1.0885197892705363
24.81258958638675 306.88596970501857 1.0949056922131126
24.817817141340164 310.9084962330267 1.1037890198277573
24.82304469629358 311.9932213584104 1.1090528698921007
24.828272251246993 310.6435279098931 1.1109728807568227
24.833499806200408 309.9529252697844 1.1143457125108025
24.838727361153822 314.2235522989377 1.1264627833084313
24.843954916107236 316.4158389720864 1.1328038270915664
24.84918247106065 317.99730295267346 1.135989870166111
24.854410026014065 318.79228600998294 1.1383563204475937
24.85963758096748 322.957341322194 1.147800318381988
24.864865135920894 324.0644490869814 1.1532262073643202
24.87009269087431 324.38919362819803 1.1588027331920667
24.875320245827723 328.10230221796553 1.1688618867787768
24.880547800781137 334.8366537439029 1.1839555271977442
24.885775355734552 339.60801314691315 1.1931641060241787
24.891002910687966 338.66696415148016 1.1952212451962145
24.89623046564138 339.2147159767131 1.2005086547865313
24.901458020594795 341.1799541758534 1.2078425098030745
24.90668557554821 339.03677180675936 1.2067979382828968
24.911913130501624 337.00722760830064 1.205832810906201
24.91714068545504 338.8883632009767 1.2129263382103763
24.922368240408453 341.1704885143605 1.2195145579452298
24.927595795361867 340.7780730870314 1.2219139923372688
24.93282335031528 333.42740172486697 1.212795132441589
24.938050905268696 332.02031619972223 1.2133953819753514
24.94327846022211 329.5078582306639 1.212345257279839
24.948506015175525 328.02238217919245 1.2130175459600454
24.95373357012894 328.99063381156145 1.2176738302977792
24.958961125082354 327.4627516730108 1.2179463550768903
24.964188680035768 329.2547361055848 1.223540810795604
24.969416234989183 328.9404005879018 1.2274470624465714
24.974643789942597 332.0627030514568 1.2388069314626733
24.97987134489601 335.4494954808891 1.250615570052501
24.985098899849426 333.48966557201663 1.2503879146344605
24.99032645480284 332.71104428546255 1.253099968889667
24.995554009756255 327.7409040262194 1.2454500838457876
25.00078156470967 324.36699759099446 1.2424154399197136
25.006009119663084 321.8565750429634 1.237960626173205
25.011236674616498 321.1581738833061 1.2396790700648337
25.016464229569912 323.85794208804924 1.2494355200382667
25.021691784523327 323.23833243101564 1.2525516853795224
25.02691933947674 322.622905308912 1.2553813646434453
25.032146894430156 325.4963326857395 1.2641339608684028
25.03737444938357 329.0388567728795 1.275815055316788
25.042602004336985 332.78762691414863 1.2875873571490943
25.0478295592904 335.7165094846453 1.297194360197566
25.053057114243813 338.82542135386166 1.3077529332040192
25.058284669197228 338.04479506408336 1.3101215689262893
25.063512224150642 334.7205421546371 1.308369341987453
25.068739779104057 331.97495771226517 1.3068987160254422
25.07396733405747 338.9354631565612 1.3259081306518583
25.079194889010886 345.141818420512 1.3426295689285976
25.0844224439643 345.6573674092498 1.346546623916104
25.089649998917714 339.5382276203171 1.3361646843661736
25.09487755387113 336.68584823567846 1.331958959951578
25.100105108824543 336.500831795119 1.3354865455990539
25.105332663777958 340.1552719536145 1.3491975138879517
25.110560218731372 341.72898936878346 1.359610755337919
25.115787773684787 346.1416044405792 1.3745472667879473
25.1210153286382 345.2846476266929 1.3769258044927728
25.126242883591615 348.2601328150949 1.3863714131779856
25.13147043854503 351.027524169856 1.3946898537145602
25.136697993498444 352.1130334068635 1.400813994240441
25.14192554845186 350.6733265525335 1.401165167420124
25.147153103405273 349.0202163879597 1.4027228726549734
25.152380658358688 353.62743509028 1.4158686300255212
25.157608213312102 356.0363236459998 1.4256155804035218
25.162835768265516 354.0300672148739 1.4257429184325847
25.16806332321893 347.9054530061417 1.4166209759381572
25.173290878172345 346.9426833088201 1.419549529653433
25.17851843312576 351.5203141932234 1.4330425774210327
25.183745988079174 355.1914709190041 1.4456597750013098
25.18897354303259 356.26817062556614 1.4523817444951654
25.194201097986003 349.3170979565921 1.443653018327044
25.199428652939417 350.9781606811379 1.4524111846911747
25.204656207892832 349.06159757173606 1.4544752111521926
25.209883762846246 349.65324248571426 1.4605353678669306
25.21511131779966 342.62819839864665 1.449437578568837
25.220338872753075 337.29413602171155 1.442682611514006
25.22556642770649 337.7598893300926 1.450526592088501
25.230793982659904 335.1833428872155 1.453580773976966
25.23602153761332 345.0090984503563 1.4814757184619425
25.241249092566733 347.74481158102793 1.4952571921402338
25.246476647520147 355.83851398906995 1.5166200920127395
25.25170420247356 353.69757057368867 1.517730018650796
25.256931757426976 352.2295924204396 1.5169553394020152
25.26215931238039 347.81760589332407 1.512047975236948
25.267386867333805 346.89011133767946 1.5136883914222086
25.27261442228722 344.50579677408984 1.514326333952603
25.277841977240634 349.7667116078863 1.5312088034604947
25.283069532194048 354.7534354562585 1.5464940100459905
25.288297087147463 359.39254336729795 1.5630002345444085
25.293524642100877 355.65076762313697 1.5621112731414288
25.29875219705429 351.1022749287018 1.5616782489878127
25.303979752007706 344.2372310132343 1.5516942859068124
25.30920730696112 341.0877733084837 1.5495765502708683
25.314434861914535 337.27505544237755 1.5430373062160103
25.31966241686795 335.74993288764784 1.5434797564705953
25.324889971821364 336.89144007262564 1.5507057998075184
25.330117526774778 337.1621035764723 1.5573075206030138
25.335345081728192 339.17503229771 1.5699174898785258
25.340572636681607 335.99771388952985 1.568839724124881
25.34580019163502 334.4299832177301 1.572430218518342
25.351027746588436 328.42626477769477 1.5636405215470424
25.35625530154185 326.5119023157489 1.5662320987201892
25.361482856495265 326.23849432444723 1.5708267487972114
25.36671041144868 327.51707451582496 1.579794558882055
25.371937966402093 333.0761638397343 1.5982470607099
25.377165521355508 332.29765613217506 1.6040535424019455
25.382393076308922 329.06238647803235 1.6053135605056017
25.387620631262337 327.9675239632392 1.6171434381178889
25.39284818621575 324.5074122018623 1.6203874776110903
25.398075741169166 328.44438738212096 1.6378610688809794
25.40330329612258 321.18660990119724 1.6202708533436054
25.408530851075994 328.72600805063087 1.6398941346323122
25.41375840602941 328.9658218044684 1.645711788831217
25.418985960982823 335.5979442303581 1.667022333231413
25.424213515936238 334.18400057426356 1.6747292771339124
25.429441070889652 328.48046085953746 1.6671603706093463
25.434668625843067 330.9502797374149 1.6842884726563474
25.43989618079648 328.64932311937065 1.6847730469642086
25.445123735749895 332.18554956896094 1.7022400503237676
25.45035129070331 332.82916701023385 1.7107245456849531
25.455578845656724 334.3168958908896 1.725998978994614
25.46080640061014 341.26390436711984 1.7578599593087172
25.466033955563553 342.94686225844816 1.7685585625597358
25.471261510516968 347.1801062332916 1.784601196504718
25.476489065470382 344.38466456686996 1.7773244585278212
25.481716620423796 342.05349147611554 1.7821762297068746
25.48694417537721 338.6991382591369 1.7796849399450696
25.492171730330625 340.4512312672087 1.7949652050252782
25.49739928528404 340.5429931198712 1.8027395311854062
25.502626840237454 346.8803172012442 1.8321284755204783
25.50785439519087 349.07456503279934 1.8472690423793032
25.513081950144283 358.6818390020061 1.8842629648185008
25.518309505097697 355.3061563284369 1.883310951280813
25.523537060051112 362.2927761351385 1.9103546356948549
25.528764615004526 367.5325089303055 1.9338267931722914
25.53399216995794 368.8656692772405 1.9444655062449703
25.539219724911355 367.1845969105818 1.956285831273485
25.54444727986477 358.092360256757 1.9431373713919582
25.549674834818184 358.2566831636293 1.9584594192350535
25.5549023897716 359.3589843564626 1.9702028635308269
25.560129944725013 358.3880235663449 1.9787979637790003
25.565357499678427 362.0166928210753 2.0014497466431296
25.57058505463184 368.3553830204899 2.0313545761263625
25.575812609585256 372.88892326068554 2.0532241679622345
25.58104016453867 372.07111771332575 2.0592566253419307
25.586267719492085 367.38666889039865 2.059940000249517
25.5914952744455 371.8758411278942 2.08238576438809
25.596722829398914 373.5075172899314 2.106106566569175
25.601950384352328 371.64931053293293 2.1097759344692917
25.607177939305743 368.7255513159995 2.1172832030448716
25.612405494259157 360.39917437825295 2.0990479674194664
25.61763304921257 361.06112291014 2.1133276642218943
25.622860604165986 365.5775142824482 2.137822377469493
25.6280881591194 364.7145770440197 2.1539353404932853
25.633315714072815 361.1339271933958 2.1609329743532193
25.63854326902623 343.82979837183785 2.1237842478587337
25.643770823979644 335.12340719187756 2.1086809189154962
25.648998378933058 333.4421933908636 2.1154780161115987
25.654225933886472 338.23245910710955 2.1466558160115734
25.659453488839887 344.9034165227993 2.1836619687461183
25.6646810437933 347.1052746284124 2.211085891534889
25.669908598746716 349.2460393012825 2.228854174448033
25.67513615370013 342.3646658063199 2.2237692715216113
25.680363708653545 335.0891022472557 2.2132232319978598
25.68559126360696 336.2530684445518 2.234245380804526
25.690818818560373 343.16546718965185 2.2725080631364203
25.696046373513788 347.46791481285857 2.300918253998963
25.701273928467202 343.7214654679595 2.31018354341359
25.706501483420617 340.4149427443332 2.315354927479944
25.71172903837403 345.068495266245 2.362126780842983
25.716956593327446 347.097968731771 2.385284528652668
25.72218414828086 350.63388779944535 2.4360117426123002
25.727411703234274 347.32348726769806 2.4318236366353254
25.73263925818769 344.4071415205226 2.4410713144389042
25.737866813141103 337.024278773447 2.4178927619199744
25.743094368094518 335.7522189919072 2.4344300252373703
25.748321923047932 332.8806654421459 2.442392951316669
25.753549478001347 339.89988892098745 2.49190959569116
25.75877703295476 341.85059844285547 2.5213551072581075
25.764004587908175 351.8983538387879 2.587465826693707
25.76923214286159 345.8500270162953 2.5946376074861797
25.774459697815004 334.0299373971072 2.57078632188732
25.77968725276842 321.7376208351731 2.5488524735765745
25.784914807721833 325.1343276362864 2.57881450064968
25.790142362675248 342.534367441161 2.688565090912087
25.795369917628662 355.8723819834177 2.7631045470892146
25.800597472582076 365.5821753753615 2.8366985222831373
25.80582502753549 356.7540832552391 2.81903586018268
25.811052582488905 356.7344541048884 2.85381103904621
25.81628013744232 349.92783694317785 2.8662982284469734
25.821507692395734 346.8501714784781 2.8885647145281794
25.82673524734915 344.59139893191707 2.915221181173381
25.831962802302563 353.11760462747577 2.9726040488842727
25.837190357255977 353.1539660430919 3.0146493161893693
25.84241791220939 352.1093800984115 3.0420015929549513
25.847645467162806 357.7834559041446 3.1137830639418134
25.85287302211622 371.894054920014 3.215103730590541
25.858100577069635 376.2042880290862 3.295288332432469
25.86332813202305 362.18936236395984 3.271530092686726
25.868555686976464 358.156553408602 3.30522252847124
25.87378324192988 352.7374650101589 3.3109870582930547
25.879010796883293 360.8515728854634 3.4048650850605418
25.884238351836707 355.7452786607461 3.43434193952125
25.88946590679012 354.1443929942568 3.4818897072933326
25.894693461743536 353.208859688406 3.5421936887900283
25.89992101669695 337.71670635509804 3.516899522467949
25.905148571650365 329.5606352151524 3.5469750196523977
25.91037612660378 330.84816556362114 3.6110418664435913
25.915603681557194 337.271940135211 3.727730330021232
25.920831236510608 347.8333243847849 3.8519183369020142
25.926058791464023 350.1784958291986 3.9582761806971667
25.931286346417437 345.6638340230503 4.008130525399821
25.93651390137085 343.68953676809735 4.109298863470067
25.941741456324266 335.8789823394753 4.179436535164272
25.94696901127768 343.8639536927872 4.375853465536917
25.952196566231095 347.6279682622874 4.526189518907833
25.95742412118451 360.9009656090703 4.695720959623468
25.962651676137924 362.1517440371109 4.78185974085975
25.967879231091338 378.2995450635991 4.955401854730975
25.973106786044752 383.8403803237532 5.072757579760019
25.978334340998167 372.4269516612867 5.074601188617998
25.98356189595158 351.07013117694345 5.021251606955022
25.988789450904996 339.2801521435915 5.006540805408508
25.99401700585841 347.48620500176423 5.181058184133634
25.999244560811825 340.972697903284 5.1998867747959014
26.00447211576524 355.33874935629666 5.449178848766838
26.009699670718653 341.5417387870285 5.417660955609901
26.014927225672068 357.65639708515266 5.691766109372144
26.020154780625482 376.48936506186277 5.942800585978871
26.025382335578897 381.8233875498173 6.1430981863062915
26.03060989053231 377.47775707937666 6.242886954293955
26.035837445485726 331.4897278052426 6.003646308550634
26.04106500043914 323.5996945041923 6.094648942650071
26.046292555392554 312.3429844798118 6.142973812567627
26.05152011034597 318.0163418674267 6.410153935447421
26.056747665299383 311.35651804003083 6.5048302673690035
26.061975220252798 322.6513047367442 6.90437955857045
26.067202775206212 346.02404120524113 7.32947186921288
26.072430330159627 339.2958246258789 7.649482405771054
26.07765788511304 329.6609718260225 7.761462212208824
26.082885440066455 319.3941797660222 8.088132628390483
26.08811299501987 330.19674150038355 8.561827856173618
26.093340549973284 330.5507763570365 9.127215295232702
26.0985681049267 350.3686345769919 9.951885146262633
26.103795659880113 317.9048642332683 10.201539344987115
26.109023214833528 286.774745106553 10.559128211844227
26.114250769786942 201.01647973894185 9.685938664878757
26.119478324740356 174.0382463609263 10.404375033678964
26.12470587969377 193.6712764944421 12.539153789895124
26.129933434647185 223.82441503474752 18.634366285643807
26.1351609896006 174.37513823447415 23.266743081137236
