# Supplementary material for: Unraveling metal effects on CO2 uptake in pyrene-based metal-organic frameworks
Source: Nat Commun. 2025 Feb 11;16:1516. doi: 10.1038/s41467-025-56296-w (PMC11814143; doi:10.1038/s41467-025-56296-w)
Supplement: Supplementary file 3 — Source Data [file 41467_2025_56296_MOESM3_ESM.zip › SourceCode/SuppInf/FigureS5_Ga-TBAPy_InSitu_VariableT_PXRD/Data/GaTBAPy_0027p.dat]

0.002613777476707968 40.09619153286509 6.988871872129702
0.007841332430123905 25.78060748183466 4.954342801958793
0.01306888738353984 23.790619907561492 4.070950165873087
0.018296442336955775 20.070244187414467 3.0634140635883034
0.02352399729037171 16.267830941787718 2.537554370194016
0.028751552243787646 18.25977487691668 2.6422759226652537
0.03397910719720358 15.927806064321762 2.030189612606687
0.03920666215061952 16.75339431192485 2.0487440437316917
0.04443421710403546 16.919298326210043 1.9478925673688583
0.0496617720574514 16.946217294209045 1.768700289596591
0.054889327010867336 16.940507091218972 1.8105665429271893
0.060116881964283275 17.884027123565964 1.7700483026240839
0.06534443691769921 19.043918940128034 1.859490206362155
0.07057199187111515 18.366695622148207 1.7582127256984261
0.07579954682453109 21.596370175975906 1.879911876653904
0.08102710177794703 22.152787833905553 1.8041953896656513
0.08625465673136297 22.94207895927971 1.8532935219357582
0.09148221168477891 24.82012875255688 1.7957444758103192
0.09670976663819485 22.319932580904585 1.679947513201546
0.10193732159161079 20.66569936075223 1.5910668147784828
0.10716487654502672 19.457198866028307 1.4535064506216198
0.11239243149844266 18.189606172127476 1.349563316273316
0.1176199864518586 20.46672605383244 1.382393360720062
0.12284754140527454 21.67362648114894 1.3445165008879467
0.12807509635869047 21.308726044500283 1.3055939046724705
0.1333026513121064 19.668098846357253 1.2743483866420477
0.13853020626552232 17.658667782256522 1.1794709052498888
0.14375776121893824 19.350305066506877 1.2531965244614445
0.14898531617235417 18.382133840451157 1.2159254329286218
0.1542128711257701 19.16133510312411 1.2128410639759537
0.15944042607918602 18.265843545772494 1.1722177614706186
0.16466798103260194 17.657953003259173 1.1251626241820807
0.16989553598601786 18.45479284087115 1.1177607058989927
0.1751230909394338 18.867311730852393 1.0774942237983252
0.18035064589284971 19.322310173424302 1.0577906341674344
0.18557820084626564 19.404363677047613 1.0367559492333567
0.19080575579968156 20.177630445849 1.0485379532299153
0.1960333107530975 20.765091213935463 1.0694648773603517
0.20126086570651341 21.814207435750507 1.0570284931596463
0.20648842065992934 22.438279117629772 1.0587363527433786
0.21171597561334526 21.546528678500835 1.0271625405118103
0.2169435305667612 20.030679223132452 0.9534227909729842
0.22217108552017711 17.197929689044273 0.8840622195353979
0.22739864047359304 15.502531675255199 0.8778730648138592
0.23262619542700896 15.173038905583345 0.8843941805298376
0.2378537503804249 15.337148437565249 0.8793672686347269
0.2430813053338408 17.501057369526492 0.9347620483178662
0.24830886028725674 18.341306037841793 0.9101425452777855
0.25353641524067266 18.644738217377842 0.899155936882547
0.2587639701940886 19.29019738795001 0.9259748940868142
0.2639915251475045 17.77144247399869 0.8555260142064495
0.26921908010092044 16.813465228394474 0.8273806633331928
0.27444663505433636 17.185133514514842 0.8282434616986343
0.2796741900077523 17.107649209977637 0.8235617601446165
0.2849017449611682 17.680074210080907 0.8208465762527989
0.29012929991458414 17.737162167944764 0.8144458245713415
0.29535685486800006 16.824428169591208 0.7763455282008097
0.300584409821416 17.94955192337985 0.7949742774619946
0.3058119647748319 18.2343406090071 0.8199016966003743
0.31103951972824784 18.53881010584575 0.8284962205142122
0.31626707468166376 19.109528639885013 0.8526915222277622
0.3214946296350797 18.49685239827283 0.8183622239206922
0.3267221845884956 18.88195543689905 0.8174031397924284
0.33194973954191154 19.627951104251768 0.8575961478145502
0.33717729449532746 19.21563065703842 0.8511865446393758
0.3424048494487434 18.369718907896562 0.8567514727234908
0.3476324044021593 16.68370328379436 0.8165247930336991
0.35285995935557524 16.152939907180436 0.7827195477424398
0.35808751430899116 16.893406019821715 0.7863612071691162
0.3633150692624071 17.630096300381915 0.7902488925154477
0.368542624215823 19.028067820685223 0.8249769824538415
0.37377017916923894 19.203793818187943 0.8212246656235128
0.37899773412265486 19.586943942378433 0.8419030254787442
0.3842252890760708 17.460810220512535 0.8254013035879847
0.3894528440294867 17.165760212417258 0.8107018973665454
0.39468039898290264 17.708374267607393 0.8386299081345764
0.39990795393631856 18.786414088977956 0.8336415216337121
0.4051355088897345 20.273335106747762 0.8261573258888649
0.4103630638431504 21.223864056343523 0.8228138929311531
0.41559061879656634 20.338980907411003 0.7884909153162866
0.42081817374998226 19.804417161412815 0.7865255162787085
0.4260457287033982 18.880455426768734 0.792290997474594
0.4312732836568141 19.12591834577987 0.7930815375625884
0.43650083861023004 18.869052745652805 0.7790700461941742
0.44172839356364596 18.77106983468602 0.7823986968421475
0.4469559485170619 18.264962472481688 0.770526825870624
0.4521835034704778 19.060676311821105 0.800634666496716
0.45741105842389373 18.4893355303207 0.789704566839039
0.46263861337730966 17.902798851741295 0.7730557763018893
0.4678661683307256 18.72541901131606 0.7725177093048544
0.4730937232841415 19.788049356357025 0.7811408000388455
0.47832127823755743 19.373170996958486 0.7631866792295603
0.48354883319097336 19.790710407664587 0.7632087258342849
0.4887763881443893 19.253540395019993 0.7607373257891508
0.4940039430978052 19.155979661486356 0.7661391808919165
0.49923149805122113 19.009794161261567 0.767685859172045
0.5044590530046371 19.234273685408684 0.7941339263264451
0.5096866079580531 19.393006821187203 0.7844721354264855
0.5149141629114691 20.422777850136548 0.8195660186569307
0.5201417178648851 21.008785012770335 0.8189538657629151
0.525369272818301 19.93724392024269 0.7827506423326293
0.530596827771717 19.137862826344264 0.7488446501355615
0.535824382725133 18.831656585955155 0.7359618494383541
0.541051937678549 19.165343084663704 0.7399472891873602
0.546279492631965 20.08555288138901 0.760962628852216
0.5515070475853809 21.23025068442335 0.7932500704507798
0.5567346025387969 21.9959556602973 0.800438793637629
0.5619621574922129 21.81994355244503 0.7986195452881723
0.5671897124456289 20.849980560743376 0.768884743330859
0.5724172673990449 20.497693430266565 0.7522539011532524
0.5776448223524608 20.444838181322748 0.7570833840900796
0.5828723773058768 20.316880293082654 0.7541077184014884
0.5880999322592928 20.037342258504797 0.7427930108531547
0.5933274872127088 18.08120265194252 0.7016102096703459
0.5985550421661248 17.25550233865936 0.683564005724771
0.6037825971195407 17.273448151441787 0.6857273117570412
0.6090101520729567 16.862997287759384 0.6712796544081023
0.6142377070263727 18.335587890881516 0.6910226744471126
0.6194652619797887 18.658270796034152 0.698675182829385
0.6246928169332047 18.97085508630646 0.716179317950876
0.6299203718866206 19.55161653060551 0.719964216460308
0.6351479268400366 20.00394418715333 0.7233100077208232
0.6403754817934526 20.544336833418342 0.7247982407409224
0.6456030367468686 21.232308096448115 0.7355931132286581
0.6508305917002846 21.699887890018665 0.7315875391151214
0.6560581466537005 21.58570310718045 0.7285229819960822
0.6612857016071165 20.868198867548205 0.7144302017747238
0.6665132565605325 20.435282842299543 0.7172140432426144
0.6717408115139485 20.665180360780106 0.73875586012323
0.6769683664673645 22.26088905169029 0.7527962141593909
0.6821959214207804 21.45993829564251 0.7385669670031029
0.6874234763741964 21.707576755361217 0.7437306001869062
0.6926510313276124 21.172980042335592 0.7223477441541973
0.6978785862810284 21.053620172375325 0.7072623700449447
0.7031061412344444 21.108147023479848 0.6910461942622437
0.7083336961878604 22.262644197069317 0.7105953902659887
0.7135612511412763 21.715909152800663 0.7044402845788229
0.7187888060946923 22.011302059919622 0.7173221465516225
0.7240163610481083 21.53343415629014 0.7018842661092032
0.7292439160015243 21.855344103751097 0.7151018330072408
0.7344714709549403 23.16867391681542 0.7403505457396652
0.7396990259083562 24.012026535869776 0.7590555180544006
0.7449265808617722 25.054284368044733 0.7629156552175281
0.7501541358151882 26.340407063508597 0.7764772176918437
0.7553816907686042 27.53895357837434 0.7981187251939881
0.7606092457220202 29.807138497704678 0.8229949025022562
0.7658368006754361 30.630787714443002 0.8227546007581453
0.7710643556288521 31.160197228456056 0.8058481272237356
0.7762919105822681 30.558343751398667 0.7943074793663808
0.7815194655356841 29.682903828078878 0.7840939808561772
0.7867470204891001 30.56836644735056 0.80866659476958
0.791974575442516 32.02464617306441 0.8389883265176732
0.797202130395932 31.760659799633483 0.8310125525998334
0.802429685349348 32.23222842130562 0.8324454377877787
0.807657240302764 31.756250789568824 0.8229326129799877
0.81288479525618 33.90230394010148 0.8517146707801274
0.8181123502095959 37.385577634118626 0.9037939922467437
0.8233399051630119 38.57581137550599 0.9481222643289579
0.8285674601164279 43.402703257892625 1.0393368900839228
0.8337950150698439 47.31059563463775 1.1060548992785308
0.8390225700232599 50.836827394417185 1.1225107254904236
0.8442501249766758 54.861931859036375 1.1431968565831863
0.8494776799300918 56.69478941267425 1.1467075721387612
0.8547052348835078 58.96565332079626 1.1760030720176111
0.8599327898369238 61.25602875918591 1.2032444748185953
0.8651603447903398 64.90890699091176 1.2657613460075325
0.8703878997437557 68.0111250886867 1.291119069271257
0.8756154546971717 69.13845605203322 1.2826545501562685
0.8808430096505877 69.25976434878321 1.2858274246627523
0.8860705646040037 71.27827653572336 1.2835383551065938
0.8912981195574197 76.38015788539579 1.3265315375168212
0.8965256745108356 80.86440159167765 1.3709502524210135
0.9017532294642516 86.03847608693164 1.4250574633196909
0.9069807844176676 86.57715395158401 1.4380149331611882
0.9122083393710836 88.22150060063916 1.468408002727484
0.9174358943244996 90.7416739999228 1.491600599225893
0.9226634492779155 94.56145689607811 1.5060600455817026
0.9278910042313315 101.38742069683416 1.5505682456322678
0.9331185591847475 98.35978071839263 1.4887020606214596
0.9383461141381635 98.47556037322678 1.469680432892689
0.9435736690915795 95.43934205434863 1.457397426008058
0.9488012240449955 101.27838322043374 1.5192571527580465
0.9540287789984114 106.63173307065556 1.5665016541046959
0.9592563339518274 110.43351921681061 1.6010279667481642
0.9644838889052434 113.35171710817886 1.607881787568088
0.9697114438586594 110.83696096145312 1.5601466681796963
0.9749389988120754 109.5803985252371 1.5242057289234507
0.9801665537654913 109.81794752053537 1.5088056906993015
0.9853941087189073 113.61752094781687 1.536120781969599
0.9906216636723233 118.21729315130277 1.5865435613738474
0.9958492186257393 120.2359270786283 1.612313925505244
1.0010767735791553 120.1391803137041 1.6088329378959945
1.0063043285325712 118.2632309005146 1.5913992392898157
1.0115318834859872 113.12148304432267 1.5312528217620622
1.0167594384394032 116.97066601608371 1.5660634644753058
1.0219869933928192 117.96037729605771 1.5769442507843459
1.0272145483462352 122.72789788833181 1.6102892219723453
1.0324421032996511 128.1656918348549 1.652409202750864
1.0376696582530671 133.24229478686385 1.6823159084800645
1.042897213206483 134.77051312889537 1.682055960618524
1.048124768159899 131.68216054090053 1.65716165768716
1.053352323113315 130.17924076235553 1.6384853057355109
1.058579878066731 130.21944227796936 1.6284891116438858
1.063807433020147 130.9557914693944 1.63618612651178
1.069034987973563 135.15820835199827 1.647012313044276
1.074262542926979 136.31243086707119 1.6423885166678287
1.079490097880395 136.59217252015827 1.6470495756296444
1.084717652833811 135.59280211825515 1.6644071852410842
1.089945207787227 136.9738474225683 1.7049471163802656
1.095172762740643 137.20673780638302 1.6993185792214005
1.1004003176940589 136.83609761428824 1.7001437394114916
1.1056278726474749 142.1284677624277 1.70620846885203
1.1108554276008908 144.173052969581 1.698751116521431
1.1160829825543068 141.81443140834128 1.6765320253556
1.1213105375077228 145.5504879656104 1.6927695334099657
1.1265380924611388 143.32183589170359 1.674303784840299
1.1317656474145548 141.56214885646153 1.6729494945906918
1.1369932023679707 148.09926969121935 1.7035204724699984
1.1422207573213867 154.78255044077898 1.755203776596068
1.1474483122748027 161.356631473559 1.790702818030607
1.1526758672282187 163.3185794612149 1.7647861417515607
1.1579034221816347 156.90291571660867 1.7398023856578029
1.1631309771350506 150.70699349830707 1.696851212038281
1.1683585320884666 150.09986386240024 1.6668476688178597
1.1735860870418826 151.3144935472636 1.682793050734857
1.1788136419952986 153.15992593195898 1.7151824868295038
1.1840411969487146 154.00333042432456 1.7175948094043278
1.1892687519021305 149.51413495283683 1.6968000353984745
1.1944963068555465 153.5387740280826 1.690799119490059
1.1997238618089625 155.59115432497543 1.6676531842857611
1.2049514167623785 157.8125241005379 1.6812459564396889
1.2101789717157945 161.49264644611492 1.7197715637036786
1.2154065266692105 167.12406368814814 1.7603523493217443
1.2206340816226264 173.02502439205017 1.8092731279522292
1.2258616365760424 172.50568280146013 1.7987713324772205
1.2310891915294584 179.20062285438127 1.8054340033523837
1.2363167464828744 172.8697573022587 1.757151313780437
1.2415443014362904 164.6750546327994 1.6971648670788044
1.2467718563897063 160.0234501600704 1.6897938912715993
1.2519994113431223 158.9580801251796 1.694904205307462
1.2572269662965383 159.59307696268863 1.694149130326091
1.2624545212499543 165.53544127227505 1.7177918972297574
1.2676820762033703 166.73866554318874 1.714350158979422
1.2729096311567862 168.9139172262816 1.7244872439893923
1.2781371861102022 170.36931613496853 1.7417419436720851
1.2833647410636182 173.54603979027758 1.7630452922263804
1.2885922960170342 174.39186674426864 1.770282290718564
1.2938198509704502 175.5931721419741 1.7742174813304519
1.2990474059238661 171.34749383296133 1.7498376842076608
1.3042749608772821 170.60001060491334 1.723799215827474
1.309502515830698 176.39085726524084 1.7520511079704448
1.314730070784114 175.9539263992728 1.7417009212954209
1.31995762573753 180.5382280839918 1.7571232342357515
1.325185180690946 182.93145936943887 1.769162351138676
1.330412735644362 182.78438399879113 1.7650868653881089
1.335640290597778 180.1192047388858 1.7440882112997222
1.340867845551194 179.31562931890275 1.7431846674133313
1.34609540050461 182.3000932571192 1.7689304036719784
1.351322955458026 184.7738225276485 1.7998856215339327
1.356550510411442 181.81245333052092 1.7688962603506406
1.361778065364858 180.78187150421851 1.7613080074110345
1.3670056203182739 174.33410143044637 1.723908119419525
1.3722331752716899 174.5138349903057 1.7212203474273244
1.3774607302251058 174.76083625794672 1.72372531294469
1.3826882851785218 187.4145410246818 1.8077822346949783
1.3879158401319378 194.76329685924844 1.847144868834868
1.3931433950853538 189.81134227367212 1.8089585557756815
1.3983709500387698 181.93736984383872 1.745254224643085
1.4035985049921857 176.27890165841896 1.7052554120482837
1.4088260599456017 173.46385234806013 1.7109056596016918
1.4140536148990177 181.7510465530442 1.7605373849330985
1.4192811698524337 189.31468294862296 1.811077690466157
1.4245087248058497 189.46115533786633 1.7984935099538724
1.4297362797592656 191.15228971972203 1.7923037780289877
1.4349638347126816 183.91056064949214 1.7573863661211482
1.4401913896660976 177.25739265302454 1.7246149389589693
1.4454189446195136 180.21676629909203 1.726265895738728
1.4506464995729296 179.18442462623415 1.7075880323935315
1.4558740545263456 183.09258714878888 1.7153305437479527
1.4611016094797615 183.45114934546555 1.7144294307268817
1.4663291644331775 183.5521386715051 1.7207769337733632
1.4715567193865935 187.59070483578563 1.7575230188169273
1.4767842743400095 191.99244750079862 1.7795863047659592
1.4820118292934255 195.57212970278107 1.817459169122481
1.4872393842468414 193.85796849404917 1.801442633087524
1.4924669392002574 191.78152431522793 1.7818980978916186
1.4976944941536734 186.72947266400732 1.758739964207839
1.5029220491070894 180.0681951398917 1.710215144208869
1.5081496040605054 182.78926875100387 1.718103659583754
1.5133771590139213 185.06445098212308 1.7385457681438587
1.5186047139673373 190.80116455950647 1.772956634721509
1.5238322689207533 193.7620893627405 1.8002427516167885
1.5290598238741693 196.0466282974472 1.8127620226078183
1.5342873788275853 195.90701307662556 1.7949906886662093
1.5395149337810012 195.1392177073614 1.7907695638326644
1.5447424887344172 195.74687001164102 1.7892268954275974
1.5499700436878332 196.38289659960162 1.805632584087417
1.5551975986412492 200.04862253836234 1.8198395137710108
1.5604251535946652 204.1153627679513 1.8543458708316753
1.5656527085480811 202.61674607115984 1.8342427892171025
1.5708802635014971 203.2090788112754 1.8183156679615091
1.576107818454913 197.9343057356603 1.7877488468710574
1.581335373408329 194.23384017883637 1.7527485361518407
1.586562928361745 203.39344000287167 1.798523529629589
1.591790483315161 206.03920624925013 1.830773871647537
1.597018038268577 205.01418193580852 1.8089850441137914
1.602245593221993 212.13166139506293 1.8369295278812745
1.607473148175409 219.8079542977956 1.8626547462012604
1.612700703128825 225.92668891405083 1.8845490579328221
1.617928258082241 225.9567958509874 1.8812721994264563
1.623155813035657 222.38399257551035 1.8645897301831387
1.628383367989073 218.8219257153374 1.8511325777975582
1.6336109229424889 219.50083523092596 1.8451018044304859
1.6388384778959049 227.54018776378126 1.8696161857468223
1.6440660328493208 233.13266253006879 1.8970483890412073
1.6492935878027368 246.07328319436334 1.9362928805487574
1.6545211427561528 244.16084820776928 1.917264530677487
1.6597486977095688 243.54102749188147 1.9012033208478611
1.6649762526629848 250.14256445821226 1.9349947381515065
1.6702038076164007 257.5673768250169 1.965756735374997
1.6754313625698167 268.7017247004401 2.0119674793506195
1.6806589175232327 275.47299369650074 2.0325530877106566
1.6858864724766487 276.48912228112385 2.0488938629846722
1.6911140274300647 279.60874418148154 2.063391689638296
1.6963415823834807 277.09263497769956 2.0372328491619283
1.7015691373368966 260.8918490253675 1.9463966161004294
1.7067966922903126 257.2470945348424 1.9110801668351785
1.7120242472437286 256.33148272584606 1.8987683870741923
1.7172518021971446 257.4518071185919 1.8951876033806505
1.7224793571505606 269.7243508697498 1.9410691743895916
1.7277069121039765 276.44073379749216 1.962069241776603
1.7329344670573925 276.11095859795734 1.9517919227848137
1.7381620220108085 280.52482555726107 1.954347484553847
1.7433895769642245 281.5676087505904 1.9624183886250806
1.7486171319176405 289.3899421442442 1.9825949911545562
1.7538446868710564 301.9264575262676 2.0368777217175054
1.7590722418244724 304.9758594571348 2.056160954755926
1.7642997967778884 305.16514239168674 2.0437493560645934
1.7695273517313044 301.7375986813133 2.023478535771517
1.7747549066847204 307.4921150895045 2.039269438787868
1.7799824616381363 305.1155448636371 2.0263245272241988
1.7852100165915523 309.8214983925481 2.0402866926270526
1.7904375715449683 313.6901049748345 2.057240276308074
1.7956651264983843 307.99265130109086 2.0354363148074563
1.8008926814518003 310.7918640872753 2.001675242243731
1.8061202364052162 306.42474244927706 1.9635880202092948
1.8113477913586322 309.1868024375549 1.9593869189087674
1.8165753463120482 307.49679488313353 1.9276970884237203
1.8218029012654642 307.30101975533626 1.9316653202318612
1.8270304562188802 302.7038928811007 1.9151999144716407
1.8322580111722961 307.15518676395055 1.9270299286592467
1.8374855661257121 312.47402662219446 1.9461151417823697
1.842713121079128 323.6314814582286 1.9906727437806127
1.847940676032544 327.50953092814717 1.9700354833958105
1.85316823098596 337.90634569547905 1.99781024318575
1.858395785939376 327.6115258670284 1.9363677479815882
1.863623340892792 319.95403031182707 1.9016427322014442
1.868850895846208 311.2087942739782 1.8603736514039
1.874078450799624 307.4906526425742 1.8425199669876957
1.87930600575304 317.5441649640214 1.8789145647271193
1.884533560706456 317.020824073511 1.869102862645378
1.889761115659872 312.6085351001854 1.8363749813478567
1.894988670613288 312.16886042534946 1.819783531558048
1.9002162255667039 315.1100709145551 1.831492073375926
1.9054437805201199 316.14836710663684 1.837556575959793
1.9106713354735358 308.0746352282547 1.8033566503050042
1.9158988904269518 303.41245968120484 1.778071545230419
1.9211264453803678 295.7706140749533 1.7294714793711525
1.9263540003337838 301.0874580719554 1.7477387103421955
1.9315815552871998 300.5820266068328 1.7410986024699175
1.9368091102406157 302.3822847513141 1.7311240435461124
1.9420366651940317 302.48140404578646 1.7157395265633955
1.9472642201474477 302.5010895013589 1.7042675464411148
1.9524917751008637 301.27272580080023 1.695707923204278
1.9577193300542797 301.89739204728306 1.7061399117692133
1.9629468850076957 299.5470592553632 1.6943954200916373
1.9681744399611116 297.7108263103931 1.6756288665050851
1.9734019949145276 299.75503576777527 1.6689522293957388
1.9786295498679436 293.6053146002282 1.6314220205707357
1.9838571048213596 297.0390218410241 1.6278229179173151
1.9890846597747756 294.1273554728922 1.6060813818209512
1.9943122147281915 289.27326862246883 1.5900317043797625
1.9995397696816075 284.5896796657169 1.5690451669900691
2.0047673246350235 280.5702951024987 1.555882734649652
2.0099948795884393 283.5639404949342 1.5713439598968058
2.015222434541855 286.33497458872955 1.5720334178371258
2.0204499894952708 286.13999002256134 1.5630639358098954
2.0256775444486865 280.63977098081085 1.5340814950167434
2.0309050994021023 282.6093114124715 1.5291307027687207
2.036132654355518 281.9156183639509 1.528404212227549
2.041360209308934 278.3385181139841 1.5218382545594495
2.0465877642623496 280.98208130983573 1.5297979107036614
2.0518153192157653 278.1809547248387 1.5276352268680058
2.057042874169181 265.68000482812573 1.470984328727885
2.062270429122597 270.072883082765 1.4778823320466825
2.0674979840760126 268.4799192375809 1.473212738955712
2.0727255390294284 274.6047113762906 1.4992406786053145
2.077953093982844 281.17703604251983 1.5253513476150136
2.08318064893626 281.2758120257228 1.5345799306954724
2.0884082038896756 277.89989560848073 1.5207665979300349
2.0936357588430914 272.05681017482584 1.4981253596125799
2.098863313796507 279.68896373757775 1.5292995229063884
2.104090868749923 285.4607245737564 1.5559751216151259
2.1093184237033387 287.6507376418371 1.5516250329813228
2.1145459786567544 283.9538096732352 1.5435072873960545
2.11977353361017 278.3225709446875 1.5259633613919108
2.125001088563586 279.8317408588589 1.5305128484136823
2.1302286435170017 279.1682203383211 1.5349916797372276
2.1354561984704175 271.9097874641878 1.4933789560115984
2.140683753423833 273.6348428667909 1.501063509887843
2.145911308377249 276.0947011487522 1.511999719273108
2.1511388633306647 271.4244826900742 1.4887855369596823
2.1563664182840805 272.1684683089583 1.4911427672978759
2.1615939732374962 269.10236516875096 1.4748879492208673
2.166821528190912 273.0384398014846 1.4959633695524397
2.1720490831443278 281.5335110277413 1.5231345914544812
2.1772766380977435 281.056220371754 1.5236108989542754
2.1825041930511593 280.1347251700022 1.508434012505544
2.187731748004575 278.9904627705155 1.4975101491814462
2.192959302957991 275.00483398545384 1.4933190112737493
2.1981868579114066 278.37954602232446 1.5180606188753825
2.2034144128648223 272.4875866907512 1.4978055199978966
2.208641967818238 274.7732246225573 1.4988027334521492
2.213869522771654 274.16994919220826 1.4970407712106502
2.2190970777250696 277.38583330454156 1.5027020491693102
2.2243246326784853 276.8831736443983 1.4990939853327692
2.229552187631901 277.8253275533306 1.5153739041266014
2.234779742585317 284.6411974437718 1.5263278003813143
2.2400072975387326 286.61439654599155 1.5358102576373007
2.2452348524921484 286.04271553328243 1.539592124108158
2.250462407445564 282.66556930874617 1.531733209531017
2.25568996239898 274.7142166458636 1.503634203473815
2.2609175173523957 270.3841245491777 1.4841670387114851
2.2661450723058114 265.4557894327123 1.4566018655478121
2.271372627259227 263.55856481013575 1.4452082341546835
2.276600182212643 266.05134883019457 1.4602130970700988
2.2818277371660587 272.9216928576407 1.492266937190237
2.2870552921194744 269.5323573259362 1.4780397162592984
2.29228284707289 272.71359954426873 1.4817493261599024
2.297510402026306 271.4922547668651 1.470945830575132
2.3027379569797217 268.1928837867037 1.4462324101344965
2.3079655119331375 268.44759911525176 1.4496660402652024
2.3131930668865532 264.7728154506126 1.427530592208362
2.318420621839969 270.02264600695656 1.4499012584014817
2.3236481767933848 267.2837445446159 1.4415474545574647
2.3288757317468005 262.1818851855235 1.4235844770430932
2.3341032867002163 259.06078479990924 1.4102984056558339
2.339330841653632 267.233280698117 1.4452244755606865
2.344558396607048 269.4354486212905 1.460591239300996
2.3497859515604635 278.8988033069037 1.4989177466732284
2.3550135065138793 283.45035657979895 1.5055539140832173
2.360241061467295 280.8191917033211 1.4867771096718985
2.365468616420711 279.76073978591904 1.469712031187734
2.3706961713741266 278.6767237875345 1.4573690482852983
2.3759237263275423 276.18551445830064 1.448092130168954
2.381151281280958 276.767531873 1.4461912233558623
2.386378836234374 279.0062748570395 1.4600225349367928
2.3916063911877896 277.8056457391872 1.457231339226051
2.3968339461412054 276.07145126831483 1.4559222830504235
2.402061501094621 273.86737168014633 1.4557222328141994
2.407289056048037 266.1673466925724 1.4302894038546023
2.4125166110014526 258.5093434144465 1.4041345557804705
2.4177441659548684 256.5419632348441 1.3920994706178613
2.422971720908284 257.37542793506134 1.3872188286717044
2.4281992758617 258.3154850759599 1.3879847945313435
2.4334268308151157 261.62418101126207 1.3939364034606612
2.4386543857685314 262.4961170195695 1.3929402881164192
2.443881940721947 268.6343339288041 1.4120186891177084
2.449109495675363 275.7347945012821 1.4327755864077318
2.4543370506287787 290.36831125320947 1.4786613240781519
2.4595646055821945 290.55127243775695 1.4520355484905687
2.4647921605356102 298.96133883016427 1.4443591760696008
2.470019715489026 307.64379705679846 1.4196683979235767
2.4752472704424417 331.131199256044 1.4386301157896955
2.4804748253958575 385.67173809603867 1.5181181778716524
2.4857023803492733 495.38666239809555 1.6845223543717431
2.490929935302689 718.5197590696341 2.0055194724422125
2.496157490256105 1143.9236380288028 2.521508053083487
2.5013850452095205 1757.612991494358 3.114074777021731
2.5066126001629363 2489.3663848975507 3.6931892504254735
2.511840155116352 3229.574047418119 4.2033630671769
2.517067710069768 3852.977514277337 4.591586773237537
2.5222952650231836 4248.739223911185 4.831788110029433
2.5275228199765993 4416.221100907314 4.932081697782284
2.532750374930015 4400.163457295211 4.905210861566677
2.537977929883431 4413.051429076324 4.909174267478813
2.5432054848368466 4530.047429506718 4.974084988248611
2.5484330397902624 4810.85357492304 5.121238478403459
2.553660594743678 5272.994553672129 5.37052784071606
2.558888149697094 5806.864886535944 5.618846410127266
2.5641157046505096 6345.194142713419 5.859474172737988
2.5693432596039254 6731.779930305828 6.019920195532649
2.574570814557341 6790.279490672371 6.0417239149395705
2.579798369510757 6441.404188505268 5.8712925621573095
2.5850259244641727 5707.512818949424 5.517976766817298
2.5902534794175884 4672.259707292962 4.983065450496137
2.595481034371004 3591.9477790434257 4.366132817567089
2.60070858932442 2590.374787457332 3.705706891847158
2.6059361442778357 1762.273040072032 3.0532752240477614
2.6111636992312515 1197.9212261941213 2.5266027552165333
2.6163912541846672 832.7323481598115 2.114801290030045
2.621618809138083 595.9512393851708 1.8006993421012085
2.6268463640914987 471.3706905929546 1.6121600451432099
2.6320739190449145 396.66218848777345 1.4893546036249048
2.6373014739983303 356.4366549330919 1.4292468433039456
2.642529028951746 334.05853001113894 1.4003960423688508
2.6477565839051618 317.87066647812975 1.3847297974480433
2.6529841388585775 307.3978238245949 1.3752838800372433
2.6582116938119933 299.67930982034613 1.3691557828185354
2.663439248765409 298.05922521422764 1.3709549578572033
2.668666803718825 295.4500463689365 1.3605455790533387
2.6738943586722406 292.9821705776646 1.3511542934313217
2.6791219136256563 290.13955920151943 1.3553994908866
2.684349468579072 279.57298922339885 1.342289526497006
2.689577023532488 274.84979421607204 1.3447716337565552
2.6948045784859036 271.4523841647691 1.3413911173778952
2.7000321334393194 278.21619368558623 1.3731097766535645
2.705259688392735 277.7694258803885 1.370112662415398
2.710487243346151 279.31321511617836 1.3743741947079484
2.7157147982995666 279.8384527522631 1.3764054949176106
2.7209423532529824 272.7216309777515 1.3556133429326818
2.726169908206398 270.09709631929684 1.3585045737667265
2.731397463159814 269.2869369173622 1.3630108517302029
2.7366250181132297 271.05197183985547 1.3809453616247445
2.7418525730666454 270.5206297118701 1.384944668892239
2.747080128020061 268.5924023076635 1.3976819657842838
2.752307682973477 269.44473906497257 1.40897934687316
2.7575352379268927 273.5726222347162 1.4258785776124554
2.7627627928803085 273.43751257654634 1.4253796420126061
2.767990347833724 273.95861170004633 1.4257177135938104
2.77321790278714 272.9771913886069 1.4317789235378557
2.7784454577405557 270.49345204380853 1.4295358187611935
2.7836730126939715 269.73485341513646 1.4196363011532327
2.7889005676473873 264.7892218085777 1.3939765025868884
2.794128122600803 262.78405973277154 1.3749921067295874
2.7993556775542188 267.1431169072564 1.3832918759280002
2.8045832325076345 268.9788463643302 1.3852897920123264
2.8098107874610503 278.18586060808923 1.4175135530826557
2.815038342414466 285.5984481645132 1.452993670446465
2.820265897367882 289.07343252603613 1.4752277722433502
2.8254934523212976 292.2167135249446 1.4991609237278842
2.8307210072747133 288.0712805426695 1.4885499463939873
2.835948562228129 281.03291178621737 1.4581945903638405
2.841176117181545 278.6340757962238 1.4576458021376957
2.8464036721349606 277.4079255536839 1.4538624885270286
2.8516312270883764 275.3747040849969 1.448198268829504
2.856858782041792 275.80504629763004 1.4493002318785182
2.862086336995208 277.1687025129844 1.4576263433698577
2.8673138919486236 277.3281349003252 1.4640130878182482
2.8725414469020394 284.03307850531615 1.4853207777435604
2.877769001855455 288.5609109892318 1.5088585543576187
2.882996556808871 283.0640970908943 1.4788457141729157
2.8882241117622867 277.89744821353844 1.4484173109982958
2.8934516667157024 272.87345846473926 1.4322177679895902
2.898679221669118 275.2811580989738 1.4408898925300682
2.903906776622534 280.4173322443283 1.4550682233413794
2.9091343315759497 285.26434542522753 1.4712317237780672
2.9143618865293655 289.3659956358028 1.4821768663869639
2.919589441482781 285.7314688273162 1.4621695461234556
2.924816996436197 281.71607369765115 1.4457246972629023
2.9300445513896127 281.08545798091137 1.4518473652410848
2.9352721063430285 282.31274828350803 1.4560567569401668
2.9404996612964442 287.2434621857482 1.4724174546035638
2.94572721624986 288.730303612877 1.4874711420789177
2.9509547712032758 293.0777714329438 1.496701162842549
2.9561823261566915 291.2039371699381 1.4828004692537384
2.9614098811101073 286.45902928660564 1.4669576334022751
2.966637436063523 283.7320274399389 1.4557641299631088
2.971864991016939 282.0950675615021 1.4512666844362774
2.9770925459703546 280.64954194440253 1.4426721588457965
2.9823201009237703 282.4837930793168 1.4368531200028747
2.987547655877186 280.6384106564131 1.4142263601476488
2.992775210830602 275.65098704402016 1.3769732911008548
2.9980027657840176 271.4317408065849 1.361143811850271
3.0032303207374333 269.3739190012806 1.3460438869235676
3.008457875690849 276.41494254102827 1.365360978284735
3.013685430644265 285.367704632474 1.3803550156313644
3.0189129855976806 288.57090252192216 1.3804808238138748
3.0241405405510964 286.57522735796005 1.3647840135959606
3.029368095504512 288.5585665044509 1.366633989635083
3.034595650457928 288.62957853059487 1.3524525115590451
3.0398232054113437 297.6606123919979 1.3767440980904928
3.0450507603647594 301.52437221702536 1.3754854389300544
3.050278315318175 302.5619065873438 1.3726946496127277
3.055505870271591 303.05169338860156 1.3641431468340375
3.0607334252250067 305.1926607493135 1.3685747536009474
3.0659609801784224 311.65942180987327 1.385997129622497
3.071188535131838 316.8988146425264 1.39567228123073
3.076416090085254 315.4525004961742 1.3813582699288542
3.0816436450386697 318.13672258478516 1.3691020929358588
3.0868711999920855 321.18536898993597 1.366009603437084
3.0920987549455012 331.3053359587249 1.3815839695464973
3.097326309898917 345.7420206527609 1.400252343388677
3.1025538648523328 353.05282433609256 1.3978491911728577
3.1077814198057485 362.912616512462 1.4034247235144923
3.1130089747591643 374.4629071088308 1.416533472750513
3.11823652971258 389.48995012238044 1.4442993488029445
3.123464084665996 408.0999181598976 1.4761398247904123
3.1286916396194115 426.02485921176924 1.5007797601170225
3.1339191945728273 442.8869734427382 1.523185064980392
3.139146749526243 466.5513697876702 1.554640448238728
3.144374304479659 491.28940658530405 1.5903864324405261
3.1496018594330746 514.7350597774819 1.6254120855878862
3.1548294143864903 544.9497568911133 1.6708564101194703
3.160056969339906 569.3591255601607 1.7020083282344243
3.165284524293322 594.7234236902735 1.7301805375800836
3.1705120792467376 622.9828019800115 1.764578160383525
3.1757396342001534 656.4183511321908 1.8081284300814708
3.180967189153569 686.1325621016445 1.8532909133319337
3.186194744106985 707.9253657592675 1.8832154341930116
3.1914222990604006 722.9861603049123 1.901794182545616
3.1966498540138164 726.2181882286263 1.908436914297699
3.201877408967232 720.4719200119509 1.9048873356471199
3.207104963920648 702.238099393528 1.8737708927647763
3.2123325188740637 667.4620954439886 1.817625836055898
3.2175600738274794 638.6209278258509 1.7748083197884559
3.222787628780895 608.6545618974022 1.7322675910832999
3.228015183734311 574.890429937442 1.6852587761315607
3.2332427386877267 545.4998450866351 1.6418786475887284
3.2384702936411425 521.9259842718199 1.6009521722917075
3.2436978485945582 495.7164626276376 1.5533642070497558
3.248925403547974 475.5244296979741 1.523794687765238
3.2541529585013897 455.90311540738725 1.4907454065976469
3.2593805134548055 442.47622459272947 1.4711827937045039
3.2646080684082213 436.6176686509063 1.457861302002007
3.269835623361637 441.90221992873023 1.4603029356708213
3.275063178315053 454.5586619475692 1.4812400734805835
3.2802907332684685 471.68026346140977 1.5079636109063972
3.2855182882218843 497.2908379038515 1.5495132588452323
3.2907458431753 519.7721467654253 1.5839041160069771
3.295973398128716 545.684249362798 1.6178297372051442
3.3012009530821316 562.1413297128099 1.6350481786836726
3.3064285080355473 563.3546219604051 1.6344810803693581
3.311656062988963 557.312912901582 1.6245923105585658
3.316883617942379 532.0736954127733 1.5843916066961825
3.3221111728957946 506.48863061425953 1.5442922668725212
3.3273387278492104 476.7058030766662 1.5049391658632425
3.332566282802626 451.1839621481193 1.4760929700487657
3.337793837756042 480.5089949934057 1.53570915837901
3.3430213927094576 470.2522505186359 1.538909566442449
3.3482489476628734 483.87126376938386 1.5745365179136968
3.353476502616289 705.3380069891708 1.914504211864221
3.358704057569705 677.8105898799448 1.8970150981162186
3.3639316125231207 736.1720791831215 1.9919637060388844
3.3691591674765364 823.0985407019559 2.1352819099782705
3.374386722429952 678.0368175734645 1.9613157890997406
3.379614277383368 660.2829679711958 1.9431574009216772
3.3848418323367837 515.9526881026037 1.730377100979698
3.3900693872901995 381.17034361586127 1.4966501443046176
3.3952969422436152 340.3485124862488 1.4157411241340572
3.400524497197031 280.0989757892098 1.2871061749161052
3.4057520521504467 254.1941716462547 1.2261961373481294
3.4109796071038625 254.0614450406204 1.2406527390640991
3.4162071620572783 253.3946104937599 1.2334895176185625
3.421434717010694 256.07725235686826 1.2392377909568628
3.4266622719641098 255.7408877124458 1.2369730973088873
3.4318898269175255 258.2664794792963 1.2409913481859185
3.4371173818709413 254.72514611491317 1.2330469948752738
3.442344936824357 251.50937967712048 1.2334186979899224
3.447572491777773 248.6324634499462 1.2280982300876964
3.4528000467311886 245.72094717316392 1.2193015216136656
3.4580276016846043 245.5366616182411 1.2081268517070378
3.46325515663802 244.74971108146863 1.195922061242476
3.468482711591436 242.35700019521636 1.1752290135349424
3.4737102665448516 246.24529294159643 1.1973794922488823
3.4789378214982674 246.8605828577639 1.2005277870550108
3.484165376451683 257.11155998314496 1.2452000713359217
3.489392931405099 263.6301861202828 1.269187838762819
3.4946204863585146 265.40001342746854 1.2664760429634732
3.4998480413119304 263.25734127118534 1.2435944107126404
3.505075596265346 263.4926094358827 1.2282463643334316
3.510303151218762 273.36895424450967 1.2466933109112879
3.5155307061721777 283.9148751891935 1.26422316624091
3.5207582611255934 287.1068837320847 1.2657968087651925
3.525985816079009 288.649470756152 1.2560813478203523
3.531213371032425 283.8771147905834 1.2289905459153079
3.5364409259858407 288.1863722200668 1.2194782321380755
3.5416684809392565 305.4659223840272 1.2393126626775914
3.546896035892672 327.5862541176364 1.266218856077135
3.552123590846088 364.29355216838377 1.3223202964042517
3.5573511457995037 422.8392210300838 1.411816568239905
3.5625787007529195 525.9148003860645 1.5589582725922833
3.5678062557063353 751.4327941773136 1.8586069252669841
3.573033810659751 1248.1779333014463 2.3929307872601053
3.5782613656131668 2278.6017582576374 3.2324358807105043
3.5834889205665825 4319.931009560754 4.450964714641961
3.5887164755199983 7595.706557794844 5.901646087597566
3.593944030473414 11719.95931984004 7.2783835033348865
3.59917158542683 15342.33083358021 8.278569049597646
3.6043991403802456 17531.912328446462 8.81970449084889
3.6096266953336613 17601.876310142314 8.828284314468103
3.614854250287077 15730.27384947486 8.34899695825757
3.620081805240493 12589.352812203217 7.4618901758617495
3.6253093601939086 9155.42003647417 6.365478487554425
3.6305369151473244 6160.953439236913 5.209778042274182
3.63576447010074 3832.347967993302 4.098956184869449
3.640992025054156 2406.178590166555 3.240950223257054
3.6462195800075716 1467.6153275867514 2.5274991357881436
3.6514471349609874 948.466912129651 2.031059502266792
3.656674689914403 675.9011949135225 1.7180610825970055
3.661902244867819 533.7506539949746 1.531340022765069
3.6671297998212347 452.01229164465235 1.4128719050121206
3.6723573547746504 408.7795896688293 1.3548275220601356
3.677584909728066 375.3241298561141 1.3046884462874686
3.682812464681482 354.6284336692275 1.2762270544142191
3.6880400196348977 338.99738253942047 1.2599619345403432
3.6932675745883135 325.6002918928371 1.2327186512353285
3.698495129541729 316.4713927821975 1.221352192063029
3.703722684495145 310.17913807153354 1.2057386059809543
3.7089502394485607 307.2991614645472 1.2049008219440496
3.7141777944019765 305.24916161969213 1.201980961957115
3.7194053493553922 302.84421300098546 1.20264278294834
3.724632904308808 298.2524908196602 1.1971823428257726
3.7298604592622238 291.0443329062825 1.1848879612091672
3.7350880142156395 284.1644444126929 1.1693701749360121
3.7403155691690553 281.38189953961495 1.1597792937771338
3.745543124122471 283.98058105551894 1.1692937627020992
3.750770679075887 282.1502255776186 1.1612016656743598
3.7559982340293026 278.85920198431165 1.1542047433549896
3.7612257889827183 277.1869893379095 1.142331301890286
3.766453343936134 277.92581980161964 1.1421973496468822
3.77168089888955 286.91300072563274 1.1576505514712632
3.7769084538429656 284.2715745167491 1.1472879738070145
3.7821360087963813 288.0737128760194 1.1468449555450844
3.787363563749797 294.1751729855446 1.1530275652429487
3.792591118703213 298.1948941601598 1.1528160941543708
3.7978186736566286 305.25755699497705 1.1597964937946035
3.8030462286100444 313.89067177557143 1.1702458642672058
3.80827378356346 319.8078591591985 1.1726565652583893
3.813501338516876 333.27519388162517 1.1947876506246948
3.8187288934702917 337.00363027875795 1.1988263912156256
3.8239564484237074 337.88666986786006 1.203206163534284
3.829184003377123 336.41327058281144 1.2020987921670692
3.834411558330539 330.8028990998414 1.1969521768989637
3.8396391132839547 332.3229253116394 1.200476832858996
3.8448666682373704 330.3236755631779 1.192547253233504
3.850094223190786 327.2272142849429 1.1860358836591345
3.855321778144202 323.72020293781844 1.1810816891099076
3.8605493330976177 317.2703698157988 1.1756616788815537
3.8657768880510335 316.29997856668734 1.1779393693925786
3.8710044430044492 317.65534353741623 1.1791618349179473
3.876231997957865 320.4707123190364 1.180513757866077
3.8814595529112808 321.03360330056785 1.1759233974525443
3.8866871078646965 325.31115172478826 1.183579693393434
3.8919146628181123 328.40776147080834 1.1820732946227817
3.897142217771528 329.41117351995587 1.1803726999196826
3.902369772724944 330.3630113615426 1.17879774362813
3.9075973276783595 333.33994542760337 1.1797691137792732
3.9128248826317753 336.081141347028 1.1819616855991053
3.918052437585191 337.091267762245 1.1826563776446066
3.923279992538607 340.4095733128441 1.186928389508481
3.9285075474920226 347.20005785428896 1.1975230412003959
3.9337351024454383 351.31209327656546 1.2023706764414908
3.938962657398854 362.41374562277207 1.216529847134272
3.94419021235227 369.75043647570664 1.219783051130323
3.9494177673056856 382.1836872458859 1.2388170001459164
3.9546453222591014 397.1928964604975 1.2603723962867135
3.959872877212517 411.8043254485458 1.2797454132906099
3.965100432165933 424.32280845360424 1.2956408110997377
3.9703279871193486 441.4965111264893 1.3155036432317004
3.9755555420727644 460.849895592479 1.3389282640574078
3.98078309702618 486.8210347949369 1.3741043535839814
3.986010651979596 513.039606168033 1.407115992398247
3.9912382069330117 541.8950943948212 1.4442321386749952
3.9964657618864274 571.4348557967387 1.481903306756866
4.001693316839844 608.071692511912 1.5288844009724456
4.00692087179326 653.474682125422 1.5826228468170922
4.012148426746676 699.5914128920509 1.6427795334453796
4.017375981700092 749.2849077298513 1.7228355130151245
4.0226035366535084 813.0478430209131 1.803936320194291
4.027831091606925 884.8338051759989 1.8877167140917726
4.033058646560341 973.0908828026093 1.9815336507368533
4.038286201513757 1086.546044750484 2.0960520897278183
4.043513756467173 1213.9232579808106 2.224466527405613
4.0487413114205895 1357.2764219334063 2.353647665141175
4.053968866374006 1516.871750888858 2.490510485003926
4.059196421327422 1687.8637684750274 2.6309313089578916
4.064423976280838 1872.9462116261175 2.770348431586701
4.069651531234254 2084.860027121435 2.917272813912908
4.0748790861876705 2320.760258223203 3.08206011539191
4.080106641141087 2574.772652809822 3.2482594844082584
4.085334196094503 2821.4543469813498 3.3991919338904686
4.090561751047919 3035.3218692181867 3.5279332451594114
4.095789306001335 3223.82845628542 3.6400396235589625
4.1010168609547515 3357.2100833974337 3.7210086114815657
4.106244415908168 3393.053597981393 3.74128302220218
4.111471970861584 3350.7895714952933 3.714870874754206
4.116699525815 3218.74259280374 3.6408325167407853
4.121927080768416 3026.721427126712 3.4848703937223724
4.1271546357218325 2800.49941125811 3.3187009116227832
4.132382190675249 2529.0119528057503 3.130489531514087
4.137609745628665 2274.920099958628 2.964350607964028
4.142837300582081 2018.0625138607288 2.7879898638935896
4.148064855535497 1783.8333424686023 2.623818477479039
4.1532924104889135 1564.629326931814 2.450067294000042
4.15851996544233 1363.8794532059576 2.281045127850514
4.163747520395746 1207.1231490231194 2.143312150647166
4.168975075349162 1071.5203333782335 2.019126637568525
4.174202630302578 954.0576020056365 1.901054554801994
4.1794301852559945 877.1918414116064 1.818400303684912
4.184657740209411 787.1792295965967 1.7194017297448254
4.189885295162827 732.2844895736287 1.6588721811934137
4.195112850116243 863.1806117618554 1.8072343344427013
4.200340405069659 810.3277347684335 1.7488651747258712
4.2055679600230755 771.7423888100245 1.7131441936978107
4.210795514976492 604.6868414374406 1.5183998783426946
4.216023069929908 554.235759214794 1.4569780659163005
4.221250624883324 516.4848844613815 1.408229383739486
4.22647817983674 393.96298537397183 1.2350980449766968
4.2317057347901565 368.7217988375798 1.1983894189088686
4.236933289743573 348.7552751222632 1.1669708404642545
4.242160844696989 326.6557814780288 1.1332157949267008
4.247388399650405 312.0229921591716 1.1143203616083355
4.252615954603821 296.4424309321335 1.093763464137099
4.257843509557238 289.0020414653199 1.084564548191977
4.263071064510654 281.33112117125444 1.0682798148682038
4.26829861946407 274.79092916512775 1.0574098226319757
4.273526174417486 268.50228125847934 1.0477572064555287
4.278753729370902 265.7552442408441 1.0535568556589632
4.283981284324319 261.7597722422562 1.057080130819061
4.289208839277735 262.6870552978536 1.063458946954142
4.294436394231151 260.8314536654456 1.0633384984484036
4.299663949184567 254.34471677962446 1.0443405476192498
4.304891504137983 249.99471616382223 1.0268178108198467
4.3101190590914 248.6704705633098 1.0262855454473092
4.315346614044816 249.51566599451465 1.0331854754050738
4.320574168998232 250.95095460260228 1.041606350058005
4.325801723951648 248.80563002604757 1.0404494069028585
4.331029278905064 244.07019928412143 1.0236719528485456
4.336256833858481 240.00745795368263 1.0106593746440664
4.341484388811897 239.8346340581626 1.0062968820864828
4.346711943765313 240.80910368157456 1.0091821716217737
4.351939498718729 241.33485770299225 1.011523214664428
4.357167053672145 243.5921916084549 1.0198446913451369
4.362394608625562 242.03677198920624 1.0167815588573061
4.367622163578978 246.20461852039926 1.0268194753305384
4.372849718532394 248.64199741888174 1.0350113228867466
4.37807727348581 248.42685862280436 1.0334981390740772
4.383304828439226 250.8159772031575 1.0430861014203412
4.388532383392643 249.0852412778837 1.0395288373501994
4.393759938346059 245.95338674959132 1.029106019597364
4.398987493299475 246.4166948594891 1.0303606525796067
4.404215048252891 242.58486180975947 1.0292652578037682
4.409442603206307 239.20463907064388 1.0257448933614082
4.414670158159724 232.41957367253633 1.0136375602522807
4.41989771311314 224.09366913548018 1.001246826246491
4.425125268066556 221.61650777833069 0.9985856791837223
4.430352823019972 219.4997708061762 0.994104468977416
4.435580377973388 218.54866985950832 0.9890109786728295
4.440807932926805 220.8598046666983 0.9917215428848425
4.446035487880221 220.24311695913752 0.9857134356218916
4.451263042833637 221.5298990472544 0.9910957999272137
4.456490597787053 224.67829086889063 0.9953198120393274
4.4617181527404695 224.45257252899364 0.9968245395812813
4.466945707693886 224.9766555703047 1.00615368227596
4.472173262647302 225.1809639161605 1.0086189952633637
4.477400817600718 224.64139438416095 1.007627911739135
4.482628372554134 221.82553438405782 0.9986752334148659
4.4878559275075505 225.4767677062519 1.013402209467867
4.493083482460967 223.91342949609697 1.011609044389509
4.498311037414383 220.44171514174533 1.008859399689305
4.503538592367799 218.7609864984198 1.0047394018979872
4.508766147321215 217.5593043516893 0.9980400112566923
4.5139937022746315 214.16015244773055 0.9840164964845628
4.519221257228048 214.3138530267963 0.9829101571343601
4.524448812181464 211.5911360558291 0.9744088586717216
4.52967636713488 212.09666450793077 0.9849396264336888
4.534903922088296 217.43722177567963 1.0062215091968234
4.5401314770417125 216.56479449934216 1.0038819795490175
4.545359031995129 214.2528411630932 0.991119656564864
4.550586586948545 217.08815811758373 0.9937975892371633
4.555814141901961 217.97451897458967 0.988653106546833
4.561041696855377 217.7921827837159 0.98367876796699
4.5662692518087935 221.52235070559277 0.9883713475709371
4.57149680676221 216.97343972657413 0.972409841977627
4.576724361715626 214.3176163441089 0.9615721204749416
4.581951916669042 213.99033339091983 0.9619041412555889
4.587179471622458 214.00051422670344 0.9647993063281366
4.5924070265758745 219.58239605072004 0.9871169557435766
4.597634581529291 224.64732818482818 1.0008476504375294
4.602862136482707 219.535604645025 0.9836213641482041
4.608089691436123 216.79493972326136 0.9734076340007127
4.613317246389539 213.56754475927508 0.9573737882038438
4.6185448013429555 212.38435686589136 0.9547708308962497
4.623772356296372 212.31314567317685 0.9631417972103109
4.628999911249788 213.43898062357925 0.9676423395634601
4.634227466203204 209.91557486506443 0.9664212474140261
4.63945502115662 210.0575194623043 0.9681106065107064
4.6446825761100365 210.72783868039832 0.963493594620922
4.649910131063453 211.25074292181748 0.9670950943140083
4.655137686016869 215.90311186125558 0.9823827845361562
4.660365240970285 216.20287361474942 0.9851587586312115
4.665592795923701 213.63075676132596 0.9791576775294967
4.6708203508771176 212.37067610099064 0.9754447395322314
4.676047905830534 211.71481925739002 0.9680789354705555
4.68127546078395 213.50468373140487 0.9758149727624561
4.686503015737366 209.15559813044987 0.9666899474463778
4.691730570690782 205.4508466009862 0.9529694826487851
4.696958125644199 205.61235073787597 0.9519641868926144
4.702185680597615 208.13389108068134 0.9503778402302959
4.707413235551031 212.86631571629604 0.9579684825823495
4.712640790504447 213.50223918842306 0.9589498207963784
4.717868345457863 212.56432779619203 0.9612750734209329
4.72309590041128 215.36477233031405 0.9720661450360508
4.728323455364696 215.3661185845659 0.980944945156272
4.733551010318112 214.75916410471737 0.9763842441329753
4.738778565271528 215.911160677284 0.9797249379911247
4.744006120224944 214.5505512035702 0.9720760783891551
4.749233675178361 218.8909553079013 0.9819765456882413
4.754461230131777 218.55099426304898 0.9760740886684864
4.759688785085193 220.63175446893555 0.9797113442400821
4.764916340038609 215.82399248271227 0.9622574024965039
4.770143894992025 212.14754903450336 0.9531898090730538
4.775371449945442 208.86208535609833 0.9387002399993678
4.780599004898858 209.078298391287 0.937527250339445
4.785826559852274 212.12400189971814 0.9463757944449384
4.79105411480569 211.89280325701128 0.946568479998213
4.796281669759106 213.51414187121816 0.9509865316220719
4.801509224712523 215.1404767177821 0.9518779638752465
4.806736779665939 214.45695467793342 0.9556917469668396
4.811964334619355 215.55970387864988 0.9553779946497819
4.817191889572771 214.0317492024043 0.9528057185948274
4.822419444526187 213.5160513795823 0.9572589234926298
4.827646999479604 210.97815489655412 0.9472669889549193
4.83287455443302 206.98583462826477 0.9408303627602953
4.838102109386436 210.47535725318312 0.9452303032815806
4.843329664339852 212.11499937087163 0.9439937131200168
4.848557219293268 214.11269014448092 0.9487968621223233
4.853784774246685 211.6721122696756 0.9431138919075127
4.859012329200101 210.40032374433898 0.9363568940973954
4.864239884153517 212.14973028310666 0.938335760281607
4.869467439106933 212.0815142976781 0.9317710746223066
4.8746949940603495 211.89876024990653 0.9339487135435284
4.879922549013766 211.17013046202698 0.9353306890180567
4.885150103967182 211.53235739556 0.9297606822789557
4.890377658920598 215.8253210619422 0.9305450736627826
4.895605213874014 212.72735477695403 0.9109686549633652
4.9008327688274305 211.06708718355068 0.9023323617479132
4.906060323780847 208.82012547695345 0.9002978704488765
4.911287878734263 206.8753260176749 0.9057041118971797
4.916515433687679 204.8196903023962 0.9065042426161452
4.921742988641095 206.86752508087616 0.9116671751443645
4.9269705435945115 213.66079854805224 0.9235886569618993
4.932198098547928 221.0269532218892 0.9441681541650977
4.937425653501344 222.51291537518665 0.9433627596687538
4.94265320845476 218.03874966481484 0.9347850497577723
4.947880763408176 217.71851016181947 0.9362778612306873
4.9531083183615925 217.03421690603022 0.9329408956201305
4.958335873315009 219.31188317379014 0.9356577592306481
4.963563428268425 225.22756003916015 0.939755709490382
4.968790983221841 229.95155913604788 0.9398693846072907
4.974018538175257 233.59493606482945 0.9393905658865325
4.9792460931286735 239.64424084846408 0.9504773820046448
4.98447364808209 242.35326323120756 0.9458024780736416
4.989701203035506 249.2191566740751 0.9452724484124271
4.994928757988922 256.94049986599873 0.9455382254851525
5.000156312942338 269.24466326601214 0.9494315947278527
5.0053838678957545 301.07206365120146 0.9824191246425797
5.010611422849171 367.57248119732617 1.0687092595960976
5.015838977802587 483.9505115052994 1.2134624682505348
5.021066532756003 652.9608665462212 1.4002731991949766
5.026294087709419 882.272133378799 1.625362200117809
5.0315216426628355 1124.9534126485287 1.8347850422465757
5.036749197616252 1348.861831751849 2.011700399223868
5.041976752569668 1506.7834233112517 2.122730729835138
5.047204307523084 1587.7027485976662 2.176415347313228
5.0524318624765 1594.7558363386404 2.1797598028294187
5.0576594174299165 1555.019214686668 2.1529824440763385
5.062886972383333 1473.4003594596375 2.0954041228427887
5.068114527336749 1359.4727928522768 2.012075093992888
5.073342082290165 1251.6709565653719 1.9307315022843172
5.078569637243581 1140.3668971671161 1.8397643974725963
5.0837971921969975 1054.942645667214 1.7672042363945901
5.089024747150414 982.1087615485809 1.703799844327123
5.09425230210383 933.5591546685328 1.6618617166359884
5.099479857057246 906.5338504859288 1.6397907525133966
5.104707412010662 889.0477677098239 1.6232271220348318
5.109934966964079 881.8888825667314 1.614634703510026
5.115162521917495 882.3290319821209 1.613306059262001
5.120390076870911 892.0127909200903 1.6220847401911667
5.125617631824327 904.4279808373794 1.6325663738353422
5.130845186777743 917.9224506655078 1.6415423657885493
5.13607274173116 938.9819039653149 1.6593700663532434
5.141300296684576 959.2267958022592 1.6754995030789341
5.146527851637992 980.0365040777621 1.6943797378750003
5.151755406591408 986.7010697490751 1.6994928472964128
5.156982961544824 982.2429454057716 1.695062972633562
5.162210516498241 963.4630574209615 1.6781282047619006
5.167438071451657 919.867855568772 1.6382406082191059
5.172665626405073 854.6651666705877 1.5759156625992659
5.177893181358489 775.9463997336081 1.4980289139780292
5.183120736311905 685.7324289657369 1.4082621158476636
5.188348291265322 595.960685085705 1.318193216137823
5.193575846218738 515.6079331538355 1.2307703090402293
5.198803401172154 446.0893702057517 1.1538341544691506
5.20403095612557 387.6364116803728 1.087382879331836
5.209258511078986 341.435015836443 1.0309609400106923
5.214486066032403 306.2393031704263 0.9905414722398446
5.219713620985819 282.8565715980843 0.9614414478485409
5.224941175939235 265.896534377286 0.9385221394670115
5.230168730892651 256.44828510097665 0.9300794375543591
5.235396285846067 250.44876387060143 0.925935431019924
5.240623840799484 245.85177053737453 0.9237550464299098
5.2458513957529 236.2513867502296 0.9123349430119612
5.251078950706316 233.76707902872778 0.9101040969348042
5.256306505659732 233.24170296349743 0.913516587533924
5.261534060613148 238.70181468912136 0.9292127856952228
5.266761615566565 236.52608066272293 0.9231108564656958
5.271989170519981 232.00852641595506 0.9102784790730613
5.277216725473397 224.82644750519623 0.8924504262402699
5.282444280426813 221.36212139869306 0.8902176937252723
5.2876718353802294 222.65821208889557 0.8970046996300429
5.292899390333646 222.3974608534995 0.89766479972123
5.298126945287062 221.5765770899901 0.892203011793095
5.303354500240478 217.06482115439835 0.877389980416216
5.308582055193894 215.08483384498516 0.8683806659902776
5.3138096101473105 214.53076708279093 0.8707342132615428
5.319037165100727 219.81497028415694 0.8828480443033274
5.324264720054143 221.4313400970015 0.8892882428799739
5.329492275007559 221.57124583185183 0.8916294690042622
5.334719829960975 220.23109373469163 0.8918685454999384
5.3399473849143915 215.2082749077437 0.8814947474724129
5.345174939867808 214.61906859743675 0.882555364510923
5.350402494821224 214.83031416734812 0.8778336362003534
5.35563004977464 216.42585895630333 0.8801333166582129
5.360857604728056 217.59527342671743 0.8729901954381707
5.3660851596814725 216.4059318673256 0.8661572675036537
5.371312714634889 217.97216417525902 0.8650833818918247
5.376540269588305 222.2949446465905 0.875365266481105
5.381767824541721 222.1427432629876 0.8771616996971607
5.386995379495137 223.8050548450124 0.8838926560107175
5.3922229344485535 227.3590788425681 0.8832003954304526
5.39745048940197 221.31166615438053 0.8675579323311006
5.402678044355386 224.01745914451246 0.8663365338359248
5.407905599308802 223.87852702988252 0.8614924722767211
5.413133154262218 229.90479520617959 0.8733214255340186
5.4183607092156345 233.37280780813612 0.8741815606597835
5.423588264169051 235.42809498277606 0.8766992124605734
5.428815819122467 235.33514017967124 0.8759149369511344
5.434043374075883 233.39017855671167 0.8735235586022715
5.439270929029299 234.97934078761895 0.879554478957508
5.4444984839827155 234.3993208352656 0.8856579583804445
5.449726038936132 233.39211934184073 0.8866004453359029
5.454953593889548 234.49571091458708 0.8943678765745521
5.460181148842964 234.18043334485614 0.8947257053901599
5.46540870379638 234.37636957539922 0.8977555920911542
5.4706362587497965 232.95720572252026 0.8946480795358139
5.475863813703213 228.68188137905207 0.8828647682310566
5.481091368656629 225.01286083630802 0.8726109168433586
5.486318923610045 223.1694723152061 0.8682232785269264
5.491546478563461 222.70564989469787 0.8683437142357358
5.4967740335168775 223.36517028165923 0.86483980917969
5.502001588470294 224.7388601826961 0.8672938746815209
5.50722914342371 216.46476706946567 0.8494549022406088
5.512456698377126 213.71385195468872 0.8461224893993029
5.517684253330542 216.49385821049913 0.855806935963286
5.522911808283959 219.59603677028096 0.862024540820489
5.528139363237375 224.12084520278023 0.8695902071503867
5.533366918190791 226.28991426539446 0.8701753978981067
5.538594473144207 223.27546875030686 0.8658050440777383
5.543822028097623 220.95414756161907 0.8614862319561792
5.54904958305104 221.20784732576044 0.8591459852133929
5.554277138004456 222.9714859667482 0.860344875631583
5.559504692957872 221.13151401816248 0.857515251179309
5.564732247911288 220.4650544108538 0.8580647742947305
5.569959802864704 219.48086769746138 0.8544054676922184
5.575187357818121 217.05820765706198 0.8454031690795415
5.580414912771537 221.97953546025605 0.8490027024434821
5.585642467724953 224.28615964103562 0.8517837358663896
5.590870022678369 225.33194363510538 0.8508109738528334
5.596097577631785 225.87943701009812 0.8506107923021378
5.601325132585202 226.7250882079964 0.8500222223224208
5.606552687538618 233.88478199744296 0.8614732268491733
5.611780242492034 236.33561873343177 0.8622960860851221
5.61700779744545 236.647709942123 0.8597077687622546
5.622235352398866 240.45187409501992 0.8624027858491575
5.627462907352283 244.60808166334206 0.8593171223056977
5.632690462305699 258.9135046128096 0.8749298302670232
5.637918017259115 285.6409550050988 0.9039529453450768
5.643145572212531 341.6679179391649 0.9757285321321817
5.648373127165947 431.2254516140813 1.0856455650678505
5.653600682119364 557.348353666166 1.224406585510848
5.65882823707278 714.1423061442532 1.3789716093945505
5.664055792026196 858.3446261256732 1.5049081778052662
5.669283346979612 983.0488999628856 1.6085535510781515
5.674510901933028 1048.7641955500167 1.658168635426625
5.679738456886445 1065.2149928463932 1.6712746667821208
5.684966011839861 1035.9113872188384 1.647156785705812
5.690193566793277 974.9369427294329 1.5962018659526516
5.695421121746693 908.522609260566 1.5398652496528462
5.700648676700109 845.5177615061086 1.485277522086621
5.705876231653526 793.5300883439579 1.4391216472810147
5.711103786606942 754.8621461290189 1.4030452680814385
5.716331341560358 743.3490091671677 1.3914370961431055
5.721558896513774 750.4384855685291 1.3976296055485546
5.7267864514671905 777.4236265038599 1.4233566546478036
5.732014006420607 816.0804621261528 1.4585866115768418
5.737241561374023 865.9729929595619 1.5015983948501836
5.742469116327439 922.0758152945464 1.546915414038976
5.747696671280855 970.8234846993455 1.5862677984327485
5.7529242262342715 988.8394225811026 1.5995133570506435
5.758151781187688 966.0626121989665 1.580812013094718
5.763379336141104 895.2818864620172 1.520897560544976
5.76860689109452 795.0593682689688 1.4319563522969958
5.773834446047936 685.916189154663 1.3302605875094928
5.7790620010013525 581.1266368124975 1.228539715556987
5.784289555954769 488.7613234024768 1.1353722136161486
5.789517110908185 411.65395189894406 1.0476355926348964
5.794744665861601 350.9722278625014 0.9750314146832922
5.799972220815017 310.5273286358932 0.9244600986350062
5.8051997757684335 284.3653474467061 0.8914591717539272
5.81042733072185 267.6986316112586 0.8755106646514003
5.815654885675266 263.28768525198404 0.8751353700067688
5.820882440628682 259.69418990710926 0.8704390473635046
5.826109995582098 259.78857600496275 0.8701598892579142
5.8313375505355145 253.13719218559194 0.8539171964657287
5.836565105488931 250.45115796619606 0.8501505544460563
5.841792660442347 246.95874532158416 0.8428908220503999
5.847020215395763 250.26596835234304 0.8547340298758856
5.852247770349179 250.68426648797114 0.85601560423078
5.8574753253025955 252.8497110537744 0.8608955389835148
5.862702880256012 253.18000696144148 0.8594890731384267
5.867930435209428 255.78974404619035 0.8592565273667369
5.873157990162844 259.7491494055274 0.8618538680016784
5.87838554511626 260.1185978393835 0.857048567129026
5.8836131000696765 257.3219941124488 0.8515976322457429
5.888840655023093 255.39570895150678 0.8458668303725164
5.894068209976509 253.277184411063 0.8419129780947905
5.899295764929925 254.58378819731 0.8428208730145189
5.904523319883341 258.3811106892532 0.8466433954124224
5.9097508748367575 262.5081832812787 0.8512455882873641
5.914978429790174 263.8736157033604 0.8544695014648184
5.92020598474359 265.6115746181687 0.8587589086923457
5.925433539697006 267.2727451421707 0.8626490866448223
5.930661094650422 271.4084205143054 0.8675855008409964
5.9358886496038386 274.6086001528558 0.8681988834326316
5.941116204557255 281.2116676207271 0.874488643152264
5.946343759510671 286.96580045105304 0.8829811960581337
5.951571314464087 289.7819289838676 0.8920404386747163
5.956798869417503 295.7247484515707 0.9048848501273744
5.96202642437092 303.69949814123163 0.9183818759342094
5.967253979324336 317.22282789908013 0.9404544320864915
5.972481534277752 336.6776650070427 0.9646873394485592
5.977709089231168 355.8308524231003 0.9891672945222942
5.982936644184584 374.0440312238477 1.0146447278335473
5.988164199138001 403.3270876085042 1.0500137239702052
5.993391754091417 436.4110630599102 1.092402376880581
5.998619309044833 479.90452792961844 1.144841899242017
6.003846863998249 549.7454797516294 1.2270766438976923
6.009074418951665 633.1504466224792 1.317320659677326
6.014301973905082 746.2034862360546 1.4325425547546975
6.019529528858498 906.1831853690255 1.5787185363907847
6.024757083811914 1089.708462979733 1.7339328328796741
6.02998463876533 1292.7348401156896 1.8896946181564296
6.035212193718746 1505.4234282419004 2.041991959137652
6.040439748672163 1670.149277365904 2.152760633861807
6.045667303625579 1780.5013372184194 2.224277693668975
6.050894858578995 1826.3440727390223 2.2539798098312662
6.056122413532411 1795.49902639898 2.2381898964468343
6.061349968485827 1704.5521476242354 2.1833504896211355
6.066577523439244 1562.6461402160269 2.091583060967253
6.07180507839266 1408.061569310783 1.9889025734446832
6.077032633346076 1251.0752538617542 1.8779126852216663
6.082260188299492 1087.547481862584 1.7538876885978312
6.087487743252908 950.7080877338421 1.6423681890594857
6.092715298206325 826.0996961922814 1.5311642565365546
6.097942853159741 724.3856076557353 1.4363045385853441
6.103170408113157 642.0253842823895 1.3564471229434205
6.108397963066573 573.5583135492914 1.2849926209677847
6.113625518019989 510.9784050693137 1.2155796632230718
6.118853072973406 463.2612863768024 1.159555637788291
6.124080627926822 426.81618351018017 1.1159017707193395
6.129308182880238 400.0597269342573 1.0854076263848382
6.134535737833654 378.72648001345783 1.0604428734108597
6.1397632927870704 362.4526193683774 1.041435858550988
6.144990847740487 350.257739953226 1.0277371024028055
6.150218402693903 335.7141111422273 1.0107567488428624
6.155445957647319 323.50445440513556 0.9944833669120184
6.160673512600735 315.52001279092866 0.9870796465716081
6.1659010675541515 310.93608295038547 0.9837119155919888
6.171128622507568 313.87944876531697 0.9908789385521786
6.176356177460984 314.8617969052975 0.9950693079639004
6.1815837324144 310.41994937873346 0.9907438968507701
6.186811287367816 306.8081834211652 0.9854738818339379
6.1920388423212325 301.82236025145187 0.9780158658381385
6.197266397274649 300.286989680522 0.9774473927895361
6.202493952228065 300.10646869254896 0.9755715605827144
6.207721507181481 296.2898507780074 0.9632871801818865
6.212949062134897 292.99551946072705 0.9521965392657987
6.2181766170883135 284.827270902343 0.9346823128418823
6.22340417204173 280.34493141810987 0.9229450462000788
6.228631726995146 279.4316825636019 0.9189193591906062
6.233859281948562 281.6651575764566 0.919493452409562
6.239086836901978 283.23368585434633 0.9196642409318342
6.2443143918553945 284.0282687997258 0.9181841469718609
6.249541946808811 281.7493926337544 0.9117668293159173
6.254769501762227 278.539481308493 0.9004730243277901
6.259997056715643 273.3935135193325 0.8875020962705915
6.265224611669059 269.5087218771831 0.8806929504043103
6.2704521666224755 264.4420757978887 0.8737639195939284
6.275679721575892 262.30709369746074 0.8696491598999458
6.280907276529308 264.192807629115 0.8754785760132997
6.286134831482724 265.7486381048679 0.8795444635170865
6.29136238643614 268.86388812981096 0.8822256346584562
6.2965899413895565 271.52521159184835 0.8865549739045877
6.301817496342973 275.26793574615124 0.8900180889872642
6.307045051296389 274.108136264939 0.8849079021836751
6.312272606249805 276.3107204509751 0.888906438968476
6.317500161203221 277.3855859386175 0.8919399371804658
6.3227277161566375 278.05626743806744 0.8926561079451674
6.327955271110054 276.44287375748223 0.8860927106123733
6.33318282606347 277.5959104878618 0.8866315380633013
6.338410381016886 274.67866074858176 0.8825270264876365
6.343637935970302 274.70892300685983 0.8800401090433881
6.3488654909237185 272.7273819693018 0.8763684119970978
6.354093045877135 277.82412351659866 0.8842311042234855
6.359320600830551 279.6144032559614 0.8815854949098548
6.364548155783967 282.034264744404 0.885634296049046
6.369775710737383 284.60845920605635 0.883727200753727
6.3750032656908 282.4341934405971 0.8782472438623142
6.380230820644216 282.848439333899 0.8812523522526412
6.385458375597632 284.9877015903025 0.8829231597303776
6.390685930551048 284.52820472050644 0.8811442164877334
6.395913485504464 283.3244699385587 0.8769212386998904
6.401141040457881 280.74505197322947 0.872998977265796
6.406368595411297 280.2985996554384 0.8743509621036945
6.411596150364713 282.4956214432892 0.8783118465915454
6.416823705318129 284.94964245319676 0.885106313664574
6.422051260271545 286.66449406823835 0.8869696970682778
6.427278815224962 287.5479042167499 0.8863314773486257
6.432506370178378 288.389302484061 0.8837661186260057
6.437733925131794 288.6588734522155 0.8798628968318674
6.44296148008521 289.2139150172165 0.8803460028064874
6.448189035038626 288.8610401212971 0.8770963949818295
6.453416589992043 289.016577830363 0.8754417021944376
6.458644144945459 290.0588700784275 0.875550025381375
6.463871699898875 293.17930505936533 0.8776059743483297
6.469099254852291 299.5362216182792 0.8896020168109544
6.474326809805707 301.7113964485505 0.8897799854300953
6.479554364759124 306.04814913045004 0.895001919847251
6.48478191971254 309.354717781133 0.897887440365415
6.490009474665956 316.676944875236 0.9059764358004803
6.495237029619372 325.45894779788784 0.9167856094827368
6.500464584572788 337.8523530647733 0.9280532403808506
6.505692139526205 353.2228357424269 0.9432447409023557
6.510919694479621 379.3993110392196 0.9727858907656133
6.516147249433037 405.5649506945195 1.0008227188844183
6.521374804386453 445.22525125194375 1.045345150281095
6.526602359339869 495.0891407153697 1.0999223243135605
6.531829914293286 560.9941625933313 1.1693757575173975
6.537057469246702 639.0998184485389 1.2473663347153874
6.542285024200118 713.3566987494592 1.3151632782410538
6.547512579153534 774.4969101870523 1.3680767749053062
6.55274013410695 814.1901092957037 1.4006775883635956
6.557967689060367 826.1106321583432 1.4104095811087145
6.563195244013783 809.4537935216538 1.3964328970987898
6.568422798967199 772.0570025824557 1.3629014839725888
6.573650353920615 716.38760669493 1.3115247169335797
6.5788779088740315 661.5262554542154 1.2593199847331118
6.584105463827448 603.8164034679455 1.2028149424720056
6.589333018780864 545.8913010383143 1.1459657439528996
6.59456057373428 498.82891289550395 1.096523949280748
6.599788128687696 460.3974855701591 1.0541763461638334
6.6050156836411125 429.20598103328837 1.0185738231135644
6.610243238594529 411.03923571692087 0.998808642439138
6.615470793547945 391.5915211361054 0.9772599185263008
6.620698348501361 374.612303454236 0.9574252589426481
6.625925903454777 360.52574636106027 0.9391611663831255
6.6311534584081935 356.20755064942017 0.9347037451022691
6.63638101336161 346.2075531324628 0.923833450519793
6.641608568315026 345.6892654703837 0.9231843447233085
6.646836123268442 340.19518815555244 0.9155062546867336
6.652063678221858 330.5936910191303 0.902061426898197
6.6572912331752745 327.30003631632434 0.8976557031899407
6.662518788128691 314.4783108568033 0.8815272191043866
6.667746343082107 307.8788666591741 0.873113894669021
6.672973898035523 307.5416835120554 0.8732225416526482
6.678201452988939 307.6830583222016 0.8737920035961898
6.6834290079423555 307.05909905434544 0.8738782797078196
6.688656562895772 307.37388162815864 0.8771558043952811
6.693884117849188 307.02097535573375 0.8781393785114397
6.699111672802604 306.56382265762795 0.8757988824817842
6.70433922775602 303.8647736233822 0.8696137240145025
6.7095667827094365 303.94701116800854 0.8663949778579425
6.714794337662853 301.02604783290667 0.8614841176387117
6.720021892616269 302.68826444354596 0.863427898765469
6.725249447569685 302.88836050127884 0.8637788194655934
6.730477002523101 301.3110178106844 0.8581987701732209
6.7357045574765175 303.4912288197855 0.862150264859572
6.740932112429934 304.72838691776656 0.8618141828395957
6.74615966738335 307.9258415184514 0.8650853548503448
6.751387222336766 310.58260829554337 0.87015565385547
6.756614777290182 312.6342470714451 0.871702363459755
6.7618423322435985 315.8788404239167 0.8757466016827505
6.767069887197015 319.6572955089606 0.8795341212526802
6.772297442150431 318.66148617959715 0.8779741292735967
6.777524997103847 320.76414808255623 0.8813315385552164
6.782752552057263 318.5649851934179 0.8784694497134142
6.7879801070106796 319.46825810686965 0.8810179465796418
6.793207661964096 319.37285640488955 0.8769549134604538
6.798435216917512 318.5358215057097 0.8752925765680565
6.803662771870928 323.7245510599869 0.8801941220944299
6.808890326824344 327.5767176960319 0.8835152816884587
6.814117881777761 332.5044133526471 0.8882012824399373
6.819345436731177 332.9894855924939 0.8867192212863554
6.824572991684593 336.8847739878782 0.8915898476133589
6.829800546638009 342.07565410492026 0.8983576813829708
6.835028101591425 343.50649151535276 0.8992067830654019
6.840255656544842 349.2215747928096 0.9032095187356121
6.845483211498258 351.10525558454094 0.9041091843659512
6.850710766451674 353.9531600814768 0.9069942323879491
6.85593832140509 354.7786295035114 0.9065855072959766
6.861165876358506 357.8086622976624 0.9105008803699105
6.866393431311923 363.9427630213369 0.9168579405627558
6.871620986265339 371.1534258130096 0.9251311979502742
6.876848541218755 377.48585815709225 0.9325946026074508
6.882076096172171 380.93864947896134 0.9369075421919476
6.887303651125587 381.66264747989317 0.9354456452940255
6.892531206079004 384.942975080476 0.9367021976355341
6.89775876103242 390.7853018200152 0.9415208655168776
6.902986315985836 395.90596037017133 0.9470268321980538
6.908213870939252 401.4784338364477 0.9527721537432733
6.913441425892668 407.4661130713835 0.9579941720074822
6.918668980846085 411.3653660662169 0.9622070834682517
6.923896535799501 416.3244416373778 0.9686092978088231
6.929124090752917 422.5298925276967 0.9770511951600941
6.934351645706333 421.6878608988568 0.9756942504212087
6.939579200659749 425.18471524093553 0.9786586780118721
6.944806755613166 426.9849131936788 0.9798835353797891
6.950034310566582 429.19589359268844 0.9809876356081509
6.955261865519998 430.7953901521919 0.9795776969220872
6.960489420473414 431.61391005018214 0.9786363461791463
6.96571697542683 431.0880968476031 0.9767403270070353
6.970944530380247 433.47250505834205 0.9781775419024787
6.976172085333663 440.3941967178894 0.9849785264242722
6.981399640287079 455.71516006299595 1.0017956492927023
6.986627195240495 475.7606436698699 1.0238561706932132
6.9918547501939114 500.70238188743895 1.0504277488187794
6.997082305147328 531.4963134835249 1.081099102751526
7.002309860100744 572.4024349215748 1.120078274200848
7.00753741505416 631.2794869605406 1.174684188085766
7.012764970007576 709.2362811342635 1.2442906425697426
7.0179925249609925 802.0232372297431 1.3234352068715578
7.023220079914409 889.7377127506317 1.393287724662802
7.028447634867825 963.9155639721133 1.4482034066854252
7.033675189821241 1016.0681526603407 1.4860304217094362
7.038902744774657 1043.9651765024587 1.504703464084824
7.0441302997280735 1042.4141339724697 1.501674032167351
7.04935785468149 1022.9514652109546 1.4851512158798146
7.054585409634906 995.2868530316807 1.4632317228257954
7.059812964588322 960.2756564770559 1.4383091040256177
7.065040519541738 927.409664707176 1.4142809743911051
7.0702680744951545 886.4621133573353 1.3815238513643713
7.075495629448571 832.4137444755812 1.3370734685227432
7.080723184401987 780.1826080231751 1.29436446448167
7.085950739355403 723.7141338218025 1.2473825202583775
7.091178294308819 675.2385110274045 1.2051396129528944
7.0964058492622355 631.4375140780708 1.1636129372380375
7.101633404215652 594.7153337037478 1.1295278096807055
7.106860959169068 562.2912233303832 1.098440837067584
7.112088514122484 527.385017008403 1.0658373159147425
7.1173160690759 501.77430883366577 1.041513831569849
7.1225436240293165 478.8399827743364 1.019088691690285
7.127771178982733 462.9339907032388 1.0025370649703875
7.132998733936149 452.2958689266639 0.9896603115226952
7.138226288889565 439.06687206955814 0.9735296150526231
7.143453843842981 432.16007564172014 0.9681257512296775
7.1486813987963975 427.8028632833704 0.9644959792275122
7.153908953749814 427.32797271543524 0.9653874916614765
7.15913650870323 430.7139408988446 0.9676789823895481
7.164364063656646 437.2250830287134 0.9730349248884762
7.169591618610062 450.02952058551784 0.9845215008997782
7.1748191735634785 474.2875402358095 1.008184483460055
7.180046728516895 520.6318670052672 1.0543006278428484
7.185274283470311 593.8794791433611 1.1260427560171091
7.190501838423727 712.7352204913988 1.2326684551397127
7.195729393377143 901.2166179270627 1.3843055775287467
7.2009569483305595 1206.924901405156 1.598738252681837
7.206184503283976 1665.3817720173427 1.8748214059848314
7.211412058237392 2336.8115228409824 2.2171759802651723
7.216639613190808 3114.1016918489468 2.5584132298732616
7.221867168144224 3878.6446823242104 2.8503162554344397
7.227094723097641 4383.899393146556 3.0278810997086163
7.232322278051057 4506.416715276532 3.0668644083272603
7.237549833004473 4254.999895064254 2.9792644193634006
7.242777387957889 3678.552666627266 2.7700016004137313
7.248004942911305 2985.7648065635112 2.493872489461454
7.253232497864722 2300.837566080204 2.18889644574572
7.258460052818138 1717.7659356585418 1.8910105038915774
7.263687607771554 1259.674837736067 1.61986528330413
7.26891516272497 929.4277378087976 1.3919464311783998
7.274142717678386 719.7251698835867 1.2243684350599098
7.279370272631803 596.2143637315288 1.1151800430823007
7.284597827585219 520.966920596304 1.0446614738348767
7.289825382538635 480.136062688015 1.0033276120100172
7.295052937492051 454.9457069409694 0.9774554408595617
7.300280492445467 435.942102925326 0.9567226951960556
7.305508047398884 419.41553995499766 0.938737174053336
7.3107356023523 411.10541689367267 0.9314605103069121
7.315963157305716 402.70163800617286 0.9217004164502931
7.321190712259132 400.06434195952363 0.9180976374757653
7.326418267212548 398.83611066568625 0.9164351601668509
7.331645822165965 395.8237123905184 0.9119077950131851
7.336873377119381 392.5876893492704 0.9084143656965579
7.342100932072797 391.08271122776347 0.906433470483753
7.347328487026213 390.4884139259514 0.9044362273627857
7.352556041979629 389.45504851086616 0.9033120885137373
7.357783596933046 388.76145842972835 0.9029674508151362
7.363011151886462 389.61339941839833 0.9041413494312904
7.368238706839878 393.12237853580007 0.9088415189417813
7.373466261793294 397.15871213087524 0.913482705657909
7.37869381674671 394.1894591910547 0.9092213245294848
7.383921371700127 398.02861166635444 0.9131954458283846
7.389148926653543 398.02458026956515 0.9132074241367896
7.394376481606959 400.4739523184049 0.915883562441011
7.399604036560375 401.7385023441726 0.9170223034884427
7.4048315915137914 399.84021843035885 0.9138977988819973
7.410059146467208 400.59323382723113 0.9154533727798743
7.415286701420624 396.38633455538235 0.9094120657013977
7.42051425637404 395.1728739093651 0.9084912841412943
7.425741811327456 393.20477541093715 0.9049398980035377
7.4309693662808725 395.7440659060222 0.9082969829731041
7.436196921234289 398.8888572462344 0.9122178255883682
7.441424476187705 403.6546838366535 0.9152589622767153
7.446652031141121 415.7015090582151 0.9268879292390394
7.451879586094537 422.1309266734897 0.9334328028252612
7.4571071410479535 433.07246465367 0.9462808163873407
7.46233469600137 435.9318108436911 0.9485830753387118
7.467562250954786 442.34196719095087 0.9545541151703727
7.472789805908202 453.7432593848712 0.9649574508154577
7.478017360861618 471.81602401302325 0.9836274635085314
7.4832449158150345 491.09573287111016 1.0023519211027347
7.488472470768451 508.56625061523846 1.0202928667780726
7.493700025721867 520.0211889997992 1.0312533005998719
7.498927580675283 531.8543441214192 1.0408226316540508
7.504155135628699 539.1623628155021 1.0455812857015163
7.5093826905821155 543.5935568042471 1.0482409939015336
7.514610245535532 546.4235411824961 1.051022772653752
7.519837800488948 549.897258124877 1.0557696696800214
7.525065355442364 546.3804248834458 1.052904379155871
7.53029291039578 541.9599633727283 1.0483567893364254
7.5355204653491965 541.2973981039655 1.0473679629180495
7.540748020302613 537.7107348799418 1.0431436116841624
7.545975575256029 542.978912016868 1.046947518418261
7.551203130209445 550.7044890075432 1.0527655531157831
7.556430685162861 572.7516289521247 1.0729681945612846
7.5616582401162775 594.167037374884 1.091703372757676
7.566885795069694 611.348035114554 1.1074436995875496
7.57211335002311 625.3920510310058 1.1191786637533214
7.577340904976526 629.520280167602 1.1210528744506199
7.582568459929942 628.3590195953925 1.1190381924527675
7.5877960148833585 622.3320082770271 1.11281171449209
7.593023569836775 606.6135062164977 1.098392158553076
7.598251124790191 596.677321676336 1.0899366382955484
7.603478679743607 583.6760031182326 1.0784947816879003
7.608706234697023 577.0679953969261 1.0733935925921463
7.6139337896504395 567.3464774090639 1.0636778915971958
7.619161344603856 556.7836101042 1.0534111267955633
7.624388899557272 549.4083726892565 1.0446026473581955
7.629616454510688 542.7365205617817 1.0371916409079214
7.634844009464104 539.2582248794239 1.0340184489269904
7.6400715644175206 539.4874325618498 1.0347179108148095
7.645299119370937 539.9165294606894 1.0349775163317894
7.650526674324353 545.3515373673796 1.0400125099518185
7.655754229277769 548.7764327043016 1.043613894189737
7.660981784231185 548.1023570790001 1.0426780102887323
7.666209339184602 550.8754929973747 1.043398797921523
7.671436894138018 551.4217600325431 1.0425690636093796
7.676664449091434 560.5981781894466 1.0505321178876998
7.68189200404485 569.5090707803718 1.0591041302853716
7.687119558998266 575.0202669954141 1.0641457897000755
7.692347113951683 578.7793264804825 1.0670494240380388
7.697574668905099 584.0704796910208 1.0723448159358864
7.702802223858515 594.8923940758017 1.082760820484678
7.708029778811931 605.1228731960942 1.0913529293629878
7.713257333765347 619.5376424584394 1.1017884630660097
7.718484888718764 627.5828759767131 1.1066895035649649
7.72371244367218 631.0325959997748 1.1089840440276453
7.728939998625596 640.577029811686 1.116073409264247
7.734167553579012 654.3590683563776 1.1272200277002544
7.739395108532428 667.8086442114139 1.1385625410237945
7.744622663485845 680.8589645547239 1.148579995870426
7.749850218439261 692.2284509150594 1.1587613951296696
7.755077773392677 700.5408180888336 1.1661907268839231
7.760305328346093 709.0915174390719 1.1746956290592057
7.765532883299509 712.4027176247625 1.1768522071495269
7.770760438252926 711.4964297519298 1.1749479114027153
7.775987993206342 708.6125175219958 1.1705984600779198
7.781215548159758 704.1742754145844 1.1659439837945353
7.786443103113174 695.9207155640286 1.1591137915004022
7.79167065806659 693.3576825228901 1.1579746012290908
7.796898213020007 686.2148027784681 1.150603302299235
7.802125767973423 676.9444125768732 1.1414819536328755
7.807353322926839 670.1388498258948 1.1351486119720553
7.812580877880255 664.5811363064437 1.1312645899654339
7.817808432833671 661.9905556711569 1.1282449841055746
7.823035987787088 658.7385991867206 1.1248288658700023
7.828263542740504 656.3795142942628 1.12253516519968
7.83349109769392 653.756850783783 1.1201327278589965
7.838718652647336 653.5853639941438 1.1202549336980996
7.8439462076007525 652.6251475696138 1.1182951319321792
7.849173762554169 656.6502087230197 1.1208356735350544
7.854401317507585 663.7511546957547 1.126118794109477
7.859628872461001 673.240470757334 1.1344122553220348
7.864856427414417 687.8016443263596 1.146390944468438
7.8700839823678335 697.7346496315619 1.1542153620190265
7.87531153732125 705.3923002337742 1.159142085835011
7.880539092274666 711.1145406095884 1.1630302961699643
7.885766647228082 713.7242780401155 1.164646475461372
7.890994202181498 709.9969409269218 1.161459725993937
7.8962217571349145 704.5117963079484 1.1571047394361662
7.901449312088331 694.2364983458118 1.1485632408964574
7.906676867041747 682.283776908633 1.1389792702073502
7.911904421995163 667.2189930051102 1.1264294775735637
7.917131976948579 654.8572185191938 1.1157577212727627
7.9223595319019955 645.8541505731682 1.1082487085806485
7.927587086855412 634.9093128668617 1.0985182339166146
7.932814641808828 625.0458267435165 1.0885087507759634
7.938042196762244 615.960759063976 1.080698615717239
7.94326975171566 607.309476787884 1.0726619424317898
7.9484973066690765 599.3613420761623 1.0654813407479573
7.953724861622493 593.4082804963764 1.0592143618924625
7.958952416575909 593.1520455097518 1.0575006327704395
7.964179971529325 595.0573167421321 1.0597140208054239
7.969407526482741 599.2671641128865 1.063299637753073
7.9746350814361575 606.3282632140994 1.0686985273898515
7.979862636389574 617.1578963244233 1.0779325775151014
7.98509019134299 635.8977375052791 1.0928734642896052
7.990317746296406 660.4908710722851 1.1137942646518861
7.995545301249822 685.2945454640585 1.1340741239254029
8.000772856203238 704.4680849561773 1.1486161822580174
8.006000411156654 716.7022313286777 1.1594358668382663
8.01122796611007 721.2602770695238 1.1628824750441056
8.016455521063486 715.0151763694475 1.156175072232981
8.021683076016902 703.9856783823333 1.144910516469979
8.026910630970319 690.1634065522514 1.132177447873171
8.032138185923735 682.5814628436584 1.1251744410837463
8.037365740877151 676.2489397898959 1.1203112986486414
8.042593295830567 678.0809836389507 1.121816929366576
8.047820850783983 674.6564713774848 1.1196037905471319
8.0530484057374 672.3305618363313 1.1169961618711028
8.058275960690816 673.0546721909311 1.117341606280227
8.063503515644232 680.6081106277927 1.1242524682011326
8.068731070597648 687.1213845358299 1.1288896788027591
8.073958625551064 695.3589569920576 1.1354669412346876
8.07918618050448 701.9319181581812 1.1412863002181026
8.084413735457897 704.3200819495449 1.1424923715618105
8.089641290411313 709.6865515383971 1.1459473267908462
8.09486884536473 710.6200091715167 1.1459736541340406
8.100096400318145 718.2945555684212 1.1524909011912041
8.105323955271562 721.2344513158255 1.1551082038645444
8.110551510224978 725.029611535574 1.1568831057750601
8.115779065178394 732.1008938862203 1.1613888884132222
8.12100662013181 742.024731391388 1.1678610492615855
8.126234175085226 757.6776608621244 1.1787819186608641
8.131461730038643 777.7751415604168 1.1939473454794156
8.136689284992059 805.1201980207725 1.213793419753467
8.141916839945475 833.456796216705 1.2348474077629328
8.147144394898891 862.4432755663651 1.2556693666980778
8.152371949852308 896.19627476731 1.2803689839774306
8.157599504805724 928.8699294019937 1.3035029403345062
8.16282705975914 966.9098838615017 1.3294275982850836
8.168054614712556 997.8998039841543 1.3499424270289622
8.173282169665972 1018.74122830075 1.3632561258200955
8.178509724619389 1026.0168385486832 1.36778175429581
8.183737279572805 1027.8108207291746 1.368125661461958
8.188964834526221 1021.0574342191092 1.3615622337672149
8.194192389479637 1011.4830106200153 1.354451119026202
8.199419944433053 992.7529680721026 1.3408093370118996
8.20464749938647 966.7325905589441 1.3230523542106665
8.209875054339886 945.7567975744055 1.308823440707952
8.215102609293302 924.5979472521659 1.2943662321590204
8.220330164246718 904.7122514384147 1.2792580936262226
8.225557719200134 888.9907831179166 1.2678458244066144
8.23078527415355 871.2402031500753 1.2539423962293506
8.236012829106967 863.2045442772367 1.2478473118518512
8.241240384060383 855.8990559818207 1.2416213942532732
8.2464679390138 845.9079272268727 1.2338768879136626
8.251695493967215 836.3664073747088 1.2266667699130192
8.256923048920632 819.7736733380054 1.2130797928128783
8.262150603874048 804.1148801194304 1.2005361359139324
8.267378158827464 788.1028740055056 1.1891840735240993
8.27260571378088 775.4146113856748 1.1798671237371334
8.277833268734296 764.1896997086774 1.1714405366081484
8.283060823687713 748.4519770932758 1.1591690520063733
8.288288378641129 730.3452436495347 1.145170750863018
8.293515933594545 715.4671096982173 1.1336648213692144
8.298743488547961 700.3790755561773 1.1206475662542255
8.303971043501377 695.3104622891449 1.116422049637252
8.309198598454794 690.8841344929043 1.112100543665804
8.31442615340821 686.0179854967847 1.1080360617485472
8.319653708361626 677.2170694382954 1.0994348299449423
8.324881263315042 669.4168808231234 1.0927725054514934
8.330108818268458 662.5102261033471 1.0870516617625121
8.335336373221875 661.3926455207652 1.086799807593332
8.34056392817529 663.1567452723627 1.0878204072378281
8.345791483128707 660.5818053718343 1.0849616684331032
8.351019038082123 654.8449179367914 1.0792540982348475
8.35624659303554 647.3331814882176 1.0729354659621226
8.361474147988956 642.5152116086556 1.0688952365632625
8.366701702942372 640.2406766680602 1.0672502478531696
8.371929257895788 637.3410758952022 1.0641903938545267
8.377156812849204 630.9162895673861 1.0582511124138037
8.38238436780262 627.8328617627576 1.0546248469539845
8.387611922756037 618.9846301274592 1.0467514114985212
8.392839477709453 615.0120937783933 1.0432446692380926
8.398067032662869 607.4680475316607 1.038029489880543
8.403294587616285 601.9801825934902 1.0337889821225539
8.408522142569701 599.1407381771651 1.0307751351041539
8.413749697523118 596.1866734993619 1.0268846945440084
8.418977252476534 596.0985075239463 1.0269159115112292
8.42420480742995 594.0123318599365 1.0241923122171344
8.429432362383366 587.422019970356 1.0178252757154922
8.434659917336782 582.8113694707839 1.0129793438163954
8.439887472290199 584.7740304930583 1.0136373106575052
8.445115027243615 587.8106823352349 1.016168079488605
8.450342582197031 589.058904904539 1.0171763311829638
8.455570137150447 589.6787239840814 1.0180874177380126
8.460797692103863 586.7027555963542 1.0155394240092217
8.46602524705728 588.6412506306986 1.0162112754431587
8.471252802010696 588.0133697481607 1.0152877106515208
8.476480356964112 588.2337038779738 1.0150214710299004
8.481707911917528 592.7784790042691 1.018792717716814
8.486935466870944 590.064724413962 1.0162990401029013
8.49216302182436 591.2045183181704 1.0165580719541882
8.497390576777777 597.5705442156685 1.021049372656154
8.502618131731193 599.12332939458 1.0216986546452376
8.50784568668461 603.1951423260175 1.0255707070248172
8.513073241638025 607.6872984713384 1.0296100096335055
8.518300796591442 606.9273008838977 1.0288356209471954
8.523528351544858 604.239476935696 1.0254893638045373
8.528755906498274 601.7148371895873 1.022658048906946
8.53398346145169 598.8962718214012 1.0196752282866601
8.539211016405106 597.6603094706539 1.018549387363826
8.544438571358523 601.6660111952503 1.0227745419150467
8.549666126311939 603.3636505544064 1.0241541696347882
8.554893681265355 609.4618444320539 1.0295249761213727
8.560121236218771 611.352630692787 1.029132900151128
8.565348791172188 614.6613646396922 1.030132432935573
8.570576346125604 617.9736247791587 1.0330447629930593
8.57580390107902 616.1267589856897 1.0310641482478557
8.581031456032436 618.3532938205118 1.0327190367094587
8.586259010985852 617.1111138299028 1.0313633095620809
8.591486565939269 618.0512484747513 1.032633044339958
8.596714120892685 624.7782135993862 1.038182896862466
8.601941675846101 626.4919953048064 1.039068629730785
8.607169230799517 629.7870317841406 1.0415965611988631
8.612396785752933 634.486575411084 1.045262438165016
8.61762434070635 642.0227999259896 1.0513126072826025
8.622851895659766 654.9279837523231 1.0619953166143457
8.628079450613182 665.7490023079304 1.0699608412345685
8.633307005566598 675.6625062857075 1.0771872994146103
8.638534560520014 685.5489962065017 1.0833082085373837
8.64376211547343 700.2715860294102 1.0944632254816813
8.648989670426847 717.1464301553967 1.1071326048859194
8.654217225380263 738.1915028674196 1.1243215258988604
8.65944478033368 758.037291369214 1.1391499333843491
8.664672335287095 778.9630710035821 1.153098595793563
8.669899890240512 804.4017485004669 1.168784376346825
8.675127445193928 833.2052995374266 1.188695250261387
8.680355000147344 864.92806419063 1.211258870339853
8.68558255510076 890.9243832425122 1.2291375427110083
8.690810110054176 908.3826237973957 1.2410327123253573
8.696037665007593 916.1634711566503 1.2451386850845294
8.701265219961009 919.2895517129682 1.2474119850931544
8.706492774914425 908.4248105099705 1.2399878073302117
8.711720329867841 889.203829283061 1.2270243237826914
8.716947884821257 866.2605560429247 1.2095176194688053
8.722175439774674 839.9413677508742 1.190369654913086
8.72740299472809 820.5153328920077 1.1758168079815496
8.732630549681506 803.7241959263011 1.1650039993025079
8.737858104634922 787.7938185187817 1.1539998517013237
8.743085659588338 781.904569355113 1.1504865485284819
8.748313214541755 777.8209509920727 1.1482137567144435
8.75354076949517 776.4801854990353 1.1473925928493518
8.758768324448587 769.8525370331438 1.1412778535552086
8.763995879402003 758.3536735588796 1.1316736890149328
8.76922343435542 746.0393343496194 1.1204651982132077
8.774450989308836 735.773653091641 1.1126467729406422
8.779678544262252 725.3124006755858 1.1035202851602928
8.784906099215668 717.0553520790363 1.097354862675888
8.790133654169084 711.3815361848883 1.0931643090484235
8.7953612091225 701.3695952396545 1.0852954032469597
8.800588764075917 693.857102861356 1.0786957805007467
8.805816319029333 686.6184100476778 1.0719685816235014
8.811043873982749 681.6776530571867 1.0679234812751572
8.816271428936165 679.0427041026755 1.066093588302452
8.821498983889581 678.5177424460475 1.0662046354251222
8.826726538842998 679.4546920169239 1.0671525639479371
8.831954093796414 678.0744643155724 1.0646358672042535
8.83718164874983 677.7996152757285 1.0630831128065785
8.842409203703246 672.0503056655101 1.0578916527870101
8.847636758656662 665.8234500372313 1.0520934678654001
8.852864313610079 663.7557817265106 1.0502028590403154
8.858091868563495 664.3854276375555 1.0504100701479218
8.863319423516911 670.1027161935413 1.0552098205605704
8.868546978470327 672.839316003433 1.057388266054745
8.873774533423743 675.6369434752247 1.0596006761720393
8.87900208837716 675.3582325181509 1.0599143082333602
8.884229643330576 676.7618427413056 1.0610637759643369
8.889457198283992 681.3868738203004 1.0642239207271003
8.894684753237408 688.9561359632635 1.069679308956032
8.899912308190824 696.1180739743261 1.0751792960206792
8.90513986314424 696.9153998468613 1.0747721141021482
8.910367418097657 697.6613214887417 1.0743109366268617
8.915594973051073 699.6319239537052 1.0749708626378456
8.92082252800449 707.2598662131428 1.0792561791626445
8.926050082957905 715.429299345778 1.0858048981720936
8.931277637911322 725.1320215641546 1.0929984680272937
8.936505192864738 733.6319052492393 1.0985431822419218
8.941732747818154 739.0733169532169 1.102488825245522
8.94696030277157 742.7711500670129 1.1040796025476474
8.952187857724986 748.8587141744308 1.1080305629897311
8.957415412678403 757.191312497379 1.1138672350793994
8.962642967631819 767.605028414327 1.1214813064911444
8.967870522585235 782.5189639166742 1.132992127286612
8.973098077538651 791.1937809657433 1.1380190358162756
8.978325632492067 797.4470164112064 1.142434564044139
8.983553187445484 807.1423523533609 1.1503219416128825
8.9887807423989 811.5887101592799 1.1527413521439278
8.994008297352316 818.2362173998065 1.1566061106028678
8.999235852305732 822.8277152668159 1.1588426875825946
9.004463407259149 828.1349416183394 1.162286716560351
9.009690962212565 835.0703511810859 1.1673827759570738
9.014918517165981 840.1018101531939 1.169182141426326
9.020146072119397 849.7640983947672 1.1753661012352201
9.025373627072813 862.5537453633202 1.1832315681929917
9.03060118202623 873.9801121318554 1.1905474799227924
9.035828736979646 888.2458524589181 1.2005673759876334
9.041056291933062 905.7445472085026 1.212939417054059
9.046283846886478 921.2648378734625 1.2232662536016583
9.051511401839894 935.9241520895002 1.2324642180552035
9.05673895679331 946.6798313350074 1.2370309868788265
9.061966511746727 966.6496970481603 1.2503015944862108
9.067194066700143 994.4329620086711 1.2680233779215329
9.07242162165356 1022.3258735979232 1.2849710715549492
9.077649176606975 1047.5722501128205 1.2990947144093736
9.082876731560392 1075.8501014746016 1.3159341449389013
9.088104286513808 1103.9859155344097 1.332493036068877
9.093331841467224 1133.2149209241754 1.3502370423385044
9.09855939642064 1163.8456653916946 1.368474857823148
9.103786951374056 1192.807515774471 1.385841501761005
9.109014506327473 1215.589059422072 1.3969153371314977
9.114242061280889 1236.7152924543268 1.408532114214995
9.119469616234305 1243.4333201122818 1.4107523358593206
9.124697171187721 1252.4111588511041 1.415895877668633
9.129924726141137 1245.8932689199041 1.4121111924867138
9.135152281094554 1231.675018531843 1.4045904925991763
9.14037983604797 1211.6688819180868 1.3933592860862816
9.145607391001386 1190.60509909156 1.3801203094455794
9.150834945954802 1175.3523633833324 1.369892820083157
9.156062500908218 1169.7227133056801 1.3671089048593787
9.161290055861635 1174.6905172853426 1.380643471156419
9.16651761081505 1197.6066989026842 1.4027413414678713
9.171745165768467 1227.0634223576678 1.4256410644486628
9.176972720721883 1250.1249549921677 1.4432972510312545
9.1822002756753 1266.9749272783909 1.4554821000462068
9.187427830628716 1273.3482027315547 1.4626046696355641
9.192655385582132 1268.8150478798973 1.462592388430188
9.197882940535548 1267.7620068408507 1.4651381855597754
9.203110495488964 1264.9314525742914 1.4660525793761296
9.20833805044238 1268.7988743282383 1.4707878143670083
9.213565605395797 1280.5563959457825 1.4794997260404892
9.218793160349213 1298.4953099621848 1.4923747615326874
9.224020715302629 1324.804356157373 1.5088948144820475
9.229248270256045 1365.4817920982114 1.5333302140171996
9.234475825209461 1414.7569442663405 1.5627363846547535
9.239703380162878 1474.0034780521526 1.5964455168874618
9.244930935116294 1554.0103981358432 1.6404632060496038
9.25015849006971 1638.4111301432697 1.685909591105002
9.255386045023126 1722.786384886825 1.7299002537174903
9.260613599976542 1799.457188031658 1.7697120851625603
9.265841154929959 1833.3581558700475 1.7902762538260621
9.271068709883375 1816.1470011295344 1.7831816716062237
9.276296264836791 1754.4379306433264 1.7547928866974316
9.281523819790207 1649.8904680655291 1.703153920239671
9.286751374743623 1519.8781490432932 1.636384787666535
9.29197892969704 1380.675860000366 1.562053294560469
9.297206484650456 1253.3163089825084 1.490687683168837
9.302434039603872 1135.337444005016 1.4194871736696666
9.307661594557288 1042.6185431110525 1.3621857081455229
9.312889149510704 970.0255251650216 1.3148142934865616
9.31811670446412 918.0335473007785 1.2801295486764057
9.323344259417537 883.7989653775409 1.257669110955456
9.328571814370953 862.6577258828919 1.2432473860993634
9.33379936932437 850.9559844871661 1.2362042451186854
9.339026924277785 837.6514297844167 1.2275664050455728
9.344254479231202 825.0509618684969 1.2199390706088526
9.349482034184618 815.1043362022463 1.213453540377707
9.354709589138034 801.4685110157183 1.2038306644677843
9.35993714409145 790.0873312539626 1.1960513767346286
9.365164699044866 784.3885110048654 1.1922086227427924
9.370392253998283 778.6908345518149 1.190130381321616
9.375619808951699 775.5902288377513 1.1886847066434418
9.380847363905115 773.4507352123662 1.1878721064751996
9.386074918858531 767.4397774653913 1.1829292590619338
9.391302473811947 763.6609451930823 1.180196568673165
9.396530028765364 761.9498783889842 1.179933694367964
9.40175758371878 761.8667011211952 1.181034557729549
9.406985138672196 764.0451502126713 1.1834899491973827
9.412212693625612 764.7926994282252 1.1834145420143274
9.417440248579029 763.609750321823 1.1719282582508361
9.422667803532445 759.0662112698644 1.1619724682661683
9.427895358485861 754.4210817523334 1.1543046861496653
9.433122913439277 757.9115500923496 1.153360307076694
9.438350468392693 756.4927839163684 1.1497496389114454
9.44357802334611 755.6276329471942 1.146977538309349
9.448805578299526 755.5280335690861 1.1445263153290168
9.454033133252942 751.0184475956515 1.1391750216143797
9.459260688206358 752.8821521398391 1.1383528297297003
9.464488243159774 753.8601269316918 1.136704723211679
9.46971579811319 750.8980070915617 1.132480058533015
9.474943353066607 755.3550420556951 1.1345983535800517
9.480170908020023 752.9725846424723 1.1309186316858952
9.48539846297344 752.8827626405111 1.129077970615025
9.490626017926855 755.2976142476296 1.1289182023148512
9.495853572880272 759.8626393528818 1.13144875671067
9.501081127833688 765.0384202962385 1.1343038695621561
9.506308682787104 769.2378155796147 1.1362969382621695
9.51153623774052 772.6103870482418 1.1379003088945854
9.516763792693936 768.7893480742646 1.134030126845442
9.521991347647353 768.0781978996263 1.1310690906154948
9.527218902600769 771.693983315096 1.1326979401993136
9.532446457554185 777.756498681616 1.1365644786723534
9.537674012507601 784.8821474185169 1.1422384119669429
9.542901567461017 787.1518485892668 1.1430547663479647
9.548129122414434 789.6949900129638 1.1441859826468943
9.55335667736785 788.7987648207454 1.142521561580097
9.558584232321266 791.29245401029 1.1430096370602962
9.563811787274682 791.1363165887024 1.1421651620692033
9.569039342228098 787.6753672428383 1.1379225534956163
9.574266897181515 786.5024726148836 1.1364876472089809
9.57949445213493 789.351525081006 1.1379192947861152
9.584722007088347 790.9538246596732 1.1387512786906608
9.589949562041763 794.6365770274518 1.1406513348877867
9.59517711699518 794.0889497377143 1.1390579992873684
9.600404671948596 789.8570632417158 1.1342425582147453
9.605632226902012 787.4771578186673 1.1318781006727014
9.610859781855428 787.0686959599254 1.1300716497299756
9.616087336808844 790.6101857563203 1.1330255043761936
9.62131489176226 794.1708378054368 1.1346971251809683
9.626542446715677 792.7126501243649 1.1337468986912393
9.631770001669093 791.8935152694029 1.1342166710287351
9.636997556622509 789.8263387079134 1.1317681128272683
9.642225111575925 787.3051975123022 1.1278336369190478
9.647452666529341 783.0770405260688 1.123624202982791
9.652680221482758 777.2830134784348 1.1193146210625275
9.657907776436174 774.1317581444101 1.1166660151210148
9.66313533138959 771.5171185144952 1.1129301787308032
9.668362886343006 773.6924672553878 1.1145604274700645
9.673590441296422 772.1254290586638 1.1133754901876045
9.678817996249839 773.5971499276941 1.1135833994694042
9.684045551203255 763.6289386066957 1.1057732088615648
9.689273106156671 763.4982109048688 1.1053586114551741
9.694500661110087 760.0935057255331 1.1017555637786065
9.699728216063503 759.6575343436901 1.1006127777516002
9.70495577101692 760.7945290300377 1.1001409293358788
9.710183325970336 764.2436532292572 1.102701818690634
9.715410880923752 768.5286422276148 1.1049857123200515
9.720638435877168 765.3090332955641 1.1013202110044877
9.725865990830584 762.3844543866115 1.0992287085244083
9.731093545784 752.3546277868812 1.0905780521024753
9.736321100737417 753.7381716867036 1.091375394456523
9.741548655690833 757.0058687534258 1.0934941612035114
9.74677621064425 758.0943911123211 1.0945557954856462
9.752003765597665 764.1739975097784 1.0994252934274769
9.757231320551082 760.5410832145675 1.0965084730203707
9.762458875504498 757.9385041537356 1.0932545249503345
9.767686430457914 756.7422006610656 1.092206330347236
9.77291398541133 753.1915957636772 1.0890687119027775
9.778141540364746 753.6766641759544 1.0871654027493245
9.783369095318163 751.2307040622794 1.0842446652655406
9.788596650271579 751.757900981872 1.0842752632818722
9.793824205224995 753.919267999458 1.0859611483754992
9.799051760178411 755.8271538987111 1.0862536986888525
9.804279315131827 756.6377125668956 1.0863033309446575
9.809506870085244 755.5789786721325 1.084831976696025
9.81473442503866 757.8625214891421 1.0859562809617282
9.819961979992076 764.3837821837446 1.0890190889347628
9.825189534945492 770.1167382660711 1.0924990229509821
9.830417089898909 776.2749607207098 1.0965529669684266
9.835644644852325 775.8325039277773 1.0954349694404546
9.840872199805741 777.1665157485234 1.0964642652484242
9.846099754759157 781.9137106081837 1.0997656764011692
9.851327309712573 790.1220208003703 1.1051342932427906
9.85655486466599 790.9874425541701 1.1052265344114718
9.861782419619406 792.3099891549823 1.1057128162654513
9.867009974572822 793.6832607908943 1.1065987742770187
9.872237529526238 799.4194145305344 1.1100228792288358
9.877465084479654 808.6110875635469 1.1161970261409397
9.88269263943307 816.1872865790307 1.12059163330498
9.887920194386487 827.6309272389167 1.1282342020667935
9.893147749339903 834.9468995396596 1.1332054402162088
9.89837530429332 832.0521754875588 1.1290144797387212
9.903602859246735 834.7752159209089 1.1295385982005441
9.908830414200152 838.8688825445515 1.1321044543938945
9.914057969153568 848.2377991334178 1.1393893403969397
9.919285524106984 851.6184031121464 1.1413737116166487
9.9245130790604 849.5689052375855 1.1384119451200219
9.929740634013816 849.8679421510677 1.1375909473564991
9.934968188967233 848.4181013189997 1.1363976785054162
9.940195743920649 843.1478527711898 1.1322537683360254
9.945423298874065 837.2247341051594 1.127228986094181
9.950650853827481 833.6269165310142 1.1245293827379759
9.955878408780897 832.7145822403548 1.1241718855844405
9.961105963734314 832.0661653652352 1.1243488526149639
9.96633351868773 822.8780861105541 1.1178790738179296
9.971561073641146 808.6564442151384 1.106234610555237
9.976788628594562 800.7648085377626 1.0999156726073755
9.982016183547978 795.2111852093105 1.0956736895296009
9.987243738501395 796.3556626544505 1.0960196840475283
9.99247129345481 794.2068667875246 1.0935989131895458
9.997698848408227 789.9268599883903 1.0905544603475044
10.002926403361643 781.5234662350182 1.0832265790158977
10.00815395831506 773.9561079555692 1.0773349267262833
10.013381513268476 767.5264412593542 1.072078808061447
10.018609068221892 761.1479764436843 1.066819360498913
10.023836623175308 759.3484049120908 1.065547276829614
10.029064178128724 755.951906737462 1.0633643005582847
10.03429173308214 757.2088844412708 1.0657297045594463
10.039519288035557 759.1723633369447 1.0670473236281615
10.044746842988973 762.6436612133376 1.068825584212936
10.049974397942389 762.633141038707 1.0679323902030327
10.055201952895805 761.8511898484626 1.0670795684886567
10.060429507849221 760.5898486368095 1.0657335684540579
10.065657062802638 756.5370657840758 1.0629705655605866
10.070884617756054 757.5422548520913 1.063480813059094
10.07611217270947 759.8910564993193 1.0660330703027157
10.081339727662886 765.0061354341158 1.0692281975731788
10.086567282616302 770.435440517887 1.0729346852142072
10.091794837569719 774.2495184374457 1.0733479224555977
10.097022392523135 775.6523291960502 1.0729523921270594
10.102249947476551 780.4218116483556 1.0762877092143759
10.107477502429967 782.034316133198 1.0773421395885348
10.112705057383383 780.0499299770232 1.0754098204834086
10.1179326123368 774.140972462334 1.0709716254594004
10.123160167290216 768.4461891244287 1.066857721768944
10.128387722243632 760.7925854402345 1.061652757468741
10.133615277197048 756.3886023120475 1.0578323791720603
10.138842832150464 753.6339878501641 1.054100468079409
10.14407038710388 750.2366855682299 1.0515257567300962
10.149297942057297 747.0818253724684 1.049506621609395
10.154525497010713 743.2470504599264 1.0480742533118046
10.15975305196413 737.4066018867819 1.0438864998693242
10.164980606917545 733.4277154755566 1.0395745638952025
10.170208161870962 727.2961053812787 1.0341420326871529
10.175435716824378 725.645559598281 1.0330019689187764
10.180663271777794 725.3202466970544 1.0322048870352851
10.18589082673121 726.2998987277699 1.032965938892685
10.191118381684626 724.9925023942153 1.0318741741292579
10.196345936638043 725.7605368405947 1.03186206987969
10.201573491591459 720.8691251682948 1.0278077277240059
10.206801046544875 719.1220468709897 1.026441822422047
10.212028601498291 718.3969923015666 1.0251498736897913
10.217256156451707 721.9497432177775 1.0275863415537982
10.222483711405124 723.7150707864321 1.0288181076306475
10.22771126635854 725.1852419077012 1.0302166888442796
10.232938821311956 716.9517771553187 1.0242873435061308
10.238166376265372 711.8980535325103 1.0201454311624212
10.243393931218788 712.4735529577193 1.0212240672309645
10.248621486172205 711.6252933129504 1.02066229529568
10.253849041125621 718.0033465503735 1.0257720504867145
10.259076596079037 715.5465326446392 1.0242814306178605
10.264304151032453 715.2334572379409 1.0236098275981533
10.26953170598587 717.2174854982918 1.0225486962075356
10.274759260939286 717.9288803630706 1.0216511941568074
10.279986815892702 722.2120801742809 1.0243055557783085
10.285214370846118 727.0430802752617 1.028503275436733
10.290441925799534 730.8252953320383 1.031097630978069
10.29566948075295 730.912771910789 1.0310304156854118
10.300897035706367 729.98226112711 1.0299149886749608
10.306124590659783 734.5143023988984 1.0326777105735077
10.3113521456132 738.5871421272494 1.0355267767017071
10.316579700566615 748.875695857564 1.0427804536321545
10.321807255520032 754.7982005210808 1.0463502805310736
10.327034810473448 759.6325267898779 1.0493155930504547
10.332262365426864 765.6215243025499 1.05181782314644
10.33748992038028 776.0663707398403 1.058514829761384
10.342717475333696 787.6414274405033 1.0657034533391678
10.347945030287113 804.3457882772976 1.0767193179453767
10.353172585240529 821.7971706853033 1.0882464190172383
10.358400140193945 833.9842807436441 1.095902834380142
10.363627695147361 844.3361786519046 1.1014976757203865
10.368855250100777 854.7823941113056 1.1082502033465835
10.374082805054194 859.3882235318598 1.1106755581268946
10.37931036000761 855.9551046829527 1.1082848754634713
10.384537914961026 851.0869955403818 1.1050460327881497
10.389765469914442 842.9800252617267 1.0986842466691327
10.394993024867858 836.480147970896 1.0938720796870072
10.400220579821275 829.9858101300639 1.0894958812908393
10.40544813477469 822.7842903458605 1.0839707745135139
10.410675689728107 819.4565246072743 1.0816796140278455
10.415903244681523 820.8071656929249 1.0827524976845815
10.42113079963494 818.3774209359459 1.0806988079405568
10.426358354588356 813.1414060755511 1.0770185851613159
10.431585909541772 807.1573748830998 1.072954626310559
10.436813464495188 802.0173343941274 1.0699839679716223
10.442041019448604 793.5427082412004 1.0641034965666112
10.44726857440202 787.6053872307034 1.059217327393568
10.452496129355437 778.7744127395945 1.052611869668608
10.457723684308853 768.6867903132768 1.0457081132991277
10.462951239262269 757.5136909221233 1.0373164104283075
10.468178794215685 746.4582910119594 1.0298376670273544
10.473406349169101 733.793847546228 1.02118169862706
10.478633904122518 726.588324423578 1.016754298604248
10.483861459075934 721.5222731038332 1.01310503147606
10.48908901402935 715.98524394959 1.0086886375881816
10.494316568982766 709.5331277846356 1.0026633572507593
10.499544123936182 701.4535016566158 0.9966983962842395
10.504771678889599 693.1098125677845 0.9908891647840335
10.509999233843015 686.2157004407629 0.9861004094252055
10.515226788796431 688.1386297491307 0.9865860139094098
10.520454343749847 684.9089347888109 0.9837966562074414
10.525681898703263 681.7935944907263 0.9817641025168695
10.53090945365668 678.612893912389 0.9789656797152695
10.536137008610096 675.8802336896006 0.9774296635639017
10.541364563563512 671.7229963120375 0.9745057796308544
10.546592118516928 670.5516523834394 0.9733889354805422
10.551819673470344 663.4769726092461 0.9669558843118468
10.55704722842376 657.840523292244 0.9622416159162652
10.562274783377177 653.7364614561242 0.9588962955781603
10.567502338330593 652.0292328337927 0.957831431544445
10.57272989328401 652.3829238545813 0.9571892958117096
10.577957448237425 648.954241086877 0.9547263015133537
10.583185003190842 646.8177866600415 0.9524699902845815
10.588412558144258 646.7584708371247 0.9518170744994462
10.593640113097674 646.7618719588843 0.9519707556501223
10.59886766805109 651.1975004619405 0.9546230918589378
10.604095223004506 648.9015178012827 0.952300119058786
10.609322777957923 649.9748720335697 0.9529007157258296
10.614550332911339 654.8867591217952 0.9552540662736357
10.619777887864755 657.4949205444111 0.9568066616277782
10.625005442818171 660.9843532889312 0.9602673734538877
10.630232997771587 660.3076512221954 0.9601118520474405
10.635460552725004 659.5837836363595 0.9593610006972462
10.64068810767842 663.5463180925178 0.961949637062291
10.645915662631836 670.2313311727801 0.9664313348842845
10.651143217585252 676.8486132111975 0.9712274687243292
10.656370772538668 683.4811973129699 0.9748894269624151
10.661598327492085 688.1551516446623 0.9775799563580251
10.666825882445501 696.4113971535998 0.983367374570474
10.672053437398917 704.4944519651804 0.988360127019363
10.677280992352333 714.9240571054941 0.9958276727740824
10.68250854730575 718.3897651989445 0.9983809024536251
10.687736102259166 722.1936823213214 0.999906134194683
10.692963657212582 721.6598342650036 0.999291619591814
10.698191212165998 719.6574750701524 0.9973854657894875
10.703418767119414 714.7081831658393 0.9924658380546688
10.70864632207283 704.7246344987611 0.9850494017447848
10.713873877026247 701.3407660672706 0.9820002969935532
10.719101431979663 696.6707529805994 0.9784926593296894
10.72432898693308 691.2245611421243 0.9744639775676663
10.729556541886495 687.7992443451973 0.9717422441570519
10.734784096839912 685.4689238256684 0.9706089639928888
10.740011651793328 680.9362482690631 0.9671519480198393
10.745239206746744 679.3650609483863 0.9664131323635412
10.75046676170016 676.044244828794 0.9644467379371289
10.755694316653576 669.0882884620548 0.959095176692347
10.760921871606993 665.4713211412417 0.9554263535090001
10.766149426560409 665.3324988866082 0.9544718289382299
10.771376981513825 663.4876554376244 0.9526809511852579
10.776604536467241 664.0010505747799 0.9535581320276858
10.781832091420657 666.7096298141824 0.9554139852029678
10.787059646374074 670.9987930646918 0.95857134067502
10.79228720132749 676.5392132801358 0.9615049127620588
10.797514756280906 683.9463568137018 0.9663360155287606
10.802742311234322 691.093566110913 0.971477694319707
10.807969866187738 705.2728496657206 0.9819117941024468
10.813197421141155 724.5832727446885 0.994483360956012
10.81842497609457 749.0726857777822 1.0105072713010999
10.823652531047987 785.3958006261506 1.0328443090225903
10.828880086001403 833.7233594760737 1.0637692408165214
10.83410764095482 896.6090962914394 1.1035325992249623
10.839335195908236 979.8834895632938 1.1537623654761522
10.844562750861652 1069.6808003824297 1.205432171973431
10.849790305815068 1149.9029223350287 1.2479355042678593
10.855017860768484 1211.8640447736707 1.2792367068325545
10.8602454157219 1234.5901468325471 1.2912897090709543
10.865472970675317 1219.247416121457 1.2840297618545522
10.870700525628733 1166.906973172106 1.2565275110786287
10.875928080582149 1094.9043643536902 1.2172286793584417
10.881155635535565 1011.7205339488738 1.1684374145776248
10.886383190488981 934.0850781767818 1.1224247893058574
10.891610745442398 867.9350874748455 1.081852812435959
10.896838300395814 816.647909168594 1.048421877152643
10.90206585534923 775.1321562279534 1.021287876638107
10.907293410302646 749.7543472648706 1.0045006963320258
10.912520965256062 730.4856805579608 0.9917911010034963
10.917748520209479 719.6420596794771 0.984087322248481
10.922976075162895 710.3223740607946 0.9772147925015039
10.928203630116311 702.3162992835478 0.9711652713623216
10.933431185069727 699.2402936124729 0.9689757991856345
10.938658740023143 696.5342411733924 0.9666357333623463
10.94388629497656 694.3430637416611 0.9652859793597329
10.949113849929976 693.8353779530754 0.965004093226365
10.954341404883392 689.4555952860856 0.9612848291544669
10.959568959836808 687.1124574234954 0.9596037047314604
10.964796514790224 687.079578348293 0.9592282985394417
10.97002406974364 686.0794885575858 0.9609813985219962
10.975251624697057 683.2902802893117 0.9615788134676984
10.980479179650473 676.208588773555 0.9583741497099011
10.98570673460389 666.9897758337278 0.9529665952861595
10.990934289557305 662.7185114804378 0.9508257003046345
10.996161844510722 658.5591582579642 0.9487636421460137
11.001389399464138 656.6630280644252 0.9482975502592305
11.006616954417554 653.6483486679675 0.9465015762547209
11.01184450937097 648.7856178604402 0.943590340241934
11.017072064324386 643.1598912547521 0.9400268271164542
11.022299619277803 640.6148389961611 0.9386217195465909
11.027527174231219 634.2321662032354 0.9345772209255766
11.032754729184635 628.6059002855769 0.9308430348195291
11.037982284138051 623.491462455008 0.9276045648449953
11.043209839091467 618.8194902806601 0.9242618767190753
11.048437394044884 617.4364793254712 0.9235023636066284
11.0536649489983 616.0465719886447 0.9229944225717546
11.058892503951716 612.8749588343222 0.9206830174054429
11.064120058905132 614.1602659719003 0.9218716588780801
11.069347613858548 609.859814861644 0.9192239634195986
11.074575168811965 607.3940069051001 0.9176584480406498
11.079802723765381 603.3521312064358 0.9148992040647985
11.085030278718797 601.7491613795484 0.9141605491173009
11.090257833672213 601.6283077965592 0.9143186987787225
11.09548538862563 603.1357301719904 0.9154760278780305
11.100712943579046 599.2294489722123 0.9128239651149193
11.105940498532462 592.1988822433262 0.9080764500376358
11.111168053485878 591.3492274334963 0.9074793403528387
11.116395608439294 586.1312447718668 0.903984568504253
11.12162316339271 580.4788692781686 0.899725735408865
11.126850718346127 578.8394394753046 0.8985126447792552
11.132078273299543 575.9968307723864 0.8966689962905401
11.13730582825296 575.0193178112615 0.896006296372896
11.142533383206375 571.8351213675267 0.8935292681727112
11.147760938159792 570.2191915529457 0.8921952798363696
11.152988493113208 565.7441344454286 0.8888594744391434
11.158216048066624 559.6789113959703 0.8848338698559277
11.16344360302004 557.1451259830086 0.8830235559015722
11.168671157973456 552.994312984544 0.8800086410691238
11.173898712926873 555.8921142766534 0.8828138717279391
11.179126267880289 550.7332765248783 0.878773194246287
11.184353822833705 549.2919432168638 0.8775543512467738
11.189581377787121 546.9775644902146 0.8761159888438732
11.194808932740537 545.2004122433103 0.8746731762040183
11.200036487693954 541.7661341700868 0.8718404419277088
11.20526404264737 537.0437549814955 0.8680939874481103
11.210491597600786 534.7786607217937 0.8657740002612142
11.215719152554202 534.1001968519979 0.8658265149999063
11.220946707507618 535.7599373240723 0.8669517678096091
11.226174262461035 535.705688497 0.8668771387342192
11.23140181741445 531.6603383126204 0.8640900371800277
11.236629372367867 529.2297318156782 0.8618611921255778
11.241856927321283 524.3014348396345 0.8579157601155591
11.2470844822747 523.5224815310979 0.8574573333122426
11.252312037228116 523.5778129532074 0.8571485477449795
11.257539592181532 523.2255327826541 0.856817055591545
11.262767147134948 523.8401086233864 0.8579915343174386
11.267994702088364 523.3229001834885 0.8578818452180409
11.27322225704178 524.1546521958273 0.8592742974879009
11.278449811995197 526.9990523700793 0.8619911828733107
11.283677366948613 527.1244342253792 0.8613090540285938
11.288904921902029 528.1999570761899 0.86264091515079
11.294132476855445 524.2163167152246 0.8584133077713054
11.299360031808861 521.692527563086 0.8564064257589216
11.304587586762278 522.5186743387934 0.8564671901744112
11.309815141715694 525.3243694050225 0.858309145872862
11.31504269666911 529.1367266816761 0.861479664430607
11.320270251622526 527.5415384142061 0.8593813968855216
11.325497806575942 523.165468366022 0.8552311136244442
11.330725361529359 520.5487027860981 0.8531322277256719
11.335952916482775 519.0849444618093 0.8520001947970929
11.341180471436191 517.8617325734589 0.8512650402264678
11.346408026389607 516.2088753535352 0.8503964441376548
11.351635581343023 512.4245745451009 0.8473388369406059
11.35686313629644 513.6504920495988 0.8484245017296637
11.362090691249856 513.7864339509575 0.8477723088601874
11.367318246203272 515.2937289483509 0.8488758784032726
11.372545801156688 515.3290306452914 0.8490150637169261
11.377773356110104 513.355199640106 0.8470792204278308
11.38300091106352 515.5073161536161 0.8492861791690625
11.388228466016937 516.2062328497882 0.8501106976769549
11.393456020970353 516.1657147231007 0.8507515063127621
11.39868357592377 515.3567250042032 0.8503246038139739
11.403911130877185 509.5400051371272 0.8449951549020001
11.409138685830602 509.38954554150666 0.8439355607456707
11.414366240784018 510.6372246864287 0.8449564594095741
11.419593795737434 513.283524459227 0.8468332792105863
11.42482135069085 515.7414967601604 0.8496417797396094
11.430048905644266 516.1286491953854 0.850153834201487
11.435276460597683 517.0513907120778 0.8508024177953475
11.440504015551099 519.1543819740804 0.8531913580952352
11.445731570504515 522.2900498564793 0.8548177560198407
11.450959125457931 528.0541394388812 0.8588965265187114
11.456186680411347 531.8585007832453 0.8620395215916995
11.461414235364764 532.2691167023684 0.8619453082041667
11.46664179031818 528.4855391233386 0.8589850914752452
11.471869345271596 529.3910851257216 0.8600356895908844
11.477096900225012 529.5536167616984 0.8611244489914304
11.482324455178428 532.70691764545 0.8712172836797858
11.487552010131845 536.2434827407108 0.8764766972009341
11.49277956508526 537.4474250672306 0.8793999765940378
11.498007120038677 539.4602038131853 0.8828432501993034
11.503234674992093 540.5965549591954 0.8847639236154216
11.50846222994551 545.1259917853608 0.8899809068306975
11.513689784898926 545.3560114684441 0.8908573801782561
11.518917339852342 544.9686685982983 0.8913173331093458
11.524144894805758 543.9275745736286 0.8918062268106498
11.529372449759174 538.4278962418766 0.887891381767696
11.53460000471259 534.621673799502 0.8854785696334302
11.539827559666007 535.2221491868006 0.8869228499181419
11.545055114619423 533.7146839335846 0.8860785405769415
11.550282669572839 531.356698683522 0.8849263699810779
11.555510224526255 529.519575778005 0.8843325649927648
11.560737779479672 523.9160947925626 0.8801387829043716
11.565965334433088 521.8696020065922 0.8792417517818537
11.571192889386504 521.262831223388 0.8798000648802212
11.57642044433992 520.95824193454 0.8802832724728132
11.581647999293336 520.554841370014 0.8806531864161243
11.586875554246753 518.8223591906985 0.879866616371242
11.592103109200169 515.9275479284305 0.8775423316453894
11.597330664153585 515.973884603019 0.8783616444040752
11.602558219107001 513.903038703434 0.8774588427230834
11.607785774060417 508.41183029643605 0.8730490475175313
11.613013329013834 504.1449360761049 0.8698005395420415
11.61824088396725 496.6041670133191 0.8636759218029556
11.623468438920666 490.340142748378 0.8584806164139746
11.628695993874082 485.7967521838862 0.8547190903515606
11.633923548827498 482.9579772926503 0.8531962920998467
11.639151103780915 478.5519807206345 0.8494576298764493
11.64437865873433 473.4764871674439 0.8457823396786927
11.649606213687747 466.982659079165 0.840706562740032
11.654833768641163 458.0373403253952 0.8329545018834719
11.66006132359458 456.5107301176612 0.8326220514935564
11.665288878547996 457.13106476711266 0.8331938096296319
11.670516433501412 458.64310352534704 0.8349326347464847
11.675743988454828 459.13021467311177 0.8360254698057773
11.680971543408244 457.2984333682093 0.83406419050509
11.68619909836166 455.7239325067203 0.8328747802740499
11.691426653315077 455.22583262018037 0.8329393197162797
11.696654208268493 452.7585436848203 0.8312415877912871
11.701881763221909 449.49936562501375 0.8293454210414855
11.707109318175325 445.0186514936477 0.8262473531561895
11.712336873128741 443.4656281549742 0.8250634528633479
11.717564428082158 443.6151472501047 0.8252253490194811
11.722791983035574 445.6934582364935 0.8271064084998222
11.72801953798899 444.66386818589234 0.8260081266099132
11.733247092942406 442.6770612074903 0.8256184773551285
11.738474647895822 440.2775307267026 0.8236565684312894
11.743702202849239 436.10265222916695 0.8203551825110175
11.748929757802655 438.07939664948236 0.8228759004516553
11.754157312756071 439.3498139151663 0.8232130593002306
11.759384867709487 444.4596124807063 0.8286912289394759
11.764612422662903 444.6331970242433 0.8294153560854959
11.76983997761632 445.7934327712901 0.8308918578420963
11.775067532569736 447.3522425132446 0.8326992878531709
11.780295087523152 449.96972649231367 0.8345397941676599
11.785522642476568 451.92094618821375 0.8355738826513955
11.790750197429984 449.0411235183562 0.8326945853174912
11.7959777523834 449.98465117414963 0.8336674708578444
11.801205307336817 455.2134518566165 0.8397333005374221
11.806432862290233 461.5874677761854 0.8461342313912037
11.81166041724365 471.3085815018231 0.8548872385120673
11.816887972197065 474.13934496793917 0.8568829555955872
11.822115527150482 474.3960376097295 0.8562530796748351
11.827343082103898 475.4214140078964 0.8566209561050393
11.832570637057314 476.7958228422517 0.857797752700912
11.83779819201073 480.46628306525673 0.861193763517082
11.843025746964146 476.3966083828173 0.8582632635092827
11.848253301917563 475.57473757479215 0.8578920668052952
11.853480856870979 474.18317342553115 0.8567327962371952
11.858708411824395 470.49418712290077 0.8528344428985487
11.863935966777811 468.844738182417 0.8513077286011412
11.869163521731227 465.0597703056011 0.849035464308552
11.874391076684644 462.6308397050713 0.8474272381592994
11.87961863163806 461.2004383454397 0.8468644358955127
11.884846186591476 459.2803887000591 0.8449794376879298
11.890073741544892 454.6527093901711 0.8406543325576008
11.895301296498308 456.13179512428525 0.8419474375792957
11.900528851451725 459.01478571127586 0.844767948503
11.90575640640514 463.37319683995196 0.8492091678737417
11.910983961358557 467.6878202837723 0.8536202238445658
11.916211516311973 470.5909990364041 0.8562629961916168
11.92143907126539 470.0606328812446 0.85620255894858
11.926666626218806 471.5739510074474 0.8582246151923205
11.931894181172222 468.32205379856714 0.8550120301594307
11.937121736125638 470.2048095755292 0.8565665103603705
11.942349291079054 471.3748621390049 0.8575256459339855
11.94757684603247 472.69956863712645 0.8585046879875473
11.952804400985887 477.01670254127356 0.8630205322637587
11.958031955939303 477.7239732503353 0.8643503736535675
11.963259510892719 477.90183062232126 0.8642407827335385
11.968487065846135 476.4790760519602 0.8640352986600369
11.973714620799552 470.45122824337045 0.8588606466465931
11.978942175752968 467.6599669800112 0.8562171623401647
11.984169730706384 464.89293857128564 0.8537893650227613
11.9893972856598 461.2355707630842 0.8503690028165724
11.994624840613216 458.861355856984 0.8482375785879555
11.999852395566633 459.4221924693524 0.8492458018566966
12.005079950520049 464.99666508728467 0.854533702563096
12.010307505473465 465.5282868284944 0.8552000082364658
12.015535060426881 467.690541803968 0.8570980795188488
12.020762615380297 470.21074370514174 0.8591540445005104
12.025990170333714 472.6207942082263 0.8616475110702442
12.03121772528713 479.432173146233 0.8684618160565426
12.036445280240546 489.8449265378733 0.8781575386095767
12.041672835193962 503.5997289333802 0.8908994980814705
12.046900390147378 518.8635634355833 0.9041966175966198
12.052127945100795 541.9512362483131 0.923847301493067
12.05735550005421 574.293669655865 0.9515972044323957
12.062583055007627 612.6588833069159 0.9831734285484236
12.067810609961043 659.1125067079258 1.019974333767875
12.07303816491446 710.8179915302995 1.0592393494483174
12.078265719867876 771.2127172645088 1.1031829241845998
12.083493274821292 849.1148366514035 1.1575138360970865
12.088720829774708 930.1970602964594 1.2120545499279303
12.093948384728124 1011.3889301557998 1.2639857137827222
12.09917593968154 1079.9978295371086 1.3064050261381617
12.104403494634957 1123.625099486159 1.3332095139207696
12.109631049588373 1141.4394972808693 1.343559866086316
12.114858604541789 1130.8664126017488 1.3376776971276023
12.120086159495205 1099.6680893501857 1.3198529896333544
12.125313714448621 1039.7980846433113 1.2832548741239092
12.130541269402038 972.9425297401667 1.241849637771572
12.135768824355454 904.7770207570694 1.1979459792391915
12.14099637930887 836.514716802104 1.1517062635923554
12.146223934262286 778.5690040756946 1.1117352942647984
12.151451489215702 728.6203706429859 1.0756119911268403
12.156679044169119 679.5370779560524 1.0387766754083974
12.161906599122535 638.7504022231667 1.0077864452570007
12.167134154075951 600.5196665513099 0.9769884219419815
12.172361709029367 569.7601758852735 0.9518779032074859
12.177589263982783 545.3752434590891 0.9318843460378384
12.1828168189362 525.2319402335917 0.9144382992545644
12.188044373889616 510.34641602956015 0.9022198345352906
12.193271928843032 495.3676081002143 0.8895444960426603
12.198499483796448 485.70443529024305 0.8808126097791659
12.203727038749864 476.20170898696443 0.8728331469593652
12.20895459370328 467.10217989811684 0.8645967265095247
12.214182148656697 457.13921622541034 0.8558141345031063
12.219409703610113 448.0063228519785 0.8484364254514489
12.22463725856353 444.5600743201122 0.8456096584638658
12.229864813516945 441.75915844104765 0.8433412542853882
12.235092368470362 440.5887463793854 0.8420835252484384
12.240319923423778 439.5865346275156 0.8405199976317702
12.245547478377194 435.24442233122215 0.8360965378391639
12.25077503333061 432.3559100941064 0.8335285319816811
12.256002588284026 432.0673420596933 0.8337334639121453
12.261230143237443 432.2475654397902 0.8343725829329492
12.266457698190859 432.28857608159535 0.8346931953388496
12.271685253144275 434.380171871215 0.8363692407751542
12.276912808097691 428.017386226131 0.8306091288904788
12.282140363051107 423.5590052199164 0.8266637180011086
12.287367918004524 422.0779202419124 0.8259153801130806
12.29259547295794 416.65401441214954 0.8211138550399238
12.297823027911356 417.95363457934377 0.8220297275432139
12.303050582864772 415.2326114579905 0.8198163046443891
12.308278137818188 415.89080929830703 0.8205045444755722
12.313505692771605 418.1009372826532 0.8261070612979386
12.31873324772502 419.80250245473997 0.8369897055939809
12.323960802678437 422.22034608827056 0.8439133968974497
12.329188357631853 419.86116737120136 0.8459790937908866
12.33441591258527 415.6500365128754 0.8446030632800309
12.339643467538686 413.75940435880096 0.8459160708667526
12.344871022492102 408.97848815867735 0.8448055550474403
12.350098577445518 407.97472618684475 0.8463686769591416
12.355326132398934 405.18636869918 0.8466541234687341
12.36055368735235 402.91241310640714 0.8466197039797826
12.365781242305767 398.1977929854943 0.8434449503303999
12.371008797259183 395.0063597200312 0.8422199659476718
12.376236352212599 394.70021712915263 0.8432271668674938
12.381463907166015 391.54480326325563 0.8414880632345004
12.386691462119432 393.82554270580107 0.8453740831951428
12.391919017072848 389.663953641163 0.8429960550222056
12.397146572026264 386.7750297241948 0.8422251478951926
12.40237412697968 385.27127841918065 0.8432826774650682
12.407601681933096 379.69563063589305 0.8395710554639993
12.412829236886513 379.6171570765732 0.8415326262897987
12.418056791839929 381.7054244115817 0.8448523063274403
12.423284346793345 381.4975836848481 0.8452568335527798
12.428511901746761 380.72821875738293 0.8468261485788661
12.433739456700177 376.3739760046313 0.843131853651012
12.438967011653594 376.56128121776976 0.8456557236525798
12.44419456660701 373.75876075342853 0.8436890376632585
12.449422121560426 372.10617153844134 0.842916864519388
12.454649676513842 373.5523999832944 0.8459183162734756
12.459877231467258 374.3255755644728 0.847610188191365
12.465104786420675 376.1426071509161 0.8505486433190327
12.47033234137409 375.970373851484 0.8517542722291823
12.475559896327507 373.1082177192 0.849635313531465
12.480787451280923 371.7681790888283 0.8497681718746222
12.48601500623434 367.6260641961841 0.8470646982022071
12.491242561187756 366.1695644992147 0.8460215548596054
12.496470116141172 366.3201250286836 0.8478876217988115
12.501697671094588 367.83053742313723 0.8500310858158885
12.506925226048004 369.28606100820485 0.8527821350447488
12.51215278100142 365.6558632992308 0.8496957434585559
12.517380335954837 357.77195991471365 0.8420422748957667
12.522607890908253 355.30147974141363 0.8407220899064226
12.527835445861669 356.107839416628 0.8424994753763158
12.533063000815085 361.1159112821753 0.8490117409193362
12.538290555768501 362.40054049477635 0.8504965110991728
12.543518110721918 362.90647908443987 0.8517626999613698
12.548745665675334 365.46763960052044 0.8565035885142184
12.55397322062875 362.8703414232119 0.8560134184382557
12.559200775582166 361.9628830906296 0.8566664334023879
12.564428330535582 360.2880510257773 0.8496465570237772
12.569655885488999 357.101571442343 0.837552346102053
12.574883440442415 360.1596590427448 0.8365262292121618
12.580110995395831 358.1404082762381 0.8313618824284297
12.585338550349247 356.1483946146795 0.8269752139353794
12.590566105302663 353.43803565330654 0.8213377889102462
12.59579366025608 353.62952442292595 0.8207148176056652
12.601021215209496 353.63852568644296 0.8193059606314516
12.606248770162912 353.6437733757722 0.8179926295686858
12.611476325116328 354.49773994836727 0.8188060976763301
12.616703880069744 356.5091453749583 0.8203268112235128
12.62193143502316 360.0763183683222 0.8230218091475454
12.627158989976577 364.2642918527047 0.8261405539281411
12.632386544929993 364.06259324444784 0.8248062978498916
12.63761409988341 365.8819419220487 0.8255886446148183
12.642841654836825 367.69294992670206 0.8273216383531146
12.648069209790242 371.3806555947141 0.8309782521505759
12.653296764743658 375.0773119304135 0.8328636418355755
12.658524319697074 380.77535090174644 0.838209089922899
12.66375187465049 384.9087863137615 0.8425542073561011
12.668979429603906 393.4545172619858 0.8512266831293942
12.674206984557323 403.26030829356256 0.8610362293946324
12.679434539510739 410.4275789882687 0.8677107959641777
12.684662094464155 419.6364522231073 0.8752084542417822
12.689889649417571 422.51868897248005 0.8771922355018856
12.695117204370987 425.58778153181635 0.8796067836361565
12.700344759324404 431.8008557380574 0.8857283359606826
12.70557231427782 431.72981988936954 0.8857732168147726
12.710799869231236 431.33576153631674 0.8841660734826393
12.716027424184652 430.00418067946424 0.8822386446236141
12.721254979138068 430.4781284118213 0.8830399981065081
12.726482534091485 431.01913137102486 0.8833978060120585
12.7317100890449 434.6242170176849 0.8867123038879063
12.736937643998317 441.46354675698535 0.8935441048146034
12.742165198951733 451.62389765127284 0.9026179625015552
12.74739275390515 469.15821109604394 0.9195012266249828
12.752620308858566 489.97079391226356 0.9391891120557452
12.757847863811982 513.1796655255139 0.9599667945349374
12.763075418765398 529.0980451235514 0.9746797015087356
12.768302973718814 536.7037992213402 0.9808012127912697
12.77353052867223 535.9512563157583 0.9793605294936485
12.778758083625647 528.3798440095919 0.9720315067522223
12.783985638579063 520.8329107996683 0.9644527007030712
12.789213193532479 515.9641112365451 0.9598827339398783
12.794440748485895 515.0899121450198 0.9586015497038716
12.799668303439312 516.5282811562847 0.9590846922562913
12.804895858392728 518.7219052755133 0.9608132919678083
12.810123413346144 528.8432554866748 0.9697768476408399
12.81535096829956 544.6131927746593 0.9836752807152188
12.820578523252976 568.9278602096915 1.005475432015706
12.825806078206393 600.2815756703105 1.0326520730415574
12.831033633159809 629.4745083027583 1.0571349054850834
12.836261188113225 660.408445904236 1.082774713567767
12.841488743066641 689.0297925475049 1.105696226310499
12.846716298020057 713.0571477751133 1.124733913303723
12.851943852973474 722.535983285674 1.1320975359466137
12.85717140792689 711.5594103411651 1.1231023063459364
12.862398962880306 681.5983867504287 1.098772308200833
12.867626517833722 638.1217542271538 1.063021421679904
12.872854072787138 590.533016883977 1.0219625294032813
12.878081627740555 547.236373418076 0.9833889155523831
12.88330918269397 513.1482714668448 0.9523377784918614
12.888536737647387 486.82563899760726 0.9274188565451392
12.893764292600803 464.19956164071425 0.9056097842079355
12.89899184755422 452.1984072201413 0.8940490316941223
12.904219402507636 440.6609974078742 0.8818616936592327
12.909446957461052 431.80740360204715 0.8730319179325765
12.914674512414468 424.07942243816336 0.8655143654719513
12.919902067367884 417.48554841656824 0.8581207470872237
12.9251296223213 412.7560206265977 0.8528566792816061
12.930357177274717 412.51209487283677 0.8512060769440295
12.935584732228133 411.8430310304253 0.8495443784305716
12.940812287181549 410.1417265276254 0.8481208663685953
12.946039842134965 406.36400108480916 0.8436232422797895
12.951267397088381 399.03549788872857 0.8353430716745933
12.956494952041798 394.55367038234954 0.8311328861936516
12.961722506995214 391.6635990851891 0.8275172290294446
12.96695006194863 387.3750587125143 0.8235651725368884
12.972177616902046 384.06598615598784 0.8203000609736493
12.977405171855462 378.4595226738885 0.8135867036488612
12.982632726808879 377.3899177887782 0.8123201106685249
12.987860281762295 376.2665059155743 0.8103597828447039
12.993087836715711 375.0299989468684 0.809057103099848
12.998315391669127 372.7592552093403 0.8072811690213347
13.003542946622543 368.94446919387093 0.8036719915550995
13.00877050157596 369.31712979150967 0.8052499340913539
13.013998056529376 375.1160255825315 0.8115099973972041
13.019225611482792 378.05982736366235 0.8148552029132015
13.024453166436208 381.4935047650797 0.8184748312929944
13.029680721389624 380.2562564496547 0.8176288384663519
13.03490827634304 377.9045683235241 0.8147930490095607
13.040135831296457 380.0169959521359 0.8171904450004732
13.045363386249873 383.3710831392193 0.8208730178415279
13.05059094120329 386.19364589510263 0.8230889033516843
13.055818496156705 389.25642377551435 0.8263299694073757
13.061046051110122 391.6952588652717 0.828830923601909
13.066273606063538 399.55210575508545 0.8368705149653821
13.071501161016954 410.3120988195628 0.8478971676147625
13.07672871597037 421.4416412798744 0.858878048656411
13.081956270923786 437.8386973905916 0.8747117143052773
13.087183825877203 453.83716156494006 0.8904105140556051
13.092411380830619 469.9684259081314 0.9054059470708263
13.097638935784035 491.27454492034224 0.9258485466127491
13.102866490737451 509.6855213613847 0.942961756825388
13.108094045690867 527.9452577877067 0.9592054906093341
13.113321600644284 544.989536493901 0.9746390680779884
13.1185491555977 555.375680991384 0.9838021221439056
13.123776710551116 573.4688971286783 0.9994487837227694
13.129004265504532 585.0706777812259 1.0099407533393572
13.134231820457948 599.5610472253551 1.0223715791441779
13.139459375411365 608.8976090070378 1.0304326689555545
13.14468693036478 612.3857743023557 1.033467235056898
13.149914485318197 612.6550733333288 1.033643099275068
13.155142040271613 610.1408833019682 1.0317781033694777
13.16036959522503 609.6151419152518 1.031663742264789
13.165597150178446 605.547549651247 1.0284515826526832
13.170824705131862 598.5053450645869 1.0230354686708945
13.176052260085278 587.4101466988734 1.0140698389497103
13.181279815038694 574.3675818687659 1.0029593651620548
13.18650736999211 560.1388250792554 0.9905950252501937
13.191734924945527 539.5828635985266 0.97251385069346
13.196962479898943 521.2414304835982 0.9556825071328373
13.202190034852359 505.7384846655315 0.9417457840016419
13.207417589805775 489.9269803202311 0.9268399140300324
13.212645144759191 477.09084185119906 0.9146064515953035
13.217872699712608 462.3071995893958 0.9006534563083257
13.223100254666024 450.1888956718149 0.888902762136499
13.22832780961944 441.42294663886446 0.8799406425570881
13.233555364572856 429.2660747863627 0.8682964410926755
13.238782919526273 418.17709884672126 0.8574403739135157
13.244010474479689 405.5646715269603 0.8447246500908071
13.249238029433105 395.0259005350915 0.8342100442771404
13.254465584386521 388.9304823358852 0.8272928048648255
13.259693139339937 386.1151288022694 0.8248360537823257
13.264920694293354 380.5510519421288 0.8195900925390615
13.27014824924677 373.1410650277931 0.8116118600208885
13.275375804200186 369.7846285887464 0.808035926805654
13.280603359153602 365.0916242691624 0.8034605721530276
13.285830914107018 363.22953520669876 0.8023699573987041
13.291058469060435 359.85325343154375 0.7993587827745704
13.29628602401385 355.59547303112697 0.7942674872876805
13.301513578967267 354.21908211681745 0.7922271513190329
13.306741133920683 353.8551039143821 0.791603286662684
13.3119686888741 349.3847726229055 0.7866771015911828
13.317196243827516 346.7124914926348 0.7844004033386103
13.322423798780932 343.4753325323663 0.7803624435298661
13.327651353734348 343.3942784709166 0.780338797968807
13.332878908687764 343.7549131886989 0.7807245223115135
13.33810646364118 343.13495406718465 0.7800737121155208
13.343334018594597 344.3370179650954 0.7814655274939272
13.348561573548013 342.71615315451675 0.7796731075455358
13.353789128501429 343.9136687725024 0.7810833013722553
13.359016683454845 343.98383132012316 0.7814080040634889
13.364244238408261 343.936696950332 0.7812805218490528
13.369471793361678 346.937853353481 0.78432524879466
13.374699348315094 349.6709670339276 0.7870459724162971
13.37992690326851 353.423356627138 0.7925521870212858
13.385154458221926 359.1843744372701 0.7987072820603571
13.390382013175342 365.87019939658154 0.8056260935503187
13.395609568128759 367.7743906576141 0.8067064003867138
13.400837123082175 366.7956406228594 0.804687148153722
13.406064678035591 364.0913520173334 0.8020734908599525
13.411292232989007 361.35650280791367 0.7997604373031062
13.416519787942423 361.4837030720231 0.7995956950272326
13.42174734289584 360.33397713490956 0.7990479619004072
13.426974897849256 358.22945828064854 0.7967285218596448
13.432202452802672 356.6478689048845 0.7950579094775112
13.437430007756088 354.7303968340729 0.7933309499250261
13.442657562709504 350.3397537548132 0.7885358049607469
13.44788511766292 347.1494104416371 0.7849688518237979
13.453112672616337 341.2731261957093 0.7792065841739775
13.458340227569753 339.7732768767462 0.777545906533637
13.46356778252317 336.65776110089894 0.7753825951193617
13.468795337476585 332.5074959827173 0.771449323061326
13.474022892430002 331.53456122237174 0.770524618264228
13.479250447383418 333.7206483574953 0.7725000003240543
13.484478002336834 335.26902725956916 0.7738886248041656
13.48970555729025 331.93636950865135 0.769190126292737
13.494933112243666 326.2762523891862 0.7624510280722604
13.500160667197083 322.0491083434621 0.7574503664523814
13.505388222150499 321.480949378207 0.757496779318717
13.510615777103915 323.1480653792683 0.7608326441728032
13.515843332057331 326.88232303811236 0.7647471300052618
13.521070887010747 325.5195969676927 0.7626050611414646
13.526298441964164 324.9190828439658 0.761876282570971
13.53152599691758 326.06140250126845 0.7634301827873865
13.536753551870996 327.473095712677 0.7647083774202895
13.541981106824412 329.8503308397935 0.7678844711560552
13.547208661777828 333.6357169661675 0.771016548438961
13.552436216731245 332.7870068948816 0.7693131641440675
13.55766377168466 332.97042633952475 0.7691609427331836
13.562891326638077 331.2052631777361 0.7675349255702123
13.568118881591493 330.9523785991755 0.7688380330919262
13.57334643654491 330.7107383160846 0.7687139802497291
13.578573991498326 329.91325540806713 0.767787078718116
13.583801546451742 326.1721665907787 0.7638731606554701
13.589029101405158 321.25638124551114 0.7587567408288269
13.594256656358574 318.02890899989853 0.755631368675443
13.59948421131199 315.7835187466936 0.7532480968756444
13.604711766265407 313.67671070576193 0.7489612319157544
13.609939321218823 310.4762644605367 0.7450008174957848
13.615166876172239 308.26861882021973 0.7427886341417202
13.620394431125655 306.7178860809161 0.7422624292069563
13.625621986079071 306.418723492287 0.7426767209642621
13.630849541032488 307.0869481388397 0.74424309481398
13.636077095985904 308.1220405557985 0.7448896221649303
13.64130465093932 309.6806654738443 0.7457935265230844
13.646532205892736 311.79160892326803 0.7472638293084155
13.651759760846153 313.80009771657126 0.7491453214700461
13.656987315799569 316.8374062802306 0.7530248273492053
13.662214870752985 319.2675327216364 0.755684117012737
13.667442425706401 320.61314940317175 0.7573232657012618
13.672669980659817 323.88326850034747 0.7608749186119785
13.677897535613234 328.6804763606911 0.7659384669629523
13.68312509056665 330.7087703889678 0.7689697370217274
13.688352645520066 331.5935294299144 0.7707063419289742
13.693580200473482 329.5580043512594 0.7686611776367304
13.698807755426898 328.1958582220253 0.7668547676287244
13.704035310380315 328.2456623048889 0.7668223209093825
13.70926286533373 324.5942219153205 0.7616070715858869
13.714490420287147 320.7142202647883 0.7569451621851258
13.719717975240563 318.7147538022522 0.7535698908948412
13.72494553019398 315.8907581484908 0.7509131255724913
13.730173085147396 315.4307197654144 0.7513303490200052
13.735400640100812 316.0212455829471 0.7528765306794829
13.740628195054228 316.4778510093253 0.7541752979324818
13.745855750007644 320.18335581550207 0.7578501862556548
13.75108330496106 324.7274118491075 0.7625458409443766
13.756310859914477 326.02062303117975 0.763593426221158
13.761538414867893 323.7294815253509 0.7608724938773277
13.766765969821309 322.0127504585366 0.7588889932490501
13.771993524774725 319.3763414630274 0.7557414196495923
13.777221079728141 320.668803899485 0.7566886325767416
13.782448634681558 318.6609451841276 0.7543283267422898
13.787676189634974 318.0644413092192 0.7549210698050818
13.79290374458839 320.16153091043753 0.7576244584339847
13.798131299541806 326.58367640146815 0.7655594381185504
13.803358854495222 330.1142537218667 0.7689740946339411
13.808586409448639 333.3725973788009 0.7718088969696316
13.813813964402055 339.064274266644 0.7788101245777536
13.819041519355471 346.4018383740167 0.787903035651179
13.824269074308887 353.9148815153395 0.7962615722227396
13.829496629262303 360.79398506714676 0.8033351165483312
13.83472418421572 365.3846012161198 0.8070008457322355
13.839951739169136 375.5909329164665 0.8166787216548215
13.845179294122552 381.78670763065173 0.8230440714141773
13.850406849075968 392.0153342137488 0.8340922504552665
13.855634404029384 404.35380346400757 0.8463142208508775
13.8608619589828 413.25124844808994 0.8551445385046598
13.866089513936217 424.4560493514344 0.865951975663369
13.871317068889633 435.1252492531889 0.8768094218178772
13.87654462384305 441.95036128514676 0.8837994348554495
13.881772178796465 447.3779642204707 0.8885039100672499
13.886999733749882 452.1085002095821 0.893254437271723
13.892227288703298 451.5052329252304 0.8932983410735957
13.897454843656714 446.0727354801967 0.8878929549916089
13.90268239861013 436.9111023346724 0.8798108714431441
13.907909953563546 424.97647913773 0.8674853684448653
13.913137508516963 415.6264270300793 0.8576222132317146
13.918365063470379 405.4105877857279 0.8469598276526187
13.923592618423795 393.44688963838024 0.8337913214347753
13.928820173377211 381.539674453885 0.8221832533203712
13.934047728330627 372.2001995375564 0.8130467312068009
13.939275283284044 367.91640538483824 0.808403986299322
13.94450283823746 364.3625328821473 0.8043955372982223
13.949730393190876 358.0082457230878 0.797822315998241
13.954957948144292 351.65843798396315 0.7903151988498283
13.960185503097708 347.6958231581416 0.7875064805831339
13.965413058051125 344.26506626115383 0.7835381144940693
13.97064061300454 342.59130906588774 0.7820014836326283
13.975868167957957 336.08217233916076 0.7746465183132178
13.981095722911373 331.52822608253376 0.7688469905336611
13.98632327786479 327.6487518672776 0.7647333849486212
13.991550832818206 325.119755130428 0.7619221882449293
13.996778387771622 324.27446808906706 0.7612460116822054
14.002005942725038 323.17565493973746 0.7599578572978513
14.007233497678454 326.2569108713459 0.7636781621180598
14.01246105263187 329.4980014575369 0.7670980755855235
14.017688607585287 333.54833749328657 0.7727065613732388
14.022916162538703 336.0827353794186 0.7760917546079708
14.028143717492119 336.57063959423414 0.77642352958045
14.033371272445535 338.1706915380091 0.7781127012484494
14.038598827398951 342.2915349496635 0.782686612618382
14.043826382352368 344.48152736148006 0.7849083325037078
14.049053937305784 350.71015454553236 0.7925568113161415
14.0542814922592 353.1661632398908 0.7943738139372126
14.059509047212616 357.52634680245916 0.7984089278919139
14.064736602166032 359.71923606012894 0.8008935263301904
14.069964157119449 361.6120970601656 0.8024470591384956
14.075191712072865 362.8116474862781 0.8041450023557681
14.080419267026281 363.77671797937535 0.804917886405769
14.085646821979697 365.9139865704195 0.8061324988104684
14.090874376933114 366.557509687846 0.806431439360738
14.09610193188653 368.8956998882848 0.8088986615606016
14.101329486839946 367.76764128095124 0.8077918375469464
14.106557041793362 367.39157648705964 0.8084019561844034
14.111784596746778 368.68546471203047 0.8102898170905961
14.117012151700195 368.79443590552694 0.810410399503303
14.12223970665361 369.28166273057195 0.8111505688765477
14.127467261607027 363.7823476041569 0.8050870759312109
14.132694816560443 357.74182969394235 0.7988547686877796
14.13792237151386 351.5114540739442 0.7916330579795112
14.143149926467276 348.96871666546605 0.7880296628195508
14.148377481420692 348.977253177472 0.7878965098837027
14.153605036374108 349.4260139352446 0.788774416261388
14.158832591327524 350.765443378319 0.7902125615452397
14.16406014628094 353.08276396691383 0.7931321451995823
14.169287701234357 357.7172584743094 0.7979265908157989
14.174515256187773 359.1946033282792 0.7996925523850222
14.179742811141189 353.7884367794766 0.7939514486246871
14.184970366094605 349.79713009493247 0.7890345295120368
14.190197921048021 342.9630861601194 0.7810239117435344
14.195425476001438 341.2370506117245 0.7794079289625632
14.200653030954854 345.0670625379332 0.7830356964236787
14.20588058590827 344.5991207443267 0.7826000665463559
14.211108140861686 347.2240532342764 0.7857522956007987
14.216335695815102 346.1374964988979 0.783621016900499
14.221563250768519 346.84835927178915 0.7846244163650853
14.226790805721935 344.857265367131 0.7819967412965324
14.232018360675351 343.22382200166373 0.7794039954491879
14.237245915628767 343.45813303651784 0.7800238672161018
14.242473470582183 340.37813066786174 0.7754670400134334
14.2477010255356 340.6174192518597 0.7757280398290327
14.252928580489016 341.27223620297957 0.7768277016825056
14.258156135442432 344.17647591124967 0.78026444536098
14.263383690395848 352.2766790810966 0.7888403376244721
14.268611245349264 359.45371103483734 0.7963963616825818
14.27383880030268 364.3355339685009 0.8005124108055424
14.279066355256097 367.2007515261956 0.8038657549107281
14.284293910209513 371.91370019885443 0.8088468307541742
14.28952146516293 380.7011800452917 0.817611456969359
14.294749020116345 389.1435524618156 0.8264357929501254
14.299976575069762 395.5773478230704 0.8326190495321357
14.305204130023178 401.16537779490056 0.8378275621680285
14.310431684976594 406.6271626617281 0.8434311515289347
14.31565923993001 410.39908699940554 0.8470011307610902
14.320886794883426 411.1887678085052 0.8480987184382358
14.326114349836843 412.8180566042211 0.8500191185815442
14.331341904790259 414.5717179760724 0.8514727064685738
14.336569459743675 415.13143534645053 0.8524659396845655
14.341797014697091 414.0478933118519 0.8512554242881447
14.347024569650507 410.5594402260753 0.8471732063153206
14.352252124603924 407.04450270626097 0.843795432966452
14.35747967955734 404.7175044629833 0.8412472139302801
14.362707234510756 399.30020071589786 0.83582183556538
14.367934789464172 399.9897391698555 0.8372500698933322
14.373162344417588 401.0603854788311 0.8382932565043982
14.378389899371005 402.2042548192676 0.8394533598315502
14.38361745432442 404.9224547847093 0.8423887610364812
14.388845009277837 405.7877057932516 0.8435380008658916
14.394072564231253 407.5049923636016 0.8463637090073833
14.39930011918467 408.56164888683014 0.8476231112286933
14.404527674138086 407.5573831243588 0.8463524108035595
14.409755229091502 403.88138838936925 0.8423448710949805
14.414982784044918 398.7610581553173 0.8368908881098338
14.420210338998334 393.2774248573478 0.8311328646309292
14.42543789395175 387.4707563928656 0.8250833038592167
14.430665448905167 383.2095150065123 0.8208500694289045
14.435893003858583 380.4734997898081 0.8176818290282563
14.441120558811999 380.850822776855 0.8181123898972853
14.446348113765415 384.8515750359246 0.8217464389703407
14.451575668718831 386.4124114776797 0.8236642578450036
14.456803223672248 390.9282656431304 0.828767395017464
14.462030778625664 400.83511774538505 0.8393719899560971
14.46725833357908 412.2048137043777 0.8510664645319408
14.472485888532496 431.72704719781854 0.8704525236186373
14.477713443485912 454.212920013484 0.8919523308055572
14.482940998439329 488.0450279536838 0.9243322117478165
14.488168553392745 521.1285810898486 0.9547784328124446
14.493396108346161 552.55017026132 0.9832543035927953
14.498623663299577 567.510952195076 0.9966180967569893
14.503851218252994 559.2277353013583 0.9890734925844232
14.50907877320641 537.0671808645371 0.9697285384569065
14.514306328159826 501.7215922193139 0.9374480933710252
14.519533883113242 460.44729456261007 0.8985284557706572
14.524761438066658 424.6136644500405 0.8633858383539472
14.529988993020075 394.33882697645157 0.8325822582029804
14.53521654797349 376.0292539520344 0.8132442672897153
14.540444102926907 363.5207589634793 0.8002708454085192
14.545671657880323 355.27328530519765 0.791289919520892
14.55089921283374 351.3630410846785 0.787267014090984
14.556126767787156 347.29408024723074 0.7821977970580571
14.561354322740572 344.62306311562446 0.7786268074085929
14.566581877693988 341.25283407341624 0.7753187418033064
14.571809432647404 339.02602946864977 0.7733172571197429
14.57703698760082 336.64418390352654 0.7710023195280131
14.582264542554237 336.4082671256037 0.7703525851778761
14.587492097507653 335.82288770663865 0.7687663905572825
14.592719652461069 336.122552089263 0.767955096383012
14.597947207414485 340.06897908253904 0.7728824627536534
14.603174762367901 340.3499623648738 0.7732650735255191
14.608402317321318 340.6634286964677 0.7740383866355308
14.613629872274734 339.51948252387325 0.7727755793253173
14.61885742722815 338.3807471266368 0.7713898685127507
14.624084982181566 339.8887442401602 0.7731931220123677
14.629312537134982 341.7830158042968 0.7746073101606078
14.634540092088399 343.9920703543413 0.7755043025750171
14.639767647041815 347.5005344051273 0.7792523091280792
14.644995201995231 346.3603199202836 0.7779252594069425
14.650222756948647 348.51104707858406 0.7798198995002006
14.655450311902063 345.2512336557299 0.7763081144835606
14.66067786685548 342.8871189268694 0.7739193862373546
14.665905421808896 343.93798654513705 0.7767220742540139
14.671132976762312 341.49191228062796 0.7736484604214738
14.676360531715728 340.13368197296114 0.7715581767603946
14.681588086669144 337.92477499460756 0.7680574648999925
14.68681564162256 338.4404607716007 0.7694480963079838
14.692043196575977 337.38032121539317 0.7680181059906818
14.697270751529393 334.5958673094794 0.7647878430118873
14.70249830648281 330.5447576898365 0.7596187724783675
14.707725861436225 330.37350474421777 0.7587460884323799
14.712953416389642 331.8734025718011 0.7612397955564058
14.718180971343058 331.39420139327103 0.7616585830516448
14.723408526296474 330.82860926088927 0.7616881772481848
14.72863608124989 329.81697328173925 0.7603151829789904
14.733863636203306 331.8468692631163 0.7620640274661862
14.739091191156723 334.28272576947825 0.7632593658599297
14.744318746110139 334.94585508125164 0.76459653360037
14.749546301063555 336.47663736505405 0.7668283125331548
14.754773856016971 332.7616281318949 0.7632319454896098
14.760001410970387 332.28298367304967 0.7634973268011177
14.765228965923804 333.5191330216048 0.7630813819890416
14.77045652087722 332.85774656469937 0.7617456208660791
14.775684075830636 336.1356772137299 0.7650200649419846
14.780911630784052 337.7134153611513 0.7662468688946793
14.786139185737468 342.6275925587251 0.7723875855310748
14.791366740690885 346.0658719304538 0.77628238764509
14.7965942956443 348.4759999409475 0.7793089803205617
14.801821850597717 353.350285543055 0.7854659420181217
14.807049405551133 356.50199146178227 0.7886639607427448
14.81227696050455 361.5747180612526 0.794811180094781
14.817504515457966 369.8433466733189 0.8035375882796499
14.822732070411382 375.96951622021345 0.8092512994974774
14.827959625364798 387.3283037887445 0.8208100518242823
14.833187180318214 394.5918157905269 0.8284208491727766
14.83841473527163 402.82643197810296 0.8365120792099212
14.843642290225047 412.3379492936851 0.8465383540880711
14.848869845178463 422.9190508249994 0.8568741391086419
14.854097400131879 433.15720764205287 0.866874673396491
14.859324955085295 437.129762133786 0.8714672283683381
14.864552510038711 438.0209344008029 0.8715823622699971
14.869780064992128 432.6656237964112 0.8666182872051741
14.875007619945544 430.8450815901913 0.8645611624906288
14.88023517489896 427.8410232461829 0.8612467627273795
14.885462729852376 420.3961207858277 0.8543187244647805
14.890690284805792 412.0686757890896 0.8459871029348411
14.895917839759209 404.5035066198061 0.8380181399760205
14.901145394712625 397.0848113623809 0.8308035888848326
14.906372949666041 392.921117376369 0.8262510931068275
14.911600504619457 385.1523808002172 0.8184635430437812
14.916828059572873 382.07929203172466 0.8156750636815369
14.92205561452629 375.2361014830939 0.8080076443714672
14.927283169479706 369.829300021861 0.8025610810943107
14.932510724433122 367.1703635906293 0.7997569240809054
14.937738279386538 363.78832475781275 0.7958577341736232
14.942965834339955 364.0636932698377 0.796479050424997
14.94819338929337 360.89962180772255 0.7928323861899206
14.953420944246787 357.09632636485145 0.7882136654953255
14.958648499200203 357.7984155248457 0.7894777593451164
14.96387605415362 359.7409241473555 0.7921620707469362
14.969103609107036 361.72642046161343 0.7946568323474702
14.974331164060452 363.11176956309686 0.7962961849386226
14.979558719013868 364.2693754752867 0.7969984310745704
14.984786273967284 365.20313829761665 0.7978327623800274
14.9900138289207 372.3091670160216 0.8057364316914897
14.995241383874117 382.7173186490344 0.8165209644048596
15.000468938827533 389.77243024235986 0.8238571136431271
15.005696493780949 394.09176256412417 0.8280688876258419
15.010924048734365 395.3262842937562 0.8293973397208643
15.016151603687781 397.78091989196867 0.8318485379931141
15.021379158641198 400.51134150224175 0.8343824122875223
15.026606713594614 400.63439632836344 0.8342253719157324
15.03183426854803 404.3239110569942 0.8379677704021752
15.037061823501446 406.4754974965986 0.8404161059967109
15.042289378454862 408.06293970130264 0.8418653117148759
15.047516933408279 405.6551856908549 0.8398600919989017
15.052744488361695 401.6378164372719 0.8360154852055905
15.057972043315111 397.66037348453034 0.8327992302416547
15.063199598268527 392.61734548843674 0.8276605262379683
15.068427153221943 384.7479079981839 0.8188567492573431
15.07365470817536 379.68514315264116 0.8132379660401652
15.078882263128776 372.6284158779041 0.8052123465579236
15.084109818082192 366.25469543930507 0.799104133331156
15.089337373035608 365.2153978721968 0.7983699094240924
15.094564927989024 361.82583682326464 0.7948645808332943
15.09979248294244 360.8344269413483 0.7946014904297243
15.105020037895857 354.06973420230685 0.7873350034964745
15.110247592849273 346.53627490956205 0.7796679477377286
15.11547514780269 337.5937117176612 0.769752653716136
15.120702702756105 336.9676885791695 0.7687728750909467
15.125930257709522 334.4456268065056 0.7652157383296504
15.131157812662938 334.2223145157575 0.7645420164076043
15.136385367616354 333.6454897127146 0.7647492690066996
15.14161292256977 329.4976676965657 0.7597528972577542
15.146840477523186 326.60847856801604 0.7571684616399456
15.152068032476603 325.33542005660195 0.7548641596581449
15.157295587430019 324.26771067204396 0.7531515240161707
15.162523142383435 323.5732719217571 0.7529990329054954
15.167750697336851 319.915831947456 0.7489191460415281
15.172978252290267 319.75336165664606 0.7492943734711668
15.178205807243684 318.260712217698 0.7479699256897099
15.1834333621971 315.18408625392055 0.7434696801454074
15.188660917150516 310.90527392191467 0.7394754754321099
15.193888472103932 305.7840277551052 0.7335039008131613
15.199116027057348 302.0083110855473 0.7293871329941112
15.204343582010765 304.71588665635727 0.732961543875347
15.20957113696418 307.08513536261074 0.7355178080453877
15.214798691917597 307.56143206225437 0.7359866274412112
15.220026246871013 305.43944161445313 0.7345360688678954
15.22525380182443 303.82373716399525 0.7325657950708332
15.230481356777846 302.9748432403278 0.7329106244765412
15.235708911731262 302.1353187857149 0.7321242624489996
15.240936466684678 301.84803592476413 0.7314919697094804
15.246164021638094 303.731298728706 0.7338202964144983
15.25139157659151 309.0054714098896 0.7399498594805506
15.256619131544927 308.8591112229131 0.7400750728444249
15.261846686498343 305.797329931199 0.7368394648680419
15.267074241451759 297.77216506755394 0.7275450485067156
15.272301796405175 292.7494280540058 0.7207194487874663
15.277529351358591 292.4822831007922 0.720519301173893
15.282756906312008 292.2320484033952 0.7186434435402591
15.287984461265424 294.3558614198469 0.7219456092923732
15.29321201621884 293.57089624598296 0.7208023601556285
15.298439571172256 293.1929241516718 0.7195573332824117
15.303667126125672 293.08559171721566 0.7201958133897245
15.308894681079089 295.7615940484826 0.7230828558670641
15.314122236032505 296.6829788123529 0.72417125587756
15.319349790985921 298.54948299791965 0.7272682717562473
15.324577345939337 300.928746741837 0.7292836030468453
15.329804900892753 304.48437070128085 0.7345105409998501
15.33503245584617 306.73751567852935 0.7372585313308458
15.340260010799586 304.44971104729603 0.7341413095299834
15.345487565753002 301.0161996797757 0.7290710445064167
15.350715120706418 298.8645542116918 0.7259651467539988
15.355942675659835 303.27856884921033 0.7314269422337464
15.36117023061325 306.05718783515886 0.7349935333502182
15.366397785566667 308.7931188896364 0.7378735662200242
15.371625340520083 309.8682003903203 0.738546466218169
15.3768528954735 310.798630655992 0.740150723107271
15.382080450426916 314.16251641390784 0.744111811821728
15.387308005380332 318.360696654395 0.749493935198766
15.392535560333748 321.7671538345218 0.7532476913948535
15.397763115287164 325.33261566492405 0.7654646580412781
15.40299067024058 327.7000437972775 0.7761053745622549
15.408218225193997 326.13824448095335 0.7788523122888861
15.413445780147413 326.9070728855181 0.7837162741084381
15.418673335100829 326.9555309100851 0.7877246668702979
15.423900890054245 328.2586046099572 0.7924435810134837
15.429128445007661 330.557304169908 0.7988271968251219
15.434355999961078 329.55462183786045 0.8006796914383469
15.439583554914494 326.8868162190585 0.7997215772703753
15.44481110986791 323.04513637237375 0.7977898687465538
15.450038664821326 321.28761251333134 0.7983703142230009
15.455266219774742 317.05636050689714 0.7952563212821583
15.460493774728159 315.5065214617587 0.7960358311431112
15.465721329681575 314.3846874528351 0.7972800931450447
15.470948884634991 316.21100124605454 0.802303327322975
15.476176439588407 317.83294064098527 0.8068161228179969
15.481403994541823 320.20114775528975 0.8113846642922399
15.48663154949524 318.6752766424546 0.8115782507875925
15.491859104448656 314.52810996093757 0.8077838689191748
15.497086659402072 307.1220666325601 0.799765569624758
15.502314214355488 305.57449545147045 0.799597922636159
15.507541769308904 304.51152802118924 0.7999664062524018
15.51276932426232 305.1772185625027 0.8036943394281246
15.517996879215737 304.893150449805 0.8050764759287938
15.523224434169153 303.4801081151473 0.8049434067082064
15.52845198912257 304.9140250131917 0.8085736172512559
15.533679544075985 305.67983368329664 0.8111996037299131
15.538907099029402 309.13827793258264 0.8168191991968612
15.544134653982818 311.2738348306922 0.8223271183069181
15.549362208936234 313.7365557090143 0.8273600193714914
15.55458976388965 315.3397676723315 0.8321714108181939
15.559817318843066 315.27402718180025 0.8334892488840169
15.565044873796483 316.1818648513283 0.8348215369741334
15.570272428749899 318.9584961625672 0.8392848539038688
15.575499983703315 324.24219114861904 0.8480177947126157
15.580727538656731 325.28516092868716 0.8504015004589683
15.585955093610147 323.02167875613054 0.8498534807604503
15.591182648563564 321.54651920928586 0.8481258535771626
15.59641020351698 320.3565162187241 0.848392985913713
15.601637758470396 322.7398747772855 0.853051585563775
15.606865313423812 325.1074461357524 0.8582351012948233
15.612092868377228 324.400495789838 0.859456796219205
15.617320423330645 326.01301285861564 0.8628929529047906
15.62254797828406 322.55292196724326 0.8589391269797397
15.627775533237477 321.44995748516743 0.8586972642031553
15.633003088190893 317.70399687636166 0.8557743053581689
15.63823064314431 317.2475906859516 0.8537393754956788
15.643458198097726 317.3062309288166 0.8406230561197854
15.648685753051142 319.2204350197183 0.8367752448240575
15.653913308004558 319.2714694662696 0.8324339725946339
15.659140862957974 317.63764198197407 0.8266814915411224
15.66436841791139 317.0258476685592 0.8229679584771113
15.669595972864807 316.02822064977346 0.818709415420538
15.674823527818223 315.5875638074213 0.8156913177080614
15.680051082771639 313.9374068362045 0.812340485588469
15.685278637725055 312.3131361260814 0.8083689018885091
15.690506192678471 308.3056182697436 0.8018664684421399
15.695733747631888 306.72248064638444 0.7975495282988276
15.700961302585304 305.14139148233124 0.7947459496435801
15.70618885753872 307.460076258678 0.7959977745820624
15.711416412492136 307.8230520459265 0.7945138717273673
15.716643967445552 309.86547285931664 0.7959904077347612
15.721871522398969 310.6658427551547 0.7964138778466077
15.727099077352385 311.05994427584193 0.7969827651162802
15.732326632305801 313.4737765806509 0.7991837272453177
15.737554187259217 314.3467833831271 0.7990488313206051
15.742781742212633 315.0160779935766 0.7983281090706643
15.74800929716605 317.9562543628085 0.800925848101189
15.753236852119466 318.61949489711645 0.8012668710933435
15.758464407072882 320.79116425982664 0.8020666297110229
15.763691962026298 321.1515774170356 0.8021753641836002
15.768919516979715 324.3935653356145 0.8050449912795413
15.77414707193313 325.86818130206035 0.8063471431089757
15.779374626886547 325.37811459060515 0.8046739466515264
15.784602181839963 327.73689265032476 0.80649159906241
15.78982973679338 330.93401675302124 0.8098768565979089
15.795057291746796 333.59588014341887 0.8130496065838504
15.800284846700212 334.3635866436624 0.813661670873812
15.805512401653628 330.59737040833437 0.8080545200583706
15.810739956607044 333.58909157659247 0.8103980314050627
15.81596751156046 333.1923429771229 0.8095540541265495
15.821195066513877 333.95070043271573 0.8105337037454869
15.826422621467293 336.7288636500447 0.8134767203219552
15.831650176420709 336.6686798430247 0.8129298772582533
15.836877731374125 338.56218558256467 0.8145326388625973
15.842105286327541 335.9899064187148 0.8111358601628547
15.847332841280958 331.75562013897104 0.8057772496325322
15.852560396234374 326.54556966790875 0.7998427900888053
15.85778795118779 322.9749752996318 0.7950523167201784
15.863015506141206 323.1931606979629 0.79473961444545
15.868243061094622 317.86528663106816 0.7876872163093819
15.873470616048039 314.8564857644793 0.7833160040366413
15.878698171001455 311.2302287636033 0.7779218344919556
15.883925725954871 310.36218707110385 0.776469056302996
15.889153280908287 309.3425493513452 0.7750322592043556
15.894380835861703 309.0009109620579 0.7748219448405415
15.89960839081512 305.58135191666605 0.769493648110195
15.904835945768536 309.698420507789 0.7738876515604245
15.910063500721952 311.2077446645737 0.7759451567295743
15.915291055675368 313.49630385832893 0.7789208854796126
15.920518610628784 315.29258860250206 0.7813670277703704
15.9257461655822 313.16514213847773 0.7787227804077659
15.930973720535617 313.2783576423165 0.778197944843362
15.936201275489033 311.7891895347618 0.7758345420856473
15.94142883044245 309.64517847411344 0.7721733351287653
15.946656385395865 310.596538931036 0.7731476894226449
15.951883940349282 308.12141238504216 0.7699358153027887
15.957111495302698 309.12541308490177 0.7712979330744031
15.962339050256114 309.211819979823 0.7712330851459704
15.96756660520953 309.33592481387444 0.7720748473419906
15.972794160162946 307.57584553391104 0.7705625105060935
15.978021715116363 305.74941890128423 0.7675456359744449
15.983249270069779 305.61329640373106 0.7663327159304608
15.988476825023195 304.16090045015466 0.7640902695949746
15.993704379976611 302.8258120055309 0.7629125890581095
15.998931934930027 298.47614269564616 0.7577922555573011
16.004159489883442 295.26936007437945 0.7558319767856464
16.009387044836856 295.08727395270023 0.7571633549026717
16.01461459979027 295.8957265345526 0.7591459043637604
16.019842154743685 297.66233694816566 0.7609751674895648
16.0250697096971 295.0777664205434 0.7554767631450565
16.030297264650514 296.4892977734322 0.7556555825474666
16.03552481960393 299.0697203818356 0.7575051527811246
16.040752374557343 306.0533786889261 0.7661893956364658
16.045979929510757 308.6435320759341 0.7696787370306021
16.05120748446417 309.9415817042025 0.7704542897446386
16.056435039417586 309.19923279650686 0.7688465668862885
16.061662594371 312.5133449507049 0.7727100639728947
16.066890149324415 317.9801774135383 0.7788648426936071
16.07211770427783 321.9851214430044 0.7844121857661849
16.077345259231244 325.80935383489714 0.7891066706998989
16.08257281418466 327.8219586916213 0.7917969134486534
16.087800369138073 329.5593033742823 0.7938233019773137
16.093027924091487 327.955787642757 0.791505088907303
16.0982554790449 326.8667050080929 0.7899989881531705
16.103483033998316 328.5396301107922 0.7928119903757527
16.10871058895173 330.44210979630645 0.7950761432059156
16.113938143905145 329.7893521584043 0.7946686724433901
16.11916569885856 325.6411519383776 0.7891484772192596
16.124393253811974 323.9482269801767 0.7868000313124763
16.129620808765388 323.4395941087269 0.7866997132872441
16.134848363718802 321.682678987958 0.7842574483322773
16.140075918672217 318.4984511902086 0.7804083314842968
16.14530347362563 317.4265414879251 0.7800300774673027
16.150531028579046 313.2568155759157 0.7751694924789823
16.15575858353246 313.47752072905456 0.7757099232268606
16.160986138485875 311.2574269279046 0.7724017457025407
16.16621369343929 309.5633850390143 0.7697439496687629
16.171441248392703 308.82821758764044 0.7684067728407156
16.176668803346118 308.7451828994362 0.768326840135153
16.181896358299532 307.0679158642363 0.7658470178038576
16.187123913252947 308.0311807505775 0.7668427214698256
16.19235146820636 304.5831630263508 0.7621492029526339
16.197579023159776 304.26689276720003 0.7620719374355726
16.20280657811319 299.3958300193296 0.7561835218874401
16.208034133066604 297.45305723319063 0.7533960925021589
16.21326168802002 295.64896906782235 0.7510143827043638
16.218489242973433 294.7284101494666 0.7501472218991844
16.223716797926848 295.41216356715194 0.7513845616642141
16.228944352880262 295.8076400456488 0.7522902396191861
16.234171907833677 292.7302803134567 0.7481528189575927
16.23939946278709 288.3374562894391 0.7418492123209649
16.244627017740505 285.99752851071406 0.7391067032170124
16.24985457269392 284.9546164524054 0.7390189387796574
16.255082127647334 284.48742378247294 0.7401951826998693
16.26030968260075 282.23407388645506 0.73732544314173
16.265537237554163 280.9230305387038 0.7352880832747565
16.270764792507578 282.05982733723476 0.7351681361760932
16.275992347460992 281.4047758463166 0.7348080531707921
16.281219902414406 281.3528487757994 0.7353263544879275
16.28644745736782 280.3644679530498 0.7329516898715704
16.291675012321235 278.4995330569384 0.7301882003214604
16.29690256727465 279.4552540321068 0.7310592231707135
16.302130122228064 279.22879367629093 0.7314348001770097
16.30735767718148 280.2292459764798 0.7323100402327392
16.312585232134893 279.4267579972479 0.7294381259624094
16.317812787088307 280.31222236346173 0.7296361658178177
16.323040342041722 283.35211026078605 0.7331445975869035
16.328267896995136 284.72126164790006 0.7339718743950638
16.33349545194855 284.2966045724232 0.7333175628674748
16.338723006901965 283.1489538731248 0.7324423225792517
16.34395056185538 285.92970505607457 0.7351963935741666
16.349178116808794 289.6236299574842 0.7407241315593721
16.35440567176221 294.07490489965073 0.7455393568430779
16.359633226715623 302.7552109817839 0.7568707390531529
16.364860781669037 313.6491257177916 0.7696417666351323
16.37008833662245 330.24732538720167 0.7872040619237718
16.375315891575866 343.6224134380613 0.8017517883732679
16.38054344652928 351.84220748397564 0.8094746383613428
16.385771001482695 357.2213353702072 0.8147000066632755
16.39099855643611 361.5819937337586 0.8198528804270739
16.396226111389524 359.6838304305806 0.8172476034050252
16.401453666342938 353.7065937459012 0.8102237431234441
16.406681221296353 347.02580570689975 0.8022752097805663
16.411908776249767 340.919789868482 0.7951625247885884
16.41713633120318 340.6225714877532 0.7948612448855077
16.422363886156596 339.37034481826475 0.7932281650370946
16.42759144111001 343.724159998539 0.7975289845973361
16.432818996063425 348.6487723428462 0.8032017130195211
16.43804655101684 354.9150853629964 0.8095069676373464
16.443274105970254 357.614107060763 0.8127844616012178
16.448501660923668 363.0009681968617 0.8192563404360405
16.453729215877082 370.06339072190207 0.8265432241324385
16.458956770830497 375.9181290302972 0.8330698034954074
16.46418432578391 379.0697496403602 0.8358610920073831
16.469411880737326 381.2023911450636 0.8374016536884645
16.47463943569074 379.58649312587767 0.8361337161059224
16.479866990644155 374.53218612495664 0.8299964786323751
16.48509454559757 366.05348490440684 0.8203389235558293
16.490322100550983 357.27511748281717 0.8113973022456533
16.495549655504398 346.16634864799477 0.7986165559354667
16.500777210457812 335.50319928776986 0.7872729006826948
16.506004765411227 325.46520544255816 0.775313866289919
16.51123232036464 315.908172659613 0.7640108928038749
16.516459875318056 310.58633166062515 0.7588562247601379
16.52168743027147 306.3822434106127 0.7540182990039828
16.526914985224884 304.442054188785 0.7513920993399698
16.5321425401783 305.107297506689 0.7523536962919887
16.537370095131713 303.73807323515786 0.7501556112300846
16.542597650085128 301.38592121728135 0.7471788321015468
16.547825205038542 299.7232995733304 0.7444893157903867
16.553052759991957 301.15995060445675 0.7454580556245052
16.55828031494537 302.73411987335726 0.7478413793894143
16.563507869898785 303.4243673431967 0.7489691314058987
16.5687354248522 300.14531846958016 0.74560395317717
16.573962979805614 298.92411115962557 0.7451175998621197
16.57919053475903 295.32839388083516 0.7405832512171062
16.584418089712443 289.93430096998617 0.733919003543611
16.589645644665858 286.80896472598437 0.729869085031573
16.594873199619272 283.4156771203503 0.7254885199807967
16.600100754572686 281.1245681903887 0.7237806922562937
16.6053283095261 281.6516550509715 0.7259216897401178
16.610555864479515 282.31168774440226 0.7263959240660403
16.61578341943293 280.5810976370988 0.7253406134239642
16.621010974386344 277.8192137952836 0.7240308049319002
16.62623852933976 272.65507682506774 0.7172954766611205
16.631466084293173 271.8659978261244 0.7153810342695223
16.636693639246587 270.326306312924 0.7118263445930635
16.641921194200002 268.12243489995524 0.7079862888495994
16.647148749153416 268.3127115695602 0.7087288128467388
16.65237630410683 266.84617222166935 0.7052228695721686
16.657603859060245 267.88136686670356 0.7060287172533389
16.66283141401366 264.14930681570695 0.7007798772789318
16.668058968967074 261.61872349863364 0.6990321286831194
16.67328652392049 257.41763403237456 0.6940148630088299
16.678514078873903 258.3777553813252 0.6952480759597597
16.683741633827317 261.472701445315 0.698629352273695
16.68896918878073 262.1617346582487 0.6997265619947297
16.694196743734146 260.28701930330544 0.69538981925474
16.69942429868756 258.5244634988444 0.6927865586756197
16.704651853640975 258.54819908883167 0.6918385195998051
16.70987940859439 258.290749090556 0.6919284900155973
16.715106963547804 254.20992845009323 0.6876724569029106
16.720334518501218 250.11423433991848 0.683093017943117
16.725562073454633 248.12236243576413 0.6787819193378227
16.730789628408047 248.87537994880614 0.679233190284326
16.73601718336146 249.44818117240308 0.6797356127124615
16.741244738314876 251.53273638117645 0.6826310893105756
16.74647229326829 249.67828805608482 0.6804108191985679
16.751699848221705 249.6823266473486 0.6800098834809641
16.75692740317512 247.03895292655625 0.6772225098808244
16.762154958128534 246.70964276994053 0.676242992503571
16.767382513081948 248.0558530954699 0.6786630828276266
16.772610068035362 247.13112690336013 0.6771968602016963
16.777837622988777 246.34335450249804 0.6763412380979186
16.78306517794219 245.98984078224711 0.6762029711911348
16.788292732895606 248.95302067852643 0.6809953408801778
16.79352028784902 249.4449920315849 0.6828401222803222
16.798747842802435 248.84702300273258 0.6816065290193188
16.80397539775585 247.35798653243168 0.6805410394627015
16.809202952709263 244.74835386219698 0.6758645428219728
16.814430507662678 245.72004196931965 0.6782120140936927
16.819658062616092 244.091751286433 0.676054257292168
16.824885617569507 243.2064202325757 0.6747356835719596
16.83011317252292 240.66258668866124 0.6704132346378416
16.835340727476336 241.79662748167473 0.6716485327567517
16.84056828242975 241.15408425374136 0.6700697159245549
16.845795837383164 241.22760681677482 0.6688365985204736
16.85102339233658 240.0792099681086 0.6667410578432028
16.856250947289993 241.02559157025027 0.6673262147713163
16.861478502243408 242.49431115910184 0.670192258456515
16.866706057196822 240.77522197833383 0.6697929963551853
16.871933612150237 240.44491304468517 0.6688252507590797
16.87716116710365 240.4438255360341 0.6686573243973165
16.882388722057065 241.5938257621498 0.6690622300653793
16.88761627701048 242.37586574010214 0.6704614908896448
16.892843831963894 241.9217133969721 0.6704553903590187
16.89807138691731 239.3306547135442 0.6667883788994824
16.903298941870723 239.3437948546129 0.6671974808160163
16.908526496824138 237.97018178857235 0.6656151995024642
16.913754051777552 238.7481676994227 0.6672048461774391
16.918981606730966 237.77927146118176 0.6643762343757065
16.92420916168438 235.5302452452804 0.6596075768222197
16.929436716637795 235.30517246148818 0.6589897720482626
16.93466427159121 236.5971426523644 0.6601933234113211
16.939891826544624 237.7038944154404 0.6621890250893256
16.94511938149804 239.48913328354743 0.6654029637163262
16.950346936451453 238.26535154093997 0.6638537448116731
16.955574491404867 239.21225076311262 0.6653519182184215
16.960802046358282 236.45754441266345 0.661746421873316
16.966029601311696 235.74281348293954 0.6607766169028984
16.97125715626511 233.7370915145827 0.6604148443594315
16.976484711218525 232.7619249050935 0.6592313127592455
16.98171226617194 231.76001507257456 0.6589474212280969
16.986939821125354 229.85932751121422 0.6549695349713592
16.99216737607877 229.68517781358858 0.6532805684637699
16.997394931032183 230.70411789678073 0.6550649088753072
17.002622485985597 232.09222769978032 0.6569765518882382
17.00785004093901 235.96616089551708 0.6617331892704105
17.013077595892426 238.76654970171703 0.6649290254706545
17.01830515084584 239.46705979338705 0.6642989372038227
17.023532705799255 236.9185482411633 0.6605506773708247
17.02876026075267 232.08813249199994 0.6536270679245929
17.033987815706084 232.87082129388068 0.6549232230233515
17.039215370659498 236.0839971797189 0.6605563403657475
17.044442925612913 241.2703682709383 0.6697720204015855
17.049670480566327 244.37347164306783 0.675174695133876
17.05489803551974 243.28489787252127 0.6734840972160206
17.060125590473156 245.33830858968835 0.673799480983315
17.06535314542657 244.97931400552912 0.6722371245111232
17.070580700379985 247.48393569078533 0.6754646405427875
17.0758082553334 248.38825055638392 0.6760993805957147
17.081035810286814 248.65825871569817 0.6765139319952146
17.086263365240228 250.2625852459004 0.6784349913325344
17.091490920193642 248.3605241752508 0.6748693009331775
17.096718475147057 245.86397896603336 0.6714119308516271
17.10194603010047 243.556776624844 0.6678477719437336
17.107173585053886 241.76036582386507 0.6662535464726298
17.1124011400073 246.36584219441443 0.6719937544728897
17.117628694960715 246.3955687944311 0.670405819973226
17.12285624991413 248.3272356207424 0.6733498105739841
17.128083804867543 248.32484147839241 0.6739957748723381
17.133311359820958 247.82678733177266 0.6739807988512048
17.138538914774372 245.86500146453716 0.673375672485664
17.143766469727787 246.19306346284554 0.6730674075799606
17.1489940246812 245.93495884523068 0.6731156739614549
17.154221579634616 245.3606022664884 0.6721919639982824
17.15944913458803 242.63357349299477 0.6679484409193223
17.164676689541444 243.41815370619784 0.6685020072204471
17.16990424449486 246.96480588531733 0.6734496925697399
17.175131799448273 254.51321351494875 0.6834585125643673
17.180359354401688 254.05379967323134 0.6833880654263341
17.185586909355102 253.13472790829002 0.6823949945184661
17.190814464308517 248.95326772592063 0.6753046190734349
17.19604201926193 251.01021839764007 0.6780506007134839
17.201269574215345 251.19939612216552 0.6773726326296527
17.20649712916876 250.54784853687732 0.6757643825751707
17.211724684122174 250.9026255809416 0.6761515823851829
17.21695223907559 252.10106010940734 0.6774462433453164
17.222179794029003 255.19782452327928 0.6828997139593348
17.227407348982418 256.75240049918204 0.6857769501833934
17.232634903935832 256.4062104825974 0.6852019261051514
17.237862458889246 256.24828452841246 0.6844623971774849
17.24309001384266 256.15527042990544 0.6849605600399788
17.248317568796075 258.85955365477406 0.68812128716292
17.25354512374949 258.50641072269286 0.6887333100850931
17.258772678702904 257.1564022179991 0.686782674310494
17.26400023365632 253.61051923294752 0.6820960783160095
17.269227788609733 251.23894079488562 0.6785871469134118
17.274455343563147 250.37886309464167 0.6768040121211709
17.279682898516562 251.3878982196708 0.6788631344338731
17.284910453469976 253.36168282461875 0.6807576931865451
17.29013800842339 254.0931554033307 0.6819185444903716
17.295365563376805 253.71400846582426 0.679587894721372
17.30059311833022 251.8945817576587 0.6762446324981106
17.305820673283634 250.86249344279426 0.6742915603290691
17.31104822823705 251.41463161983413 0.6753280815673537
17.316275783190463 253.74815596134124 0.6792626381242636
17.321503338143877 254.9223140019441 0.6813944282118203
17.32673089309729 257.6299467403793 0.6852287696927731
17.331958448050706 258.15962536812043 0.6873770667984224
17.33718600300412 258.862311702057 0.6877101659639477
17.342413557957535 256.76436635251804 0.6834287510040031
17.34764111291095 259.27395430989833 0.6847812183180045
17.352868667864364 261.29820282982837 0.6875472056937513
17.358096222817778 265.5521655022725 0.6937640875657247
17.363323777771193 267.01830273671516 0.6960550079274634
17.368551332724607 268.9838843582961 0.6984609416372134
17.37377888767802 270.2544518752214 0.6996863264719203
17.379006442631436 273.0353967669923 0.7029896694038117
17.38423399758485 272.37849460955823 0.7017894056090557
17.389461552538265 274.18217666173314 0.7045430997907098
17.39468910749168 276.8962756614715 0.7084573675370694
17.399916662445094 281.33326680343333 0.713657977890013
17.405144217398508 287.14861196150224 0.720152571469596
17.410371772351922 289.55256013498746 0.7234843040735598
17.415599327305337 292.6787921453692 0.7276470466376752
17.42082688225875 295.5005209386877 0.7309605512811496
17.426054437212166 296.92386407485253 0.7322848944952631
17.43128199216558 298.9503971288342 0.7337709178427974
17.436509547118995 298.18239621433463 0.7324661150578657
17.44173710207241 301.27653979858593 0.735914167525474
17.446964657025823 304.7808640163622 0.740216905731399
17.452192211979238 306.5058257118521 0.7417940696234535
17.457419766932652 304.50444295416156 0.7393027018840704
17.462647321886067 302.34835244391144 0.7365872250799921
17.46787487683948 300.65406788179496 0.7343661797452491
17.473102431792896 297.91604257728966 0.7317313003027462
17.47832998674631 297.70540031725005 0.7323062485229567
17.483557541699724 296.86447879342654 0.7308957751819555
17.48878509665314 298.50974919063526 0.7321879879212477
17.494012651606553 299.8162436165468 0.7329431842266736
17.499240206559968 301.71466917270226 0.7347609099998855
17.504467761513382 301.52306641191973 0.7353063143983365
17.509695316466797 304.8944488015046 0.7406885433252087
17.51492287142021 302.6624033281737 0.7377352539220929
17.520150426373625 299.77929096487867 0.7342707274471085
17.52537798132704 298.89983653599205 0.7315981466681825
17.530605536280454 297.8992071304966 0.730525404479558
17.53583309123387 296.9522051538766 0.7301006645394895
17.541060646187283 296.5531096920292 0.7296597935658246
17.546288201140698 295.96712651604963 0.7295826788799971
17.551515756094112 297.14573753008244 0.7309369949233543
17.556743311047526 297.9454003598058 0.7316048222639326
17.56197086600094 299.0279163005198 0.7328457405340316
17.567198420954355 298.39867750874123 0.7316979160735944
17.57242597590777 297.34666110154734 0.7308953607080115
17.577653530861184 293.1167082165899 0.7258568456048597
17.5828810858146 290.89492438071943 0.7231768358993582
17.588108640768013 288.6696368890609 0.7201670435863339
17.593336195721427 290.24729381418194 0.7222845536304654
17.598563750674842 294.32979947220207 0.7264525345958647
17.603791305628256 295.208547582585 0.7278559926111804
17.60901886058167 293.8673250777754 0.7263005502517351
17.614246415535085 293.32149334725125 0.7258085722230269
17.6194739704885 292.3204040786657 0.7248767836136125
17.624701525441914 292.2190658287183 0.7237522370743837
17.62992908039533 294.9522801492472 0.7271480280685759
17.635156635348743 293.81637601490064 0.7252550438230921
17.640384190302157 294.67720942332926 0.7273057519822715
17.64561174525557 293.5357795303116 0.7268676213032159
17.650839300208986 293.82294673992845 0.7268575754985684
17.6560668551624 295.4830102755862 0.7285729597563158
17.661294410115815 296.9482623185039 0.7297634720095326
17.66652196506923 298.8511364803473 0.7324278558992632
17.671749520022644 299.89601953930264 0.7343440215969596
17.676977074976058 298.103392693604 0.7316708239943037
17.682204629929473 295.26916724382914 0.7270226439777714
17.687432184882887 296.1079102776273 0.7277009624372112
17.6926597398363 298.05559732653387 0.7307833901901214
17.697887294789716 300.9406745934297 0.7353399156441363
17.70311484974313 301.6445414193397 0.7366954623437275
17.708342404696545 302.49681664128167 0.7363224447341391
17.71356995964996 304.5371118003412 0.737862619009006
17.718797514603374 304.72534342009754 0.7374810585789885
17.724025069556788 307.5347363965288 0.7410027248460227
17.729252624510202 309.7810171059662 0.7441831638897718
17.734480179463617 310.0029219679506 0.7445987654398005
17.73970773441703 308.33617926763264 0.7421963928186074
17.744935289370446 302.97500428934774 0.7365248267432529
17.75016284432386 302.4246843606872 0.7360137060683086
17.755390399277275 303.72596715545063 0.738241447778326
17.76061795423069 302.67401730010033 0.7367520123798232
17.765845509184103 298.9375357037051 0.7310864057863513
17.771073064137518 293.65110575782074 0.7237414695829935
17.776300619090932 288.93516068383593 0.7186271104588972
17.781528174044347 287.5293353059026 0.7185222453604211
17.78675572899776 285.26137867386126 0.716755154515459
17.791983283951176 285.05229693654843 0.7164184988012763
17.79721083890459 284.0616116319206 0.7143427894561427
17.802438393858004 282.8200146946879 0.7125717695796943
17.80766594881142 282.526584722719 0.7123175098715041
17.812893503764833 279.8905716031871 0.7099312209855735
17.818121058718248 278.2184000717515 0.7077825789721086
17.823348613671662 273.4324704994264 0.7017024350682546
17.828576168625077 270.6812590477582 0.6981452221535678
17.83380372357849 266.2866300907438 0.691923869473912
17.839031278531905 264.511896467069 0.6894174643906167
17.84425883348532 265.0470166864914 0.690776644901135
17.849486388438734 270.2052176068968 0.6979376650072552
17.85471394339215 272.2772602994978 0.7010059149823715
17.859941498345563 271.86300265042667 0.7005294615323687
17.865169053298978 270.80187346827273 0.6992040839382802
17.870396608252392 269.6697179336924 0.6975115111338649
17.875624163205806 268.4966146368512 0.6944637975574787
17.88085171815922 267.4338559975753 0.6930344608651453
17.886079273112635 266.7936212464917 0.6925261807466018
17.89130682806605 271.05260900453976 0.6986427887401643
17.896534383019464 273.694896028322 0.7024530407398036
17.90176193797288 279.10537177544984 0.7089017195372971
17.906989492926293 282.82538080070003 0.7134371228237932
17.912217047879707 287.60752524520854 0.7195679929527019
17.917444602833122 288.9333670135835 0.7207206977340351
17.922672157786536 291.1279830271727 0.7231306046915636
17.92789971273995 288.9824986579615 0.720069585063239
17.933127267693365 292.98668132871325 0.7245123238696314
17.93835482264678 296.3780015094582 0.7293529238461733
17.943582377600194 297.7043069218886 0.7305584306937163
17.94880993255361 300.75337796031164 0.7334943596817739
17.954037487507023 301.09059767745833 0.7332322784708115
17.959265042460437 301.6208908798582 0.7328433843756883
17.96449259741385 305.023456854314 0.7372525516272458
17.969720152367266 306.7186748133036 0.7397877405296616
17.97494770732068 311.520076852333 0.7450499400707269
17.980175262274095 312.53282805928245 0.7473595941620773
17.98540281722751 310.51708858793046 0.7442414463646531
17.990630372180924 307.39725822725336 0.7413770322129921
17.995857927134338 306.11692343913813 0.740399908610255
18.001085482087753 307.8058704766845 0.740933738068632
18.006313037041167 307.8693315054753 0.7411071884662304
18.01154059199458 308.35105161164927 0.7414204948554485
18.016768146947996 308.38204692442656 0.7422402099060185
18.02199570190141 311.2235588816402 0.7459731520151716
18.027223256854825 309.9840770778325 0.7439011993973584
18.03245081180824 308.21197086608316 0.7415375544856975
18.037678366761654 304.06860830520014 0.7362795009679509
18.042905921715068 301.0972800379064 0.7316420051803606
18.048133476668482 299.24427750773964 0.7296074077056339
18.053361031621897 297.4983598513091 0.7276358774960828
18.05858858657531 296.53589382575797 0.727108123981942
18.063816141528726 295.0391339479184 0.7261875169755284
18.06904369648214 292.29129667561637 0.723115192498368
18.074271251435555 292.2841048658882 0.7233085517391447
18.07949880638897 293.2051248364523 0.7242312776352517
18.084726361342383 300.5803804557232 0.733318676734737
18.089953916295798 306.68123683991234 0.7407169006737904
18.095181471249212 313.58411130833764 0.7479879797715273
18.100409026202627 319.8267080243323 0.7549213642011874
18.10563658115604 324.88593669533077 0.7602172211417878
18.110864136109456 333.05876689505675 0.7688375737646477
18.11609169106287 343.500245146903 0.780904773509366
18.121319246016284 356.8757362049342 0.7958354270967889
18.1265468009697 375.75238220099334 0.815856597398053
18.131774355923113 397.9114609870221 0.839707607058955
18.137001910876528 426.6968633273772 0.8690649683424694
18.142229465829942 461.6554832737534 0.9040245954672408
18.147457020783357 493.4770111484337 0.9346070413483817
18.15268457573677 521.7065727011376 0.9605041310833095
18.157912130690185 530.1040916634803 0.9686808629460567
18.1631396856436 523.0329438071863 0.9622414616089866
18.168367240597014 500.2126863161214 0.940880761965368
18.17359479555043 472.7992277119509 0.9151573834061583
18.178822350503843 445.5773553598052 0.8878896640771902
18.184049905457258 416.6873779553897 0.8587430442149744
18.189277460410672 396.5423765018118 0.8377564887332696
18.194505015364086 387.1494518021053 0.8277643281560291
18.1997325703175 383.36488365277404 0.8239465487083727
18.204960125270915 383.0032709485417 0.8236686215837731
18.21018768022433 381.46841532074563 0.8216520283208748
18.215415235177744 385.0714198429696 0.8256777836898856
18.22064279013116 391.05775196870377 0.8320985077568895
18.225870345084573 399.3017712989199 0.8412785611124441
18.231097900037987 402.5112675462156 0.8446492091711957
18.236325454991402 407.4118665394685 0.8494250738433307
18.241553009944816 411.4401787082572 0.8531117312730984
18.24678056489823 414.61698206937035 0.8560379440047893
18.252008119851645 414.3338294856408 0.8559977085778279
18.25723567480506 410.6982833749191 0.8520076945969
18.262463229758474 404.52052831529323 0.8457710831771877
18.26769078471189 399.83211342127873 0.8411194641658379
18.272918339665303 393.10113782093083 0.8341579825931463
18.278145894618717 385.43848159186103 0.826004639903957
18.28337344957213 377.24516680131126 0.8172422684570314
18.288601004525546 372.70772372974045 0.8122291111704725
18.29382855947896 366.81079839056105 0.806283988077234
18.299056114432375 360.7298750747836 0.7997183811022794
18.30428366938579 354.3317022811628 0.7932161777404805
18.309511224339204 347.88304618785423 0.7863587355539126
18.314738779292618 339.6340375357073 0.7766257967277399
18.319966334246033 333.51966041956257 0.769775371353868
18.325193889199447 327.36041315138766 0.7618056694923881
18.33042144415286 323.07261236904213 0.7571496661628517
18.335648999106276 318.78482025104535 0.7518320339647248
18.34087655405969 311.5596170685834 0.7436417480237175
18.346104109013105 308.15469373268576 0.7404040237135462
18.35133166396652 305.88616120418584 0.7386149229455548
18.356559218919934 304.7642520035619 0.7370660827190311
18.361786773873348 301.2220145797467 0.7320883682523622
18.367014328826762 301.60785675043326 0.7322220261556083
18.372241883780177 298.34191984829727 0.7283569989447101
18.37746943873359 297.5558821701397 0.727658703411673
18.382696993687006 297.6920167934063 0.727503059415257
18.38792454864042 301.67374489224756 0.7343286680797241
18.393152103593835 311.2485575069326 0.7572789721521437
18.39837965854725 323.96714085852176 0.7796610160755318
18.403607213500663 338.4538318202724 0.8030572458266981
18.408834768454078 358.8695933720828 0.8319858965983024
18.414062323407492 387.5540946603063 0.8687706186217145
18.419289878360907 421.6294222567411 0.9098334721850987
18.42451743331432 453.5509163201404 0.9470462530703624
18.429744988267736 476.3580203877239 0.9751551335784024
18.43497254322115 487.1584248516065 0.9894324200470626
18.440200098174564 488.5505211803215 0.9942955016130911
18.44542765312798 481.92230485479524 0.9917067390827035
18.450655208081393 471.8443658389732 0.984446266038795
18.455882763034808 457.67612922910246 0.9731490021656907
18.461110317988222 444.1708696100098 0.9619969312823956
18.466337872941637 426.5467309959239 0.9451232101017738
18.47156542789505 414.5948580935216 0.9349410729316028
18.476792982848465 401.9690039440345 0.922757551644576
18.48202053780188 394.04182883362745 0.9165322434835751
18.487248092755294 390.5457841946858 0.9158249898537448
18.49247564770871 384.8581574580698 0.9119961906605173
18.497703202662123 378.6457172023021 0.907745098006866
18.502930757615538 371.99663894154975 0.9015234781917499
18.508158312568952 363.1760978782899 0.8929329182763455
18.513385867522366 357.65435348435585 0.8887151059702315
18.51861342247578 356.86653924424184 0.8900202487593732
18.523840977429195 355.22952524842736 0.8908133174303405
18.52906853238261 354.7604533481841 0.8924390755150248
18.534296087336024 356.18209966027797 0.8963051438411282
18.53952364228944 356.0506641296595 0.8988000336668455
18.544751197242853 354.102113041215 0.8979313881865183
18.549978752196267 353.7015335810028 0.8996893574854383
18.555206307149682 351.8246460876902 0.8989664428294581
18.560433862103096 355.76102485626643 0.9054599763806908
18.56566141705651 359.13437647199345 0.9122380057948871
18.570888972009925 363.1276757815975 0.9188596342018144
18.57611652696334 365.7421852387031 0.9242596066482467
18.581344081916754 367.61302817795035 0.9294155858743821
18.58657163687017 371.9615059422772 0.9364601840419496
18.591799191823583 376.45642102151527 0.9446769131896486
18.597026746776997 385.3073394159876 0.957594326197954
18.60225430173041 393.58965373624955 0.969530877524114
18.607481856683826 398.2796935738478 0.9779575385151136
18.61270941163724 401.9078182343803 0.9841306823474923
18.617936966590655 402.63454760552804 0.9873006738737091
18.62316452154407 404.29293901380464 0.988624840956346
18.628392076497484 410.84106678643525 0.976946292378502
18.633619631450898 409.1308159552308 0.9650381815527602
18.638847186404313 399.8677407203801 0.9464562371369674
18.644074741357727 392.17998433177723 0.9321751237103277
18.64930229631114 388.16367159097024 0.9245809514619048
18.654529851264556 384.8593915015184 0.91628287078999
18.65975740621797 387.72982662367457 0.9173670985690673
18.664984961171385 387.8637829048143 0.913811267907909
18.6702125161248 388.36581825225636 0.9104661005279977
18.675440071078214 390.7602669831781 0.9109841415028463
18.680667626031628 393.6142888266333 0.9108924528428282
18.685895180985042 396.9817706758966 0.9120270695047501
18.691122735938457 398.0241417484256 0.9110854481569337
18.69635029089187 400.35425880658966 0.9110328756438351
18.701577845845286 400.38356642072563 0.909814604873878
18.7068054007987 399.2955213105373 0.9070603409350514
18.712032955752115 395.88745755600866 0.901696729574069
18.71726051070553 387.4151827861709 0.8908194031727376
18.722488065658943 380.81183249773426 0.8813736277908915
18.727715620612358 370.81485587815985 0.868540047379301
18.732943175565772 364.12037538013783 0.8592082842276838
18.738170730519187 359.481034244516 0.8530813740274876
18.7433982854726 354.9760431323462 0.846743275152
18.748625840426016 350.9504793822651 0.8411491176936006
18.75385339537943 344.8644282286002 0.8332056734011365
18.759080950332844 341.1228739204063 0.8278270028025297
18.76430850528626 341.3487127350482 0.826843146280681
18.769536060239673 338.45449062833444 0.8215769042023934
18.774763615193088 334.76735353759113 0.8149250515682017
18.779991170146502 328.0030033021049 0.8050465731587129
18.785218725099917 324.39213626949754 0.8002801463923608
18.79044628005333 323.0192076283677 0.7978072288676699
18.795673835006745 323.70608642759396 0.7988246721418986
18.80090138996016 321.2757751069998 0.7954705863332976
18.806128944913574 316.0679178090734 0.788442835381142
18.81135649986699 311.7278221067098 0.7820016358697243
18.816584054820403 311.30366341959 0.7818714071626758
18.821811609773818 312.7798364942893 0.7826774160098603
18.827039164727232 314.6560618110527 0.7847408508592324
18.832266719680646 312.6175862437209 0.7813820441776697
18.83749427463406 305.9984343539705 0.7730947642267021
18.842721829587475 301.85170963469346 0.7674677009148203
18.84794938454089 299.3104325969168 0.7634244634716773
18.853176939494304 300.77335482907256 0.76532605063357
18.85840449444772 300.507243572839 0.7642788443560193
18.863632049401133 299.4932760057804 0.7628721368840387
18.868859604354547 296.7867202634754 0.7590650107597535
18.87408715930796 298.1202864744265 0.7605223125693052
18.879314714261376 295.44986636098486 0.7570509200710408
18.88454226921479 293.84256900315575 0.7553594843691686
18.889769824168205 293.2071135347905 0.7525553515578803
18.89499737912162 291.8359583092783 0.7503975471703831
18.900224934075034 292.97395717257706 0.7512889887920249
18.90545248902845 291.7327611824927 0.7502254968012843
18.910680043981863 289.1644330043139 0.7466678759860739
18.915907598935277 289.1661030231298 0.7462938054882258
18.92113515388869 287.4777609870689 0.7438965147688649
18.926362708842106 285.6655148001284 0.741950012982567
18.93159026379552 283.8455373942276 0.7395839858797094
18.936817818748935 281.88867596577745 0.7375426076883745
18.94204537370235 284.8944389251529 0.7414103370814438
18.947272928655764 288.50264252677084 0.7453650545556683
18.952500483609178 290.10657281209745 0.7473431050254098
18.957728038562593 288.0020949690168 0.7437059377590655
18.962955593516007 282.5636384114503 0.7359054011336685
18.96818314846942 280.79162673791905 0.7329452315875162
18.973410703422836 281.32234935723426 0.7319319406596637
18.97863825837625 285.4508672291871 0.736986196715892
18.983865813329665 283.5201546118057 0.7344677199306137
18.98909336828308 284.5105882136006 0.7358134480558597
18.994320923236494 284.8069553923796 0.7366319358223954
18.999548478189908 286.7078799628095 0.7377718970960664
19.004776033143322 284.8073247423768 0.7357128303084463
19.010003588096737 284.7020525184426 0.7347292682284591
19.01523114305015 287.4603863276521 0.7385168387705748
19.020458698003566 287.05721694418685 0.738175125118746
19.02568625295698 287.5155795489939 0.7385598974628994
19.030913807910395 285.6732892651798 0.7354598422303739
19.03614136286381 289.33081456368325 0.7383764698019295
19.041368917817223 295.03984488610115 0.7452930823734013
19.046596472770638 297.54112526805693 0.7484314612129556
19.051824027724052 297.3488051862071 0.7480976237036937
19.057051582677467 297.96688284738804 0.7487378193473925
19.06227913763088 297.18166514169957 0.7470522363288705
19.067506692584296 299.43013505496975 0.7494414058098317
19.07273424753771 298.4475554520483 0.747751309854328
19.077961802491124 299.18457261659734 0.7489646036207139
19.08318935744454 298.58631336529544 0.7478157311465671
19.088416912397953 300.6113698497105 0.7509202176574319
19.093644467351368 303.49566557027754 0.7547792485214512
19.098872022304782 309.69902024213053 0.7615043662877015
19.104099577258197 310.3686773766491 0.7623117841301222
19.10932713221161 310.42945763247843 0.7608603072671157
19.114554687165025 308.1598705230555 0.7577879261847152
19.11978224211844 309.0186459341053 0.758498948247205
19.125009797071854 310.6865643291151 0.7602527460819781
19.13023735202527 313.31510633655853 0.7634631816087767
19.135464906978683 313.3050228533086 0.7634953517759221
19.140692461932098 313.2710765308821 0.762137054421556
19.145920016885512 313.74209967920643 0.7630329699036092
19.151147571838926 315.6520699587446 0.7651563715049738
19.15637512679234 315.8927034840657 0.76538857793426
19.161602681745755 313.8454351240754 0.7637166381882905
19.16683023669917 310.9804868646714 0.7590074483937495
19.172057791652584 308.070902893179 0.7554495469522291
19.177285346606 307.2769957585836 0.754348710754333
19.182512901559413 309.91190611072767 0.7571386423206603
19.187740456512827 310.6380354243909 0.7587446598542301
19.19296801146624 311.4194947417463 0.7594341025071606
19.198195566419656 308.589050011378 0.7569756933260828
19.20342312137307 306.19711587733656 0.754583015337233
19.208650676326485 302.76571641504864 0.749724625112364
19.2138782312799 303.4757299759452 0.7505412570678551
19.219105786233314 303.43318352953617 0.7497741601979733
19.22433334118673 303.2142607389098 0.7502658742035211
19.229560896140143 302.69009221818095 0.7499845384424734
19.234788451093557 303.86356727713564 0.7512651381708796
19.24001600604697 305.1179921474703 0.7525363366732482
19.245243561000386 305.72548116184146 0.7523798203844853
19.2504711159538 302.97371712796826 0.747588172235577
19.255698670907215 302.11791606732885 0.7464745412475584
19.26092622586063 298.2646569308586 0.7422213379064581
19.266153780814044 296.2235085657302 0.7400249570069554
19.271381335767458 293.1538268051708 0.7365528167482716
19.276608890720873 295.8527821053797 0.7390294923166059
19.281836445674287 298.4584304714854 0.7422974686195618
19.2870640006277 301.67779278713 0.7464206298170286
19.292291555581116 300.2097341295997 0.7447171896514015
19.29751911053453 299.1011302196932 0.7444309144224084
19.302746665487945 297.39546851853356 0.7416502902422851
19.30797422044136 299.27696057752564 0.7441279722445421
19.313201775394774 301.0708799186785 0.7461262560832123
19.318429330348188 303.8631779944199 0.7495200746627124
19.323656885301602 305.11087465672273 0.7512081675731184
19.328884440255017 305.64959602502097 0.7517203760629662
19.33411199520843 312.09796404982956 0.7587751390137539
19.339339550161846 316.1229591481213 0.7634770287622578
19.34456710511526 323.1852385283134 0.7704074773494044
19.349794660068675 325.98419480167877 0.7729806893623423
19.35502221502209 330.3760671090232 0.7774605370684461
19.360249769975503 336.6352086254217 0.7845304768805254
19.365477324928918 343.3901939891189 0.7926830227638894
19.370704879882332 350.3779164139019 0.7996372616684154
19.375932434835747 358.34758921760425 0.8085146746105986
19.38115998978916 367.69703307475976 0.8186298106867371
19.386387544742576 376.61340208613126 0.8284737229933209
19.39161509969599 381.23456892612546 0.8339062105447711
19.396842654649404 382.0812832503931 0.8345148274359282
19.40207020960282 387.3954120072519 0.8401334794924421
19.407297764556233 387.39919250136523 0.8402750644331013
19.412525319509648 385.1672144317615 0.8373087954786083
19.417752874463062 382.5972444700356 0.835030691255491
19.422980429416477 378.82233744203074 0.8310244825068458
19.42820798436989 374.90097365626 0.826462660028073
19.433435539323305 368.35644250940413 0.8197512066409964
19.43866309427672 361.71656266257816 0.8119511318671568
19.443890649230134 356.5284377998615 0.8065287629676291
19.44911820418355 354.00184416100615 0.803456534860842
19.454345759136963 352.3092225503325 0.8012693427334079
19.459573314090377 353.94121451587546 0.8034962041265963
19.464800869043792 351.8425460322442 0.8012157560305124
19.470028423997206 351.0243722550223 0.7997773449710871
19.47525597895062 350.53808910401006 0.7990232037654593
19.480483533904035 347.2784073466869 0.794331964599587
19.48571108885745 347.4251145543933 0.79502461042504
19.490938643810864 346.5227142981255 0.7944756201518779
19.49616619876428 346.18450086256985 0.7941006338624318
19.501393753717693 343.7402335201767 0.7913757149933525
19.506621308671107 343.032889612301 0.790520325713571
19.51184886362452 341.83230584142484 0.7886789455873591
19.517076418577936 340.66846158435357 0.7874528323341164
19.52230397353135 340.09245589061413 0.7862827874705592
19.527531528484765 343.25593219729745 0.790043514253424
19.53275908343818 345.67090427550175 0.7926740150853044
19.537986638391594 346.14431128413565 0.7933328271641076
19.54321419334501 344.92769813725414 0.7921253659480326
19.548441748298423 346.2168424865915 0.7939467212700712
19.553669303251837 347.2442454046843 0.794690450261866
19.55889685820525 350.68788737095474 0.7986588213121076
19.564124413158666 352.91395270017466 0.800675102917071
19.56935196811208 355.0793627388019 0.8030988240349319
19.574579523065495 357.63912414190116 0.8056294061491142
19.57980707801891 358.9114052625468 0.8063251007866549
19.585034632972324 360.4384860036761 0.807742148487753
19.590262187925738 363.4476587160626 0.8108780035416704
19.595489742879153 368.78090595719823 0.816678455921953
19.600717297832567 372.7020008514016 0.82101744514389
19.60594485278598 376.5053023194295 0.8249265624450859
19.611172407739396 378.5247972090924 0.8273170632617628
19.61639996269281 381.11314548892364 0.8300344795780036
19.621627517646225 386.8521238123905 0.8361798714935056
19.62685507259964 390.2764874473104 0.8396918763716444
19.632082627553054 395.0420059019423 0.8444618887437083
19.637310182506468 394.2661301485508 0.8438479237165907
19.642537737459882 394.2803029301237 0.8437985940808518
19.647765292413297 393.9383267744743 0.8430719313468436
19.65299284736671 398.9366441512036 0.8481793473327436
19.658220402320126 399.27086343724756 0.8484696864684577
19.66344795727354 399.8971321191599 0.8493177728973313
19.668675512226955 396.93563811341676 0.8464209735151004
19.67390306718037 394.5867001123799 0.8438270348774397
19.679130622133783 392.21854966124016 0.8411621842234851
19.684358177087198 390.86113134565886 0.8393675304971079
19.689585732040612 391.43584808683465 0.8397919654669749
19.694813286994027 389.4881735048329 0.8376349130634979
19.70004084194744 385.6945916638504 0.8334217926275651
19.705268396900856 380.9521983054741 0.828026981908529
19.71049595185427 379.406591688471 0.8269921618786079
19.715723506807684 374.36890058758723 0.8214193992327388
19.7209510617611 370.70257494345043 0.8179901232410685
19.726178616714513 366.4919481407051 0.8130103415386707
19.731406171667928 365.2487200317623 0.8115289708006819
19.736633726621342 366.31022092426355 0.8128046555729219
19.741861281574757 367.34587042371726 0.8139774597391043
19.74708883652817 366.2516469274987 0.8126379779538092
19.752316391481585 367.9401333366898 0.8145328232707826
19.757543946435 365.7917959026626 0.8115708749962086
19.762771501388414 363.7456321517943 0.8090849860887552
19.76799905634183 359.2460645692824 0.804373107046254
19.773226611295243 357.77515961668274 0.8029964508319903
19.778454166248657 355.19830604620904 0.8007636545369952
19.783681721202072 352.79465360475444 0.7972033420334278
19.788909276155486 346.98432990905474 0.7913471619491529
19.7941368311089 343.10525684123803 0.7865533819981683
19.799364386062315 340.5843953181917 0.7837885680954781
19.80459194101573 341.3295896969616 0.7844506559632661
19.809819495969144 339.2108182754108 0.7814862017729877
19.81504705092256 334.5530188372164 0.7767344998950791
19.820274605875973 331.12884815469954 0.7734477341135715
19.825502160829387 329.2708601860203 0.7711702611537301
19.8307297157828 326.3950111449819 0.767919421063754
19.835957270736216 323.4371682284316 0.7635046210568246
19.84118482568963 318.85433472391475 0.7573973921337526
19.846412380643045 317.8565794713795 0.7571524954811195
19.85163993559646 316.52313248668855 0.755244714837825
19.856867490549874 315.47414415491215 0.7548613830967101
19.86209504550329 314.5727474173521 0.753891581127187
19.867322600456703 313.3560813034783 0.7522024981857472
19.872550155410117 317.0781623842806 0.7566052276491818
19.87777771036353 318.91060948517867 0.7579451250975278
19.883005265316946 321.6903543821718 0.7612464778891374
19.88823282027036 319.581283102873 0.7591619275610233
19.893460375223775 317.56170361284006 0.7573061842230011
19.89868793017719 318.25498480829043 0.7579679079783469
19.903915485130604 318.1618640884436 0.7568843074163816
19.909143040084018 314.73592498277526 0.7520117229419098
19.914370595037433 315.6873861520465 0.7539339904232905
19.919598149990847 312.78507655780203 0.7502627303307561
19.92482570494426 314.13457350435795 0.7530054126103569
19.930053259897676 313.38059470901476 0.7518638210624232
19.93528081485109 315.6403912748245 0.7543641865993285
19.940508369804505 316.13259050582695 0.7545344428279578
19.94573592475792 316.2718211455166 0.7540657648834637
19.950963479711334 315.6200201717889 0.753622555060759
19.956191034664748 317.6382346945673 0.7569943228075163
19.961418589618162 321.1840252546688 0.7610140025219145
19.966646144571577 322.12020902852703 0.7626054724091968
19.97187369952499 323.52354793313975 0.7633338340325755
19.977101254478406 327.22994711866926 0.766944023969825
19.98232880943182 330.160328854444 0.7696756901763444
19.987556364385235 335.96612544447754 0.7759188108010541
19.99278391933865 338.8313448043251 0.7790383046037916
19.998011474292063 341.3959352745211 0.7822128490984986
20.003239029245478 349.5112218015939 0.791159219633193
20.008466584198892 362.2708667588988 0.8053729839037814
20.013694139152307 381.90731194283177 0.8261911432723473
20.01892169410572 402.0966744710429 0.8473215905982313
20.024149249059136 422.40793032080893 0.8683915300614361
20.02937680401255 438.38682905509955 0.8844291549844441
20.034604358965964 442.77342335601224 0.8890298062649423
20.03983191391938 441.1685982985167 0.8872364545116153
20.045059468872793 432.58431308665155 0.8787228918489398
20.050287023826208 419.9155236311891 0.8658689474536958
20.055514578779622 405.1790686335417 0.8502753214070055
20.060742133733036 396.15516332929076 0.8411584280328086
20.06596968868645 392.1148234230606 0.836742403540531
20.071197243639865 387.3091411586921 0.8314400387699394
20.07642479859328 382.55589760921805 0.8262292565891095
20.081652353546694 381.9745226184169 0.8255580455752759
20.08687990850011 384.0576665090199 0.8279194138457985
20.092107463453523 390.08277412766984 0.8343907258821153
20.097335018406937 400.71235504389335 0.8455990876475137
20.102562573360352 412.19586169211664 0.8577728480773518
20.107790128313766 423.35893125576393 0.8690739763526788
20.11301768326718 430.85204116998847 0.8764131076362149
20.118245238220595 431.6082728049564 0.876960099283658
20.12347279317401 429.22106680726034 0.874542690343227
20.128700348127424 423.26883994075945 0.8691360802570576
20.13392790308084 415.06325701878995 0.8607430593385089
20.139155458034253 403.5073096999013 0.8487069837019058
20.144383012987667 389.10428887456527 0.8335485093767298
20.14961056794108 374.59269362328183 0.8178280040038525
20.154838122894496 363.8710719634358 0.8061973795486133
20.16006567784791 355.93210640075205 0.7977621404814127
20.165293232801325 348.2009123576882 0.7896165146226205
20.17052078775474 342.31939231884695 0.7841144297087135
20.175748342708154 336.38934401556173 0.7770420298429782
20.18097589766157 333.7552133126116 0.773398767340402
20.186203452614983 332.52781316625413 0.7708169544681539
20.191431007568397 331.997395527909 0.7696958059508133
20.19665856252181 331.6756999288297 0.7697250942808893
20.201886117475226 330.6419831030997 0.7680710677466456
20.20711367242864 330.5476971331149 0.7677990472582167
20.212341227382055 329.45244129305416 0.7670158511605725
20.21756878233547 332.11085722249913 0.7709890413958459
20.222796337288884 332.58054994847924 0.7717309913062366
20.228023892242298 335.6096549558662 0.774708810896888
20.233251447195713 338.0164065780639 0.7760960257979928
20.238479002149127 342.0089154858439 0.7807075504218748
20.24370655710254 340.55918971940747 0.7791942098466447
20.248934112055956 340.52130343734365 0.7789666075199968
20.25416166700937 339.94858336042347 0.7781341624133564
20.259389221962785 344.8666599987846 0.7830943148295026
20.2646167769162 351.3444119663797 0.7903703977047096
20.269844331869614 352.28725114203525 0.7917883630374178
20.275071886823028 353.54197575316385 0.7934914884658444
20.280299441776442 347.35164712367845 0.7868358591743575
20.285526996729857 343.37352854910506 0.781994642795555
20.29075455168327 344.4135605561441 0.7832565847544498
20.295982106636686 345.48915851446867 0.7848494277338232
20.3012096615901 346.46674624490606 0.7858786285245539
20.306437216543515 346.4827617724823 0.7860524490623039
20.31166477149693 343.01329061307024 0.7817811602419799
20.316892326450343 341.4072098109589 0.7793744358610505
20.322119881403758 335.5480015940146 0.7727747215114446
20.327347436357172 331.7443800594981 0.768122967276029
20.332574991310587 330.0189844282993 0.7670062816991831
20.337802546264 329.1414240654354 0.7660990836980623
20.343030101217416 328.6210457069667 0.7655356092490633
20.34825765617083 328.4461770428016 0.7651968499104519
20.353485211124244 323.70932515045075 0.7594245956895682
20.35871276607766 320.77076152819615 0.7557575825346308
20.363940321031073 318.64545164405973 0.7536101419933858
20.369167875984488 315.7821382034881 0.7501169683833587
20.374395430937902 314.60294494895385 0.7485280970566313
20.379622985891316 313.572913123003 0.7473569453415859
20.38485054084473 311.7974273594203 0.7453992324620038
20.390078095798145 311.60852698968944 0.7465302931811829
20.39530565075156 310.2303294649854 0.7450588040858532
20.400533205704974 311.32925310040105 0.746760154135624
20.40576076065839 310.76097216846307 0.7451403288075057
20.410988315611803 308.61122858238605 0.7417094008952643
20.416215870565217 309.65147502986486 0.7428579614324762
20.421443425518632 307.96881329800203 0.7408876003294818
20.426670980472046 308.3029796248016 0.7417219897851974
20.43189853542546 309.2898729605355 0.7425813222699045
20.437126090378875 308.7982681189183 0.7416157819078094
20.44235364533229 306.9283379427082 0.7399320728180415
20.447581200285704 308.9933877175835 0.7428969833792299
20.45280875523912 313.56722599589335 0.7480147963459757
20.458036310192533 318.4589924519148 0.7541765733590232
20.463263865145947 321.70961876051695 0.7570597201237115
20.46849142009936 320.844288682694 0.7564905489610773
20.473718975052776 319.6415930344014 0.7547357487621159
20.47894653000619 319.2968517444273 0.753931418986705
20.484174084959605 320.4246934954763 0.7546713796806158
20.48940163991302 320.14158034106555 0.7542008793279829
20.494629194866434 318.80714345392835 0.7533675443671641
20.49985674981985 318.425286823484 0.7535854400757698
20.505084304773263 318.25627911987885 0.7525657423146844
20.510311859726677 319.4431614806576 0.7536945106224803
20.51553941468009 319.97634186233915 0.7536920642998933
20.520766969633506 321.9235391352398 0.7566061863696087
20.52599452458692 320.1525134598625 0.755441013319872
20.531222079540335 319.6321750842967 0.7540472861247076
20.53644963449375 318.8858300076051 0.7538867661191594
20.541677189447164 316.831473506147 0.7512965888877953
20.546904744400578 316.1799049978758 0.7506963068120573
20.552132299353993 313.9442818291751 0.7475987833612648
20.557359854307407 312.9675445074265 0.7449568373536058
20.56258740926082 313.66832607289285 0.7455676657643109
20.567814964214236 316.593679602444 0.7491042580803118
20.57304251916765 319.7924634147035 0.7534343148594824
20.578270074121065 322.35998703309906 0.7564799743448253
20.58349762907448 324.1887858935682 0.7583511485827205
20.588725184027894 325.09823618159226 0.759526536907568
20.593952738981308 327.57198543174445 0.7625682294869394
20.599180293934722 326.90947808477785 0.760885911931513
20.604407848888137 323.6815452965925 0.7573301047509822
20.60963540384155 324.6405177252817 0.7579878869445028
20.614862958794966 324.26422073059484 0.757831507281497
20.62009051374838 324.65395434819453 0.7585123451443639
20.625318068701795 322.26363170638484 0.755322502764253
20.63054562365521 320.38808556613617 0.754131019502335
20.635773178608623 319.35008076743395 0.7533145127301865
20.641000733562038 319.17373099101366 0.7527570928078338
20.646228288515452 318.8101322533156 0.7530625903752627
20.651455843468867 314.66375925723605 0.7476300898639122
20.65668339842228 311.8061981439029 0.7448476429654739
20.661910953375695 308.72432994176927 0.7407284097438629
20.66713850832911 306.5777046682019 0.7379227429445959
20.672366063282524 304.34976439811396 0.7358794925144245
20.67759361823594 306.25072277851655 0.7378303803364833
20.682821173189353 306.5570335197753 0.7385492404895873
20.688048728142768 305.12427688886754 0.7362453385779149
20.693276283096182 304.7303660857751 0.7353927488812723
20.698503838049596 303.38942945152047 0.7341519106352318
20.70373139300301 304.21881080601145 0.735252939072547
20.708958947956425 303.8709687323606 0.735195683797613
20.71418650290984 305.3690468658819 0.7368423349979045
20.719414057863254 306.6914200467735 0.7376527138245248
20.72464161281667 306.10971787198105 0.7369661204789589
20.729869167770083 305.2186527240444 0.7360600725015265
20.735096722723497 306.37099394041 0.7378471048674441
20.740324277676912 307.1849156729218 0.7385496845263655
20.745551832630326 307.73225998915734 0.7390520461237898
20.75077938758374 304.1365956184815 0.7347923318099828
20.756006942537155 306.2058403189699 0.7374171540592739
20.76123449749057 305.48616845154504 0.7359400337211035
20.766462052443984 309.39822542818837 0.739989849229875
20.7716896073974 312.16166596620394 0.7435097462535959
20.776917162350813 315.48941835849774 0.7477032360497976
20.782144717304227 315.9295614307756 0.7483027103401647
20.78737227225764 315.3675422248662 0.7466826095157383
20.792599827211056 314.99301827395743 0.7463992507318802
20.79782738216447 318.4971626482947 0.7502909578951151
20.803054937117885 320.7463791103371 0.7524614318349151
20.8082824920713 325.77488663861055 0.7579276647191985
20.813510047024714 330.10271477083916 0.763075236992027
20.81873760197813 337.2125695969254 0.7720505900379588
20.823965156931543 338.1513147334521 0.7726039576911852
20.829192711884957 342.6799632562154 0.7775176086825215
20.83442026683837 345.08791986375866 0.7799952171042384
20.839647821791786 348.42912453969717 0.784172967608221
20.8448753767452 349.7394941553726 0.7861171694320127
20.850102931698615 350.7662585785291 0.7871148244707153
20.85533048665203 354.0031022349035 0.7910071090546879
20.860558041605444 350.87946065548107 0.7869561126166205
20.865785596558858 347.9629959895333 0.7832670005109549
20.871013151512273 345.52192053450034 0.7797055283943122
20.876240706465687 345.8407656203858 0.7801018553434308
20.8814682614191 348.2520652501851 0.7832964150298406
20.886695816372516 346.7069586868273 0.782019280701609
20.89192337132593 345.32212950837004 0.7799329578863605
20.897150926279345 341.5372114054561 0.7753999796627441
20.90237848123276 339.9575158972837 0.7736651691171599
20.907606036186174 338.0211577667937 0.7712857478789956
20.912833591139588 336.87701321198404 0.769955873346166
20.918061146093002 335.7178602798208 0.7688814122788845
20.923288701046417 331.79220293707726 0.7656596317082817
20.92851625599983 331.91181041483225 0.7657337386264176
20.933743810953246 332.51305111404446 0.7663332247001979
20.93897136590666 335.2212769762317 0.7689102554865088
20.944198920860075 333.4695638401529 0.7669838627066867
20.94942647581349 334.0183267897047 0.7671852536255205
20.954654030766903 336.1703259752912 0.7693136447763606
20.959881585720318 337.4122698928997 0.7709532080708057
20.965109140673732 337.36425141053525 0.770796505004792
20.970336695627147 336.42247189666716 0.7703159717136169
20.97556425058056 335.9815466194594 0.7696535083901545
20.980791805533975 335.26184040743664 0.7689911879437732
20.98601936048739 333.0754928680237 0.766170736040752
20.991246915440804 332.0352740171153 0.7648428518829335
20.99647447039422 328.35208000078586 0.760878365715275
21.001702025347633 327.9817955145063 0.7609732804827479
21.006929580301048 328.3701079570593 0.7609624185451587
21.012157135254462 328.6940182939085 0.7609943853498813
21.017384690207876 327.6237892910297 0.7597459207935333
21.02261224516129 325.14347888274386 0.7567793749345055
21.027839800114705 324.74101461427136 0.7564819629541065
21.03306735506812 324.79357947510465 0.7566049552198805
21.038294910021534 322.0013018613841 0.7534215713014238
21.04352246497495 320.44207320101634 0.7513943011970603
21.048750019928363 318.61432320096424 0.7498157562431499
21.053977574881777 318.1119144882336 0.7492695058595668
21.059205129835192 317.7722178879046 0.7479801894670504
21.064432684788606 319.0921704636656 0.7488615560035251
21.06966023974202 320.2498871269542 0.7504451074069987
21.074887794695435 317.95489397800935 0.7482055173237279
21.08011534964885 312.9349596711698 0.7419426805583804
21.085342904602264 306.3175275572603 0.7331059538233566
21.09057045955568 303.482602543292 0.7293754076895629
21.095798014509093 303.6270926755963 0.7299524163854342
21.101025569462507 304.99566171656716 0.7310356944934183
21.10625312441592 307.09193193580177 0.733644561617141
21.111480679369336 305.3349236045298 0.7309267312586327
21.11670823432275 302.26345718263616 0.7277949798024782
21.121935789276165 296.0101836419057 0.7206934420554391
21.12716334422958 292.87247306537205 0.7164728343082662
21.132390899182994 289.9019466083245 0.7120331011677893
21.13761845413641 291.8225208785334 0.7143143885484099
21.142846009089823 290.2491702388126 0.7124508840767783
21.148073564043237 288.1271725762989 0.710350843644438
21.15330111899665 287.7599093255507 0.7091061772042074
21.158528673950066 288.7802937852438 0.7113133320986356
21.16375622890348 289.370234633874 0.711839742459477
21.168983783856895 290.78819658842406 0.7135495107699602
21.17421133881031 287.07166324909974 0.708232948533115
21.179438893763724 284.9893570673127 0.7052654577531915
21.184666448717138 283.89517578680864 0.7040744746693581
21.189894003670553 284.53017600885613 0.7046202301449616
21.195121558623967 284.7029993262328 0.7033547065503942
21.20034911357738 286.2826201665387 0.7041260819286633
21.205576668530796 284.48840445750636 0.7022646251949507
21.21080422348421 282.52024804185453 0.7001628082281253
21.216031778437625 280.2461481345331 0.6976416416266478
21.22125933339104 279.27743988087184 0.6951197063223148
21.226486888344454 281.35922520745265 0.6975221011552434
21.231714443297868 282.2283286493187 0.697867505062362
21.236941998251282 282.7396898688859 0.6986683738244798
21.242169553204697 280.7988207944602 0.6971006806552097
21.24739710815811 280.9533676314125 0.698137471725664
21.252624663111526 280.60991776651747 0.6982896375560417
21.25785221806494 282.42657837817166 0.6992359492627481
21.263079773018355 282.7789012107299 0.699142432144101
21.26830732797177 285.2014826459481 0.7023069477837007
21.273534882925183 286.26943614747415 0.7029726786730695
21.278762437878598 285.98427589817254 0.7031000563909606
21.283989992832012 284.90028861143514 0.709204035691394
21.289217547785427 283.7861235645007 0.7187392333774459
21.29444510273884 283.24159431026294 0.7248422240493985
21.299672657692255 283.169593709872 0.730200359938462
21.30490021264567 284.3355397408158 0.736053551534148
21.310127767599084 286.6564796328997 0.7420179998976384
21.3153553225525 286.1748298459953 0.744482128696547
21.320582877505913 286.2721620805716 0.7486582779882832
21.325810432459328 285.34012483561276 0.7510451966104068
21.331037987412742 287.43173484170916 0.7572125733270204
21.336265542366156 290.1461626315349 0.763546025133022
21.34149309731957 289.5916433233228 0.7649512466437565
21.346720652272985 290.61355891714373 0.7697985880317827
21.3519482072264 289.52711919877663 0.7705162390589461
21.357175762179814 288.2033993264798 0.7709371603488839
21.36240331713323 287.55055480235933 0.7716138127345618
21.367630872086643 287.24420172998276 0.7726587713707522
21.372858427040057 286.6688000541897 0.7741519368888455
21.378085981993472 288.1115895140481 0.7792975594247211
21.383313536946886 287.0743369356532 0.7804473907086772
21.3885410919003 287.8570718506614 0.7847325258081383
21.393768646853715 289.2547044976146 0.7873720586349018
21.39899620180713 289.0381309432709 0.7893451620137749
21.404223756760544 290.9451790297895 0.7938176978922036
21.40945131171396 290.91881704589866 0.7963203257573247
21.414678866667373 293.8915416352816 0.8020266609728753
21.419906421620787 293.8209440209539 0.8039009423666231
21.4251339765742 295.7787928161975 0.8086570175469494
21.430361531527616 296.2833419402637 0.8109307845467268
21.43558908648103 297.82939645996333 0.8151772770723952
21.440816641434445 299.14438430997984 0.8191688888361246
21.44604419638786 300.6108015881365 0.8227246365202225
21.451271751341274 307.21259159944054 0.8328015775207008
21.45649930629469 311.05686667590714 0.838724193128757
21.461726861248103 316.77763294425256 0.8480342699997843
21.466954416201517 314.8416281425898 0.8475359310407886
21.47218197115493 310.1686503494 0.8426957249901553
21.477409526108346 305.5792930153416 0.8381865326323626
21.48263708106176 301.109287013227 0.833915146973694
21.487864636015175 301.79676910029593 0.8373847086968295
21.49309219096859 302.93872137847427 0.8422003385488941
21.498319745922004 306.13649458021445 0.8482317851452902
21.503547300875418 306.2762348821483 0.8509108771128956
21.508774855828833 305.5002662890322 0.8476667575410108
21.514002410782247 303.76666110702627 0.8279569389176255
21.51922996573566 304.39652529456373 0.8192186894092712
21.524457520689076 307.08197118031745 0.8155585979076391
21.52968507564249 307.30906702797216 0.8108572371094572
21.534912630595905 304.52841543468736 0.8027664561974174
21.54014018554932 302.0495122814342 0.7967649046326675
21.545367740502734 302.4371415616372 0.7943666948997725
21.550595295456148 302.751293049625 0.7926815252170433
21.555822850409562 299.41362313475486 0.7859557018850724
21.561050405362977 295.71625616817767 0.778737644118528
21.56627796031639 294.0162363746676 0.7745268080541903
21.571505515269806 297.8737747338259 0.7782578720021777
21.57673307022322 299.92130585382694 0.7793290831201346
21.581960625176634 301.5672770712977 0.7789098140953571
21.58718818013005 297.73687525461287 0.7731606130218702
21.592415735083463 297.1328313100499 0.7710549706630401
21.597643290036878 297.1968362908852 0.7706169831174838
21.602870844990292 298.68714295734935 0.7715191331508278
21.608098399943707 299.5495218624441 0.7708794711401202
21.61332595489712 299.75863254079144 0.770660883205115
21.618553509850535 297.8247500315291 0.7672760747993688
21.62378106480395 299.3617483762677 0.7679706787670324
21.629008619757364 300.5488322146329 0.7680161151683518
21.63423617471078 300.5568075069436 0.7676873481009253
21.639463729664193 297.4465474689351 0.7621299258296061
21.644691284617608 295.24535560180317 0.7579551771832413
21.649918839571022 299.3663691038826 0.7614315617651535
21.655146394524436 304.25539026511507 0.7678987702298685
21.66037394947785 305.374945802616 0.7689808991525827
21.665601504431265 304.43867450767505 0.7674148471031182
21.67082905938468 307.3622189683946 0.7695895244340284
21.676056614338094 308.75095548082993 0.7698989860366937
21.68128416929151 309.7559583206687 0.7703713629939728
21.686511724244923 310.1730446327208 0.7695581100663719
21.691739279198337 312.50389364001165 0.7720779353254739
21.696966834151752 315.1973573837616 0.775287275370649
21.702194389105166 316.2140513551093 0.776627134760283
21.70742194405858 317.507720668086 0.7785225672614166
21.712649499011995 319.9647109047756 0.7802835539726616
21.71787705396541 325.2431645148138 0.7858574291301991
21.723104608918824 328.79233654973956 0.7891391045949327
21.72833216387224 331.28184706836555 0.7915541353063782
21.733559718825653 328.50046438763343 0.7887529483498739
21.738787273779067 332.46663862776813 0.7934101900989496
21.74401482873248 334.73649409705956 0.7963665295285385
21.749242383685896 338.1176810506195 0.7998364366629902
21.75446993863931 341.3157724570307 0.8022012225626892
21.759697493592725 342.83490528669086 0.8032002248096132
21.76492504854614 343.8226966787404 0.8033439872212624
21.770152603499554 345.18353822439434 0.8052919811133987
21.77538015845297 347.10462261005796 0.8077529106663115
21.780607713406383 351.17368540807905 0.8123628529589006
21.785835268359797 355.8508533869622 0.817204069534535
21.79106282331321 359.15488424484744 0.8204467384788907
21.796290378266626 359.2116618411623 0.8202015791047678
21.80151793322004 360.023195442405 0.8204278068343881
21.806745488173455 359.36000963838353 0.8187608318659151
21.81197304312687 360.52134972655165 0.8191536120551026
21.817200598080284 361.62904328562263 0.8205858151358393
21.822428153033698 364.8951192848479 0.8245482606530806
21.827655707987113 368.6669783304878 0.8291349733488433
21.832883262940527 367.61195760801417 0.8278644768619652
21.83811081789394 365.76953522139377 0.8263813983062603
21.843338372847356 363.70101369870537 0.8237631287832928
21.84856592780077 360.59836239132534 0.8197099278969344
21.853793482754185 357.6772028231402 0.8157589281133443
21.8590210377076 353.1577563475164 0.8103290127901692
21.864248592661014 353.00586949872604 0.810402049821464
21.869476147614428 353.402544315251 0.8104405431093922
21.874703702567842 352.6270233690334 0.8090770440446987
21.879931257521257 349.97126955032024 0.8059655638470141
21.88515881247467 347.2186885920238 0.803355342659079
21.890386367428086 344.8587512673954 0.8005180131592129
21.8956139223815 341.6326774922085 0.7971053708189163
21.900841477334914 341.2188824255288 0.796405560564639
21.90606903228833 342.795792180872 0.7978676071511531
21.911296587241743 344.8983457233409 0.7994990639661909
21.916524142195158 343.77034332775935 0.7971475417620748
21.921751697148572 341.01789763002455 0.7940017719147949
21.926979252101987 341.87806291127356 0.7947455133404039
21.9322068070554 341.3584678817779 0.7942643164049673
21.937434362008815 343.85878133909455 0.7969763855898482
21.94266191696223 342.4438901879906 0.7949201279889541
21.947889471915644 344.2388653091877 0.7968462203077464
21.95311702686906 343.9169796270372 0.7957618971219352
21.958344581822473 345.4369982486083 0.7979426144541139
21.963572136775888 345.06261814546826 0.7972537966838203
21.968799691729302 342.1999747092102 0.7937451931286267
21.974027246682716 341.3158583525185 0.7921115992902543
21.97925480163613 342.39958256338093 0.7929214789455238
21.984482356589545 344.51263078392213 0.7953827633650415
21.98970991154296 346.012355474875 0.7966764953029336
21.994937466496374 343.9361774934802 0.7943441867829336
22.00016502144979 346.067121923477 0.7967486012673399
22.005392576403203 346.02214101375597 0.7963346765981879
22.010620131356617 346.7954381152191 0.7972859922917406
22.015847686310032 347.1776909741799 0.7975532351572443
22.021075241263446 349.3556503929621 0.799633469935132
22.02630279621686 352.99427098919 0.8038085277634908
22.031530351170275 358.1643668270941 0.8089787580574423
22.03675790612369 359.1781935851044 0.8098074039907298
22.041985461077104 363.1476399211375 0.8138702399461513
22.04721301603052 364.62894216496403 0.8148373542843309
22.052440570983933 368.17182618305867 0.8190851701550931
22.057668125937347 372.6287020542969 0.8235400960247451
22.06289568089076 376.23544389857756 0.8274503561974892
22.068123235844176 374.0700578064421 0.8255969487477849
22.07335079079759 368.33315928245065 0.8189166926208536
22.078578345751005 364.0928461117498 0.8150885226817343
22.08380590070442 361.4455581926732 0.8114793786875024
22.089033455657834 358.99182227280625 0.8087628847325888
22.09426101061125 359.235083834709 0.8088330294565216
22.099488565564663 361.71384941104816 0.8123119693166441
22.104716120518077 364.90616679684337 0.8156725004671986
22.10994367547149 361.03801028521264 0.8106247386477564
22.115171230424906 355.63311850634 0.8034547259164915
22.12039878537832 352.470836986235 0.7997103396624647
22.125626340331735 354.1254823736311 0.8019371380774256
22.13085389528515 352.27565154571414 0.8006040758472038
22.136081450238564 350.35053348206634 0.7982668574229137
22.141309005191978 347.45121976261566 0.7940857918774733
22.146536560145393 345.5619367273381 0.7917981837430133
22.151764115098807 344.4440590280221 0.7895012768475083
22.15699167005222 342.237790614174 0.7872548224258986
22.162219225005636 347.40250500119504 0.7932314603968453
22.16744677995905 347.8937661969426 0.7936409819870045
22.172674334912465 346.1281272829455 0.7923417087433251
22.17790188986588 345.62886489637947 0.7908348709018982
22.183129444819293 344.49826246558206 0.7900203662529878
22.188356999772708 345.61863318903966 0.7909490912851971
22.193584554726122 344.57001764974876 0.7897406745985115
22.198812109679537 345.50437819233736 0.7906436150921186
22.20403966463295 346.6888887880224 0.791333707018454
22.209267219586366 350.668247418292 0.7957658910494109
22.21449477453978 351.0504957711117 0.7957351649324574
22.219722329493194 350.35823347126086 0.7945814662654885
22.22494988444661 348.29324780802256 0.7923258510681852
22.230177439400023 346.14508105435107 0.7893372419843405
22.235404994353438 344.25095623736036 0.7880359067353019
22.240632549306852 342.2755479087463 0.7858532976539276
22.245860104260267 341.84972764676 0.785210629720707
22.25108765921368 337.44791419975724 0.7806907221514953
22.256315214167095 331.43710613629105 0.7732235011840977
22.26154276912051 326.1853479417707 0.7676640277892092
22.266770324073924 326.4264934605478 0.7674785773741408
22.27199787902734 327.06800962288975 0.7681486989666063
22.277225433980753 327.9910419387284 0.7696465460266271
22.282452988934168 324.3778996687284 0.7649285049628809
22.287680543887582 320.3315067653124 0.7602995344978629
22.292908098840996 318.6828827729831 0.7583726997367456
22.29813565379441 319.40343854514725 0.7589787503441209
22.303363208747825 319.3566088677172 0.7596296314621213
22.30859076370124 316.38057275395056 0.7563600429813593
22.313818318654654 312.7568449654854 0.7518803993879228
22.31904587360807 311.28444680471233 0.7491387862168593
22.324273428561483 310.2992481649895 0.7481490191241333
22.329500983514897 310.7152431451719 0.7496068343806641
22.334728538468312 308.51889214427376 0.7466058995394034
22.339956093421726 306.63901498347303 0.7432037220976025
22.34518364837514 306.6093656018239 0.7434404591252547
22.350411203328555 305.15006892596534 0.742299590292374
22.35563875828197 305.82785231054027 0.7446017634394956
22.360866313235384 305.13285218524015 0.7419857700867506
22.3660938681888 303.33288035318583 0.7387366836316375
22.371321423142213 303.2323517747488 0.7375688940742933
22.376548978095627 301.24875723559205 0.7352859638324556
22.38177653304904 301.26775020762085 0.7356958199355798
22.387004088002456 296.9212803326582 0.7298668992939615
22.39223164295587 293.5235742480488 0.7264595614952996
22.397459197909285 290.92480128382743 0.7236527495002376
22.4026867528627 291.0217470312684 0.7237466402733668
22.407914307816114 290.3067637120233 0.7232548816860188
22.41314186276953 287.08248849162715 0.7194949990365052
22.418369417722943 288.3521734116794 0.7212477539780163
22.423596972676357 288.49763599810876 0.7221452282477097
22.42882452762977 287.7034662478315 0.720352846118704
22.434052082583186 287.41810876003746 0.7195808080765842
22.4392796375366 289.81136788045245 0.7213713498018433
22.444507192490015 291.86607230121547 0.7243899734015742
22.44973474744343 287.5283264398473 0.7192159835009155
22.454962302396844 284.0868919633874 0.7165557603764281
22.460189857350258 281.0032578594491 0.7131538440327393
22.465417412303673 282.4240865693175 0.7150213528139234
22.470644967257087 282.4339135429203 0.7143730441811488
22.4758725222105 283.03252401923993 0.715855562885284
22.481100077163916 284.6643029663999 0.7173414129272997
22.48632763211733 283.92119150115275 0.7151361024865744
22.491555187070745 281.27676834851906 0.7108508522584963
22.49678274202416 279.1328567089298 0.7081736540465348
22.502010296977573 278.77770256598825 0.7082193266118915
22.507237851930988 278.4879962877202 0.7073244464465858
22.512465406884402 279.4118314271112 0.7080419073411932
22.517692961837817 278.27471550791114 0.7061150955813458
22.52292051679123 278.4087397417608 0.7075680472612751
22.528148071744646 280.45706517647477 0.7119341377321657
22.53337562669806 278.54544909095296 0.7093313196903379
22.538603181651474 276.2614842264221 0.7051552264523157
22.54383073660489 274.68812777725896 0.702074746227296
22.549058291558303 274.5068904545982 0.7020608902004819
22.554285846511718 275.37737617907476 0.7039765664621179
22.559513401465132 277.5478632717518 0.7063823460775652
22.564740956418547 278.6150327171263 0.7075610648955423
22.56996851137196 278.9981328688099 0.7075810496334369
22.575196066325375 276.5570048644808 0.704786429629088
22.58042362127879 277.3101312680828 0.705994994156796
22.585651176232204 278.41486105371854 0.7077278840729729
22.59087873118562 276.7199767904296 0.7051697843234211
22.596106286139033 271.32094738209645 0.697642521199297
22.601333841092448 270.04709607570226 0.6953251495437944
22.606561396045862 276.5167490341526 0.7034460161239304
22.611788950999276 279.51808984705445 0.7069989511218397
22.61701650595269 284.33117487691675 0.7141543885926098
22.622244060906105 281.8327700756002 0.7112142330014827
22.62747161585952 280.3464878319865 0.7101991258209496
22.632699170812934 276.87469230490467 0.7053270540927975
22.63792672576635 277.97163092235456 0.7063794881033986
22.643154280719763 278.26103394156445 0.706357793373022
22.648381835673177 279.5141277756284 0.7082166549088315
22.653609390626592 278.78089228266543 0.7074615842410666
22.658836945580006 279.7731210220665 0.7090789541684313
22.66406450053342 278.72944140554137 0.7068987688418519
22.669292055486835 281.89378952309534 0.7104402518678381
22.67451961044025 281.6078094322929 0.70888402483387
22.679747165393664 284.2270185177107 0.7123980455311415
22.68497472034708 284.3016934483385 0.7128714018399875
22.690202275300493 284.69607397639965 0.7138434101820981
22.695429830253907 282.14848885717436 0.7103401918583693
22.70065738520732 282.21723342889305 0.7102759363415972
22.705884940160736 282.6086050452328 0.7098928806081122
22.71111249511415 285.4408092558208 0.7133352974186985
22.716340050067565 289.3778917066034 0.7173152700038551
22.72156760502098 289.53980911503476 0.7175467979545052
22.726795159974394 286.06190412787436 0.7128203602294869
22.73202271492781 285.20871359504923 0.7105771032216613
22.737250269881223 286.2561161906089 0.7127627930901133
22.742477824834637 289.43147690570663 0.7172287890868153
22.74770537978805 294.37217208817736 0.7242185545049181
22.752932934741466 295.6467874013407 0.7256866302460508
22.75816048969488 295.6288071728808 0.7258173445354438
22.763388044648295 292.3472641927549 0.7217058692346449
22.76861559960171 292.83469167017176 0.7211542412176746
22.773843154555124 293.84880349960883 0.7225493059989562
22.779070709508538 296.2964443186501 0.7248956796396085
22.784298264461952 296.85781200198664 0.7252837590172165
22.789525819415367 295.7457865784128 0.7240209832748392
22.79475337436878 298.8443229851355 0.7281444459359344
22.799980929322196 303.17424058154376 0.7331336103363838
22.80520848427561 306.8463453102642 0.7373388585254614
22.810436039229025 311.642517463486 0.7422576390384523
22.81566359418244 308.5451770370502 0.7387839826086415
22.820891149135853 308.57638030738786 0.7382706036997504
22.826118704089268 306.1418048641426 0.7349029909678757
22.831346259042682 311.1897440621208 0.7413252672969736
22.836573813996097 315.0898282520555 0.7461339323537624
22.84180136894951 321.77402582142616 0.7544745050499453
22.847028923902926 321.76622448084123 0.7540102552764215
22.85225647885634 321.72413743580444 0.7529772284409151
22.857484033809754 322.3033856769006 0.7539897689673143
22.86271158876317 322.5493399288238 0.7538971863502428
22.867939143716583 322.1948261721453 0.7529007820362067
22.873166698669998 322.37222102806345 0.7526164716978349
22.878394253623412 322.674313695054 0.7526530617833292
22.883621808576827 325.3336061500675 0.7561820583663531
22.88884936353024 322.7543573467214 0.7533325856830564
22.894076918483655 322.98318580206507 0.7542134346715467
22.89930447343707 323.6160488386433 0.7554389101336701
22.904532028390484 328.25843290413735 0.7611124506797723
22.9097595833439 327.04221998422736 0.7595675290515083
22.914987138297313 324.6996853084449 0.75567596651073
22.920214693250728 324.7359837971574 0.7552915102020669
22.925442248204142 325.45419176168 0.7561911886569107
22.930669803157556 324.8399103209234 0.7553427373554175
22.93589735811097 322.3252750043474 0.7526375747873825
22.941124913064385 321.7629986340562 0.7513279792273584
22.9463524680178 321.7063903320036 0.7511067612542989
22.951580022971214 321.05573850224005 0.7502348057689129
22.95680757792463 321.328749102456 0.7509103748431427
22.962035132878043 320.6334045135948 0.750851489146084
22.967262687831457 323.0628617475537 0.7533360124539544
22.972490242784872 327.46591960437587 0.7581072162504853
22.977717797738286 332.2583303629029 0.7631446225840421
22.9829453526917 330.82224704756254 0.7617713237872616
22.988172907645115 329.7901623913125 0.7611045220679931
22.99340046259853 325.7308538543684 0.7562155803788232
22.998628017551944 324.6904751994033 0.7548606870040883
23.00385557250536 322.95202870491823 0.7528755023652053
23.009083127458773 324.69128097659694 0.7555084284914636
23.014310682412187 324.7568236773648 0.7563183078136283
23.0195382373656 326.8215295437107 0.7576759774354123
23.024765792319016 327.5143477501826 0.7574959598853144
23.02999334727243 328.8615442970159 0.7583919216118101
23.035220902225845 327.7944246393956 0.7574552814601
23.04044845717926 325.4480159120122 0.7549763011818779
23.045676012132674 322.22251865840786 0.7511446135358366
23.05090356708609 320.55973614987977 0.7493502379177863
23.056131122039503 323.7748334482018 0.7535130242617415
23.061358676992917 324.9183989004236 0.755330747597135
23.06658623194633 323.02926684289486 0.7537538294713384
23.071813786899746 318.3273753139501 0.7475983246207045
23.07704134185316 318.41507309656777 0.747108228952406
23.082268896806575 319.8399098234853 0.7482225253333102
23.08749645175999 320.85796065428576 0.7492835773015714
23.092724006713404 317.22427754733434 0.7450156525212199
23.097951561666818 317.38125441114414 0.7455971548433922
23.103179116620232 317.4163249005548 0.7468099484682506
23.108406671573647 316.6919633495637 0.7464850042183814
23.11363422652706 316.20519623450497 0.7460453109621542
23.118861781480476 314.3207791982151 0.7436572870828776
23.12408933643389 312.7491847826658 0.7416459277491194
23.129316891387305 312.5155290442691 0.7407255179108703
23.13454444634072 313.8174936633105 0.7417235232688719
23.139772001294133 313.68200320932476 0.7414550751884386
23.144999556247548 313.20482241641037 0.7416032961860253
23.150227111200962 309.96631111270113 0.7379528605952371
23.155454666154377 309.5072472976827 0.7370876035235929
23.16068222110779 311.7630539564918 0.7386776110783237
23.165909776061206 314.60536269842464 0.7418489504273782
23.17113733101462 315.89479116827033 0.7448986955006162
23.176364885968034 316.1180308273682 0.7453692352471054
23.18159244092145 312.5095667536998 0.7415494872550092
23.186819995874863 305.3904563822965 0.7312088840835342
23.192047550828278 303.04988584372956 0.7285875207300883
23.197275105781692 304.301809980551 0.730206010748718
23.202502660735107 305.94950407303077 0.732311386677748
23.20773021568852 307.1218117529495 0.7337658938753805
23.212957770641935 307.42229180771056 0.7334617489109175
23.21818532559535 310.03685823744337 0.7370083288799457
23.223412880548764 311.7688761147378 0.7389434354915905
23.22864043550218 311.2115663833874 0.7378869659599427
23.233867990455593 308.04586872047275 0.7331972102853204
23.239095545409008 307.71241501753883 0.7325408739421773
23.244323100362422 306.91601490141113 0.731572074671859
23.249550655315836 309.8008317912698 0.7359635136447216
23.25477821026925 309.39237942366225 0.7356739222172328
23.260005765222665 312.00769398483123 0.7406406159111102
23.26523332017608 312.2835530899799 0.7406814652332944
23.270460875129494 315.30170719991526 0.7434995633912489
23.27568843008291 316.2447087237396 0.7430731557948395
23.280915985036323 318.0306154998769 0.7446025810733959
23.286143539989737 316.6518590114011 0.7432356995721604
23.291371094943152 316.90051436374017 0.7434746567244885
23.296598649896566 320.0809835699601 0.7477211430501097
23.30182620484998 322.34627775337776 0.7503149578836137
23.307053759803395 323.18116643373787 0.750836869301989
23.31228131475681 321.25573699090165 0.7483465954879526
23.317508869710224 321.35904556972116 0.748441555522975
23.32273642466364 324.4428261357527 0.7525541865578864
23.327963979617053 329.1118775590265 0.7572987890280776
23.333191534570467 330.07045824843703 0.758035214755318
23.33841908952388 329.46412720387116 0.7573791039288623
23.343646644477296 326.68445231043455 0.7538525502584822
23.34887419943071 327.7954246839613 0.7550158747703801
23.354101754384125 328.1530588652028 0.755963707692107
23.35932930933754 329.8122853992897 0.7572903966138548
23.364556864290954 327.9304347900498 0.7552400094055701
23.369784419244368 326.26581028136826 0.7532179242644818
23.375011974197783 326.43807802741446 0.7531802252881379
23.380239529151197 327.8223417698498 0.7547288786996268
23.38546708410461 330.12233803859766 0.7573518862921461
23.390694639058026 331.7128209704193 0.7595995087540228
23.39592219401144 331.37740367346817 0.7587891347578822
23.401149748964855 331.556504241443 0.7587726893454539
23.40637730391827 331.79666956336507 0.7591254487605843
23.411604858871684 331.32327837185426 0.7592119832237816
23.416832413825098 331.35982664800866 0.7592651527444689
23.422059968778512 328.890363910792 0.7563390724099756
23.427287523731927 327.8519745212674 0.7555909325266956
23.43251507868534 328.9439716650189 0.7564700742264736
23.437742633638756 331.94447083541667 0.7592396852327832
23.44297018859217 333.418270409582 0.7602945464291422
23.448197743545585 332.93942870765494 0.7598821320181447
23.453425298499 333.3238525501258 0.7603274368889805
23.458652853452413 333.0837845325939 0.7609123861786453
23.463880408405828 331.38320379904115 0.7586041682542852
23.469107963359242 329.9067940454228 0.7573180490607372
23.474335518312657 329.47827583164604 0.7558543135330461
23.47956307326607 329.3784495535805 0.7559094972523582
23.484790628219486 325.94544067738144 0.7513196422218321
23.4900181831729 323.00836595844487 0.7483645007231127
23.495245738126314 321.3350994948913 0.7473958273819864
23.50047329307973 320.8617996463278 0.7467081946349475
23.505700848033143 322.08695065987666 0.7478679517419684
23.510928402986558 321.8381551785666 0.7467185046363686
23.516155957939972 318.09979315123576 0.7423518477223069
23.521383512893387 313.5607352355501 0.7374223117606079
23.5266110678468 309.23490651406007 0.7325701846060191
23.531838622800215 313.1275842343534 0.7373308161365371
23.53706617775363 313.1911559314349 0.7369049598204559
23.542293732707044 317.1091696733086 0.7406853474702055
23.54752128766046 316.51079104649625 0.7394734339587323
23.552748842613873 316.33855987896055 0.7388030703495195
23.557976397567288 313.71535291453944 0.7354411509529304
23.563203952520702 313.5174646260756 0.7342441186410289
23.568431507474116 313.3602490082014 0.7341963237759402
23.57365906242753 312.59715232257844 0.7335673782830532
23.578886617380945 311.72342165680544 0.7322894315659529
23.58411417233436 310.01159368957667 0.7305165584545692
23.589341727287774 308.8166089474913 0.7282756399227931
23.59456928224119 308.7531394204752 0.7273622526634712
23.599796837194603 310.23073262934236 0.7282940345682848
23.605024392148017 312.8370147758483 0.73086318232108
23.610251947101432 315.5271250868038 0.7340882442433262
23.615479502054846 317.9844986770007 0.7364743539336788
23.62070705700826 316.16650615055147 0.7336692934791057
23.625934611961675 311.91104841999055 0.7286065388789146
23.63116216691509 313.14511911697247 0.7313452763315801
23.636389721868504 315.0786824218826 0.7343919378752134
23.64161727682192 315.8835567185595 0.7349475871620574
23.646844831775333 315.7272759899655 0.7334438719604962
23.652072386728747 315.2625415100718 0.7329434502670505
23.65729994168216 316.22759391214663 0.7337891659529049
23.662527496635576 316.13935448894534 0.7339464426521659
23.66775505158899 316.7795265482064 0.7334527812509818
23.672982606542405 319.8405462065095 0.7360398381784982
23.67821016149582 325.4501500447003 0.7412905437024785
23.683437716449234 328.9076148886794 0.744397065912275
23.688665271402648 329.13619626710494 0.744722512438548
23.693892826356063 330.75739333533437 0.7462763044674874
23.699120381309477 332.01163790361767 0.7472819961601432
23.70434793626289 339.4397459309543 0.7551229004998888
23.709575491216306 341.89735372196463 0.7578583428874685
23.71480304616972 340.553737531825 0.7568036474849895
23.720030601123135 336.65966448406016 0.7521655096827679
23.72525815607655 333.5752472133257 0.7482274621817957
23.730485711029964 334.55577800501374 0.7492234955164709
23.735713265983378 333.1471264473525 0.7469926165404384
23.740940820936792 332.2453625082061 0.7460318278352625
23.746168375890207 332.83022210732383 0.7469626402337942
23.75139593084362 334.11196677860517 0.7489688702928998
23.756623485797036 336.5611139484938 0.7520763528417889
23.76185104075045 339.95425635077294 0.7544137240836859
23.767078595703865 340.6766003131547 0.7544561472889492
23.77230615065728 346.2360770467481 0.7593914717889685
23.777533705610693 349.6745393212355 0.7628405587098781
23.782761260564108 360.1321095152756 0.7736824782395998
23.787988815517522 367.6749811233611 0.7809072612337382
23.793216370470937 370.91425502727634 0.7847534598208742
23.79844392542435 372.05677773463236 0.7854809729539177
23.803671480377766 372.5217217356786 0.7858591171147996
23.80889903533118 375.5439375468239 0.7887527968878459
23.814126590284594 374.35238792212334 0.7873599105486565
23.81935414523801 373.2019317150781 0.786133534820518
23.824581700191423 368.68425238993905 0.7804812416662894
23.829809255144838 362.6127009750297 0.7734919976400869
23.835036810098252 356.8873472163051 0.767372817523738
23.840264365051667 354.21855549769765 0.764574043481773
23.84549192000508 350.8494314605927 0.7610390682159194
23.850719474958495 348.8075299116495 0.7579133092729525
23.85594702991191 346.65476888073704 0.7557611442513937
23.861174584865324 347.64758324519977 0.7568476236518888
23.86640213981874 345.6110410674902 0.7546052154969516
23.871629694772153 346.034082325781 0.7550589265134477
23.876857249725568 344.2995852316944 0.7526570504483336
23.882084804678982 342.16567979689347 0.7498227345227376
23.887312359632396 338.9017630942621 0.7459990069341267
23.89253991458581 338.06667420346866 0.7447609478462328
23.897767469539225 335.86113755130174 0.7422030906859846
23.90299502449264 334.9729845155976 0.7401161596366159
23.908222579446054 335.5371817582538 0.740943696515247
23.91345013439947 337.17385544505805 0.7425570071792855
23.918677689352883 339.4926226352547 0.7450960312801099
23.923905244306297 338.34362803264975 0.7441881496486243
23.929132799259712 342.86585511645836 0.7484232769347986
23.934360354213126 343.90785454181747 0.749640039359504
23.93958790916654 345.88902705392985 0.7515741673820953
23.944815464119955 346.47675595752156 0.7525984018133793
23.95004301907337 345.2271040861399 0.7515403429301061
23.955270574026784 340.0903614949098 0.7455286861581799
23.9604981289802 338.3450086301995 0.7445434383048787
23.965725683933613 341.09752900813413 0.7470067261276998
23.970953238887027 346.0293088311078 0.752666887235903
23.97618079384044 345.11928760969283 0.7510388421801094
23.981408348793856 344.8604708048218 0.7506728880780857
23.98663590374727 345.1651094293008 0.7511493593343957
23.991863458700685 346.91501819943704 0.7532837453300129
23.9970910136541 348.9565634803727 0.7552289414796828
24.002318568607514 347.079423913519 0.7532595175535872
24.007546123560928 347.0793182252045 0.7528318699852972
24.012773678514343 346.0418905247093 0.7518775398361348
24.018001233467757 347.95588040585443 0.7541109438535698
24.02322878842117 350.6200636542722 0.7570802939872675
24.028456343374586 352.8291970267065 0.7592514377916193
24.033683898328 355.16871691278266 0.7606803858137018
24.038911453281415 357.17911797967383 0.7629065858129633
24.04413900823483 358.5792266433605 0.7642354070904057
24.049366563188244 355.37235274072447 0.761871789309058
24.054594118141658 357.31323118760463 0.7639492235171264
24.059821673095072 358.444126343335 0.7645212150273621
24.065049228048487 361.3035684768731 0.7675881192167335
24.0702767830019 359.8253597422773 0.7798957797469654
24.075504337955316 366.29661025011524 0.7972295556489531
24.08073189290873 371.4426347870542 0.809877300702267
24.085959447862145 376.2395695490199 0.8212527436432189
24.09118700281556 377.25400855685626 0.8279927771260207
24.096414557768973 374.3802358284064 0.8299991083578517
24.101642112722388 371.43224686727046 0.83098230358248
24.106869667675802 365.9481940276346 0.8291091769810304
24.112097222629217 362.63690372274687 0.8298147517230222
24.11732477758263 358.9774653409523 0.8295043743687196
24.122552332536046 355.72569447131514 0.8305378120869308
24.12777988748946 352.69930190370957 0.8305121211829408
24.133007442442874 349.0945804766462 0.8298810074708002
24.13823499739629 346.1859424088468 0.8292696002461697
24.143462552349703 342.5791746851835 0.8284825152125045
24.148690107303118 338.7563530891069 0.8269073990309127
24.153917662256532 335.5365718965503 0.8258568402755021
24.159145217209947 334.7241824761592 0.8272136304653197
24.16437277216336 335.30925077348934 0.8312324738245884
24.169600327116775 332.5252398578099 0.8309256859194197
24.17482788207019 328.7640111699885 0.8294547446504518
24.180055437023604 327.82571052717543 0.8316489934538195
24.18528299197702 330.80196062877206 0.8383793727923955
24.190510546930433 331.17956666315683 0.8418001565263378
24.195738101883848 327.1734080688286 0.8390562517680168
24.200965656837262 324.5411772395937 0.8387418012436091
24.206193211790676 323.72092633564944 0.8405014043655474
24.21142076674409 322.906540138438 0.842841039654943
24.216648321697505 319.95021322633346 0.8424555000529964
24.22187587665092 320.4182681749336 0.845750792429991
24.227103431604334 317.04546241416733 0.8436126869918094
24.23233098655775 314.45472907216 0.8416912333647526
24.237558541511163 312.07873697249994 0.8400619878380088
24.242786096464577 316.00040704142793 0.8475839564023886
24.248013651417992 322.10299148592026 0.8579885099015739
24.253241206371406 321.27837830540636 0.859873824239023
24.25846876132482 320.56697273460344 0.8619281552659389
24.263696316278235 318.1840555364207 0.8622239722948023
24.26892387123165 314.32719995031067 0.8599058015057544
24.274151426185064 313.005725485584 0.8591589496506199
24.27937898113848 312.7811218788622 0.8597459361483274
24.284606536091893 313.8790330891451 0.8619470339799546
24.289834091045307 313.51389632372536 0.8633946353218304
24.29506164599872 314.24952689010775 0.8668327449597525
24.300289200952136 314.39350477183626 0.8693715419410466
24.30551675590555 313.03173196438695 0.869864197599595
24.310744310858965 310.5981420235145 0.8686489847389378
24.31597186581238 313.90543904002845 0.8758832073456678
24.321199420765794 316.05136861678665 0.8817063876308191
24.326426975719208 321.002362734891 0.8919117976167302
24.331654530672623 322.12713582477585 0.8953136674918287
24.336882085626037 330.94857521719086 0.9078974657450254
24.34210964057945 334.0423639840616 0.9123770212102377
24.347337195532866 336.7428210771292 0.9185999703997039
24.35256475048628 332.76775812831545 0.9158722648067632
24.357792305439695 331.56280208044967 0.9160555842370359
24.36301986039311 330.3789883909127 0.915476446506948
24.368247415346524 334.44063000362667 0.9234132752739671
24.373474970299938 336.0443409271478 0.9283090421174871
24.378702525253352 334.36417054656454 0.9281162395670995
24.383930080206767 332.8573126959682 0.9283364455959514
24.38915763516018 333.1637764851062 0.9306751750668691
24.394385190113596 335.1544134505199 0.9365848246469095
24.39961274506701 332.0230684825246 0.9360335903227471
24.404840300020425 332.9381841633941 0.939950847416907
24.41006785497384 333.4448815114475 0.9424519479291008
24.415295409927253 334.233104535335 0.9446596583131636
24.420522964880668 329.37977132462294 0.9404890016258519
24.425750519834082 330.6497914798361 0.945468545004133
24.430978074787497 332.84911030346814 0.9517874286219272
24.43620562974091 335.4170480551717 0.9572445613983762
24.441433184694326 331.4911139555807 0.9537727707110784
24.44666073964774 330.62960020637234 0.9543116008064096
24.451888294601154 329.73039667134805 0.9552491803792178
24.45711584955457 333.780298279406 0.9629581149728682
24.462343404507983 336.5281519124787 0.9685172471858132
24.467570959461398 338.50812105646605 0.9737130051015445
24.472798514414812 338.64029157709535 0.9766361010737596
24.478026069368227 336.5611096994268 0.9773959232418317
24.48325362432164 335.1376178162734 0.9782722481522012
24.488481179275055 335.51593318339394 0.982486980285768
24.49370873422847 337.4182420044893 0.9872255167783699
24.498936289181884 339.0231699788707 0.9908046561506505
24.5041638441353 338.1937828536889 0.9908242973332313
24.509391399088713 336.9762350977308 0.9909754053677347
24.514618954042128 339.1091686926428 0.9981126665271217
24.519846508995542 341.24150768351836 1.0039601744708895
24.525074063948956 340.204059110517 1.0052595439810896
24.53030161890237 335.42178615612397 0.9987022417152507
24.535529173855785 332.34253490366547 0.9968472354095487
24.5407567288092 333.66925106037667 1.0022465850201208
24.545984283762614 333.57141879329737 1.0065883329591194
24.55121183871603 332.7400193449618 1.0073437386718458
24.556439393669443 331.4705872970107 1.0064460544474163
24.561666948622857 336.19235534996665 1.0144396285311614
24.566894503576272 335.3454374160009 1.0154768079177316
24.572122058529686 334.20882984480875 1.0162043543016186
24.5773496134831 330.42641129989374 1.0131581269644307
24.582577168436515 329.452533814358 1.0155159070468909
24.58780472338993 329.30679725301667 1.0187857795130528
24.593032278343344 330.3941998322201 1.0235922935397128
24.59825983329676 329.7719629701021 1.024805957194938
24.603487388250173 327.67873962093313 1.0241267714131126
24.608714943203587 328.0740342644471 1.0281895369138763
24.613942498157 331.2007084768608 1.0343587958488292
24.619170053110416 331.84497904345733 1.0364828589810253
24.62439760806383 326.9907335894477 1.0312192232191275
24.629625163017245 322.9736760054964 1.0270630575700244
24.63485271797066 324.1198161567311 1.0313570222123534
24.640080272924074 323.87978424689487 1.0326179130431103
24.645307827877488 320.764312797702 1.0299326881211195
24.650535382830903 317.4484251545131 1.0286462245815657
24.655762937784317 316.47830878080583 1.0303597413036425
24.66099049273773 317.8461729912219 1.0360432168542102
24.666218047691146 315.5566230404444 1.0347099561089235
24.67144560264456 315.871489611389 1.037075531814207
24.676673157597975 317.77749964208647 1.0422356271305475
24.68190071255139 323.6922293240913 1.0545428016987344
24.687128267504804 325.5774470323049 1.0605555704306744
24.692355822458218 323.7240659055138 1.0607156729038147
24.697583377411632 319.2609332954688 1.0576117070953164
24.702810932365047 317.0405894125954 1.0573883180232502
24.70803848731846 318.5283148487477 1.0640820016160268
24.713266042271876 317.39370293235817 1.0640636809782666
24.71849359722529 319.4193645743555 1.0695163811370285
24.723721152178705 317.20430644866656 1.067028570219769
24.72894870713212 322.08943281071276 1.0780864770678285
24.734176262085533 316.64799322487346 1.0725523283169045
24.739403817038948 317.33557928443565 1.0750250307237246
24.744631371992362 313.886786097708 1.0700458349685855
24.749858926945777 318.925989157488 1.0801489696380133
24.75508648189919 320.20146123041576 1.0863046123869007
24.760314036852606 324.19284586195005 1.09687351451139
24.76554159180602 320.701574584263 1.0941926651200193
24.770769146759434 317.4683021684378 1.0908180724725172
24.77599670171285 312.82730770365583 1.085562404375351
24.781224256666263 310.8493045942579 1.0855937589914653
24.786451811619678 313.9067751788145 1.095041715235736
24.791679366573092 316.8997857730345 1.1036784977851692
24.796906921526507 316.5666770276419 1.105508601329392
24.80213447647992 317.44463167596217 1.1105247434357919
24.807362031433335 315.8951511994644 1.1123543929869493
24.81258958638675 320.60469514614607 1.1230376480080038
24.817817141340164 319.6458100894912 1.1235219197822581
24.82304469629358 319.72490685178735 1.1250493766579759
24.828272251246993 316.0055945361626 1.1203379674577507
24.833499806200408 315.9850114576896 1.1237901259173055
24.838727361153822 317.67924007728175 1.130900952365313
24.843954916107236 319.57555983319804 1.1379593760453819
24.84918247106065 321.1200677805536 1.143406882905317
24.854410026014065 325.59283880910726 1.1532309511138856
24.85963758096748 328.43643146828384 1.1609963557654313
24.864865135920894 330.42106436275805 1.1669195700521942
24.87009269087431 328.97784083049316 1.1677643274292802
24.875320245827723 329.9712565590699 1.17166968304881
24.880547800781137 337.63588180498147 1.188235861939352
24.885775355734552 341.1769378229571 1.1962085453960147
24.891002910687966 343.19636529019976 1.2043825990121748
24.89623046564138 339.9026868643264 1.2027380176704496
24.901458020594795 337.1555425369335 1.2018183803342546
24.90668557554821 335.40077627471356 1.2011178090144519
24.911913130501624 335.74250013745814 1.2045884514133316
24.91714068545504 338.5690907698741 1.2112084606179994
24.922368240408453 338.821129582081 1.2164641319565055
24.927595795361867 342.1077235645197 1.226392009392639
24.93282335031528 340.3549139393931 1.226442570719431
24.938050905268696 341.1634223815195 1.2296608386147845
24.94327846022211 335.79036381804195 1.221548708118321
24.948506015175525 331.3492527715817 1.2175962940297504
24.95373357012894 329.3635158182468 1.2174443728403308
24.958961125082354 326.0033898127059 1.2148127786695289
24.964188680035768 325.72961357387527 1.2187733552125322
24.969416234989183 323.1898352382079 1.2170906671729609
24.974643789942597 328.58238742024906 1.230191685691147
24.97987134489601 331.40109188334327 1.23904492463284
24.985098899849426 330.4636084682652 1.2432403957713742
24.99032645480284 329.33030829177414 1.2456549139776476
24.995554009756255 331.2691907562509 1.25122829074514
25.00078156470967 333.80223636955327 1.2572628674709119
25.006009119663084 331.29127053486576 1.2555362912256485
25.011236674616498 327.25154797357413 1.2539121128473774
25.016464229569912 324.3533775870088 1.2523695211249606
25.021691784523327 327.98917809709036 1.263940921478225
25.02691933947674 329.24770588182247 1.2687038807516198
25.032146894430156 328.0674715105729 1.2708528797802174
25.03737444938357 328.3725904047064 1.2741604632092511
25.042602004336985 327.2187921514172 1.277415621866323
25.0478295592904 333.12152636272 1.2934342300187107
25.053057114243813 334.88967220765574 1.3004186937078208
25.058284669197228 331.7890416847237 1.296182369258206
25.063512224150642 330.1170689157682 1.2961818919020132
25.068739779104057 329.02729359701567 1.2984975679674078
25.07396733405747 330.37615045843773 1.305777291071174
25.079194889010886 332.4547178512425 1.3142325379580302
25.0844224439643 332.96754638862546 1.3198449246527926
25.089649998917714 340.25779368010103 1.3393318136616412
25.09487755387113 343.5033598819774 1.3497199513374782
25.100105108824543 346.63738845225765 1.358990919799725
25.105332663777958 343.097489359432 1.357121321934626
25.110560218731372 340.6096668206969 1.354118909074439
25.115787773684787 337.24425074361847 1.3518975904854178
25.1210153286382 336.714365402988 1.354296040774826
25.126242883591615 337.41696353822766 1.360334119130757
25.13147043854503 336.1867182515843 1.3631084222391712
25.136697993498444 339.2823111296375 1.371624204349681
25.14192554845186 341.4010680063355 1.380422446819349
25.147153103405273 344.32848073045153 1.3912561412580613
25.152380658358688 349.0768380395931 1.4072301536984728
25.157608213312102 351.7049700347459 1.4171456428653812
25.162835768265516 357.7272296883078 1.4343790689965263
25.16806332321893 361.4923758459917 1.4461450771098219
25.173290878172345 362.3464215150271 1.4543121923133142
25.17851843312576 361.0836870073919 1.4568887929314436
25.183745988079174 357.1481400456613 1.4524981856190147
25.18897354303259 354.36659785860644 1.4514084343345792
25.194201097986003 359.1709169428614 1.4653087203106947
25.199428652939417 359.6609354147019 1.4727854371459719
25.204656207892832 362.35857404915026 1.4847610609421094
25.209883762846246 361.08348979311035 1.4874920613315101
25.21511131779966 358.706992329309 1.4875160094081217
25.220338872753075 357.60637726686247 1.4895319461824903
25.22556642770649 356.69083400196376 1.4915136731758678
25.230793982659904 359.45253571352134 1.5015531413150764
25.23602153761332 362.05908960882675 1.5119247115664731
25.241249092566733 360.56310531324266 1.5166149040564907
25.246476647520147 359.4030542997066 1.5199778498393555
25.25170420247356 358.7960548894843 1.5261662294761908
25.256931757426976 356.3659690402012 1.5254367875290251
25.26215931238039 350.4609702758572 1.5199094850144639
25.267386867333805 345.33037263094803 1.510219557427974
25.27261442228722 340.58674566539383 1.5037079318769326
25.277841977240634 344.9311748012414 1.5201579370374416
25.283069532194048 348.7145175873444 1.533303671492081
25.288297087147463 352.9180220042527 1.5490889773367462
25.293524642100877 352.2268501971072 1.5499253879756287
25.29875219705429 345.22697974542825 1.5423865856273888
25.303979752007706 335.22765522836147 1.5252171346521433
25.30920730696112 331.14037047893095 1.5231914191706473
25.314434861914535 332.2252382094679 1.5293952437522493
25.31966241686795 338.0254169076799 1.5490648463849832
25.324889971821364 332.0563034022193 1.5395375551504544
25.330117526774778 330.99128019644945 1.5430624854910873
25.335345081728192 331.7080782976681 1.552965142482708
25.340572636681607 340.5744093972108 1.579417875896522
25.34580019163502 342.9406872584997 1.5930241342184246
25.351027746588436 337.0426764363776 1.5891265043621003
25.35625530154185 334.7422128315372 1.5915319310807752
25.361482856495265 334.31664360377556 1.5953629621573422
25.36671041144868 338.1551911924644 1.6072942226176634
25.371937966402093 342.29070210142237 1.6234376803896358
25.377165521355508 339.52166239654883 1.625508124499504
25.382393076308922 334.5990203839144 1.6239642766206028
25.387620631262337 336.2375071146417 1.637576381665799
25.39284818621575 330.9906121976535 1.6333925750138265
25.398075741169166 331.87090664169295 1.6405228780986474
25.40330329612258 327.6453657217262 1.6370659517573638
25.408530851075994 333.32560166943216 1.6558415710911372
25.41375840602941 340.19901345611714 1.6806193506656493
25.418985960982823 339.9983281675534 1.682420329599121
25.424213515936238 337.8520422666211 1.685316635196212
25.429441070889652 328.34498668660564 1.672038812822559
25.434668625843067 325.78495514494153 1.6753575844369157
25.43989618079648 323.64365340036113 1.6787156911689227
25.445123735749895 326.6225378386568 1.6897283857774175
25.45035129070331 331.0078019626633 1.7054867951394956
25.455578845656724 332.6603857854059 1.715090101223221
25.46080640061014 342.38982387866656 1.7493358817060698
25.466033955563553 346.01467877467496 1.7673636549567104
25.471261510516968 349.5039125552235 1.790026661985838
25.476489065470382 349.69921939037187 1.7974371430785063
25.481716620423796 349.6685580160213 1.8097246401309603
25.48694417537721 348.9225814002386 1.811013668104179
25.492171730330625 350.6282531234437 1.827445904755292
25.49739928528404 344.46481242259796 1.818889337641277
25.502626840237454 351.48768713495605 1.8469542964879746
25.50785439519087 349.4088453734304 1.8481564082341126
25.513081950144283 351.00291799651745 1.858925628784098
25.518309505097697 352.0476456498804 1.8715782109312868
25.523537060051112 358.7126312687263 1.8978364887340586
25.528764615004526 369.1856248378188 1.9406817209278446
25.53399216995794 372.09987235319255 1.9593597246984973
25.539219724911355 364.626332415771 1.9555353455007793
25.54444727986477 359.795595452164 1.952678390448065
25.549674834818184 358.22024076343564 1.9641656971925923
25.5549023897716 367.5513950400555 1.999168310239681
25.560129944725013 370.1070251423215 2.0143514287729682
25.565357499678427 369.4313093677396 2.0193202398982466
25.57058505463184 364.69101954074654 2.016577096346254
25.575812609585256 365.0186490238412 2.032098939786065
25.58104016453867 363.74879370311584 2.0390064515669395
25.586267719492085 365.9780911905719 2.057653713922901
25.5914952744455 368.38221548974184 2.074470630595482
25.596722829398914 371.0674717650323 2.094210321063004
25.601950384352328 368.7061655460719 2.0974513957251086
25.607177939305743 367.0458067892882 2.105466507545023
25.612405494259157 361.92950640725087 2.1001082074410324
25.61763304921257 355.94453005083477 2.098300265450401
25.622860604165986 343.82564923073164 2.073246862268965
25.6280881591194 335.11589325323854 2.0628071813115034
25.633315714072815 332.7743568414869 2.073349601670072
25.63854326902623 330.39116092319324 2.081987484003432
25.643770823979644 339.2946153399744 2.123622816554586
25.648998378933058 345.7376266610966 2.151148103989775
25.654225933886472 353.17840822724776 2.188836549771587
25.659453488839887 345.98146486317694 2.1777147792695675
25.6646810437933 346.8464485883396 2.204060945067953
25.669908598746716 343.1312302149338 2.2070174051893985
25.67513615370013 339.8420113206069 2.219365345120521
25.680363708653545 330.90209374247553 2.199993588830735
25.68559126360696 326.03576604657735 2.2031019994648315
25.690818818560373 329.27300331000174 2.2260030374479762
25.696046373513788 332.8784339008686 2.2555578923944335
25.701273928467202 337.34672218976414 2.2830113575794924
25.706501483420617 339.0206492525373 2.3048158865392243
25.71172903837403 342.67536687726823 2.3382250540407337
25.716956593327446 346.7492639802253 2.367997703863889
25.72218414828086 354.6773356486808 2.42457349226448
25.727411703234274 359.5088081784158 2.4577405322110986
25.73263925818769 353.3140347184696 2.4676720009407984
25.737866813141103 333.6613388028895 2.4109714689490676
25.743094368094518 328.5044558752408 2.414805071539082
25.748321923047932 324.65454861341016 2.4141190412135125
25.753549478001347 341.15755930130433 2.496515521284507
25.75877703295476 341.5031113144744 2.5200733174803664
25.764004587908175 341.85444149546754 2.544771053871397
25.76923214286159 334.6713248078624 2.545057423371361
25.774459697815004 330.3943459632307 2.5647853697956116
25.77968725276842 333.2314127255254 2.6116692963686794
25.784914807721833 331.5771934683336 2.6299112976544783
25.790142362675248 343.1477496186709 2.6930274590844467
25.795369917628662 344.47382780284556 2.7149794190597385
25.800597472582076 354.0166249490143 2.781778537439404
25.80582502753549 340.33271014242655 2.751979967914999
25.811052582488905 339.13786647476496 2.7817909866427963
25.81628013744232 335.57587802907454 2.796499442094021
25.821507692395734 335.78537148561907 2.831325067783302
25.82673524734915 337.83615338180635 2.8752694710331923
25.831962802302563 342.14782032184223 2.925189433651941
25.837190357255977 359.8569394262191 3.043124331364358
25.84241791220939 364.2172818920687 3.0938618285353128
25.847645467162806 373.9503966466405 3.1833561078085135
25.85287302211622 368.5528746259215 3.195068481065029
25.858100577069635 368.5104499517178 3.2483778369518292
25.86332813202305 358.1997076156739 3.253531202467554
25.868555686976464 361.4586191749945 3.324403765913382
25.87378324192988 357.7916693201239 3.3535799744653003
25.879010796883293 362.06100227117616 3.4283115806891944
25.884238351836707 362.20003073025265 3.4836517546763197
25.88946590679012 361.6627715840486 3.5378388067730673
25.894693461743536 367.51751481086194 3.6137525614808954
25.89992101669695 366.78172276260494 3.679611975616926
25.905148571650365 354.9285809793447 3.703429244451787
25.91037612660378 354.30308423497866 3.760407838949718
25.915603681557194 345.1846037150395 3.7830253412821118
25.920831236510608 343.8700300277134 3.8299106372742853
25.926058791464023 347.85613490910316 3.9451288317549036
25.931286346417437 357.69377748690107 4.095323236799987
25.93651390137085 376.3784114629421 4.325715057325509
25.941741456324266 368.63047645850224 4.378298375110234
25.94696901127768 366.93825446971294 4.467675270925173
25.952196566231095 362.53214929549137 4.542193280295071
25.95742412118451 371.52712687228683 4.718738615401983
25.962651676137924 363.88962548726187 4.7812705106257765
25.967879231091338 352.61203646292114 4.784202305361846
25.973106786044752 358.28757566884957 4.900999432215273
25.978334340998167 355.2905413122696 4.956478064968858
25.98356189595158 354.90033193398057 5.048568412762789
25.988789450904996 356.15599950845456 5.129542888660778
25.99401700585841 359.0094487981072 5.266263979360901
25.999244560811825 366.57991922425117 5.391609375183617
26.00447211576524 371.56643016742 5.572216891847636
26.009699670718653 353.15196682095586 5.5089742822637175
26.014927225672068 350.7931452622754 5.636890467133239
26.020154780625482 334.8018110913772 5.604136441965124
26.025382335578897 349.66336046823335 5.87869944709155
26.03060989053231 347.2874796092371 5.988035289395937
26.035837445485726 336.8079985472983 6.051614567126274
26.04106500043914 337.6127611739 6.225210916587845
26.046292555392554 340.3502219246 6.412476774317657
26.05152011034597 373.6364699880796 6.948136955681148
26.056747665299383 359.9134747338608 6.9936845756721215
26.061975220252798 356.33701206642485 7.2558519432625594
26.067202775206212 341.74100050851285 7.283968997592533
26.072430330159627 344.296827565082 7.705650426066178
26.07765788511304 342.4676780073321 7.910784878434725
26.082885440066455 356.8237153045329 8.548927237027192
26.08811299501987 363.7393815601775 8.986183073265067
26.093340549973284 347.60761278433347 9.359741269179466
26.0985681049267 352.04803507952926 9.975707514381819
26.103795659880113 324.8721640566979 10.312723481928694
26.109023214833528 335.73757591065026 11.425036264016656
26.114250769786942 305.22327639602923 11.935337602599452
26.119478324740356 306.1373549245999 13.799133356090374
26.12470587969377 300.063181203265 15.607810232613925
26.129933434647185 215.30013763857752 18.27608009101642
26.1351609896006 161.89191226767966 22.41846579011351
