# Supplementary material for: Unraveling metal effects on CO2 uptake in pyrene-based metal-organic frameworks
Source: Nat Commun. 2025 Feb 11;16:1516. doi: 10.1038/s41467-025-56296-w (PMC11814143; doi:10.1038/s41467-025-56296-w)
Supplement: Supplementary file 3 — Source Data [file 41467_2025_56296_MOESM3_ESM.zip › SourceCode/SuppInf/FigureS5_Ga-TBAPy_InSitu_VariableT_PXRD/Data/GaTBAPy_0028p.dat]

0.002613777476707968 18.278282943833137 4.718709207138199
0.007841332430123905 26.679049082096395 5.110357584897937
0.01306888738353984 29.057122968717547 4.708793104805032
0.018296442336955775 31.47812584276973 3.9928306529040323
0.02352399729037171 29.98276848040098 3.795559442987914
0.028751552243787646 23.953414978700764 3.1388968587225063
0.03397910719720358 19.834543717337976 2.325600656034287
0.03920666215061952 14.366806611071066 1.9920577288337735
0.04443421710403546 11.929437138418931 1.7190372049406375
0.0496617720574514 12.307264236272331 1.601256423422259
0.054889327010867336 13.023347370026425 1.5580776486567742
0.060116881964283275 14.126282952175615 1.548213768200792
0.06534443691769921 15.549028555496076 1.5319484260844587
0.07057199187111515 16.580622575702538 1.5954084514058462
0.07579954682453109 15.923481474296784 1.550959019281061
0.08102710177794703 17.44224428770054 1.5248964661895268
0.08625465673136297 17.403295173492463 1.5196381477573113
0.09148221168477891 17.589439941921533 1.4008113987109831
0.09670976663819485 18.48871108651616 1.4303414256118139
0.10193732159161079 19.85691388197364 1.4959657515568185
0.10716487654502672 18.959735851486936 1.4394435146500373
0.11239243149844266 18.167021807972205 1.3669240593925907
0.1176199864518586 18.104793270905212 1.3368894063560848
0.12284754140527454 18.170067648868006 1.2322931145866707
0.12807509635869047 17.432896936274506 1.1770743210591565
0.1333026513121064 18.399902159376907 1.198340012209346
0.13853020626552232 17.23919552559607 1.1569871813021229
0.14375776121893824 17.576807354556987 1.2052051261744068
0.14898531617235417 18.020685211780254 1.2189690732697647
0.1542128711257701 19.85559889351743 1.273200199874106
0.15944042607918602 20.784614157765187 1.2229486543217012
0.16466798103260194 19.510676119252018 1.1344035520868752
0.16989553598601786 19.270165412900003 1.0832912533097088
0.1751230909394338 17.43056805403088 1.005054738742744
0.18035064589284971 16.643988271620273 0.98563295328255
0.18557820084626564 16.575733156530326 0.9719875965441064
0.19080575579968156 16.142907476177847 0.9516831497990872
0.1960333107530975 16.28655607988131 0.9502922029798868
0.20126086570651341 16.313694941877912 0.9231652348190191
0.20648842065992934 16.75603737875877 0.9283109667858224
0.21171597561334526 16.224269366767775 0.9164866610611246
0.2169435305667612 17.012764251045258 0.9197864702433144
0.22217108552017711 17.414712998057365 0.9067285677062754
0.22739864047359304 17.884429686747524 0.9236204151692367
0.23262619542700896 17.660803334808072 0.8916239492554967
0.2378537503804249 17.029745512865176 0.8927574753207258
0.2430813053338408 18.123203282090337 0.9319244629388576
0.24830886028725674 18.639440058716392 0.9393537776322759
0.25353641524067266 20.77893771851843 0.9780335739878577
0.2587639701940886 21.521787300806682 0.9833730636812735
0.2639915251475045 21.1311284583397 0.9383034525783461
0.26921908010092044 19.249876432109506 0.8649186310035739
0.27444663505433636 18.87005970466724 0.8687434092036805
0.2796741900077523 19.559204417915254 0.8790454341407549
0.2849017449611682 18.243665270739296 0.8701976230906003
0.29012929991458414 18.34014139862931 0.863053327982908
0.29535685486800006 16.44142856483895 0.8226240934295522
0.300584409821416 15.570894925039045 0.7918977595683302
0.3058119647748319 15.767675741905277 0.7761613286949595
0.31103951972824784 15.287400462664428 0.7566381780894659
0.31626707468166376 16.700714959506392 0.7712480375252435
0.3214946296350797 18.156868228967685 0.7862406148902489
0.3267221845884956 18.323461842672877 0.7883445393583782
0.33194973954191154 19.52630584977842 0.828890403870023
0.33717729449532746 18.947494352930796 0.8303295747152539
0.3424048494487434 18.21729416850246 0.8432810548366856
0.3476324044021593 18.289194591476992 0.8593911302531583
0.35285995935557524 19.281216414144843 0.8561628557020134
0.35808751430899116 19.463872512935655 0.8443623769595962
0.3633150692624071 19.53458402720241 0.8403059302864127
0.368542624215823 19.47055233524545 0.8133042935877297
0.37377017916923894 18.668883603718402 0.8183356874997268
0.37899773412265486 18.97458029780723 0.8581783786724865
0.3842252890760708 17.567088467014155 0.8341403655597793
0.3894528440294867 17.664924715087878 0.8410530911672969
0.39468039898290264 18.079501596356387 0.8235277943753562
0.39990795393631856 18.33655968464595 0.8005099006711119
0.4051355088897345 18.677650283701105 0.7912546505156962
0.4103630638431504 20.012067743725236 0.817073308656765
0.41559061879656634 19.437629032174947 0.8040846119715098
0.42081817374998226 20.329726220635116 0.8273640839884839
0.4260457287033982 19.644585224839748 0.8082537742646526
0.4312732836568141 19.53117524096364 0.7993375675103526
0.43650083861023004 19.2593327090912 0.7898845185814652
0.44172839356364596 18.55107676841679 0.7545532840474264
0.4469559485170619 19.618559674659313 0.7730149693502365
0.4521835034704778 19.08661609688897 0.7724603993246085
0.45741105842389373 18.01788942425287 0.7503532059185464
0.46263861337730966 16.813496600544877 0.7419040985416028
0.4678661683307256 17.75829587911382 0.7607025800011623
0.4730937232841415 18.654372402274383 0.7646442324155278
0.47832127823755743 19.899218111395257 0.7771503922469613
0.48354883319097336 20.44003270298826 0.7819238816084108
0.4887763881443893 19.519654964014716 0.77169973831573
0.4940039430978052 18.616121305452918 0.746946356743246
0.49923149805122113 19.248504836537297 0.7500458783566216
0.5044590530046371 18.091327150941545 0.7301854924771677
0.5096866079580531 18.39997435882493 0.7261477433098747
0.5149141629114691 18.09521336606604 0.7285250334242654
0.5201417178648851 17.690200362746452 0.7139742730617255
0.525369272818301 17.919739630573634 0.7097319410399663
0.530596827771717 17.84778375253344 0.7255740515283713
0.535824382725133 17.692906694993408 0.7300758116818076
0.541051937678549 17.76584139459282 0.7244486109343916
0.546279492631965 18.57458443556922 0.7406587260979491
0.5515070475853809 18.41074617903686 0.7391452945637774
0.5567346025387969 18.693953063201523 0.7431409837659738
0.5619621574922129 19.11385039014832 0.749878622835914
0.5671897124456289 18.508088561614912 0.7269410350332517
0.5724172673990449 18.518131652991286 0.7244179230345821
0.5776448223524608 18.352097674315747 0.7157429194321958
0.5828723773058768 19.522433138823384 0.7346018068463226
0.5880999322592928 19.71987128266739 0.7454153759982405
0.5933274872127088 19.6790567960814 0.7582276176841345
0.5985550421661248 19.439917145285094 0.7538708072276692
0.6037825971195407 19.067610413930836 0.7693838583436211
0.6090101520729567 19.49589613612943 0.7750615313224472
0.6142377070263727 19.77348143910613 0.7523739401884334
0.6194652619797887 20.398636521955822 0.760897661341095
0.6246928169332047 19.999754700566896 0.743794118459078
0.6299203718866206 20.219299698305928 0.7349197538354119
0.6351479268400366 19.29364593937878 0.715390529741765
0.6403754817934526 19.127821194644977 0.6893109354729845
0.6456030367468686 19.023573819891045 0.6828296594468545
0.6508305917002846 18.87884211835189 0.6729123707242521
0.6560581466537005 20.478517335402927 0.7007019253862106
0.6612857016071165 21.541558814360382 0.7289225917045756
0.6665132565605325 22.78062808098708 0.7518023835836526
0.6717408115139485 23.47795283058222 0.7595954337343548
0.6769683664673645 23.102850174573568 0.7461797873415595
0.6821959214207804 21.882234835139503 0.7219105705036492
0.6874234763741964 22.472822419647727 0.7342927366007413
0.6926510313276124 24.406479562089014 0.7678931461586872
0.6978785862810284 23.39280902716858 0.7338795862807677
0.7031061412344444 23.116772267371793 0.7286022818909285
0.7083336961878604 22.422510416371583 0.7086171586078546
0.7135612511412763 21.079025223093907 0.6803452898845601
0.7187888060946923 20.911408838285286 0.683470696950229
0.7240163610481083 21.743884598836075 0.705694998944879
0.7292439160015243 22.240387270948442 0.7188174530622249
0.7344714709549403 24.225157470390375 0.7557927575574045
0.7396990259083562 26.876993480215653 0.7839254607460582
0.7449265808617722 26.951714535963752 0.7897416342793936
0.7501541358151882 27.02193960908428 0.7900556506883434
0.7553816907686042 27.604916980557377 0.8120184217629466
0.7606092457220202 26.410145615886446 0.7895407518234008
0.7658368006754361 27.24323228849547 0.7774339869657036
0.7710643556288521 28.830226364959035 0.7744916884397245
0.7762919105822681 29.04050939175603 0.7657884296199192
0.7815194655356841 30.078128268630334 0.7852040722959643
0.7867470204891001 31.612397173881295 0.8204844649182494
0.791974575442516 31.329572275971618 0.8446883396407163
0.797202130395932 31.826935162147937 0.8514697169246027
0.802429685349348 32.93123405813218 0.8711733090581779
0.807657240302764 34.89307091526283 0.89557102852168
0.81288479525618 38.04617743542571 0.9402094556397658
0.8181123502095959 41.27608477719827 0.9881138454833008
0.8233399051630119 43.01709806330268 0.998990615172216
0.8285674601164279 45.20927404638344 1.028922585093959
0.8337950150698439 49.17362410113017 1.0863388270320546
0.8390225700232599 52.54486194042825 1.1406353699522207
0.8442501249766758 55.6903763434884 1.1999725726538402
0.8494776799300918 57.37586400331971 1.213716904587901
0.8547052348835078 57.6849310619376 1.2027041781955696
0.8599327898369238 62.6426036888648 1.241186982556423
0.8651603447903398 65.0893381057273 1.254172367426114
0.8703878997437557 69.45885491411913 1.3072976064267152
0.8756154546971717 70.98750820747176 1.2912201752110115
0.8808430096505877 71.62631470087209 1.2770615035121367
0.8860705646040037 73.46928836361714 1.2800268703869584
0.8912981195574197 75.00145681670253 1.305453018220223
0.8965256745108356 77.59613091691058 1.3524079711281918
0.9017532294642516 79.9487655972236 1.4041321472863137
0.9069807844176676 80.1002365802854 1.4019031845233978
0.9122083393710836 81.44043455070799 1.4131018438652734
0.9174358943244996 82.14186975324536 1.390601669566025
0.9226634492779155 86.92990908532133 1.429141251803291
0.9278910042313315 90.31957076072908 1.4438541159100358
0.9331185591847475 90.78032463338134 1.4225526750679132
0.9383461141381635 91.68801694016027 1.418360263004161
0.9435736690915795 91.97835853285156 1.4288415469124716
0.9488012240449955 94.7640579513803 1.4653848599315726
0.9540287789984114 97.8232297048791 1.5169657992308039
0.9592563339518274 97.03377892501383 1.4915044617808235
0.9644838889052434 97.08826165168888 1.4763809545612472
0.9697114438586594 97.69298556260725 1.441484839341623
0.9749389988120754 103.07202848328706 1.4727200915432468
0.9801665537654913 107.1692970258375 1.4975857555983447
0.9853941087189073 114.76539347345575 1.5694831627826298
0.9906216636723233 116.17139070552953 1.5777261320995575
0.9958492186257393 116.46826379531716 1.579887088897173
1.0010767735791553 112.48728286167389 1.5531762706833323
1.0063043285325712 110.06031157426436 1.533774055885681
1.0115318834859872 111.07752235192353 1.5589277951329472
1.0167594384394032 113.62553084244638 1.5658444311052218
1.0219869933928192 121.38814026078362 1.6140997305030007
1.0272145483462352 118.89642909801738 1.5736541682832237
1.0324421032996511 118.78656513263647 1.5730872784741348
1.0376696582530671 121.56579494831058 1.586521564010429
1.042897213206483 123.32394039814132 1.5966553922874633
1.048124768159899 126.64283482719944 1.6235277609673975
1.053352323113315 125.31640127014045 1.6064660148069936
1.058579878066731 130.52681301416354 1.644743473833154
1.063807433020147 132.64917913781676 1.6559143414698958
1.069034987973563 132.6422082246553 1.6530633968080837
1.074262542926979 132.62086068394603 1.6423608126729883
1.079490097880395 132.52320960166003 1.6240955778186166
1.084717652833811 134.78192100964858 1.6379005756766536
1.089945207787227 139.37664671329054 1.6870381861995163
1.095172762740643 140.93014170055824 1.711494386722934
1.1004003176940589 138.2374473396434 1.688972034483891
1.1056278726474749 134.69350706485596 1.6536100289929367
1.1108554276008908 137.49434386093148 1.648132303238573
1.1160829825543068 138.68303902614906 1.6302091701556356
1.1213105375077228 140.83293568872557 1.6213629527728561
1.1265380924611388 146.5773467139488 1.6634099113192158
1.1317656474145548 144.97565544471138 1.671584890845396
1.1369932023679707 149.74631704494647 1.7104540280685556
1.1422207573213867 148.43139920270494 1.7075052476363375
1.1474483122748027 145.85201551814106 1.6873498183456557
1.1526758672282187 146.9503161738717 1.67051213135485
1.1579034221816347 146.23226603904672 1.670926820529694
1.1631309771350506 151.21664268964594 1.6913654265942761
1.1683585320884666 155.24907723281504 1.6989349651019519
1.1735860870418826 154.83602209244998 1.7124892534193468
1.1788136419952986 154.37026302802673 1.72012548882853
1.1840411969487146 151.08545055115624 1.6808539521929733
1.1892687519021305 149.69177262433683 1.6774064457453803
1.1944963068555465 155.17015930863533 1.694344644160388
1.1997238618089625 161.65336304463847 1.7192278114735022
1.2049514167623785 163.95253483772325 1.7528179584914962
1.2101789717157945 166.6485392700868 1.7571418509573258
1.2154065266692105 166.96355268213406 1.7465963229683907
1.2206340816226264 168.5553201763369 1.757619510244956
1.2258616365760424 167.2656401063799 1.740722623611483
1.2310891915294584 171.45394310663022 1.7662778668985915
1.2363167464828744 171.96220523685045 1.776039353200214
1.2415443014362904 171.05337865610298 1.772337212101643
1.2467718563897063 159.96670378445745 1.7048829035095296
1.2519994113431223 160.23155738675487 1.7082685373341036
1.2572269662965383 159.31066014858644 1.696684412590743
1.2624545212499543 162.6325556057467 1.7261347505752074
1.2676820762033703 167.7518714477236 1.7755067204040968
1.2729096311567862 161.83968280747715 1.7416238428044426
1.2781371861102022 163.5426469381679 1.7333097986436303
1.2833647410636182 169.15102967692755 1.7428493469766773
1.2885922960170342 171.21195157625215 1.7470345803844751
1.2938198509704502 172.81932393330231 1.7403161530102265
1.2990474059238661 169.83416060907135 1.7168471168804231
1.3042749608772821 163.10264540860265 1.674701511617251
1.309502515830698 165.04543413680287 1.663330098092232
1.314730070784114 169.24977131171931 1.6952413376295044
1.31995762573753 175.09807992547826 1.7489900118575414
1.325185180690946 180.03040621287 1.7857286782154473
1.330412735644362 184.06240598038548 1.8211309903255009
1.335640290597778 177.78526671153003 1.762974993801161
1.340867845551194 177.476395652827 1.7608482666609155
1.34609540050461 179.0983576079457 1.7692285897378481
1.351322955458026 180.08820243699685 1.766631941244813
1.356550510411442 174.7349837520097 1.7293151443164463
1.361778065364858 173.06333309269922 1.702170962712575
1.3670056203182739 173.3402437692521 1.6916146922068604
1.3722331752716899 176.3157922545084 1.727082739505225
1.3774607302251058 176.13091620139681 1.727371054813882
1.3826882851785218 179.2089703844407 1.7531437993432955
1.3879158401319378 181.5010987562183 1.7588338878656833
1.3931433950853538 189.6370704043388 1.8086932486244502
1.3983709500387698 193.53335435335492 1.8298084035334081
1.4035985049921857 191.105263182207 1.8005444135810933
1.4088260599456017 183.36899907189942 1.7485092709550658
1.4140536148990177 186.97790667663403 1.7766836903481915
1.4192811698524337 194.18454269103202 1.8293300187459585
1.4245087248058497 193.51075983864928 1.8201006143992007
1.4297362797592656 196.6256082086378 1.8372619072127887
1.4349638347126816 183.74398223506282 1.768778432286849
1.4401913896660976 179.061867110523 1.730353068900468
1.4454189446195136 173.4425983207219 1.6840513471503435
1.4506464995729296 171.9391372010833 1.679878627785835
1.4558740545263456 175.6138986329653 1.6962787635414172
1.4611016094797615 179.72670399487225 1.730069800138857
1.4663291644331775 184.33444637031837 1.762391873095426
1.4715567193865935 181.2069761371587 1.7224070325938001
1.4767842743400095 178.42614855507222 1.7081025805690981
1.4820118292934255 173.32333099635252 1.6900347040923815
1.4872393842468414 177.3422743027313 1.7156363403281636
1.4924669392002574 185.36641180808675 1.7593957931204716
1.4976944941536734 182.37563254066555 1.7415898364354423
1.5029220491070894 180.44129266495293 1.725319549954926
1.5081496040605054 180.66852496819894 1.721354784211847
1.5133771590139213 185.9018880900954 1.7759961594375209
1.5186047139673373 196.53383669438335 1.8299371683331829
1.5238322689207533 198.58628263086652 1.8276152140111868
1.5290598238741693 192.44565845906877 1.7826073090628676
1.5342873788275853 191.79415696272432 1.7661892396439305
1.5395149337810012 187.318331637113 1.7359542891338418
1.5447424887344172 188.6314617916304 1.742130637971772
1.5499700436878332 189.52076486891895 1.752921772299947
1.5551975986412492 194.154054497321 1.7713330803430836
1.5604251535946652 201.9051587133508 1.8174316551313394
1.5656527085480811 207.05481720928663 1.841686811662188
1.5708802635014971 209.18661850899255 1.8312636176817088
1.576107818454913 215.03908918040918 1.8789113702654294
1.581335373408329 210.55229414699218 1.8442153679984614
1.586562928361745 214.37824403464674 1.8604316334199253
1.591790483315161 211.48390895285894 1.8681808231391375
1.597018038268577 212.34335311610417 1.8632821283014644
1.602245593221993 219.7868265086874 1.902422957281019
1.607473148175409 225.38608489225612 1.924492762041821
1.612700703128825 229.81355794123297 1.9228009402402777
1.617928258082241 223.95649464166422 1.8780961980184145
1.623155813035657 219.13435409116488 1.8520614696251345
1.628383367989073 212.90696325477646 1.8127201551680656
1.6336109229424889 214.22649700918285 1.8060807213765373
1.6388384778959049 223.02484660771964 1.8506824343890529
1.6440660328493208 234.3265571093519 1.913544049678553
1.6492935878027368 246.65388363850357 1.978248946213087
1.6545211427561528 246.69875291555792 1.9807998956020678
1.6597486977095688 251.95181568188752 1.9986002777286433
1.6649762526629848 260.4610479023226 2.0101968782495083
1.6702038076164007 271.62795872464324 2.050972831646974
1.6754313625698167 276.5223969578417 2.057905284963506
1.6806589175232327 275.280993064316 2.0510902732796485
1.6858864724766487 271.58033646863043 2.0502370170786883
1.6911140274300647 261.4259606856857 1.995827831135516
1.6963415823834807 263.36110936652017 1.996630480348945
1.7015691373368966 258.13649047321627 1.9618239368924995
1.7067966922903126 261.7740455151209 1.9663645665392269
1.7120242472437286 268.73568013156427 1.9919391567579403
1.7172518021971446 264.21458575142316 1.9601042543371352
1.7224793571505606 275.56047413985914 1.9913427489521784
1.7277069121039765 285.15914665522246 2.0350365717389174
1.7329344670573925 297.30512695158075 2.084463466204486
1.7381620220108085 299.7597884126131 2.0781890517403405
1.7433895769642245 301.48467246605776 2.0837394795360002
1.7486171319176405 298.23520754990346 2.071602107635355
1.7538446868710564 297.8792777969923 2.043818639963914
1.7590722418244724 297.1329576554571 2.0234625008388156
1.7642997967778884 294.61967092018534 2.009324092486797
1.7695273517313044 299.2649277589136 2.021215536694538
1.7747549066847204 303.69724252605937 2.0305189390802982
1.7799824616381363 301.8048354620103 2.0212450022784747
1.7852100165915523 312.69382739996655 2.0503467425138266
1.7904375715449683 319.55121832723125 2.081763994097315
1.7956651264983843 317.0398081159927 2.060280010015704
1.8008926814518003 313.81069589711194 2.006418041985287
1.8061202364052162 305.0562770954029 1.9479265276451785
1.8113477913586322 299.29383047759995 1.905146207606718
1.8165753463120482 302.5159322243378 1.9181078120829154
1.8218029012654642 300.0202836390912 1.9232406659982677
1.8270304562188802 303.1585127042073 1.9499575944413132
1.8322580111722961 302.7532897578133 1.9413474649860316
1.8374855661257121 301.13898554457325 1.9190532927556898
1.842713121079128 309.34783324120923 1.9341809773659535
1.847940676032544 306.7205264618235 1.9062083360824074
1.85316823098596 314.8429602818854 1.9180349690326093
1.858395785939376 317.69056634569637 1.9353331784819159
1.863623340892792 319.0603364916959 1.9433858979828462
1.868850895846208 318.2984845286447 1.9374361239573372
1.874078450799624 316.51622309391314 1.9247509465967727
1.87930600575304 323.84294340792115 1.92616756606671
1.884533560706456 326.62423652783957 1.9172460576581298
1.889761115659872 316.76198264395174 1.858979275326476
1.894988670613288 318.8332450855773 1.8673674485096483
1.9002162255667039 312.4322720616153 1.834135437861547
1.9054437805201199 313.394874373211 1.8239305961728003
1.9106713354735358 318.29558309439034 1.8216250103852396
1.9158988904269518 315.3583685531859 1.7956396630643372
1.9211264453803678 311.5472083350626 1.7749283546357284
1.9263540003337838 310.77442865474484 1.7737646526430537
1.9315815552871998 311.04591751077027 1.7918837744980802
1.9368091102406157 314.9528130508707 1.8000104831950783
1.9420366651940317 313.8890756491445 1.7760928839617656
1.9472642201474477 306.3055992021653 1.7305149338130572
1.9524917751008637 295.84558286803764 1.678425863101749
1.9577193300542797 291.34258576665906 1.6604048585428222
1.9629468850076957 293.0705790002223 1.6739430707264247
1.9681744399611116 300.78951272417686 1.7005712151595254
1.9734019949145276 302.286421875102 1.6927151489023224
1.9786295498679436 296.2600795854256 1.6662542951955313
1.9838571048213596 291.36511297807516 1.6177829368348313
1.9890846597747756 286.53110380025504 1.5871760710816782
1.9943122147281915 284.5034258721563 1.574771788493559
1.9995397696816075 280.6792982099961 1.5510869436743553
2.0047673246350235 278.37531570158416 1.5481895022633987
2.0099948795884393 279.5453828153848 1.5560007528968625
2.015222434541855 286.68728728969546 1.580079101903433
2.0204499894952708 293.69252137093275 1.599667029935537
2.0256775444486865 297.0259826698239 1.624914339845431
2.0309050994021023 290.5008218768569 1.597537855143307
2.036132654355518 287.01348195589196 1.5948899900261457
2.041360209308934 278.1204964303526 1.550582736023962
2.0465877642623496 277.13098279719156 1.5324668527722016
2.0518153192157653 273.22127788271814 1.5130498129249497
2.057042874169181 269.5551832225267 1.4950584393575086
2.062270429122597 272.3732325381618 1.5076328271121138
2.0674979840760126 272.046407456122 1.5099959715521414
2.0727255390294284 275.0763767611053 1.5268422208193517
2.077953093982844 283.29581008402596 1.5727147339874565
2.08318064893626 279.9655899332185 1.5639534843139826
2.0884082038896756 274.9529276315254 1.5378604704923007
2.0936357588430914 266.413882346761 1.4922649019279723
2.098863313796507 262.556872569471 1.4656185014252352
2.104090868749923 265.0649426072405 1.4733897760445316
2.1093184237033387 265.60132208631 1.4765467755090773
2.1145459786567544 264.69559254379976 1.4819622789927656
2.11977353361017 262.40435096111963 1.4704006689019142
2.125001088563586 266.27474504862573 1.4833027682390563
2.1302286435170017 273.6126015505424 1.5024067761799633
2.1354561984704175 272.3397415405069 1.4982269915390318
2.140683753423833 272.5478093471608 1.505225546785329
2.145911308377249 271.45608258398374 1.5088755461899817
2.1511388633306647 274.04964852120986 1.520829747605151
2.1563664182840805 280.09180446118404 1.5368821313959509
2.1615939732374962 276.5782435117567 1.509333968405992
2.166821528190912 273.7899988273134 1.4948227589104974
2.1720490831443278 276.0506008707842 1.5066074870793964
2.1772766380977435 274.581744389789 1.5063749484551157
2.1825041930511593 279.88557255293983 1.5231572360749694
2.187731748004575 286.5930622764145 1.5432219036463177
2.192959302957991 284.2109571916539 1.532765088130515
2.1981868579114066 283.69168771802225 1.5393969370323242
2.2034144128648223 275.94387641414346 1.5187639145988934
2.208641967818238 272.6849837552448 1.5043976442357683
2.213869522771654 268.85475479980346 1.4865382454744893
2.2190970777250696 264.1791330848233 1.4681806450102066
2.2243246326784853 261.5718516950101 1.454938867167323
2.229552187631901 262.4227652985622 1.4685186432903368
2.234779742585317 264.9740912257189 1.4746428969516456
2.2400072975387326 268.53792486615845 1.4953189396769282
2.2452348524921484 263.95938096946315 1.4736147663512422
2.250462407445564 263.2837028861393 1.467116040213886
2.25568996239898 261.5624855098642 1.4553319233825455
2.2609175173523957 264.46652874240186 1.46589643770381
2.2661450723058114 265.44883018147846 1.4643927162377939
2.271372627259227 263.2562081832527 1.4608441810682486
2.276600182212643 262.2429029417289 1.461114240295624
2.2818277371660587 266.41184296942316 1.4742039897538224
2.2870552921194744 269.0232955845487 1.483912207201599
2.29228284707289 268.05233514872384 1.4745179587545136
2.297510402026306 262.7757088939151 1.4469231420086754
2.3027379569797217 263.2693679297856 1.445980754004053
2.3079655119331375 267.3239042311515 1.4685264134009732
2.3131930668865532 269.0878015006046 1.4734889746219473
2.318420621839969 269.0049046759391 1.4762622837904793
2.3236481767933848 267.9606881255227 1.463462267513371
2.3288757317468005 261.153406165725 1.44186622485049
2.3341032867002163 261.40746022924134 1.4339815097191402
2.339330841653632 261.82159214941964 1.42635394561663
2.344558396607048 258.6613896761929 1.4290990879715775
2.3497859515604635 264.0309871298242 1.448811901267802
2.3550135065138793 263.1022557242651 1.4415158272293394
2.360241061467295 262.1041938102283 1.4334345317095778
2.365468616420711 255.46082591798395 1.3950349602748233
2.3706961713741266 255.43634057838983 1.3826024015911866
2.3759237263275423 266.04269458870846 1.426677065937424
2.381151281280958 273.3367975571519 1.4437409570751842
2.386378836234374 276.1408361706508 1.4596327997057807
2.3916063911877896 275.0815619827999 1.4683594502263329
2.3968339461412054 264.01812386845717 1.4324280669725593
2.402061501094621 256.5396868977653 1.4032881565032491
2.407289056048037 253.10517710320707 1.3860673073257352
2.4125166110014526 255.9711003192576 1.3963817288616114
2.4177441659548684 259.8257622727725 1.406792457516125
2.422971720908284 266.77725860141317 1.4293224814689744
2.4281992758617 269.6218071741388 1.4423146312992774
2.4334268308151157 270.0756463446578 1.4407646551099358
2.4386543857685314 270.14682107895493 1.4292561533270225
2.443881940721947 269.57111133782615 1.4129130841826654
2.449109495675363 269.34494207917163 1.4052816138613382
2.4543370506287787 272.93503662856745 1.4134425332128535
2.4595646055821945 274.1811694434883 1.3892539658368737
2.4647921605356102 288.3787902574219 1.4125708186412531
2.470019715489026 303.9576067841242 1.4205886647616466
2.4752472704424417 329.92730309217694 1.4487220293620822
2.4804748253958575 391.4807342470541 1.5502601873554218
2.4857023803492733 502.9853752128364 1.7110429343550624
2.490929935302689 725.4359058410942 2.018586033752812
2.496157490256105 1150.224970161227 2.528546592295091
2.5013850452095205 1760.7997419003223 3.118000298597848
2.5066126001629363 2502.8156799550657 3.7147780132079915
2.511840155116352 3239.08745294455 4.220984401665107
2.517067710069768 3835.9329742787218 4.58798607063657
2.5222952650231836 4199.349133457562 4.793453059418662
2.5275228199765993 4360.3182203757515 4.888703051386028
2.532750374930015 4375.963180331791 4.895307348434995
2.537977929883431 4408.4443399823185 4.914440462012755
2.5432054848368466 4523.701805885829 4.9764198703585105
2.5484330397902624 4776.6430234190375 5.094333287988998
2.553660594743678 5163.610006485772 5.268460983399131
2.558888149697094 5681.758773105381 5.514526279923522
2.5641157046505096 6210.723830187787 5.753780843514537
2.5693432596039254 6663.251784211231 5.97719344417063
2.574570814557341 6748.687654371005 6.0185104477847835
2.579798369510757 6429.68405626497 5.866994368315155
2.5850259244641727 5694.838531621279 5.506404787476063
2.5902534794175884 4671.624240263136 4.978211756101195
2.595481034371004 3623.759120217148 4.398970462351285
2.60070858932442 2641.1934543558355 3.7634497655365213
2.6059361442778357 1815.08037900036 3.12215132594378
2.6111636992312515 1228.277098926122 2.5667311734017098
2.6163912541846672 859.8025758132824 2.1616146274452173
2.621618809138083 612.8312387225287 1.8396136194126886
2.6268463640914987 478.2542478206898 1.6332005258282427
2.6320739190449145 400.262282914324 1.5115831097750658
2.6373014739983303 354.63535659993033 1.4315528290687634
2.642529028951746 333.4933184301343 1.39984990781035
2.6477565839051618 315.297579885848 1.3688171615122013
2.6529841388585775 307.773309186395 1.3636968541341692
2.6582116938119933 298.05961266431467 1.3521271587880268
2.663439248765409 294.7566445697035 1.3594441848315295
2.668666803718825 289.1034570677064 1.347362173491811
2.6738943586722406 280.4505035403877 1.324929899255478
2.6791219136256563 275.0827713691729 1.313590793229165
2.684349468579072 269.13817404389295 1.308893147568668
2.689577023532488 266.3688400981496 1.3162270206500741
2.6948045784859036 264.84345283208415 1.3257460166943829
2.7000321334393194 266.1044934535313 1.3366825233391184
2.705259688392735 269.546251548864 1.3593699135040425
2.710487243346151 277.67326606586255 1.3961857821645274
2.7157147982995666 278.43825760874023 1.4095833034451066
2.7209423532529824 277.72031438150054 1.413066530441747
2.726169908206398 277.04245606744365 1.4177177176279079
2.731397463159814 271.92001059013154 1.3864798474869358
2.7366250181132297 269.37043330961274 1.3845775609386932
2.7418525730666454 270.0382824134169 1.3871346477195539
2.747080128020061 272.78967177077914 1.4093820162746702
2.752307682973477 277.2347534336926 1.436330044710555
2.7575352379268927 275.9516136666672 1.4372641347212158
2.7627627928803085 269.96463720753906 1.4216087443510224
2.767990347833724 272.41781721602155 1.4311480215139811
2.77321790278714 275.5711980644589 1.4367335426752894
2.7784454577405557 278.31366723569295 1.4447686193038194
2.7836730126939715 279.17328673468495 1.449481283628398
2.7889005676473873 271.4893516854928 1.426253021556066
2.794128122600803 265.2172587829457 1.4064153125474053
2.7993556775542188 259.58894452138884 1.3861272240916584
2.8045832325076345 263.2231768609013 1.39311581240236
2.8098107874610503 266.67663289810406 1.4054493357971845
2.815038342414466 273.3342040480662 1.424763222177753
2.820265897367882 284.21646193612065 1.460987916591403
2.8254934523212976 283.78734580473656 1.4623254280777898
2.8307210072747133 287.127254823065 1.486410736780348
2.835948562228129 284.9255074931201 1.4861612759307161
2.841176117181545 277.7507502736875 1.4746901179576792
2.8464036721349606 275.3588898141519 1.4681710090579028
2.8516312270883764 271.04107058231233 1.454879555198692
2.856858782041792 268.73628499296245 1.4426511222491627
2.862086336995208 265.98501108044024 1.4281874524275948
2.8673138919486236 264.7004540671907 1.4233810414521986
2.8725414469020394 266.70045809175843 1.428886404503182
2.877769001855455 270.764147508848 1.432272953603252
2.882996556808871 273.7300337551184 1.4462080753400048
2.8882241117622867 276.2949975816676 1.463544618899298
2.8934516667157024 277.9470543805354 1.4761926751970682
2.898679221669118 275.0803564226972 1.4756208494215997
2.903906776622534 270.60200314296986 1.4412503959914529
2.9091343315759497 278.74043212440483 1.4669733756167254
2.9143618865293655 280.0944840231844 1.4708082273423277
2.919589441482781 278.79333450287186 1.4621151550757163
2.924816996436197 280.6755116812701 1.4725773641948292
2.9300445513896127 280.5330452440426 1.465836589537747
2.9352721063430285 286.7221096814745 1.4903420250854114
2.9404996612964442 295.1263742428632 1.512485406884793
2.94572721624986 300.72945851183914 1.5272302731255565
2.9509547712032758 296.1063999169446 1.512767143937794
2.9561823261566915 286.00770097672756 1.476396173402588
2.9614098811101073 277.9928558999653 1.4373157558739116
2.966637436063523 274.19895007689854 1.4188671540586861
2.971864991016939 279.7272331585888 1.4359042894451854
2.9770925459703546 281.2028814982592 1.4327124996779894
2.9823201009237703 277.7964286905127 1.416318329987815
2.987547655877186 277.92625684397 1.4059196139470735
2.992775210830602 277.66148786572893 1.4009518819441813
2.9980027657840176 281.652989912149 1.4106981461265367
3.0032303207374333 283.44053055943107 1.4101332432709903
3.008457875690849 282.82793399560467 1.4106954704449295
3.013685430644265 279.8624450997814 1.386341091323374
3.0189129855976806 280.06108884784055 1.3728644412881823
3.0241405405510964 280.306220697625 1.3667351221705515
3.029368095504512 289.60662798221483 1.384892747157915
3.034595650457928 291.2813633606238 1.3806004376493906
3.0398232054113437 294.7896981783287 1.3901851425063863
3.0450507603647594 296.5909609251526 1.3896622243507528
3.050278315318175 295.02663320362933 1.3798728503029651
3.055505870271591 292.4083800352909 1.3588060615265922
3.0607334252250067 295.1441585820714 1.3525554514504927
3.0659609801784224 300.7113629848451 1.3609931703843487
3.071188535131838 306.65090266642926 1.3781459460287266
3.076416090085254 314.3292114119808 1.4008752971540226
3.0816436450386697 321.4876879345512 1.4132903371523726
3.0868711999920855 328.4958944467477 1.4097478781567112
3.0920987549455012 335.8498733522443 1.4045044413271282
3.097326309898917 344.4308321994078 1.4005964845925634
3.1025538648523328 350.1159055852897 1.4018406560651995
3.1077814198057485 360.02642934779414 1.4179306989368554
3.1130089747591643 369.56590493514403 1.4192310249788342
3.11823652971258 380.18489454807093 1.437986489131715
3.123464084665996 398.3079211111336 1.4608477220991412
3.1286916396194115 412.99213714456494 1.4813912040718629
3.1339191945728273 431.16365289588657 1.5037577595365472
3.139146749526243 457.4485340269083 1.5409179537292153
3.144374304479659 481.83603466051323 1.5735272067953203
3.1496018594330746 505.3977480276675 1.6071882714980923
3.1548294143864903 527.4769131952557 1.6414647501082449
3.160056969339906 550.4481966663482 1.6717959007595278
3.165284524293322 579.0930480314158 1.7087643796615566
3.1705120792467376 610.993914129122 1.7508013561031546
3.1757396342001534 646.6652825317547 1.799141685878144
3.180967189153569 678.8409702838683 1.8486196996079147
3.186194744106985 698.2724367189418 1.8707509319814823
3.1914222990604006 709.8081424857467 1.8795632005561445
3.1966498540138164 705.5398061625098 1.8694414043948726
3.201877408967232 703.8814084052868 1.8698567754653002
3.207104963920648 696.2741105788398 1.8595708735548946
3.2123325188740637 673.609071353075 1.8267882785516285
3.2175600738274794 651.6328500304392 1.7950697421879183
3.222787628780895 613.6486722083406 1.738851804608638
3.228015183734311 578.9967376594627 1.6900322028753119
3.2332427386877267 546.0803630438098 1.641942528479032
3.2384702936411425 515.6918791390023 1.5892549598966057
3.2436978485945582 494.2882537712646 1.5563589315760673
3.248925403547974 476.20123476737484 1.52716690912102
3.2541529585013897 461.6822485964716 1.507648700811408
3.2593805134548055 446.9269413544562 1.4834689733300208
3.2646080684082213 443.21234252842453 1.476984949631309
3.269835623361637 443.5628962863359 1.4711660017923045
3.275063178315053 457.10578870503997 1.4907365932679697
3.2802907332684685 472.759072161222 1.5084476818200059
3.2855182882218843 495.64918302344614 1.5391128180759888
3.2907458431753 522.6167528485212 1.5787249232850538
3.295973398128716 545.1193958924158 1.6099615046287854
3.3012009530821316 565.3662471183909 1.6368665974507233
3.3064285080355473 566.514969203284 1.6388617456881718
3.311656062988963 559.6015622157787 1.6293016717835007
3.316883617942379 537.3845272171727 1.5988185926408671
3.3221111728957946 506.96656677902985 1.5574438664766035
3.3273387278492104 476.4573685432004 1.5116333984587986
3.332566282802626 439.496329625912 1.4606153744100605
3.337793837756042 441.18912555920593 1.48026720971794
3.3430213927094576 433.0591110413108 1.4888179376442623
3.3482489476628734 417.8722185488782 1.4792360529208626
3.353476502616289 520.6171918251747 1.6645863997779868
3.358704057569705 518.8668550407464 1.6772837515744359
3.3639316125231207 531.1171169632672 1.7145459012644264
3.3691591674765364 598.7871195436029 1.8439925627599976
3.374386722429952 515.4847460581786 1.7243700923418663
3.379614277383368 496.1297688153691 1.6980232277985001
3.3848418323367837 428.1990486434787 1.5816129695671746
3.3900693872901995 329.65276298318423 1.397569659818603
3.3952969422436152 308.50082009743824 1.3669051254974829
3.400524497197031 275.5362444058174 1.289374658568677
3.4057520521504467 255.5082981018299 1.2462221519593892
3.4109796071038625 251.7917708529938 1.243691050762091
3.4162071620572783 253.26244798428698 1.2491771851486957
3.421434717010694 255.9800048643168 1.276252140823446
3.4266622719641098 253.1665048104998 1.2713271198731844
3.4318898269175255 257.56026065896845 1.2788201308357685
3.4371173818709413 254.52243392105288 1.2736282839391573
3.442344936824357 255.39429492296227 1.2707656448141296
3.447572491777773 256.08347782715515 1.278343394696068
3.4528000467311886 249.78805290812377 1.2592360815078387
3.4580276016846043 247.69297839889813 1.2454037287655984
3.46325515663802 242.57813643412544 1.21342143519894
3.468482711591436 241.22535126898802 1.1900553466090746
3.4737102665448516 241.24565693086538 1.1959218478296072
3.4789378214982674 244.9183056741234 1.2026102423544236
3.484165376451683 252.06879687149663 1.2307649103999996
3.489392931405099 259.4618364900918 1.2574976555826636
3.4946204863585146 264.42165095505766 1.2713638093459454
3.4998480413119304 268.49970241934824 1.2758434549471653
3.505075596265346 268.9306290138 1.2748808536875524
3.510303151218762 273.08969475223677 1.2753226362169627
3.5155307061721777 273.0205195441513 1.256811192311184
3.5207582611255934 270.31701359868964 1.2402455980667642
3.525985816079009 272.2326624428878 1.2258160592487453
3.531213371032425 273.7715974854838 1.215157816082384
3.5364409259858407 285.6477101464499 1.2222069645700773
3.5416684809392565 300.50305663755836 1.2350305816769929
3.546896035892672 323.09065832779766 1.2736512129924171
3.552123590846088 360.0288369282583 1.331273718471784
3.5573511457995037 419.70426636143543 1.4214202312534752
3.5625787007529195 529.7420683720494 1.5786878410891967
3.5678062557063353 744.539381139881 1.853615024610134
3.573033810659751 1224.5907868446684 2.3692251072337314
3.5782613656131668 2243.10504212221 3.2063864958799435
3.5834889205665825 4269.045088742309 4.424672353178831
3.5887164755199983 7528.951095460284 5.875655316525026
3.593944030473414 11684.017066431585 7.276564009467512
3.59917158542683 15373.7945293263 8.305538660553054
3.6043991403802456 17613.621182717667 8.85981870060733
3.6096266953336613 17669.839652086208 8.84749222682217
3.614854250287077 15742.501913912865 8.332126107748643
3.620081805240493 12606.236002895934 7.445496904588019
3.6253093601939086 9202.04165169714 6.376524784361416
3.6305369151473244 6238.9389809575005 5.252922705666968
3.63576447010074 3891.9673967477306 4.147730942496872
3.640992025054156 2436.0249829530535 3.2702292307992638
3.6462195800075716 1469.7957682082072 2.5338829446516846
3.6514471349609874 942.1627609052814 2.0277717683208625
3.656674689914403 664.6857300602991 1.7041174797655907
3.661902244867819 525.0736378331866 1.5193397131451627
3.6671297998212347 441.8454543196725 1.3930060985301012
3.6723573547746504 398.5482207936297 1.3359399446286104
3.677584909728066 364.00873095209505 1.2804612297485793
3.682812464681482 342.502203648645 1.2499042845289963
3.6880400196348977 328.15990858121046 1.229690857993077
3.6932675745883135 320.7939340891424 1.2164454260784514
3.698495129541729 315.5137531439056 1.214182972820903
3.703722684495145 310.38357519598515 1.2110179558513934
3.7089502394485607 305.4613417257845 1.2065526852681985
3.7141777944019765 301.39190810977504 1.1972954145358066
3.7194053493553922 301.04207507982187 1.1992334463355105
3.724632904308808 297.60005278334006 1.1913092088687611
3.7298604592622238 290.4617649329169 1.1793911559081818
3.7350880142156395 284.80477752057095 1.171547563485661
3.7403155691690553 283.9318660409937 1.175289086606095
3.745543124122471 285.0767519060597 1.1833009109040826
3.750770679075887 285.80544910889427 1.183509903972103
3.7559982340293026 287.71771301842404 1.1869938653416874
3.7612257889827183 286.63144862214193 1.1774336113955794
3.766453343936134 282.2115046944467 1.1588594058826576
3.77168089888955 287.09211784575626 1.1608896230294388
3.7769084538429656 288.23004082227527 1.159711869313824
3.7821360087963813 290.32930589173975 1.1622562491543245
3.787363563749797 291.70403642726404 1.1581088642697044
3.792591118703213 291.64043457303814 1.1454344857185912
3.7978186736566286 298.52824103133463 1.154612291395289
3.8030462286100444 311.6159376545635 1.1742687794749358
3.80827378356346 322.9365004126661 1.1920545566706442
3.813501338516876 329.6639044786742 1.1983589095887075
3.8187288934702917 330.8065538788185 1.1967239365288487
3.8239564484237074 323.7050384436179 1.1827361787030042
3.829184003377123 323.9331642228166 1.182353759858233
3.834411558330539 319.3062501789951 1.1758049144929437
3.8396391132839547 317.2451896874058 1.1713247729948428
3.8448666682373704 319.6838753441344 1.1779063804715513
3.850094223190786 316.74920872494096 1.1772905074933269
3.855321778144202 318.84989499992804 1.1890428738098535
3.8605493330976177 319.8980061140757 1.1903162620392629
3.8657768880510335 315.64055939833685 1.1749287154536139
3.8710044430044492 312.9194115162397 1.1690918931455034
3.876231997957865 315.8536480855049 1.1706820234793929
3.8814595529112808 315.3882601776761 1.1714005804353123
3.8866871078646965 320.13684232434656 1.1805842006874068
3.8919146628181123 323.64412257972543 1.1853647274405925
3.897142217771528 322.81012206989476 1.1794652311411271
3.902369772724944 321.70940843104745 1.1700227312018872
3.9075973276783595 317.68902610290525 1.156358139288399
3.9128248826317753 324.22310426775 1.1687685632558107
3.918052437585191 328.07819361558984 1.1727727286890146
3.923279992538607 335.6536884149404 1.1843212058658017
3.9285075474920226 342.0820230272297 1.1874011656616639
3.9337351024454383 350.6464011511918 1.2001926478062879
3.938962657398854 349.9415821004267 1.193154254704116
3.94419021235227 357.73702325225975 1.2051409313523775
3.9494177673056856 368.4256120938605 1.2234643035522645
3.9546453222591014 379.39969748403536 1.2355724651020472
3.959872877212517 396.5801418956848 1.2569215696815392
3.965100432165933 410.1642633084093 1.2742447223873867
3.9703279871193486 426.90963345922125 1.2964908692564874
3.9755555420727644 452.18135439428335 1.3334646649142914
3.98078309702618 477.7632497572078 1.3691966828142073
3.986010651979596 503.6358386125454 1.4007071964593316
3.9912382069330117 532.7277771340104 1.4364055966084484
3.9964657618864274 563.4739092025876 1.4763130874734147
4.001693316839844 600.0954743998036 1.5213600296770151
4.00692087179326 644.9255031708007 1.5758292277981152
4.012148426746676 693.7338961858288 1.6407836177573742
4.017375981700092 743.6519435732546 1.719112732464557
4.0226035366535084 805.7756139305595 1.7992245362048171
4.027831091606925 880.9458834360818 1.888002223867051
4.033058646560341 971.8902857774951 1.9886274965287012
4.038286201513757 1074.5354527311347 2.089746523220201
4.043513756467173 1196.9012612965043 2.213447191836001
4.0487413114205895 1331.937792543379 2.3343795884994716
4.053968866374006 1490.958196007381 2.4704753735230596
4.059196421327422 1654.8465710440646 2.6037251200967058
4.064423976280838 1843.0224778963773 2.7486299706501987
4.069651531234254 2060.625523496436 2.905128989157894
4.0748790861876705 2295.974381193437 3.072431834077542
4.080106641141087 2539.037324170065 3.2292289649439057
4.085334196094503 2777.757994589948 3.3728329143144085
4.090561751047919 2990.1096182534043 3.498649893013793
4.095789306001335 3183.41301909821 3.6108078243645347
4.1010168609547515 3349.7623687704104 3.7146355915281855
4.106244415908168 3407.3235954270476 3.7514387507540583
4.111471970861584 3397.715748600798 3.7500581426712345
4.116699525815 3267.883149014598 3.6744431288059913
4.121927080768416 3084.5362235334046 3.5270511308232972
4.1271546357218325 2851.3803892453307 3.3527860339937248
4.132382190675249 2593.571487079037 3.178728606982234
4.137609745628665 2344.960426518504 3.0143081741288738
4.142837300582081 2084.9734896087066 2.8343310520488845
4.148064855535497 1838.4670668889776 2.655775005393825
4.1532924104889135 1616.7701048988913 2.4851900570144148
4.15851996544233 1419.0512093128243 2.3262701161957824
4.163747520395746 1256.6965003435557 2.1920539948398408
4.168975075349162 1106.0937537445716 2.055339307159636
4.174202630302578 980.4255537429905 1.931126032683768
4.1794301852559945 894.9817122656711 1.8448899197998536
4.184657740209411 798.0905781413952 1.7371863819517679
4.189885295162827 741.3883270308485 1.6729620704146348
4.195112850116243 812.2318664892265 1.7500373153231725
4.200340405069659 756.9999484669188 1.689255286856169
4.2055679600230755 718.3059788125382 1.6465912302032435
4.210795514976492 595.4148934152302 1.5052168782956759
4.216023069929908 556.2054633691479 1.4624932417801109
4.221250624883324 508.3176868821756 1.4030558641893724
4.22647817983674 393.16148469772816 1.235798797956607
4.2317057347901565 371.9466154116259 1.206490514398853
4.236933289743573 352.42483965382604 1.175467417179555
4.242160844696989 332.7845745967548 1.1496555287385346
4.247388399650405 318.2684405917969 1.1318925545440963
4.252615954603821 302.33495875603796 1.1068100610355076
4.257843509557238 294.1542289810334 1.0979710548050619
4.263071064510654 284.34636124925925 1.0833943445327225
4.26829861946407 278.6066751070495 1.0766113546362763
4.273526174417486 274.76044317849704 1.0752163935742907
4.278753729370902 272.88585908361074 1.0779332347598705
4.283981284324319 263.71401932396293 1.0660778424204966
4.289208839277735 260.4510660595833 1.0707429724908193
4.294436394231151 256.6686161622424 1.0678685998790498
4.299663949184567 251.71960490211453 1.0569678931619033
4.304891504137983 250.64702670644334 1.0524961733979588
4.3101190590914 248.30260474025206 1.0431946953551174
4.315346614044816 241.95174791219878 1.026335900750338
4.320574168998232 236.64424090011238 1.014599068855082
4.325801723951648 236.6647695946013 1.0203036737211248
4.331029278905064 235.9106878974463 1.020906264105452
4.336256833858481 243.07905588311147 1.04615172718846
4.341484388811897 245.5151991202279 1.0557668149812034
4.346711943765313 244.63034169895192 1.0566281877426986
4.351939498718729 241.67980249853713 1.041318325429689
4.357167053672145 237.11798156233348 1.0165327663102508
4.362394608625562 233.14470097319236 1.0014974528347036
4.367622163578978 237.5137670722202 1.0126824635147813
4.372849718532394 238.85812560672636 1.0228265703274275
4.37807727348581 239.21177617773796 1.0268899713165756
4.383304828439226 240.02200230601818 1.0322476552689652
4.388532383392643 235.9557570001404 1.018100456268918
4.393759938346059 238.4281066144059 1.0255571877090655
4.398987493299475 238.28743690588144 1.0225369368507808
4.404215048252891 234.74298360243964 1.0149595355306087
4.409442603206307 234.89986367029448 1.0135883696633077
4.414670158159724 233.4538176916649 1.0150672983175435
4.41989771311314 228.83740397278154 1.0116353252590784
4.425125268066556 227.03586368374386 1.0154251183888552
4.430352823019972 220.6347892651498 1.0006249561433094
4.435580377973388 218.12558836196317 0.987093900134126
4.440807932926805 219.86843694834397 0.997543681087776
4.446035487880221 218.3297239974717 1.0007152344648254
4.451263042833637 217.2120513404475 1.0068931208531435
4.456490597787053 217.35606657113837 1.0080615720675186
4.4617181527404695 218.3933753908828 1.0113579278052085
4.466945707693886 217.35358392657275 1.004197608668894
4.472173262647302 216.39486147304544 0.9951269687491721
4.477400817600718 216.44358087994397 0.9908538350186685
4.482628372554134 213.6752228640546 0.9765095632129144
4.4878559275075505 218.22496293470581 0.9851436186882572
4.493083482460967 222.85916231994065 0.9963683092454364
4.498311037414383 220.67008023828498 0.9952016249184501
4.503538592367799 219.5850585363399 0.9913629819638387
4.508766147321215 214.21786628361446 0.9776719413202868
4.5139937022746315 213.07534150597496 0.9815838836385185
4.519221257228048 212.36262168162492 0.9929519696510888
4.524448812181464 210.011563100853 0.9834586603035436
4.52967636713488 206.2884248922984 0.9776674814653891
4.534903922088296 206.9424286817495 0.9736671206411934
4.5401314770417125 210.92637270439002 0.9734674461250521
4.545359031995129 211.1378665204218 0.9760366258161264
4.550586586948545 217.8984056412282 0.9949571203115584
4.555814141901961 217.1616023481582 0.9917823150806921
4.561041696855377 218.1472281417239 0.9942893446474401
4.5662692518087935 219.46958926503873 0.9904737608777056
4.57149680676221 216.93190126859108 0.9751292409805998
4.576724361715626 217.82403822488772 0.9811108665747031
4.581951916669042 217.4560765845187 0.9782243503410349
4.587179471622458 216.55136594614694 0.976766063927724
4.5924070265758745 218.72335305221435 0.9882175163380824
4.597634581529291 216.13288521540463 0.9815054100418864
4.602862136482707 215.41744735438928 0.9869040603695355
4.608089691436123 217.08462039959798 0.9976416901281392
4.613317246389539 213.55156745834293 0.9934643345952905
4.6185448013429555 214.10983450933762 0.9944093261215504
4.623772356296372 208.4116371807971 0.971134612070935
4.628999911249788 209.45717375087864 0.974111549778079
4.634227466203204 207.64081377020878 0.9713481402655145
4.63945502115662 210.14631210015642 0.9810123869220517
4.6446825761100365 211.6697483773503 0.9859827538314269
4.649910131063453 209.44520234707588 0.9785944099541269
4.655137686016869 214.24268212071405 0.9903057113346515
4.660365240970285 215.47466379641037 0.9885004590100473
4.665592795923701 215.20116132988767 0.9901173992377371
4.6708203508771176 212.2507190303694 0.9796994628161956
4.676047905830534 209.49324302255113 0.9707426444479287
4.68127546078395 208.99148966283164 0.9724730971183235
4.686503015737366 212.2089082284426 0.9749104590288813
4.691730570690782 214.55524344992045 0.9810362632456467
4.696958125644199 213.85197117205428 0.9801844846006325
4.702185680597615 208.82861475740071 0.9637953189631363
4.707413235551031 208.28358299868088 0.9589189486815686
4.712640790504447 210.9143023374409 0.9658008347798004
4.717868345457863 216.26089444143074 0.9805424673670766
4.72309590041128 216.77634098759205 0.9803042549509959
4.728323455364696 211.37662774311465 0.9644668338342961
4.733551010318112 207.13054148391942 0.9471196171847991
4.738778565271528 207.16271874626415 0.944433467301246
4.744006120224944 214.37241385231906 0.9638970925867212
4.749233675178361 217.8415710747682 0.9838235994497547
4.754461230131777 219.31581550891173 1.0011536193549233
4.759688785085193 216.37215791036175 0.9955276639728491
4.764916340038609 208.94680214747376 0.9718622114751089
4.770143894992025 205.18021804680706 0.9528300476536896
4.775371449945442 206.79627154056675 0.9423406198283644
4.780599004898858 208.6138005582115 0.9395588169404557
4.785826559852274 209.9359311100479 0.9375954639309783
4.79105411480569 207.13677114521275 0.9286713526790588
4.796281669759106 204.83938454158715 0.922595413308385
4.801509224712523 203.61895925204408 0.9201266732741914
4.806736779665939 202.33886208759736 0.9239415061250377
4.811964334619355 204.11401696865767 0.9267072235527173
4.817191889572771 203.3335799855214 0.9312814778620697
4.822419444526187 205.23752787814414 0.9345537542565504
4.827646999479604 206.66123447175235 0.940402765955623
4.83287455443302 208.55647878431017 0.9463930672082812
4.838102109386436 212.5568437214144 0.952946185577797
4.843329664339852 214.15780262705206 0.9602582044215413
4.848557219293268 213.01310833154156 0.9561897893684046
4.853784774246685 208.5233998581916 0.9430132347047251
4.859012329200101 210.85895256656724 0.9495359241658913
4.864239884153517 210.79219363900202 0.9499657895804655
4.869467439106933 209.58785893354866 0.9481813477681508
4.8746949940603495 208.55610072611765 0.9508011137963739
4.879922549013766 204.7671693734319 0.9376923487703019
4.885150103967182 205.53139812176923 0.9322691266968136
4.890377658920598 212.19878040425323 0.9360268890417008
4.895605213874014 210.44271293292167 0.9232366299683813
4.9008327688274305 212.12120405863598 0.9256681095203703
4.906060323780847 210.70529117419133 0.9198838190070581
4.911287878734263 209.4590325689836 0.917164787433242
4.916515433687679 206.2980525739093 0.914284851244361
4.921742988641095 207.14997358576372 0.9151319091939003
4.9269705435945115 205.49960130829837 0.9076893864054588
4.932198098547928 207.79665008746002 0.9094571832553959
4.937425653501344 205.85406111341814 0.8992268367140959
4.94265320845476 207.1023084070134 0.9103337754405196
4.947880763408176 214.0869322289968 0.9261507993345995
4.9531083183615925 218.53802458176676 0.9409445891177142
4.958335873315009 220.927204756569 0.9473239341496261
4.963563428268425 225.51638066876248 0.9521709398054328
4.968790983221841 227.70084837252358 0.9479927241518462
4.974018538175257 230.6560146194324 0.9452913287388583
4.9792460931286735 234.64067595503508 0.9453826236950367
4.98447364808209 238.69816963387674 0.9490193987582917
4.989701203035506 237.74162898711154 0.9292233052694685
4.994928757988922 248.6466558753638 0.9406625845494366
5.000156312942338 262.5269542585306 0.9486765450021718
5.0053838678957545 297.89686094300544 0.9915974868640677
5.010611422849171 368.0613207813524 1.0835408586012372
5.015838977802587 481.7072655290456 1.2181579828190816
5.021066532756003 651.6307750498768 1.40409333524237
5.026294087709419 876.3668543297656 1.6218399997337916
5.0315216426628355 1120.3656262112872 1.8320111642356958
5.036749197616252 1345.9907857162973 2.010517342873739
5.041976752569668 1504.6928429409918 2.122888063972327
5.047204307523084 1582.257647844253 2.1746984180138207
5.0524318624765 1584.4255105779557 2.176260150631464
5.0576594174299165 1537.4749116747769 2.1425527847030863
5.062886972383333 1445.7242240170954 2.0750559095494125
5.068114527336749 1330.8597473813675 1.9871114893467903
5.073342082290165 1221.9164907752058 1.9036637325173422
5.078569637243581 1114.9527520762797 1.817516707121288
5.0837971921969975 1034.1718518741957 1.7511121594950136
5.089024747150414 967.0815426481868 1.6931174077654711
5.09425230210383 921.9894799846584 1.6528576873977794
5.099479857057246 897.0327686617527 1.6332063679181026
5.104707412010662 878.8113086895746 1.615263645666678
5.109934966964079 874.1717839939186 1.610329370269878
5.115162521917495 869.3315055375139 1.602482193866158
5.120390076870911 876.364292637135 1.6079025135506315
5.125617631824327 892.0574761613867 1.6208193409186888
5.130845186777743 909.8019317179679 1.6343189688317583
5.13607274173116 935.3201495899791 1.6567287853736459
5.141300296684576 955.3536804576546 1.6729331660439815
5.146527851637992 961.9189565743402 1.676803769201444
5.151755406591408 959.8757594357952 1.6740335226784815
5.156982961544824 946.7271881648721 1.662121235830755
5.162210516498241 935.3903608126624 1.6535378727055123
5.167438071451657 901.3543109395528 1.6234218756563485
5.172665626405073 840.5871124636565 1.5646892817440368
5.177893181358489 766.3660377536673 1.4935356451379218
5.183120736311905 676.9998280646125 1.4045273859041638
5.188348291265322 589.842172264341 1.3166513552519705
5.193575846218738 508.59597742390986 1.2313988117075056
5.198803401172154 438.53058107984805 1.1556990758899992
5.20403095612557 380.4739557621155 1.0899384151975784
5.209258511078986 331.5385973801627 1.0307631011156673
5.214486066032403 298.10822769296846 0.9845858872117949
5.219713620985819 272.33024278482816 0.947654661400939
5.224941175939235 255.71566364481131 0.9222507178684937
5.230168730892651 246.4579186793923 0.9115358207579745
5.235396285846067 238.07145897074267 0.901971190957589
5.240623840799484 233.6772574325954 0.8992178213512472
5.2458513957529 226.36480214988623 0.8903569419183647
5.251078950706316 219.03579477360387 0.8799343920146145
5.256306505659732 221.49840212749743 0.8910088691840847
5.261534060613148 222.21878962831917 0.8963397980010572
5.266761615566565 226.54412461755797 0.9111837170778273
5.271989170519981 225.15088187580082 0.9070583394704708
5.277216725473397 225.4014507155567 0.9082686046545708
5.282444280426813 227.80924563209726 0.9177513743697066
5.2876718353802294 227.3414106553001 0.9137378888897956
5.292899390333646 223.98462891313156 0.9086691364295315
5.298126945287062 217.0050829149202 0.893492261081538
5.303354500240478 213.8652021402574 0.8807715533386193
5.308582055193894 212.39101594567634 0.8791461435190705
5.3138096101473105 214.58376872450998 0.8831326930859811
5.319037165100727 218.3243461509309 0.8864694566543758
5.324264720054143 218.6690401300001 0.8868914800518781
5.329492275007559 217.2462804381351 0.8831533197524328
5.334719829960975 216.24047692473414 0.8845262251569995
5.3399473849143915 213.65270758515996 0.8861895883873361
5.345174939867808 212.3075877275161 0.881997809486481
5.350402494821224 211.62140649296612 0.8783984064614453
5.35563004977464 209.7439560092949 0.869091418251638
5.360857604728056 213.1593861241475 0.8672029975662535
5.3660851596814725 212.51380675429405 0.8615176624674792
5.371312714634889 213.89808645472678 0.8619814833414187
5.376540269588305 218.56445499653162 0.8682277380316955
5.381767824541721 215.69759823660766 0.8589420436653128
5.386995379495137 218.6258080862664 0.8641815441555815
5.3922229344485535 219.7987582692568 0.8630954986674284
5.39745048940197 217.831148356174 0.8585875576889218
5.402678044355386 220.64637847790317 0.8636867158990357
5.407905599308802 223.48658697398707 0.8706550977386046
5.413133154262218 229.5028602011716 0.8862143344798575
5.4183607092156345 229.96548794050474 0.885930286268058
5.423588264169051 230.41182264368464 0.8807123730207094
5.428815819122467 231.57407238111978 0.8788862455121296
5.434043374075883 232.24196186371717 0.8783534605074892
5.439270929029299 228.5675685823754 0.8747319655185598
5.4444984839827155 227.66897315875218 0.8805119477908973
5.449726038936132 224.19083371681077 0.8772736753149201
5.454953593889548 224.18012533635888 0.8747965187295408
5.460181148842964 225.1613931536749 0.873786164342744
5.46540870379638 225.19031257482956 0.8749098593820245
5.4706362587497965 225.8247574584642 0.87639294156589
5.475863813703213 226.97549183113549 0.8798755251486953
5.481091368656629 227.27607291612048 0.8765899655062265
5.486318923610045 222.15451629913332 0.8643741447954287
5.491546478563461 218.4938850748173 0.8573476924485467
5.4967740335168775 214.9641208315529 0.8460600401864717
5.502001588470294 214.75899159734237 0.8474478590857951
5.50722914342371 214.43304721247372 0.8521351076350668
5.512456698377126 218.69528045721972 0.8683635243801096
5.517684253330542 216.35842966173038 0.86445401019484
5.522911808283959 212.167998250392 0.8504293107111075
5.528139363237375 215.3851612177735 0.857097136342067
5.533366918190791 215.14220380737717 0.8564795504590388
5.538594473144207 215.41625857358054 0.8588225601779057
5.543822028097623 218.83653176467456 0.8669006743779886
5.54904958305104 219.60321868628907 0.8645874604978382
5.554277138004456 224.44114976721815 0.8722004021663343
5.559504692957872 225.7388847622717 0.8728095673992928
5.564732247911288 224.90432657723994 0.8710556317699031
5.569959802864704 219.54108777557238 0.8509481755072177
5.575187357818121 214.40445478575649 0.8353956390660248
5.580414912771537 214.6427386941918 0.831051576858537
5.585642467724953 216.1780357402638 0.8391391983365253
5.590870022678369 220.0795881570393 0.8478496483246337
5.596097577631785 222.14306714488956 0.8532053641657066
5.601325132585202 225.032681968102 0.8563715466256272
5.606552687538618 231.53837308893677 0.8656105979617799
5.611780242492034 234.51069187515088 0.8689737516848962
5.61700779744545 237.06348944475778 0.8718014188196654
5.622235352398866 236.17827264958095 0.8631532080074859
5.627462907352283 243.5420781176198 0.8660438508419264
5.632690462305699 254.4591231862459 0.869246593391302
5.637918017259115 280.48975588528396 0.8977097503760002
5.643145572212531 336.68676661757735 0.9717203115627613
5.648373127165947 429.4546092001674 1.0869983784482478
5.653600682119364 556.4038828568102 1.2261164653782988
5.65882823707278 708.2746109346955 1.3742276484805387
5.664055792026196 847.7215212041385 1.4975398092015964
5.669283346979612 969.734745196461 1.5995458330922017
5.674510901933028 1033.1627412533333 1.646986818653486
5.679738456886445 1048.982405472362 1.658117089410453
5.684966011839861 1020.8523619992749 1.6348139513020463
5.690193566793277 961.3513740984829 1.5854852991971857
5.695421121746693 897.4776924953601 1.5317278158962904
5.700648676700109 836.5862097960228 1.478741256741314
5.705876231653526 784.2912313010103 1.4312424752004758
5.711103786606942 747.9754930978111 1.3972413354075848
5.716331341560358 735.0287272759015 1.3841815385629213
5.721558896513774 738.8782620061202 1.3880713960757178
5.7267864514671905 764.3514174970637 1.41227538449751
5.732014006420607 802.1228241212162 1.445748641851394
5.737241561374023 855.1908374890336 1.4927912536938777
5.742469116327439 913.171043890878 1.541002028360737
5.747696671280855 967.4029084792892 1.5859902897743652
5.7529242262342715 985.4177585105292 1.5987632736634172
5.758151781187688 963.2839516723251 1.5789079684827696
5.763379336141104 900.6974541792905 1.5261966041722341
5.76860689109452 800.6483582522379 1.4377904767771723
5.773834446047936 693.6741053142283 1.3400875753045054
5.7790620010013525 585.873677177725 1.2367189073894864
5.784289555954769 495.1501820436327 1.1464731101602281
5.789517110908185 417.9065272726161 1.0612882048972645
5.794744665861601 358.9756117264197 0.9914016210117088
5.799972220815017 319.3874343056836 0.9457179943110724
5.8051997757684335 290.7752096891204 0.9083276853970224
5.81042733072185 272.2719670946656 0.8831297780653481
5.815654885675266 261.6729802040092 0.8700970732464385
5.820882440628682 253.61319774676312 0.8550128655950352
5.826109995582098 251.96036275103225 0.8542934190272763
5.8313375505355145 248.53161259416777 0.8482276027638882
5.836565105488931 245.4230257355235 0.8437443380063153
5.841792660442347 242.111034442061 0.8381674106633212
5.847020215395763 240.68932313149074 0.836050389801117
5.852247770349179 241.4021021715517 0.8337872444383966
5.8574753253025955 241.45152680908464 0.8333549990986856
5.862702880256012 240.68854527277685 0.828626584100426
5.867930435209428 245.13482077764317 0.8337582045005446
5.873157990162844 249.35191797026732 0.8423549694010986
5.87838554511626 251.71833971385692 0.8462170011928337
5.8836131000696765 251.82714198199974 0.8494644490144557
5.888840655023093 247.94061587992348 0.8418697077267697
5.894068209976509 245.84742015497372 0.8356108717309602
5.899295764929925 248.16593909994148 0.836009398326351
5.904523319883341 252.01783559391595 0.8430490817407162
5.9097508748367575 254.47412269291013 0.8464924120519274
5.914978429790174 257.1758625544527 0.8528996069917419
5.92020598474359 259.37219634050325 0.85572011597079
5.925433539697006 261.8520591391448 0.8573207780549306
5.930661094650422 268.901601244755 0.8659301743022937
5.9358886496038386 271.9763441268378 0.8633285559201759
5.941116204557255 272.7446577984042 0.8594398896661394
5.946343759510671 279.4319801804033 0.8695297013661001
5.951571314464087 281.5956293524261 0.8760337067697599
5.956798869417503 286.6717608242915 0.8863558744439556
5.96202642437092 297.9802036633956 0.9074922639943039
5.967253979324336 306.945557666345 0.9264219784724463
5.972481534277752 326.88315323534647 0.9541556754729883
5.977709089231168 344.5691043473153 0.9784723095367197
5.982936644184584 362.58327592369426 0.9982362304277076
5.988164199138001 392.2660426667089 1.0331562675887875
5.993391754091417 427.1767500391553 1.0804959440129447
5.998619309044833 473.04813842365076 1.1368085874418883
6.003846863998249 537.624745381013 1.2125471705422441
6.009074418951665 622.6529491491357 1.3071867779449196
6.014301973905082 733.3115813366666 1.422872271786013
6.019529528858498 883.9063715991658 1.5626210373045477
6.024757083811914 1059.5135720999033 1.7126992335017657
6.02998463876533 1251.6637490538803 1.8584860323103
6.035212193718746 1461.3791216295879 2.009873955687815
6.040439748672163 1633.82640732732 2.1260782231622657
6.045667303625579 1754.602046266413 2.2061268664236495
6.050894858578995 1806.3697998193315 2.2415294837644844
6.056122413532411 1780.0191806166047 2.226160499284688
6.061349968485827 1695.2191871220589 2.1746232016451508
6.066577523439244 1566.0665170767954 2.09120767677834
6.07180507839266 1420.0302348089429 1.9969982051390995
6.077032633346076 1264.9718340936793 1.8882581172595077
6.082260188299492 1100.670907668415 1.7644648746993958
6.087487743252908 960.9857750657154 1.650213983208373
6.092715298206325 831.3858114387389 1.5354741614045542
6.097942853159741 719.0352671292161 1.4292328746357652
6.103170408113157 636.675624964338 1.3485522834574462
6.108397963066573 568.1777235482296 1.2770371857708167
6.113625518019989 511.27221966001906 1.2150978564675987
6.118853072973406 469.7903930124857 1.1676190962437447
6.124080627926822 430.78695805304795 1.1203712201896043
6.129308182880238 399.91769426815176 1.0825845425433407
6.134535737833654 375.878289598098 1.0568792951028558
6.1397632927870704 353.99601573499376 1.0308699382496516
6.144990847740487 342.7991454246084 1.0234478439858445
6.150218402693903 331.1718255032804 1.0135562098246897
6.155445957647319 324.84017711127916 1.0081270282943617
6.160673512600735 318.2949208622129 0.9982369113723267
6.1659010675541515 310.1927710801722 0.9879083368644361
6.171128622507568 308.514021622824 0.9826532747152135
6.176356177460984 308.69833725835264 0.9870899906156866
6.1815837324144 302.98637645415994 0.9808222477020235
6.186811287367816 300.68959699125924 0.9801784971657391
6.1920388423212325 297.00405725670623 0.9786308204364313
6.197266397274649 290.7688229015844 0.9672513482374112
6.202493952228065 291.604536156718 0.9668864068052175
6.207721507181481 288.88580619180726 0.9503284780042973
6.212949062134897 287.96710533331924 0.9411141218509151
6.2181766170883135 284.92422058581565 0.932940291130729
6.22340417204173 277.6372844018667 0.9193031618276652
6.228631726995146 275.8644832240772 0.9137220813767805
6.233859281948562 277.4481024751644 0.918177069287835
6.239086836901978 277.56622154376583 0.9188678608298156
6.2443143918553945 278.1423477462498 0.9191816809344634
6.249541946808811 273.75460548012717 0.9103548740278827
6.254769501762227 268.9495536565741 0.8974902962228334
6.259997056715643 266.22005587574455 0.8874495089733495
6.265224611669059 261.59631694023153 0.8778165753992259
6.2704521666224755 258.46426535111266 0.8685313158859029
6.275679721575892 260.98906579376876 0.8716895990884099
6.280907276529308 260.39690802002013 0.8714993058607492
6.286134831482724 263.1901169842139 0.8787999804576964
6.29136238643614 263.0814869533356 0.878476823997976
6.2965899413895565 262.21992971853 0.8742217947192782
6.301817496342973 263.1952787217786 0.8728254047311831
6.307045051296389 263.6472947122392 0.8709614006326094
6.312272606249805 261.74582542757935 0.8689588095367294
6.317500161203221 262.0332148922821 0.8686704824677521
6.3227277161566375 263.917212663724 0.8694754501149097
6.327955271110054 263.39288605132054 0.8632664742885766
6.33318282606347 263.2924265314014 0.8606917806440448
6.338410381016886 265.5093432565287 0.8631490099888546
6.343637935970302 268.6883886989016 0.8668311472659078
6.3488654909237185 268.3135041325807 0.8675086010505014
6.354093045877135 268.55020641824825 0.8689975572917175
6.359320600830551 271.27288500902426 0.873201705888581
6.364548155783967 272.1984099130882 0.8745728843260968
6.369775710737383 276.24022815798594 0.8793002035036008
6.3750032656908 277.4084859876923 0.8824077846596935
6.380230820644216 278.51917943119116 0.8838846694825467
6.385458375597632 276.6601914503918 0.8794170907608413
6.390685930551048 276.9686252756149 0.8786220387284944
6.395913485504464 276.07580433331265 0.8724832105434818
6.401141040457881 277.61154281215863 0.873256550231587
6.406368595411297 276.03557152126245 0.8705808939116437
6.411596150364713 276.36064080881647 0.8706767624331899
6.416823705318129 277.54816479707654 0.8712709266935553
6.422051260271545 280.1797706399111 0.8744335397417861
6.427278815224962 282.4708407679206 0.8779349301154359
6.432506370178378 284.408380254956 0.8810764148512428
6.437733925131794 285.47622152484786 0.8830877027305996
6.44296148008521 286.40601898318556 0.8805709400970778
6.448189035038626 285.73142078652114 0.8765173186878901
6.453416589992043 284.8026552301362 0.8714902939105363
6.458644144945459 286.9497895460629 0.8758365844318474
6.463871699898875 287.3179618408727 0.8748544753545933
6.469099254852291 290.8032854537511 0.8806817891826574
6.474326809805707 294.5078340594727 0.8838770650795974
6.479554364759124 301.5683236091776 0.892164948859892
6.48478191971254 305.6905537708189 0.8949471289905144
6.490009474665956 312.4463115836312 0.9005980488985517
6.495237029619372 322.12659246946873 0.9126766465881354
6.500464584572788 333.9116527563922 0.9241642319497896
6.505692139526205 349.67888774382976 0.9413044236569708
6.510919694479621 376.3277964051752 0.9730532242688392
6.516147249433037 400.8189983810657 1.000648709990297
6.521374804386453 437.22706012366007 1.0409437584752659
6.526602359339869 483.3776142073052 1.0910523153855933
6.531829914293286 544.1183018340128 1.1539032171277983
6.537057469246702 621.4798828700756 1.2295318049229529
6.542285024200118 697.4342426586821 1.3003228378542608
6.547512579153534 761.3689318548858 1.3566974237233667
6.55274013410695 802.6353350296005 1.3924233410232278
6.557967689060367 813.1330848231787 1.400553005726482
6.563195244013783 799.4100505971152 1.3873724341772593
6.568422798967199 765.2670007806091 1.3563487586279444
6.573650353920615 709.5683773174562 1.3038160496304492
6.5788779088740315 655.8744776405531 1.2529115427999802
6.584105463827448 596.8601242394266 1.195668207991917
6.589333018780864 540.7918079888493 1.1381212406765733
6.59456057373428 498.5414705246426 1.0934069906692254
6.599788128687696 459.68167760631343 1.0515668228810293
6.6050156836411125 430.6934837370024 1.0217990866484907
6.610243238594529 403.96554428762124 0.9932219523115307
6.615470793547945 380.2415979826726 0.9658338507731759
6.620698348501361 361.7968489961174 0.9435804122519281
6.625925903454777 348.98304878929775 0.9286884197325603
6.6311534584081935 347.58144318892283 0.9283724697101859
6.63638101336161 341.9630997297982 0.9237514518751221
6.641608568315026 344.9196255083942 0.9270875979353926
6.646836123268442 342.63596354942456 0.9221501127818644
6.652063678221858 330.33550595731015 0.9028193594943023
6.6572912331752745 322.7027286127967 0.8930272774294621
6.662518788128691 309.0120158078575 0.8751770381553675
6.667746343082107 305.11832492619993 0.8703391305945222
6.672973898035523 305.3470701625484 0.8715822166285367
6.678201452988939 304.89027890971283 0.8732988031607402
6.6834290079423555 304.88535411911005 0.8779239433587903
6.688656562895772 305.31489222757773 0.8800057076359973
6.693884117849188 301.84949831542895 0.8707650787621524
6.699111672802604 299.5052082828095 0.865056783082863
6.70433922775602 294.2087326359099 0.8551512039758338
6.7095667827094365 291.2438904676584 0.851772341335492
6.714794337662853 291.324810319768 0.8520795529573715
6.720021892616269 293.30396883696085 0.8527250953300859
6.725249447569685 295.0144902683874 0.8535188059569777
6.730477002523101 297.8660315010548 0.8574497592517307
6.7357045574765175 300.032019797491 0.861641436232623
6.740932112429934 300.1247123590751 0.8604830502558138
6.74615966738335 301.3105749644942 0.8593999041068905
6.751387222336766 302.48788056267455 0.8614829361571907
6.756614777290182 307.9324398927582 0.8680884962640641
6.7618423322435985 311.80984938715585 0.8745441065395699
6.767069887197015 314.0915438787186 0.877198850581475
6.772297442150431 313.1760130264937 0.8778305958797457
6.777524997103847 311.50341295655534 0.8754392154762349
6.782752552057263 310.32807885564495 0.8728578975190642
6.7879801070106796 307.01064849787906 0.8640013732160082
6.793207661964096 306.42058385036796 0.8582107527340772
6.798435216917512 309.5659482405383 0.861513766054841
6.803662771870928 313.72848580470963 0.865701679139476
6.808890326824344 318.1169098921589 0.8709695230531201
6.814117881777761 322.30344884370743 0.8749817584513814
6.819345436731177 323.6599271766388 0.8743992581384555
6.824572991684593 330.8498023138332 0.8848757381595364
6.829800546638009 336.9033709913561 0.8914090998023532
6.835028101591425 339.9158192538041 0.8952206606420885
6.840255656544842 341.94593544392404 0.8964468840053319
6.845483211498258 341.9487041262317 0.8948479604660011
6.850710766451674 342.0452288849402 0.894699181958139
6.85593832140509 346.25813376871923 0.8991671482875496
6.861165876358506 350.5193203203376 0.9042611575617989
6.866393431311923 355.550172032129 0.9100705108152656
6.871620986265339 360.11627982604523 0.9131570589841507
6.876848541218755 365.45030924426635 0.9182386669569053
6.882076096172171 370.8407939417534 0.9231995543821332
6.887303651125587 375.65893125958104 0.9277142560189766
6.892531206079004 380.2282804949787 0.9317397686202858
6.89775876103242 384.5141597879805 0.9364858570731489
6.902986315985836 393.3703731069018 0.948297463849931
6.908213870939252 398.4878099886531 0.9527129874254215
6.913441425892668 404.72354256020657 0.958545335640732
6.918668980846085 408.4887024118877 0.9608414591885226
6.923896535799501 408.50643134182127 0.9587519578246783
6.929124090752917 408.6547406973699 0.9582428234008282
6.934351645706333 409.1719784720803 0.9594345728054455
6.939579200659749 409.5701262088739 0.95908198467402
6.944806755613166 411.2341792530306 0.9603469434115162
6.950034310566582 415.49561640152064 0.9648824647855179
6.955261865519998 419.3148985421002 0.9689750036378544
6.960489420473414 423.2278046897707 0.9718749798295346
6.96571697542683 427.4429508339719 0.9755534657155652
6.970944530380247 429.95853204471825 0.977477662443527
6.976172085333663 437.2102337137996 0.9857870663476571
6.981399640287079 447.85988141830717 0.9969892838430047
6.986627195240495 467.5385878163586 1.0175705016157073
6.9918547501939114 490.16689240725873 1.0408096581406097
6.997082305147328 520.5633919273025 1.0709527351675732
7.002309860100744 560.7639409636361 1.1101573138219152
7.00753741505416 620.7058412466967 1.1655842348716958
7.012764970007576 700.5041407978729 1.237296287087608
7.0179925249609925 791.9765616192902 1.3153638785474153
7.023220079914409 879.8632587181262 1.3853700492256895
7.028447634867825 951.1087595884491 1.4385242048495126
7.033675189821241 1001.1932841987998 1.4731207674378408
7.038902744774657 1031.3098740664716 1.493592151813531
7.0441302997280735 1036.2301079497954 1.4965745853585883
7.04935785468149 1022.7457862372491 1.487108840173224
7.054585409634906 994.600109062211 1.4649482208192164
7.059812964588322 956.7651822479805 1.4356874778104887
7.065040519541738 915.2475995612576 1.4024501599944201
7.0702680744951545 872.0465249067113 1.3682030618219505
7.075495629448571 822.5787602858442 1.3287183290456848
7.080723184401987 774.4066169458243 1.2892898867647002
7.085950739355403 722.5684245738665 1.2451780297118127
7.091178294308819 676.5473672776072 1.2045133578377922
7.0964058492622355 631.5286807176842 1.1636532477506503
7.101633404215652 589.917021553767 1.124626863318657
7.106860959169068 557.6903101631467 1.094605232759186
7.112088514122484 525.2401700111558 1.0641282041919358
7.1173160690759 494.18969747981197 1.0341448389281782
7.1225436240293165 463.07062815349957 1.002834832987931
7.127771178982733 440.0734971865846 0.9783788278161758
7.132998733936149 427.61047050880865 0.9644379356554975
7.138226288889565 420.1491155936723 0.9556134924800134
7.143453843842981 422.76248558238444 0.9590920801689308
7.1486813987963975 425.4622153281731 0.9633263802231147
7.153908953749814 424.77472487232325 0.9612937645176166
7.15913650870323 426.80967108046593 0.9622270516843392
7.164364063656646 430.541692121425 0.965147280525118
7.169591618610062 444.8364363108587 0.9791925746819812
7.1748191735634785 467.1041649587559 1.001358181435484
7.180046728516895 510.0936996064271 1.044517922797816
7.185274283470311 578.4099854643182 1.1104564873545266
7.190501838423727 693.8556976578113 1.2147111848292835
7.195729393377143 881.736523737179 1.3673290553947337
7.2009569483305595 1186.847752300093 1.585705136656134
7.206184503283976 1636.1904881876171 1.8585788568834323
7.211412058237392 2301.2856875859243 2.200870149722639
7.216639613190808 3072.072224093893 2.540210355500779
7.221867168144224 3831.264347483299 2.8328213698175646
7.227094723097641 4353.1784538054235 3.0189035553261485
7.232322278051057 4486.197794936447 3.0617193869826735
7.237549833004473 4253.613474250942 2.97885219642777
7.242777387957889 3685.710396923402 2.7707793454998066
7.248004942911305 3003.7013950979863 2.5007867704813904
7.253232497864722 2326.9389370295003 2.2012491663112916
7.258460052818138 1744.377078895205 1.9050263412274178
7.263687607771554 1279.418794750733 1.6311486217692848
7.26891516272497 938.4383464193478 1.3966942000060647
7.274142717678386 720.9741949396258 1.2240000229838528
7.279370272631803 591.923861284924 1.1101122597372566
7.284597827585219 512.2971344849982 1.0344073604388246
7.289825382538635 470.58226316440175 0.994280735399887
7.295052937492051 447.68013846548325 0.970761515679993
7.300280492445467 430.5517737463063 0.9536994879009709
7.305508047398884 417.9395235234566 0.9401055105177765
7.3107356023523 412.5169722335507 0.9347082288031673
7.315963157305716 403.5664673790819 0.9246361591482817
7.321190712259132 398.5388665266318 0.9195874846088575
7.326418267212548 395.8996891051464 0.9175141751948886
7.331645822165965 391.481107737474 0.9113314753251254
7.336873377119381 384.7648660053304 0.9029545877297507
7.342100932072797 383.99203868295206 0.900628005594588
7.347328487026213 383.3088729616861 0.8986830256751284
7.352556041979629 381.30235307343776 0.8959444680090501
7.357783596933046 380.60708115515365 0.8959653533084534
7.363011151886462 375.5048085886658 0.8896198278241708
7.368238706839878 374.3655323449876 0.8877629752644983
7.373466261793294 379.9728888295827 0.8934902805433638
7.37869381674671 378.75843365556005 0.8913864108009902
7.383921371700127 385.8078892516872 0.9008420310289035
7.389148926653543 381.1788154381651 0.8941230577676412
7.394376481606959 384.03569906392255 0.897465935032567
7.399604036560375 389.1359493304671 0.902043660477954
7.4048315915137914 390.10813977430087 0.9033404256742824
7.410059146467208 389.7216862783985 0.903225073168637
7.415286701420624 385.3754630198064 0.8986815639813607
7.42051425637404 386.2872746853162 0.8988316615252201
7.425741811327456 388.3358538352966 0.8997335604655049
7.4309693662808725 393.66564899293877 0.9061272170161896
7.436196921234289 400.1434457518495 0.9154099353319822
7.441424476187705 403.97923081666437 0.9196852271127608
7.446652031141121 407.4445298961778 0.9215127089377319
7.451879586094537 410.60263430567943 0.9240297889297016
7.4571071410479535 416.2887031799987 0.9291574632223
7.46233469600137 423.56665690101096 0.9370701976654777
7.467562250954786 436.13854910356133 0.9504891553528034
7.472789805908202 449.97537855443585 0.9644132564180384
7.478017360861618 466.72381028852107 0.9807624669157969
7.4832449158150345 484.05781103943167 0.9964516797872419
7.488472470768451 495.4524154101103 1.00493110561573
7.493700025721867 507.98986730101007 1.017338894817809
7.498927580675283 520.4817180044266 1.0278729626503866
7.504155135628699 528.5006564023647 1.034331048206201
7.5093826905821155 533.979335226759 1.038872128353366
7.514610245535532 532.5919473236913 1.0371461008668557
7.519837800488948 532.432343985401 1.0383634796824304
7.525065355442364 528.4475903805148 1.0345784245187246
7.53029291039578 523.1659337618917 1.0290116017365762
7.5355204653491965 522.5005501448802 1.0272074000042788
7.540748020302613 523.2804797498692 1.0274719379751518
7.545975575256029 528.9529772922983 1.033026863197777
7.551203130209445 546.0287161331042 1.0495965756337202
7.556430685162861 562.1329477315624 1.0638032933067088
7.5616582401162775 581.175570035376 1.0795574612069232
7.566885795069694 597.431587663834 1.0937844900593146
7.57211335002311 613.0493870824879 1.108620216760057
7.577340904976526 623.2638456089873 1.1181782646110043
7.582568459929942 625.4247165949271 1.119610145838827
7.5877960148833585 618.7935899518048 1.1120831805419364
7.593023569836775 601.7230482859839 1.0951947911741806
7.598251124790191 588.417620287021 1.081722640614415
7.603478679743607 574.8330284486797 1.069349118562888
7.608706234697023 559.9177602046689 1.054221881983509
7.6139337896504395 550.2750556233955 1.0450686588747204
7.619161344603856 543.0263408568427 1.038943882326863
7.624388899557272 542.5988508833356 1.0398246016838744
7.629616454510688 539.4683907038354 1.037242811095389
7.634844009464104 534.8790566376572 1.032237241524693
7.6400715644175206 527.0789403632463 1.0229358373925679
7.645299119370937 531.3284185595523 1.025630435518383
7.650526674324353 535.0897264033839 1.0277092652432143
7.655754229277769 536.090318706024 1.029293535784944
7.660981784231185 538.026714496464 1.0313299894633856
7.666209339184602 539.8275386762873 1.0332211467811392
7.671436894138018 543.4493435113154 1.0369008666525728
7.676664449091434 550.2167614114918 1.0423147854876356
7.68189200404485 555.7018591308399 1.0469666525389647
7.687119558998266 561.9306230851533 1.0507994523883148
7.692347113951683 571.2134850990066 1.0582860383685184
7.697574668905099 577.2826062482715 1.0646339153036801
7.702802223858515 590.2617784921516 1.0768691374469295
7.708029778811931 597.3333349190892 1.0833146205617092
7.713257333765347 606.8625269042719 1.0899293487376247
7.718484888718764 614.1486844796405 1.095789305060551
7.72371244367218 617.9346390233317 1.099059312581609
7.728939998625596 627.9192545147617 1.1060711056984154
7.734167553579012 638.4564008064191 1.1148426656707295
7.739395108532428 650.4788508472678 1.1246970300439738
7.744622663485845 665.3251937258201 1.1376029654174424
7.749850218439261 677.3594195712686 1.1462675700993272
7.755077773392677 678.531918902871 1.1463851622640053
7.760305328346093 684.1007490102664 1.1503442360371126
7.765532883299509 688.6954994244896 1.1551114478212114
7.770760438252926 689.837563450503 1.1561182080707557
7.775987993206342 695.65125780992 1.1613906222566666
7.781215548159758 695.3869964201286 1.1603963300698863
7.786443103113174 692.8519993494072 1.157413331837291
7.79167065806659 688.0845345620346 1.1532012195969008
7.796898213020007 674.6731102826652 1.1406364169783636
7.802125767973423 663.3706166936688 1.1303609949099234
7.807353322926839 654.687425224062 1.1222238236183029
7.812580877880255 652.384145241476 1.121021624016053
7.817808432833671 650.6971393524682 1.119813976291788
7.823035987787088 652.3764465982849 1.1216978253481995
7.828263542740504 646.1516051446762 1.115804273476209
7.83349109769392 643.973216275136 1.1128487856979463
7.838718652647336 641.4327034883338 1.1099103838446307
7.8439462076007525 643.8383165491347 1.1113222151074853
7.849173762554169 648.1593724928928 1.113900482369039
7.854401317507585 654.6541818809154 1.1187084176956874
7.859628872461001 659.0584123486473 1.1213433315334844
7.864856427414417 668.829154401641 1.1292857877042572
7.8700839823678335 679.1301744419698 1.1382930841167602
7.87531153732125 690.7721572775203 1.148466258536465
7.880539092274666 699.8291774106938 1.1551710781679936
7.885766647228082 703.3657800802052 1.157240022079608
7.890994202181498 700.2670688179512 1.153558853488322
7.8962217571349145 695.1193246692065 1.1493144285067625
7.901449312088331 686.8584220971973 1.1421406769650755
7.906676867041747 676.9255638230857 1.134782061524861
7.911904421995163 663.4718218935966 1.1232053427835837
7.917131976948579 650.1706430657872 1.1113195378103107
7.9223595319019955 641.747559041421 1.1029469339920124
7.927587086855412 629.9673923634933 1.0918065022433059
7.932814641808828 618.7232651367551 1.0810625053482688
7.938042196762244 609.0000315934359 1.0732293700088382
7.94326975171566 596.9760450955015 1.0622526004705195
7.9484973066690765 586.0679276828831 1.0517983645954623
7.953724861622493 579.5994831136094 1.044302572840886
7.958952416575909 576.8396765986006 1.0408612286527563
7.964179971529325 582.5100271502424 1.0462287917123139
7.969407526482741 585.0323054090802 1.0483942294462072
7.9746350814361575 595.7920847340324 1.0576718998293038
7.979862636389574 608.65978204329 1.0696853760871499
7.98509019134299 629.0718482231348 1.0872744368909553
7.990317746296406 650.3305776442115 1.10586376883217
7.995545301249822 669.7725939645651 1.1221280189629972
8.000772856203238 684.6825460120878 1.132696873537152
8.006000411156654 694.2485244109358 1.1404080815333726
8.01122796611007 699.7918992784978 1.1449274254964998
8.016455521063486 699.809757386103 1.1436317937232598
8.021683076016902 696.4047954517564 1.1399435349888754
8.026910630970319 685.7632671519605 1.1291428882968402
8.032138185923735 675.9876156537015 1.1199872250728042
8.037365740877151 667.3516369703145 1.1128984170676441
8.042593295830567 663.6397568571108 1.1095940175560017
8.047820850783983 657.2982279425248 1.104180652684381
8.0530484057374 659.0973760947188 1.1038158896627586
8.058275960690816 661.3313031979227 1.105369272237978
8.063503515644232 668.2289103342174 1.1117050172464482
8.068731070597648 678.7446779351145 1.1214486706989415
8.073958625551064 679.9486782509506 1.1229581338318104
8.07918618050448 681.4520818271263 1.1246078700222373
8.084413735457897 682.261898476627 1.1237418466643596
8.089641290411313 689.3238953782471 1.1292945833274095
8.09486884536473 695.2466280749317 1.1339428335519777
8.100096400318145 703.7832005439494 1.1414824172658435
8.105323955271562 707.4963620460435 1.1438842902191497
8.110551510224978 713.5988616476675 1.1479136041228626
8.115779065178394 719.422432719594 1.1520671284223905
8.12100662013181 729.9293828646629 1.1592171100508832
8.126234175085226 745.9632289027682 1.171155592051169
8.131461730038643 762.0315308707424 1.1827353615500136
8.136689284992059 786.7900329888947 1.1998126354477012
8.141916839945475 810.1839674675078 1.216874799829212
8.147144394898891 837.3540272854553 1.2365416824921052
8.152371949852308 870.9622527074653 1.2607871857074913
8.157599504805724 904.5146203343126 1.2830109578946047
8.16282705975914 941.2252325280272 1.3081233908298737
8.168054614712556 974.0645608272366 1.3316047190961346
8.173282169665972 995.1420494717984 1.3456765922114111
8.178509724619389 1007.190385599274 1.3532850834903574
8.183737279572805 1012.936105722904 1.355962422871143
8.188964834526221 1006.1691530744135 1.3505581714742385
8.194192389479637 993.2705339556386 1.341369680951506
8.199419944433053 971.8868907596515 1.325865417040669
8.20464749938647 950.0485108653432 1.3101246217474734
8.209875054339886 927.5229721828354 1.2950594244732956
8.215102609293302 906.8313419444283 1.2819640813625284
8.220330164246718 886.0073015019675 1.2668260293213396
8.225557719200134 871.8187520302955 1.256550745871428
8.23078527415355 858.0562004726326 1.2456961100845394
8.236012829106967 847.8469204787579 1.238251516107528
8.241240384060383 838.3039733475083 1.2304073238779145
8.2464679390138 821.2897780288814 1.216580506804126
8.251695493967215 811.7349933922196 1.2094600113583227
8.256923048920632 801.6094016101715 1.2004114973150872
8.262150603874048 791.6374044821969 1.191821619367783
8.267378158827464 781.8420980505574 1.1844819599153422
8.27260571378088 770.3039844110118 1.1753932388151422
8.277833268734296 754.5356371763947 1.1636364620724906
8.283060823687713 738.9269999561369 1.1517593735547589
8.288288378641129 725.4356330068974 1.1419071845371378
8.293515933594545 709.5597561439345 1.1288452230348944
8.298743488547961 697.9253636021881 1.1182861798266635
8.303971043501377 684.431007517053 1.105319142237527
8.309198598454794 679.185251004437 1.101311429945334
8.31442615340821 671.0553039552511 1.0947126336244501
8.319653708361626 664.1275942057031 1.0881180216518207
8.324881263315042 658.1193511594298 1.0822683966470121
8.330108818268458 655.6070424946753 1.0805660092246097
8.335336373221875 655.083444695612 1.0817955189413193
8.34056392817529 655.4112583606599 1.081062395142962
8.345791483128707 653.598382126899 1.0786849395937526
8.351019038082123 648.5866257720611 1.0730664930211773
8.35624659303554 643.0357329836414 1.0693745150136122
8.361474147988956 636.6987705770351 1.0639593511312069
8.366701702942372 629.6602636181115 1.0576905869115159
8.371929257895788 626.781733972973 1.0554210528501986
8.377156812849204 626.1340300858438 1.0557612304102342
8.38238436780262 623.9356617268814 1.0538503747388197
8.387611922756037 619.9400338812158 1.049944243104374
8.392839477709453 613.924009637609 1.0431596661422855
8.398067032662869 608.4774031916171 1.0385200856713264
8.403294587616285 602.0084128036075 1.03355717236568
8.408522142569701 597.9383978912898 1.0295342873802138
8.413749697523118 590.386209145847 1.0229775620327717
8.418977252476534 587.5767640799991 1.0204537627936523
8.42420480742995 583.8296514813103 1.0165439931124316
8.429432362383366 581.4840166294068 1.0146356457995136
8.434659917336782 579.5019135887494 1.0126514889334133
8.439887472290199 578.7736921175491 1.0108253446320525
8.445115027243615 576.5249813968796 1.007915513864024
8.450342582197031 571.8940517848911 1.0033976955524506
8.455570137150447 571.4422257211711 1.0025417305983015
8.460797692103863 570.7523377037338 1.0021569044815455
8.46602524705728 572.151845699004 1.0026849210537256
8.471252802010696 571.511334815572 1.0021043359593478
8.476480356964112 570.9291885626624 1.0002730485217806
8.481707911917528 571.2630788273453 1.0002153839866579
8.486935466870944 573.1070938201758 1.0019080428450702
8.49216302182436 577.9069949674803 1.0059034281170864
8.497390576777777 578.7845663640525 1.0057749348069769
8.502618131731193 580.9869871744605 1.0070207107293725
8.50784568668461 585.8100109773188 1.0108906778529916
8.513073241638025 587.4986031660086 1.0119609228124207
8.518300796591442 591.9280781263982 1.0146246251632536
8.523528351544858 590.3747041985991 1.012495021222817
8.528755906498274 596.40904568262 1.0179832764577494
8.53398346145169 596.9887267660091 1.0199585426356286
8.539211016405106 592.5729078982018 1.0162878957813777
8.544438571358523 594.0388874066718 1.0165036641314846
8.549666126311939 591.2018646052618 1.0144795860984066
8.554893681265355 594.3852028311578 1.0168479994856308
8.560121236218771 596.2916360314896 1.0174350280315607
8.565348791172188 599.7637561058065 1.0189996369452645
8.570576346125604 603.8041179577665 1.0224052697334016
8.57580390107902 603.1429298868386 1.0211795403160084
8.581031456032436 602.9174950765097 1.0202770605751355
8.586259010985852 601.1955623799801 1.0176677501630091
8.591486565939269 601.3238839368552 1.017541372084223
8.596714120892685 608.4355691040521 1.0232002205849382
8.601941675846101 612.3194703859208 1.0254263177885408
8.607169230799517 614.7329711130885 1.0260107088337023
8.612396785752933 618.0792631443514 1.0288991598784263
8.61762434070635 622.2739752637253 1.0327992388926601
8.622851895659766 631.5791502400116 1.041444997679052
8.628079450613182 643.0205507022578 1.0498644539334339
8.633307005566598 658.3431396175858 1.0617134772488999
8.638534560520014 674.2367646430359 1.0752946534326198
8.64376211547343 689.8556656787657 1.0883690118931866
8.648989670426847 704.0255802040189 1.0983029729351692
8.654217225380263 720.9829159524882 1.11067922058516
8.65944478033368 742.3332238055501 1.1260353991603334
8.664672335287095 767.4222215706463 1.144400833090335
8.669899890240512 794.2643817907674 1.163410790394629
8.675127445193928 821.3660360877726 1.1825920718066405
8.680355000147344 848.1380810904628 1.2014978876502547
8.68558255510076 870.9736531824668 1.2168676186924596
8.690810110054176 886.8964021101901 1.2276274116609378
8.696037665007593 892.3621447571832 1.2295957528769925
8.701265219961009 891.2848878049507 1.2286268456926017
8.706492774914425 886.7776100565472 1.2252013302306626
8.711720329867841 877.5501166320421 1.2197644585693945
8.716947884821257 859.5512288985751 1.2052112514371423
8.722175439774674 837.6991204889431 1.1891392444817437
8.72740299472809 813.3263298138784 1.1710454350533381
8.732630549681506 792.8129346694162 1.157938217505493
8.737858104634922 778.6347477064865 1.1481402110813153
8.743085659588338 764.7720282665442 1.1382184986919177
8.748313214541755 758.6226835407736 1.1338972350566099
8.75354076949517 754.3769072648502 1.1312654187204938
8.758768324448587 751.8529889984302 1.1291247451637045
8.763995879402003 744.3107047019209 1.1223286959927081
8.76922343435542 733.535637463102 1.1130908120465397
8.774450989308836 718.6298113899152 1.10061396818523
8.779678544262252 706.1384217286021 1.09017357163429
8.784906099215668 698.8126721210721 1.083579737896672
8.790133654169084 695.8218384165845 1.0811733640837853
8.7953612091225 691.9288181120615 1.0782368193743834
8.800588764075917 686.1432343751757 1.0735640234226413
8.805816319029333 678.1923347650031 1.0667891983311808
8.811043873982749 671.9871483241919 1.0616736062065182
8.816271428936165 665.288643442872 1.055540430616981
8.821498983889581 662.749101216338 1.0533224987857475
8.826726538842998 662.0110252348969 1.0527532948585396
8.831954093796414 660.6306686844981 1.051345141059382
8.83718164874983 657.8069816491695 1.0485429759221068
8.842409203703246 654.0313904652893 1.0453881757307075
8.847636758656662 648.4138004776898 1.0404478219077582
8.852864313610079 650.0126328295503 1.0415793433641385
8.858091868563495 654.2192329075517 1.0440764891256182
8.863319423516911 660.4215231164089 1.0477077495013256
8.868546978470327 662.7208609770815 1.0486141859688127
8.873774533423743 663.9320157886817 1.0493171860418402
8.87900208837716 661.8015342462749 1.0480423382750326
8.884229643330576 658.0335119196752 1.0454580376061937
8.889457198283992 659.4189068022237 1.046366641730856
8.894684753237408 660.0527510868757 1.0467685869985592
8.899912308190824 669.6491468921946 1.054490515298708
8.90513986314424 676.4654582868496 1.0591539914893264
8.910367418097657 682.267656425356 1.06341718561672
8.915594973051073 690.379180617479 1.0687318208102785
8.92082252800449 699.371414099007 1.0743528257389112
8.926050082957905 706.3225524557479 1.0797365795616167
8.931277637911322 709.8969304839417 1.0820716388555414
8.936505192864738 714.0905963141863 1.0843192344373382
8.941732747818154 717.3453734847433 1.0863638763512637
8.94696030277157 725.6937838243472 1.0921572867611518
8.952187857724986 736.195680632772 1.1003135528371635
8.957415412678403 746.0640372751806 1.1070914128809177
8.962642967631819 758.0796431364481 1.115559968100403
8.967870522585235 770.6774730807599 1.12400874217672
8.973098077538651 777.7181129549299 1.1279628154556716
8.978325632492067 783.8451425773318 1.13216585813292
8.983553187445484 794.7784524492063 1.1397796704537146
8.9887807423989 804.9997044052581 1.146605737283941
8.994008297352316 812.7774448171651 1.1521473565156757
8.999235852305732 814.6596757956718 1.1531260941825514
9.004463407259149 817.4386345770761 1.154450101258365
9.009690962212565 820.8386458850405 1.1565677709795164
9.014918517165981 829.2940877318214 1.1609577930235342
9.020146072119397 840.6953031275518 1.1687488973665934
9.025373627072813 851.1808139194233 1.1748838408330757
9.03060118202623 860.6036883884843 1.1804443825822115
9.035828736979646 873.9592239862135 1.1895651284544682
9.041056291933062 888.7123976087419 1.1992903426032642
9.046283846886478 905.2553124050389 1.2113985641123042
9.051511401839894 917.5899723779515 1.2193366181996872
9.05673895679331 934.6452160702984 1.229775608031198
9.061966511746727 949.6339339879376 1.2389676426009684
9.067194066700143 974.0960263349134 1.2546460092449077
9.07242162165356 1002.4655216625238 1.272170474106701
9.077649176606975 1024.8930042659551 1.284651565796997
9.082876731560392 1050.206833646734 1.3001180496673876
9.088104286513808 1077.9107318750628 1.3165499629328667
9.093331841467224 1106.9388197981143 1.3348427996640748
9.09855939642064 1138.2126797161816 1.353122424519208
9.103786951374056 1168.3184189522951 1.3710105234303218
9.109014506327473 1192.474875331372 1.3831892822981873
9.114242061280889 1217.827264762082 1.3979237923475174
9.119469616234305 1233.6140868273537 1.4064867488840254
9.124697171187721 1239.740650408538 1.409880086662349
9.129924726141137 1228.443733199351 1.4022671525920463
9.135152281094554 1205.2756921460582 1.3871053313719666
9.14037983604797 1186.488976950085 1.3765563312643605
9.145607391001386 1168.5092909803543 1.3648749914300033
9.150834945954802 1158.224838215976 1.358389607779188
9.156062500908218 1155.4205579628242 1.357240200710124
9.161290055861635 1161.9282603815047 1.3732773128360374
9.16651761081505 1185.4951282772397 1.396332626155551
9.171745165768467 1208.422485060695 1.41551617714018
9.176972720721883 1227.7840117531514 1.4297222516374257
9.1822002756753 1245.0499449939518 1.4428969867429502
9.187427830628716 1254.410584441227 1.4516347597293766
9.192655385582132 1252.5039467091292 1.4514361620485876
9.197882940535548 1252.5040097474337 1.4537582900807864
9.203110495488964 1250.1247012321237 1.4552893638903943
9.20833805044238 1256.1972914121761 1.4636643532796219
9.213565605395797 1267.733918561943 1.4733164964505054
9.218793160349213 1281.9175997778057 1.4840280542751902
9.224020715302629 1303.6475824724173 1.4976600532404145
9.229248270256045 1340.1647282504418 1.519508738467219
9.234475825209461 1388.2372918739043 1.5485674586772893
9.239703380162878 1448.5119087621629 1.5833322570395354
9.244930935116294 1525.7223963437725 1.6259345660948392
9.25015849006971 1609.4198624643816 1.6720645863925174
9.255386045023126 1692.1439106535784 1.7165858944227832
9.260613599976542 1766.3228057220485 1.755421720356586
9.265841154929959 1806.5024329069317 1.7792148237656256
9.271068709883375 1798.7662717673225 1.7756969812053718
9.276296264836791 1740.906399208935 1.7490676819443547
9.281523819790207 1639.8133067597742 1.6996595127689953
9.286751374743623 1509.683890531145 1.632864271878262
9.29197892969704 1371.0062834821044 1.558397902815005
9.297206484650456 1245.3312810264483 1.4838315368036126
9.302434039603872 1129.1717717320769 1.413048185509105
9.307661594557288 1037.1255121347301 1.3561888218296205
9.312889149510704 967.6402020430094 1.3137915786616552
9.31811670446412 910.8969443149748 1.2770500902354442
9.323344259417537 874.2341675626777 1.2526960157039677
9.328571814370953 849.4518743850082 1.2346286559013295
9.33379936932437 834.9833147299812 1.2241796009662884
9.339026924277785 819.2919087615915 1.2138625403145604
9.344254479231202 806.2698747278805 1.2060581224411793
9.349482034184618 795.5407533364224 1.19880875867826
9.354709589138034 784.8571945763465 1.1915072153640651
9.35993714409145 776.2021428509365 1.1853063532650698
9.365164699044866 770.0135975446327 1.1815145907445261
9.370392253998283 761.8384754725965 1.1757230965129382
9.375619808951699 757.0704965914385 1.1725821339633709
9.380847363905115 755.1517662944889 1.1719727121279888
9.386074918858531 754.3877225708984 1.1732065621108458
9.391302473811947 755.5269562950056 1.1749850828722965
9.396530028765364 754.7834785041332 1.1750257916583113
9.40175758371878 750.9961851425657 1.1727232829178262
9.406985138672196 752.0305813182673 1.1742270938699084
9.412212693625612 752.0969462778197 1.1732814405080583
9.417440248579029 747.1875644189283 1.1567268553422811
9.422667803532445 743.7129319932593 1.147688173311833
9.427895358485861 739.5007080843862 1.1411633443943427
9.433122913439277 736.0773536085916 1.1369261969388185
9.438350468392693 733.9877637715698 1.1332595644132335
9.44357802334611 736.2375923708837 1.132425542547367
9.448805578299526 742.6996980357289 1.134305075634142
9.454033133252942 747.2104519672877 1.135371038369239
9.459260688206358 749.8112263665181 1.135787386302657
9.464488243159774 750.7259420843883 1.136314042886014
9.46971579811319 747.4595321116411 1.132818150641159
9.474943353066607 740.3850820180824 1.1245705200359923
9.480170908020023 741.1047929519591 1.1218476585638424
9.48539846297344 739.6644942187008 1.1189389062468422
9.490626017926855 742.7659533688208 1.119287577750693
9.495853572880272 744.9995496288685 1.1207413403233335
9.501081127833688 748.4478428995458 1.1220941617486442
9.506308682787104 753.2899421631033 1.1251029404873043
9.51153623774052 753.991196711079 1.1240198057313313
9.516763792693936 753.7388707772408 1.1227904127685886
9.521991347647353 752.0157252349671 1.1194100736638977
9.527218902600769 753.5506681410081 1.1188704875440691
9.532446457554185 755.0413934050398 1.1194373516930263
9.537674012507601 758.149889470812 1.1211058400309066
9.542901567461017 762.8655602497967 1.124093242562168
9.548129122414434 766.6204956892736 1.1262453427290144
9.55335667736785 773.2016753568631 1.1312378954839708
9.558584232321266 776.4358958572434 1.132595627045255
9.563811787274682 778.82898176543 1.1337529934990311
9.569039342228098 779.4757112146883 1.1334322715039953
9.574266897181515 778.7811534338825 1.1321744704269412
9.57949445213493 780.4411943734046 1.1318528632416216
9.584722007088347 779.9254014263381 1.1298095259298984
9.589949562041763 785.1973523200876 1.1329763870693845
9.59517711699518 785.7861054387456 1.1326221527122577
9.600404671948596 784.7501773181101 1.131371637174495
9.605632226902012 779.7954586240357 1.1275332652452703
9.610859781855428 777.6953425376579 1.1247431285372982
9.616087336808844 774.1237745125987 1.1206987103370707
9.62131489176226 775.0174000352627 1.120091118900951
9.626542446715677 774.1686539765706 1.1195351440903198
9.631770001669093 773.4694033092986 1.1196070792667043
9.636997556622509 769.4570857654911 1.1160671415359043
9.642225111575925 767.3189419195004 1.1125744462493539
9.647452666529341 763.8805940663055 1.1090639954188566
9.652680221482758 762.4622757683667 1.1080982928598033
9.657907776436174 762.3177140230114 1.1075908749853227
9.66313533138959 759.4406546515853 1.1050499574343808
9.668362886343006 759.8272325127909 1.105269062114978
9.673590441296422 753.4877999249927 1.1002421433045675
9.678817996249839 752.4242387331406 1.0981399176134623
9.684045551203255 747.8082176445656 1.0941494514665262
9.689273106156671 749.7131444344361 1.094371731770449
9.694500661110087 753.0207672878721 1.0957209034512334
9.699728216063503 752.6516263951173 1.0945842075109486
9.70495577101692 752.997955415533 1.093702950657673
9.710183325970336 754.6438480768762 1.0948625471373938
9.715410880923752 758.6581675504951 1.0974694732743022
9.720638435877168 758.7143553224776 1.0980796609521601
9.725865990830584 753.7808983218113 1.0944241718562002
9.731093545784 747.4617145881717 1.0885380886530802
9.736321100737417 748.6262120407126 1.0887988116727434
9.741548655690833 750.8154516081929 1.09021814501865
9.74677621064425 751.1897434940463 1.0899415685176708
9.752003765597665 750.3645076207656 1.089229908076418
9.757231320551082 747.7451235909956 1.0872262228016387
9.762458875504498 749.4617343461919 1.0868240523031891
9.767686430457914 748.5966769830248 1.0859379809583563
9.77291398541133 747.0605815097819 1.0841770615166002
9.778141540364746 740.9946983657013 1.0777468353654345
9.783369095318163 736.8265149191982 1.0737176697571091
9.788596650271579 732.3258134996258 1.0701950375131752
9.793824205224995 734.2833148636956 1.0719831609510961
9.799051760178411 738.1220899622662 1.0734103017451453
9.804279315131827 742.6183652667777 1.0754829169810038
9.809506870085244 744.9032325553169 1.075886444667822
9.81473442503866 749.1547880878179 1.0784673430527185
9.819961979992076 754.2896681214831 1.0814736637263507
9.825189534945492 758.6286161487635 1.0846435638970675
9.830417089898909 761.3280389850966 1.0861473768206715
9.835644644852325 761.4863145394708 1.0859545416878487
9.840872199805741 762.3158639227759 1.0866707268509126
9.846099754759157 766.1422296258856 1.0891973506422126
9.851327309712573 769.6565914889575 1.09089360959214
9.85655486466599 770.6182132290234 1.0901578714041766
9.861782419619406 774.6362316204235 1.0923994123486556
9.867009974572822 779.2263638914274 1.0944956425650232
9.872237529526238 787.3490708439899 1.0999015533653567
9.877465084479654 794.5131289069939 1.1049070580978615
9.88269263943307 801.3682552571563 1.1099396146379865
9.887920194386487 807.3904503476631 1.1139366007946894
9.893147749339903 813.9326185465611 1.1183040605023966
9.89837530429332 817.6627770541058 1.1196894217591624
9.903602859246735 824.4808756770524 1.1237144610025107
9.908830414200152 829.6888335759136 1.1264788601321307
9.914057969153568 834.1453523881194 1.128080750270701
9.919285524106984 834.2502145167138 1.127597214968732
9.9245130790604 832.6655178332829 1.1260370734481993
9.929740634013816 833.7282821978306 1.1274023084429186
9.934968188967233 832.9221222937549 1.1265594060732724
9.940195743920649 829.503524725977 1.1239878802514318
9.945423298874065 823.7602177867299 1.1198687617254652
9.950650853827481 821.360056876443 1.1180037480619214
9.955878408780897 820.4900468361969 1.1162812891665712
9.961105963734314 818.7005259803348 1.114250425121139
9.96633351868773 815.6921896953996 1.1120591650832985
9.971561073641146 806.990279121413 1.105448246394565
9.976788628594562 805.4553826322941 1.1029398754961675
9.982016183547978 795.9443687895116 1.0959953325510274
9.987243738501395 790.9932987218767 1.091901035496391
9.99247129345481 783.869289979991 1.0864001201162985
9.997698848408227 774.2702857291205 1.0793391164821773
10.002926403361643 768.4470047775346 1.0742714368688189
10.00815395831506 761.0253286286417 1.0685668326474627
10.013381513268476 752.8930881924413 1.0624578936421767
10.018609068221892 749.3120971286666 1.0596896628135888
10.023836623175308 748.645374007128 1.0591005418745858
10.029064178128724 747.253857044626 1.0576312460488781
10.03429173308214 750.2854199680629 1.0605309964679785
10.039519288035557 751.7409315349087 1.0615686633907204
10.044746842988973 750.9029714794536 1.060282999443451
10.049974397942389 750.5203081344984 1.0592157179886617
10.055201952895805 746.777387736012 1.0561935312409492
10.060429507849221 747.5200051330281 1.056356908403909
10.065657062802638 744.6548177847149 1.0537864872646834
10.070884617756054 746.2051303194344 1.0547288106975108
10.07611217270947 745.3125346499301 1.0543625265985304
10.081339727662886 753.0383297240816 1.0596775138327839
10.086567282616302 756.8040921423504 1.0621511659292338
10.091794837569719 760.8972719565672 1.063343922549464
10.097022392523135 765.914792216394 1.0656432236610107
10.102249947476551 769.3297985960205 1.0682877422298809
10.107477502429967 773.8373835530933 1.0719739839484426
10.112705057383383 772.4730643957566 1.0704433923847199
10.1179326123368 763.3325218658747 1.0639539004805982
10.123160167290216 755.9693211364234 1.0581954130935782
10.128387722243632 748.8355268307854 1.0530057873834278
10.133615277197048 743.4203208472171 1.0479065203884226
10.138842832150464 742.1456986220244 1.0457276360608854
10.14407038710388 741.8182957757492 1.0453936860045772
10.149297942057297 738.8476155239704 1.0433774403509732
10.154525497010713 735.9410158189443 1.041607358913366
10.15975305196413 731.1793773313065 1.038376337934838
10.164980606917545 726.9630938874516 1.0352452067025666
10.170208161870962 726.286672738844 1.035101413272609
10.175435716824378 723.8924165400613 1.0334053220349255
10.180663271777794 723.3682210417494 1.0330633515625973
10.18589082673121 718.7733857736813 1.0289718013517484
10.191118381684626 713.914726753516 1.0248676472900133
10.196345936638043 713.3684480283188 1.0233993211935406
10.201573491591459 712.5510622829844 1.0228746020596362
10.206801046544875 710.8792528071589 1.0215210384385938
10.212028601498291 710.6654573161428 1.0203699723382542
10.217256156451707 706.7134297149076 1.0172072976623638
10.222483711405124 707.029791781571 1.0175750954460643
10.22771126635854 708.0869747456017 1.0191973015540206
10.232938821311956 704.9744087520106 1.017162577745693
10.238166376265372 707.4970925971734 1.0184402073107717
10.243393931218788 710.6230089627635 1.019896600745109
10.248621486172205 707.3933032519593 1.0172248516803701
10.253849041125621 708.7571211349241 1.0174563596276653
10.259076596079037 705.6907629430227 1.0158673912837235
10.264304151032453 703.7670383122548 1.0142545299539776
10.26953170598587 708.4515791429573 1.0167256744158513
10.274759260939286 707.401370551955 1.0152092406257593
10.279986815892702 710.554225684084 1.0172756392742779
10.285214370846118 714.0957646868593 1.020025799052325
10.290441925799534 716.8688348000352 1.02156442286429
10.29566948075295 718.6479940258837 1.022749648682297
10.300897035706367 720.2123325269127 1.0233193393284354
10.306124590659783 726.5695162938093 1.027148475603882
10.3113521456132 728.2982650257444 1.028067263674113
10.316579700566615 734.5847641104807 1.0311111956453216
10.321807255520032 734.7880518847339 1.0305525020983377
10.327034810473448 743.7187208068547 1.037495297460202
10.332262365426864 755.1355299617439 1.0460923802887674
10.33748992038028 767.9083179895886 1.0545134330110724
10.342717475333696 775.9417266011011 1.058361857040226
10.347945030287113 787.1432325498232 1.0642853175342837
10.353172585240529 800.7301514297915 1.0734082385530748
10.358400140193945 814.085838532871 1.082602584608749
10.363627695147361 827.372765031412 1.0906975751679409
10.368855250100777 838.8621639845102 1.0983145139797272
10.374082805054194 845.0397420656976 1.1017967402843099
10.37931036000761 841.3636497187335 1.0990283922277426
10.384537914961026 836.0284605399651 1.095378048266842
10.389765469914442 827.4582256621494 1.0879417710375248
10.394993024867858 820.6505847587756 1.0830141674720446
10.400220579821275 816.8323861449506 1.0805975033243582
10.40544813477469 812.233894550295 1.0788215044726166
10.410675689728107 804.1157329070475 1.0736292094579043
10.415903244681523 800.7862523336821 1.070978616140058
10.42113079963494 798.659073780988 1.0680834184088395
10.426358354588356 794.1452898402131 1.0648556182282753
10.431585909541772 789.1024254569561 1.061331676440966
10.436813464495188 783.6535145746972 1.0568303981741922
10.442041019448604 777.6341370252724 1.0525802839239298
10.44726857440202 770.1762664492298 1.0468463889704447
10.452496129355437 763.5537871752938 1.0426906667036053
10.457723684308853 752.7683017420765 1.0351265826084675
10.462951239262269 743.5240764569908 1.0278351906968686
10.468178794215685 731.9517576175583 1.0195333821262549
10.473406349169101 721.0033514934062 1.011824261795691
10.478633904122518 712.3754266991908 1.0054141867993105
10.483861459075934 706.7106742753618 1.001516022917303
10.48908901402935 697.2893227892662 0.994487248432015
10.494316568982766 689.6491165482666 0.988050577192409
10.499544123936182 680.3133694855942 0.9805231977634549
10.504771678889599 671.9427074800127 0.9747727756411518
10.509999233843015 669.868405214277 0.9740544195902335
10.515226788796431 673.1746908778152 0.976649469869505
10.520454343749847 668.5129474605694 0.9725903489858919
10.525681898703263 668.3592414570563 0.9720672196911865
10.53090945365668 664.1540749378464 0.9684258235673956
10.536137008610096 662.0319622214466 0.9668822288801732
10.541364563563512 661.0450572601378 0.965939684324441
10.546592118516928 658.4832766091583 0.9638128402383721
10.551819673470344 653.4188542762587 0.9599274699424384
10.55704722842376 649.9877804856778 0.9571936346701392
10.562274783377177 643.9270346852787 0.9525161396387793
10.567502338330593 639.2836794787684 0.9477925776752599
10.57272989328401 640.156227771224 0.9474312317007081
10.577957448237425 640.2020301759576 0.94733414146824
10.583185003190842 640.8877710489097 0.9485565255881372
10.588412558144258 640.4470566069192 0.9480561803351286
10.593640113097674 641.8192245739408 0.949288873529917
10.59886766805109 639.4056777100434 0.945962350985362
10.604095223004506 640.6677917115733 0.946436164568869
10.609322777957923 639.7326129798622 0.9459292972796429
10.614550332911339 642.8982515044825 0.9484066130553735
10.619777887864755 644.216917189336 0.9487674151752575
10.625005442818171 643.3560591239822 0.94839824206787
10.630232997771587 641.4268697961775 0.9462298926890249
10.635460552725004 643.8768886906354 0.94799632206511
10.64068810767842 646.3979404479105 0.9491150487827735
10.645915662631836 652.0348540454028 0.9521157536063094
10.651143217585252 656.758180288439 0.9555666751822719
10.656370772538668 665.174859893942 0.9615395380483247
10.661598327492085 676.2040181994629 0.9696062810996471
10.666825882445501 685.685532419166 0.9764561784640967
10.672053437398917 694.0272948402753 0.9808387148654795
10.677280992352333 704.8322704608568 0.9881786749134763
10.68250854730575 706.6387603571544 0.9893662196618044
10.687736102259166 713.2813732209225 0.9939328223026298
10.692963657212582 712.1078024403754 0.9929527710202843
10.698191212165998 710.3286710346025 0.9914131707849314
10.703418767119414 703.7768492387114 0.9853798545350086
10.70864632207283 699.1172639052072 0.9818296471592477
10.713873877026247 694.076609875385 0.9779367566927452
10.719101431979663 687.9632641497859 0.9744760005912794
10.72432898693308 681.0952053640619 0.969379240776366
10.729556541886495 673.3418099436392 0.9630844959070005
10.734784096839912 669.6502570409947 0.9593225278936729
10.740011651793328 666.5032030138324 0.9568601107466833
10.745239206746744 663.4951314696542 0.9542744936343925
10.75046676170016 659.2622571792186 0.9514230200789856
10.755694316653576 654.2263100490427 0.9473140000937639
10.760921871606993 651.005592165153 0.9444642383188889
10.766149426560409 655.4353911382098 0.9477507535340941
10.771376981513825 657.1681906204603 0.9487576251228861
10.776604536467241 658.1081694678736 0.9503404669654284
10.781832091420657 665.3865284065556 0.9555069353979821
10.787059646374074 666.9125645825861 0.9563990536673347
10.79228720132749 671.7245767091596 0.9589207835063356
10.797514756280906 678.047213691084 0.9625600872331085
10.802742311234322 685.7392064929514 0.9680241038824463
10.807969866187738 699.1509904409002 0.9767507923096997
10.813197421141155 714.7417126693321 0.9871382217874823
10.81842497609457 737.0401893906505 1.0022508719979593
10.823652531047987 770.8179997381874 1.0244152310244363
10.828880086001403 817.4664120544033 1.0545849896554398
10.83410764095482 881.0283408439627 1.0949432245935704
10.839335195908236 960.232130578793 1.1424553017793042
10.844562750861652 1049.304898900874 1.1941800763928527
10.849790305815068 1129.8572732889668 1.2369839732926156
10.855017860768484 1192.821286189298 1.269726741284478
10.8602454157219 1218.8025802456161 1.2835906743173686
10.865472970675317 1201.759469986282 1.273564404119585
10.870700525628733 1151.497994089343 1.2461530967448855
10.875928080582149 1080.3866527332586 1.2072152442491304
10.881155635535565 1003.1200250765489 1.1632729273538542
10.886383190488981 927.7804233525202 1.1183715449277842
10.891610745442398 862.5490589404923 1.0784878742988584
10.896838300395814 812.8137988041275 1.046406003789071
10.90206585534923 771.7603719556229 1.0196092086406192
10.907293410302646 747.3244709654883 1.0029365578192173
10.912520965256062 728.1106939224916 0.9893345173627429
10.917748520209479 715.1509898169807 0.9803262486841039
10.922976075162895 704.1426143457106 0.9722217793888479
10.928203630116311 694.8901539152406 0.9655563319391589
10.933431185069727 687.3741260491976 0.960269497539919
10.938658740023143 681.6999079999343 0.9562289260735954
10.94388629497656 676.3615371222761 0.9524896623687138
10.949113849929976 674.0511590496816 0.9507321002168536
10.954341404883392 672.9966263295228 0.9495159319573996
10.959568959836808 671.9485008355857 0.9489643574224756
10.964796514790224 672.8449356917017 0.9494545646056355
10.97002406974364 671.1090425560704 0.9503630857379577
10.975251624697057 669.3837182788885 0.9515901416190963
10.980479179650473 663.7133683274168 0.9492851290005637
10.98570673460389 658.9991150353085 0.9470478813285685
10.990934289557305 660.0881581005383 0.9486025767907067
10.996161844510722 656.6733589001313 0.9471432258593997
11.001389399464138 657.3074386273419 0.9485173275975809
11.006616954417554 648.6940714699979 0.9428769986169425
11.01184450937097 637.6937729066318 0.9354829128306381
11.017072064324386 631.4779966825034 0.9318297485382392
11.022299619277803 625.5510200788422 0.9282449757995692
11.027527174231219 619.8864807530019 0.9245862985429323
11.032754729184635 617.2147316036272 0.923110721840442
11.037982284138051 611.2056123578559 0.9189672586713188
11.043209839091467 608.4480711692163 0.9169812762636341
11.048437394044884 607.2897639882308 0.9164193795708171
11.0536649489983 603.0307361480593 0.9133763940076407
11.058892503951716 600.7253289594847 0.9116713169262128
11.064120058905132 597.9019950226606 0.9098279023939617
11.069347613858548 595.9860376151981 0.909116883716604
11.074575168811965 594.9304825050618 0.9090971943778784
11.079802723765381 595.300525295571 0.9095040216143778
11.085030278718797 591.8901084375703 0.9074592325903726
11.090257833672213 590.552379465184 0.9061180193506377
11.09548538862563 588.5000763732119 0.9043543786438315
11.100712943579046 589.2785836192901 0.905459806670414
11.105940498532462 583.2028066922396 0.9008504187674917
11.111168053485878 582.9474856303352 0.9007842945683499
11.116395608439294 575.2472399451173 0.8952642242433723
11.12162316339271 571.0484032334685 0.8919444988196275
11.126850718346127 570.0689491210863 0.8915943812040262
11.132078273299543 571.9617081251414 0.8935685686028734
11.13730582825296 568.9106021166681 0.8911966395367035
11.142533383206375 561.9510303495525 0.8863281675968803
11.147760938159792 557.2602395342864 0.882735358987467
11.152988493113208 553.6125207204976 0.8800625807733853
11.158216048066624 551.7939822424299 0.8790904583708544
11.16344360302004 549.959629976605 0.8777269129407731
11.168671157973456 542.7507580277897 0.8720336376887095
11.173898712926873 540.9215199824337 0.8712705373571865
11.179126267880289 535.5615060129544 0.8667412866998682
11.184353822833705 535.4697591289455 0.866201313750599
11.189581377787121 537.6104606085522 0.8682791520057629
11.194808932740537 536.1574247035062 0.8670986576723015
11.200036487693954 534.754735421919 0.8666270445460199
11.20526404264737 530.7599868967831 0.8635222151943356
11.210491597600786 526.1847040150757 0.8597653171528457
11.215719152554202 522.7025618281798 0.8571731172606372
11.220946707507618 523.0343647164215 0.8575748103590816
11.226174262461035 523.1742128048495 0.8577725746328438
11.23140181741445 524.4635133347905 0.8597261765535653
11.236629372367867 526.1515612585597 0.8607041675132289
11.241856927321283 520.2453049237587 0.8557883421384829
11.2470844822747 517.1676595081514 0.8530270494164169
11.252312037228116 512.371526304547 0.8484292897840188
11.257539592181532 512.4574275181211 0.8482445925849801
11.262767147134948 515.4799308256745 0.8507732798409116
11.267994702088364 516.2233812302808 0.8518566464008577
11.27322225704178 519.6228628349218 0.8551409113148919
11.278449811995197 517.4548354393717 0.8538219073031323
11.283677366948613 517.4377948338705 0.8540340600539369
11.288904921902029 518.5955151053178 0.8547904469668676
11.294132476855445 515.3107513450904 0.8519088389063779
11.299360031808861 510.57768654977906 0.8477922645043173
11.304587586762278 508.63294362314605 0.8461698086556699
11.309815141715694 507.4910845493557 0.8443807327706121
11.31504269666911 509.13282504690596 0.8454620190113511
11.320270251622526 511.0889958958324 0.8463752623043721
11.325497806575942 509.366056546353 0.8442286255546718
11.330725361529359 511.23324300355995 0.8459168829433108
11.335952916482775 511.81533599074345 0.8467000762252488
11.341180471436191 509.1454304452603 0.8450492747556481
11.346408026389607 508.0373489023306 0.8438875927658781
11.351635581343023 507.5528483637723 0.8428855390312304
11.35686313629644 507.93819214818103 0.8431115368440687
11.362090691249856 507.34314973627085 0.8422617527269908
11.367318246203272 507.6928153688332 0.8427721309057337
11.372545801156688 506.027638192315 0.8416060430604513
11.377773356110104 506.40652607628294 0.8419488145582874
11.38300091106352 508.2611967841294 0.8437525553494419
11.388228466016937 506.86299143083164 0.8425765301495032
11.393456020970353 502.671425781252 0.8387352659118921
11.39868357592377 501.2056403323116 0.8378564207558741
11.403911130877185 499.71205856870023 0.8368971035054124
11.409138685830602 501.8589165238471 0.8389511320555598
11.414366240784018 504.50237440994334 0.841258162077231
11.419593795737434 507.3713136253136 0.843300726136192
11.42482135069085 507.72909534907177 0.8436811369892518
11.430048905644266 511.8147695907288 0.8467113335004787
11.435276460597683 510.2415158371597 0.8452492894007165
11.440504015551099 509.7735543860665 0.8451318799087714
11.445731570504515 509.51971619609265 0.844829767525329
11.450959125457931 510.7885658059867 0.8453636857957527
11.456186680411347 513.1099245426577 0.847182893412347
11.461414235364764 516.2882110234676 0.8491828229859328
11.46664179031818 514.0819589845789 0.8473325193623135
11.471869345271596 516.2409140146655 0.8492461692396354
11.477096900225012 520.6722324460716 0.8536079692667841
11.482324455178428 524.4320591132337 0.8638185208842287
11.487552010131845 529.440129621388 0.8703688392667629
11.49277956508526 529.3448603516964 0.8720983553077926
11.498007120038677 528.9948814585791 0.873706260835319
11.503234674992093 530.4029747475116 0.8761981494439748
11.50846222994551 532.5835914398441 0.8798870564685943
11.513689784898926 536.2173566033196 0.883894359584514
11.518917339852342 534.9135913208855 0.8835815007913181
11.524144894805758 527.2022907434407 0.8784667214287661
11.529372449759174 520.9698117721853 0.8738825670328582
11.53460000471259 520.9324000655055 0.8748279943654664
11.539827559666007 524.1754329642467 0.8779849248615181
11.545055114619423 528.5317547905188 0.8821490571059919
11.550282669572839 527.0758818253744 0.8814237868895959
11.555510224526255 523.1194725023356 0.8789528240034765
11.560737779479672 518.4930879706071 0.87568002713318
11.565965334433088 517.5184700947628 0.8757081310205003
11.571192889386504 515.6153151512067 0.8746643180601368
11.57642044433992 515.1884237537732 0.8749601774309207
11.581647999293336 512.188896268236 0.8732579864799447
11.586875554246753 507.5429864093301 0.8697223843949468
11.592103109200169 504.6425499479904 0.8679500553859957
11.597330664153585 500.80049635785304 0.8647900668319124
11.602558219107001 499.5677422395219 0.8643677872257585
11.607785774060417 495.0816220059468 0.8614717919336495
11.613013329013834 494.2525392721886 0.8615889486919491
11.61824088396725 484.21288129507633 0.853675824351715
11.623468438920666 478.40299469728717 0.848594129000707
11.628695993874082 473.11559409850855 0.845134900914201
11.633923548827498 470.3125292611267 0.8434368388172273
11.639151103780915 471.1001043613025 0.8452706597851727
11.64437865873433 469.40344281322774 0.8443497612900713
11.649606213687747 464.6348294662174 0.8401465311687167
11.654833768641163 458.2808636762605 0.8347080976544806
11.66006132359458 452.93135761194236 0.8300814418640918
11.665288878547996 449.4508821607219 0.8263548335842079
11.670516433501412 449.72366266930567 0.8263957785436118
11.675743988454828 449.11972715748453 0.8264522795836745
11.680971543408244 449.1579839975605 0.8262547456280773
11.68619909836166 448.01238719010894 0.826203368211071
11.691426653315077 447.6421940054978 0.8274559368755414
11.696654208268493 444.4192493920228 0.8245823363327773
11.701881763221909 441.5070859600361 0.8224486859735616
11.707109318175325 441.0859158930188 0.8222860688926449
11.712336873128741 440.9973227817579 0.8216538235512871
11.717564428082158 444.8077462591917 0.8261746186576401
11.722791983035574 445.5047079975571 0.8274744708607134
11.72801953798899 440.4635129351104 0.8239781708508055
11.733247092942406 437.0058420416404 0.8220362338446354
11.738474647895822 432.06859746799057 0.8177741368122989
11.743702202849239 430.88934741730446 0.816653438437366
11.748929757802655 432.2025008270888 0.8182972996334252
11.754157312756071 433.79106522190585 0.819312408508297
11.759384867709487 435.48546497045356 0.8208357499647043
11.764612422662903 437.6960684542423 0.8225593215106025
11.76983997761632 437.3874794118329 0.8216898367686005
11.775067532569736 435.17611654959967 0.8202966208017912
11.780295087523152 437.1648370004696 0.8219834757002518
11.785522642476568 439.39522576786305 0.8234657849375941
11.790750197429984 441.2317335260474 0.8254802187304771
11.7959777523834 444.4840899477159 0.8287828067353863
11.801205307336817 446.5569915547773 0.8303662241220557
11.806432862290233 450.60087573502943 0.834510610023343
11.81166041724365 456.23571362903994 0.8392182647391871
11.816887972197065 460.1952433066746 0.8426817533893775
11.822115527150482 463.8654324951231 0.846199503887532
11.827343082103898 465.51346938308876 0.8472388516561226
11.832570637057314 466.3199701052065 0.8481136461128455
11.83779819201073 468.10792532252 0.8497197459676478
11.843025746964146 466.97391756645845 0.8494055694723921
11.848253301917563 464.679200989804 0.8475172716340323
11.853480856870979 465.16955356651397 0.8481727185366853
11.858708411824395 460.7876865302802 0.8442205294347754
11.863935966777811 456.3698555151017 0.8407455830099776
11.869163521731227 455.3323114550804 0.8408770195880866
11.874391076684644 449.9002677547314 0.8362973070772732
11.87961863163806 450.3122929585818 0.8368140902396367
11.884846186591476 447.9434021770905 0.8347035607709696
11.890073741544892 444.1734318455706 0.8314716655679038
11.895301296498308 446.4218783768441 0.8343691084019733
11.900528851451725 449.1090035825053 0.8371250500961742
11.90575640640514 453.4849803845524 0.8409308755930519
11.910983961358557 460.24128151098427 0.8473816875654464
11.916211516311973 463.57056500841395 0.8505596045349806
11.92143907126539 464.203690887849 0.8513465872155561
11.926666626218806 465.92358606154727 0.8531576742935727
11.931894181172222 461.62476000554545 0.8490030850341646
11.937121736125638 463.81437764725774 0.8510126956046264
11.942349291079054 463.3208283715466 0.8510564171069249
11.94757684603247 462.8594150584155 0.8502276052620518
11.952804400985887 466.82478634481186 0.8540434761604832
11.958031955939303 467.49083277373586 0.8546882132508283
11.963259510892719 468.0450889467969 0.8554341403921665
11.968487065846135 463.54468253233046 0.8520975256469777
11.973714620799552 459.04937910392965 0.8482527815083414
11.978942175752968 457.2163485263603 0.8469516652236047
11.984169730706384 457.57916775165853 0.8472331706619457
11.9893972856598 457.1139611113653 0.846676680649467
11.994624840613216 455.19755864955346 0.845009473771946
11.999852395566633 453.4330922784167 0.8435388729986502
12.005079950520049 456.38488471828305 0.8465962647852805
12.010307505473465 457.58458991397697 0.8483544260681352
12.015535060426881 461.7171086626634 0.8526854047428138
12.020762615380297 467.26530497482185 0.858179644404499
12.025990170333714 470.7844214595718 0.8615114695456411
12.03121772528713 473.1072582311014 0.8630529374985688
12.036445280240546 478.576183590459 0.8681463743562978
12.041672835193962 488.49419633223135 0.876955875419975
12.046900390147378 501.0288263262242 0.8881413025250756
12.052127945100795 525.9472322067651 0.9099360873469229
12.05735550005421 556.1851450575521 0.9356994522663451
12.062583055007627 590.1449676625473 0.9641541168692054
12.067810609961043 635.5396929497252 1.0007617758038378
12.07303816491446 685.036235673134 1.0392807261586468
12.078265719867876 749.4160552003359 1.0872999795000795
12.083493274821292 828.3108251976649 1.1432458797462683
12.088720829774708 907.9628739782206 1.197481272820263
12.093948384728124 988.552380696385 1.2496342233352726
12.09917593968154 1055.8333073394576 1.2917071999172576
12.104403494634957 1101.1150947631563 1.3197876082057463
12.109631049588373 1124.6456318998362 1.3336394219657857
12.114858604541789 1116.6778316419254 1.3292595243161156
12.120086159495205 1086.0263508198166 1.3116408398209847
12.125313714448621 1029.5894080448675 1.2769398752812915
12.130541269402038 970.8340283260092 1.2405032777306655
12.135768824355454 907.5121326801445 1.1997552890418468
12.14099637930887 841.5246829306401 1.1551499542684456
12.146223934262286 785.4813434280647 1.116659527189113
12.151451489215702 731.1193009051326 1.0774549115071743
12.156679044169119 681.2444785764451 1.0400808685907224
12.161906599122535 639.7511952154578 1.0085756352561648
12.167134154075951 601.8184076628676 0.978044315532019
12.172361709029367 568.131608608719 0.9507427631014592
12.177589263982783 544.2289990476393 0.9314304154036944
12.1828168189362 522.2454558227639 0.9126648222807291
12.188044373889616 505.5550084464281 0.8985909877254024
12.193271928843032 490.5649353927509 0.8858238312419252
12.198499483796448 474.48591303551916 0.8711074961385017
12.203727038749864 465.61038773971546 0.8637353157791822
12.20895459370328 456.4497384907769 0.8555192278903742
12.214182148656697 447.6239558351553 0.8472534319444913
12.219409703610113 440.8469095299916 0.8412309288963035
12.22463725856353 433.87699541438604 0.8344871623537063
12.229864813516945 427.2706124573018 0.8289705417228815
12.235092368470362 426.26233956907674 0.8278837723762947
12.240319923423778 427.76135899135903 0.8295807092059444
12.245547478377194 427.85309401810724 0.8300239307148793
12.25077503333061 429.3599322782567 0.8315704081924938
12.256002588284026 426.36571419735435 0.8284779996509446
12.261230143237443 424.0681563337767 0.8265379851994193
12.266457698190859 421.8681348366431 0.8245049110706896
12.271685253144275 421.20732612998 0.8242967501492915
12.276912808097691 417.2082866379384 0.8209316363970567
12.282140363051107 414.0227516629946 0.8177544592714019
12.287367918004524 412.94545854769694 0.8166271405337489
12.29259547295794 411.0425455951543 0.8154424318265759
12.297823027911356 412.1613241037508 0.8166154322346703
12.303050582864772 411.0371089327568 0.8158321667003897
12.308278137818188 411.8204035267932 0.8162140913090893
12.313505692771605 412.3895842684546 0.8196119688274368
12.31873324772502 414.27937318820295 0.8300859911066735
12.323960802678437 415.10887088342395 0.8361875132856474
12.329188357631853 415.69491671115566 0.8410451747254066
12.33441591258527 411.5790168787652 0.8410202136825179
12.339643467538686 408.32931631387527 0.8412546878869878
12.344871022492102 401.460204049573 0.8371462932130147
12.350098577445518 396.2498224105095 0.8342563909606725
12.355326132398934 394.64135936529834 0.8345485046814858
12.36055368735235 391.5699375178806 0.833333099328852
12.365781242305767 392.2333638467017 0.8356875430728491
12.371008797259183 393.03340631722386 0.8389981282680508
12.376236352212599 391.07167340810685 0.839020577186171
12.381463907166015 389.5245937502269 0.8394842572907767
12.386691462119432 387.15552933120284 0.8397820875034745
12.391919017072848 380.1431272827351 0.8341294339981766
12.397146572026264 376.71516347259666 0.8325254731484623
12.40237412697968 377.76213007984967 0.836335182672837
12.407601681933096 375.5495096006131 0.8356544017560055
12.412829236886513 376.3256304306012 0.839110361478723
12.418056791839929 375.96758884596085 0.8402334419255504
12.423284346793345 371.77488390353886 0.8362157130424844
12.428511901746761 370.4950313851385 0.8366049890096812
12.433739456700177 368.4015599869027 0.8352604349430014
12.438967011653594 366.4680088490622 0.8337349462871312
12.44419456660701 364.57434317381865 0.8333103877487441
12.449422121560426 362.31554798816796 0.8310995912407295
12.454649676513842 363.4183569791525 0.8342038796336438
12.459877231467258 362.90914818106586 0.8358354402624344
12.465104786420675 363.5985234511409 0.8389308393842952
12.47033234137409 362.7184309164553 0.8407137698661933
12.475559896327507 360.70435380242577 0.8400623064755905
12.480787451280923 359.6497625760912 0.8396715951516613
12.48601500623434 356.7357018349363 0.8366693638273942
12.491242561187756 358.06387766559163 0.8383542468775529
12.496470116141172 358.0419494567974 0.8391973389884912
12.501697671094588 358.36867678711957 0.8400420052804336
12.506925226048004 359.4135566311135 0.8428672791095858
12.51215278100142 359.0679340076292 0.8445039677374073
12.517380335954837 358.06962423127356 0.8440423490259835
12.522607890908253 358.8225741187993 0.8456794205183593
12.527835445861669 355.83687541523426 0.8430218679692628
12.533063000815085 356.14024426875494 0.8443491460926685
12.538290555768501 354.52889471439073 0.843392760487171
12.543518110721918 354.7876856588793 0.8446206640236669
12.548745665675334 355.67174694681506 0.8462617602298347
12.55397322062875 354.11478210260293 0.8451856401417317
12.559200775582166 352.6583375087088 0.8440174983878006
12.564428330535582 351.34290779811164 0.8383239155581296
12.569655885488999 351.2638830795491 0.8305016511926833
12.574883440442415 350.3194428282706 0.8259199344066368
12.580110995395831 351.1964746445518 0.8233084827845648
12.585338550349247 349.66129846291403 0.8186823679562091
12.590566105302663 346.50162874285974 0.8129673521338687
12.59579366025608 345.72057600579114 0.8104924225673026
12.601021215209496 347.1941338359358 0.8115733626417092
12.606248770162912 350.2280902574254 0.8144271958478209
12.611476325116328 351.3208251171255 0.8142716325348913
12.616703880069744 353.0137008869806 0.8151567538049426
12.62193143502316 355.0911205226191 0.8165055731529646
12.627158989976577 360.84721761970013 0.8222739609460232
12.632386544929993 361.61721254427897 0.8226312809175579
12.63761409988341 362.3780613798268 0.8222984728253984
12.642841654836825 361.6795345797872 0.8203144887243572
12.648069209790242 362.6343310740352 0.8213344293723623
12.653296764743658 367.25684791113747 0.8248517337208641
12.658524319697074 372.2265040905842 0.8296093644091521
12.66375187465049 381.5763290133784 0.8394371504941056
12.668979429603906 387.0172719471868 0.8431551982314168
12.674206984557323 397.31558203099854 0.8539280071968457
12.679434539510739 404.715341887128 0.8600364283342922
12.684662094464155 410.59475621257246 0.8647762411013614
12.689889649417571 413.8296222044097 0.8673416564825818
12.695117204370987 417.38453287707904 0.8702483747609889
12.700344759324404 422.2117714044342 0.8753499078543162
12.70557231427782 421.03516929553786 0.8745374370710962
12.710799869231236 421.02606041186976 0.8741701420452402
12.716027424184652 420.29971590475174 0.8730266043884988
12.721254979138068 420.9341387500721 0.8734526473801819
12.726482534091485 422.3629187126881 0.8735341588973874
12.7317100890449 426.3245092834367 0.8770875848270085
12.736937643998317 431.5257729649237 0.8817011070266273
12.742165198951733 439.87972864407755 0.8897538682959465
12.74739275390515 458.3067668659583 0.9087183576570423
12.752620308858566 479.81123398306903 0.9297288571949691
12.757847863811982 501.77561650826124 0.9496849308007705
12.763075418765398 517.8073174943146 0.9644193870088229
12.768302973718814 522.6436090806261 0.9678780272984621
12.77353052867223 523.2790302391654 0.9681529311884209
12.778758083625647 521.6831747094601 0.9664228492019427
12.783985638579063 515.516263793453 0.9597913563928933
12.789213193532479 511.51820104966015 0.9557188721077416
12.794440748485895 503.83430193958793 0.9480341363101276
12.799668303439312 506.90411542873113 0.9500794332670248
12.804895858392728 512.1169824388563 0.9549548116127097
12.810123413346144 523.02743152347 0.9645104597606476
12.81535096829956 539.4264035859043 0.97897990933837
12.820578523252976 559.2307181876328 0.9968696457236441
12.825806078206393 583.1855691140651 1.0178409012683292
12.831033633159809 612.599275606726 1.0428685699081621
12.836261188113225 640.7640953625901 1.0665491644708538
12.841488743066641 670.7257415675155 1.0909109833259842
12.846716298020057 696.7084950672593 1.1117654525561897
12.851943852973474 709.8924313840708 1.1221486152599573
12.85717140792689 700.6915329823329 1.1144925523030902
12.862398962880306 674.7400092889443 1.0934289484603528
12.867626517833722 630.631362122622 1.0570000565030282
12.872854072787138 586.6802392062042 1.0188505252484426
12.878081627740555 547.0771172033353 0.9834649589475289
12.88330918269397 510.36739888786906 0.9498730859646523
12.888536737647387 485.29904465688554 0.9262295466394912
12.893764292600803 461.5405626105487 0.9031693534680851
12.89899184755422 445.00573044850427 0.8871003151222356
12.904219402507636 434.50504505521434 0.8760676055968367
12.909446957461052 423.1413343592883 0.8642231339467497
12.914674512414468 418.5780705775888 0.859453479018712
12.919902067367884 413.2518374807292 0.8530673665678259
12.9251296223213 407.09173571288505 0.8464895224017482
12.930357177274717 405.5140119948481 0.8442520255776302
12.935584732228133 402.0965826071903 0.8405768445950663
12.940812287181549 400.90587641829757 0.8394024024869876
12.946039842134965 398.32123543819245 0.8361003504105697
12.951267397088381 395.5504631782238 0.8331378048019247
12.956494952041798 392.32151782824695 0.8299350713681202
12.961722506995214 390.4081554893885 0.8274513451466978
12.96695006194863 387.6339144878405 0.8245640662690351
12.972177616902046 387.91512564890496 0.8248252663850294
12.977405171855462 383.1200212021264 0.8196191819872397
12.982632726808879 378.48302147045933 0.8146153382645555
12.987860281762295 376.3003172515241 0.8119182885101572
12.993087836715711 373.90843468475833 0.809668481142235
12.998315391669127 370.75308687949695 0.8074435873927553
13.003542946622543 367.6727266412476 0.8044750561297892
13.00877050157596 366.4106818217236 0.8031042359306444
13.013998056529376 365.71895971273943 0.8016265804226813
13.019225611482792 364.8884734810128 0.8002210892957815
13.024453166436208 367.3707470072912 0.8027435782778644
13.029680721389624 367.1607358902712 0.8030502372692757
13.03490827634304 369.59131931182895 0.8062554371417939
13.040135831296457 371.4902594614781 0.8088484643278775
13.045363386249873 374.11656615344657 0.8114657487817735
13.05059094120329 377.25930651281413 0.8140324077109072
13.055818496156705 378.5844039531016 0.8156310383761505
13.061046051110122 385.22922961441816 0.8220858015653033
13.066273606063538 391.37093707157766 0.8286737466671142
13.071501161016954 402.36964219323363 0.8405618166574145
13.07672871597037 414.7754703233969 0.8526364859895378
13.081956270923786 431.7057283528759 0.8695167509420676
13.087183825877203 446.23437123185533 0.8835505230755477
13.092411380830619 461.5021083896155 0.8976789361950066
13.097638935784035 478.3969879516806 0.9133559643925263
13.102866490737451 491.3972212859118 0.9257456114967504
13.108094045690867 506.31585341825706 0.9392233121238304
13.113321600644284 525.5211772402289 0.9569783698959818
13.1185491555977 542.3762547528752 0.9722202432578944
13.123776710551116 560.1687510953981 0.9877909632283054
13.129004265504532 572.9082987051112 0.9993883612445589
13.134231820457948 585.9264303012903 1.0106798511769515
13.139459375411365 597.793454449817 1.0211165688587533
13.14468693036478 601.7458346577542 1.0247605036220557
13.149914485318197 603.0227854306744 1.0257962500126645
13.155142040271613 600.5263854326379 1.0237656002559543
13.16036959522503 598.0375405971613 1.0218202806617842
13.165597150178446 595.2536729033242 1.0195779813774302
13.170824705131862 587.7764970474175 1.0135259951449804
13.176052260085278 576.8728827621728 1.004442246642522
13.181279815038694 564.4314558675161 0.993760205175994
13.18650736999211 546.5588679079042 0.9780773377400922
13.191734924945527 528.7459132790581 0.9621135308052041
13.196962479898943 515.2880219078706 0.9497025342003618
13.202190034852359 500.89332374175 0.9368251878008028
13.207417589805775 489.0045253294434 0.9256708186150013
13.212645144759191 472.36065759528185 0.9102739495658813
13.217872699712608 456.23997193467847 0.8948000648997292
13.223100254666024 444.8605296077145 0.8837576446694287
13.22832780961944 432.96012518410055 0.8725276824427497
13.233555364572856 424.17321705308217 0.8642345979932506
13.238782919526273 413.2024808756967 0.8529631207430488
13.244010474479689 399.914506293573 0.839160575242973
13.249238029433105 390.1334401393703 0.8289127012028322
13.254465584386521 384.6691904866941 0.8230017664365542
13.259693139339937 382.72289149981185 0.8216639171432399
13.264920694293354 378.53448699900923 0.8179489742394748
13.27014824924677 372.757144317856 0.8110678448692714
13.275375804200186 365.65625525006 0.8035292578097429
13.280603359153602 356.78385175568 0.7945093720554771
13.285830914107018 352.87569401598705 0.7907202353726615
13.291058469060435 349.48695522629134 0.7880457402003345
13.29628602401385 347.91781656419204 0.7863542968100746
13.301513578967267 347.8802129702297 0.786577887884846
13.306741133920683 347.2513130113609 0.7866366632194688
13.3119686888741 342.30963901615877 0.779933466388594
13.317196243827516 336.6862721121738 0.7735104752517415
13.322423798780932 335.94156261537216 0.7728473578592078
13.327651353734348 335.2648830152353 0.7722281742037752
13.332878908687764 334.2474656080554 0.7711414702639515
13.33810646364118 335.74313674858735 0.7725465499317578
13.343334018594597 336.9525554029088 0.7733292775373248
13.348561573548013 336.5025934624827 0.7730373786781867
13.353789128501429 337.9702571810226 0.7749369930150348
13.359016683454845 334.4045626852384 0.7708575300762979
13.364244238408261 335.2919830731636 0.77197013811545
13.369471793361678 337.3043521436331 0.7745662963749782
13.374699348315094 342.7346816640867 0.7801585804423594
13.37992690326851 347.0076778383578 0.7850319287071613
13.385154458221926 355.7897958734432 0.7952266248717252
13.390382013175342 361.7956911334792 0.8015231550569699
13.395609568128759 362.3328432820323 0.8020858536228084
13.400837123082175 366.1910813387331 0.8052533377730176
13.406064678035591 364.8065930054993 0.8031797170086072
13.411292232989007 362.2239916026025 0.8002774049875074
13.416519787942423 363.5836889948231 0.8024609738531759
13.42174734289584 360.3908687663536 0.7997358979343759
13.426974897849256 357.4919807339839 0.7979520860184356
13.432202452802672 355.06560485845273 0.7955457435679066
13.437430007756088 348.8979585107755 0.7886287413935957
13.442657562709504 342.3163981891594 0.7798635776868634
13.44788511766292 335.4217795670801 0.7718921366649655
13.453112672616337 328.8591888233968 0.7643399075637445
13.458340227569753 326.88955673524015 0.7617584035056735
13.46356778252317 327.50786517382215 0.7636535161185031
13.468795337476585 327.3402791344614 0.7639123305334586
13.474022892430002 325.03800563056694 0.7619806072424633
13.479250447383418 324.6556795641865 0.7618990098938432
13.484478002336834 323.05767726565915 0.7595356057613296
13.48970555729025 319.25830019636476 0.7545913746137012
13.494933112243666 315.5564742355957 0.7506745685322918
13.500160667197083 316.78289586257125 0.7531297243761554
13.505388222150499 318.5695554137397 0.755572723479312
13.510615777103915 320.568441653321 0.7581272717159183
13.515843332057331 322.74811598017686 0.7601355694045587
13.521070887010747 324.3639952769887 0.7620535452925955
13.526298441964164 326.2374655025877 0.7635749998422325
13.53152599691758 324.49419388526655 0.7619999650117899
13.536753551870996 323.0482751383559 0.7605302820257988
13.541981106824412 320.2739382597204 0.758189233063758
13.547208661777828 323.46550687028883 0.761792635640748
13.552436216731245 324.92738854721426 0.7625521463748145
13.55766377168466 327.85331441264253 0.7652046719259937
13.562891326638077 326.84586351548427 0.762279674847556
13.568118881591493 324.5767751786092 0.7597332837870225
13.57334643654491 324.0679236093202 0.7595851571881053
13.578573991498326 321.95821345127365 0.7578052428598411
13.583801546451742 320.01295377476004 0.7574391914213876
13.589029101405158 316.9238984739011 0.7538271302461523
13.594256656358574 314.8143536473927 0.7504192166075753
13.59948421131199 312.87625523181265 0.7495927651012869
13.604711766265407 308.0983041237329 0.7435035517547919
13.609939321218823 303.3949007191456 0.738518646331014
13.615166876172239 301.19141032084434 0.7357774688970641
13.620394431125655 301.7254767044398 0.736287811804545
13.625621986079071 303.11229679072056 0.7386307748680252
13.630849541032488 303.6558480791167 0.7389219610043578
13.636077095985904 303.2130145335557 0.738239296405294
13.64130465093932 302.7617438853395 0.7380549668903329
13.646532205892736 305.7552555180879 0.741017988959089
13.651759760846153 307.14538478334873 0.7423646774106833
13.656987315799569 312.6166983289045 0.7488419042404058
13.662214870752985 317.50559173460414 0.7544279000158786
13.667442425706401 319.0680131481737 0.7562886089113602
13.672669980659817 320.1820955721847 0.7578473419290641
13.677897535613234 320.197417583125 0.7576484765576978
13.68312509056665 321.6056956372905 0.7593869381077301
13.688352645520066 325.00252274250914 0.7639327898471421
13.693580200473482 325.1447699227414 0.7645852574509681
13.698807755426898 322.6839824440558 0.7618970909182329
13.704035310380315 322.5766400594725 0.7617758424692557
13.70926286533373 317.66262462399 0.7555909163537402
13.714490420287147 316.149760292244 0.7543322147801436
13.719717975240563 313.14313687551856 0.7508888351048817
13.72494553019398 313.5470642420884 0.7510283011895165
13.730173085147396 311.96057514545487 0.7491583145209425
13.735400640100812 311.90196908589184 0.7481021586756023
13.740628195054228 313.3878706854695 0.7494901334043482
13.745855750007644 318.01942790899255 0.7552968671378251
13.75108330496106 320.25500424893585 0.757312275806723
13.756310859914477 317.7815327378922 0.7547968198296748
13.761538414867893 314.18859428200113 0.751590528054141
13.766765969821309 312.7479844373387 0.750898189955884
13.771993524774725 313.5133977065667 0.7516888103970095
13.777221079728141 316.7118846774896 0.7548360024801682
13.782448634681558 315.4310668051578 0.7529637756615195
13.787676189634974 315.36082815398225 0.7522720079216834
13.79290374458839 318.429379666427 0.7554275412326936
13.798131299541806 320.82722761155395 0.7565838660802798
13.803358854495222 324.9091758976938 0.7617814589020491
13.808586409448639 329.81034653486523 0.7681931784515322
13.813813964402055 333.09865261902826 0.772680309657062
13.819041519355471 336.94599861163726 0.7775948884512629
13.824269074308887 342.28486746730397 0.7826359697087594
13.829496629262303 347.5372031155775 0.7872481831369897
13.83472418421572 355.19013418916734 0.7946067365311567
13.839951739169136 363.97601594400624 0.8029438515630367
13.845179294122552 370.66484327184105 0.8099991342641446
13.850406849075968 383.0712739128127 0.8228602927607496
13.855634404029384 392.5631880789107 0.8327113764938077
13.8608619589828 401.34159257972294 0.842077772766247
13.866089513936217 413.8472293836239 0.8545716347814044
13.871317068889633 424.97964672586926 0.8661057168359159
13.87654462384305 435.63842918126903 0.877425736636228
13.881772178796465 438.39812426119994 0.8799746219302145
13.886999733749882 442.78923440913474 0.8844415525751179
13.892227288703298 443.87849419986713 0.8855888899340033
13.897454843656714 440.7202446427357 0.8818313396957114
13.90268239861013 435.2243475402618 0.8766667601853589
13.907909953563546 422.0365222251648 0.8634194871683295
13.913137508516963 410.92251237574027 0.8523541513943091
13.918365063470379 399.1202016156862 0.8404622010188447
13.923592618423795 385.76264652590214 0.8255526475324626
13.928820173377211 372.9651547422375 0.8117432876810384
13.934047728330627 366.3384565545801 0.804971570160192
13.939275283284044 359.06272407708957 0.7974378495231602
13.94450283823746 353.0763227050722 0.7922139666906111
13.949730393190876 348.99149597279586 0.7886041622904728
13.954957948144292 345.41336253455626 0.7846999219299372
13.960185503097708 344.6940030232783 0.7850161481707768
13.965413058051125 343.161948117379 0.7833008313124852
13.97064061300454 340.438253695708 0.7804653387835635
13.975868167957957 335.6805538928422 0.7757210773108562
13.981095722911373 331.9120455758095 0.7706433371356213
13.98632327786479 330.0524096845673 0.7678347219362075
13.991550832818206 326.4176126214027 0.7637906856442862
13.996778387771622 325.05135095696653 0.7620680790313974
14.002005942725038 321.8611800147356 0.7588412882360112
14.007233497678454 321.7587036706201 0.7590090528391226
14.01246105263187 322.92451211003385 0.7601499291701089
14.017688607585287 324.02143731596186 0.761771437272173
14.022916162538703 325.4987797642023 0.7627224357735362
14.028143717492119 326.19391943953644 0.7633223469292647
14.033371272445535 328.7339319276855 0.7663823891031671
14.038598827398951 335.3824816711443 0.773856928873801
14.043826382352368 339.5243178362973 0.77865424327644
14.049053937305784 341.7551075440663 0.780614636389345
14.0542814922592 343.28547438717817 0.7819284199850082
14.059509047212616 348.0431064087541 0.787154602310866
14.064736602166032 352.1486299781219 0.791782050522569
14.069964157119449 356.8056399088542 0.7967652103255963
14.075191712072865 362.83602781448593 0.8035033242544856
14.080419267026281 362.1696422429994 0.8025975857770435
14.085646821979697 362.07309175055286 0.8017628959244004
14.090874376933114 360.2639755405963 0.800325246006349
14.09610193188653 361.01437983914536 0.8009704722940488
14.101329486839946 361.78997661906965 0.801620089307153
14.106557041793362 363.31964999341494 0.8041707461111326
14.111784596746778 363.8183514263383 0.8042240131924078
14.117012151700195 359.20000247934627 0.7996779381786656
14.12223970665361 356.86923405245574 0.7972113312014258
14.127467261607027 349.6509674441935 0.7891742216038605
14.132694816560443 346.90505894173225 0.785812395938086
14.13792237151386 346.7956569700977 0.7866357522005843
14.143149926467276 347.1887048777751 0.7873257462355497
14.148377481420692 348.7721149253599 0.7892059792512436
14.153605036374108 349.33708741163366 0.7896889102363718
14.158832591327524 346.11386657954176 0.7851523263897708
14.16406014628094 349.5177030733243 0.7885980643416425
14.169287701234357 349.19003802216 0.7881467554728375
14.174515256187773 348.63371907611474 0.7878753549623091
14.179742811141189 346.27854629868585 0.7857041091407874
14.184970366094605 340.5980515759578 0.77908155720576
14.190197921048021 337.1677076599065 0.7752401776937284
14.195425476001438 334.0492251881597 0.7721257586336576
14.200653030954854 332.7876469974667 0.7704346516273052
14.20588058590827 336.9392372918638 0.7755095141910532
14.211108140861686 339.0035487981777 0.7771078655890103
14.216335695815102 341.0262517671764 0.7780577139772585
14.221563250768519 340.96245213676366 0.7782059767919107
14.226790805721935 338.87697915607095 0.7756853421563752
14.232018360675351 339.33210863988376 0.7761816668684406
14.237245915628767 341.1951102500773 0.7791739048436488
14.242473470582183 337.592950386136 0.7745588406449554
14.2477010255356 336.07218537683633 0.7725369631583404
14.252928580489016 336.0737210876078 0.7723824120592604
14.258156135442432 337.7125556454625 0.7735344348258059
14.263383690395848 345.5312197643945 0.7826887814004264
14.268611245349264 352.48617600182337 0.7903069368854063
14.27383880030268 356.91739071568776 0.7946672046971266
14.279066355256097 362.09824881049514 0.8007324244329677
14.284293910209513 368.2962006981243 0.8067041694118866
14.28952146516293 377.9521690979576 0.8155537220785676
14.294749020116345 387.41233457263286 0.8249108936475407
14.299976575069762 393.5612792665124 0.8310928527690543
14.305204130023178 397.2107322699282 0.8353645690575019
14.310431684976594 400.1580887302671 0.8386332925993227
14.31565923993001 403.6028462836829 0.8412809875159217
14.320886794883426 405.7278980807843 0.8429229845940822
14.326114349836843 408.41325591263956 0.8460174444160249
14.331341904790259 407.20233243771304 0.8445944375682546
14.336569459743675 405.1920445621627 0.8432561291573416
14.341797014697091 401.37427008379194 0.8392002302662886
14.347024569650507 397.5159122863107 0.8348664710132161
14.352252124603924 397.7834244495714 0.835133672930285
14.35747967955734 397.86987301059247 0.8351707486742573
14.362707234510756 398.3251070598218 0.8358571751773505
14.367934789464172 399.07762893907636 0.8367691501619424
14.373162344417588 399.23013872872497 0.8363792278180424
14.378389899371005 400.47230644177444 0.8383883798170789
14.38361745432442 402.7760614749434 0.8407245724488391
14.388845009277837 403.7963464953594 0.8413436171354072
14.394072564231253 400.3477739794981 0.8377473169507846
14.39930011918467 400.0756593506749 0.8375381578816227
14.404527674138086 398.0366794136956 0.8354973793595393
14.409755229091502 395.4880071812489 0.8330328564485489
14.414982784044918 392.3707655511236 0.8301970251994446
14.420210338998334 385.5519937299486 0.8229306261315185
14.42543789395175 382.36817744706417 0.819883613670435
14.430665448905167 378.2574402812297 0.8147560542272015
14.435893003858583 376.4251507203818 0.8132854226506218
14.441120558811999 374.70907903598356 0.8117048589820531
14.446348113765415 374.7987948672087 0.8121474720578409
14.451575668718831 377.59964599377287 0.8157748615034317
14.456803223672248 381.72552200948394 0.8199782032602083
14.462030778625664 391.6678366514967 0.8301453424749059
14.46725833357908 403.8450094533838 0.8421519371384103
14.472485888532496 427.12189002189064 0.8653491486756737
14.477713443485912 452.9486788321565 0.8906548204726251
14.482940998439329 483.8607994210434 0.9204214336222633
14.488168553392745 512.0215058660108 0.9466555350585494
14.493396108346161 537.4634753554243 0.9698810031793333
14.498623663299577 552.1589729275875 0.98312099707403
14.503851218252994 549.3254864090694 0.9805680178828595
14.50907877320641 526.500860926969 0.9604368732726564
14.514306328159826 492.7838608753962 0.9291266184988571
14.519533883113242 453.4226651116143 0.8913934914922734
14.524761438066658 419.1897407965568 0.857633652268298
14.529988993020075 392.3076351213175 0.830365447644544
14.53521654797349 375.1784742501167 0.8125550480052032
14.540444102926907 362.35408735588874 0.7991966200049868
14.545671657880323 356.5352908176624 0.792912482182555
14.55089921283374 346.8997883747876 0.7821215739341264
14.556126767787156 341.22331243100484 0.776157742833402
14.561354322740572 337.07770228249 0.7718113955067682
14.566581877693988 334.9293979584862 0.7695361551976967
14.571809432647404 334.2473802112984 0.7695369274142586
14.57703698760082 331.8803398814419 0.7667346408326917
14.582264542554237 331.3746585270438 0.7656122799349449
14.587492097507653 330.47045382853764 0.7650882584059245
14.592719652461069 333.6765281072953 0.7685148182967133
14.597947207414485 336.2834122143765 0.7706857198282534
14.603174762367901 336.7486854304165 0.7695096478935622
14.608402317321318 336.97093806938506 0.7688831792764661
14.613629872274734 334.96122217632745 0.7657326316315104
14.61885742722815 335.3501375295934 0.7667084845662034
14.624084982181566 334.487765002455 0.7659146673435263
14.629312537134982 332.38230386361164 0.7636699823504438
14.634540092088399 335.1387080168225 0.7664169036975705
14.639767647041815 335.257673283528 0.7660771393562672
14.644995201995231 335.97889635710914 0.7676366620872951
14.650222756948647 336.43918188027357 0.7681278309588625
14.655450311902063 334.11159692852425 0.765063635013909
14.66067786685548 333.8418105538375 0.7650868487129057
14.665905421808896 333.7142022562778 0.7646876926465773
14.671132976762312 333.3288669914168 0.7640597875668954
14.676360531715728 333.86902576663965 0.7648822513108787
14.681588086669144 329.52176604767044 0.758734479068604
14.68681564162256 328.10799331054454 0.7577414672082378
14.692043196575977 325.0592843620374 0.7538511681748321
14.697270751529393 320.68289774888774 0.7491059266845456
14.70249830648281 320.68955675901833 0.7491086859263084
14.707725861436225 322.57887446413764 0.7504820578462118
14.712953416389642 326.37887995653125 0.7550362181216969
14.718180971343058 329.294877227879 0.7587639714239204
14.723408526296474 328.6937181424356 0.7583211880731471
14.72863608124989 329.79049212602723 0.759825206173566
14.733863636203306 329.5460394052693 0.759232092762458
14.739091191156723 330.40734573708266 0.760434393534601
14.744318746110139 329.7157892273446 0.7591399420411034
14.749546301063555 330.58779774033053 0.7596966944665522
14.754773856016971 330.554788326419 0.7600667672662482
14.760001410970387 330.32667994400515 0.7600439784892685
14.765228965923804 331.16949235431383 0.760713094663399
14.77045652087722 335.63234183903535 0.7657488757974172
14.775684075830636 337.64336591049937 0.7678405709952006
14.780911630784052 341.15247880129783 0.7724354531518418
14.786139185737468 340.96017570411516 0.7726555817892374
14.791366740690885 341.3677320499053 0.7725205020254645
14.7965942956443 342.0523726819897 0.7727876503767431
14.801821850597717 347.01651050827036 0.778018172023712
14.807049405551133 352.4651497191536 0.7834809886534806
14.81227696050455 358.72675488165163 0.7904762224420933
14.817504515457966 365.05385423805615 0.7977222387471836
14.822732070411382 370.4596741885475 0.803084814217388
14.827959625364798 378.30721220981275 0.8114581336821367
14.833187180318214 389.0545067075132 0.8223700745192133
14.83841473527163 401.16814781070724 0.8346994803960065
14.843642290225047 412.3794860885727 0.8464922062880716
14.848869845178463 419.23404844992046 0.8533120053390025
14.854097400131879 426.03931679455576 0.8600635322862271
14.859324955085295 428.0376109218507 0.8625014846558571
14.864552510038711 431.93013322094686 0.8656827046857277
14.869780064992128 430.9420078969991 0.8650851213743112
14.875007619945544 428.8722464418878 0.862985880761258
14.88023517489896 424.7699287272913 0.8585266844988925
14.885462729852376 418.59245436185097 0.8526379208848821
14.890690284805792 410.4365948052982 0.8449974525340248
14.895917839759209 400.8504948122578 0.8355640073706352
14.901145394712625 392.68540854612627 0.8272808152845175
14.906372949666041 388.2031392536106 0.821716419614725
14.911600504619457 381.7703892349327 0.814480212337586
14.916828059572873 376.9700883223111 0.8103068565411654
14.92205561452629 370.4221439874863 0.8043421773064569
14.927283169479706 365.0654864161486 0.7997521496367817
14.932510724433122 360.1989047649744 0.7948081991850194
14.937738279386538 360.48215842608715 0.7941615634103164
14.942965834339955 357.9072638699481 0.7905734580188599
14.94819338929337 356.9393066250482 0.7890303387331155
14.953420944246787 354.7100318229981 0.7859604440148463
14.958648499200203 353.0680301616494 0.7840416641251421
14.96387605415362 353.0589468719405 0.7842100063377686
14.969103609107036 354.47397234922363 0.7864458783663791
14.974331164060452 356.4180340338696 0.7888805397789631
14.979558719013868 361.4147888146243 0.7948449938413005
14.984786273967284 366.7107880473791 0.7999699691392704
14.9900138289207 368.47877677997707 0.801454108839633
14.995241383874117 374.8212784248135 0.8077847990830128
15.000468938827533 376.6460165431672 0.8097100552518633
15.005696493780949 380.1064567722653 0.8134386813543848
15.010924048734365 385.09682629654174 0.8190627345903944
15.016151603687781 388.682344757475 0.8231196571339436
15.021379158641198 396.2880327587012 0.8308586380529172
15.026606713594614 395.41954033959 0.8295002247316136
15.03183426854803 398.50617039731236 0.8322336999951865
15.037061823501446 397.8444470256112 0.8314651738336603
15.042289378454862 396.28989025754163 0.8298163629719
15.047516933408279 397.74835665850145 0.8315976338298372
15.052744488361695 397.51651287681506 0.8312559792493416
15.057972043315111 394.5805984254116 0.8283408829837924
15.063199598268527 389.93925189640146 0.824007614612164
15.068427153221943 381.81234699995537 0.815977297942185
15.07365470817536 376.96244261250115 0.8108849562993088
15.078882263128776 372.22660245638986 0.8059517675872195
15.084109818082192 366.89537916174623 0.7997806697565927
15.089337373035608 360.8859752338206 0.7938318116808515
15.094564927989024 355.458670222331 0.7886080615905365
15.09979248294244 349.76171756295315 0.7828040660039133
15.105020037895857 343.06296685812197 0.7760357444133202
15.110247592849273 337.1378419652432 0.7692828497485522
15.11547514780269 332.8199246480881 0.7649755547568589
15.120702702756105 333.0506034313697 0.7664334766279977
15.125930257709522 332.12934992155095 0.7648519353633908
15.131157812662938 330.5761115665291 0.7628167463402636
15.136385367616354 327.4633404378792 0.7580546291791038
15.14161292256977 322.96425885182833 0.7521978653130675
15.146840477523186 319.0879546189684 0.7477462429546232
15.152068032476603 316.3728022653789 0.7439399397695259
15.157295587430019 315.54985388789294 0.7433492393865327
15.162523142383435 312.8852939975462 0.7411200679345282
15.167750697336851 310.6029041158302 0.7393604005655159
15.172978252290267 308.48616471830803 0.7369337270070041
15.178205807243684 307.138597873503 0.7359552295701057
15.1834333621971 306.090619948919 0.7344373001734295
15.188660917150516 304.10932464094003 0.7325976496844808
15.193888472103932 303.16030013198446 0.7321709205259598
15.199116027057348 303.4254263900819 0.7316719897872531
15.204343582010765 304.00854730934026 0.7326626702909681
15.20957113696418 306.79369847984054 0.7357432695172899
15.214798691917597 307.2599376787516 0.736528286068953
15.220026246871013 304.40558678767377 0.7339349079533652
15.22525380182443 301.40618016362566 0.7300043154034752
15.230481356777846 297.6132717208827 0.7264028410809712
15.235708911731262 295.6033996094476 0.7246541900427642
15.240936466684678 297.74191175795323 0.7268960958445578
15.246164021638094 299.4074204777334 0.728107180822244
15.25139157659151 302.6418560174588 0.7306606887804078
15.256619131544927 298.6703157816835 0.7256348727988838
15.261846686498343 296.2137192712857 0.723407345683965
15.267074241451759 293.20833706285146 0.7204885128030659
15.272301796405175 293.3414884360417 0.7208868623753207
15.277529351358591 294.7764092172407 0.7243156999753523
15.282756906312008 295.00054140184534 0.7245908235328524
15.287984461265424 297.34302064280257 0.7281911380557123
15.29321201621884 295.0522188880571 0.7248717366647617
15.298439571172256 292.7819081240199 0.7210449444373599
15.303667126125672 290.1782830598389 0.7168100048295158
15.308894681079089 290.3220218850488 0.7164232128298346
15.314122236032505 289.5386060838743 0.7149411542852034
15.319349790985921 288.4136783338051 0.713683773264402
15.324577345939337 289.29137426296273 0.7144433305154934
15.329804900892753 290.2483812852093 0.7169122858565352
15.33503245584617 295.12498362268497 0.7233882836869674
15.340260010799586 296.1575967255934 0.7248693496211207
15.345487565753002 296.5611862452911 0.7255315707197575
15.350715120706418 296.6770499616702 0.7253439867874281
15.355942675659835 298.79958035260796 0.7275265876603916
15.36117023061325 299.90456275034757 0.7289152304240157
15.366397785566667 300.6010043627814 0.7290905775873497
15.371625340520083 302.5586512929065 0.7307388455063554
15.3768528954735 303.4136717449078 0.7310968281818492
15.382080450426916 306.9339443789356 0.7347547034550882
15.387308005380332 309.72272928520215 0.7380064914986963
15.392535560333748 313.8456548102669 0.7425946770585657
15.397763115287164 318.35126649314856 0.7571888002391423
15.40299067024058 321.37109049259203 0.7690430748924133
15.408218225193997 318.8025418732567 0.7706472694769646
15.413445780147413 317.65337349982894 0.7729985535830594
15.418673335100829 319.08781408728294 0.7783173726814206
15.423900890054245 318.4916396735425 0.7799537301176485
15.429128445007661 322.86419168528437 0.7894581985671888
15.434355999961078 321.89082646883475 0.7905169494859778
15.439583554914494 321.48277598263337 0.7931142125285306
15.44481110986791 324.6041369953813 0.8007987668489153
15.450038664821326 323.025758323643 0.8019550692273296
15.455266219774742 319.3155080055971 0.7994677966654418
15.460493774728159 313.12676455611813 0.7938785295122426
15.465721329681575 309.06864345986236 0.7900648748226974
15.470948884634991 307.5710048106451 0.7900156309204945
15.476176439588407 309.12378076112793 0.7938305614332903
15.481403994541823 309.1144832106212 0.795179491925331
15.48663154949524 308.7203708617072 0.7972926800939037
15.491859104448656 312.9867063577246 0.8048254377610714
15.497086659402072 309.49445028997604 0.8027661701328096
15.502314214355488 310.47506831795 0.8065918096185686
15.507541769308904 304.8892619534528 0.8015372889594057
15.51276932426232 301.71627600279055 0.7996102607764082
15.517996879215737 301.00743357576766 0.8004522311659086
15.523224434169153 298.97237469920935 0.8007790231415599
15.52845198912257 300.2984236620915 0.8051157054133752
15.533679544075985 298.8256692620358 0.8047778624316386
15.538907099029402 299.3383576590166 0.8067265749540085
15.544134653982818 299.06430170699014 0.8064960044869645
15.549362208936234 300.54011966212533 0.8091087042955544
15.55458976388965 302.40099470565025 0.8136308469456177
15.559817318843066 304.8936088419711 0.8178008803729331
15.565044873796483 307.4123245145277 0.8233299877817136
15.570272428749899 311.070807918872 0.8286231689308399
15.575499983703315 312.4567591583903 0.8318661643860763
15.580727538656731 317.481425314541 0.8397473872822266
15.585955093610147 320.15761324621604 0.8448945153939904
15.591182648563564 322.5591875942257 0.8493616231931069
15.59641020351698 323.1101598184276 0.8517747470988115
15.601637758470396 323.3429524550182 0.8530492366655196
15.606865313423812 318.812146283567 0.8492699885929852
15.612092868377228 316.1836791451439 0.8475731536589651
15.617320423330645 317.3863643533088 0.8503704982292336
15.62254797828406 319.2636102150565 0.8546755649515542
15.627775533237477 321.9176133423053 0.8588113147762306
15.633003088190893 320.7953864261617 0.8608624132131456
15.63823064314431 318.9959790401549 0.8574962368840732
15.643458198097726 313.2710670896604 0.8371924103796773
15.648685753051142 312.634440781664 0.8286768983583371
15.653913308004558 312.41738567603454 0.8222596108404937
15.659140862957974 308.77392541639784 0.8146242749766627
15.66436841791139 308.83856604127175 0.8127762603415168
15.669595972864807 308.10038659571643 0.8103182984778703
15.674823527818223 309.11807602638805 0.8105672704543407
15.680051082771639 308.6639466658176 0.8066008600274135
15.685278637725055 310.5027779661991 0.8075326003246338
15.690506192678471 307.50998270569454 0.8014303701285974
15.695733747631888 305.88342347489044 0.7969076462419988
15.700961302585304 300.75091036366825 0.7890027562477083
15.70618885753872 302.34338625857674 0.7897384126840734
15.711416412492136 303.0102865333863 0.7903786136522265
15.716643967445552 306.2153102129594 0.7935666186886328
15.721871522398969 309.426598382472 0.7966938943240025
15.727099077352385 307.8854856222674 0.7926039761931093
15.732326632305801 309.07694827320273 0.7932681732903388
15.737554187259217 308.6967459710344 0.7918367771317678
15.742781742212633 308.45528814273183 0.7909305332000027
15.74800929716605 311.993279771515 0.7956566037631482
15.753236852119466 311.5188620447394 0.7939036917379324
15.758464407072882 311.7610690729532 0.7924820820049385
15.763691962026298 315.0816806457627 0.7949011383576603
15.768919516979715 317.9872488797112 0.7967870055819885
15.77414707193313 322.26176742514286 0.802574128003903
15.779374626886547 322.9154874762039 0.8028834317752923
15.784602181839963 327.1012057978622 0.8075325978763779
15.78982973679338 329.20282536800977 0.808994049954822
15.795057291746796 328.1501055994121 0.806408991086221
15.800284846700212 326.43723620668817 0.8038707607688818
15.805512401653628 327.1136285630521 0.8041907915977617
15.810739956607044 329.853446284043 0.8066373223526675
15.81596751156046 331.7976004414881 0.8085037123031524
15.821195066513877 330.0763092023625 0.8056543734792316
15.826422621467293 328.6298804203772 0.8025389908586511
15.831650176420709 330.02341873946585 0.803844754344433
15.836877731374125 331.90004442920593 0.8067353722663299
15.842105286327541 333.6679733534572 0.810086115604151
15.847332841280958 330.5270350053828 0.8069117855875388
15.852560396234374 327.3022230688111 0.8037028630206863
15.85778795118779 322.8657259591682 0.7964727422761853
15.863015506141206 320.85648685602104 0.7938944489105472
15.868243061094622 316.44180335772336 0.786216886715131
15.873470616048039 310.22389248492925 0.7774833748024126
15.878698171001455 308.40225017664875 0.774399653816172
15.883925725954871 305.5776093459666 0.7703149741270914
15.889153280908287 308.5052087004799 0.7744835128838835
15.894380835861703 309.3779606465386 0.775677453254688
15.89960839081512 309.3848598730993 0.7748821215665828
15.904835945768536 309.44212212618544 0.7747280001643825
15.910063500721952 307.24538763195113 0.771323568205278
15.915291055675368 304.4576814095815 0.7678750967142318
15.920518610628784 304.26767335929617 0.7676097602403221
15.9257461655822 304.20159626017306 0.7672660490782583
15.930973720535617 306.2786811127685 0.7697243652374625
15.936201275489033 308.3312066876454 0.7719865203576557
15.94142883044245 309.931963937504 0.7732678379075644
15.946656385395865 310.4481083793534 0.774366016816395
15.951883940349282 307.43154021452904 0.770145208663522
15.957111495302698 306.3054671543273 0.7681855904514804
15.962339050256114 306.13655670143424 0.7678967362589173
15.96756660520953 307.93764206553584 0.7702981975360024
15.972794160162946 308.1730258777752 0.7714854210580251
15.978021715116363 308.0002155830342 0.7728037970528634
15.983249270069779 308.95612148057006 0.7733522642833562
15.988476825023195 304.6285477022203 0.7669429186463531
15.993704379976611 303.69933996055306 0.7657545249933534
15.998931934930027 298.4489745517376 0.7580358395142415
16.004159489883442 294.8932815959486 0.7541976543668248
16.009387044836856 293.9399585321203 0.7525415890361198
16.01461459979027 292.2816440107463 0.7503337684011866
16.019842154743685 296.63999484234836 0.7561272145086322
16.0250697096971 297.47054832553613 0.7563546693882702
16.030297264650514 300.9999367308365 0.7603927743321387
16.03552481960393 299.3910177750046 0.7581149670866814
16.040752374557343 300.9091056851947 0.7599969613355526
16.045979929510757 301.51471088464484 0.7613281032199761
16.05120748446417 306.1446307700745 0.7666190119426808
16.056435039417586 309.3997238778991 0.7691616229448337
16.061662594371 313.08431331216707 0.7737148782308065
16.066890149324415 318.00280305852084 0.7795627465413713
16.07211770427783 320.511020187466 0.7840167962138073
16.077345259231244 321.29432996652673 0.7851729853260973
16.08257281418466 322.5376145732209 0.786437085449681
16.087800369138073 323.5386144986178 0.7868196281298172
16.093027924091487 325.69421327820544 0.7892071816946926
16.0982554790449 327.26453074598027 0.7902303717480572
16.103483033998316 325.8005432502122 0.7891297802725431
16.10871058895173 327.3466821962214 0.7907892475727363
16.113938143905145 324.01397466404603 0.7869711276719996
16.11916569885856 319.85482087182925 0.7820549894115916
16.124393253811974 318.0106495244087 0.7807201980133783
16.129620808765388 316.41399732276534 0.7799261670681906
16.134848363718802 313.9251853339023 0.7771618819869824
16.140075918672217 312.47977381770517 0.7747699792407505
16.14530347362563 308.80365850185035 0.7692186920247918
16.150531028579046 309.2053253907957 0.7687493508494829
16.15575858353246 308.4546437489814 0.7676888031461134
16.160986138485875 306.79895453365646 0.7661107420065049
16.16621369343929 305.327813044108 0.7640800356480678
16.171441248392703 301.39009764085046 0.759542670101207
16.176668803346118 300.77175637349126 0.7581735704182105
16.181896358299532 301.64072343740577 0.7586933343791902
16.187123913252947 304.32936464385335 0.7618112923647884
16.19235146820636 305.16031615647836 0.7640862817210057
16.197579023159776 305.2749067524495 0.7642604927990994
16.20280657811319 302.15074759650383 0.7604000775226342
16.208034133066604 300.47348848060165 0.7571415416289315
16.21326168802002 297.2183175185509 0.7535085633051964
16.218489242973433 293.9123840446712 0.7495041558689006
16.223716797926848 289.9512898321063 0.7451822545962437
16.228944352880262 289.2134999633572 0.7451555814127229
16.234171907833677 288.1842435823654 0.7438910654423035
16.23939946278709 285.6935740180026 0.7415339130317801
16.244627017740505 283.8418918222011 0.7395884798145417
16.24985457269392 281.4470565409714 0.7374475944231967
16.255082127647334 279.90200171559843 0.7357542928102134
16.26030968260075 275.5307571947922 0.7288354417698553
16.265537237554163 274.18505026124706 0.7265195986122928
16.270764792507578 274.022730528412 0.7242043882886685
16.275992347460992 274.90000058328053 0.7257673352924291
16.281219902414406 273.7032120238614 0.7243552339280926
16.28644745736782 271.66981967609325 0.7203561117851056
16.291675012321235 274.0777884037178 0.723805487329478
16.29690256727465 274.2701687019321 0.7233826180164329
16.302130122228064 273.4511625476271 0.7231679156450314
16.30735767718148 275.19514037859614 0.7259371179835848
16.312585232134893 277.0690626437452 0.728525635488762
16.317812787088307 280.2643908931672 0.731832061139531
16.323040342041722 282.301127435871 0.7336673564476186
16.328267896995136 282.7513772115775 0.7337499086601784
16.33349545194855 283.98760321063173 0.7356275751696458
16.338723006901965 283.93970633509423 0.7359321336419808
16.34395056185538 286.653332301464 0.7373884045496413
16.349178116808794 289.93105504370885 0.7416328612168791
16.35440567176221 293.2508119391191 0.7442484751784164
16.359633226715623 302.170860263545 0.7545323975763374
16.364860781669037 312.33346500485027 0.7659434389537061
16.37008833662245 327.1332018473135 0.7821514838531748
16.375315891575866 340.48158225382497 0.7981241160137217
16.38054344652928 347.50357202934555 0.8054731926860993
16.385771001482695 354.94846881062375 0.8130674904560724
16.39099855643611 356.74415085472225 0.8145394240955864
16.396226111389524 356.8167263148241 0.8137067166882501
16.401453666342938 353.5450761381729 0.8099126836609697
16.406681221296353 347.3657861123051 0.8029708318567362
16.411908776249767 340.36375565988374 0.7950042838616463
16.41713633120318 337.17516399776264 0.7914087157130244
16.422363886156596 333.5563326166786 0.7876153311829839
16.42759144111001 334.23960745373404 0.7879308627699767
16.432818996063425 337.79985626835594 0.7926157642981959
16.43804655101684 341.67229498088994 0.7958111896710423
16.443274105970254 346.8418355993725 0.8011933700272311
16.448501660923668 353.52997007537545 0.8084090360422067
16.453729215877082 359.2092040551375 0.8136866192158363
16.458956770830497 364.4549116381318 0.8201734557121605
16.46418432578391 369.04104758326673 0.8250670551839248
16.469411880737326 373.5045578318943 0.8292061623937769
16.47463943569074 374.8988112943923 0.8305621477339115
16.479866990644155 369.9065749126275 0.8245642839920828
16.48509454559757 363.04876777763735 0.8170825710265557
16.490322100550983 353.06887418633005 0.806517317545275
16.495549655504398 342.7222597433128 0.7941062820434917
16.500777210457812 331.2069645144156 0.7816097067171455
16.506004765411227 323.3160688329046 0.7729025927932036
16.51123232036464 315.5442639025136 0.763997992894827
16.516459875318056 308.40694568632773 0.7557510385468361
16.52168743027147 302.89850266841677 0.7490778084416102
16.526914985224884 297.1618891491146 0.7424248698672874
16.5321425401783 296.33533103277415 0.7416236799151917
16.537370095131713 297.8057698159072 0.7431810661323828
16.542597650085128 299.3218456419627 0.7458990591619837
16.547825205038542 300.8816801822674 0.7477338117516956
16.553052759991957 302.51498084068646 0.7492800207842844
16.55828031494537 300.5787790589444 0.7463789342695551
16.563507869898785 299.68567763632234 0.7444604283716264
16.5687354248522 298.576216703097 0.7430427074991548
16.573962979805614 297.89797628435144 0.7431289052009926
16.57919053475903 296.1899481377795 0.7403122314098151
16.584418089712443 292.39890093413396 0.7357533928337872
16.589645644665858 286.1887020612767 0.7286561288283739
16.594873199619272 282.5506705870402 0.7251051683459503
16.600100754572686 277.6178456796731 0.7198852553309109
16.6053283095261 275.6663827866493 0.7168472527249267
16.610555864479515 272.70028000445194 0.7131860217382621
16.61578341943293 271.7732980203696 0.7125213991761542
16.621010974386344 272.5191670906626 0.7135538978993891
16.62623852933976 270.0226873105423 0.7107215646387951
16.631466084293173 269.39706420362626 0.7100927333981418
16.636693639246587 265.6848878354028 0.7045666585628397
16.641921194200002 263.4430719027451 0.7017313347695702
16.647148749153416 263.29647394572464 0.7006078067649935
16.65237630410683 263.9938624127118 0.7007535707928838
16.657603859060245 264.90142235996046 0.701863386355985
16.66283141401366 261.5383274339926 0.6972131063191481
16.668058968967074 258.5413410061768 0.6938255314815477
16.67328652392049 255.54173717239158 0.6901996573884787
16.678514078873903 255.17825892827022 0.6893686377662857
16.683741633827317 255.9358130358509 0.6914162584970722
16.68896918878073 255.78994407648838 0.6908533798650484
16.694196743734146 255.300165700148 0.6909809157331824
16.69942429868756 253.61666882061823 0.6879752294189632
16.704651853640975 253.2637080220378 0.6887270915235448
16.70987940859439 252.09132504693477 0.6877698659855013
16.715106963547804 251.37522321961663 0.687304794139812
16.720334518501218 249.33283189643365 0.6826586886606253
16.725562073454633 247.4167742689853 0.6788655500019091
16.730789628408047 245.3690625682097 0.674125127370349
16.73601718336146 246.70795942007817 0.6766107382870484
16.741244738314876 248.73936587531068 0.679828623105067
16.74647229326829 247.86596788942663 0.6783562775149155
16.751699848221705 245.79898349724405 0.6757447628597743
16.75692740317512 242.03987181650916 0.6700890084142042
16.762154958128534 240.69625594855796 0.6677323641297563
16.767382513081948 239.08732128613443 0.6645616052175778
16.772610068035362 239.93641670967574 0.6655910396613455
16.777837622988777 242.35416004375477 0.670012166847968
16.78306517794219 246.26429739081226 0.6749100381562049
16.788292732895606 247.9904558433417 0.6772153314120444
16.79352028784902 246.2346899240789 0.6738049167012715
16.798747842802435 242.9101821383666 0.6689325021077555
16.80397539775585 241.9968124653655 0.6681350906952985
16.809202952709263 238.78994632507346 0.662959232261168
16.814430507662678 238.78509779181226 0.6632060873955589
16.819658062616092 236.493975239586 0.6609434465871159
16.824885617569507 235.51337906494464 0.6602877578766847
16.83011317252292 234.19693383672197 0.6594389702258794
16.835340727476336 235.7354890857426 0.6616380426592361
16.84056828242975 234.68294632367517 0.6607331179453267
16.845795837383164 235.75454429877297 0.6620265650000624
16.85102339233658 233.67174770207063 0.6581811855399501
16.856250947289993 235.38969927918822 0.65978958353908
16.861478502243408 234.32560308911565 0.6595256860944089
16.866706057196822 236.4655368419188 0.6636754434014392
16.871933612150237 235.72195366635916 0.6631655065583446
16.87716116710365 237.39383362589166 0.6661068880976646
16.882388722057065 235.24765279095587 0.6628196747656022
16.88761627701048 234.8947482426176 0.6629482909440263
16.892843831963894 231.40490711996244 0.6588744220483306
16.89807138691731 232.44305978673034 0.6597785834094889
16.903298941870723 233.86785604140618 0.6614896039514427
16.908526496824138 236.71148527686123 0.6631141914023764
16.913754051777552 237.43938218671244 0.6636909686723477
16.918981606730966 236.82544490036804 0.6630928837942106
16.92420916168438 233.52305255354688 0.6588829561896712
16.929436716637795 231.3894320120492 0.6562514902299992
16.93466427159121 229.07510060873386 0.6524368431860579
16.939891826544624 229.79785579459144 0.6534871466080414
16.94511938149804 232.11615159634488 0.6555881348865582
16.950346936451453 234.20705928829074 0.6590923782956377
16.955574491404867 234.83080988355937 0.6604900955304904
16.960802046358282 232.61863383350962 0.658412418026649
16.966029601311696 230.65080027206864 0.6552677951312265
16.97125715626511 227.63107172346065 0.6517418658965276
16.976484711218525 227.45688446815862 0.6509860609546934
16.98171226617194 226.44197893271217 0.6502693067489218
16.986939821125354 225.8137162327491 0.6496211123810783
16.99216737607877 225.9653497164384 0.6497376749065662
16.997394931032183 226.94296091439466 0.6502832134866017
17.002622485985597 228.83722494857741 0.6533289153062383
17.00785004093901 230.58354780144313 0.6557127548137085
17.013077595892426 233.1776238502673 0.6592265814210762
17.01830515084584 234.3715572003712 0.6599958234804618
17.023532705799255 234.96264966758594 0.6603817833360497
17.02876026075267 234.38682784655975 0.6610508588289808
17.033987815706084 233.24984679891588 0.6584217339424824
17.039215370659498 231.72821275333112 0.6563298828602391
17.044442925612913 232.96290776190133 0.6565110003572598
17.049670480566327 234.5885654688542 0.6596295069541114
17.05489803551974 236.3451109188898 0.6620561724579963
17.060125590473156 238.1980526141621 0.6631130337418119
17.06535314542657 238.46309364547682 0.6645659637650739
17.070580700379985 242.73138558925288 0.6711237065493286
17.0758082553334 245.20783375769906 0.6745721073473828
17.081035810286814 246.98341958408466 0.6771993799851748
17.086263365240228 249.24696562438768 0.6793979760063517
17.091490920193642 247.64850440497338 0.6767749249514331
17.096718475147057 245.6700691644745 0.6738062411034769
17.10194603010047 240.61110412788088 0.6659858679650403
17.107173585053886 238.33173409648367 0.6615171133826396
17.1124011400073 237.63680119715812 0.6610695853062482
17.117628694960715 240.51871953936885 0.6644932785945861
17.12285624991413 243.78529435077368 0.6700981600100917
17.128083804867543 246.34466841742986 0.674379265912552
17.133311359820958 246.60936398416843 0.6729471589179752
17.138538914774372 243.43547194601447 0.6679062071198311
17.143766469727787 240.07887210450036 0.6624035598486583
17.1489940246812 239.5370140799206 0.6619297530135203
17.154221579634616 240.6560599856007 0.6652998800593581
17.15944913458803 243.1743934039111 0.6689332222061967
17.164676689541444 246.73703542094083 0.6744568771870411
17.16990424449486 249.49174176342834 0.6775831809017903
17.175131799448273 251.3123005916829 0.6795616416795427
17.180359354401688 248.54998833700114 0.6758577747507087
17.185586909355102 245.94480978414023 0.6719808447220548
17.190814464308517 245.5996148149978 0.6714753298819586
17.19604201926193 247.9175380203595 0.6733473977422069
17.201269574215345 248.16477999673424 0.6720810418329608
17.20649712916876 248.85265750589485 0.6738705722756798
17.211724684122174 248.96480147934466 0.674372263445672
17.21695223907559 249.7217120956219 0.675797616701502
17.222179794029003 252.1946309327546 0.6793639302886018
17.227407348982418 251.20401614549516 0.6784295224039594
17.232634903935832 252.31132909538644 0.6806248056251417
17.237862458889246 250.1197549900738 0.6772588518667108
17.24309001384266 245.95883475709064 0.6705369307094052
17.248317568796075 244.79298481630977 0.6680813858862434
17.25354512374949 245.0863197092399 0.6684772254264622
17.258772678702904 247.5190769700731 0.6722754258689239
17.26400023365632 249.09607913365818 0.6748270429614739
17.269227788609733 246.71245279134155 0.670755137311035
17.274455343563147 245.5947996144156 0.6687247106993743
17.279682898516562 242.34541970047948 0.6651215272998257
17.284910453469976 241.8609457992497 0.6643934273856262
17.29013800842339 244.29413136597654 0.6680072822297137
17.295365563376805 249.16679687826309 0.6754284981296257
17.30059311833022 252.51202284131546 0.6802691109708685
17.305820673283634 254.52989171665052 0.6839677991415246
17.31104822823705 256.35783461220257 0.6862703909714115
17.316275783190463 253.30349962227083 0.681147071235727
17.321503338143877 250.59828494442266 0.6777310066603952
17.32673089309729 248.55203616382337 0.6739269436825467
17.331958448050706 249.54341987424473 0.6753675255413926
17.33718600300412 251.5268054350569 0.6773161970043485
17.342413557957535 252.44088140070085 0.6781142391438092
17.34764111291095 256.79806783088276 0.6832395097020034
17.352868667864364 258.53049714858207 0.6853993071739181
17.358096222817778 262.772805527224 0.6897001005405972
17.363323777771193 266.0892815411723 0.6942201297977731
17.368551332724607 266.2884532502111 0.6948692539692781
17.37377888767802 268.7323136356654 0.6980092036676354
17.379006442631436 268.6567279116173 0.6984341492575388
17.38423399758485 270.19256256307284 0.700448425109572
17.389461552538265 270.55552926288556 0.7006448931636653
17.39468910749168 268.2308553102234 0.6971501500306363
17.399916662445094 271.95492186659544 0.701216350263517
17.405144217398508 274.13329763689643 0.7039310955873651
17.410371772351922 276.38433341507914 0.707243772305513
17.415599327305337 281.7335328113518 0.7133811839467535
17.42082688225875 285.7821632918968 0.7180657320832684
17.426054437212166 287.3361702368806 0.7201318276697415
17.43128199216558 289.9632129125268 0.7234158488697676
17.436509547118995 293.1946266598487 0.726855043447934
17.44173710207241 294.80053247686266 0.7271810945493284
17.446964657025823 298.95329400577634 0.7314087874782053
17.452192211979238 299.961735020851 0.7337041429897012
17.457419766932652 299.1165221665018 0.7331850730818585
17.462647321886067 297.2687490975344 0.7310832777511852
17.46787487683948 294.7729233592131 0.7280231247257157
17.473102431792896 292.1890204852817 0.7252447322557005
17.47832998674631 291.9425894258931 0.7251601662057402
17.483557541699724 294.55303876423307 0.7283058581328532
17.48878509665314 295.9008477537032 0.7290221749410983
17.494012651606553 298.50963331958695 0.7321677666400885
17.499240206559968 299.11756435966106 0.732834814061551
17.504467761513382 297.8919250589179 0.7315291426129097
17.509695316466797 300.87978090432574 0.7353776689466202
17.51492287142021 300.5155807570398 0.735523090210751
17.520150426373625 299.7070161180628 0.7348356076482822
17.52537798132704 297.6566950555301 0.7318054241429752
17.530605536280454 293.9707826892406 0.7272352641720732
17.53583309123387 293.5087235249715 0.7263058640512927
17.541060646187283 291.653572260538 0.7232455979130598
17.546288201140698 291.31722366355376 0.7227464667348065
17.551515756094112 290.32154263117695 0.7217337750206235
17.556743311047526 291.4958880594016 0.7233610007148877
17.56197086600094 292.8649709624981 0.7246163001559053
17.567198420954355 293.1851936455157 0.7245362958652594
17.57242597590777 293.6989569313736 0.7256633286115368
17.577653530861184 292.2744247205161 0.724974463587406
17.5828810858146 290.0320354836053 0.7227934354116964
17.588108640768013 286.30352674824013 0.7181697407040267
17.593336195721427 286.37042088027994 0.7179897014195609
17.598563750674842 286.0785190713258 0.7168917642407532
17.603791305628256 287.584590370273 0.7186007736835233
17.60901886058167 288.9987834049166 0.7202097808156945
17.614246415535085 287.4878435089658 0.7186072061989847
17.6194739704885 288.5120668806605 0.7206395094760093
17.624701525441914 287.3103858563944 0.7191804492922789
17.62992908039533 287.60466981083766 0.7200431374112597
17.635156635348743 290.4048221468338 0.7239238918888322
17.640384190302157 289.28527326203437 0.7226504796656842
17.64561174525557 289.931623863107 0.7220357245300224
17.650839300208986 287.96152781607776 0.7181797371195949
17.6560668551624 287.6615404449535 0.7163969700604975
17.661294410115815 287.3938486391191 0.7165110079696512
17.66652196506923 288.17595848337976 0.71857900311128
17.671749520022644 290.7367690158015 0.7228396880406299
17.676977074976058 292.9230918309172 0.7258459498860245
17.682204629929473 294.57256106548687 0.7274466232910682
17.687432184882887 294.00082077054384 0.7260627539218728
17.6926597398363 290.0033605702664 0.7205006872880922
17.697887294789716 289.42363763262256 0.7190248933129301
17.70311484974313 289.4771617829478 0.7191081100532982
17.708342404696545 290.6733031935754 0.7215536235638725
17.71356995964996 293.78430945305786 0.7265453805571873
17.718797514603374 298.27095136966585 0.7326234262820999
17.724025069556788 304.1884954263319 0.739108056357227
17.729252624510202 306.7589405263034 0.7412296097087322
17.734480179463617 307.32798889040816 0.7419985633247045
17.73970773441703 304.48674235002363 0.7380199504953553
17.744935289370446 302.78120903377953 0.736454525881652
17.75016284432386 302.50820310247747 0.736941001612565
17.755390399277275 300.38704383333317 0.7342741143002088
17.76061795423069 297.27796242986125 0.7310460280820662
17.765845509184103 292.0725996501281 0.7235346695267681
17.771073064137518 287.1824855212572 0.7173329246549187
17.776300619090932 285.46074304382563 0.7149569442935477
17.781528174044347 283.15205195402797 0.7118687577670295
17.78675572899776 282.65353170307907 0.7124970703795519
17.791983283951176 281.6812051151045 0.7109982688190378
17.79721083890459 278.42931345605956 0.7071575570450673
17.802438393858004 277.20957772532194 0.7063062541086942
17.80766594881142 276.74185421160456 0.7051107506378769
17.812893503764833 275.7099043906065 0.7048341137717101
17.818121058718248 274.2564738557296 0.702633227188588
17.823348613671662 270.17347450133656 0.6967809789330137
17.828576168625077 267.47172842173063 0.6946694749677866
17.83380372357849 264.6546016761646 0.6908368607424108
17.839031278531905 262.64305338512065 0.6886133719900067
17.84425883348532 261.1832320031442 0.6868330652128269
17.849486388438734 261.6431845380655 0.6869314048910057
17.85471394339215 261.63544953525496 0.6869610557277908
17.859941498345563 260.6715716336927 0.6852306530807497
17.865169053298978 259.75994253020514 0.6843925749956824
17.870396608252392 263.2001275152107 0.6903017927208632
17.875624163205806 263.8435621887979 0.6901651810714203
17.88085171815922 264.3561117266159 0.691102637271444
17.886079273112635 265.2830036548606 0.6918285731391952
17.89130682806605 268.50069774419484 0.6954724423491315
17.896534383019464 271.77100252247766 0.6998570919842859
17.90176193797288 274.90564018247505 0.7031798206826997
17.906989492926293 277.1005598469963 0.7066194198230785
17.912217047879707 282.5565925258179 0.7140740981293935
17.917444602833122 287.76488258458363 0.719726386895893
17.922672157786536 290.7145832940378 0.7229814730788984
17.92789971273995 288.6562913572043 0.7199845358420544
17.933127267693365 289.38798160702873 0.7203713009868572
17.93835482264678 290.7390130827946 0.7218671447331543
17.943582377600194 291.8427079625522 0.7231916835185049
17.94880993255361 294.6931036109899 0.7265953596669856
17.954037487507023 298.01944783966115 0.7304934915035463
17.959265042460437 300.2976328343333 0.7324671252992888
17.96449259741385 301.7707924861897 0.7346374999098394
17.969720152367266 303.50141685481634 0.7371078645043633
17.97494770732068 306.0177533880595 0.7397597104171139
17.980175262274095 308.699518854706 0.7430654542960279
17.98540281722751 307.41055834081305 0.7410873607665958
17.990630372180924 304.49427980157424 0.7375616668220484
17.995857927134338 303.0222904162868 0.735970217866342
18.001085482087753 303.7032161788838 0.7359024533454664
18.006313037041167 303.1741181918476 0.736069868079344
18.01154059199458 304.6226606690956 0.7375031977053729
18.016768146947996 305.01700269596137 0.7373699573025105
18.02199570190141 305.2743290969346 0.7375907573780162
18.027223256854825 301.5715752809747 0.732483637852367
18.03245081180824 298.06069447575726 0.7284598448507756
18.037678366761654 297.78705143702615 0.7289037162676936
18.042905921715068 299.75742474379956 0.7315362426917478
18.048133476668482 299.58500442704 0.7325599350027867
18.053361031621897 299.5562974169703 0.7334560027458926
18.05858858657531 295.5002897019081 0.7281344994198867
18.063816141528726 291.9585837687593 0.7238587015934935
18.06904369648214 286.97381394937025 0.7166553556068467
18.074271251435555 287.7080971218529 0.7171422898244049
18.07949880638897 292.2783933336026 0.7227319890752015
18.084726361342383 295.3386590597286 0.7261854302702636
18.089953916295798 298.73062751395145 0.7306539741584221
18.095181471249212 301.78295483415707 0.7336789600176361
18.100409026202627 307.689154588408 0.7401634030875553
18.10563658115604 316.6834524085673 0.751072469266303
18.110864136109456 324.9026933537741 0.7606505105978933
18.11609169106287 338.0545806412568 0.7752811349293277
18.121319246016284 352.0390240635144 0.7904651954491299
18.1265468009697 369.6570963482233 0.8088244749612088
18.131774355923113 390.7905124553533 0.8317148962022379
18.137001910876528 420.3577876247255 0.8623698104350374
18.142229465829942 454.9373368218175 0.8971984200213351
18.147457020783357 487.78937504930707 0.9290843146197667
18.15268457573677 514.1477008577283 0.9535204945684879
18.157912130690185 523.536530239887 0.9626615746649057
18.1631396856436 520.0714438232892 0.9595134084280222
18.168367240597014 500.28406426223523 0.9407587736455915
18.17359479555043 471.2657099564811 0.9134288464280255
18.178822350503843 441.22482197962523 0.8835165555990665
18.184049905457258 411.67021771686314 0.8536503564206407
18.189277460410672 395.35769580947203 0.8365372871450472
18.194505015364086 385.5827828944002 0.8261787774590095
18.1997325703175 380.58952833873974 0.8211226207030908
18.204960125270915 380.92130251269737 0.8214199233606979
18.21018768022433 381.4966729555014 0.821854389928927
18.215415235177744 385.07564666166144 0.8257041638199842
18.22064279013116 390.03842152370294 0.8306728401727588
18.225870345084573 395.97334765222297 0.8368025339252614
18.231097900037987 399.5157520766221 0.8408007907173841
18.236325454991402 403.83067162204554 0.8451847179868157
18.241553009944816 407.4888017306936 0.8491210987757172
18.24678056489823 411.5208160399049 0.8529063440298111
18.252008119851645 411.9669788320694 0.8537784595076146
18.25723567480506 408.07647120592 0.8496558394233008
18.262463229758474 402.6332365321185 0.8440661080133762
18.26769078471189 396.14139369594636 0.837459697363981
18.272918339665303 390.31098736248146 0.8318443272285146
18.278145894618717 379.82397553182835 0.8207229117516384
18.28337344957213 369.69602010007236 0.8098522250899715
18.288601004525546 366.2651316154715 0.8060725112679143
18.29382855947896 363.680686004806 0.8032525496284618
18.299056114432375 361.744192730429 0.8008137660729117
18.30428366938579 353.7431908574932 0.7917197840019545
18.309511224339204 345.94651653521447 0.7828920583611078
18.314738779292618 337.61079840720316 0.7730759819138145
18.319966334246033 329.6563635719218 0.7647149954429779
18.325193889199447 324.96583943915545 0.7592481600276417
18.33042144415286 321.1741368318475 0.7554199036038651
18.335648999106276 318.5448860776981 0.7523363077554166
18.34087655405969 311.6814826680933 0.7439878062439531
18.346104109013105 306.61364536139536 0.7381663827933016
18.35133166396652 303.1634517498941 0.7351129882292572
18.356559218919934 301.666600091828 0.7338066095100699
18.361786773873348 300.4241375034849 0.7336807706127467
18.367014328826762 299.5539475898072 0.7320964039792445
18.372241883780177 297.51983303177326 0.7306535639016204
18.37746943873359 298.8774650839464 0.7309758019356635
18.382696993687006 298.63928616490387 0.7300677093455975
18.38792454864042 304.221011380497 0.7383037661221648
18.393152103593835 311.0139549374115 0.7586353143206825
18.39837965854725 320.73976167984074 0.7778496340592219
18.403607213500663 334.42003211945496 0.7993041908330026
18.408834768454078 352.05413159395715 0.823526537918586
18.414062323407492 378.73850792257986 0.8583307847347733
18.419289878360907 412.10934055824123 0.8994992197122116
18.42451743331432 446.2953533802775 0.9393807832679951
18.429744988267736 470.4289565457437 0.9685967976872252
18.43497254322115 484.1146877647711 0.9857786350815498
18.440200098174564 485.7588181655126 0.9913274029424336
18.44542765312798 479.44005037776367 0.9890584567295619
18.450655208081393 465.9131357061626 0.9781577578807095
18.455882763034808 451.20667240076057 0.9665610970309296
18.461110317988222 438.83502796119853 0.9565525329174973
18.466337872941637 426.3834799931751 0.9453602870748175
18.47156542789505 415.78627230634845 0.9363646462020166
18.476792982848465 400.9868126567834 0.9216741056909362
18.48202053780188 391.9598242229543 0.9143479391120463
18.487248092755294 385.91423480999043 0.9103698472191183
18.49247564770871 377.705698686129 0.9030097050128884
18.497703202662123 371.6128176201209 0.8986414762768619
18.502930757615538 366.20225331754466 0.8941315448759165
18.508158312568952 361.51350246254475 0.8907620061857203
18.513385867522366 360.6879724977912 0.8929165927346554
18.51861342247578 357.21630894974663 0.8904174289268703
18.523840977429195 354.2667929399883 0.8905767844023191
18.52906853238261 353.23046701596877 0.891398920295842
18.534296087336024 351.5177269012225 0.8907660228740324
18.53952364228944 350.8164775114601 0.8917757945623653
18.544751197242853 348.59264064849737 0.8900039547608423
18.549978752196267 346.42954459848517 0.8902362671155066
18.555206307149682 346.2606129049035 0.8925343057385978
18.560433862103096 348.4184393270851 0.8972828347888147
18.56566141705651 351.1601653475806 0.9026388759739418
18.570888972009925 354.4634168001477 0.9083614553070337
18.57611652696334 357.97105857424935 0.9150800545960384
18.581344081916754 363.8786246685618 0.9251119019709508
18.58657163687017 370.25949524161626 0.9346419991579841
18.591799191823583 375.12631331961967 0.9424299235262346
18.597026746776997 385.4030175610325 0.957210614537706
18.60225430173041 393.542018424175 0.9694917949748033
18.607481856683826 399.32923216494083 0.9791247457698562
18.61270941163724 402.9112556014362 0.9854492195380651
18.617936966590655 402.0190499601622 0.9873370981088331
18.62316452154407 403.20483709317375 0.9894609470758313
18.628392076497484 405.45207364036656 0.9730159793716269
18.633619631450898 401.4882190990535 0.957964256804227
18.638847186404313 394.0956218496958 0.9405030130128756
18.644074741357727 389.4521805910278 0.9296816697171015
18.64930229631114 384.1630694880567 0.9202281457829969
18.654529851264556 381.78535837725 0.9123711736719861
18.65975740621797 382.6199917359541 0.9109783325312043
18.664984961171385 385.3715505121767 0.9106772355028954
18.6702125161248 388.1701025927413 0.9105020875991053
18.675440071078214 394.57264972798805 0.9157642671403339
18.680667626031628 399.09785067129474 0.9168929028011163
18.685895180985042 403.08417658903375 0.9188252329335144
18.691122735938457 401.8715054275079 0.9152477822194464
18.69635029089187 399.7594909868583 0.9100286731837839
18.701577845845286 396.3151587074567 0.9050128599550116
18.7068054007987 394.7434194378304 0.9018627774280171
18.712032955752115 388.5019221455195 0.8931631890590572
18.71726051070553 381.39772038530435 0.8836438795089837
18.722488065658943 373.5181195200223 0.8722000404287026
18.727715620612358 368.6355925838703 0.8654552401204733
18.732943175565772 365.61117300411155 0.8609822427211964
18.738170730519187 360.18818920159714 0.8534302658842835
18.7433982854726 352.6654554427006 0.843493403937755
18.748625840426016 347.86286138841007 0.8370173543148978
18.75385339537943 344.63263519577083 0.8317554471837888
18.759080950332844 341.559198542833 0.8274025660980832
18.76430850528626 339.70922402201614 0.8232769879528258
18.769536060239673 336.2950052153059 0.8182198761568051
18.774763615193088 331.71335458029716 0.811062274612739
18.779991170146502 327.05332747338315 0.8046561556475965
18.785218725099917 321.9859357279268 0.7984168446942739
18.79044628005333 319.5208706318774 0.7946455575890565
18.795673835006745 315.199460917355 0.7877093007088467
18.80090138996016 313.00595231303555 0.7839609363565408
18.806128944913574 310.40639132156787 0.7801773444839861
18.81135649986699 308.4419060454803 0.7777405539352936
18.816584054820403 306.03949672927047 0.774564619825453
18.821811609773818 305.4966648084438 0.7722579233117841
18.827039164727232 306.41836916528075 0.773077551817193
18.832266719680646 305.73487298291036 0.771792503735181
18.83749427463406 300.926339826525 0.7655784331705481
18.842721829587475 298.04931450681215 0.7614081947846223
18.84794938454089 295.592570157081 0.7583611963899506
18.853176939494304 296.9802758723576 0.7610044455552961
18.85840449444772 296.3284028390875 0.7605118576559037
18.863632049401133 295.44240270811025 0.7587518829579165
18.868859604354547 294.33304466437335 0.7563339723199712
18.87408715930796 292.75393622902277 0.7536770610146959
18.879314714261376 292.2332979218803 0.7535729300401586
18.88454226921479 289.50823953251177 0.7516063010888007
18.889769824168205 285.7147222793646 0.745664310214776
18.89499737912162 285.4406968312421 0.7447122526520311
18.900224934075034 283.53299041777154 0.7407667587370889
18.90545248902845 281.4782327471418 0.738249802348476
18.910680043981863 279.1707570144289 0.7355300698975957
18.915907598935277 277.57956619136945 0.7328180598123762
18.92113515388869 279.4250920118817 0.7351293332273634
18.926362708842106 281.4553961851862 0.7370457619461931
18.93159026379552 282.96326528523525 0.7388064912264415
18.936817818748935 282.67728995479723 0.7376752682108138
18.94204537370235 283.22039013862656 0.7380339833989595
18.947272928655764 286.44564255580053 0.7416482674743305
18.952500483609178 286.6668760239598 0.7411962896402748
18.957728038562593 284.18570844249075 0.7374332380366218
18.962955593516007 280.022536559103 0.7321752643648187
18.96818314846942 277.84867036326403 0.7287744045664349
18.973410703422836 280.9731287174373 0.7320962456562959
18.97863825837625 281.97127863692697 0.7328109740535738
18.983865813329665 282.0716914543364 0.7324604498434713
18.98909336828308 280.72277380633534 0.7311246801776852
18.994320923236494 281.48195879280144 0.7313480367260924
18.999548478189908 281.5572960684193 0.7306936837004038
19.004776033143322 280.89604843001445 0.730368515122059
19.010003588096737 281.5495890149214 0.7311651034680454
19.01523114305015 284.9632963495061 0.7361578032021853
19.020458698003566 287.11007738828863 0.7396331191125328
19.02568625295698 287.5664472793204 0.7388604658932516
19.030913807910395 287.80870301720955 0.7384119119313047
19.03614136286381 287.5745270127949 0.7368872115395775
19.041368917817223 290.1281021140723 0.7388672695978968
19.046596472770638 290.2861751237557 0.738339636248894
19.051824027724052 292.1026704069475 0.7411177867892815
19.057051582677467 292.5561866783799 0.7415806984609473
19.06227913763088 290.42254065081175 0.7390638102485423
19.067506692584296 290.06528924570944 0.7379867106754181
19.07273424753771 291.1526291560889 0.7384520300379219
19.077961802491124 293.29201739968863 0.740567117525337
19.08318935744454 296.13434273695054 0.7436612668012209
19.088416912397953 298.2574033124723 0.7467255614363745
19.093644467351368 300.6657629710239 0.7501222602309691
19.098872022304782 303.52958209975816 0.753175310282675
19.104099577258197 304.86704977856857 0.7542155657301723
19.10932713221161 308.6136960251944 0.7574912663629361
19.114554687165025 306.10532165667564 0.7540076004619833
19.11978224211844 305.7024697119663 0.7538075727372677
19.125009797071854 307.63897519112254 0.7559930729348341
19.13023735202527 310.9810462322332 0.7612184778246235
19.135464906978683 312.83959544259477 0.7638626146966522
19.140692461932098 310.12720717359906 0.7605651203304681
19.145920016885512 310.95881373519296 0.7618942459732565
19.151147571838926 310.2245907886221 0.7596818943689442
19.15637512679234 309.8193828251515 0.7581547798817858
19.161602681745755 308.94659469855304 0.7572975796108026
19.16683023669917 305.8376735566987 0.7539767443002362
19.172057791652584 302.3439385520088 0.7506625954632402
19.177285346606 303.91947275625216 0.7525521316619389
19.182512901559413 308.2150154626619 0.7562332017252735
19.187740456512827 310.8729490496317 0.7595977568886556
19.19296801146624 309.30591875095604 0.7573153557967772
19.198195566419656 305.47036046972863 0.7526915214131564
19.20342312137307 304.48868579966535 0.7510972444907804
19.208650676326485 302.2621844948821 0.7474176237753879
19.2138782312799 304.15247796022965 0.7499227297673489
19.219105786233314 306.08257427314044 0.7524311067876521
19.22433334118673 305.2985576398301 0.7519136815724292
19.229560896140143 303.90278087826954 0.7507565279278695
19.234788451093557 303.1474287560743 0.7488228119406833
19.24001600604697 300.58412442928864 0.7458337094304492
19.245243561000386 299.1934460643621 0.7436071866862203
19.2504711159538 296.68442801188905 0.7411851720954493
19.255698670907215 294.601809093544 0.7390992292313
19.26092622586063 292.3950905224325 0.7363345363764304
19.266153780814044 291.97001905095925 0.7351433037451263
19.271381335767458 291.07269502444575 0.7340999487936796
19.276608890720873 292.56450006138243 0.7352448662678759
19.281836445674287 294.7833724224751 0.7379650257164436
19.2870640006277 296.3722705796008 0.7398380025303948
19.292291555581116 296.8736828770451 0.7409444620396556
19.29751911053453 292.3896759858127 0.7363212373650443
19.302746665487945 291.62084138280056 0.7355555013588935
19.30797422044136 291.0160003334195 0.7338730748272615
19.313201775394774 294.3646018713753 0.7377405595851488
19.318429330348188 298.5234004614496 0.7420930147894563
19.323656885301602 300.7384851609887 0.7448108150784172
19.328884440255017 302.76501406569014 0.7467490859503666
19.33411199520843 307.4329941958789 0.7518914434187502
19.339339550161846 311.9496103875197 0.7575331551506954
19.34456710511526 315.53091806148393 0.7612530295467069
19.349794660068675 318.4867765065377 0.7647727178860967
19.35502221502209 324.28402006707057 0.7714690926619967
19.360249769975503 331.02719588810174 0.7788260362194245
19.365477324928918 340.09907804979713 0.7896111636784716
19.370704879882332 349.2253922542549 0.7989487827909921
19.375932434835747 360.5791694256387 0.8114475952855317
19.38115998978916 370.65671178138166 0.8223623249424129
19.386387544742576 375.1933040054545 0.8274526351784277
19.39161509969599 378.1144617760544 0.8308473483804667
19.396842654649404 376.0603111944154 0.8281631190773943
19.40207020960282 378.06388334735124 0.8295817327870617
19.407297764556233 378.6311293235798 0.8303852197221199
19.412525319509648 378.6230295856222 0.829636042530582
19.417752874463062 378.0387168558247 0.8295497131753565
19.422980429416477 374.0739150661081 0.8255258041973339
19.42820798436989 367.30170936477805 0.8178555446644371
19.433435539323305 360.7309105561272 0.810568858898697
19.43866309427672 352.96061726641784 0.8010063905965182
19.443890649230134 350.10937891174916 0.7980355327683428
19.44911820418355 348.04001869144867 0.7960238367242335
19.454345759136963 350.3812075696452 0.798596958043908
19.459573314090377 351.17730017060643 0.7999549058138995
19.464800869043792 349.43002014969375 0.7974062836120608
19.470028423997206 350.13743020943235 0.7981183661472212
19.47525597895062 346.53503568524775 0.7941102319324598
19.480483533904035 342.99494952409344 0.7896904753668373
19.48571108885745 340.0326155427208 0.7861161821437643
19.490938643810864 339.3379918254095 0.7855068760068612
19.49616619876428 339.6199988140824 0.785836777730226
19.501393753717693 338.5191093209593 0.7852605837421152
19.506621308671107 339.39751720978035 0.7857190723790662
19.51184886362452 340.3311433561939 0.7868295317634786
19.517076418577936 339.663525985154 0.785944959400826
19.52230397353135 338.6108864671318 0.7844180655488403
19.527531528484765 338.21332320100504 0.7839484716727985
19.53275908343818 338.2440970843948 0.7832388748399618
19.537986638391594 337.96303154974936 0.7834249911419765
19.54321419334501 341.32005833495873 0.7872211811003761
19.548441748298423 342.9134011930641 0.7885714179446683
19.553669303251837 345.843833670604 0.7922545096374004
19.55889685820525 345.6979156288067 0.7922440697444536
19.564124413158666 346.23743593579127 0.7928206091407956
19.56935196811208 345.2617044162391 0.791171133134186
19.574579523065495 346.7318347742124 0.792435327464546
19.57980707801891 351.73163266719445 0.7984939236326114
19.585034632972324 356.9047378928118 0.8042854286923423
19.590262187925738 360.5982739955198 0.8083575706184818
19.595489742879153 364.60680257032055 0.8123286917129561
19.600717297832567 365.8769944688622 0.8138985274728983
19.60594485278598 371.1893200126447 0.8199109028322341
19.611172407739396 373.5505528298187 0.8222858688320772
19.61639996269281 376.7059203344799 0.8256934287718224
19.621627517646225 381.89057959553844 0.8309448839945783
19.62685507259964 387.37339318244574 0.8366781888875817
19.632082627553054 391.56593573911374 0.8404710030043091
19.637310182506468 393.02124489441707 0.8420844601099603
19.642537737459882 394.1671773865798 0.8435438265373195
19.647765292413297 397.3958409146138 0.8468953772556378
19.65299284736671 401.5032361254093 0.8515654279072357
19.658220402320126 399.3638117920718 0.8489752467769573
19.66344795727354 395.91070684602056 0.8451134102563104
19.668675512226955 390.2030682715124 0.8386532312977492
19.67390306718037 386.68428038407626 0.8346872590102802
19.679130622133783 384.5316745048573 0.8328109224594781
19.684358177087198 384.4401562969945 0.8329717528306178
19.689585732040612 383.1473851001758 0.8313219018455134
19.694813286994027 382.5234121055273 0.8304396345330747
19.70004084194744 379.6167589713241 0.8267053832016868
19.705268396900856 376.7659171012627 0.8236327680386298
19.71049595185427 374.7143943245023 0.8221645191199749
19.715723506807684 370.8579750553479 0.817766788160149
19.7209510617611 369.69976067661617 0.8167916535158158
19.726178616714513 368.16904410289567 0.8147215216749064
19.731406171667928 366.5659297223148 0.8128604073954965
19.736633726621342 362.8344945745505 0.8089363751412667
19.741861281574757 360.30214163345613 0.8055974882608897
19.74708883652817 361.1176189384381 0.80644566318875
19.752316391481585 364.3127624453913 0.8102349894863137
19.757543946435 364.1108432314506 0.8099796093087691
19.762771501388414 359.43631248970286 0.804881919835214
19.76799905634183 357.23386736053436 0.8021469422447303
19.773226611295243 354.7662713635789 0.7993530704403271
19.778454166248657 353.09475284867506 0.797677069571688
19.783681721202072 349.35594586675415 0.792636165558236
19.788909276155486 346.46039603072006 0.789570037933337
19.7941368311089 346.34500999594394 0.7892758645533857
19.799364386062315 342.55293937948284 0.7853486158649535
19.80459194101573 339.42547474798164 0.7819495798966887
19.809819495969144 336.8197077989117 0.7786531875351317
19.81504705092256 334.91983391890255 0.7765193391267151
19.820274605875973 334.53935304203156 0.7763112824715694
19.825502160829387 330.29467338827834 0.771552823541206
19.8307297157828 325.0606000454266 0.7656486036099209
19.835957270736216 319.7173216627981 0.7596445811999508
19.84118482568963 315.48221581858536 0.7543840939511725
19.846412380643045 312.1421249312831 0.750805944140438
19.85163993559646 310.116549614601 0.7477464876306433
19.856867490549874 311.17254987770735 0.7489988857804928
19.86209504550329 310.6097614544633 0.7488433232727285
19.867322600456703 310.4075194327432 0.7488137823007165
19.872550155410117 308.4464990402596 0.7466738334872772
19.87777771036353 306.4130010724685 0.7438784648032809
19.883005265316946 309.4476532520068 0.7471906325321329
19.88823282027036 313.29296300747853 0.7523784952890421
19.893460375223775 314.74946819086813 0.7537624230196243
19.89868793017719 313.394752962408 0.7518647785599688
19.903915485130604 310.01059213618 0.7471195173863717
19.909143040084018 309.5948655499242 0.7470014770501548
19.914370595037433 313.2600090062116 0.7520653168254212
19.919598149990847 312.93041779673644 0.7518770336341065
19.92482570494426 313.2806544677883 0.7529030429612045
19.930053259897676 311.48147544341623 0.7499444651629683
19.93528081485109 312.6556582982574 0.7507676287980235
19.940508369804505 312.6756873081545 0.7503157446729136
19.94573592475792 312.47237451341584 0.7493274671856737
19.950963479711334 311.04944683560626 0.7475771553243593
19.956191034664748 312.659183493743 0.7489959554122929
19.961418589618162 313.67916506539945 0.7498517208134637
19.966646144571577 316.1544609714038 0.753392068177486
19.97187369952499 318.1978134808984 0.7558338041027319
19.977101254478406 320.45125564985096 0.7583775129848427
19.98232880943182 326.08955261900707 0.7652617020066441
19.987556364385235 331.4178226172057 0.771459825494442
19.99278391933865 336.5094386937333 0.7775911281818787
19.998011474292063 340.2385790608513 0.7816558574688318
20.003239029245478 348.7640111280235 0.7908778238063412
20.008466584198892 359.40887167690954 0.8028277139368091
20.013694139152307 377.26295146184805 0.8221981066064108
20.01892169410572 396.2082159760724 0.8419434315105901
20.024149249059136 417.25032177067527 0.8635493766761129
20.02937680401255 433.0541678057016 0.8797879781821201
20.034604358965964 438.80237729601726 0.8855532489360453
20.03983191391938 438.94040168709483 0.8855166335653375
20.045059468872793 430.0885798883589 0.8761645676012243
20.050287023826208 415.1500442956138 0.8609664326202869
20.055514578779622 397.5860176707472 0.842441423576181
20.060742133733036 386.76970607955343 0.8315420570275213
20.06596968868645 383.94232587073213 0.8284444325551371
20.071197243639865 383.03977770698515 0.8270627515380568
20.07642479859328 380.0511754716955 0.8235835527864985
20.081652353546694 378.41572587215177 0.821940699053125
20.08687990850011 376.93096672350055 0.8204407497690287
20.092107463453523 378.44058153033734 0.8218455637771584
20.097335018406937 387.9551450107086 0.8315080208982193
20.102562573360352 398.41805049651225 0.8426596405996112
20.107790128313766 411.4783225136653 0.8562726757239262
20.11301768326718 420.6470802462157 0.8661396327343459
20.118245238220595 423.44294796879996 0.8690080689261291
20.12347279317401 423.02318818367036 0.86834437569488
20.128700348127424 418.83388646996576 0.8639164823300924
20.13392790308084 412.3853616485678 0.85722190751526
20.139155458034253 401.74607888564884 0.8459933817582399
20.144383012987667 385.9956912580476 0.8294261351019167
20.14961056794108 374.39256485606376 0.8169589256886455
20.154838122894496 363.22355901724933 0.8052819915127838
20.16006567784791 357.2476468325987 0.7989835516720035
20.165293232801325 346.81931918136365 0.7867420553995418
20.17052078775474 339.2177361226423 0.7780752139714043
20.175748342708154 335.88377275553245 0.774624613320359
20.18097589766157 335.8195911242314 0.7749322826212187
20.186203452614983 337.2691075450854 0.7767377101970817
20.191431007568397 331.1643059833849 0.7691690619942786
20.19665856252181 328.22337771676195 0.7662330574772814
20.201886117475226 327.37007673683837 0.7653600501911152
20.20711367242864 329.3990527523788 0.7673271075824093
20.212341227382055 330.466450747419 0.7676851940559304
20.21756878233547 329.5635337611396 0.766562651856746
20.222796337288884 329.3684721561721 0.7667696394848255
20.228023892242298 328.2229291450536 0.7663049041265363
20.233251447195713 328.98126572622346 0.7668407433926651
20.238479002149127 330.97385583278503 0.7693782496090753
20.24370655710254 333.56613466732193 0.7720561311062801
20.248934112055956 335.46646839177845 0.7741480519180449
20.25416166700937 337.4760251589926 0.7762655922057876
20.259389221962785 341.02547516503705 0.7798809846434525
20.2646167769162 347.01331186068063 0.7870588705604192
20.269844331869614 349.7769500465657 0.7903146210692237
20.275071886823028 350.22153388345447 0.7902461606413392
20.280299441776442 344.7285280512173 0.7837938336244062
20.285526996729857 340.7085151596218 0.7795526953710857
20.29075455168327 339.62152551620187 0.7787253619389656
20.295982106636686 338.05318343200446 0.7778982120136029
20.3012096615901 339.01083383510525 0.7783770744068246
20.306437216543515 337.6921983511939 0.7766752175470629
20.31166477149693 340.70291000694004 0.780226436791796
20.316892326450343 339.9080053313662 0.7785331196428448
20.322119881403758 334.6018429051903 0.7721748345782455
20.327347436357172 331.1728323811717 0.7675718476538996
20.332574991310587 327.8969797043256 0.763724349333092
20.337802546264 328.03522194625236 0.7641923959435187
20.343030101217416 324.80355150578924 0.7603150556958931
20.34825765617083 322.8013675165496 0.758682949283164
20.353485211124244 317.4100619464957 0.7527312962891938
20.35871276607766 313.5302851825652 0.7482993294943886
20.363940321031073 309.66526461373047 0.7437875148629763
20.369167875984488 307.0720510102267 0.740023927402684
20.374395430937902 307.73777247622286 0.7410706072683361
20.379622985891316 310.6996983384872 0.7449114800543731
20.38485054084473 310.1844700947248 0.7445743260642517
20.390078095798145 306.8059564748053 0.7408200511300509
20.39530565075156 303.1539148018229 0.7359432925130187
20.400533205704974 304.99616502454086 0.7382929443350496
20.40576076065839 306.4852344275686 0.7401989293794121
20.410988315611803 305.32416767090615 0.7388583885868248
20.416215870565217 302.237322650383 0.7350589259101166
20.421443425518632 298.80860424469734 0.7303318205729977
20.426670980472046 299.89506157366327 0.7315666275268738
20.43189853542546 305.47521256661827 0.7394665217225898
20.437126090378875 310.28713065905555 0.745293684935015
20.44235364533229 311.55017579324135 0.7465046591926566
20.447581200285704 310.41817096332227 0.7445124501805542
20.45280875523912 311.8137911204317 0.7453433338759778
20.458036310192533 314.5342870776048 0.7493066523250902
20.463263865145947 316.2075664681239 0.7514655758122603
20.46849142009936 314.28364069258754 0.7501659874621479
20.473718975052776 312.9755480073176 0.7483532412201894
20.47894653000619 314.04522848078335 0.747867077060682
20.484174084959605 314.1783861600186 0.7476969376130339
20.48940163991302 316.08749834444194 0.7487942901169763
20.494629194866434 314.7374093964265 0.7470287121848651
20.49985674981985 315.6239350071819 0.7489748701218972
20.505084304773263 316.1924112024452 0.7503936667991272
20.510311859726677 315.72203747185944 0.7504085408151696
20.51553941468009 315.06179572610745 0.7494579753032108
20.520766969633506 312.5505364174628 0.7458576096239709
20.52599452458692 308.55454735509704 0.7418502300665771
20.531222079540335 308.6248494731357 0.7414197554715594
20.53644963449375 310.30571848682655 0.7435110316816553
20.541677189447164 310.9245642109122 0.7439902736748816
20.546904744400578 313.89090057274126 0.746910248776278
20.552132299353993 316.70480236747625 0.7511309602778045
20.557359854307407 318.31272562380906 0.752043322043948
20.56258740926082 318.860161121577 0.7531030735561957
20.567814964214236 317.11970782070654 0.7508246383817291
20.57304251916765 316.6330372210337 0.7508129516223828
20.578270074121065 318.2504685040648 0.753872295171697
20.58349762907448 317.95860490948314 0.753152215420742
20.588725184027894 318.53623823202565 0.7532615736797058
20.593952738981308 319.34282302299437 0.7533966263009376
20.599180293934722 319.8030689582878 0.753558955524571
20.604407848888137 318.625418524118 0.7528616051747834
20.60963540384155 321.2260799749475 0.7558720905296366
20.614862958794966 320.8494370752291 0.7548002304224698
20.62009051374838 319.8388211837149 0.7534814744725827
20.625318068701795 319.6085270169498 0.7525226162254371
20.63054562365521 318.31772023975043 0.7520341769092908
20.635773178608623 318.1411766333137 0.7520953437983219
20.641000733562038 316.3645594462799 0.749895714237222
20.646228288515452 314.2548567824058 0.7478851906093833
20.651455843468867 310.9172269410114 0.7434720568304333
20.65668339842228 307.5869229586065 0.7401111177846075
20.661910953375695 307.0990137982583 0.7389349773754305
20.66713850832911 307.27919875589544 0.739357233909705
20.672366063282524 306.28815063131066 0.73839158159543
20.67759361823594 304.23970219698765 0.736493225709203
20.682821173189353 304.99604401471987 0.7373613469069038
20.688048728142768 303.00885752532287 0.7358651520369649
20.693276283096182 300.24770843353554 0.7316443228944728
20.698503838049596 294.2609375301662 0.7242561655941874
20.70373139300301 296.0314315076609 0.7254488807682076
20.708958947956425 298.51095116579063 0.7285033048092365
20.71418650290984 302.3960067164094 0.7332988783381452
20.719414057863254 304.249143674027 0.7360223526291491
20.72464161281667 305.9981377922203 0.7382095519850063
20.729869167770083 303.49571301741184 0.734077105825242
20.735096722723497 302.5260695503218 0.7313704600175849
20.740324277676912 302.32392372156335 0.731521795894002
20.745551832630326 303.3542393698021 0.7331265780339649
20.75077938758374 304.7229579195741 0.7375083761198862
20.756006942537155 304.41195938404144 0.7372142545847391
20.76123449749057 303.8237737420619 0.7361315222103819
20.766462052443984 304.3371190950064 0.7353413088685113
20.7716896073974 307.72186501236973 0.7389559845475403
20.776917162350813 310.7325275342698 0.7420060095244863
20.782144717304227 310.00889287725977 0.7407533131992446
20.78737227225764 309.5297323053197 0.7404047044324802
20.792599827211056 307.50262045146735 0.7383118910531572
20.79782738216447 309.23543436566285 0.7400148388034308
20.803054937117885 312.00220034206995 0.7426851327927384
20.8082824920713 316.9850538183025 0.7483316819010791
20.813510047024714 321.01520354231604 0.7530277468980126
20.81873760197813 326.59566456969713 0.7596837545636581
20.823965156931543 330.45040682017884 0.7639449633213327
20.829192711884957 336.413013215345 0.7707898350492771
20.83442026683837 341.0242291499804 0.7759888597870452
20.839647821791786 343.4096372050691 0.7782809989205377
20.8448753767452 344.4814892011366 0.7794279071650863
20.850102931698615 346.24445085872065 0.7817061312253202
20.85533048665203 348.6990333944355 0.7846151356390955
20.860558041605444 348.19043431013915 0.7835620849105595
20.865785596558858 347.9298364284075 0.7828234338503907
20.871013151512273 348.25922803499856 0.7829449029878384
20.876240706465687 347.54021547224323 0.782306032527236
20.8814682614191 344.51020870594505 0.7787919284702425
20.886695816372516 341.3171965682342 0.7753941619900175
20.89192337132593 341.01703579112313 0.7751511048856897
20.897150926279345 339.5925091589596 0.7734018067921863
20.90237848123276 337.78410139646246 0.7715942271536793
20.907606036186174 332.9228170439199 0.7671604735986902
20.912833591139588 333.36131848878694 0.7681351184209884
20.918061146093002 331.9208583490935 0.7661645929528618
20.923288701046417 329.8585179150484 0.7628288235248197
20.92851625599983 328.3573730865204 0.7605478397586786
20.933743810953246 326.9488889514132 0.7588726861221988
20.93897136590666 328.44551160549696 0.7610419700481936
20.944198920860075 326.9415014507504 0.7595344478409961
20.94942647581349 330.1889378513969 0.7633300499465078
20.954654030766903 331.52146170421315 0.7643383052397736
20.959881585720318 335.35163916180795 0.7690023636501203
20.965109140673732 337.06125311539955 0.7715843166352315
20.970336695627147 337.4710825093407 0.7728952936384906
20.97556425058056 334.3654598260924 0.768792238719972
20.980791805533975 332.1596592140107 0.7655869780730974
20.98601936048739 328.11535288725105 0.7602771502234794
20.991246915440804 326.3511615710758 0.7584947314790071
20.99647447039422 324.18726867647877 0.7563595075171526
21.001702025347633 323.0331655429828 0.7558913079528271
21.006929580301048 322.08025810489175 0.7548115187752066
21.012157135254462 320.85802330288766 0.7525804378782818
21.017384690207876 319.32221818459004 0.7502739034885108
21.02261224516129 315.7820361313838 0.7466085324846805
21.027839800114705 313.5667469602107 0.7446377061540007
21.03306735506812 313.2003696335947 0.7432440209364662
21.038294910021534 312.84629869481955 0.7431050843545013
21.04352246497495 314.10483535762626 0.7448706878513296
21.048750019928363 314.6287665376211 0.7458368815331011
21.053977574881777 314.87913865985473 0.745324548337176
21.059205129835192 314.97049049329047 0.7448346545527251
21.064432684788606 312.9508406450131 0.7416968482846692
21.06966023974202 312.73981517719943 0.7413285860399678
21.074887794695435 311.41339307072377 0.7390009916901411
21.08011534964885 310.52528137022614 0.7382188828241181
21.085342904602264 305.97801944303205 0.732760583112939
21.09057045955568 304.46328172620775 0.7312320410734897
21.095798014509093 302.30222280250496 0.7289196372586169
21.101025569462507 300.797818882814 0.7267452700072963
21.10625312441592 301.6001223570073 0.7281665504201875
21.111480679369336 301.02078668430266 0.7269023044783622
21.11670823432275 297.762906469749 0.7232471378067908
21.121935789276165 290.6662880997501 0.7151557081869357
21.12716334422958 284.73490444497526 0.7076045290943025
21.132390899182994 282.204276890828 0.7042910705593253
21.13761845413641 283.68324875175944 0.7057114354347459
21.142846009089823 285.19910658253576 0.707708385523447
21.148073564043237 285.41572369778726 0.7076636134737705
21.15330111899665 287.7360655421738 0.7088377284935486
21.158528673950066 289.01183256396484 0.7101326230390292
21.16375622890348 287.402388273597 0.7088007583921687
21.168983783856895 284.13240557655246 0.7052782916634649
21.17421133881031 281.1109490820156 0.7018064133099997
21.179438893763724 280.9662034934878 0.7009698298022263
21.184666448717138 280.2778544509901 0.700956301724004
21.189894003670553 281.5873491074607 0.7017126430762824
21.195121558623967 280.44118816881445 0.6993458122158693
21.20034911357738 280.52597641622526 0.6981148251742354
21.205576668530796 280.2539339117399 0.6968575312389302
21.21080422348421 280.0702716412657 0.697924002761282
21.216031778437625 278.6525698806586 0.6963368308378568
21.22125933339104 279.5501481725659 0.6969878525038434
21.226486888344454 280.26796501031663 0.6974124779412323
21.231714443297868 280.5130398712159 0.697128971646348
21.236941998251282 280.1192338571847 0.6971602843215007
21.242169553204697 276.02897065209794 0.6919370507564675
21.24739710815811 275.98754336374185 0.6910603902903382
21.252624663111526 276.02154006835235 0.6909635905052062
21.25785221806494 279.2998938338818 0.6940435801633853
21.263079773018355 280.3541540805984 0.6958657993692328
21.26830732797177 279.2974584620775 0.6949662058431402
21.273534882925183 278.21206089913267 0.6935932368387452
21.278762437878598 277.3691933688692 0.6929448799456002
21.283989992832012 278.8380807175878 0.7010382778379648
21.289217547785427 280.5280281870123 0.7129069520642204
21.29444510273884 281.1034610739652 0.7197946766111347
21.299672657692255 279.59429171601926 0.7236146331967196
21.30490021264567 282.36858530283274 0.7326052839577204
21.310127767599084 285.5355220988021 0.740835621692038
21.3153553225525 286.6213757084858 0.7459372463897049
21.320582877505913 287.13108332996325 0.7494246146924977
21.325810432459328 288.30428044714654 0.7533595405904868
21.331037987412742 291.59776120994604 0.7605040847601381
21.336265542366156 293.2268953022622 0.7661020897330478
21.34149309731957 289.83106830328 0.7650521746649672
21.346720652272985 286.59578439480157 0.763790346138793
21.3519482072264 284.01833715598553 0.7629439272450478
21.357175762179814 284.45344502051626 0.7654215322710384
21.36240331713323 285.2092840972818 0.7689598178248648
21.367630872086643 285.3539276045704 0.7717962769861392
21.372858427040057 284.0488101184893 0.773782969400703
21.378085981993472 285.1477393732644 0.7773730827002113
21.383313536946886 286.13150144836914 0.7811337081231455
21.3885410919003 285.36122626550497 0.7809220982056527
21.393768646853715 286.2598941855714 0.7837040938205131
21.39899620180713 284.11821078412925 0.7828721253710229
21.404223756760544 288.94852830676035 0.7914780536741526
21.40945131171396 290.0747061220796 0.795423631819526
21.414678866667373 290.02830515696326 0.7977655687464233
21.419906421620787 289.7038944029319 0.7992689388336883
21.4251339765742 286.84591907850063 0.7966442259209049
21.430361531527616 290.11329356928815 0.8015386280040224
21.43558908648103 293.9492190202954 0.8086691523593643
21.440816641434445 296.47504652625213 0.8143553847312366
21.44604419638786 298.14143095819037 0.819189087261015
21.451271751341274 298.3349770989676 0.8225941206660223
21.45649930629469 299.71266534101153 0.8258098722338307
21.461726861248103 299.7305122483827 0.8277928945959577
21.466954416201517 299.9536562532786 0.829342929034668
21.47218197115493 300.07102219959893 0.8303676127450957
21.477409526108346 300.61343029934415 0.8335566722811323
21.48263708106176 297.3754717159421 0.8302311490706211
21.487864636015175 296.64407276717424 0.8314723507071277
21.49309219096859 295.8201237864553 0.8332867258427543
21.498319745922004 295.69568059203925 0.8349751835588599
21.503547300875418 296.1180444178624 0.8378134494400244
21.508774855828833 296.0647809389388 0.8363574875490193
21.514002410782247 294.2154437018538 0.816379336275162
21.51922996573566 295.0587839665768 0.8082297208509117
21.524457520689076 291.13739459396925 0.7954856332774366
21.52968507564249 291.0029000987108 0.788891721687985
21.534912630595905 290.3944520878931 0.7836562140568006
21.54014018554932 295.5568904108516 0.787389477755109
21.545367740502734 304.03839904520527 0.7965397982534251
21.550595295456148 302.58593601860196 0.7923512145126665
21.555822850409562 299.66629216414344 0.7866708299994167
21.561050405362977 292.54915259014183 0.7759281514260572
21.56627796031639 292.30374670762546 0.7737827215805021
21.571505515269806 295.558143177077 0.7765163236296838
21.57673307022322 297.71688007688135 0.7767472064229901
21.581960625176634 298.4986320911676 0.7751512540282687
21.58718818013005 296.43733852047484 0.771230387312882
21.592415735083463 298.6559905672382 0.7727940504900372
21.597643290036878 296.61431014776076 0.769581169575602
21.602870844990292 295.3147614350462 0.7660167827037452
21.608098399943707 297.52140153764145 0.7674173005747377
21.61332595489712 300.34969199059685 0.769707662736725
21.618553509850535 299.73677493676894 0.7677961665735009
21.62378106480395 298.0895519146735 0.7647362899811636
21.629008619757364 300.77044054690396 0.7672141826604179
21.63423617471078 300.3327353601182 0.765481925990293
21.639463729664193 299.3993188450957 0.7636341433730464
21.644691284617608 296.4716961150078 0.7589557425313728
21.649918839571022 295.33986113079567 0.7568509444407925
21.655146394524436 295.3826441415577 0.7571521184403736
21.66037394947785 294.47513381546446 0.7549389698854913
21.665601504431265 296.88993155858265 0.757693064144019
21.67082905938468 300.3070807984081 0.7602188014866517
21.676056614338094 303.0127476229118 0.762252944180361
21.68128416929151 303.48000787396245 0.7622082308519799
21.686511724244923 308.20158374777657 0.7670403725382341
21.691739279198337 311.3932718792522 0.7703293261425209
21.696966834151752 315.5203354922799 0.7744156215599127
21.702194389105166 314.24766423142705 0.7731580482816537
21.70742194405858 313.41933079364577 0.7722844518033818
21.712649499011995 316.7007780482136 0.7762886909574853
21.71787705396541 319.7445584738116 0.7788188709942679
21.723104608918824 323.42008633311445 0.782716682537398
21.72833216387224 328.8775708371486 0.7886157545919795
21.733559718825653 330.1225023284457 0.7902186431036865
21.738787273779067 333.2591697066938 0.7928733085699404
21.74401482873248 334.35534833511457 0.7942926219313153
21.749242383685896 339.5388881739965 0.8002858434931961
21.75446993863931 343.96550826302433 0.8054894758790635
21.759697493592725 346.42618877971614 0.8080110665132302
21.76492504854614 345.0444684782255 0.805014337086082
21.770152603499554 343.7829364290015 0.8032982436343195
21.77538015845297 341.1024591302276 0.7998276401882294
21.780607713406383 343.86215966976937 0.8029521477241618
21.785835268359797 345.7295289138001 0.8046798424824009
21.79106282331321 349.01118228839323 0.8077592134107403
21.796290378266626 353.12408799584335 0.8125232520775385
21.80151793322004 357.5047913541733 0.8174963786744205
21.806745488173455 359.2122196486874 0.8197993630868513
21.81197304312687 358.7487036415406 0.8190489261435768
21.817200598080284 358.4490173500077 0.8187565424832428
21.822428153033698 362.39153683500035 0.8229388220676012
21.827655707987113 364.0540624783091 0.8247762642573345
21.832883262940527 362.0341542507721 0.8224173868169861
21.83811081789394 358.96242851126954 0.8188853340390875
21.843338372847356 356.2206351260803 0.8156437496479666
21.84856592780077 355.2450512958353 0.8137921407766885
21.853793482754185 353.0955205327604 0.8111642266879416
21.8590210377076 350.5040969921191 0.8071737560860746
21.864248592661014 351.0173341396736 0.8078679599174614
21.869476147614428 348.5984385521787 0.8049697207828611
21.874703702567842 345.0811914704472 0.8011632783014921
21.879931257521257 343.4463881795811 0.7995097138780805
21.88515881247467 343.9575985192317 0.8003604302434546
21.890386367428086 342.9588655507682 0.7984957480331082
21.8956139223815 340.00145435179775 0.7948194785376214
21.900841477334914 336.9315420562438 0.7909231381436518
21.90606903228833 333.6875561348095 0.7871887313178682
21.911296587241743 333.92012274845604 0.7871800066836356
21.916524142195158 336.60019657072877 0.7897470772119296
21.921751697148572 339.339325113595 0.7931209924346395
21.926979252101987 341.7235680343271 0.795116422325405
21.9322068070554 340.14212064393496 0.7934356649002043
21.937434362008815 340.8631287478542 0.7936251018595623
21.94266191696223 343.15044733113973 0.7959956278010023
21.947889471915644 340.92039444781983 0.793377286148313
21.95311702686906 341.156763453055 0.7929744767008235
21.958344581822473 340.066146455468 0.7913471654381654
21.963572136775888 344.6169207839917 0.7961319509147441
21.968799691729302 343.76051195497865 0.7948040506775388
21.974027246682716 344.14078662941535 0.7952582702156918
21.97925480163613 343.8176857040724 0.7951333533556438
21.984482356589545 346.0481445560316 0.797668027341465
21.98970991154296 349.1859521495534 0.8015766646637602
21.994937466496374 348.35090725231265 0.7993383661018963
22.00016502144979 348.59316003149974 0.7997264886240669
22.005392576403203 345.40283206485145 0.7952479169517644
22.010620131356617 345.1159112778906 0.7947165767181197
22.015847686310032 345.9381011961683 0.795839917963839
22.021075241263446 348.8128945534213 0.7984288284647634
22.02630279621686 352.8950523726413 0.8034249944256232
22.031530351170275 356.4754714210076 0.8064722143998108
22.03675790612369 357.9868284537689 0.8082974891248542
22.041985461077104 359.01805579322854 0.8092459848387604
22.04721301603052 361.3906868593516 0.8115366024996427
22.052440570983933 368.61143422794436 0.8197905716105889
22.057668125937347 370.57668023514424 0.8217457669789332
22.06289568089076 370.86758666553186 0.8223407188316658
22.068123235844176 369.0783152332914 0.8204061354516663
22.07335079079759 366.0209644543273 0.8167310916305327
22.078578345751005 361.5694655882373 0.8118723583590078
22.08380590070442 356.35021804969205 0.8053544071411768
22.089033455657834 354.2395001646972 0.8034951561097934
22.09426101061125 353.42110744180883 0.802663204217266
22.099488565564663 354.45597566823415 0.8036350356261464
22.104716120518077 355.0036782361911 0.8036184605775327
22.10994367547149 357.47991777935385 0.8065270337666935
22.115171230424906 352.66398540902134 0.8005453531044705
22.12039878537832 347.5236752316123 0.7947801974664446
22.125626340331735 345.2595909239582 0.7916933170339022
22.13085389528515 342.47485243926565 0.7884204835858227
22.136081450238564 345.01688974855864 0.7911609267737889
22.141309005191978 342.981040491605 0.7887270128280011
22.146536560145393 342.5520886490075 0.7889123434292437
22.151764115098807 342.28441472784885 0.7878599009107119
22.15699167005222 345.303850419477 0.7918011324708634
22.162219225005636 344.68728351372783 0.7911090324363086
22.16744677995905 342.35367070586585 0.7883579801687232
22.172674334912465 341.89586807715204 0.7877293782142971
22.17790188986588 340.6384697353645 0.7852020840642583
22.183129444819293 337.80505880480644 0.7818257262177053
22.188356999772708 337.3213660583968 0.7811448254886132
22.193584554726122 341.85714306531116 0.786503573842028
22.198812109679537 345.6581011290861 0.791382946906142
22.20403966463295 344.5020074682839 0.7892223373225281
22.209267219586366 343.17852045921353 0.7879230859594287
22.21449477453978 343.16187279296804 0.7878088879338673
22.219722329493194 343.3768969403279 0.7876786711495414
22.22494988444661 343.30316159681877 0.7873338954052468
22.230177439400023 342.3304327630736 0.7858139868724359
22.235404994353438 340.91752326934346 0.7840463570579955
22.240632549306852 340.99310023355 0.7842489258935266
22.245860104260267 340.2533816502298 0.78267294462367
22.25108765921368 334.3079707332316 0.7767037618659273
22.256315214167095 326.5335673530381 0.7677554153102002
22.26154276912051 322.448946015619 0.7639574075787774
22.266770324073924 324.5192684642553 0.7661411652163775
22.27199787902734 327.2639987329669 0.7693547943890224
22.277225433980753 327.14094113505223 0.7683220725230033
22.282452988934168 320.9305629362348 0.7599085180664625
22.287680543887582 313.88270502462626 0.751308336916935
22.292908098840996 308.8988546899683 0.7455042397687848
22.29813565379441 310.29419199164255 0.7471725644987747
22.303363208747825 310.723474257997 0.7487685568295523
22.30859076370124 311.8745329351849 0.7507840211085738
22.313818318654654 311.54173828324184 0.7513685675173702
22.31904587360807 312.06669560637175 0.7511601779443388
22.324273428561483 310.1827197040902 0.7478758251665812
22.329500983514897 310.97422042347694 0.74862178081545
22.334728538468312 308.7334727023412 0.7463981642112014
22.339956093421726 305.7129174536458 0.7437789077341954
22.34518364837514 303.1913860367461 0.7403799833726417
22.350411203328555 303.3865372293755 0.739604104682144
22.35563875828197 303.46208056552064 0.7393646650380502
22.360866313235384 303.6715189522481 0.7394336740150721
22.3660938681888 302.00733757085584 0.7376272347701103
22.371321423142213 301.0335640603277 0.7363653985918326
22.376548978095627 298.411960472064 0.7330173236739236
22.38177653304904 296.5661143471521 0.7306752466043613
22.387004088002456 293.20844696320904 0.7261972531508922
22.39223164295587 292.2570522469144 0.7263703316856674
22.397459197909285 292.47029442067395 0.7274085407146932
22.4026867528627 289.80401732997905 0.7246743366657097
22.407914307816114 289.5251846272684 0.7240743316086774
22.41314186276953 286.98260547548296 0.7200988315293604
22.418369417722943 289.768103094046 0.7232444576663157
22.423596972676357 288.24443465824675 0.7201817922678352
22.42882452762977 287.67001450882293 0.7187129556358799
22.434052082583186 285.8710070461513 0.7167348312217737
22.4392796375366 284.6849109497626 0.7150744556933982
22.444507192490015 284.7881605011894 0.7152463250826984
22.44973474744343 280.4023818591787 0.7096263434069082
22.454962302396844 276.43857334094974 0.705969028165309
22.460189857350258 274.1829557320261 0.7036549386128307
22.465417412303673 276.3642553554653 0.7062436972456757
22.470644967257087 280.72206876779006 0.7115674106739791
22.4758725222105 282.32798090515416 0.7135701272549938
22.481100077163916 280.93555536615764 0.7112394894931936
22.48632763211733 281.28629472683286 0.7120995283395934
22.491555187070745 280.10113611453846 0.7106651523447243
22.49678274202416 278.46102191932664 0.7086521091679604
22.502010296977573 277.54174740893694 0.707363569523255
22.507237851930988 277.1243086964848 0.7064156482318168
22.512465406884402 279.8689057235149 0.7097231861266505
22.517692961837817 278.05496710092996 0.7070278708627169
22.52292051679123 278.3068808988245 0.7080695414115329
22.528148071744646 275.12216778375614 0.7040711983097139
22.53337562669806 274.0874642212295 0.7014538322545775
22.538603181651474 271.59720019269895 0.6979485339612203
22.54383073660489 270.9390982463204 0.6980890047008488
22.549058291558303 272.18532713763784 0.7006455688303321
22.554285846511718 276.41234350745356 0.7074867527175567
22.559513401465132 277.6399521781447 0.7086769357147509
22.564740956418547 277.8639010652898 0.7087361659903928
22.56996851137196 278.6684010896365 0.7091347166767346
22.575196066325375 278.196466041476 0.708923005163948
22.58042362127879 278.94212077338364 0.7093812349098662
22.585651176232204 275.89989150600763 0.704580980918825
22.59087873118562 275.7579967958852 0.7032438839280147
22.596106286139033 275.0644120285289 0.7020583531632861
22.601333841092448 276.0700875745958 0.7045896216658366
22.606561396045862 277.9275370862839 0.7074247510573987
22.611788950999276 275.6403002141188 0.7057922090646719
22.61701650595269 273.41194951553933 0.7019709269686938
22.622244060906105 270.78530028128944 0.6976149376107681
22.62747161585952 271.8542502835432 0.6981813991769416
22.632699170812934 272.10761299314106 0.6979213966878196
22.63792672576635 273.2529672116838 0.7000017519021015
22.643154280719763 276.12151067468733 0.704367364161118
22.648381835673177 279.80936448642785 0.7081074700133737
22.653609390626592 279.71859340806856 0.7078088745552076
22.658836945580006 277.4424884885163 0.7041014482503526
22.66406450053342 276.8259303870566 0.7052679772906656
22.669292055486835 277.4357535785068 0.7058517610501223
22.67451961044025 279.8716506669487 0.7085041704015658
22.679747165393664 282.72060397699533 0.7107701472296948
22.68497472034708 283.6347569546554 0.7119488396129952
22.690202275300493 283.6748777343541 0.7119082573370004
22.695429830253907 282.45597364248096 0.7103180488512393
22.70065738520732 279.23831433098934 0.7070247877214292
22.705884940160736 280.39869003986354 0.7080989480811695
22.71111249511415 283.70286541374014 0.7114684043180752
22.716340050067565 288.0253943439112 0.7169452727114775
22.72156760502098 288.22160608327937 0.7168992823037249
22.726795159974394 286.58639686555495 0.7155657032651587
22.73202271492781 289.1669601303802 0.717130774858284
22.737250269881223 289.48573103283724 0.7177394091504588
22.742477824834637 289.8562015010289 0.717669686692217
22.74770537978805 286.65051949437924 0.7134252472403632
22.752932934741466 286.57176364225836 0.7129308230713766
22.75816048969488 288.8984841900783 0.7164089230206615
22.763388044648295 290.5309110022368 0.7198968762966738
22.76861559960171 293.74144597387084 0.7241466821073876
22.773843154555124 295.48848574972936 0.7251404627738831
22.779070709508538 296.0827220984543 0.7247189357161195
22.784298264461952 297.4459211538414 0.7267041948449399
22.789525819415367 297.21833114158534 0.7264804381104721
22.79475337436878 298.06317534039823 0.7273167668618404
22.799980929322196 299.85462509407836 0.7289192847749252
22.80520848427561 303.3178450391537 0.7336689150650704
22.810436039229025 307.9453498429025 0.7387057578144167
22.81566359418244 308.98857500549116 0.7402157548572345
22.820891149135853 307.7565764414876 0.7384397513113947
22.826118704089268 304.465861520508 0.7348525860169706
22.831346259042682 306.1545646276261 0.7375657239530454
22.836573813996097 308.6602306804406 0.7395370693639811
22.84180136894951 313.51354944114564 0.7449425060931358
22.847028923902926 314.7607280169298 0.7459838447623909
22.85225647885634 316.47856572042923 0.7484632193520997
22.857484033809754 319.6015436753693 0.7523882698080929
22.86271158876317 321.2769265672845 0.753466584200248
22.867939143716583 321.62782195446744 0.7533046558744537
22.873166698669998 322.1291136118165 0.7533028754509348
22.878394253623412 324.37711351134425 0.7553792893477781
22.883621808576827 324.15817436065936 0.7554584841924992
22.88884936353024 322.39949189754094 0.7531653789004539
22.894076918483655 320.88113825835734 0.7517467801937281
22.89930447343707 321.93299780304295 0.7534909119460407
22.904532028390484 323.430857438418 0.7544379445072043
22.9097595833439 322.8595979032743 0.7537092848332076
22.914987138297313 319.5729291307398 0.7488296881804074
22.920214693250728 322.95104167273166 0.7531999938712012
22.925442248204142 327.71135085697296 0.7586328362143328
22.930669803157556 327.63349005820544 0.7588757382673392
22.93589735811097 322.3632056918074 0.7534174354562584
22.941124913064385 319.60478533188353 0.7502889569082893
22.9463524680178 319.14214525074897 0.7494829471372038
22.951580022971214 322.2516594629446 0.7532591233791287
22.95680757792463 321.1450029065104 0.752009915814955
22.962035132878043 317.81277660435126 0.7485473871629169
22.967262687831457 315.90597277558766 0.7463735981338081
22.972490242784872 317.9643235795081 0.7486806474435135
22.977717797738286 323.85194957880407 0.7556946002654922
22.9829453526917 324.9233289769771 0.7560600074960121
22.988172907645115 324.44413938740644 0.7563221090600954
22.99340046259853 324.3666606547779 0.7559293362996179
22.998628017551944 322.7101461911702 0.7544418542917624
23.00385557250536 322.27863230614037 0.7538971233737821
23.009083127458773 321.0776138871176 0.7522637340449564
23.014310682412187 321.2787847689638 0.7522171112475698
23.0195382373656 323.53717440025423 0.7537992428758499
23.024765792319016 323.8784092556858 0.7538671128469541
23.02999334727243 322.8241791809091 0.7518906115605251
23.035220902225845 321.8304476374521 0.7502063068179216
23.04044845717926 320.5486323505846 0.7490935359951384
23.045676012132674 321.4900836301859 0.7506951801656558
23.05090356708609 320.19603103377005 0.7501360738078074
23.056131122039503 322.8407546408977 0.752956871155439
23.061358676992917 319.82902349306204 0.7487260750502601
23.06658623194633 317.94253321226313 0.7461121708983195
23.071813786899746 315.4945973354309 0.7428999801383693
23.07704134185316 316.32187244727186 0.7440366151542788
23.082268896806575 314.30078189843044 0.7412748735433424
23.08749645175999 312.61506389821227 0.7397184515797085
23.092724006713404 310.6381321950332 0.737360187537288
23.097951561666818 311.4936395609345 0.7386331054297
23.103179116620232 312.00367094434637 0.7393103005201624
23.108406671573647 312.4504764703229 0.7404947011246543
23.11363422652706 311.2092354735531 0.7395519919207973
23.118861781480476 309.5097038007916 0.7381723478332647
23.12408933643389 307.8627675965452 0.7355591231199127
23.129316891387305 309.6942105584353 0.7375230605888843
23.13454444634072 310.66643061963515 0.7379492936896398
23.139772001294133 309.7891605771973 0.7373087821662905
23.144999556247548 309.26653536091885 0.7370389674321163
23.150227111200962 312.46957200943746 0.7411524114466121
23.155454666154377 310.97012782527366 0.739843990356438
23.16068222110779 309.32092090941865 0.7372778682772893
23.165909776061206 308.15215514764276 0.7345789385815862
23.17113733101462 309.58072057297693 0.7361413296070312
23.176364885968034 310.3757938953087 0.7369275753994035
23.18159244092145 309.6231078655393 0.7373496404507334
23.186819995874863 306.57556734454624 0.7337346147800036
23.192047550828278 302.3257015425366 0.7288494914005217
23.197275105781692 305.6962134108616 0.7326115720241015
23.202502660735107 307.6372212314286 0.7345005201683029
23.20773021568852 308.2953355036769 0.7344484384891062
23.212957770641935 307.1072888108577 0.7329210602289982
23.21818532559535 304.0557934553782 0.7289692820013489
23.223412880548764 303.53055350175634 0.7283006390116495
23.22864043550218 303.87332000511867 0.7288151314769407
23.233867990455593 303.4036290472025 0.7290891586217608
23.239095545409008 304.94054774840055 0.7306084010871847
23.244323100362422 308.4782029289052 0.7344146679419207
23.249550655315836 309.7735525014482 0.7350604872361394
23.25477821026925 309.89398701386034 0.7345077312977273
23.260005765222665 307.43184780435155 0.7329145182816036
23.26523332017608 306.3770177939446 0.7311463130755642
23.270460875129494 307.3984154108079 0.7321322328562371
23.27568843008291 308.7374153262935 0.7332096392875408
23.280915985036323 311.6480339302911 0.7367828673038297
23.286143539989737 311.47684539653335 0.737223231065204
23.291371094943152 313.8374222540128 0.7397566920254561
23.296598649896566 315.3104701779055 0.7412616748729068
23.30182620484998 317.9143284821762 0.74428400012417
23.307053759803395 318.05371545583677 0.7442238230112371
23.31228131475681 318.66431403672726 0.745349425509142
23.317508869710224 320.5281530945901 0.7476419174537098
23.32273642466364 322.81222744498945 0.7508142741245897
23.327963979617053 326.6312689312427 0.755615428458982
23.333191534570467 326.6462625810746 0.7552369103683898
23.33841908952388 327.17601905756345 0.7553785790652611
23.343646644477296 324.3965528919621 0.7517487405984317
23.34887419943071 321.8147956578583 0.748694409922079
23.354101754384125 322.41306722547927 0.7501872082406789
23.35932930933754 327.7268417825638 0.7556132392490557
23.364556864290954 328.85126910325175 0.7570024038154038
23.369784419244368 328.98360017760143 0.7562267864131428
23.375011974197783 326.3936740577604 0.7531783903716988
23.380239529151197 325.82739904783335 0.7521275178629468
23.38546708410461 325.5928899726518 0.7514347666695119
23.390694639058026 328.4561876784441 0.7545774221875198
23.39592219401144 327.5214634986402 0.7530466975270297
23.401149748964855 327.2225884948747 0.753187859315152
23.40637730391827 326.3124445426 0.7526113854140386
23.411604858871684 327.27768373440387 0.7545235887209559
23.416832413825098 328.71517191564703 0.7557613548632497
23.422059968778512 328.5725022283346 0.7550484964896139
23.427287523731927 329.0779898244076 0.7553783911149221
23.43251507868534 325.8372384968963 0.7517260012378912
23.437742633638756 325.96660856210593 0.7518370120075776
23.44297018859217 327.684203624713 0.7543684095682399
23.448197743545585 332.98695406004606 0.7608234663313947
23.453425298499 334.55596874073126 0.7631699127643484
23.458652853452413 333.06199662675186 0.7612445191192204
23.463880408405828 329.9601142197309 0.757034629401423
23.469107963359242 326.40164300438255 0.7522765714128822
23.474335518312657 323.58293310201054 0.7486055542019988
23.47956307326607 321.26463441685985 0.7458476174804924
23.484790628219486 318.7889040530101 0.743461510426972
23.4900181831729 316.68597788831653 0.7411313382696764
23.495245738126314 317.1923170045896 0.7417021558621824
23.50047329307973 316.7801169352742 0.7409898179504639
23.505700848033143 319.5408093485863 0.7442250754816816
23.510928402986558 318.78131904414704 0.7433185108025046
23.516155957939972 317.00757615875267 0.7417269873311438
23.521383512893387 313.264735550385 0.737532356588847
23.5266110678468 307.82776955717173 0.7309083944124559
23.531838622800215 306.8969945557336 0.7296230228524919
23.53706617775363 306.3106384502638 0.7277399535085313
23.542293732707044 308.23108964626726 0.7291874730821175
23.54752128766046 310.12987500651485 0.7308840306888772
23.552748842613873 310.4623627772251 0.7308285689245361
23.557976397567288 310.7135766712185 0.7312195251746374
23.563203952520702 310.1615835791168 0.7308821976851093
23.568431507474116 311.6587277695328 0.7326033250287726
23.57365906242753 314.25294799559833 0.7362340922766424
23.578886617380945 312.1555392417099 0.7328944590392119
23.58411417233436 307.1312921410753 0.7267221933632452
23.589341727287774 304.28103887913846 0.7231401352378294
23.59456928224119 304.8673873524927 0.7232708535394917
23.599796837194603 307.2596380791772 0.7263696653606094
23.605024392148017 307.4744000454805 0.7259837214122096
23.610251947101432 308.6605646727902 0.7272575360266947
23.615479502054846 309.74656311694395 0.7276799048939502
23.62070705700826 311.23169571617484 0.7290044067787943
23.625934611961675 310.0011831485767 0.7276567878777395
23.63116216691509 309.27138209327535 0.7276945893522819
23.636389721868504 307.07499582448673 0.7253384816925328
23.64161727682192 309.14485750919255 0.7273049308897471
23.646844831775333 309.2190793831284 0.7262430553409526
23.652072386728747 309.5805441451603 0.726743295610101
23.65729994168216 309.2974486434912 0.725599399249518
23.662527496635576 311.61627212341324 0.7281825449492619
23.66775505158899 314.32164233605124 0.7305060605307493
23.672982606542405 315.3410062680926 0.7305152391778672
23.67821016149582 316.67619325755925 0.7316049627155821
23.683437716449234 318.13112444724106 0.7331178694505845
23.688665271402648 318.5984957844574 0.7341429217662891
23.693892826356063 325.93372841429255 0.7424284713473439
23.699120381309477 331.1772925080273 0.7478096670248294
23.70434793626289 337.37173915691545 0.7546828934595642
23.709575491216306 334.8293268318268 0.7515471352058015
23.71480304616972 332.99338877508944 0.7495674207266715
23.720030601123135 331.3957107734175 0.7461291981848543
23.72525815607655 330.6725437943742 0.744997034429007
23.730485711029964 328.4869301388072 0.7421866632118092
23.735713265983378 328.69154028177906 0.7427753318801036
23.740940820936792 329.4024952532215 0.7440066655074274
23.746168375890207 332.12487736998673 0.7462239240155164
23.75139593084362 331.31630589322566 0.7443760559681931
23.756623485797036 330.9304365571414 0.7436436384267825
23.76185104075045 332.5245551776727 0.74552532056819
23.767078595703865 334.11741800129215 0.7469117422079729
23.77230615065728 336.7779359266921 0.7496039771894312
23.777533705610693 340.4173818252212 0.7526911907267001
23.782761260564108 349.85344554199816 0.7629289498270655
23.787988815517522 358.20354850384456 0.7710342229321844
23.793216370470937 365.4600453444344 0.7788904174600351
23.79844392542435 368.1036133553067 0.781046474928295
23.803671480377766 369.6881671565977 0.7829215995928172
23.80889903533118 371.4507759271182 0.7846298983282133
23.814126590284594 372.6718184754065 0.7856395038573416
23.81935414523801 371.1003555830157 0.7836957565842281
23.824581700191423 365.3248007947686 0.7766829341394352
23.829809255144838 357.3182137933666 0.7683976633888184
23.835036810098252 354.44044484220757 0.7651844003847769
23.840264365051667 353.95752586871333 0.7652319848112371
23.84549192000508 351.63248923871515 0.7623694846842448
23.850719474958495 352.8091345584619 0.762592589766195
23.85594702991191 347.7452424913423 0.7564545124380758
23.861174584865324 347.61662619101145 0.7560168069711174
23.86640213981874 346.4891513448221 0.7546516486791026
23.871629694772153 345.4041633266803 0.7537871764744012
23.876857249725568 340.6606766462123 0.7483794382724825
23.882084804678982 337.70571602131514 0.7450314438417425
23.887312359632396 337.65683588034545 0.7445233743154424
23.89253991458581 340.21171328260596 0.7468620236496651
23.897767469539225 336.64513756620727 0.7429502821101274
23.90299502449264 333.4671125248778 0.7396205895214533
23.908222579446054 329.6222759163703 0.7355863100441774
23.91345013439947 327.48589194773535 0.732980608314683
23.918677689352883 329.38544165603463 0.7344673093573169
23.923905244306297 332.07283427611685 0.7370809679835163
23.929132799259712 335.29806051373146 0.739595531210165
23.934360354213126 334.42620833577814 0.7388468637766354
23.93958790916654 333.77235354819067 0.7381769383844611
23.944815464119955 330.9079114002695 0.7353330431590436
23.95004301907337 330.8636478675765 0.7355644097730918
23.955270574026784 331.5807195131521 0.7367139917892759
23.9604981289802 333.214228076293 0.7391170108362871
23.965725683933613 333.601197481826 0.7387987605207174
23.970953238887027 333.8150109531435 0.7384270590918973
23.97618079384044 338.49253612548557 0.7440940959947822
23.981408348793856 344.5348551137921 0.7508257592465378
23.98663590374727 346.36672189047573 0.7528120368707674
23.991863458700685 344.6917203457343 0.7505657827333055
23.9970910136541 343.320528575298 0.7497158003259397
24.002318568607514 343.0305138374104 0.7495850117982737
24.007546123560928 341.3416887868187 0.7470512012128733
24.012773678514343 340.52511909969076 0.7458337435163683
24.018001233467757 344.4197365774226 0.7490547863372948
24.02322878842117 348.31408195895096 0.7537679355809783
24.028456343374586 350.61851292705416 0.7565920911166847
24.033683898328 348.85366389487433 0.7547870547315346
24.038911453281415 347.5588852169839 0.7536590711050852
24.04413900823483 346.92600345093757 0.752466748978668
24.049366563188244 348.1578464853907 0.7544338595282898
24.054594118141658 353.13728858552383 0.7595647480872625
24.059821673095072 355.3823901586389 0.761502268300135
24.065049228048487 358.62916500103154 0.7651904629784122
24.0702767830019 361.0158108694837 0.7816996101553999
24.075504337955316 366.23067975494513 0.7976500462859415
24.08073189290873 366.2220912200102 0.8045843125917815
24.085959447862145 365.83180810258295 0.8100019083824134
24.09118700281556 363.4976757861637 0.8123275699335538
24.096414557768973 360.7659185798174 0.813998335201341
24.101642112722388 357.94931006725466 0.8155392508730804
24.106869667675802 357.3443423129201 0.8195673073007325
24.112097222629217 354.8578589745923 0.8213611625764967
24.11732477758263 352.1070724806179 0.8216505942085531
24.122552332536046 342.9085578181483 0.8145691762678922
24.12777988748946 338.8686037723985 0.813191081781984
24.133007442442874 336.65381956148786 0.8150135613382526
24.13823499739629 339.18740897705163 0.8214650480413506
24.143462552349703 336.568632237052 0.8218355974743814
24.148690107303118 334.29775352622465 0.8218501451781687
24.153917662256532 328.1311432707602 0.8170490961632196
24.159145217209947 327.30271494854867 0.8191002365657174
24.16437277216336 326.5896501235441 0.8223188589067989
24.169600327116775 329.0368444106699 0.8286502917826057
24.17482788207019 325.44539410935215 0.8265214189221826
24.180055437023604 326.56285953970297 0.8291738728180221
24.18528299197702 323.7682694923634 0.8284097092244482
24.190510546930433 323.7781148956067 0.831972187122138
24.195738101883848 322.5881286740924 0.8331281348594349
24.200965656837262 322.88410067239283 0.8363225151511106
24.206193211790676 324.15489388302353 0.8414004298136578
24.21142076674409 322.2870805723461 0.841438229319161
24.216648321697505 322.7073230971615 0.8437939173018842
24.22187587665092 321.23386142043915 0.8432323820325659
24.227103431604334 316.61585382445884 0.8410150031540196
24.23233098655775 313.2597012017419 0.8401649514424049
24.237558541511163 308.8660145671662 0.8367010671059143
24.242786096464577 310.6615953439974 0.8408829043560829
24.248013651417992 313.4083824282494 0.8466314150610902
24.253241206371406 313.5196191409969 0.849835711055027
24.25846876132482 312.8240192647531 0.8525276633738913
24.263696316278235 306.45842515784943 0.8469129500403059
24.26892387123165 308.5696071436532 0.8514888952374162
24.274151426185064 312.59493144098906 0.8570115081794878
24.27937898113848 318.42615740652514 0.8671073682601954
24.284606536091893 320.1725760051388 0.87095840697338
24.289834091045307 320.5571454747298 0.874942553365263
24.29506164599872 316.51508327542797 0.87124194520235
24.300289200952136 314.7912460437196 0.8707668082048537
24.30551675590555 313.2385995183296 0.8713128360534365
24.310744310858965 314.10747110346404 0.8742897568648631
24.31597186581238 316.3178179455107 0.8805088142539956
24.321199420765794 317.52683392997096 0.8835208147190444
24.326426975719208 320.59658409892864 0.8897652822188101
24.331654530672623 323.9991817426747 0.8964571804277619
24.336882085626037 324.54821777024483 0.8982454654616044
24.34210964057945 327.015420016382 0.9023274735656854
24.347337195532866 328.20896073373126 0.9053405120621248
24.35256475048628 329.69652736608316 0.9105157421280382
24.357792305439695 329.04994738051266 0.9134028319302091
24.36301986039311 326.7990292611175 0.913621770641045
24.368247415346524 326.96193728716617 0.9151757593516627
24.373474970299938 327.0170894443471 0.9159098151204464
24.378702525253352 328.89145043938487 0.9199791124993139
24.383930080206767 332.0081337603098 0.9266373867787235
24.38915763516018 333.8388929575475 0.9314385360905261
24.394385190113596 333.50388582491 0.9328194960647482
24.39961274506701 327.7035008382412 0.9274213043503511
24.404840300020425 324.5604173906684 0.9257497031606157
24.41006785497384 326.5300289461143 0.9320507908031465
24.415295409927253 328.2914551611302 0.9372640888025868
24.420522964880668 325.358017884008 0.93672448081144
24.425750519834082 322.44208887237994 0.93483349875268
24.430978074787497 323.5132353945215 0.9380119855128646
24.43620562974091 328.3279631211818 0.9461947159403947
24.441433184694326 327.7963997555959 0.9469729906516698
24.44666073964774 323.1547865351828 0.9425326335719
24.451888294601154 325.90102831714603 0.9489021500067457
24.45711584955457 332.9122266357354 0.9615225002430287
24.462343404507983 336.29411264560133 0.9690693495119983
24.467570959461398 334.8579760001927 0.9695785872900722
24.472798514414812 330.4336424731717 0.964985817087539
24.478026069368227 330.51731254783243 0.9678401998486097
24.48325362432164 327.9849009191507 0.9656560465824033
24.488481179275055 330.01118006479953 0.9713436289670304
24.49370873422847 328.7354222722831 0.9716967637086292
24.498936289181884 330.60159483347167 0.9773164562827125
24.5041638441353 329.94020710285747 0.9786467677845612
24.509391399088713 336.5138559509589 0.9905476194364903
24.514618954042128 337.517938227746 0.9951369133682129
24.519846508995542 338.92253115384744 1.0002932436228953
24.525074063948956 334.07816082518457 0.9963295791326692
24.53030161890237 331.3514666227117 0.9936214114195114
24.535529173855785 327.6333144146981 0.9901393581856969
24.5407567288092 326.7022073444941 0.9901296592306117
24.545984283762614 323.8807620835579 0.989049569938693
24.55121183871603 324.24501073003904 0.9926096667833728
24.556439393669443 324.83232369864044 0.9959335797788226
24.561666948622857 327.3812229461489 1.0017027461747194
24.566894503576272 327.56320903225406 1.0033615439161545
24.572122058529686 324.8027997250498 1.002545519326842
24.5773496134831 327.30363400407106 1.0101522205661932
24.582577168436515 327.28305613504625 1.0132126001534083
24.58780472338993 327.2069795858387 1.0142396948686039
24.593032278343344 324.3248062871291 1.010872875030922
24.59825983329676 322.5466016932615 1.0100297191779315
24.603487388250173 321.75109976148946 1.0135783325861747
24.608714943203587 320.39164368842927 1.0149210388490888
24.613942498157 320.56599795421886 1.0179660395544952
24.619170053110416 320.24993039957195 1.0191433201899962
24.62439760806383 317.4110935742744 1.0179173806414725
24.629625163017245 315.7780711840342 1.0185555243155116
24.63485271797066 315.6718621402115 1.0200370648149844
24.640080272924074 311.15492098958754 1.0142144978002348
24.645307827877488 312.9622724333735 1.0181975464096054
24.650535382830903 313.13689021371346 1.022850582977981
24.655762937784317 321.6410745866459 1.039070140250257
24.66099049273773 323.01501087386094 1.045846804193822
24.666218047691146 321.87868266782476 1.0460155416775514
24.67144560264456 315.1623920244328 1.039515666935276
24.676673157597975 313.7924218948801 1.0387147075579912
24.68190071255139 312.0413878483397 1.037711399225954
24.687128267504804 313.9670354137431 1.041635729861443
24.692355822458218 314.66054114102747 1.0465483208060504
24.697583377411632 316.0030085452896 1.0521550346004944
24.702810932365047 316.1250330985475 1.0565553364299114
24.70803848731846 316.91343135332795 1.059326164203524
24.713266042271876 317.59060254604907 1.062891842837584
24.71849359722529 323.3234077865242 1.075893309653896
24.723721152178705 323.0126221746641 1.0784269693020896
24.72894870713212 323.4535112682969 1.0817192005019338
24.734176262085533 318.82148682349225 1.0743731732494144
24.739403817038948 317.30987458498726 1.0742196463395561
24.744631371992362 316.1159303991097 1.0757542460947094
24.749858926945777 315.30248936223984 1.0767378901955715
24.75508648189919 312.46921508403386 1.0746863703651603
24.760314036852606 312.2613167067037 1.0753697587548678
24.76554159180602 311.9394069453315 1.0780537047725962
24.770769146759434 310.8449056834294 1.0794000297373536
24.77599670171285 308.86807364790076 1.0799719951757079
24.781224256666263 305.15901371307046 1.075799614146855
24.786451811619678 309.52008278362763 1.0873813906914527
24.791679366573092 309.6206215717261 1.089901274899527
24.796906921526507 316.03184923331463 1.1049207656212419
24.80213447647992 314.9668791673937 1.1038242597797123
24.807362031433335 314.97054787540236 1.1053633178885545
24.81258958638675 312.16120603165666 1.1035083362231783
24.817817141340164 310.6744504641716 1.1041639378041281
24.82304469629358 311.578660153566 1.109435069213491
24.828272251246993 312.6108328537064 1.1127006434104998
24.833499806200408 311.64131632465086 1.1133906494638592
24.838727361153822 313.43363417243256 1.1194251678467952
24.843954916107236 316.34461059815084 1.1294873605999132
24.84918247106065 323.2440318900992 1.1449887499160212
24.854410026014065 325.4866688940694 1.1514446664897404
24.85963758096748 326.46970422285455 1.154492832153398
24.864865135920894 325.5361481480793 1.1557566860352875
24.87009269087431 322.30688524385306 1.1537727361864605
24.875320245827723 322.8144928949394 1.1569029299652906
24.880547800781137 326.4208050295419 1.166861343482487
24.885775355734552 332.13914151907545 1.1796895156827298
24.891002910687966 336.18452734116323 1.1907541564193904
24.89623046564138 337.5867918506876 1.1959687745423684
24.901458020594795 334.08788102346176 1.1939871139813119
24.90668557554821 331.7989125045217 1.1930862506955884
24.911913130501624 327.92144399885336 1.1909111852632341
24.91714068545504 329.9883337779795 1.1971430499428364
24.922368240408453 326.8797766124941 1.1948207494326086
24.927595795361867 329.6056232769779 1.2031443023707422
24.93282335031528 330.38969072308277 1.208207741320567
24.938050905268696 336.30241915781227 1.2234799961747258
24.94327846022211 336.2154604329645 1.227578011345121
24.948506015175525 329.3764600999131 1.218829831140999
24.95373357012894 324.68779315710447 1.2124462330744912
24.958961125082354 321.84345766510626 1.2104100631636723
24.964188680035768 323.00099727229855 1.2164948625888086
24.969416234989183 322.01708395311726 1.2194742789079314
24.974643789942597 323.06040464475615 1.226008144256569
24.97987134489601 326.16689987899514 1.2336985129201985
24.985098899849426 328.86626336426025 1.2417037819774006
24.99032645480284 326.1102047807426 1.2386179261569858
24.995554009756255 324.15693168429283 1.2390965966767706
25.00078156470967 326.86858181685864 1.2488399565871842
25.006009119663084 334.131350811006 1.2662044975377225
25.011236674616498 333.916146550087 1.2708988525803153
25.016464229569912 331.23674387038153 1.2689458528074822
25.021691784523327 324.63260230346526 1.2608752488521793
25.02691933947674 326.7113222868656 1.2669256156351227
25.032146894430156 329.01586027649535 1.2741853328937802
25.03737444938357 332.7204931043323 1.2833405524988817
25.042602004336985 333.25399847859137 1.2883789251272046
25.0478295592904 334.305625029762 1.2947064690116072
25.053057114243813 334.97745527277823 1.2999711512212087
25.058284669197228 331.6116774405335 1.2971187983710954
25.063512224150642 329.9305365344879 1.2974581868383344
25.068739779104057 325.1387888193958 1.294558474732783
25.07396733405747 328.17173413384046 1.305362652402632
25.079194889010886 333.5290553785855 1.318360117898342
25.0844224439643 336.3442605070226 1.3246151542689906
25.089649998917714 338.222963440238 1.3307058681213169
25.09487755387113 337.258226560877 1.333787911670426
25.100105108824543 340.601688323917 1.345410186420054
25.105332663777958 341.51837335326115 1.3544412870517095
25.110560218731372 343.1055788582009 1.3604652336510883
25.115787773684787 343.3671465223224 1.3670574883660638
25.1210153286382 340.65286868927893 1.364026304721171
25.126242883591615 339.74920118809837 1.3683339456081298
25.13147043854503 339.8418686219688 1.3710185067402938
25.136697993498444 344.18722535397245 1.3831063933387815
25.14192554845186 348.18326958766056 1.3942999018328746
25.147153103405273 349.11507091451335 1.4006485846071568
25.152380658358688 351.61397416331187 1.4108284090730991
25.157608213312102 350.8605711310617 1.4129298589082377
25.162835768265516 350.67679592411537 1.4176272285753413
25.16806332321893 351.4341530419425 1.4225950882897327
25.173290878172345 352.09024545232717 1.4300101670000644
25.17851843312576 348.84307109573405 1.428936430201327
25.183745988079174 350.6642900459519 1.4372385827277467
25.18897354303259 348.5972418909427 1.4366946175337851
25.194201097986003 350.5519769692085 1.4451959626442903
25.199428652939417 348.7978334129775 1.447680819658418
25.204656207892832 347.93137848872743 1.4523644964495765
25.209883762846246 347.57386718417115 1.4574410696855666
25.21511131779966 346.08165795733095 1.4569025647469607
25.220338872753075 344.2315878483759 1.4573812626468094
25.22556642770649 349.24743757137 1.4717686674710888
25.230793982659904 347.25248954662584 1.4757019606915258
25.23602153761332 356.4959989647118 1.5005088755924052
25.241249092566733 353.0862386297736 1.5019268971991813
25.246476647520147 361.656819642379 1.5235485486942069
25.25170420247356 359.8050333274789 1.525260747885336
25.256931757426976 358.9686752909189 1.5272188601986079
25.26215931238039 348.3017312973798 1.5100494109707718
25.267386867333805 343.33902967713846 1.5067800792315058
25.27261442228722 338.80610835588817 1.5060918526934597
25.277841977240634 342.88201386181123 1.5208693895346308
25.283069532194048 344.0654333356969 1.526927567450573
25.288297087147463 344.99627194632905 1.5298976617378066
25.293524642100877 345.7348789295865 1.536183280775485
25.29875219705429 343.9153907872051 1.5390686987882929
25.303979752007706 344.15043279101656 1.5445723107342075
25.30920730696112 343.39371652099476 1.5496898385091173
25.314434861914535 334.770963857636 1.5341558981703611
25.31966241686795 326.48816862568196 1.5222193244899045
25.324889971821364 320.5914843988206 1.5200189348937718
25.330117526774778 326.5810870113388 1.543168030655248
25.335345081728192 328.3572513859733 1.5532950319580403
25.340572636681607 328.85915730918174 1.5545612422683535
25.34580019163502 327.23134955286446 1.553770370434879
25.351027746588436 324.58684924859244 1.5529443600852468
25.35625530154185 325.7453272238288 1.5672997764786247
25.361482856495265 328.5780218583037 1.5821125930445932
25.36671041144868 335.56757082389976 1.6060626648891552
25.371937966402093 339.98531272090827 1.6200353264852456
25.377165521355508 335.729819390696 1.6143543033304173
25.382393076308922 332.7152107053277 1.61513379956455
25.387620631262337 326.1666917809701 1.6093275172960821
25.39284818621575 322.5273043388271 1.6092545167131365
25.398075741169166 328.31690582923085 1.6306679655558776
25.40330329612258 334.24293916854634 1.650847863806348
25.408530851075994 336.3589717121933 1.6610097305846363
25.41375840602941 335.75585364381874 1.6662003898109574
25.418985960982823 332.764794968144 1.6625481216259914
25.424213515936238 336.1369521263657 1.683223480976086
25.429441070889652 330.3961529456641 1.676341843320408
25.434668625843067 331.81521422276444 1.6907494063902326
25.43989618079648 330.63289736523524 1.693474711103774
25.445123735749895 336.19759905410706 1.714870232569838
25.45035129070331 330.64613988406717 1.706690764833766
25.455578845656724 334.67106519308027 1.7219027986479285
25.46080640061014 337.9074882649928 1.7391681096790235
25.466033955563553 345.3558833818915 1.7652130048488752
25.471261510516968 350.7620207301957 1.7883704042145439
25.476489065470382 352.93749936826515 1.803936341237325
25.481716620423796 349.8739679381387 1.8077461432944697
25.48694417537721 346.0097660753322 1.8041279356433857
25.492171730330625 343.7663139805549 1.8087198332177572
25.49739928528404 344.0259282589545 1.817189081875779
25.502626840237454 354.87567857832056 1.8560237369679855
25.50785439519087 352.76595875220033 1.8562221959431626
25.513081950144283 355.1396378878479 1.8697945278970565
25.518309505097697 354.69595672835663 1.8809623125161812
25.523537060051112 363.448558284087 1.9133620587335136
25.528764615004526 370.7675772238486 1.9442401059342045
25.53399216995794 366.4278394021015 1.9391832874355455
25.539219724911355 368.9953715728656 1.958437793861937
25.54444727986477 365.8222910918499 1.9574806540729282
25.549674834818184 366.68814611473437 1.9732862404953082
25.5549023897716 365.4999603144226 1.9784400811973473
25.560129944725013 365.8845914615082 1.9921325841550719
25.565357499678427 372.3622843400789 2.020231411744237
25.57058505463184 373.5342147924601 2.035746251623677
25.575812609585256 372.87081875921655 2.0490776703285922
25.58104016453867 367.2645330989577 2.0447007191287634
25.586267719492085 362.07906863635526 2.043500249211929
25.5914952744455 363.93059277471565 2.05544114301572
25.596722829398914 360.7846725327682 2.0611137278434537
25.601950384352328 358.4883063338008 2.06426529712442
25.607177939305743 354.4459637374288 2.068890574762019
25.612405494259157 356.86631520469786 2.0857838642275426
25.61763304921257 352.912388473072 2.093493328217593
25.622860604165986 356.0393874151954 2.1175031736674965
25.6280881591194 349.6377715357687 2.1137939557278336
25.633315714072815 349.9258614565042 2.1239704382610545
25.63854326902623 338.7501419645226 2.1007004381122023
25.643770823979644 343.11908907051065 2.127898852262792
25.648998378933058 343.15952462910417 2.140247437041373
25.654225933886472 341.54673397286524 2.1565563260752194
25.659453488839887 335.1702838376487 2.1480830802425177
25.6646810437933 333.4268023942325 2.161598410873976
25.669908598746716 335.243786001313 2.1752846123844054
25.67513615370013 337.02179402007147 2.2047932514840483
25.680363708653545 331.497313162985 2.1998626464873205
25.68559126360696 335.6813131909661 2.2364072097649808
25.690818818560373 338.1407724475072 2.2612321024436604
25.696046373513788 344.2435235954738 2.299370942559386
25.701273928467202 341.61813724620333 2.305205940757522
25.706501483420617 343.11035119999497 2.3205294423863703
25.71172903837403 345.8585831562726 2.3490601932748953
25.716956593327446 351.1008389706815 2.3828101237586745
25.72218414828086 348.7208615942472 2.4005271712820115
25.727411703234274 344.5057380367566 2.4059233566166482
25.73263925818769 339.7001159084439 2.414135572625382
25.737866813141103 330.14214227181503 2.4011272140722646
25.743094368094518 324.2892425228439 2.401920045106953
25.748321923047932 315.80472047723094 2.3926162689221235
25.753549478001347 322.14207312856786 2.435034383169956
25.75877703295476 328.35558431809727 2.476504157811606
25.764004587908175 331.57903997156615 2.506234116796098
25.76923214286159 333.5768643072608 2.540402310148033
25.774459697815004 331.8474119160404 2.5544209762068943
25.77968725276842 341.39655025384013 2.624771489885101
25.784914807721833 342.85200169062904 2.6566512663443023
25.790142362675248 352.25268911458477 2.7263920056157485
25.795369917628662 348.66111002337465 2.7332122087908735
25.800597472582076 353.2734466170908 2.7788571440415817
25.80582502753549 341.2972783996152 2.755877028470435
25.811052582488905 341.82813001541587 2.792802685248037
25.81628013744232 340.16740750032375 2.8155660477642335
25.821507692395734 331.945874117743 2.8150913059604017
25.82673524734915 329.8129162920857 2.8409220735886778
25.831962802302563 329.76701483569923 2.8717770046144055
25.837190357255977 336.95267249673145 2.944687468255661
25.84241791220939 334.0297588265004 2.962874251236794
25.847645467162806 339.0960800936133 3.0313746153679766
25.85287302211622 349.1325432859079 3.109749706893763
25.858100577069635 349.787842512603 3.163039656617247
25.86332813202305 342.6985911975121 3.1780469123114132
25.868555686976464 334.3300568977453 3.197194386932856
25.87378324192988 346.9919211763131 3.300270072216923
25.879010796883293 359.0562656627627 3.403868201095823
25.884238351836707 373.4621029907913 3.518821445649986
25.88946590679012 370.0424045855713 3.5591850811821386
25.894693461743536 378.4944551836167 3.6667919683903603
25.89992101669695 374.8257898080789 3.705087088569474
25.905148571650365 362.503503100276 3.720031078289384
25.91037612660378 355.6068848493033 3.7437189566165583
25.915603681557194 345.29853124051687 3.7961187210659544
25.920831236510608 350.03119694933457 3.890432787037165
25.926058791464023 354.56688786753756 4.0115202369205605
25.931286346417437 361.34779681723427 4.103497455333464
25.93651390137085 361.66723403015084 4.207325083436289
25.941741456324266 348.7699827744379 4.224062993009687
25.94696901127768 341.47006590745855 4.322452612633462
25.952196566231095 339.702671020127 4.43717733389165
25.95742412118451 347.9201409351017 4.610500193556867
25.962651676137924 345.35237229698583 4.6760503714909225
25.967879231091338 344.44257541638535 4.77776263519603
25.973106786044752 347.6296163887762 4.879571737741124
25.978334340998167 340.9952299630996 4.90973238969243
25.98356189595158 346.08397822155865 4.98682250505751
25.988789450904996 349.02583650057846 5.077937151570121
25.99401700585841 341.43533820881544 5.135750529120751
25.999244560811825 330.7459560024848 5.12131342625305
26.00447211576524 328.3733748251971 5.238340751865745
26.009699670718653 340.6533952329092 5.4106107518106965
26.014927225672068 342.9610337531658 5.573608200802916
26.020154780625482 356.7414999441134 5.784843550236704
26.025382335578897 370.5621864746276 6.0518303318214155
26.03060989053231 367.1683879794028 6.167843685161951
26.035837445485726 359.8511499603626 6.365825736119428
26.04106500043914 340.45762022108903 6.368266122368367
26.046292555392554 337.62604171448197 6.512635619696709
26.05152011034597 327.1745438198918 6.508338600692691
26.056747665299383 325.75968350657615 6.653584168846526
26.061975220252798 327.09993460779026 6.951814482414208
26.067202775206212 344.170416240689 7.309813790246986
26.072430330159627 339.32905853159735 7.6498570286424235
26.07765788511304 333.50138742049774 7.806540238597995
26.082885440066455 340.10604036559664 8.346260542662758
26.08811299501987 359.7591192847204 8.936881631724514
26.093340549973284 364.9534036165463 9.590426323467137
26.0985681049267 372.5124572177019 10.261554243155702
26.103795659880113 336.8373916044857 10.500918072444682
26.109023214833528 304.0208469034674 10.871996258430869
26.114250769786942 223.88232423387615 10.221997877196996
26.119478324740356 205.99662127403587 11.319407570830219
26.12470587969377 200.4486536097226 12.756666245742014
26.129933434647185 202.66202278037713 17.731565692727624
26.1351609896006 145.63225788373688 21.262880736431363
