# Supplementary material for: Unraveling metal effects on CO2 uptake in pyrene-based metal-organic frameworks
Source: Nat Commun. 2025 Feb 11;16:1516. doi: 10.1038/s41467-025-56296-w (PMC11814143; doi:10.1038/s41467-025-56296-w)
Supplement: Supplementary file 3 — Source Data [file 41467_2025_56296_MOESM3_ESM.zip › SourceCode/SuppInf/FigureS5_Ga-TBAPy_InSitu_VariableT_PXRD/Data/GaTBAPy_0029p.dat]

0.002613777476707968 21.969866939074475 5.275944020258377
0.007841332430123905 21.67474779872002 5.17827907752445
0.01306888738353984 18.686909391922843 3.9568602999042866
0.018296442336955775 18.5543080831569 3.127719448639207
0.02352399729037171 17.9817777985245 2.761156288285211
0.028751552243787646 17.826543475679106 2.533356874107612
0.03397910719720358 21.344661738657 2.313053747770087
0.03920666215061952 21.674677603681868 2.2156054279609814
0.04443421710403546 20.47760215252737 2.0539459944404905
0.0496617720574514 19.18491798208217 1.9161975583918427
0.054889327010867336 15.126121471431956 1.7583572888103138
0.060116881964283275 15.839167250536814 1.8329986864031185
0.06534443691769921 18.04697001504923 1.9170431279304874
0.07057199187111515 20.27266269270541 2.016481952422792
0.07579954682453109 20.3777149300263 2.0200623545318406
0.08102710177794703 18.381328697035453 1.7611839638558586
0.08625465673136297 15.532419709584735 1.577114320549912
0.09148221168477891 16.66961350124928 1.4898372304771859
0.09670976663819485 17.698471514153542 1.4387207871679477
0.10193732159161079 18.898038747139484 1.522194581513071
0.10716487654502672 19.18064980402483 1.4676318554775272
0.11239243149844266 19.345033939980738 1.4056788550182997
0.1176199864518586 19.66409428564235 1.415605144718094
0.12284754140527454 19.944404316567443 1.3647573749939257
0.12807509635869047 19.211066065471773 1.3141392732951291
0.1333026513121064 19.403565898991566 1.291184378057718
0.13853020626552232 17.98343353288309 1.1514200516204385
0.14375776121893824 17.836238747952585 1.0885922627424833
0.14898531617235417 17.594880450899016 1.0784288250751717
0.1542128711257701 18.07524099126311 1.119627447029657
0.15944042607918602 18.653018704233634 1.1519950605397393
0.16466798103260194 18.25690037891766 1.1519011324401496
0.16989553598601786 19.111817742245538 1.0963361610997304
0.1751230909394338 17.474425254298925 1.029802655242557
0.18035064589284971 18.017669523334995 1.0449147311719866
0.18557820084626564 19.109629873578974 1.0370427563841147
0.19080575579968156 19.345193680783893 1.019925449895647
0.1960333107530975 20.074717826738315 1.0175227793407344
0.20126086570651341 20.30313603744509 1.007102612158845
0.20648842065992934 19.93219202089005 1.00969031670791
0.21171597561334526 19.837018107955718 1.0270900717741225
0.2169435305667612 18.18788626969327 0.9765978777671527
0.22217108552017711 16.483412835375876 0.9170870857588587
0.22739864047359304 17.062130378814484 0.9317101941769222
0.23262619542700896 17.162720338693354 0.917609345051783
0.2378537503804249 18.963027514000007 0.9506093580886142
0.2430813053338408 20.79738839911209 0.9757161274788805
0.24830886028725674 20.199704201298527 0.9570967066282658
0.25353641524067266 20.23246511064811 0.9583241576344654
0.2587639701940886 18.808425836855363 0.9208954191938382
0.2639915251475045 17.95618878880964 0.9354887210857847
0.26921908010092044 18.60849662267642 0.9188450305970994
0.27444663505433636 18.601794084553994 0.9183699560412757
0.2796741900077523 19.338540652240976 0.9103780298083535
0.2849017449611682 18.438891589960313 0.8501200530550155
0.29012929991458414 17.83808683880986 0.8380069432372881
0.29535685486800006 16.390367798140563 0.7985299710797475
0.300584409821416 16.14870881514822 0.7868804314435374
0.3058119647748319 16.219275706881835 0.7750452620621259
0.31103951972824784 17.511915844350533 0.8095756914108866
0.31626707468166376 18.197317247865925 0.8072975527513624
0.3214946296350797 18.524260370064848 0.8025930854792366
0.3267221845884956 18.113913859930367 0.7948426873785155
0.33194973954191154 18.275204625111723 0.8107889185081606
0.33717729449532746 20.026136450290025 0.8491729271093411
0.3424048494487434 20.285829048460073 0.8669578511199603
0.3476324044021593 18.84386973417565 0.8325074725988221
0.35285995935557524 17.460966407382763 0.7944098795401441
0.35808751430899116 17.122690706946884 0.7846065111583054
0.3633150692624071 17.461308792304635 0.8078745903627117
0.368542624215823 18.90581402379172 0.8419935915667165
0.37377017916923894 18.221730046836036 0.8228182430894462
0.37899773412265486 16.899914986964355 0.8008529842562505
0.3842252890760708 15.631007108896208 0.7763961972582625
0.3894528440294867 16.856571747435595 0.8127559732808766
0.39468039898290264 17.061985344468695 0.806290427925377
0.39990795393631856 17.672022702945902 0.7886137884013505
0.4051355088897345 18.723886689117588 0.8066967974644437
0.4103630638431504 20.032382425537794 0.8254412975934674
0.41559061879656634 21.34901990646685 0.8602500501663864
0.42081817374998226 21.362435807996835 0.8711511549450522
0.4260457287033982 20.966250500514015 0.8622582345122153
0.4312732836568141 20.060617941762942 0.8347930728101091
0.43650083861023004 19.344554259495144 0.7954547327892284
0.44172839356364596 19.22601389981178 0.7806856929161798
0.4469559485170619 19.118475344409326 0.7786079742188016
0.4521835034704778 19.14745445908296 0.7884313938630091
0.45741105842389373 19.352584403681146 0.7943487809075034
0.46263861337730966 19.90912085574275 0.8063121330409798
0.4678661683307256 20.01920678003641 0.7995343860256153
0.4730937232841415 19.446587383558352 0.7761407781590716
0.47832127823755743 19.336477992022687 0.7658250368409381
0.48354883319097336 19.273264522038616 0.7504703978789319
0.4887763881443893 18.913784820783142 0.7400918222273567
0.4940039430978052 19.147825318313657 0.7556576925829213
0.49923149805122113 18.473444321875796 0.74542439240837
0.5044590530046371 18.180285186304356 0.7529909546830038
0.5096866079580531 18.527873832209423 0.7718159975551844
0.5149141629114691 18.940589766162717 0.7745791519950369
0.5201417178648851 19.535166185029617 0.7801217895717415
0.525369272818301 19.049823363269645 0.7553504545543295
0.530596827771717 20.017673218014664 0.7672379713779424
0.535824382725133 19.370669064937648 0.7546669924609273
0.541051937678549 19.570604448343072 0.7607150781061718
0.546279492631965 18.64165420203247 0.7305043462183314
0.5515070475853809 18.041604315123884 0.7193390007534716
0.5567346025387969 17.585793557503955 0.7115201230576201
0.5619621574922129 17.011595031921754 0.6940315419974324
0.5671897124456289 16.79889115174333 0.6825717174176432
0.5724172673990449 16.401569482008444 0.6644728898792811
0.5776448223524608 17.602144388234496 0.6842438976250361
0.5828723773058768 19.50072393829334 0.7280509625298959
0.5880999322592928 20.262463382453326 0.7695506771145418
0.5933274872127088 21.387370626655102 0.8097496586359474
0.5985550421661248 20.105886236152575 0.7870854696049406
0.6037825971195407 18.75837755630743 0.7407808706338807
0.6090101520729567 18.681960779325614 0.7251230188718132
0.6142377070263727 18.311946426298483 0.7072433665034293
0.6194652619797887 20.607731828202486 0.7465296010019016
0.6246928169332047 20.97996979712742 0.7455297962885685
0.6299203718866206 20.982834457410224 0.7431994572948518
0.6351479268400366 20.008224837441222 0.7235290383316588
0.6403754817934526 19.209336202846433 0.7039484937000362
0.6456030367468686 20.541252321366812 0.7281604382186369
0.6508305917002846 22.335043043059223 0.7571876196422851
0.6560581466537005 23.131674437831123 0.7592250066324501
0.6612857016071165 23.564861988907257 0.7724799789212853
0.6665132565605325 21.91123750732838 0.7405733979586453
0.6717408115139485 20.836846103373187 0.7296512524342468
0.6769683664673645 21.88589471111585 0.7446438591311467
0.6821959214207804 21.454731587422327 0.7317448871765679
0.6874234763741964 22.51371414478973 0.7369405701741814
0.6926510313276124 22.24233907484055 0.7117867291602491
0.6978785862810284 21.478683264177587 0.690041965624345
0.7031061412344444 22.248086433331025 0.7048890453700128
0.7083336961878604 22.277520204865628 0.7140898642198784
0.7135612511412763 22.314495634374282 0.7198653075756883
0.7187888060946923 22.95844713052178 0.7351405175227288
0.7240163610481083 25.127210511659037 0.7711503443550043
0.7292439160015243 26.743739928931888 0.7924011167729783
0.7344714709549403 27.224101142453964 0.7896171773108832
0.7396990259083562 27.153860028665896 0.7838910521299114
0.7449265808617722 25.793040955491495 0.7671428086540503
0.7501541358151882 25.06387810669487 0.7686197108857924
0.7553816907686042 24.833213643194224 0.7735692049510001
0.7606092457220202 24.183802590374675 0.7467174028519183
0.7658368006754361 25.673822636343864 0.7772181544105179
0.7710643556288521 29.137926732152916 0.802690274566386
0.7762919105822681 31.131740626979266 0.8205507151824241
0.7815194655356841 32.85029162435703 0.8535769269488467
0.7867470204891001 34.11294420820524 0.8741848493297386
0.791974575442516 32.69309216423432 0.8648146446918651
0.797202130395932 32.049267923019165 0.846041611808069
0.802429685349348 31.781855219122907 0.8479832792572952
0.807657240302764 33.69659193681706 0.8731950296593777
0.81288479525618 37.76615724539687 0.9277590156097147
0.8181123502095959 43.03226144686393 1.0013451384633967
0.8233399051630119 45.18327415206743 1.0268392309121062
0.8285674601164279 46.33132450462303 1.0418420534183128
0.8337950150698439 47.79129233860409 1.0669487110780325
0.8390225700232599 51.04113967067491 1.1057130112053601
0.8442501249766758 54.31415140289344 1.1505895904302157
0.8494776799300918 57.670740554902764 1.2069703191433763
0.8547052348835078 59.20123422398885 1.2204149343055843
0.8599327898369238 62.45640900674571 1.2452353802298564
0.8651603447903398 64.59363909769773 1.2445051346300788
0.8703878997437557 65.54493334797236 1.243096266398918
0.8756154546971717 67.69016524258218 1.25131202639429
0.8808430096505877 70.81258428899955 1.2941014247252507
0.8860705646040037 74.94092400260855 1.3241870955330812
0.8912981195574197 76.7210743476596 1.32034857332402
0.8965256745108356 78.85766916456255 1.3277481726635842
0.9017532294642516 80.31785239080592 1.3431664264409897
0.9069807844176676 80.53807895478957 1.3547678607392004
0.9122083393710836 83.39200464155611 1.3919893708500766
0.9174358943244996 86.15325072384861 1.4228962066994544
0.9226634492779155 88.68270948715762 1.4399877339023996
0.9278910042313315 90.78777620598336 1.4547501552410764
0.9331185591847475 89.77178107654932 1.4505951084445021
0.9383461141381635 90.47298947488808 1.4243389656378327
0.9435736690915795 90.2828210648966 1.4242875800858121
0.9488012240449955 91.46804399543083 1.4150014451145405
0.9540287789984114 94.5524882947293 1.4334535084556597
0.9592563339518274 96.08396632686382 1.4391699935272406
0.9644838889052434 99.3825320962889 1.4663278103708333
0.9697114438586594 105.4334685608849 1.5091655106017783
0.9749389988120754 110.39518846942137 1.5449400660500936
0.9801665537654913 111.06523175764379 1.5376545596904159
0.9853941087189073 110.96153733688053 1.5327705547231114
0.9906216636723233 111.59463045613302 1.53470417804134
0.9958492186257393 110.59416996988546 1.5322210586421239
1.0010767735791553 113.62323447005582 1.5546824009122127
1.0063043285325712 115.73610494691849 1.5688777093224642
1.0115318834859872 115.66875332754229 1.5717913332660625
1.0167594384394032 117.65226945815188 1.5768099286298272
1.0219869933928192 119.71145504850743 1.5890084856213964
1.0272145483462352 118.65764790735994 1.5668349726877993
1.0324421032996511 125.22175977909912 1.624276348773832
1.0376696582530671 127.66473014107841 1.6266364222244998
1.042897213206483 126.47536585267873 1.610623199375976
1.048124768159899 129.2865985688714 1.6353981475307284
1.053352323113315 131.15230907454014 1.6461150013811614
1.058579878066731 135.1084002449245 1.6765610208188038
1.063807433020147 135.30414562299163 1.6814450287104046
1.069034987973563 134.8879056471239 1.6598641438836077
1.074262542926979 137.1365385451919 1.6656545627781136
1.079490097880395 138.07630371667088 1.66534727104334
1.084717652833811 141.16435163995797 1.7021605671845583
1.089945207787227 142.62016871328981 1.7181402151081075
1.095172762740643 138.11437994044817 1.673797749779987
1.1004003176940589 136.1186437838648 1.6471955258334674
1.1056278726474749 140.35373776325318 1.6734390595514108
1.1108554276008908 148.48588590419715 1.7358772613696583
1.1160829825543068 146.08780932814773 1.6979334740644174
1.1213105375077228 146.15870405355784 1.6931224205825033
1.1265380924611388 142.8778252055746 1.6796650281558494
1.1317656474145548 137.75169957235457 1.6435187028977938
1.1369932023679707 139.249032590126 1.6521491604158152
1.1422207573213867 136.29292187081612 1.6309312722001263
1.1474483122748027 141.87460277883824 1.681538481723039
1.1526758672282187 146.8375015305754 1.6906613627196556
1.1579034221816347 149.74475031036494 1.7045500632994763
1.1631309771350506 152.04607125015633 1.6968350601798745
1.1683585320884666 154.7455031092083 1.6967761409406428
1.1735860870418826 156.37399786341044 1.7315604664441653
1.1788136419952986 160.56789726766584 1.7722721285354197
1.1840411969487146 154.600549208689 1.7045751572229861
1.1892687519021305 154.12531904711437 1.6890899410580018
1.1944963068555465 159.41316360128735 1.7112332936480465
1.1997238618089625 164.05034428435488 1.727297584396505
1.2049514167623785 169.80640972488823 1.7817053623147368
1.2101789717157945 173.78751845176953 1.8236757761565876
1.2154065266692105 171.73218136037656 1.8132253465966535
1.2206340816226264 170.55240920749458 1.8156640234197237
1.2258616365760424 170.79453614307874 1.8256712278620566
1.2310891915294584 177.0125594850628 1.8273473173606898
1.2363167464828744 174.38070182910988 1.8027618322186783
1.2415443014362904 173.37718549086392 1.7877453166371835
1.2467718563897063 166.89810752620846 1.758584279933721
1.2519994113431223 162.81701017731126 1.7519652214576398
1.2572269662965383 158.61148669305064 1.7050283532423145
1.2624545212499543 156.7514825580286 1.6794201128247164
1.2676820762033703 165.54148579570796 1.7297870323526172
1.2729096311567862 166.10082509730717 1.7270385538895707
1.2781371861102022 169.4923172998336 1.74851821960694
1.2833647410636182 167.9247444751685 1.745439446881814
1.2885922960170342 166.4477923829393 1.7372086178342232
1.2938198509704502 172.21906103699675 1.7575087667412934
1.2990474059238661 170.3962997489962 1.749126956133167
1.3042749608772821 171.6160336045125 1.7421985726269495
1.309502515830698 166.70071383171182 1.7033543239127253
1.314730070784114 165.83843879670897 1.6816217735702443
1.31995762573753 169.95129337975132 1.689244954505561
1.325185180690946 176.7990874153703 1.7317970298997871
1.330412735644362 179.8870573710145 1.752863074470688
1.335640290597778 180.28479015338704 1.76391575693007
1.340867845551194 176.2525809225493 1.7565358296774418
1.34609540050461 173.16075085059228 1.726779436379375
1.351322955458026 173.85455957681938 1.7197336249739819
1.356550510411442 168.5114435334358 1.6902881600938624
1.361778065364858 166.92781950230358 1.6835128712972605
1.3670056203182739 166.71212705869297 1.689740360265777
1.3722331752716899 170.63627211604586 1.71573983942729
1.3774607302251058 176.2139120803459 1.7430893857544374
1.3826882851785218 182.66462820769758 1.7677851521533952
1.3879158401319378 185.42171392857531 1.770109639130746
1.3931433950853538 179.81283013791665 1.7369747188334697
1.3983709500387698 177.816490584817 1.7153046907916483
1.4035985049921857 172.37143311287883 1.6815333335106493
1.4088260599456017 172.11610535464305 1.6937503852951052
1.4140536148990177 176.2585540959815 1.7270085212387918
1.4192811698524337 184.84013313420937 1.7775664983537638
1.4245087248058497 190.17415817657843 1.7997459265241007
1.4297362797592656 193.68538560964478 1.814504365790271
1.4349638347126816 194.45501826891842 1.833146813879702
1.4401913896660976 195.3566498646174 1.8559922569693814
1.4454189446195136 195.40973135680005 1.8340186672479666
1.4506464995729296 189.83050324269863 1.7880523560259092
1.4558740545263456 183.68981732662547 1.7424201835397124
1.4611016094797615 178.73063877137875 1.6924729269437557
1.4663291644331775 175.71536006690923 1.6926783156997305
1.4715567193865935 176.7922092939619 1.7164127595890541
1.4767842743400095 178.8349051771685 1.724905041897413
1.4820118292934255 181.59084158026926 1.7725769792724089
1.4872393842468414 176.61608454676966 1.728146362391678
1.4924669392002574 182.55820269480145 1.7704224594040545
1.4976944941536734 176.85520949211238 1.7367353065600963
1.5029220491070894 175.12665247111224 1.7032606813021158
1.5081496040605054 176.4875209782029 1.688776016328922
1.5133771590139213 178.57145673617723 1.7050880329750644
1.5186047139673373 184.3832455728613 1.7396350276172479
1.5238322689207533 185.00387522827478 1.739748635896035
1.5290598238741693 189.0046500960046 1.7508505919639292
1.5342873788275853 185.02009451685115 1.702473211273328
1.5395149337810012 183.0092757378598 1.699956402016783
1.5447424887344172 187.0098287981786 1.733864273040841
1.5499700436878332 189.50566740535848 1.7706824227594549
1.5551975986412492 191.71910548583494 1.7679550575832872
1.5604251535946652 195.5165184524577 1.8013553973758953
1.5656527085480811 193.32047632028352 1.7763460698037112
1.5708802635014971 204.32534248707515 1.820500186293105
1.576107818454913 206.74758513487004 1.8492762786017238
1.581335373408329 204.42663115523033 1.826287611912749
1.586562928361745 209.35641333334752 1.8432584099378737
1.591790483315161 206.2108883857788 1.8320319015617217
1.597018038268577 206.3290197675448 1.8056182076803335
1.602245593221993 208.3073632092335 1.7997687564344085
1.607473148175409 211.90871440420335 1.8157733788781527
1.612700703128825 215.87671721902686 1.8400774493121657
1.617928258082241 216.80879802247216 1.838795583764658
1.623155813035657 217.44099528179882 1.8291454320527714
1.628383367989073 215.4875437005649 1.8177205216773558
1.6336109229424889 219.9989285962322 1.8440380378142414
1.6388384778959049 222.10183423965384 1.8633433387838083
1.6440660328493208 231.88061039922746 1.920490015896215
1.6492935878027368 242.04104909074087 1.9673006895503204
1.6545211427561528 247.67264460326024 1.9782299832075196
1.6597486977095688 254.65003724437145 1.9842811131550815
1.6649762526629848 262.2992741385341 2.0108181164573296
1.6702038076164007 265.64212325822706 2.018186524733149
1.6754313625698167 265.39140249259583 2.0119319159928137
1.6806589175232327 274.31989393845623 2.075301299507161
1.6858864724766487 279.9246802486156 2.108823557435949
1.6911140274300647 282.21815061519743 2.1028678682163306
1.6963415823834807 279.2419990294205 2.064811787674267
1.7015691373368966 269.3690685646792 2.00170572187986
1.7067966922903126 264.98361853486125 1.9605984316740839
1.7120242472437286 263.0993628938767 1.9442583139498428
1.7172518021971446 260.2859277278021 1.923332066106506
1.7224793571505606 268.88754137060636 1.9527381939076685
1.7277069121039765 277.3724486044941 1.9839401150717981
1.7329344670573925 284.1632244664159 1.994414413007373
1.7381620220108085 287.9441385482166 1.995479154216838
1.7433895769642245 285.3206464496804 1.970826042973575
1.7486171319176405 279.85645990453867 1.9488051358141119
1.7538446868710564 293.0413507048757 1.995843089871035
1.7590722418244724 297.85766233554455 2.014394614163911
1.7642997967778884 306.93901638716204 2.0749554252414515
1.7695273517313044 309.60398037803685 2.090068536305272
1.7747549066847204 301.44738101863385 2.036742553078131
1.7799824616381363 294.0790050875143 1.9943041445127279
1.7852100165915523 295.5392280937553 1.9594227578574528
1.7904375715449683 305.70197253832623 1.9886307930576088
1.7956651264983843 309.516085760944 2.0122456869265815
1.8008926814518003 310.51978635522227 1.9938260532369962
1.8061202364052162 309.73347528876235 1.9825229461408558
1.8113477913586322 301.5044394772557 1.9342361193303619
1.8165753463120482 299.31691171401565 1.902386840939106
1.8218029012654642 294.9473647586233 1.8791551982452748
1.8270304562188802 295.3682241133013 1.8879084802725572
1.8322580111722961 304.2209189783745 1.9083582556709433
1.8374855661257121 304.77771683007296 1.905009695005962
1.842713121079128 313.5728635120533 1.9213416124350795
1.847940676032544 318.3728394179465 1.9158551406380906
1.85316823098596 324.4236095917366 1.9415613652398935
1.858395785939376 324.05397992772936 1.9426323809850088
1.863623340892792 325.25614997472974 1.964174188901556
1.868850895846208 330.7389291413107 1.9904691611380856
1.874078450799624 324.2415399162674 1.9504967322819675
1.87930600575304 328.40312252003554 1.941601419564119
1.884533560706456 321.00104797711913 1.89047074343927
1.889761115659872 311.2127654476391 1.8261724986666388
1.894988670613288 315.0792085237176 1.8342528574951928
1.9002162255667039 317.3654473815514 1.8383661047717894
1.9054437805201199 319.4103836078245 1.8345999945764184
1.9106713354735358 326.56771882813376 1.8526383902027073
1.9158988904269518 326.48266653651615 1.846275177170456
1.9211264453803678 323.5871561694036 1.8340773354934001
1.9263540003337838 324.5527299733486 1.835593565715917
1.9315815552871998 321.41481955439906 1.8283973292687152
1.9368091102406157 318.23861805478975 1.8111959499736225
1.9420366651940317 313.6020525548341 1.7696833893353439
1.9472642201474477 303.80478011719305 1.7359001429704322
1.9524917751008637 300.2700712316994 1.702857826479808
1.9577193300542797 297.31566408437976 1.68437438205403
1.9629468850076957 293.585710401383 1.6691005665221605
1.9681744399611116 294.2131744333132 1.6585744911293134
1.9734019949145276 293.4665707897549 1.6436025957802045
1.9786295498679436 292.1685688309721 1.634536422229448
1.9838571048213596 291.9730396697681 1.6165847434932468
1.9890846597747756 286.32448019567755 1.5820362735366427
1.9943122147281915 277.3481577826127 1.5472974049872306
1.9995397696816075 278.9668375296976 1.5532443879459121
2.0047673246350235 279.66224868648516 1.5705810289933213
2.0099948795884393 278.2821339255253 1.567803635550597
2.015222434541855 280.47430323166833 1.5617823977436778
2.0204499894952708 283.31066212463713 1.5629084514086862
2.0256775444486865 285.30946584408247 1.5734786398136622
2.0309050994021023 284.5305400597811 1.5646608609160293
2.036132654355518 283.00660809340087 1.5576160065401499
2.041360209308934 276.30063854017203 1.541823040277608
2.0465877642623496 278.7149898433176 1.546547813724039
2.0518153192157653 279.0478397646533 1.5494325754437734
2.057042874169181 277.0202770403839 1.5445216274788354
2.062270429122597 281.7977882601578 1.5503987625106124
2.0674979840760126 280.9243840130806 1.549705283225732
2.0727255390294284 288.4743241244938 1.5838105513193632
2.077953093982844 295.7176441319174 1.609274235634715
2.08318064893626 288.59426959516475 1.5865334973994714
2.0884082038896756 280.0552702377369 1.5399940314052765
2.0936357588430914 271.5425326436391 1.4925432771060652
2.098863313796507 274.5074097317594 1.509278811447137
2.104090868749923 278.57873572356823 1.523234363250899
2.1093184237033387 280.2383271881237 1.5216223887704388
2.1145459786567544 279.9960361676714 1.5225464786749212
2.11977353361017 274.8996173840466 1.506742492658846
2.125001088563586 272.2642520565519 1.502294775865145
2.1302286435170017 272.8878524807202 1.5098765176968147
2.1354561984704175 267.2847222374842 1.489635357048065
2.140683753423833 261.2795327277414 1.4626996120488251
2.145911308377249 258.69470604877364 1.446294306474518
2.1511388633306647 256.3927379666897 1.4336578883686497
2.1563664182840805 272.6464779676033 1.491354608603649
2.1615939732374962 276.29451374091946 1.5036966577256177
2.166821528190912 277.6218202583446 1.5199849694770053
2.1720490831443278 283.6789694161695 1.5414799532501486
2.1772766380977435 273.7419737234832 1.5011778401320741
2.1825041930511593 281.5602922436865 1.5362564829685414
2.187731748004575 286.2891454471829 1.5539527383491474
2.192959302957991 282.27397121424855 1.5395841826097914
2.1981868579114066 283.6686159850343 1.5435129558900196
2.2034144128648223 277.7220215752285 1.5267183725276234
2.208641967818238 272.3899204386821 1.4955729985963124
2.213869522771654 268.29687814399864 1.4825328982492902
2.2190970777250696 267.5555675541753 1.4846285266895363
2.2243246326784853 265.8576184941148 1.476834199368896
2.229552187631901 270.8102876666666 1.5037545950515845
2.234779742585317 278.2275542944067 1.5201065493711317
2.2400072975387326 281.0427608953901 1.5243292013065795
2.2452348524921484 279.94377752135256 1.5104383209010162
2.250462407445564 274.2928253177214 1.481061126557708
2.25568996239898 267.1219130277407 1.4550475806125054
2.2609175173523957 259.0469693712601 1.4209912988893885
2.2661450723058114 255.57059546664811 1.4100710668729843
2.271372627259227 256.92062858734164 1.4237585832699808
2.276600182212643 259.6089241296537 1.4443706784639752
2.2818277371660587 265.45762397385766 1.4725187332437917
2.2870552921194744 263.5248695907972 1.4593175477515883
2.29228284707289 268.620766495279 1.4733001335629718
2.297510402026306 267.3093033943309 1.4582363103646883
2.3027379569797217 265.6961649278809 1.4583901442768743
2.3079655119331375 269.7289569125933 1.473135712387118
2.3131930668865532 266.9095720276284 1.4553432451117756
2.318420621839969 266.74465677794433 1.4521862450260257
2.3236481767933848 262.42997980707366 1.4379100710946608
2.3288757317468005 257.80721655461485 1.4241333618371277
2.3341032867002163 256.3044702017173 1.426805131104787
2.339330841653632 256.0417109036194 1.4247088265272079
2.344558396607048 262.4508828905096 1.4474502101546425
2.3497859515604635 271.768102028249 1.4911808469653924
2.3550135065138793 277.6055525658604 1.506160851836683
2.360241061467295 276.4149071502863 1.4929653362672273
2.365468616420711 270.09087396256405 1.4629527956441457
2.3706961713741266 274.99699940713555 1.4600921796417432
2.3759237263275423 273.3673352297469 1.4471978710356757
2.381151281280958 274.55418919086327 1.4432447396110268
2.386378836234374 272.0119902501065 1.4459235058134734
2.3916063911877896 270.32791057330877 1.4525090988456997
2.3968339461412054 265.54015666880235 1.4381562696256236
2.402061501094621 272.21729617072833 1.4536024287070695
2.407289056048037 274.1954882558516 1.464467441893359
2.4125166110014526 270.15665742241055 1.4550769717868208
2.4177441659548684 267.2125836186544 1.446971741516457
2.422971720908284 264.32805885279924 1.41027253728063
2.4281992758617 264.1985870599691 1.400492225169824
2.4334268308151157 265.67989506227417 1.4054061874162909
2.4386543857685314 267.44716533179746 1.4166298684337888
2.443881940721947 267.044440106285 1.405803873279039
2.449109495675363 272.9503181670737 1.414369071639687
2.4543370506287787 279.22543860387464 1.425302318417484
2.4595646055821945 289.06121512463886 1.4366712343466546
2.4647921605356102 302.58450864022444 1.4552872076035335
2.470019715489026 311.98513426669416 1.453326899948318
2.4752472704424417 335.37733581591567 1.4736069609580815
2.4804748253958575 387.93973563653293 1.5472141772973445
2.4857023803492733 497.3301109215063 1.6982271816865873
2.490929935302689 714.6696989608087 1.994977198269707
2.496157490256105 1138.4716801327857 2.504104712742651
2.5013850452095205 1750.4346024165116 3.099971116639642
2.5066126001629363 2490.937736499004 3.69752577840204
2.511840155116352 3233.8321785837825 4.216437352946067
2.517067710069768 3846.281982647683 4.598781967672497
2.5222952650231836 4221.306866806125 4.8208249698485135
2.5275228199765993 4382.954848774487 4.915255044244618
2.532750374930015 4383.314493899739 4.899905576681126
2.537977929883431 4424.932063945436 4.92105440736413
2.5432054848368466 4533.885895057724 4.972514516928702
2.5484330397902624 4818.166376648483 5.119752607597942
2.553660594743678 5237.7189325098525 5.326249072803864
2.558888149697094 5752.216995416888 5.569414745294464
2.5641157046505096 6260.718464917551 5.788399043514025
2.5693432596039254 6639.002089433661 5.951665350570081
2.574570814557341 6728.163010405615 5.997788628018688
2.579798369510757 6437.978720856539 5.871588915971686
2.5850259244641727 5761.486092224398 5.566739417563027
2.5902534794175884 4747.380276014246 5.048115696555493
2.595481034371004 3669.4027595234825 4.433033944961903
2.60070858932442 2666.6423288016576 3.7738707359607826
2.6059361442778357 1843.6194050174627 3.1429461244894292
2.6111636992312515 1250.5721106130977 2.5923940973829733
2.6163912541846672 866.0897939683842 2.173761282809288
2.621618809138083 615.9516597533808 1.848666961560547
2.6268463640914987 480.7060746930883 1.6487202518159267
2.6320739190449145 398.5331858232489 1.5188861673943224
2.6373014739983303 353.149986480164 1.4444175942931095
2.642529028951746 327.7744723845778 1.4040032523972104
2.6477565839051618 308.2614442170901 1.3715579328423337
2.6529841388585775 296.53496830205484 1.3419392264538395
2.6582116938119933 287.36841372375113 1.3235570985523788
2.663439248765409 283.0142997102744 1.323609785243933
2.668666803718825 280.02269164334103 1.3244171868449346
2.6738943586722406 277.13828631312936 1.3309234933228464
2.6791219136256563 274.3566659109756 1.3257457971992903
2.684349468579072 265.9630365867945 1.3108712872414503
2.689577023532488 265.8769523504563 1.3245058641460523
2.6948045784859036 268.31463623250625 1.3425239769745811
2.7000321334393194 276.18361432020976 1.3760569364443447
2.705259688392735 278.7225271671177 1.389939346447213
2.710487243346151 280.62125464212653 1.400700047963243
2.7157147982995666 286.3448000791583 1.416383702460553
2.7209423532529824 285.83479916810796 1.4201952994351044
2.726169908206398 282.41414952293405 1.410835735875634
2.731397463159814 279.71239597052096 1.4001725221335202
2.7366250181132297 273.7777632749353 1.3909765178674331
2.7418525730666454 274.14019726362284 1.3994612261236488
2.747080128020061 277.92429578256093 1.4253435965983778
2.752307682973477 278.1072248709273 1.4259854128338574
2.7575352379268927 279.3720437929115 1.431080820950951
2.7627627928803085 273.3796973550242 1.4130102254755643
2.767990347833724 272.0793470658635 1.4179798969704094
2.77321790278714 274.8736597900526 1.4324489958775992
2.7784454577405557 275.5592726520045 1.4416037427365955
2.7836730126939715 277.4693769340318 1.445976624387725
2.7889005676473873 277.91141127444166 1.4416337084372537
2.794128122600803 277.67612438920736 1.446104674925501
2.7993556775542188 281.3979893354073 1.4564963174799217
2.8045832325076345 278.56254420579415 1.450012482625291
2.8098107874610503 278.9330042965518 1.4510632688863083
2.815038342414466 280.4705481268135 1.4585899910639935
2.820265897367882 284.371631289133 1.4797988613942739
2.8254934523212976 287.19460925278264 1.4947161602310952
2.8307210072747133 286.4584550560538 1.497976123677089
2.835948562228129 284.0718250604335 1.4876576329563949
2.841176117181545 272.6198268132173 1.4449709968688789
2.8464036721349606 272.77099019314477 1.4464529064111764
2.8516312270883764 271.1857263962631 1.4443437089977484
2.856858782041792 271.80239815815133 1.4454463173892143
2.862086336995208 274.8265835711434 1.4488916455716512
2.8673138919486236 268.6377491446865 1.4326767291631097
2.8725414469020394 272.58404600773775 1.438613617136706
2.877769001855455 272.4835981092761 1.4407683584087085
2.882996556808871 276.1253956952121 1.450107849610801
2.8882241117622867 277.26635199471184 1.4471779758499808
2.8934516667157024 274.31404230039794 1.4390179032498307
2.898679221669118 278.53886131467095 1.459599544134606
2.903906776622534 276.0352246591096 1.443359290059862
2.9091343315759497 276.4597628945464 1.441917849608477
2.9143618865293655 276.942507837553 1.4457943760297454
2.919589441482781 274.8892256351853 1.4428998043684087
2.924816996436197 277.04551803779003 1.451671948601358
2.9300445513896127 281.1597647555254 1.4704111199977712
2.9352721063430285 283.25699070393966 1.4735868354598556
2.9404996612964442 285.3323913167639 1.4793627176316446
2.94572721624986 278.23912119172445 1.4599177020979874
2.9509547712032758 280.2111036559998 1.4661103731599412
2.9561823261566915 273.6204997067017 1.4323575721192414
2.9614098811101073 272.21455034587876 1.40535753351671
2.966637436063523 275.58999066919677 1.4071293984674762
2.971864991016939 277.62674716048554 1.4221555665171632
2.9770925459703546 281.9353305321183 1.4292664815517946
2.9823201009237703 281.01596709988 1.4238917108714282
2.987547655877186 281.62828312999613 1.4234514065492108
2.992775210830602 278.61835554051186 1.4069936780098022
2.9980027657840176 279.53727448035835 1.4121088511433948
3.0032303207374333 283.04112190790664 1.4148676284291173
3.008457875690849 283.2223377585272 1.4007996027735035
3.013685430644265 292.0359876431702 1.415649793803851
3.0189129855976806 287.0823239779345 1.3883973421630864
3.0241405405510964 281.2905205975429 1.3761814035168927
3.029368095504512 285.1197659209551 1.38518174474255
3.034595650457928 283.86835151411486 1.3706669657962633
3.0398232054113437 286.43843536258885 1.3650017230099667
3.0450507603647594 292.29494308549494 1.3658765653051324
3.050278315318175 291.80269556222214 1.355415513613112
3.055505870271591 292.40511122738917 1.3549345873464278
3.0607334252250067 294.718432128639 1.3556692527953054
3.0659609801784224 302.95744034642627 1.377043918711567
3.071188535131838 309.8950970194533 1.3916299731173496
3.076416090085254 313.24718722240897 1.3901334963931955
3.0816436450386697 312.85815439240923 1.3656649376077652
3.0868711999920855 315.03441650314403 1.3509517114018976
3.0920987549455012 322.41831335819745 1.3521167251835202
3.097326309898917 335.4666073387382 1.373066995578365
3.1025538648523328 345.2716078852795 1.3861711784297637
3.1077814198057485 356.5165050356693 1.4025838757413658
3.1130089747591643 366.36337755082883 1.4098109323644579
3.11823652971258 378.3241454208685 1.4292274728624033
3.123464084665996 395.071518530439 1.4604744335717346
3.1286916396194115 413.1166599499919 1.488251584915127
3.1339191945728273 431.7866182224361 1.5121428463351898
3.139146749526243 456.57925087265096 1.548326042191841
3.144374304479659 480.80722801267723 1.5789960762975663
3.1496018594330746 508.0361822284631 1.623736287728473
3.1548294143864903 521.8731605288167 1.637112143837966
3.160056969339906 541.6812392323898 1.6584866719074365
3.165284524293322 568.5725891080094 1.6921119317632012
3.1705120792467376 604.9058516354446 1.7445099960091033
3.1757396342001534 644.1911647346749 1.79846305305608
3.180967189153569 671.2399732706357 1.834235935988664
3.186194744106985 690.8262648446253 1.8566162611604013
3.1914222990604006 708.5563283610142 1.8796228218524786
3.1966498540138164 716.603083138788 1.8897984687167828
3.201877408967232 711.3804431420842 1.8832101498408897
3.207104963920648 697.2736649867996 1.8620457414330316
3.2123325188740637 671.3489854502618 1.8258809894377719
3.2175600738274794 644.7660259125686 1.7869962861842104
3.222787628780895 611.0063937897439 1.7344834148170867
3.228015183734311 584.6090364126987 1.6974919139432265
3.2332427386877267 556.054630930943 1.6562325550657806
3.2384702936411425 529.0312222314078 1.6139127873470158
3.2436978485945582 509.61971500043336 1.5851483500337509
3.248925403547974 488.62505796485533 1.5541314876170826
3.2541529585013897 472.9499943142635 1.5274674984774772
3.2593805134548055 461.8153384735629 1.5072010349496623
3.2646080684082213 450.2333224366655 1.4845835891435315
3.269835623361637 453.63284474614335 1.489250620742015
3.275063178315053 464.6598928318013 1.506638115331518
3.2802907332684685 479.4432982676214 1.525183189191374
3.2855182882218843 501.4328425774863 1.5504301229171575
3.2907458431753 522.5439334683973 1.575534405200178
3.295973398128716 548.3040495523186 1.6114065912101296
3.3012009530821316 567.8577439143346 1.640405625309449
3.3064285080355473 576.4054065510925 1.6589564550182114
3.311656062988963 569.0769407872367 1.6457953377834624
3.316883617942379 542.5139400829406 1.6047693181605005
3.3221111728957946 509.8045378619834 1.5555955694492267
3.3273387278492104 477.53694332854576 1.5101940241181566
3.332566282802626 441.64327599579354 1.4631291933229125
3.337793837756042 414.2605652524576 1.4262667355801866
3.3430213927094576 396.64377788343324 1.4175512042657679
3.3482489476628734 376.1877212084259 1.3985475061195949
3.353476502616289 380.2212914868356 1.4161140478105108
3.358704057569705 381.72627352272747 1.432740002744085
3.3639316125231207 365.04254439155943 1.4009996145327581
3.3691591674765364 379.54086235858153 1.439886586556068
3.374386722429952 363.84136268563725 1.4253665920314316
3.379614277383368 344.53994690918336 1.3959776827916621
3.3848418323367837 330.00764025468567 1.3787430676709957
3.3900693872901995 290.2559664130129 1.3054406456250152
3.3952969422436152 280.54726536233534 1.3038201278986115
3.400524497197031 274.20698219202205 1.2913180845916905
3.4057520521504467 259.0431608566091 1.2592219829516786
3.4109796071038625 246.8939804093 1.2136293833880174
3.4162071620572783 244.9827444455139 1.1978893181537003
3.421434717010694 244.19330562529123 1.1960711250909188
3.4266622719641098 244.59293749513762 1.195542472517621
3.4318898269175255 246.6118483695183 1.2088402976333148
3.4371173818709413 247.47354147747265 1.2241876423321008
3.442344936824357 252.64019097667565 1.2456437969548992
3.447572491777773 257.38505407142844 1.263951673826792
3.4528000467311886 254.63700134581086 1.2551965426065002
3.4580276016846043 247.61118774243678 1.2280344164566859
3.46325515663802 243.71583046061863 1.2111790430275449
3.468482711591436 240.69513238091358 1.1977579007464834
3.4737102665448516 245.90210946124455 1.2205162213182057
3.4789378214982674 248.59163312690768 1.2288916425416432
3.484165376451683 250.29968689407104 1.2309969472152749
3.489392931405099 254.75869195248146 1.2448027137666016
3.4946204863585146 257.4808810920108 1.2389235453802954
3.4998480413119304 265.1985471337061 1.2463478916610182
3.505075596265346 269.4631609333561 1.2577308502093902
3.510303151218762 275.538061364975 1.2653912706096033
3.5155307061721777 277.6729410604782 1.2608079217902284
3.5207582611255934 279.1605227980006 1.2594299830891549
3.525985816079009 284.62128079376146 1.250854992896226
3.531213371032425 291.94052393401506 1.2594222248635676
3.5364409259858407 300.4559266731502 1.266313754021866
3.5416684809392565 308.271365838242 1.2613665180706597
3.546896035892672 323.4668372074264 1.277705554099684
3.552123590846088 352.664902420073 1.3116473037246967
3.5573511457995037 411.5738382989636 1.399907382487248
3.5625787007529195 528.5341778727702 1.573495176268029
3.5678062557063353 751.6963794355518 1.862642556816915
3.573033810659751 1234.3232284270305 2.381349850202924
3.5782613656131668 2242.2554094304974 3.2066376968921695
3.5834889205665825 4257.770359049335 4.418825616296879
3.5887164755199983 7514.169008256444 5.869884451378006
3.593944030473414 11667.708998627375 7.2684875094795895
3.59917158542683 15397.630074515891 8.308862578072475
3.6043991403802456 17703.644894126883 8.882121666195294
3.6096266953336613 17770.615558768106 8.864399933198236
3.614854250287077 15892.789620835681 8.365460083558826
3.620081805240493 12761.37858144815 7.488894866870253
3.6253093601939086 9272.244589641921 6.37887318463107
3.6305369151473244 6290.635589599454 5.253545803180685
3.63576447010074 3915.994444391799 4.135453281247013
3.640992025054156 2485.197542448862 3.300766710198472
3.6462195800075716 1520.4098616361496 2.5815435247266527
3.6514471349609874 974.1900893196024 2.066564638331418
3.656674689914403 690.1771320650015 1.7412322828746427
3.661902244867819 541.7096980293256 1.545386576638568
3.6671297998212347 455.7033455939512 1.4205343400686234
3.6723573547746504 413.6553869702546 1.359730122475979
3.677584909728066 380.7053296630985 1.3099358247929236
3.682812464681482 358.81729138466386 1.2774752595408962
3.6880400196348977 342.0624678299211 1.2565368573360074
3.6932675745883135 327.6791979599719 1.234951946326568
3.698495129541729 316.028010481129 1.2186915863785144
3.703722684495145 309.39734082451145 1.2151094768696478
3.7089502394485607 297.4989639875782 1.1907205552038735
3.7141777944019765 293.821672578413 1.1823281166239825
3.7194053493553922 293.4158963925888 1.1832267227236763
3.724632904308808 295.5075214115648 1.190167577324017
3.7298604592622238 289.89595659136097 1.1815461218222416
3.7350880142156395 278.9039485439611 1.1556860740242274
3.7403155691690553 275.2265268722305 1.1492289119179877
3.745543124122471 276.37387054303093 1.1523493623876566
3.750770679075887 282.58958217554704 1.1627084025429284
3.7559982340293026 283.54977021395536 1.1584731070186196
3.7612257889827183 283.10588839783594 1.1512413207869532
3.766453343936134 284.9250498703936 1.1546236919000987
3.77168089888955 291.6082792985746 1.1696472609272377
3.7769084538429656 292.7114284963126 1.175683028753902
3.7821360087963813 294.0538296496367 1.1737674451234674
3.787363563749797 295.8966591645387 1.1708430325140486
3.792591118703213 300.86496692826967 1.171605456643148
3.7978186736566286 305.3072557535667 1.1681208003545167
3.8030462286100444 312.331720569321 1.170448356635864
3.80827378356346 321.543940654275 1.1808487420149238
3.813501338516876 326.7622761738121 1.1885246810396703
3.8187288934702917 334.5157623143308 1.2038785009842097
3.8239564484237074 332.0051355989179 1.1996693697357304
3.829184003377123 331.22957405928054 1.1960759173569095
3.834411558330539 328.8581517028427 1.1906299479359945
3.8396391132839547 320.3184025639566 1.169255939072037
3.8448666682373704 318.280706387745 1.1642733518704196
3.850094223190786 318.4469553841066 1.1661421539735153
3.855321778144202 320.07444957796207 1.1797563346534008
3.8605493330976177 317.06438104227453 1.1752526386673683
3.8657768880510335 316.2655012859191 1.1739528681452505
3.8710044430044492 314.48063815742165 1.1688092486309645
3.876231997957865 318.77215680377213 1.173971406048373
3.8814595529112808 315.18838833653325 1.1643103540424693
3.8866871078646965 311.8704409881705 1.1573943434467049
3.8919146628181123 311.2571687661517 1.1536293103288933
3.897142217771528 314.13683742294245 1.1575095947789804
3.902369772724944 319.9617021242663 1.1684089355853804
3.9075973276783595 327.9125581641148 1.1774370890988946
3.9128248826317753 327.2191372112227 1.169692794969736
3.918052437585191 327.5984821808934 1.164770733496451
3.923279992538607 330.29032201360496 1.1686336414197211
3.9285075474920226 337.26244933567574 1.176203871030631
3.9337351024454383 345.25690166193715 1.1916713776430001
3.938962657398854 350.5934075335885 1.1985498760604252
3.94419021235227 356.40030109203906 1.2042082269893408
3.9494177673056856 369.8180671263365 1.2266765969266875
3.9546453222591014 386.24412735470514 1.251164521687594
3.959872877212517 407.3667971651282 1.2789324584581194
3.965100432165933 422.22333175006577 1.2956321409325635
3.9703279871193486 437.5868680297049 1.315053150921905
3.9755555420727644 454.19240881013366 1.3351600960668917
3.98078309702618 475.7023676080786 1.3647708400625613
3.986010651979596 501.88890836543334 1.3970604586769295
3.9912382069330117 537.8965334180648 1.4439214150224695
3.9964657618864274 568.4247296711449 1.4839701515601895
4.001693316839844 604.0061315160494 1.5269734698850599
4.00692087179326 643.7885811870043 1.5717985229745903
4.012148426746676 688.306701917605 1.628998259253581
4.017375981700092 738.0760938847669 1.7070686201725218
4.0226035366535084 799.0316176867564 1.7877307522226453
4.027831091606925 871.9707118680236 1.8734937205459823
4.033058646560341 959.0368414897758 1.9678215193920137
4.038286201513757 1067.4076184909384 2.077487676048349
4.043513756467173 1183.0943319261162 2.1938570295379476
4.0487413114205895 1318.7333100628077 2.31924051616331
4.053968866374006 1470.5184897912322 2.447283705471181
4.059196421327422 1634.3792327561837 2.582000992569956
4.064423976280838 1825.1512708713526 2.73002114429926
4.069651531234254 2043.6816936312189 2.886701849949873
4.0748790861876705 2269.8377927844194 3.0477588238003803
4.080106641141087 2509.4416637833033 3.202651846955464
4.085334196094503 2757.875484794688 3.3597960674352607
4.090561751047919 2989.6306669081473 3.505559082111752
4.095789306001335 3199.1517154300386 3.628261980152991
4.1010168609547515 3364.3873012776153 3.7288461436788465
4.106244415908168 3427.2555207971063 3.7619190715864743
4.111471970861584 3418.504554129908 3.7537939544042085
4.116699525815 3312.1367722665727 3.694683030423925
4.121927080768416 3153.187538794777 3.5632850013737176
4.1271546357218325 2944.516268160239 3.41349121363957
4.132382190675249 2688.0724148142895 3.2428089579039785
4.137609745628665 2435.3895469729455 3.0761308606759568
4.142837300582081 2169.1872119559102 2.8941767298230685
4.148064855535497 1923.642302453338 2.7244610938844516
4.1532924104889135 1695.4236918431868 2.554282367479002
4.15851996544233 1485.9507132973145 2.3847386483143045
4.163747520395746 1311.0670928389882 2.233855636074259
4.168975075349162 1162.2561530173623 2.0998109813660615
4.174202630302578 1039.189768341183 1.9840302564109633
4.1794301852559945 955.6986112392983 1.906747274621809
4.184657740209411 852.9481719785051 1.8009822554166948
4.189885295162827 785.0809357732539 1.7262843349891221
4.195112850116243 831.8406501131394 1.7748904659463323
4.200340405069659 767.6484506698241 1.698818907545683
4.2055679600230755 723.0942526157164 1.6498651058038323
4.210795514976492 605.9352020958268 1.5139282762559916
4.216023069929908 563.804774262505 1.4651045998169372
4.221250624883324 512.0955686456718 1.39935384680885
4.22647817983674 400.5948735581957 1.2391043484039397
4.2317057347901565 379.9890472850971 1.2094631161542533
4.236933289743573 360.77488944826285 1.1823812616861447
4.242160844696989 340.7310745565872 1.1554621840768866
4.247388399650405 324.8122686677856 1.1345027991106982
4.252615954603821 309.7697528923481 1.1134518860108265
4.257843509557238 301.5327848243218 1.097796774211079
4.263071064510654 292.2539265009599 1.0859713718055128
4.26829861946407 281.7809842737468 1.0727598853928557
4.273526174417486 275.60940085263707 1.0664860186345673
4.278753729370902 274.3497262652148 1.0684196705802351
4.283981284324319 267.5299147326072 1.053267794665198
4.289208839277735 258.67219524996614 1.0349062074787858
4.294436394231151 256.5017816219838 1.0356547975250205
4.299663949184567 248.97443926279055 1.0259115104275787
4.304891504137983 250.5919163316435 1.0382506407810757
4.3101190590914 250.7219371233136 1.0434049857536893
4.315346614044816 248.58047018508796 1.0438077687123761
4.320574168998232 247.04522608883042 1.0402764475183373
4.325801723951648 244.09603842291475 1.035262584959307
4.331029278905064 237.14087474222964 1.0134567864246782
4.336256833858481 236.3208588803543 1.0110389396329567
4.341484388811897 240.89386690725405 1.024286821599157
4.346711943765313 241.1331235512885 1.0333192323868918
4.351939498718729 243.0542869915788 1.03628480941946
4.357167053672145 241.56558299488955 1.0237671716696863
4.362394608625562 241.06843134027523 1.0174329121453811
4.367622163578978 239.88308189436773 1.004098048819879
4.372849718532394 242.50472571207462 1.0125875301653846
4.37807727348581 245.61481765887495 1.0231110730344406
4.383304828439226 246.78882783723049 1.0273190017394318
4.388532383392643 243.46417781133303 1.0222108243356571
4.393759938346059 239.49957204879698 1.017773077483899
4.398987493299475 234.71443012023468 1.0065680539533843
4.404215048252891 231.05377433970162 1.0013977142942174
4.409442603206307 232.84335896764725 1.003794736275866
4.414670158159724 234.28085686031912 1.0113434393295235
4.41989771311314 231.35225771455333 1.0092391746776763
4.425125268066556 226.78090486234788 1.0032699743945126
4.430352823019972 224.26254341397566 0.9976399440400621
4.435580377973388 221.8420961632593 0.9893641275092043
4.440807932926805 222.86721777099774 0.9901043129584323
4.446035487880221 219.83538223646138 0.9843525941553269
4.451263042833637 216.96615535346993 0.9794822146093889
4.456490597787053 214.00360789227227 0.9685304003186902
4.4617181527404695 213.07120263983276 0.9697229883198291
4.466945707693886 213.76900689118918 0.9791824967947895
4.472173262647302 217.20841311184088 0.9930566021311021
4.477400817600718 216.8077031842977 0.9925652613041465
4.482628372554134 216.47915202619194 0.9831370283561959
4.4878559275075505 221.61659450737446 0.9901928863722823
4.493083482460967 220.55523380589503 0.9861404466105751
4.498311037414383 218.17712198793095 0.9846095593873597
4.503538592367799 217.7341085698784 0.9926698289763958
4.508766147321215 213.24003342029474 0.9827349132104202
4.5139937022746315 212.59252925944423 0.9847277532857903
4.519221257228048 212.39440541930384 0.9850983031282449
4.524448812181464 212.37452002013592 0.9827427843158805
4.52967636713488 215.22245915978385 0.9938717600816441
4.534903922088296 216.66478133497927 0.9893953676222236
4.5401314770417125 217.68456064554456 0.9807329202947105
4.545359031995129 213.95192690703797 0.9757487997856841
4.550586586948545 214.89207140669643 0.9806191073215422
4.555814141901961 213.30799113186623 0.9757189195416266
4.561041696855377 211.94350634656843 0.9699707203149562
4.5662692518087935 214.38011953920906 0.9699005534153607
4.57149680676221 214.5135730592385 0.9665016411414356
4.576724361715626 215.009670637465 0.9723732948498767
4.581951916669042 217.4877680401696 0.9778089464490884
4.587179471622458 215.41207948279379 0.9725949884304207
4.5924070265758745 217.5206895141848 0.9786531960513716
4.597634581529291 218.74513509295858 0.9810604970091704
4.602862136482707 217.48484548879458 0.9772596666156594
4.608089691436123 216.72992011848442 0.9762307953440679
4.613317246389539 214.34967295283434 0.97202980357012
4.6185448013429555 213.56896443510905 0.9733481861725248
4.623772356296372 213.52613586162127 0.9807152654013611
4.628999911249788 215.28153775709958 0.9927192008275209
4.634227466203204 213.68909884398747 0.9905829855166834
4.63945502115662 211.1399143581071 0.9750747655608923
4.6446825761100365 209.89244827402499 0.9593854627613658
4.649910131063453 207.63673358369036 0.9542017451659014
4.655137686016869 209.4137262605572 0.9586534525854659
4.660365240970285 207.08928743481314 0.9559122114406966
4.665592795923701 208.31181879512954 0.9587443911208361
4.6708203508771176 210.32748656709555 0.9643998478637104
4.676047905830534 213.8146488893526 0.974397631974226
4.68127546078395 214.43210395929856 0.9780479082067782
4.686503015737366 212.09603178119377 0.9756586706089182
4.691730570690782 210.95241487444505 0.9721724363547678
4.696958125644199 206.56416505457727 0.9575919383657412
4.702185680597615 208.87695206310372 0.9600236946625825
4.707413235551031 213.17540731133695 0.9659289209451102
4.712640790504447 211.12386313032837 0.962280932112212
4.717868345457863 214.8272291869029 0.9750844902737204
4.72309590041128 211.97794676800436 0.9681347259931083
4.728323455364696 206.57360522874492 0.9520255591759005
4.733551010318112 208.90764303318917 0.9501185605233239
4.738778565271528 209.29556529523725 0.943516622761847
4.744006120224944 210.83719723155062 0.9395611425320082
4.749233675178361 212.49349771505342 0.9495572379095965
4.754461230131777 212.72678810032025 0.9646301166296615
4.759688785085193 214.31170823489856 0.9736514812063468
4.764916340038609 216.98391966108682 0.976665849139944
4.770143894992025 215.55062929850794 0.964284158639408
4.775371449945442 214.52672369996296 0.9556929560334954
4.780599004898858 212.06555134167948 0.9495971127863706
4.785826559852274 209.27650756469617 0.9469554461133095
4.79105411480569 207.10713867294285 0.9394838929369976
4.796281669759106 209.32842791984373 0.9429352814010822
4.801509224712523 212.57246461768156 0.9454567760491893
4.806736779665939 212.98549483515092 0.9552348051486328
4.811964334619355 211.03678284692742 0.9525763511144377
4.817191889572771 208.22284718883776 0.9477183495702936
4.822419444526187 203.50600965884396 0.9356886508256349
4.827646999479604 205.1182150085287 0.9324611358846271
4.83287455443302 204.86992248064107 0.9339930853209036
4.838102109386436 208.0057334566633 0.9419298830320288
4.843329664339852 211.9940799108948 0.9542320285444198
4.848557219293268 214.8854685307734 0.9621009443613157
4.853784774246685 213.28790851443176 0.954335703199376
4.859012329200101 212.11491971836966 0.9464841322819108
4.864239884153517 209.2226001994097 0.9346771832432822
4.869467439106933 210.5601681283611 0.9385285722095202
4.8746949940603495 212.29821967587162 0.9466545676368452
4.879922549013766 214.1476993243996 0.9480717164100145
4.885150103967182 215.68529600804698 0.9479515762438204
4.890377658920598 217.4613551361919 0.9397963956228967
4.895605213874014 212.32773840335474 0.917414573994693
4.9008327688274305 211.81683596305476 0.9179073945463031
4.906060323780847 211.2409006535225 0.9110153121959743
4.911287878734263 211.725354362081 0.9152836339465843
4.916515433687679 209.6092550020925 0.9139036879894229
4.921742988641095 209.73683565183543 0.9121615993266153
4.9269705435945115 213.30523785818002 0.9210432283303703
4.932198098547928 214.33080952831492 0.9209205608636191
4.937425653501344 215.920645129012 0.9264253139252482
4.94265320845476 214.02758562577628 0.9224738336727446
4.947880763408176 213.4644661395903 0.9143664366566244
4.9531083183615925 217.59824967990022 0.9256688405727779
4.958335873315009 220.15213030789923 0.9303691726793506
4.963563428268425 222.98440186283278 0.9308490703946786
4.968790983221841 223.8611775598142 0.9285228169510023
4.974018538175257 225.5527081949198 0.9297075128591338
4.9792460931286735 232.08468955851808 0.9456324259300609
4.98447364808209 238.57788373297046 0.9501628961255797
4.989701203035506 247.707643770483 0.9577533176670362
4.994928757988922 256.90144648680297 0.9569961659178963
5.000156312942338 272.2288605172974 0.9593925429800576
5.0053838678957545 307.8650689636775 1.000499992801576
5.010611422849171 375.69442011220974 1.0852789733573631
5.015838977802587 493.6104627394657 1.2288617418172147
5.021066532756003 664.9224399490062 1.4164053791836506
5.026294087709419 890.6215524884951 1.6322909380930921
5.0315216426628355 1127.0776914059027 1.8338172084341708
5.036749197616252 1336.108327158855 1.9976173392501564
5.041976752569668 1490.114848095689 2.108613402465341
5.047204307523084 1564.4791573127584 2.1600843820900923
5.0524318624765 1570.3561813369124 2.163895833631208
5.0576594174299165 1527.4166619295179 2.13356188172567
5.062886972383333 1441.8821202455651 2.0717265525360036
5.068114527336749 1337.3138193916225 1.9965761452855406
5.073342082290165 1228.0688042508261 1.9131940343332208
5.078569637243581 1122.8523233621875 1.8262957832385178
5.0837971921969975 1040.3300243593978 1.7548057391150294
5.089024747150414 965.7592343154461 1.6895217471022264
5.09425230210383 916.8595592659514 1.645406474402913
5.099479857057246 893.1154424843089 1.6256008379780071
5.104707412010662 876.2123935403149 1.610465644436096
5.109934966964079 873.27823979804 1.6086260937946886
5.115162521917495 868.8528346704169 1.6038849642546402
5.120390076870911 879.2954034284555 1.6122193476229771
5.125617631824327 892.6033991062407 1.6210815626073358
5.130845186777743 906.4841888491193 1.6314159736184393
5.13607274173116 923.1768214226402 1.646087152777387
5.141300296684576 935.7488806163368 1.6547446613635577
5.146527851637992 946.488780893621 1.6619417806410608
5.151755406591408 952.5428589437938 1.6658385252074734
5.156982961544824 948.9301045822078 1.6653554667379074
5.162210516498241 926.4053734821034 1.646430615904361
5.167438071451657 889.1639676166797 1.6124160651931385
5.172665626405073 826.1503778366017 1.5525395869907148
5.177893181358489 755.4958638609446 1.4827073357996783
5.183120736311905 668.7834912988059 1.3942044035264693
5.188348291265322 579.6597384210922 1.3020141798868088
5.193575846218738 503.4913858995307 1.220381932399621
5.198803401172154 437.456003193711 1.1511033790834084
5.20403095612557 383.6132034748533 1.093799975931724
5.209258511078986 341.6375925455147 1.046984053383075
5.214486066032403 307.94129042572456 1.0063568891648857
5.219713620985819 284.33894407910975 0.9748955397292619
5.224941175939235 264.5140193897285 0.9454227470441848
5.230168730892651 249.85165262330858 0.9241790007593556
5.235396285846067 236.9263856650845 0.9026960754291423
5.240623840799484 234.42803885182602 0.8997492514642462
5.2458513957529 231.3318279107119 0.8973484080622242
5.251078950706316 228.6622308202413 0.8950195566124421
5.256306505659732 227.9903022227593 0.8989662897054662
5.261534060613148 225.31706252838953 0.8961240261142177
5.266761615566565 225.04899880602449 0.8968251378852333
5.271989170519981 219.28033296805415 0.8840204718907706
5.277216725473397 217.4566923041347 0.8801580110620854
5.282444280426813 218.28840019485563 0.8862064519185822
5.2876718353802294 219.32279938043303 0.888216913899698
5.292899390333646 222.65933393406726 0.8968971131108578
5.298126945287062 219.82865738195315 0.8890221086312153
5.303354500240478 219.507836470331 0.8872660183911334
5.308582055193894 216.93174908329155 0.8792850728726819
5.3138096101473105 215.04950057751822 0.8762910759462541
5.319037165100727 216.12189879478987 0.8722417500568427
5.324264720054143 215.84767213052072 0.8726567526464623
5.329492275007559 216.5208106113474 0.8763845650550071
5.334719829960975 216.7375207125642 0.880882791807437
5.3399473849143915 211.58277507149285 0.8696502410710616
5.345174939867808 209.1591468031679 0.8671167676887879
5.350402494821224 210.6408333956327 0.8706883745988788
5.35563004977464 214.90860793477384 0.8782102457178355
5.360857604728056 218.22195524328876 0.8843901455811018
5.3660851596814725 220.5285923145897 0.8851878043421254
5.371312714634889 223.7690499436689 0.8922456899012473
5.376540269588305 226.177598437962 0.8930375655101163
5.381767824541721 227.6048115840535 0.8911839342586754
5.386995379495137 226.5861338509197 0.8818889393891881
5.3922229344485535 224.47851142179567 0.8695265441491712
5.39745048940197 220.5572078837683 0.8557332073876117
5.402678044355386 220.4934322126859 0.8510092755315312
5.407905599308802 225.0909496381762 0.861009946967447
5.413133154262218 228.8431319193723 0.8692030040040432
5.4183607092156345 230.472913426979 0.8696457508622987
5.423588264169051 231.20285579437433 0.8661920438403039
5.428815819122467 227.2472772997451 0.851083812037677
5.434043374075883 227.9181003300978 0.8572478946567886
5.439270929029299 226.91407566839078 0.8614491551478675
5.4444984839827155 226.7688306149636 0.8677541559275435
5.449726038936132 227.7909821908781 0.8717392191836036
5.454953593889548 230.42221160006216 0.8827272916693913
5.460181148842964 223.52511336419914 0.8688739443388512
5.46540870379638 218.4341684135362 0.8626616745832293
5.4706362587497965 213.74288006896487 0.8494719954824285
5.475863813703213 211.33997804548326 0.8410739273904952
5.481091368656629 214.04193129669093 0.8437797831363832
5.486318923610045 213.3423747338891 0.840834289738668
5.491546478563461 217.39938665123424 0.8539965039817377
5.4967740335168775 216.56227793657203 0.8484265714222616
5.502001588470294 214.9241749468269 0.8472009680713445
5.50722914342371 213.63128177661994 0.8438685304444673
5.512456698377126 215.33444718541844 0.8471970758844695
5.517684253330542 218.36778485302366 0.8586539876372226
5.522911808283959 219.268890254657 0.8612086436217158
5.528139363237375 220.14959428449063 0.8651999154309812
5.533366918190791 221.52439377790833 0.8634719582112491
5.538594473144207 221.3860390404117 0.864846494655495
5.543822028097623 221.60480511414028 0.8597630162208715
5.54904958305104 222.87463001089733 0.8644335142123248
5.554277138004456 221.4519655724623 0.8666858804236773
5.559504692957872 223.8730006681026 0.8702115064413395
5.564732247911288 222.32697389538964 0.8646510101932238
5.569959802864704 220.67756247418353 0.8570043079304817
5.575187357818121 217.08155564785912 0.8381801258896382
5.580414912771537 217.67275658488606 0.8335154505017077
5.585642467724953 217.60371751809188 0.8345524221381856
5.590870022678369 216.4559438530501 0.8334970762199169
5.596097577631785 219.13820555253608 0.8409252434369024
5.601325132585202 219.3655029060865 0.8384099882540127
5.606552687538618 223.16486214754553 0.8415041289212783
5.611780242492034 230.88457937157298 0.8502404040624265
5.61700779744545 233.20525613038646 0.855075598744821
5.622235352398866 236.2939209068282 0.8538994659559607
5.627462907352283 244.9742728502942 0.8626596773865021
5.632690462305699 255.18374775329175 0.8724401595481354
5.637918017259115 281.783456299707 0.9041723060106618
5.643145572212531 336.5508123753791 0.9730977150862893
5.648373127165947 430.1821379325659 1.0864331728955603
5.653600682119364 560.5047736066273 1.2281370993665246
5.65882823707278 715.2726816903922 1.3803720414351508
5.664055792026196 858.7580891940075 1.5063117919327096
5.669283346979612 978.639782719179 1.6055848209224872
5.674510901933028 1038.0219522058433 1.648842330535547
5.679738456886445 1050.123515299788 1.6557763012114335
5.684966011839861 1021.3177745438022 1.6316675418497464
5.690193566793277 964.3755025500857 1.5843130051673548
5.695421121746693 903.5567575685628 1.5343654209956994
5.700648676700109 843.2586034613721 1.4825821657944567
5.705876231653526 792.9162359274533 1.4385942811978516
5.711103786606942 750.5882967866944 1.3993216605683014
5.716331341560358 734.0453523174103 1.3828914154305403
5.721558896513774 736.4562243599645 1.383106205505537
5.7267864514671905 762.771283132926 1.4074951765951857
5.732014006420607 801.2132838399192 1.4421760139262292
5.737241561374023 851.937611395874 1.486363422992144
5.742469116327439 913.8020067583194 1.5381192417323966
5.747696671280855 965.5753428442999 1.5805992941405025
5.7529242262342715 992.6908563993046 1.6043514841184776
5.758151781187688 976.4105744897705 1.591238858693069
5.763379336141104 912.6747004138874 1.5379826420983873
5.76860689109452 812.4757947861359 1.4476193043624197
5.773834446047936 708.9282137599967 1.3533325454677498
5.7790620010013525 601.5392451804596 1.2519305298541075
5.784289555954769 507.6442656989158 1.159484539900768
5.789517110908185 427.32277101108474 1.0724527227820277
5.794744665861601 363.59926698413904 0.9996126031210008
5.799972220815017 320.9975232915378 0.9443440554284905
5.8051997757684335 290.9480628928187 0.903265012769444
5.81042733072185 273.45896432356204 0.879366683316352
5.815654885675266 263.1180350413527 0.8651419698844316
5.820882440628682 254.28202402033105 0.8529993119450853
5.826109995582098 252.45171355251364 0.8524013158706437
5.8313375505355145 250.73040987113782 0.8537827807782422
5.836565105488931 251.32912625558728 0.8582354261356386
5.841792660442347 251.35228422272846 0.8571459512429846
5.847020215395763 249.19491821580445 0.8526070751797973
5.852247770349179 245.31849973162355 0.8428978565697831
5.8574753253025955 244.4793807500149 0.8408114733358483
5.862702880256012 244.07161347510427 0.8433124110207327
5.867930435209428 247.07414302535685 0.8477417531452983
5.873157990162844 249.35637542038072 0.8548278519923359
5.87838554511626 252.71393557113402 0.8578399097176417
5.8836131000696765 253.26992364916887 0.8582602875353208
5.888840655023093 250.03135617777244 0.8496822969158224
5.894068209976509 253.4496237523868 0.8527501273821039
5.899295764929925 258.4313619622045 0.8586431732050535
5.904523319883341 259.5569142689744 0.8584843815558901
5.9097508748367575 264.47592419571015 0.8649459160742548
5.914978429790174 264.83058378092875 0.8645225667745063
5.92020598474359 264.6078127893034 0.8575525018374578
5.925433539697006 267.47453775691315 0.8626098779037467
5.930661094650422 272.1113554419132 0.869112269509509
5.9358886496038386 274.78550227025 0.874012571001706
5.941116204557255 281.42084604618435 0.8831461138780834
5.946343759510671 286.2768461637688 0.8881447420166364
5.951571314464087 290.557764777687 0.8977136317799718
5.956798869417503 292.9406145704313 0.8982534506512392
5.96202642437092 300.9013980741791 0.9113032352749431
5.967253979324336 307.58017356422795 0.922575548959927
5.972481534277752 322.516960524853 0.9457690279054102
5.977709089231168 338.96135637465693 0.9690410506369821
5.982936644184584 355.047996584136 0.9877361075746413
5.988164199138001 385.4226300849625 1.0275440635501887
5.993391754091417 417.7521440740987 1.0693812102578228
5.998619309044833 463.2510037206933 1.1260823496422767
6.003846863998249 532.8745265254661 1.2096778405841049
6.009074418951665 616.0348023417282 1.3020936370317278
6.014301973905082 729.896070538239 1.4209565547685432
6.019529528858498 878.0296274556463 1.558090945339361
6.024757083811914 1052.121346971816 1.705966679090005
6.02998463876533 1245.8753915712869 1.8537859229401694
6.035212193718746 1458.752086394405 2.0074642206150513
6.040439748672163 1638.5002636345027 2.1295875237948323
6.045667303625579 1766.1457043169896 2.213741227696304
6.050894858578995 1825.8800495753367 2.2528285978109244
6.056122413532411 1804.512738024649 2.2421391680004614
6.061349968485827 1721.0103084092052 2.1926404800708843
6.066577523439244 1588.509276741466 2.10784396524216
6.07180507839266 1441.1085839916443 2.01177913975081
6.077032633346076 1282.4807498148452 1.9002456429843877
6.082260188299492 1118.434019457997 1.7777849611007248
6.087487743252908 973.4163447698778 1.6601566818438165
6.092715298206325 843.0365539583446 1.5451503339125505
6.097942853159741 735.1600895517333 1.4445664597796573
6.103170408113157 650.8933117491468 1.363219761436306
6.108397963066573 579.0506783907418 1.288614326214116
6.113625518019989 517.977198976176 1.2234785368638477
6.118853072973406 470.3561543651242 1.1687257021528155
6.124080627926822 433.4232093127986 1.1250907532386214
6.129308182880238 406.5099384134854 1.0939012753609063
6.134535737833654 378.60370169777514 1.0604041360818481
6.1397632927870704 361.609993558279 1.0429941092214217
6.144990847740487 349.1001792642345 1.0297944893600162
6.150218402693903 333.2304966190882 1.007394778298998
6.155445957647319 323.50641444898105 0.9930271134725621
6.160673512600735 313.74735348725704 0.9791048414828637
6.1659010675541515 305.24562287817633 0.9667830421966036
6.171128622507568 305.1481286342315 0.9703067155417706
6.176356177460984 302.80022040337656 0.9690367873016166
6.1815837324144 297.5358829380597 0.9651750414041009
6.186811287367816 293.06943446613735 0.9641742553400953
6.1920388423212325 287.905033276508 0.9574891067958518
6.197266397274649 286.2263342807112 0.9592797750772926
6.202493952228065 288.85907392831126 0.9639324241821241
6.207721507181481 285.8812304758218 0.947616701328101
6.212949062134897 289.54812580236353 0.946791018090507
6.2181766170883135 283.82887848229376 0.932218536278632
6.22340417204173 280.13168580742183 0.921903819737063
6.228631726995146 278.2632171143928 0.9177057657923058
6.233859281948562 279.6405576455217 0.9208070579746532
6.239086836901978 280.9330672926282 0.9260487822931492
6.2443143918553945 278.6614781808846 0.9207096958084642
6.249541946808811 277.69134589810153 0.9147620769660062
6.254769501762227 271.7070204427384 0.901366882304145
6.259997056715643 270.270080234496 0.8926058869559778
6.265224611669059 268.1746303246303 0.8873160358200294
6.2704521666224755 267.67594878709593 0.8841215439621778
6.275679721575892 269.9402191939587 0.8840074032829031
6.280907276529308 272.74087149341557 0.8894639290830535
6.286134831482724 269.8617264361043 0.8856319579021663
6.29136238643614 266.78297239957107 0.8776358768633378
6.2965899413895565 265.1850753164074 0.8773097603878769
6.301817496342973 266.82111935031327 0.8810744651758629
6.307045051296389 272.16353450910145 0.8903293781966866
6.312272606249805 272.9283117401381 0.8901147475999216
6.317500161203221 268.5921094361413 0.8788169406870723
6.3227277161566375 264.9832878148044 0.8677400107575047
6.327955271110054 267.51381602153504 0.8702928876403672
6.33318282606347 269.5641962218656 0.8743823335088534
6.338410381016886 273.0252039205575 0.8832509856062993
6.343637935970302 273.403141578707 0.8843824120409899
6.3488654909237185 271.7811051534542 0.8787833629458776
6.354093045877135 267.4991954539569 0.8696181681959799
6.359320600830551 266.67330437083774 0.865577958862185
6.364548155783967 269.9603435259219 0.8695402856083605
6.369775710737383 275.41908424474144 0.8748367524191446
6.3750032656908 276.9947245124603 0.8738734630461379
6.380230820644216 279.43480020724644 0.8800098989209204
6.385458375597632 281.37714388397876 0.8830014304383599
6.390685930551048 282.01439539737794 0.8884923966792174
6.395913485504464 281.2082677371006 0.887670073833658
6.401141040457881 277.9350911035472 0.8805953978825164
6.406368595411297 276.30272183860274 0.8734566431278489
6.411596150364713 273.07021507673363 0.8600593006756416
6.416823705318129 275.590355548438 0.8631865018718878
6.422051260271545 276.7845056703177 0.8686003990712062
6.427278815224962 277.17885814424847 0.8714513422154704
6.432506370178378 279.90666391663075 0.876924485817766
6.437733925131794 282.8132627066708 0.8788490520135483
6.44296148008521 285.8630339639344 0.8794783675526688
6.448189035038626 289.9289254460197 0.8812649047851371
6.453416589992043 289.9338666056865 0.8783894931659115
6.458644144945459 288.7152278329917 0.876578585221296
6.463871699898875 288.5885069881524 0.8737964614224524
6.469099254852291 289.15760170986385 0.8731965412660732
6.474326809805707 293.3197858268606 0.8772040072985631
6.479554364759124 298.1674339598118 0.8801171290982029
6.48478191971254 304.7110424124635 0.8880868879435648
6.490009474665956 315.0768557451573 0.9005218265248431
6.495237029619372 322.6341633864648 0.909229297488867
6.500464584572788 333.80730193112964 0.9215803926503108
6.505692139526205 349.72763724074343 0.9398225327065838
6.510919694479621 371.74085659345985 0.96603849291458
6.516147249433037 398.909293406046 0.99693846865795
6.521374804386453 435.9565321667319 1.0386615909288335
6.526602359339869 478.4914431790432 1.0835906455508506
6.531829914293286 540.5996052895632 1.1487905057086203
6.537057469246702 613.5351609359943 1.2211875935928622
6.542285024200118 685.6590912467092 1.2886225748051026
6.547512579153534 756.1912684386875 1.3525654991268792
6.55274013410695 799.2056378233312 1.3895759655464481
6.557967689060367 820.9185956256438 1.4078581304819684
6.563195244013783 813.1503488417446 1.3994988704174895
6.568422798967199 778.4144281867366 1.3683759612461
6.573650353920615 727.8995431826538 1.3206858842961122
6.5788779088740315 671.228990742989 1.2690353741504807
6.584105463827448 611.1184680291293 1.2113935586807052
6.589333018780864 555.4919872932517 1.1561743845557584
6.59456057373428 508.9258236939248 1.1076355453764366
6.599788128687696 466.21901387269224 1.0598181271347795
6.6050156836411125 432.1804860304444 1.0201250092566823
6.610243238594529 402.8493096317323 0.9862462855436623
6.615470793547945 383.8326437364197 0.9653879417233333
6.620698348501361 370.76652351341784 0.951397817466402
6.625925903454777 358.99254654208187 0.9377262850131958
6.6311534584081935 356.43868518683075 0.9379815360055765
6.63638101336161 344.2828717192407 0.9239619307841324
6.641608568315026 346.64717347738167 0.928410316296835
6.646836123268442 338.7546924439832 0.9161982232806234
6.652063678221858 327.7001169411697 0.8977909117378354
6.6572912331752745 322.76504366646924 0.8907347461681949
6.662518788128691 312.84396273985135 0.8776600996680427
6.667746343082107 309.8115031735981 0.8768276356869665
6.672973898035523 308.06826681056316 0.8765015249925877
6.678201452988939 306.64994870504574 0.8761882029645884
6.6834290079423555 304.032703231799 0.8734498490306001
6.688656562895772 301.2779849852754 0.869283220090167
6.693884117849188 298.64287096294095 0.8642915311092425
6.699111672802604 299.06062548538745 0.8644382911113649
6.70433922775602 296.645269506956 0.8587742925282971
6.7095667827094365 298.9779788064995 0.8630387915766206
6.714794337662853 300.2761200783613 0.8685513431848579
6.720021892616269 304.0614869731104 0.8751878241929613
6.725249447569685 301.68251449119583 0.8713514441242173
6.730477002523101 298.45548702086256 0.8630302765524666
6.7357045574765175 298.6278176025215 0.8608570115176896
6.740932112429934 300.35111885780304 0.8602757799812706
6.74615966738335 304.5235539206629 0.8660588256983581
6.751387222336766 311.3246476875533 0.8753569682705313
6.756614777290182 313.32258256478065 0.8762440216754325
6.7618423322435985 314.68157806804356 0.8768879086307825
6.767069887197015 316.87681169519203 0.8789589527711014
6.772297442150431 319.73057323319375 0.8824164492806312
6.777524997103847 322.3304296087354 0.8859640846949823
6.782752552057263 321.4283869351278 0.8828654548454408
6.7879801070106796 319.69402814244637 0.882390654564786
6.793207661964096 317.9901624819248 0.8776910714664595
6.798435216917512 316.69698548587564 0.8754980706998867
6.803662771870928 321.088548454526 0.8789875332789202
6.808890326824344 321.2024433938581 0.8761046431406215
6.814117881777761 326.24536727116646 0.8803177886348914
6.819345436731177 327.10492996966923 0.881686565049599
6.824572991684593 329.4980037567689 0.8850667505161872
6.829800546638009 333.96936090635756 0.89131080384436
6.835028101591425 335.7791322515238 0.8937508001319078
6.840255656544842 338.4325215445664 0.8934659791266434
6.845483211498258 343.722556312214 0.8992053849055994
6.850710766451674 346.82604907626467 0.9015931794080384
6.85593832140509 350.84484604120235 0.904401458148618
6.861165876358506 355.8687405902031 0.9105079925402612
6.866393431311923 361.71945712386133 0.9159028589813125
6.871620986265339 369.3702383712961 0.9242821863228079
6.876848541218755 373.03098672198456 0.9280352867910491
6.882076096172171 376.2144087423928 0.9309974926973951
6.887303651125587 379.9397141142846 0.9350785530345006
6.892531206079004 387.05182484403264 0.9427114978027866
6.89775876103242 395.82039859752064 0.9535023563054412
6.902986315985836 398.6642781401761 0.9561421703059868
6.908213870939252 401.43133387802555 0.9577332869936265
6.913441425892668 399.6037034230097 0.951980235784865
6.918668980846085 401.51403487954616 0.951941959334224
6.923896535799501 407.26945966446414 0.9571805965571214
6.929124090752917 416.92381221947414 0.9674183934951136
6.934351645706333 419.3629493895268 0.9705010836547117
6.939579200659749 424.7781407649617 0.9746327609769755
6.944806755613166 423.58887200343696 0.9719011903973158
6.950034310566582 422.1552343157923 0.9705429623536717
6.955261865519998 423.207251936945 0.9714936753165959
6.960489420473414 428.39034522129657 0.9777553280441379
6.96571697542683 433.0666759806086 0.9816549636938143
6.970944530380247 438.29261784737196 0.9865759922076428
6.976172085333663 447.72132865336 0.9961655625746112
6.981399640287079 461.19618428802534 1.0105786388451832
6.986627195240495 480.611416745584 1.0301404609542957
6.9918547501939114 502.370733724821 1.0531376427478976
6.997082305147328 530.9212865907161 1.0806516302097708
7.002309860100744 569.6508835034301 1.1187892065836034
7.00753741505416 629.6393495723786 1.174719286246337
7.012764970007576 706.8630757044713 1.2435114997232033
7.0179925249609925 797.488976712014 1.3185389995727583
7.023220079914409 882.9125237209138 1.3861520882803975
7.028447634867825 957.0325139151831 1.4420994533679692
7.033675189821241 1007.6604060099011 1.4790963328593958
7.038902744774657 1036.1913598876042 1.4982894462904677
7.0441302997280735 1039.9483067492745 1.4999110740308879
7.04935785468149 1025.3562107685434 1.4891921663926635
7.054585409634906 992.1605314880879 1.4643398826698117
7.059812964588322 954.1693511079575 1.4358699798547787
7.065040519541738 917.4662704987102 1.4080481572668109
7.0702680744951545 878.1426702031663 1.3758281648563306
7.075495629448571 831.256147243801 1.3379083906860445
7.080723184401987 782.1893844242429 1.297144443957681
7.085950739355403 731.0822671602268 1.2548564770584039
7.091178294308819 682.0391111421479 1.2121462968398553
7.0964058492622355 639.6655493402434 1.173075787627748
7.101633404215652 598.3578569662029 1.1346857404213162
7.106860959169068 560.8411895456939 1.097328082999658
7.112088514122484 526.4196884173778 1.0644201706688643
7.1173160690759 494.83179983644453 1.0328964540471777
7.1225436240293165 468.83034051151793 1.007914835078414
7.127771178982733 450.50575091796367 0.9883239429860272
7.132998733936149 441.3232683464745 0.9790291369955281
7.138226288889565 432.0283581079907 0.9702542104050393
7.143453843842981 425.9805413168405 0.9636601946688723
7.1486813987963975 425.0246015199555 0.9622050417376585
7.153908953749814 424.78730584745466 0.9602588754240694
7.15913650870323 429.52205436256787 0.964093461868636
7.164364063656646 438.1192700688011 0.97326153805781
7.169591618610062 449.22574507351527 0.9831953618076072
7.1748191735634785 473.39789463076977 1.0073790387501498
7.180046728516895 517.4373987595477 1.0514272468176862
7.185274283470311 586.8623661016113 1.119922993593681
7.190501838423727 700.7768761504574 1.2224112554802715
7.195729393377143 882.245433763795 1.369774585288853
7.2009569483305595 1176.0813827649156 1.5800732952097403
7.206184503283976 1627.361426489717 1.85663622134962
7.211412058237392 2292.5906212827003 2.1996901853845436
7.216639613190808 3066.3050858023907 2.540963043924767
7.221867168144224 3832.9221660968356 2.8346971667523815
7.227094723097641 4358.133190284174 3.019429816855401
7.232322278051057 4513.0454922664885 3.0696467380529704
7.237549833004473 4292.390777889968 2.99231007821111
7.242777387957889 3737.2924071446496 2.791564473025402
7.248004942911305 3049.4133015722336 2.5195600410700227
7.253232497864722 2355.8711377000855 2.214113372536525
7.258460052818138 1764.3681548100099 1.9164389907417887
7.263687607771554 1289.906697087984 1.637911330095795
7.26891516272497 948.405492152136 1.4044907141451717
7.274142717678386 728.7346969846625 1.2305477646596574
7.279370272631803 601.1838118689982 1.1184595203818368
7.284597827585219 522.1914589437324 1.0444903147430078
7.289825382538635 479.63821463661117 1.000797217712688
7.295052937492051 452.6724484337493 0.9741268114000946
7.300280492445467 430.77518247130126 0.9511896994940898
7.305508047398884 416.12478911048277 0.9350212755013744
7.3107356023523 408.33534513075494 0.9263719375108727
7.315963157305716 401.4623398596946 0.9183700547371951
7.321190712259132 397.40599426023175 0.9144574681108304
7.326418267212548 394.53621924603186 0.9131323963295161
7.331645822165965 394.2390496519918 0.913748833367649
7.336873377119381 390.0391863503872 0.9098922821861481
7.342100932072797 387.98241650365065 0.9064971447272987
7.347328487026213 385.53604234451103 0.9019024939854069
7.352556041979629 382.74916643469675 0.8990584919142293
7.357783596933046 379.4725369935047 0.8940878384876842
7.363011151886462 378.35352830415997 0.8926914261751973
7.368238706839878 376.688274685393 0.8902554639179898
7.373466261793294 381.5225770378698 0.8943881226384605
7.37869381674671 378.7392810810744 0.8906741014651958
7.383921371700127 379.02235849918196 0.8910580720363809
7.389148926653543 378.41091767310684 0.8910349864722211
7.394376481606959 383.00090879969906 0.8969705122449999
7.399604036560375 388.45033170015853 0.9025464868648747
7.4048315915137914 391.56640045213015 0.9043452793694788
7.410059146467208 394.2336797194177 0.9065798294803485
7.415286701420624 396.471896120655 0.9104756812016976
7.42051425637404 399.53222969479157 0.9152548697051123
7.425741811327456 400.8010210815731 0.9180018956277979
7.4309693662808725 401.0780718795165 0.9169669372408938
7.436196921234289 403.8464232122911 0.9191378499829899
7.441424476187705 409.269974339696 0.9232315679404425
7.446652031141121 414.73086572225765 0.9268347731287895
7.451879586094537 419.47526971507165 0.9302501378512607
7.4571071410479535 424.6879184867769 0.934569836009043
7.46233469600137 427.6318640371378 0.9363339369964851
7.467562250954786 437.6865421364508 0.9470642414263074
7.472789805908202 449.66630884965815 0.9589277823717098
7.478017360861618 461.1095106399874 0.9705946123047179
7.4832449158150345 474.9651355752858 0.9849144556557163
7.488472470768451 486.76781112592283 0.9952770254256815
7.493700025721867 501.51878037119815 1.0099542739688419
7.498927580675283 518.4237582060753 1.0249364661129081
7.504155135628699 533.4231907287398 1.0404938940649364
7.5093826905821155 544.5493488408607 1.0507972508542003
7.514610245535532 544.0208094629579 1.0492511681202357
7.519837800488948 540.491819164975 1.0446278480435454
7.525065355442364 533.7305666937107 1.036733832739116
7.53029291039578 528.315234805766 1.0325526566035965
7.5355204653491965 524.3421390063671 1.028891457784226
7.540748020302613 523.4713606921035 1.0275333088038634
7.545975575256029 529.0480613190659 1.0306677453740216
7.551203130209445 541.6380326055471 1.0419219100572317
7.556430685162861 561.8705913227542 1.061353232324857
7.5616582401162775 585.4434324876426 1.0836479225622433
7.566885795069694 603.3223134610417 1.1013048980412634
7.57211335002311 622.0750105004267 1.1178428177717117
7.577340904976526 627.6249947841882 1.1207936768564908
7.582568459929942 621.0882291315294 1.1131304123857515
7.5877960148833585 614.8401141971085 1.1064909405696988
7.593023569836775 600.5473381069556 1.094238353159778
7.598251124790191 590.0631421088923 1.0842680695586413
7.603478679743607 577.5911665325804 1.0721861533317156
7.608706234697023 561.8620121689759 1.056418249650007
7.6139337896504395 548.7673043993478 1.0446293517825258
7.619161344603856 539.7513443883603 1.037334078811244
7.624388899557272 532.8208779559893 1.0309784761395722
7.629616454510688 533.2098013036601 1.0316039208657168
7.634844009464104 533.8783154127508 1.030665259012311
7.6400715644175206 532.5648374604081 1.0276066986006684
7.645299119370937 531.5464203576909 1.0253992758438273
7.650526674324353 538.2500712898694 1.030615199035011
7.655754229277769 540.1386535922533 1.0327754445705026
7.660981784231185 541.0914497071104 1.0332490929238745
7.666209339184602 545.3100776093347 1.036491075444601
7.671436894138018 548.1640309940487 1.0400285064379498
7.676664449091434 554.6303089657762 1.045735131232745
7.68189200404485 557.3016943588289 1.047730286571381
7.687119558998266 562.6745485717504 1.051379183300882
7.692347113951683 568.5322229790547 1.0550947469080934
7.697574668905099 576.1541722772727 1.062141827410643
7.702802223858515 587.690560739004 1.0725399929873685
7.708029778811931 598.0820167077517 1.0819504652106318
7.713257333765347 607.8726522222191 1.090049285521287
7.718484888718764 617.079376875498 1.097550701371004
7.72371244367218 626.129779831977 1.1060798161416152
7.728939998625596 632.7172155544192 1.1108889085647942
7.734167553579012 637.9105204209621 1.1149534396746215
7.739395108532428 645.9641640281255 1.1218666151084886
7.744622663485845 662.3883017003409 1.135700958420314
7.749850218439261 676.3785221764319 1.1471369099082067
7.755077773392677 685.9740690668445 1.154223645222576
7.760305328346093 692.090116396239 1.1588011175183177
7.765532883299509 693.4088160293437 1.1594483167902438
7.770760438252926 693.5793183907689 1.1586555931620983
7.775987993206342 691.2414780842852 1.1566537724033006
7.781215548159758 687.8507973459076 1.1528870922928829
7.786443103113174 685.2065782454305 1.150019936125019
7.79167065806659 677.5849913330643 1.143717557223801
7.796898213020007 668.4167176944222 1.136466664518237
7.802125767973423 657.8938832085132 1.1276670798806188
7.807353322926839 650.9976405035021 1.1201640142192237
7.812580877880255 644.6315516807166 1.1134509089521467
7.817808432833671 642.3643893735334 1.1096457346089543
7.823035987787088 645.307426427794 1.112664532836335
7.828263542740504 642.3367327186257 1.109949450401576
7.83349109769392 643.1938563368373 1.1113655826074018
7.838718652647336 644.836789763853 1.1131622179490936
7.8439462076007525 649.2918780716213 1.1176963315228508
7.849173762554169 657.4362099832554 1.1236550277792237
7.854401317507585 666.8775737971293 1.1299761267671808
7.859628872461001 674.704864518951 1.1356062962142792
7.864856427414417 686.0572742268133 1.1440041623402046
7.8700839823678335 693.726883266699 1.1506781358566078
7.87531153732125 703.9269862001833 1.1592561442713893
7.880539092274666 711.4911871966306 1.1650565972885651
7.885766647228082 714.1616649756126 1.1664772736958084
7.890994202181498 711.078076340683 1.1625159779757348
7.8962217571349145 706.918332883999 1.1590692927645985
7.901449312088331 698.3579284032246 1.1514893917612692
7.906676867041747 685.021208140899 1.140478910384775
7.911904421995163 668.0627010151621 1.1255339657015744
7.917131976948579 652.4405913566397 1.1115775308261828
7.9223595319019955 644.4885005809593 1.1049086537706978
7.927587086855412 633.1291126403303 1.095523011966086
7.932814641808828 622.8309454574443 1.0861250357269863
7.938042196762244 611.6071765578744 1.0759377473833678
7.94326975171566 600.9883235379582 1.065917148134081
7.9484973066690765 591.6918126301764 1.0567644989008136
7.953724861622493 585.7275246255921 1.0505365107686202
7.958952416575909 584.642509631841 1.0489743730479517
7.964179971529325 587.9874881370624 1.0526571891492165
7.969407526482741 593.3326463090176 1.0567144609420076
7.9746350814361575 601.171121531991 1.0621374671460702
7.979862636389574 612.9823682011902 1.0722480853313436
7.98509019134299 631.7090892098228 1.0886776259456221
7.990317746296406 655.5209117061057 1.1101687502586624
7.995545301249822 678.7893964242146 1.1297830168832648
8.000772856203238 696.9456632948167 1.143853243580412
8.006000411156654 710.4723954332903 1.1544919350813727
8.01122796611007 711.5069325006789 1.1544506726856976
8.016455521063486 704.3122470362865 1.146539130992881
8.021683076016902 696.7938026313336 1.1391815639162397
8.026910630970319 684.0990201772939 1.1284190630574624
8.032138185923735 678.4189080166558 1.124720481413347
8.037365740877151 674.2960306587768 1.1225028208275116
8.042593295830567 669.3423659105089 1.1176825061008857
8.047820850783983 665.5187391455686 1.1138780666223649
8.0530484057374 661.5463855185153 1.1084753176669995
8.058275960690816 662.0838316155706 1.1083512901207835
8.063503515644232 670.8615419764917 1.1156894962342723
8.068731070597648 680.1953625127315 1.1239218281766132
8.073958625551064 684.5577188312449 1.127465628463742
8.07918618050448 686.2309196709514 1.1281262603806403
8.084413735457897 686.2742570206923 1.1270412095989182
8.089641290411313 687.3761946392378 1.1269047922722528
8.09486884536473 694.2365628322865 1.1323228964821146
8.100096400318145 704.5636804905479 1.1408816003745919
8.105323955271562 708.4583645006303 1.143572955957906
8.110551510224978 719.4739107765023 1.151261915749469
8.115779065178394 725.7540303327787 1.1557005975520982
8.12100662013181 732.9873889718324 1.160853385125531
8.126234175085226 743.7437550034384 1.1688055634819081
8.131461730038643 757.4165533399223 1.1791219270101567
8.136689284992059 781.2656230827184 1.1964550912683742
8.141916839945475 804.5409469119793 1.2127146567541456
8.147144394898891 830.8231222539027 1.232060966838982
8.152371949852308 859.4686936903698 1.2516091774287812
8.157599504805724 895.0128276164601 1.2771961307985862
8.16282705975914 940.9906776509999 1.3087830271670304
8.168054614712556 977.140372881701 1.334274140733238
8.173282169665972 1002.5709493483615 1.3510130766185267
8.178509724619389 1012.4572102698147 1.3574897246912996
8.183737279572805 1016.5453216321242 1.36051274481926
8.188964834526221 1009.2660975414079 1.3547267172336992
8.194192389479637 995.4929697062064 1.3450857580263595
8.199419944433053 974.7491201464114 1.3295159089716284
8.20464749938647 956.8314678513235 1.3160283348435768
8.209875054339886 938.75775801174 1.3032426204352754
8.215102609293302 915.8823327462704 1.2863680369808042
8.220330164246718 891.6447013778057 1.2689157052833042
8.225557719200134 873.5897600279045 1.2559138618288532
8.23078527415355 854.8688184780464 1.2415242270924933
8.236012829106967 844.6031923078916 1.23404172659487
8.241240384060383 834.2772482440688 1.2254718731085605
8.2464679390138 823.5855355050253 1.2176188432298534
8.251695493967215 819.678730023308 1.2143503757861949
8.256923048920632 814.1023078658876 1.210618017670595
8.262150603874048 805.0549829182547 1.2036957461218685
8.267378158827464 791.7060585924362 1.1940944959123068
8.27260571378088 774.6162935335128 1.180026017584132
8.277833268734296 755.6922861502763 1.16454509614054
8.283060823687713 737.0491633748306 1.150193187242764
8.288288378641129 722.4153169492997 1.1389788922085942
8.293515933594545 710.7969050367824 1.1301994277615952
8.298743488547961 697.6431252268529 1.1187463571986327
8.303971043501377 690.9440841041067 1.1128197777045366
8.309198598454794 684.1521639701839 1.1066201401901608
8.31442615340821 679.9462551675352 1.1026932414743071
8.319653708361626 677.3255350567238 1.099735959443482
8.324881263315042 674.1276680162956 1.0975693420639199
8.330108818268458 672.3411051953585 1.0964400524577986
8.335336373221875 666.8425896581418 1.0916060945081387
8.34056392817529 664.3207590145537 1.0884893391635015
8.345791483128707 658.1660952181842 1.0824014791134506
8.351019038082123 646.5520041976142 1.0710266364593921
8.35624659303554 639.5722562577795 1.0655866782086143
8.361474147988956 633.390624014196 1.0604555822183122
8.366701702942372 629.2234211318017 1.0575958735853892
8.371929257895788 632.8993684872321 1.0597622843249555
8.377156812849204 634.6327408938571 1.0609344874700797
8.38238436780262 634.9153579255019 1.061234889794505
8.387611922756037 627.2973403043309 1.0554386500578394
8.392839477709453 618.5565316737099 1.0470701737301673
8.398067032662869 608.3119369715113 1.038279624284354
8.403294587616285 601.5006365801954 1.032001622722915
8.408522142569701 596.9735453764036 1.0280330075492428
8.413749697523118 593.9215024760632 1.0239619867578984
8.418977252476534 593.7209604469429 1.0238474238384547
8.42420480742995 591.2562338090966 1.021630247145203
8.429432362383366 593.2346997358371 1.0239358060528165
8.434659917336782 590.5648932256155 1.0209706898100939
8.439887472290199 588.405123158781 1.0178018435888259
8.445115027243615 585.3796721784929 1.0153614547124827
8.450342582197031 580.7361660570422 1.0112723465159916
8.455570137150447 580.5866691628922 1.011286034412021
8.460797692103863 580.2807617881207 1.010731738726338
8.46602524705728 582.2441090373266 1.0117067609680026
8.471252802010696 578.4315108913638 1.0070240172598754
8.476480356964112 578.2027269982445 1.0067585488697184
8.481707911917528 582.1597702154143 1.0101695043072474
8.486935466870944 582.3664366585539 1.0112179407945923
8.49216302182436 585.0581824251033 1.0135314893288923
8.497390576777777 586.6388341661467 1.0142150245138373
8.502618131731193 592.1568596899314 1.0183008845587271
8.50784568668461 596.492073800433 1.021607059742983
8.513073241638025 598.4613005105263 1.0221875131244242
8.518300796591442 599.5083923393325 1.0225990197032309
8.523528351544858 597.5026736563406 1.0209197193494541
8.528755906498274 599.3354053348802 1.021936441741841
8.53398346145169 596.1157420159047 1.0190620570805187
8.539211016405106 592.6235168356231 1.016165440585895
8.544438571358523 592.129568146886 1.0149032887455616
8.549666126311939 593.0444338830197 1.015122040281127
8.554893681265355 597.7511166626504 1.018702618137616
8.560121236218771 597.9497121386387 1.0178273583950617
8.565348791172188 601.6314265744076 1.020904001302159
8.570576346125604 607.4029854540781 1.0256014977520698
8.57580390107902 607.8969935207598 1.0251312015605865
8.581031456032436 610.1241375826031 1.0272753979066611
8.586259010985852 607.5783607013361 1.0247236210262358
8.591486565939269 609.1961665065434 1.0253123600845364
8.596714120892685 614.1933735650108 1.0293585443174331
8.601941675846101 614.8499626769772 1.0286393632480715
8.607169230799517 618.4002530793992 1.032146487621696
8.612396785752933 620.6433694908659 1.033587737111314
8.61762434070635 625.2916056304202 1.0369657429595203
8.622851895659766 633.2468306088389 1.043743502507119
8.628079450613182 646.7897098783882 1.0537364583682103
8.633307005566598 660.4652506925336 1.0640375430026758
8.638534560520014 673.5370351596366 1.0728403600584908
8.64376211547343 690.578774239056 1.0867211629873998
8.648989670426847 705.1574959278572 1.0978952714073233
8.654217225380263 719.7706982413965 1.1095724875975272
8.65944478033368 739.6418223732608 1.12382399301713
8.664672335287095 759.6665859298955 1.1382872254163319
8.669899890240512 790.3366928311967 1.1604502123710838
8.675127445193928 821.7767177784411 1.1832023315172184
8.680355000147344 845.3662425479426 1.1996440021252786
8.68558255510076 866.9528142662881 1.2143524307050004
8.690810110054176 884.2395328732362 1.2260988607670051
8.696037665007593 894.1580373818002 1.231098151351548
8.701265219961009 896.4977134154518 1.2321298372727605
8.706492774914425 892.5221678433116 1.2291970681893667
8.711720329867841 879.182458691948 1.2203434741297652
8.716947884821257 858.308500398639 1.2042345305465354
8.722175439774674 841.7582787140036 1.1917340660336928
8.72740299472809 814.7757321275789 1.1719466666250202
8.732630549681506 794.6205831976474 1.1587367427720754
8.737858104634922 779.4991402996144 1.1486246845593429
8.743085659588338 772.4677593437244 1.1445721070023087
8.748313214541755 768.2388424314263 1.1425727993579025
8.75354076949517 762.830541057165 1.1380891953904018
8.758768324448587 758.0359817450642 1.132250943334068
8.763995879402003 746.0159474103098 1.1217225264320638
8.76922343435542 737.0111257268887 1.1144404535637047
8.774450989308836 727.8146657987928 1.107747088273912
8.779678544262252 718.7530723903102 1.099564359921643
8.784906099215668 710.821140927133 1.092566310465396
8.790133654169084 704.4822861250633 1.0870549006255767
8.7953612091225 694.6835326512332 1.0798796615370418
8.800588764075917 684.8750345217891 1.0714617721204842
8.805816319029333 681.2735854705926 1.067982543810858
8.811043873982749 678.861192346146 1.065766852374045
8.816271428936165 676.7420661191792 1.0637280556040034
8.821498983889581 677.3252009953617 1.0650219312733504
8.826726538842998 671.4959297313782 1.0602533939246537
8.831954093796414 663.7632127100107 1.0524571674085095
8.83718164874983 660.0167828597237 1.0490326656422118
8.842409203703246 655.5752883765789 1.0452965676308952
8.847636758656662 651.6763428741192 1.0419870020908892
8.852864313610079 657.5136237565875 1.0459972931972188
8.858091868563495 660.4898208653066 1.0476658863498245
8.863319423516911 664.9043375499148 1.0514864267360642
8.868546978470327 667.807313236126 1.0534504224096897
8.873774533423743 667.0418166876581 1.0527529870160468
8.87900208837716 665.7875421309751 1.052979970060067
8.884229643330576 667.7937019705919 1.0544196096174192
8.889457198283992 667.8123994032263 1.0540188584780847
8.894684753237408 671.4930847141362 1.0564107359403445
8.899912308190824 678.7049209613223 1.0619308305992514
8.90513986314424 685.7964364752571 1.0661486343573634
8.910367418097657 690.7335866956264 1.0681535866377299
8.915594973051073 696.8323542860107 1.0721405162391475
8.92082252800449 703.4618256657342 1.076433044455913
8.926050082957905 707.3626795719856 1.0804872544777735
8.931277637911322 715.2701063260249 1.0859272860262958
8.936505192864738 722.2787467977054 1.090940796086962
8.941732747818154 729.3355090004117 1.0961335386586197
8.94696030277157 739.1142277035954 1.1026479434672372
8.952187857724986 745.4316524359285 1.1056151969495849
8.957415412678403 750.2723716645039 1.1082355902225058
8.962642967631819 758.0804203017502 1.1136749422187917
8.967870522585235 764.5497120019356 1.1182597975756747
8.973098077538651 772.8061944960688 1.12381218346976
8.978325632492067 783.00099111078 1.1307904561647968
8.983553187445484 791.3842711450258 1.1357390201382747
8.9887807423989 795.1509972544861 1.1370094833504818
8.994008297352316 803.4276327524395 1.1436987073913076
8.999235852305732 813.2021331907314 1.1529800969280108
9.004463407259149 820.7027860929727 1.1580454689231912
9.009690962212565 828.8575223792457 1.1633052322670476
9.014918517165981 837.557925925978 1.1678489619203047
9.020146072119397 846.0708250944355 1.1736958544280138
9.025373627072813 856.4929955277453 1.1804352114216536
9.03060118202623 866.6566848782998 1.1854652581618061
9.035828736979646 875.2106053835818 1.1910912180866908
9.041056291933062 890.8871807806078 1.2018464582582087
9.046283846886478 905.6919008985118 1.212354408371674
9.051511401839894 919.3393279695374 1.2211759606830643
9.05673895679331 932.2047470163752 1.2275233753148072
9.061966511746727 948.0800107804133 1.2375800509556572
9.067194066700143 972.7779053352929 1.253540258826438
9.07242162165356 998.1667095819648 1.2694639321224408
9.077649176606975 1024.1840484877762 1.2851086515533998
9.082876731560392 1054.4495863878744 1.3036735182232115
9.088104286513808 1084.3477562411324 1.3228979707060746
9.093331841467224 1118.8250028974685 1.34386806914079
9.09855939642064 1148.1162115712907 1.360204076785538
9.103786951374056 1175.2119147457404 1.373282108508327
9.109014506327473 1197.9849944324658 1.3848436760007103
9.114242061280889 1217.2982086363088 1.3961920745358916
9.119469616234305 1227.9695842565905 1.4017983784488288
9.124697171187721 1235.552024458382 1.4059438959183517
9.129924726141137 1228.9509807128998 1.4018359142885057
9.135152281094554 1215.4787620955933 1.394077319469481
9.14037983604797 1200.1952785819092 1.3856038207110577
9.145607391001386 1183.669985393014 1.3756792437722904
9.150834945954802 1169.5862589881274 1.3662080628915654
9.156062500908218 1167.5492563592934 1.3654737983473313
9.161290055861635 1174.5392202120056 1.3802688325590833
9.16651761081505 1191.8799852978693 1.3978982112133802
9.171745165768467 1218.9858669243506 1.4193677721922766
9.176972720721883 1245.5060074161431 1.440548773203231
9.1822002756753 1264.9761172331773 1.4567851999385948
9.187427830628716 1273.4010118667238 1.4650562601628283
9.192655385582132 1263.993325473869 1.4604207588899893
9.197882940535548 1259.635283187109 1.4604280566175751
9.203110495488964 1251.7497028736086 1.4583073466932739
9.20833805044238 1250.388670513784 1.4592604590742109
9.213565605395797 1260.8826450102558 1.466810062426461
9.218793160349213 1275.3731674408725 1.4777733497510297
9.224020715302629 1302.594488331998 1.4952721537717988
9.229248270256045 1342.3985164431942 1.5198626176336862
9.234475825209461 1387.0155307857808 1.5478156544091466
9.239703380162878 1452.808674503695 1.5873715843837597
9.244930935116294 1531.0565470288964 1.6307191637973746
9.25015849006971 1615.3029598441308 1.6770641323391666
9.255386045023126 1702.0202231977657 1.7225266336321494
9.260613599976542 1775.71311001571 1.7611568305160845
9.265841154929959 1815.7312708824516 1.7828463552446039
9.271068709883375 1810.7301940568282 1.7820934258238625
9.276296264836791 1761.8260886247565 1.7600411960551334
9.281523819790207 1670.1326489992455 1.7160978887571152
9.286751374743623 1540.0738905857086 1.6482267693258124
9.29197892969704 1402.4135081870058 1.5751293884385373
9.297206484650456 1270.270726197744 1.5002366635872086
9.302434039603872 1151.6434347414468 1.4296228121318906
9.307661594557288 1054.2650685660622 1.3699328595238227
9.312889149510704 982.0302515773997 1.324472523223184
9.31811670446412 925.242966046931 1.2867080554797923
9.323344259417537 886.9640183334906 1.2613387107703522
9.328571814370953 861.3394263401173 1.2430526667741806
9.33379936932437 846.1897783464008 1.2334794226246257
9.339026924277785 829.9366192688585 1.2227679185248275
9.344254479231202 817.7483882407453 1.214704193967429
9.349482034184618 809.1217546192099 1.2085623959850718
9.354709589138034 801.4960327528798 1.203933865548578
9.35993714409145 792.2232406950409 1.1989300819831996
9.365164699044866 784.4500350777328 1.1940989770772354
9.370392253998283 777.1803063390001 1.1897750538975984
9.375619808951699 771.9665342057275 1.1852238038032037
9.380847363905115 765.9320250599625 1.180976962567951
9.386074918858531 758.674435710141 1.1766809445998583
9.391302473811947 754.1518101014809 1.1743263728006792
9.396530028765364 745.9428689255002 1.1688590301012092
9.40175758371878 745.2113543536755 1.1693672470341279
9.406985138672196 745.1883683485049 1.1700797062540365
9.412212693625612 743.604593692633 1.1680220933171586
9.417440248579029 740.1884302585801 1.1530163098442976
9.422667803532445 738.6642219690605 1.145214782368384
9.427895358485861 738.4959271507909 1.141063335749587
9.433122913439277 736.647036985801 1.1380003050740164
9.438350468392693 738.0290635066095 1.1372051530791931
9.44357802334611 736.721619619991 1.1340053920553845
9.448805578299526 737.4025161149074 1.1307666403576582
9.454033133252942 738.5664775162467 1.1294075616786678
9.459260688206358 738.5260224993248 1.1272313634101836
9.464488243159774 740.763593762926 1.1274426044057804
9.46971579811319 743.2830695178204 1.1276080099336907
9.474943353066607 742.403888812486 1.125270480030069
9.480170908020023 741.998794589307 1.1220203476398276
9.48539846297344 741.7982107798631 1.1200122374639108
9.490626017926855 742.3555443009649 1.1179809535513094
9.495853572880272 748.6882656541613 1.1219552105550898
9.501081127833688 753.0273231241421 1.1243818832495764
9.506308682787104 757.0121015920203 1.1267810788707409
9.51153623774052 756.6466562707081 1.1255498493581133
9.516763792693936 755.4150189968185 1.1238036196315095
9.521991347647353 756.6609806116146 1.1235503522870305
9.527218902600769 761.2842652341127 1.1264458263162804
9.532446457554185 766.2133911394668 1.129257327689685
9.537674012507601 766.0265533570093 1.1272263660581396
9.542901567461017 767.1157042325893 1.1263750140773614
9.548129122414434 771.0123721809299 1.12877499707001
9.55335667736785 779.3184176110418 1.1349881265233275
9.558584232321266 779.5747966588725 1.134760935086852
9.563811787274682 782.0813845460494 1.1359636445973644
9.569039342228098 783.9665433792793 1.137861874608631
9.574266897181515 779.4938755837711 1.1339600367693115
9.57949445213493 782.4609697646491 1.134822616373725
9.584722007088347 780.1263651222218 1.1306765025620715
9.589949562041763 782.3901390060051 1.1318917415168415
9.59517711699518 777.8259309889281 1.127450738407598
9.600404671948596 776.2102196700876 1.125226181085707
9.605632226902012 774.9341192359223 1.1231948016224496
9.610859781855428 774.0846010756094 1.1221987069312451
9.616087336808844 774.8556245099727 1.1229812792526175
9.62131489176226 779.0631241025965 1.1251224924524168
9.626542446715677 776.7897395975574 1.1222486895055492
9.631770001669093 774.3121920367869 1.1205601602080362
9.636997556622509 769.2489371145733 1.1161823746948885
9.642225111575925 766.339787372291 1.1120363506547206
9.647452666529341 761.9914907398215 1.1071457709482766
9.652680221482758 765.8632268833505 1.1100198359386484
9.657907776436174 768.7947094504315 1.1116334371724998
9.66313533138959 769.9909838617348 1.1121177846340051
9.668362886343006 769.9365519441585 1.1119984169947212
9.673590441296422 764.9455949458369 1.1086191881534864
9.678817996249839 765.1790894988239 1.1079545198594893
9.684045551203255 760.0771345127347 1.103913362653585
9.689273106156671 758.8302218060272 1.1012644795115645
9.694500661110087 759.5541267937624 1.1000439805659987
9.699728216063503 758.8025648850719 1.0990858006488005
9.70495577101692 759.1878673821263 1.0985689137939592
9.710183325970336 759.5633604014969 1.0990316285821862
9.715410880923752 757.48308484075 1.0967493878927659
9.720638435877168 757.9884285635242 1.09697538523947
9.725865990830584 755.8868063170142 1.0953651019393449
9.731093545784 749.4200469479534 1.0889962252928411
9.736321100737417 750.6855145399928 1.0891504253691693
9.741548655690833 751.4727334062752 1.0895339415851246
9.74677621064425 753.5794206293925 1.0904149794969404
9.752003765597665 755.5403991507667 1.091982475787946
9.757231320551082 749.4999141555116 1.0873931401440207
9.762458875504498 743.3718704428941 1.0818542866232728
9.767686430457914 742.8148438978722 1.081577687510162
9.77291398541133 743.2884775966006 1.081688459262608
9.778141540364746 745.7865609095038 1.081974305410176
9.783369095318163 745.4155647561154 1.0806107615251406
9.788596650271579 741.5188085976318 1.0772046276368716
9.793824205224995 743.5122171605133 1.079744073700131
9.799051760178411 743.2233021077968 1.0783052295143696
9.804279315131827 744.2599600492684 1.077993703512372
9.809506870085244 744.409345894139 1.076469931234831
9.81473442503866 746.370887678229 1.077319046024369
9.819961979992076 747.8105232858868 1.076954138694524
9.825189534945492 750.4349612873891 1.078916972140615
9.830417089898909 754.9113821748213 1.082114743505123
9.835644644852325 761.3728616744547 1.086248575313372
9.840872199805741 764.3430870905158 1.08733084108327
9.846099754759157 768.1313998563807 1.0897344596481193
9.851327309712573 771.7701675800632 1.0921273982097974
9.85655486466599 776.9819856385343 1.0954861681720782
9.861782419619406 778.448323353616 1.0963456366573452
9.867009974572822 784.2160272524707 1.0998142572094174
9.872237529526238 788.5795915562555 1.1022215629929504
9.877465084479654 791.7299079824654 1.1042227687916863
9.88269263943307 803.0544473230863 1.1120526890674964
9.887920194386487 810.3084272570853 1.1171194317805022
9.893147749339903 819.4595665282675 1.1231505819712262
9.89837530429332 823.3760322742888 1.1230311589480018
9.903602859246735 829.2064505774383 1.1260440662679698
9.908830414200152 832.7982575429367 1.1280216946171344
9.914057969153568 836.2427392501032 1.1305744292790567
9.919285524106984 834.0623443589415 1.1286469227262506
9.9245130790604 836.1675980221323 1.1292107798483706
9.929740634013816 834.6092816524128 1.1276409927856768
9.934968188967233 833.1614373334213 1.1264226888619921
9.940195743920649 830.22522605357 1.1241083701912373
9.945423298874065 826.3595178233684 1.1207906975457225
9.950650853827481 826.4114957170116 1.12052495443936
9.955878408780897 828.1017936637304 1.121749927149732
9.961105963734314 828.8996472410755 1.1222348094476486
9.96633351868773 824.2458009364526 1.1189166216258102
9.971561073641146 816.4527921248304 1.1121956749470383
9.976788628594562 811.0901296295551 1.1080103349805417
9.982016183547978 805.5856286598892 1.103756943695509
9.987243738501395 795.2908758042172 1.0949922491394537
9.99247129345481 787.8598364222247 1.0891436365650926
9.997698848408227 781.5164176784575 1.0845287234521934
10.002926403361643 774.6178046839677 1.0795365255436602
10.00815395831506 770.1493579719914 1.0757844282576712
10.013381513268476 761.5056686574237 1.0691858141139985
10.018609068221892 757.3259667499384 1.0658048311333121
10.023836623175308 754.65158128705 1.0636131749683553
10.029064178128724 753.5106397908719 1.0623226218744626
10.03429173308214 755.3712941872005 1.0633886603014702
10.039519288035557 756.1606731478041 1.0638775550741277
10.044746842988973 754.6992621859237 1.0622869187528694
10.049974397942389 751.7807343139032 1.0599535053506024
10.055201952895805 747.8736462546599 1.056956631269078
10.060429507849221 744.068561652071 1.0539106223153374
10.065657062802638 742.5295603183203 1.052284698622945
10.070884617756054 746.5346774372522 1.0549290136682223
10.07611217270947 748.7540921845977 1.056446913083175
10.081339727662886 755.6906664021407 1.0610812253358424
10.086567282616302 757.2038609795765 1.062137118832819
10.091794837569719 760.0418954222706 1.0639108437279023
10.097022392523135 765.0781737889835 1.0667016495219714
10.102249947476551 770.601871838719 1.0700212974044263
10.107477502429967 772.721341404085 1.0700518896908093
10.112705057383383 776.2859660398366 1.0719755784989684
10.1179326123368 770.7067401758934 1.0686625834609205
10.123160167290216 762.8006310230187 1.0629202693498283
10.128387722243632 752.9493759658818 1.055632869423624
10.133615277197048 746.9885951770692 1.0503746374924021
10.138842832150464 745.7921085311123 1.0488339079099782
10.14407038710388 740.9257990671672 1.04530005538856
10.149297942057297 739.7550600652196 1.0450895422428208
10.154525497010713 738.7525616197074 1.0456180995459738
10.15975305196413 740.5594652959336 1.046844724122802
10.164980606917545 737.6747617122212 1.0439019454082759
10.170208161870962 733.1269400836845 1.038883351585349
10.175435716824378 726.8086070980673 1.0342513129685384
10.180663271777794 722.4601688974451 1.0301664651351086
10.18589082673121 720.8827494191238 1.0287853095700108
10.191118381684626 714.5249672461391 1.0242489816939775
10.196345936638043 716.0951529254277 1.0247878548622331
10.201573491591459 711.1734798004035 1.0212719805298454
10.206801046544875 708.9232753523055 1.0193457568213948
10.212028601498291 707.9797633404214 1.0182011829790385
10.217256156451707 709.161111433131 1.0187729543752393
10.222483711405124 711.072070595801 1.0199703536615614
10.22771126635854 713.8067743998766 1.0219119042344558
10.232938821311956 713.1299026174314 1.0215557137929376
10.238166376265372 715.1936532672382 1.023017648752506
10.243393931218788 713.3417862789909 1.0216850844136383
10.248621486172205 708.6306366115515 1.0180532406344407
10.253849041125621 709.7755277801664 1.0187976171417308
10.259076596079037 705.4326471118856 1.0162995615209298
10.264304151032453 703.3041020767029 1.0146401133951488
10.26953170598587 703.1547395376841 1.0133261425020652
10.274759260939286 702.2613280317269 1.0116403535891851
10.279986815892702 704.2048356898857 1.012722008805172
10.285214370846118 709.5951070618459 1.0167546124484126
10.290441925799534 713.0347359807103 1.0185827827521676
10.29566948075295 716.8300315946631 1.0212828413897554
10.300897035706367 724.0063686747667 1.025971050538183
10.306124590659783 732.3716850348984 1.031612433361807
10.3113521456132 734.305340404815 1.0329301210623953
10.316579700566615 739.607025860393 1.0356081515040763
10.321807255520032 744.8009561278336 1.0385915511763162
10.327034810473448 752.6344277517865 1.0440324554439657
10.332262365426864 760.0646299310206 1.0486227154089656
10.33748992038028 771.2870918350783 1.0559493379530052
10.342717475333696 777.7404690073508 1.0591188592481051
10.347945030287113 789.335747864078 1.0666668336580143
10.353172585240529 802.0685887080214 1.0750973666702224
10.358400140193945 814.8328430752078 1.0842704468488156
10.363627695147361 828.812491396386 1.0929263333359254
10.368855250100777 840.6318965965445 1.1006740179683447
10.374082805054194 847.0915363100133 1.1035318564470111
10.37931036000761 847.3936041556443 1.1029995567756576
10.384537914961026 843.0729677226731 1.100126156971117
10.389765469914442 837.319220914795 1.095526706523564
10.394993024867858 830.9441274081369 1.0911202728789289
10.400220579821275 823.5024731721315 1.0861088353269686
10.40544813477469 814.246805077545 1.077851251523332
10.410675689728107 808.1303268337841 1.0733945534030915
10.415903244681523 806.4509097717465 1.0725307261412802
10.42113079963494 810.9937407834528 1.0758536609514375
10.426358354588356 807.4171841812699 1.0732784834528402
10.431585909541772 798.8454016511791 1.066601510942691
10.436813464495188 792.9128179230836 1.0617645306081518
10.442041019448604 781.8272357227813 1.0541491405137697
10.44726857440202 776.1906929735376 1.0504220470367256
10.452496129355437 769.963683449343 1.0467818509233628
10.457723684308853 762.2910224566555 1.041606932795037
10.462951239262269 754.6121238712583 1.0356638683737784
10.468178794215685 740.7459419681779 1.0261863647490541
10.473406349169101 726.2493076549873 1.0159833257452775
10.478633904122518 715.6873688898639 1.0072273069193358
10.483861459075934 708.9314145336746 1.0021098495697303
10.48908901402935 700.5613338270572 0.996195549591364
10.494316568982766 693.168013668237 0.991222136436448
10.499544123936182 684.6294981868855 0.9848839715704324
10.504771678889599 679.4367304148619 0.9808841965773567
10.509999233843015 675.5188398574516 0.9776321747509931
10.515226788796431 673.9737235274491 0.9761336515532868
10.520454343749847 668.3597401188069 0.9715699338732525
10.525681898703263 664.8261633282538 0.9694009681834884
10.53090945365668 663.5308115120947 0.9682080375717093
10.536137008610096 662.6042040973155 0.9674044320723058
10.541364563563512 663.645739855736 0.9669281668566219
10.546592118516928 661.5774765226505 0.9649071434996562
10.551819673470344 657.9904160462183 0.9619574117806065
10.55704722842376 654.8662980651121 0.9596858827668041
10.562274783377177 649.3570226304242 0.9551872051816641
10.567502338330593 648.3837203237155 0.9546613928273651
10.57272989328401 646.283735314496 0.9529856006750085
10.577957448237425 641.6361832203136 0.9493713622133336
10.583185003190842 638.2843510793699 0.9461786006488584
10.588412558144258 635.9127008282911 0.9437900402225085
10.593640113097674 637.5293190687186 0.9452336092657805
10.59886766805109 639.9061408853925 0.9457531635343568
10.604095223004506 639.9356750041695 0.9451234135186851
10.609322777957923 640.0253088987191 0.9456349816033319
10.614550332911339 642.6053181278882 0.9481077044851681
10.619777887864755 641.0560021522678 0.9465965725121223
10.625005442818171 646.3234096413061 0.9505983967540881
10.630232997771587 648.8340412244157 0.951615663378553
10.635460552725004 653.9964224078312 0.9551345380060323
10.64068810767842 658.0905619054647 0.9577224241942323
10.645915662631836 662.9696417065626 0.9609276504022863
10.651143217585252 668.5387275719934 0.9651157330198837
10.656370772538668 677.4964353152646 0.9709121618679621
10.661598327492085 682.1891923307456 0.973050086598401
10.666825882445501 688.5778561241642 0.977703204440357
10.672053437398917 695.5108389082307 0.9815464901781727
10.677280992352333 704.1359243155531 0.987597861011626
10.68250854730575 703.896574691829 0.9876420904316128
10.687736102259166 710.0027484385954 0.991454616924952
10.692963657212582 708.5781127583366 0.9900882541685337
10.698191212165998 708.2672841991758 0.9894971878639687
10.703418767119414 706.8072697173919 0.9882081213525941
10.70864632207283 698.0772599530068 0.9820995827531017
10.713873877026247 696.850619392321 0.980354731602107
10.719101431979663 693.5100771850471 0.9774937703450488
10.72432898693308 689.2318311873896 0.9740811986862619
10.729556541886495 683.5221571509298 0.9697827837061486
10.734784096839912 678.3824312987377 0.9661353261774341
10.740011651793328 671.5296950072603 0.9609181526000042
10.745239206746744 668.4955175336912 0.9587559015322863
10.75046676170016 665.1353329972249 0.9570034432458193
10.755694316653576 664.9166610037314 0.9566786372228719
10.760921871606993 659.3854569401346 0.9517562975214706
10.766149426560409 658.6826599134869 0.9503078330465414
10.771376981513825 654.6850439080732 0.9470015692234711
10.776604536467241 653.0936210396073 0.9454586895696823
10.781832091420657 657.5000362254921 0.9481276121285739
10.787059646374074 661.1249418415828 0.9505147167547735
10.79228720132749 665.7904068750016 0.9529524049632584
10.797514756280906 671.1568328471094 0.956300532435764
10.802742311234322 680.730123327512 0.963221773521907
10.807969866187738 696.7050565866831 0.9744027800170295
10.813197421141155 714.1264606013614 0.9860192908756162
10.81842497609457 736.5152109215486 1.001044986258868
10.823652531047987 767.764076314434 1.0215233545923479
10.828880086001403 811.1792807756271 1.0497784435776671
10.83410764095482 870.7736284198396 1.0876002204066653
10.839335195908236 954.0974854052364 1.1382532044921958
10.844562750861652 1041.9739069363382 1.1894298382587856
10.849790305815068 1130.3870380424305 1.2375335202644289
10.855017860768484 1193.1777171334063 1.2699216862701754
10.8602454157219 1224.1668846192201 1.2864163538540325
10.865472970675317 1212.4287933051655 1.2801527840703606
10.870700525628733 1159.2859576548894 1.251821858721478
10.875928080582149 1088.8538325120855 1.2133208279715444
10.881155635535565 1005.9743677448167 1.1650578917763517
10.886383190488981 930.5169125035235 1.120017783945941
10.891610745442398 864.3138485725485 1.079592435734393
10.896838300395814 813.8202660723736 1.0479861708106735
10.90206585534923 773.5366917745255 1.0214971690995276
10.907293410302646 747.2021319544967 1.0036256209080647
10.912520965256062 727.5722031057563 0.989795315035912
10.917748520209479 715.0720284806752 0.9811849344892796
10.922976075162895 706.201014631642 0.9747407908174024
10.928203630116311 698.481865399337 0.969400069572795
10.933431185069727 693.5800679736546 0.9659383170005006
10.938658740023143 687.6222017194149 0.9610014150782842
10.94388629497656 680.3276507410822 0.9550175656655456
10.949113849929976 676.654215595351 0.9523501979452094
10.954341404883392 672.4489943375644 0.9488450796476751
10.959568959836808 673.5949341307916 0.9494141043902461
10.964796514790224 674.1275007344723 0.9497000782264994
10.97002406974364 680.5956846097711 0.9569965729936164
10.975251624697057 678.4621636051684 0.9580957713206859
10.980479179650473 674.2505686000762 0.9567518224877994
10.98570673460389 671.9979041911846 0.9562366105745616
10.990934289557305 664.708677425402 0.9518025182247181
10.996161844510722 657.723959934132 0.9479285563885117
11.001389399464138 648.2256717607496 0.9417980043804427
11.006616954417554 639.48062700682 0.9359464191309248
11.01184450937097 637.8244093310028 0.9354534695220084
11.017072064324386 634.9480360680894 0.933774395597588
11.022299619277803 632.3396526872292 0.9323483326866868
11.027527174231219 626.0339743637705 0.9282058741327989
11.032754729184635 617.5506129009707 0.9224436264757093
11.037982284138051 608.994669390488 0.9168325812603351
11.043209839091467 606.7878633699652 0.9155245099088474
11.048437394044884 606.8324207530823 0.9158367863444207
11.0536649489983 610.1900584645196 0.9190434312709235
11.058892503951716 609.2419726840974 0.918699667630759
11.064120058905132 605.649231685415 0.9161942254038082
11.069347613858548 602.1320361107732 0.9138464755027649
11.074575168811965 597.7557586424949 0.9105174568257078
11.079802723765381 592.4281797915016 0.9066629409850627
11.085030278718797 591.508942488822 0.9065012210133434
11.090257833672213 590.4912289376111 0.9060894066819706
11.09548538862563 592.6385043443041 0.9079889614899702
11.100712943579046 593.31780201447 0.9088375434806967
11.105940498532462 589.7046074391817 0.9064806419299745
11.111168053485878 586.9737989177818 0.9044186352647268
11.116395608439294 582.2814165277864 0.9010585079781355
11.12162316339271 576.1411468504054 0.8963091477575905
11.126850718346127 571.8996885497482 0.8934062652130097
11.132078273299543 567.9991525464615 0.8907321087024742
11.13730582825296 563.25244171035 0.8870777486697388
11.142533383206375 561.185750828251 0.8857639091039792
11.147760938159792 558.9464270373372 0.8838817654882837
11.152988493113208 553.7474058991852 0.8795668650735604
11.158216048066624 550.2417931401925 0.8774074416737182
11.16344360302004 549.2233653492239 0.8766142888434458
11.168671157973456 547.3072542063856 0.8753911729832577
11.173898712926873 550.0713307801856 0.8781715861248588
11.179126267880289 546.2120131521463 0.8751112617992851
11.184353822833705 544.0219012042577 0.8732886168513493
11.189581377787121 541.6005531457099 0.8720512643018158
11.194808932740537 535.8922003797328 0.8673145884995559
11.200036487693954 534.6362336229474 0.8662377771724596
11.20526404264737 533.160068835379 0.8648546829557675
11.210491597600786 528.4378041685518 0.8616293722999071
11.215719152554202 530.1358594293089 0.8636954660096904
11.220946707507618 528.8337067458692 0.8631983455243614
11.226174262461035 528.8711346807902 0.8630416087804049
11.23140181741445 529.0861400064298 0.8636520489240572
11.236629372367867 523.6183701260699 0.8592775089172371
11.241856927321283 518.120331174189 0.8540607068892379
11.2470844822747 515.0540955082818 0.851600715941213
11.252312037228116 514.5723220083033 0.8506413406408062
11.257539592181532 514.337765348412 0.8506854867388801
11.262767147134948 515.4258661216018 0.8525232866027213
11.267994702088364 515.8648128802143 0.853202935553086
11.27322225704178 517.3327156177323 0.8546878124595948
11.278449811995197 516.0703591543129 0.8530180721254935
11.283677366948613 514.596576024175 0.8509929893762991
11.288904921902029 515.4644222239849 0.8514258389599784
11.294132476855445 514.0814775372576 0.8499781196585408
11.299360031808861 513.1045769266102 0.850004256194333
11.304587586762278 512.6093011998935 0.849537481549564
11.309815141715694 512.2480944557814 0.8487059972773036
11.31504269666911 515.8411710608974 0.8513731386693351
11.320270251622526 523.2134986055537 0.856465979302444
11.325497806575942 522.1308710702635 0.8553525731251312
11.330725361529359 519.3717663687713 0.853252873724389
11.335952916482775 518.4674260734784 0.8522245153384198
11.341180471436191 513.7195324939042 0.8482632869586261
11.346408026389607 511.98174319604186 0.8467430859789985
11.351635581343023 515.72214657751 0.8499485521462827
11.35686313629644 511.9106131312227 0.846833924952753
11.362090691249856 510.31202736616336 0.8448916519474632
11.367318246203272 506.96550227189704 0.8419155558800305
11.372545801156688 501.78263492668145 0.8374615990023236
11.377773356110104 503.3535440078044 0.8386886879774978
11.38300091106352 506.0132603860482 0.8408543494721825
11.388228466016937 510.15234116195677 0.8439767958621581
11.393456020970353 510.17767176216233 0.8435493845740631
11.39868357592377 507.0244809489298 0.841081814780127
11.403911130877185 504.9852452286061 0.8396483412058272
11.409138685830602 504.564145366586 0.8395256869836142
11.414366240784018 507.77740076000714 0.8424235034880256
11.419593795737434 506.0221631179794 0.8416250964666298
11.42482135069085 507.21668735645324 0.8432715774303459
11.430048905644266 506.56058349093945 0.842890990453634
11.435276460597683 505.85408951172604 0.8419287711246891
11.440504015551099 506.79420441549235 0.8423000662015062
11.445731570504515 506.10221899748825 0.8407197449724335
11.450959125457931 511.79722060574676 0.8448836532815287
11.456186680411347 519.4276040105202 0.8515546588485755
11.461414235364764 525.8166490989621 0.8567448822387833
11.46664179031818 523.1633358924693 0.8547818399589251
11.471869345271596 520.156901504982 0.8524832703967936
11.477096900225012 517.2387238020491 0.8509808977517517
11.482324455178428 517.5238647116028 0.8585238341264183
11.487552010131845 521.8770900748989 0.864255135984347
11.49277956508526 523.9538190100078 0.867370733940656
11.498007120038677 528.3631659153825 0.8729699256208355
11.503234674992093 532.9468126244847 0.8777429348201666
11.50846222994551 535.0228420058133 0.8807976836142909
11.513689784898926 535.6916028024237 0.8826377096106058
11.518917339852342 532.8650346993675 0.8809169661478148
11.524144894805758 531.3489350325685 0.8808749118717141
11.529372449759174 530.3884252565111 0.8809645520688646
11.53460000471259 531.0934133057118 0.8822767717888021
11.539827559666007 532.4687327132733 0.8846156280947057
11.545055114619423 532.4307777502006 0.8853645410785772
11.550282669572839 527.2063157479174 0.8818128194870168
11.555510224526255 521.4697672226162 0.8775465238823807
11.560737779479672 518.2669180807243 0.8751279757404568
11.565965334433088 516.5600858110752 0.87428614926
11.571192889386504 516.2287430121735 0.874883052243686
11.57642044433992 512.7098864141127 0.8725985117458693
11.581647999293336 511.13063377844276 0.8719893766022371
11.586875554246753 507.57704296643175 0.8694552927468093
11.592103109200169 505.1844797374537 0.8679703086398263
11.597330664153585 504.43918365029884 0.8679987902496749
11.602558219107001 503.3463530404208 0.8674355915663289
11.607785774060417 501.8789098164249 0.8669531212311798
11.613013329013834 497.55569865918 0.8638536065256904
11.61824088396725 492.0832271647065 0.8601435968326026
11.623468438920666 486.75923331222816 0.8557629670465059
11.628695993874082 483.20023134684385 0.8529556587682303
11.633923548827498 481.51053358335685 0.8525944931455521
11.639151103780915 478.8657469456099 0.8504119103879643
11.64437865873433 475.8904891193028 0.84838834645106
11.649606213687747 469.2312750354496 0.8422083212695463
11.654833768641163 461.10690048612673 0.8350074914762144
11.66006132359458 458.10384832447835 0.8335721554974869
11.665288878547996 458.4710947982001 0.8340182865236312
11.670516433501412 459.2879304938505 0.8352605340880961
11.675743988454828 457.71963040648797 0.8348112787064119
11.680971543408244 455.03118370937904 0.832499878948829
11.68619909836166 453.84695085638316 0.832286756754567
11.691426653315077 452.21254669197845 0.8322444807507017
11.696654208268493 449.1906232420451 0.8296825516022922
11.701881763221909 443.9215527647535 0.8256233448368645
11.707109318175325 440.783845861073 0.8224796181794491
11.712336873128741 436.5149059807985 0.8189911566842799
11.717564428082158 439.2417767340103 0.8219495399870786
11.722791983035574 437.48066196046256 0.8199588728257604
11.72801953798899 436.40200518645287 0.8194079563832481
11.733247092942406 434.94670064523206 0.8185139123324073
11.738474647895822 436.1385792734331 0.8194302008470612
11.743702202849239 435.76516775990814 0.8193488927547956
11.748929757802655 439.1919431797002 0.8229226591275487
11.754157312756071 439.0281558085966 0.8225529943180857
11.759384867709487 440.1228841621179 0.8249306303980191
11.764612422662903 441.55878844387036 0.8267630971740253
11.76983997761632 442.9082077423537 0.8281149092954373
11.775067532569736 444.25681649711953 0.8297612644875304
11.780295087523152 444.8491847713033 0.8302530327426393
11.785522642476568 444.43884096375143 0.8296440251025307
11.790750197429984 440.79194686178494 0.8264617631442711
11.7959777523834 439.86520641920214 0.8246946711779014
11.801205307336817 440.4560870081812 0.824843526695017
11.806432862290233 447.180439792069 0.8310812385362887
11.81166041724365 455.4404023952325 0.8386084444718713
11.816887972197065 460.46751072820035 0.8442268916638554
11.822115527150482 465.67822253135085 0.8490283583325152
11.827343082103898 465.72002215109507 0.8491927089417929
11.832570637057314 467.0304775488821 0.8500670476782423
11.83779819201073 467.1730915888207 0.8496805882313118
11.843025746964146 464.8809665401855 0.8478391920723812
11.848253301917563 465.9507913953022 0.848455025020024
11.853480856870979 464.8154591344966 0.8471875665722649
11.858708411824395 464.81902872018014 0.8467110912888581
11.863935966777811 461.7060525954949 0.8439520036407789
11.869163521731227 457.68284208712623 0.8417272266407492
11.874391076684644 452.7393947825864 0.8380859009498915
11.87961863163806 451.01490235954543 0.8372796280904401
11.884846186591476 448.1384539243578 0.8347900224854127
11.890073741544892 448.3875210099537 0.8346267507645525
11.895301296498308 449.9436502919115 0.8370076073509409
11.900528851451725 447.88135670069863 0.8356875725161723
11.90575640640514 449.96152750565153 0.8381620587213617
11.910983961358557 455.9262957014445 0.8435278200182302
11.916211516311973 458.52865914095923 0.845380471530674
11.92143907126539 459.88229254019024 0.8469571259662183
11.926666626218806 460.2547570066114 0.8476010561848126
11.931894181172222 459.0345254806682 0.8464940846905811
11.937121736125638 462.3430441077425 0.8499206155906079
11.942349291079054 463.3649312491018 0.8506670093740738
11.94757684603247 465.89725355017043 0.8530002483150754
11.952804400985887 468.418482702641 0.8563238153343355
11.958031955939303 468.24405646110876 0.8568039543324922
11.963259510892719 468.2007444200649 0.8572004980443371
11.968487065846135 465.02558229300234 0.854330728109596
11.973714620799552 459.29864147693246 0.8483419962731409
11.978942175752968 455.43385179770905 0.8439078260937669
11.984169730706384 453.6559540810531 0.8426620820558429
11.9893972856598 452.4395076796256 0.8422608876041208
11.994624840613216 455.1592220721256 0.8455174355352806
11.999852395566633 455.2357752116052 0.8463723171851166
12.005079950520049 456.0253500168705 0.8468893023654451
12.010307505473465 458.23049814443317 0.8488620316708898
12.015535060426881 460.31286127020144 0.8509715061010067
12.020762615380297 465.5104757264084 0.8555545399527831
12.025990170333714 467.78535062685404 0.8578121892834444
12.03121772528713 470.56785768633046 0.8607788738770953
12.036445280240546 481.81203264427126 0.8719123455995206
12.041672835193962 492.44141508748953 0.881784766037735
12.046900390147378 504.5745073698983 0.8925538118857063
12.052127945100795 523.8688585997292 0.9088446184167045
12.05735550005421 550.2370444296245 0.9310757375902601
12.062583055007627 583.9514689461133 0.9593634106092321
12.067810609961043 628.610351451964 0.9954968241179679
12.07303816491446 677.6733746461271 1.0336972834781115
12.078265719867876 736.8879431933942 1.0781733893695467
12.083493274821292 809.834024628827 1.1304230018771342
12.088720829774708 889.2384879130517 1.1850694720038102
12.093948384728124 970.3179442768932 1.2380554573915248
12.09917593968154 1041.2824419334456 1.2827755510814556
12.104403494634957 1090.3474082900868 1.3133187239514763
12.109631049588373 1116.3194753372827 1.3286935445109647
12.114858604541789 1117.9121634719734 1.329993977056544
12.120086159495205 1095.370232284871 1.3172712593199019
12.125313714448621 1048.0076050883508 1.288310757037997
12.130541269402038 988.5835390889592 1.2517918174695766
12.135768824355454 922.9683550108103 1.2099289235262407
12.14099637930887 856.1009092573794 1.1651113016724988
12.146223934262286 795.0855247715922 1.1234655556333424
12.151451489215702 737.5489666278578 1.0821822593814399
12.156679044169119 684.6085933711873 1.042645764570431
12.161906599122535 643.1372952157344 1.011241226942581
12.167134154075951 604.5290309673136 0.9802444237361738
12.172361709029367 573.712588189952 0.9552399978876517
12.177589263982783 549.1495024437733 0.9354091908397271
12.1828168189362 525.8663335369383 0.91549265532791
12.188044373889616 506.99746875580564 0.8995648325723664
12.193271928843032 491.870076415245 0.886831732415426
12.198499483796448 476.32885638871403 0.8724201126916603
12.203727038749864 467.12527825285787 0.8644215235349032
12.20895459370328 461.76738196971246 0.8597831357950542
12.214182148656697 454.95019992222547 0.8531710790425047
12.219409703610113 448.94515653257196 0.8486896496078103
12.22463725856353 444.1379970480021 0.8446480467253528
12.229864813516945 435.1019254489367 0.8366682795008252
12.235092368470362 431.82469145255936 0.8337595041521655
12.240319923423778 431.41739922341685 0.8328583722312497
12.245547478377194 429.5365335490685 0.8312886706737338
12.25077503333061 431.16248025022065 0.8334096973227905
12.256002588284026 427.3056947246129 0.8303537359943867
12.261230143237443 424.8174626692887 0.8287360729166373
12.266457698190859 420.5647325178849 0.8246856599705977
12.271685253144275 420.38792544904027 0.8241156518880397
12.276912808097691 418.0565801913788 0.8219286211935063
12.282140363051107 415.3207868068121 0.8190618514959535
12.287367918004524 410.81324471946317 0.8147837312982584
12.29259547295794 409.5961972433331 0.8136705925367224
12.297823027911356 410.583571429369 0.8144748355526308
12.303050582864772 411.72314967559157 0.8161589982446673
12.308278137818188 416.70812623887076 0.8213540681702506
12.313505692771605 418.37340471680295 0.8262350726334124
12.31873324772502 419.843517513947 0.8365955865935207
12.323960802678437 416.75674430860823 0.8377680856664517
12.329188357631853 413.55009678500136 0.8384453196849349
12.33441591258527 409.16905864374917 0.8380047758949717
12.339643467538686 408.04490839186127 0.8399645300431307
12.344871022492102 405.2059400062392 0.840661950717516
12.350098577445518 405.96463623535936 0.8445730502285577
12.355326132398934 405.779697197969 0.8471531515945994
12.36055368735235 404.78496588512695 0.8485119028373905
12.365781242305767 403.8547767399077 0.8490584059939984
12.371008797259183 398.81472018628 0.8455742177811546
12.376236352212599 396.4184963427291 0.845280410374091
12.381463907166015 391.5409675175817 0.8421558819836059
12.386691462119432 391.63636820929526 0.8445894116635733
12.391919017072848 385.1569523918682 0.8399840506239682
12.397146572026264 380.9122202680164 0.8379156360447771
12.40237412697968 377.1367136085182 0.8364347628205899
12.407601681933096 371.8161839697788 0.8325022898057032
12.412829236886513 371.4941728551509 0.8332598364982563
12.418056791839929 370.0203436230958 0.8326218674991791
12.423284346793345 368.00446811271314 0.8330054804560871
12.428511901746761 368.74057401854657 0.8360544560956932
12.433739456700177 369.82606583652483 0.838319995317381
12.438967011653594 371.2647701333678 0.8407608301462932
12.44419456660701 371.26187411547687 0.8401932550950973
12.449422121560426 370.1863215287722 0.8395782909417834
12.454649676513842 370.1843458956177 0.841255897943081
12.459877231467258 369.90168538674135 0.8423042193363752
12.465104786420675 367.7180141462359 0.8411844123581428
12.47033234137409 365.37358426666964 0.8403596994601689
12.475559896327507 364.53643000430844 0.8399850617471126
12.480787451280923 364.665373115731 0.8422929430467899
12.48601500623434 361.9330572186264 0.8424679872720807
12.491242561187756 360.26094662223636 0.8416099148160834
12.496470116141172 359.8059932129525 0.8434070145228543
12.501697671094588 359.644652632303 0.8429086156169623
12.506925226048004 363.151669703799 0.8462981237688426
12.51215278100142 361.61052787874536 0.8457406371912344
12.517380335954837 357.6418832124381 0.8420734441099165
12.522607890908253 355.87168063973354 0.8406903063248065
12.527835445861669 352.0410412531361 0.8381932640436275
12.533063000815085 354.39999891985855 0.8421448910068812
12.538290555768501 352.96436128214407 0.842383502466076
12.543518110721918 352.61267811394174 0.8438962129053726
12.548745665675334 354.0362713965564 0.8475844284287
12.55397322062875 351.1350603549168 0.8458332228761766
12.559200775582166 351.7613944575691 0.8477079072263485
12.564428330535582 351.6528538913231 0.8420515576759977
12.569655885488999 349.5702822548529 0.8298371735777617
12.574883440442415 352.7989783870479 0.8291216180446414
12.580110995395831 353.19252559912564 0.8258971500302736
12.585338550349247 354.6561202552772 0.8261402115489848
12.590566105302663 353.14949352577656 0.8226326729065834
12.59579366025608 350.2783970106912 0.8179053384853002
12.601021215209496 348.2470794476257 0.814574961885351
12.606248770162912 348.53781219358063 0.8127986000632152
12.611476325116328 348.1845908955949 0.8111264321912227
12.616703880069744 351.6986154698217 0.8134590336298727
12.62193143502316 352.8757055907431 0.8128327473991172
12.627158989976577 356.14673159215175 0.8155639055933939
12.632386544929993 356.4870015623489 0.8144850614981611
12.63761409988341 360.37697772013234 0.8180365643711212
12.642841654836825 362.0803868179225 0.8192721436010364
12.648069209790242 367.09021810625217 0.8248900498727062
12.653296764743658 371.661993299515 0.8290350467353427
12.658524319697074 372.8632526611329 0.8297453937770434
12.66375187465049 380.7963582231109 0.8385048701439988
12.668979429603906 387.9917201788836 0.8457838053902554
12.674206984557323 397.9809134799762 0.8555103234509609
12.679434539510739 407.7763209523043 0.8645190455279739
12.684662094464155 412.89067692328973 0.8677139627754058
12.689889649417571 413.50983978656467 0.8680888764420496
12.695117204370987 415.89598282348817 0.8698394502867572
12.700344759324404 421.40725401819066 0.875233857673457
12.70557231427782 425.8679624372912 0.8793435157934113
12.710799869231236 427.00690696216594 0.8796221440212173
12.716027424184652 423.95608683766056 0.8756335080145511
12.721254979138068 421.5130154198183 0.8730535543966412
12.726482534091485 420.09996522954174 0.8709826550189149
12.7317100890449 426.2079178034703 0.8774716258544856
12.736937643998317 433.4525332456344 0.8852530654353721
12.742165198951733 442.8530420775303 0.8940261334582565
12.74739275390515 462.71272083507716 0.9136869825786128
12.752620308858566 482.7111632198251 0.9323416130063858
12.757847863811982 506.7334817719933 0.9540795143813791
12.763075418765398 522.9409474210117 0.9690994132057139
12.768302973718814 530.371827312324 0.9750620695376456
12.77353052867223 529.02164612445 0.9732280980050615
12.778758083625647 524.5287524558457 0.9687010266778192
12.783985638579063 515.4555784660388 0.9590843401263202
12.789213193532479 509.9921725602474 0.9535753900732487
12.794440748485895 504.07229269346476 0.9477582212843957
12.799668303439312 506.16027363452343 0.949118024225337
12.804895858392728 512.444777487423 0.9553434446513656
12.810123413346144 520.8174875211934 0.962711937297714
12.81535096829956 533.8151006935807 0.9741156420791836
12.820578523252976 553.1777805222204 0.9916442886316476
12.825806078206393 576.3259683279291 1.0118371219462736
12.831033633159809 607.8509537884688 1.0388190151836725
12.836261188113225 641.4646060773817 1.0671320037998173
12.841488743066641 675.7188928641446 1.0949640435001309
12.846716298020057 699.9786526706243 1.1143715583190503
12.851943852973474 713.9780668397846 1.1253731266986151
12.85717140792689 706.9687531213947 1.1194735718708968
12.862398962880306 680.1397574780061 1.0975959851249915
12.867626517833722 638.3716016907985 1.0632295067451982
12.872854072787138 590.3325190876725 1.0217890262932396
12.878081627740555 549.8918551383454 0.9857719908910801
12.88330918269397 515.411622620305 0.9546314967552865
12.888536737647387 489.83016364766775 0.9303429702697738
12.893764292600803 465.48435199479474 0.907044238464044
12.89899184755422 449.19398041130717 0.8913590738108391
12.904219402507636 440.0776912481834 0.8815752324103816
12.909446957461052 430.46984637846475 0.8723874283168478
12.914674512414468 420.70993246103336 0.8620667692582111
12.919902067367884 414.73013371184254 0.8553402455835365
12.9251296223213 407.20387463505136 0.8476303810392689
12.930357177274717 408.2211264957874 0.8479111061294907
12.935584732228133 410.41834312833385 0.849409565639333
12.940812287181549 406.6770037001833 0.8450077823895368
12.946039842134965 405.0023908559494 0.8418461739893142
12.951267397088381 398.2426910570625 0.8342601119424671
12.956494952041798 391.624723461524 0.8277590984426284
12.961722506995214 391.27472132218793 0.8268595977875001
12.96695006194863 390.29204447720963 0.8268788668783094
12.972177616902046 386.9957361219978 0.8234639375919337
12.977405171855462 380.8324984609739 0.816646216617267
12.982632726808879 375.47333590789447 0.8111546231024039
12.987860281762295 372.0298315079043 0.8067555210351625
12.993087836715711 370.1828680194901 0.8046033281893952
12.998315391669127 370.0747551424338 0.8054744708804519
13.003542946622543 368.6053789147512 0.8041841123123602
13.00877050157596 369.25439789897484 0.8051464279829578
13.013998056529376 372.4471785547432 0.807745530611076
13.019225611482792 373.8808122135192 0.8091132208093705
13.024453166436208 375.1461354066622 0.811367250958938
13.029680721389624 374.9741663893637 0.8124066961244009
13.03490827634304 374.41345159458837 0.8121925373640235
13.040135831296457 375.83725584099943 0.8138359831810481
13.045363386249873 378.6226918027382 0.8160751155249238
13.05059094120329 381.15026195411457 0.8179974377764615
13.055818496156705 383.45736691108965 0.8200758682149996
13.061046051110122 389.33695580560504 0.82508264058553
13.066273606063538 397.1031178522201 0.8333367259278711
13.071501161016954 404.68615120707886 0.8413708301512277
13.07672871597037 416.5116634509582 0.8537633756791211
13.081956270923786 431.4274361843108 0.8693517733224995
13.087183825877203 446.2346957877209 0.8842720017421689
13.092411380830619 463.064513541929 0.8996927848927205
13.097638935784035 479.4556395283872 0.9152756953373051
13.102866490737451 492.3931892219812 0.9272637712924284
13.108094045690867 507.24537899822883 0.9403318589278166
13.113321600644284 523.0654818377421 0.9555042204228512
13.1185491555977 537.9315852429833 0.968886759634514
13.123776710551116 555.252519562716 0.9841151183178266
13.129004265504532 570.2624932644396 0.9975609597665251
13.134231820457948 583.0717486127834 1.0082147873933511
13.139459375411365 596.434442086911 1.0198324862610302
13.14468693036478 604.237906439754 1.0265690086037318
13.149914485318197 606.9977386065333 1.0288596350827264
13.155142040271613 604.6329324937522 1.0271104381039142
13.16036959522503 602.2514926000787 1.0255335611546297
13.165597150178446 599.1175796671539 1.0231081307399026
13.170824705131862 592.6177685195038 1.0179168122230018
13.176052260085278 586.0032556659771 1.0125842341930538
13.181279815038694 573.4944753289606 1.0018000236605367
13.18650736999211 557.0740883671408 0.9874411070628991
13.191734924945527 536.3036038088742 0.9689651741965911
13.196962479898943 517.9934121069297 0.9521180601568175
13.202190034852359 502.32024687162226 0.9385644078099051
13.207417589805775 489.8958396282694 0.9276295379906789
13.212645144759191 476.606466269922 0.9153611870629577
13.217872699712608 461.7457023266088 0.9009416162133005
13.223100254666024 450.17765966260134 0.8894712369482609
13.22832780961944 436.96295381286984 0.8762400581744322
13.233555364572856 424.5138888301076 0.8635479623878312
13.238782919526273 413.78385136468034 0.852610801868296
13.244010474479689 403.7818634759731 0.841846608594178
13.249238029433105 396.50741894426545 0.8349361682083147
13.254465584386521 393.75937306053453 0.8326248158401279
13.259693139339937 388.48734808178716 0.8274144212541589
13.264920694293354 380.09442914528813 0.8191024368608607
13.27014824924677 368.98346922913987 0.8061459749035583
13.275375804200186 364.8704650636781 0.8023147364655611
13.280603359153602 361.07824667453883 0.7989033775641056
13.285830914107018 359.022861833969 0.7977808541008965
13.291058469060435 354.11051903793475 0.793747714035747
13.29628602401385 351.29035265246335 0.7910299846481077
13.301513578967267 350.0707714778472 0.7896047239463326
13.306741133920683 347.45253413713476 0.7874726656688443
13.3119686888741 342.25009012013584 0.7819573232941083
13.317196243827516 338.30880864293476 0.777770931127381
13.322423798780932 337.485277325935 0.7766006332997105
13.327651353734348 339.10130486719737 0.7764414859240325
13.332878908687764 339.28186250992593 0.7759986332202683
13.33810646364118 343.06796080349665 0.7806885363640595
13.343334018594597 343.3123440920692 0.7817219567120888
13.348561573548013 343.7056647100558 0.7837066450531055
13.353789128501429 344.08100141673765 0.7843504562527802
13.359016683454845 341.78148883961484 0.7810201061364641
13.364244238408261 340.9064946936812 0.7789250181582658
13.369471793361678 343.0690989340445 0.7808214588847416
13.374699348315094 346.6166550068009 0.7843631553678084
13.37992690326851 351.45668013448034 0.7902013825810245
13.385154458221926 358.77332842590124 0.7982653555527086
13.390382013175342 362.3391964855907 0.8014858310822509
13.395609568128759 362.79446421579627 0.8016148996819236
13.400837123082175 362.554405421019 0.8014969870489494
13.406064678035591 359.72521100782683 0.798518980685481
13.411292232989007 359.8983909601255 0.7993859320228109
13.416519787942423 359.5706818896816 0.7987635415830708
13.42174734289584 357.54910189268463 0.7965755349045209
13.426974897849256 355.36459856185843 0.7941273650888816
13.432202452802672 352.8707500687372 0.7913842164131321
13.437430007756088 352.43392480627045 0.7913714101199661
13.442657562709504 347.73625002936564 0.7865650993999664
13.44788511766292 343.01645984525044 0.7814210777059158
13.453112672616337 337.0498275076014 0.775167314506359
13.458340227569753 335.2458578397199 0.772427276162485
13.46356778252317 333.880194441104 0.7705023988435453
13.468795337476585 331.0979969475086 0.7675115381163933
13.474022892430002 328.54096570406927 0.7654005197770953
13.479250447383418 327.1920235597663 0.7642881030758251
13.484478002336834 327.66146624950994 0.7648524036682274
13.48970555729025 325.928916026045 0.7611798799499846
13.494933112243666 322.05742230394446 0.7571107839387354
13.500160667197083 318.5943626147688 0.752966656481827
13.505388222150499 316.5172327169938 0.7508351757078267
13.510615777103915 316.48734392709025 0.7517701813522482
13.515843332057331 319.48489076882936 0.7543988474150141
13.521070887010747 323.5842294485864 0.7592954076280601
13.526298441964164 324.84603987102065 0.760368138216918
13.53152599691758 326.16112684825 0.7619468668160251
13.536753551870996 327.65442123318286 0.7637795954986669
13.541981106824412 325.55629843678605 0.7614048226662969
13.547208661777828 328.76502255470183 0.7647762772392399
13.552436216731245 330.35679821849084 0.7663753202361058
13.55766377168466 329.1558742818143 0.7644411193672745
13.562891326638077 327.03268495310556 0.7618249286147083
13.568118881591493 324.2436412088267 0.7586579666908396
13.57334643654491 321.2598227786699 0.7565663901577674
13.578573991498326 320.6607954942944 0.7567570335533093
13.583801546451742 320.4584072259874 0.7576760847299255
13.589029101405158 320.0691548248727 0.756892547731595
13.594256656358574 318.4301979860376 0.7549119918687414
13.59948421131199 317.6178103841084 0.755410023340339
13.604711766265407 313.47473918410395 0.7504329966048005
13.609939321218823 308.2861462371548 0.7446374600752234
13.615166876172239 307.7478826057905 0.7437492648677446
13.620394431125655 306.91951086439485 0.741869015542687
13.625621986079071 307.7482612152059 0.742594507724406
13.630849541032488 304.97404262696756 0.7389273178620274
13.636077095985904 306.1112765315546 0.7412875602631659
13.64130465093932 310.1537525738706 0.7470939969544036
13.646532205892736 312.1798096472283 0.7499390978584457
13.651759760846153 317.54189305622003 0.7564018150807612
13.656987315799569 317.4868946482438 0.755111588598809
13.662214870752985 319.35256940323205 0.7571890089463655
13.667442425706401 321.49664088351034 0.7598748622196613
13.672669980659817 322.9236533626103 0.7616491442946544
13.677897535613234 325.3529258378359 0.763815849556364
13.68312509056665 324.37304762947366 0.7623783426837026
13.688352645520066 325.6568726957262 0.763927530125994
13.693580200473482 325.41289488932665 0.764529726776678
13.698807755426898 323.7806251876482 0.7634585048622987
13.704035310380315 325.81958688305497 0.7653295232677672
13.70926286533373 324.7126624255228 0.7634571191510823
13.714490420287147 321.31688827736144 0.7580516974022888
13.719717975240563 319.45240239153605 0.7567210496643748
13.72494553019398 317.11360029280377 0.7543165266774542
13.730173085147396 316.3265699350903 0.7548063751359391
13.735400640100812 317.99035054929226 0.7581022330163081
13.740628195054228 318.06685342461685 0.757370654644198
13.745855750007644 319.15061540459965 0.7565316696839204
13.75108330496106 318.45267875043265 0.7548948106948553
13.756310859914477 316.64580505553937 0.7525715580333449
13.761538414867893 315.76210937313465 0.7527475573619156
13.766765969821309 316.0523245621363 0.7533047999844011
13.771993524774725 314.45555509717605 0.7499322427646623
13.777221079728141 315.118705701116 0.7506242891406445
13.782448634681558 313.7202350632439 0.7491350909594746
13.787676189634974 315.5654005648805 0.7521638457688015
13.79290374458839 318.29974944574565 0.755934690688892
13.798131299541806 323.37199049257316 0.7626382379081488
13.803358854495222 327.1318647208753 0.7671478658774158
13.808586409448639 330.97968890198223 0.7710865760258155
13.813813964402055 334.9470584541588 0.7755773191062452
13.819041519355471 339.9294051383255 0.7800706706704262
13.824269074308887 342.8952770760645 0.7828523065593538
13.829496629262303 349.73928874810576 0.7902185273352763
13.83472418421572 356.24288999512834 0.7962013320272094
13.839951739169136 366.2422510297901 0.8058278517685157
13.845179294122552 375.02851144822245 0.8154008373501882
13.850406849075968 384.9212018495186 0.8253629706262418
13.855634404029384 391.7449832930676 0.8320554473482284
13.8608619589828 402.28427000476137 0.8434372921990266
13.866089513936217 413.87455245829733 0.8545982918416211
13.871317068889633 424.8426144162955 0.8658452523313488
13.87654462384305 436.5708284072258 0.8778046583910932
13.881772178796465 441.7250810568925 0.8827824558072885
13.886999733749882 445.94670526638276 0.8872474054999709
13.892227288703298 446.933704397724 0.8880133237634841
13.897454843656714 444.58734108277054 0.8850884936142959
13.90268239861013 441.7242960458942 0.8827781791500467
13.907909953563546 429.85929310352196 0.8711544475019707
13.913137508516963 418.2261368422435 0.8597340387315852
13.918365063470379 407.2746323187445 0.8494283324956369
13.923592618423795 395.35532754593874 0.8371112168809293
13.928820173377211 384.9935763509044 0.8265780739802662
13.934047728330627 373.6875484639005 0.8146240098573732
13.939275283284044 363.1263875192625 0.8024035026838418
13.94450283823746 357.2630373126959 0.7967454914658942
13.949730393190876 355.0764651373749 0.7949531571049031
13.954957948144292 354.10361499853775 0.7948455097614773
13.960185503097708 352.22887856828925 0.7935436349279815
13.965413058051125 345.6829250444934 0.7862411513847264
13.97064061300454 338.5422799923075 0.7773241148490206
13.975868167957957 331.45931280158607 0.7684483611578394
13.981095722911373 327.18652727706626 0.7628910502994618
13.98632327786479 326.48783784086567 0.7633209684888173
13.991550832818206 324.8914567955467 0.7621507396122064
13.996778387771622 323.6627641520839 0.7612146307800367
14.002005942725038 321.91563631646665 0.7584820164550977
14.007233497678454 322.7929242287074 0.7595257514873803
14.01246105263187 323.54472685516447 0.7606053997387081
14.017688607585287 324.92122149849826 0.7624063273882526
14.022916162538703 328.15923825390803 0.765683651683985
14.028143717492119 330.74897247895075 0.7677990280413416
14.033371272445535 331.8234667468259 0.7685459581492448
14.038598827398951 333.4432638938096 0.7707815141157035
14.043826382352368 337.1715283030372 0.7751374742156968
14.049053937305784 342.63249410174575 0.781160735655399
14.0542814922592 345.0378351781018 0.7847892889158152
14.059509047212616 346.76631325390076 0.7868721364804254
14.064736602166032 349.5819636154596 0.7904477464859142
14.069964157119449 352.13302781729624 0.7931598871970634
14.075191712072865 356.2301012422776 0.7972223569738587
14.080419267026281 358.77978153965927 0.7995443779774606
14.085646821979697 358.4520572285882 0.7989771542785079
14.090874376933114 358.10050517219287 0.7985468397059937
14.09610193188653 359.44595781485003 0.8011128560894015
14.101329486839946 360.291352900878 0.8018926729762298
14.106557041793362 363.1401123656308 0.8051236543761598
14.111784596746778 359.673508778262 0.8001107321739754
14.117012151700195 359.9604076555917 0.8000736410002712
14.12223970665361 356.1179287997612 0.795545748644688
14.127467261607027 354.16332082688103 0.7941415002747946
14.132694816560443 348.96268524730334 0.7884756220114533
14.13792237151386 346.4018692641311 0.7858997719402552
14.143149926467276 344.8259980983099 0.7838681288876577
14.148377481420692 346.5944626789176 0.786569223258791
14.153605036374108 350.2334546736444 0.7910104832116075
14.158832591327524 350.0574312548711 0.7901261985207356
14.16406014628094 351.4026713013902 0.791774970103942
14.169287701234357 348.55202225491456 0.7876496125356025
14.174515256187773 347.1933848817399 0.7857412621231
14.179742811141189 345.70277546963 0.784241788715823
14.184970366094605 343.14765269024224 0.7812420627733002
14.190197921048021 343.72118329807176 0.7818920141450061
14.195425476001438 338.4906300355659 0.7773266832375082
14.200653030954854 337.3028542385117 0.7763556714161127
14.20588058590827 338.43069752379654 0.7769874205502751
14.211108140861686 337.7833179315767 0.7759069639215743
14.216335695815102 338.98028286018007 0.7758735066772127
14.221563250768519 335.83910463175425 0.7719365157573481
14.226790805721935 334.3719575454823 0.7709966229244081
14.232018360675351 332.29979302885977 0.7678415864549628
14.237245915628767 334.8981347686521 0.7710049464078487
14.242473470582183 334.6869952784004 0.7701458306166058
14.2477010255356 338.35607131372217 0.7737758767664814
14.252928580489016 338.8291229270276 0.7742583589375484
14.258156135442432 340.5937608363041 0.7759401774238457
14.263383690395848 345.8121968770019 0.7816127316832888
14.268611245349264 352.7612408975097 0.7894802230258857
14.27383880030268 357.1826684674822 0.7932566217325572
14.279066355256097 364.40158434781245 0.8003020213898263
14.284293910209513 368.399535300729 0.8043725256323373
14.28952146516293 374.87532018887237 0.8101674062875142
14.294749020116345 382.77928541122486 0.8190762998758461
14.299976575069762 388.15738339331716 0.8248312553862361
14.305204130023178 395.7619195867064 0.8329025821172675
14.310431684976594 401.9129799965308 0.8398226783807515
14.31565923993001 406.18824125569245 0.8432539501643541
14.320886794883426 410.4704688686728 0.8472756847977135
14.326114349836843 412.64450843752434 0.8500326243710029
14.331341904790259 412.7528214326708 0.8495745389374532
14.336569459743675 410.6139952430035 0.848222675299256
14.341797014697091 406.76683252194846 0.844006577709003
14.347024569650507 407.7010357960785 0.845218502628506
14.352252124603924 408.23007768953227 0.8462136122685261
14.35747967955734 407.9894966904806 0.8461087834377555
14.362707234510756 405.1493001999359 0.8427431374096565
14.367934789464172 399.51001379613706 0.8372633662245972
14.373162344417588 397.2778263374647 0.8343122125071112
14.378389899371005 397.61175255762475 0.8345307496256053
14.38361745432442 401.55588452121094 0.8386332634183538
14.388845009277837 400.4739217240722 0.8374076406309537
14.394072564231253 400.3366240384741 0.8378052859077681
14.39930011918467 402.3116968257333 0.8397379935534861
14.404527674138086 403.23943135440163 0.8404248574872304
14.409755229091502 402.61838606723995 0.8399591314841764
14.414982784044918 395.7936415981646 0.8328824043499217
14.420210338998334 391.1533478156601 0.8281164662771322
14.42543789395175 389.2955163846572 0.8262700623947389
14.430665448905167 387.3272937379009 0.8239812418124851
14.435893003858583 383.5240170302231 0.8208119364739496
14.441120558811999 381.6786715999767 0.8193936743518858
14.446348113765415 381.09335103196446 0.8185090314534066
14.451575668718831 383.73510649778626 0.8217905635552935
14.456803223672248 389.24286333122205 0.8271776895970835
14.462030778625664 395.67651955630214 0.8336080361339708
14.46725833357908 405.48607238635356 0.8441965439718211
14.472485888532496 423.2626189395113 0.8620977953706687
14.477713443485912 447.90146579449305 0.8865718369464456
14.482940998439329 477.44797597220327 0.9146556619968016
14.488168553392745 509.00593171626997 0.9439022425675215
14.493396108346161 539.0219169656282 0.9713668746808142
14.498623663299577 553.7562925992805 0.9846920414282072
14.503851218252994 553.9144462311477 0.9847680505787005
14.50907877320641 534.290534500442 0.9674992308679166
14.514306328159826 502.3174321935619 0.9380629201932654
14.519533883113242 461.5510429920015 0.8991615209777984
14.524761438066658 424.47396849688704 0.8627448488088363
14.529988993020075 395.8014215888731 0.8336255584267543
14.53521654797349 375.7982419843153 0.8132629273328991
14.540444102926907 362.39599725572197 0.7994849687861628
14.545671657880323 355.58033658521697 0.7920822962795634
14.55089921283374 348.264731697321 0.7843370618186802
14.556126767787156 342.21849766442995 0.7779999127414393
14.561354322740572 335.68069547983896 0.7705400221718838
14.566581877693988 332.53694950168614 0.7667952048288388
14.571809432647404 331.1079970904209 0.763663271201692
14.57703698760082 330.12840721295237 0.761936041059967
14.582264542554237 332.43486119258665 0.7645269368952341
14.587492097507653 332.1049781442346 0.7649409874263602
14.592719652461069 334.55491327007337 0.767613532679416
14.597947207414485 336.57703937485985 0.7696246825775419
14.603174762367901 336.6648088077752 0.7691973817610434
14.608402317321318 338.1890867472805 0.7708693909810216
14.613629872274734 336.49933485702564 0.768614316121709
14.61885742722815 336.93682770611025 0.769527714183511
14.624084982181566 335.7155422668472 0.7682238846598451
14.629312537134982 337.4483521449454 0.7698913932135388
14.634540092088399 342.3734323830209 0.7753648105616036
14.639767647041815 345.0593427351089 0.7787253915617254
14.644995201995231 342.6630406417175 0.7767328822132128
14.650222756948647 343.0838717146177 0.7766446150594789
14.655450311902063 342.0025890891889 0.7749228074735317
14.66067786685548 344.4809273822348 0.7771721117958839
14.665905421808896 344.6089064541634 0.7767490517565784
14.671132976762312 344.6681657784285 0.775805066703177
14.676360531715728 341.14757930755803 0.771866022450601
14.681588086669144 335.31730837481155 0.7657387403475792
14.68681564162256 333.7935450286019 0.7651956478779127
14.692043196575977 330.52697694887786 0.7608684740628214
14.697270751529393 328.88751636506316 0.7590445086031712
14.70249830648281 328.90226696025053 0.7590046122880709
14.707725861436225 327.41310523113424 0.7573934314227344
14.712953416389642 324.64191173027444 0.7540902539811647
14.718180971343058 323.99244289181087 0.7528668444681258
14.723408526296474 324.8990147975482 0.7534039168600865
14.72863608124989 328.04031600682094 0.757705061886366
14.733863636203306 330.78076974556194 0.7616074700188263
14.739091191156723 332.7021175249642 0.7642700195247979
14.744318746110139 331.7213358602522 0.7631393813244369
14.749546301063555 331.6812085890078 0.7623110279020818
14.754773856016971 330.08901781671165 0.7608815472715966
14.760001410970387 329.7730712544383 0.7610761063866015
14.765228965923804 332.91569162383723 0.764515050248556
14.77045652087722 334.76179916250635 0.7662131310426707
14.775684075830636 338.1723760802315 0.7685685937595863
14.780911630784052 340.3758268335606 0.7708185981087919
14.786139185737468 343.03792344782096 0.7746034295063422
14.791366740690885 348.6678527101126 0.7813145043683299
14.7965942956443 352.0717615189673 0.7854556956521822
14.801821850597717 351.5433031884484 0.7843896243690162
14.807049405551133 352.234144820457 0.784447256535833
14.81227696050455 353.06836209251077 0.7847211397581716
14.817504515457966 359.8203727729334 0.7918746410850642
14.822732070411382 369.3835579361309 0.8016973087012442
14.827959625364798 382.69155729454803 0.8157045617041454
14.833187180318214 393.2456935116311 0.8267757015719401
14.83841473527163 400.8492590145301 0.8338521797818923
14.843642290225047 408.1552715479701 0.8416926962517332
14.848869845178463 413.87164345198255 0.847259593807113
14.854097400131879 422.8749171961376 0.8562510141429729
14.859324955085295 430.16135820316293 0.8639022704352263
14.864552510038711 435.4549131398443 0.868590543872528
14.869780064992128 434.4138791212558 0.8681135114160448
14.875007619945544 430.84229623662736 0.8651233911997147
14.88023517489896 422.5322461277894 0.8563541267649943
14.885462729852376 415.16227628294735 0.8493869717544251
14.890690284805792 405.8896153865372 0.8395914497086286
14.895917839759209 399.24870635004436 0.8321149747122324
14.901145394712625 392.95814150551473 0.8260772061057239
14.906372949666041 388.11688307532836 0.8214003852267661
14.911600504619457 382.6550268442425 0.8162781491383017
14.916828059572873 380.8124742959779 0.8145937536267533
14.92205561452629 374.7354641460662 0.8076007486755683
14.927283169479706 369.30421369567983 0.8023036109476404
14.932510724433122 364.08546718553043 0.7974373052108082
14.937738279386538 362.2719799120566 0.795160938264321
14.942965834339955 361.7453928812805 0.7950507245382554
14.94819338929337 359.60045529677706 0.7920841835602808
14.953420944246787 357.21914874124207 0.7898856442153769
14.958648499200203 355.6343826200807 0.7880591803400273
14.96387605415362 356.12046489052767 0.7891110966269442
14.969103609107036 355.7789954412393 0.7883990405876226
14.974331164060452 358.4389644308806 0.7911815038561255
14.979558719013868 362.429012755292 0.7950404768643144
14.984786273967284 368.95566192596107 0.8014611419810262
14.9900138289207 371.8045681961029 0.8046546803074959
14.995241383874117 377.0157776268019 0.8102079419253468
15.000468938827533 379.83189010757457 0.8135141621503305
15.005696493780949 382.3536275833068 0.8167991028231476
15.010924048734365 386.48144633884255 0.8206997916770795
15.016151603687781 389.43583725634375 0.8238084364864493
15.021379158641198 392.84872506521236 0.8270952922605755
15.026606713594614 394.42072365385667 0.8283112793485984
15.03183426854803 399.2978353201155 0.8334858184701331
15.037061823501446 405.0029924680162 0.8389201826911451
15.042289378454862 404.08420833737307 0.8381590742781773
15.047516933408279 403.21399397581933 0.8375219817646594
15.052744488361695 401.10651716273213 0.835231628075642
15.057972043315111 397.9844742833444 0.8324838009435777
15.063199598268527 389.4241066913609 0.8237139488362892
15.068427153221943 380.64865212036165 0.8148352889663618
15.07365470817536 376.17323468578957 0.8099925267460221
15.078882263128776 373.94320042217686 0.8078387314379197
15.084109818082192 367.85434991464143 0.8021980890738719
15.089337373035608 364.81981785025135 0.799538991367648
15.094564927989024 358.37756113102455 0.792312375909451
15.09979248294244 354.17157417781686 0.7868139072591928
15.105020037895857 347.19777863084715 0.7780886733685273
15.110247592849273 343.2896871738348 0.7737841826171541
15.11547514780269 339.17570493734166 0.7695819312678777
15.120702702756105 337.86148840335557 0.7688571641638952
15.125930257709522 338.18879597887496 0.7692367869022508
15.131157812662938 334.8671452643748 0.766285166917889
15.136385367616354 332.92648468284136 0.7642664765744819
15.14161292256977 326.9528268689529 0.7577259335954544
15.146840477523186 322.0810792509355 0.7529365978657768
15.152068032476603 320.2460469743698 0.7514853440220187
15.157295587430019 319.49925628338116 0.7503448965189634
15.162523142383435 320.6614060229047 0.7512127332137644
15.167750697336851 316.1587384104115 0.745250549481657
15.172978252290267 312.11708561019185 0.74017919695669
15.178205807243684 305.4226690954483 0.733704090512617
15.1834333621971 303.51730006024263 0.7321130221527596
15.188660917150516 300.8825508450824 0.7294885666256414
15.193888472103932 300.19786799858457 0.7282310332439732
15.199116027057348 300.1114885727344 0.7269222227224263
15.204343582010765 301.728633799054 0.7288102701970032
15.20957113696418 304.20520443686496 0.7318727813201119
15.214798691917597 306.2050120077719 0.7347120095102146
15.220026246871013 306.28618957294617 0.7353521890320512
15.22525380182443 303.4724170448686 0.7318612362281799
15.230481356777846 301.44462556543294 0.7299439418325809
15.235708911731262 301.29745882284175 0.7309737058243515
15.240936466684678 301.8338428632863 0.7311780396153694
15.246164021638094 302.2861850662466 0.7322575827402946
15.25139157659151 302.41918785954795 0.7318766720505684
15.256619131544927 301.96134266233963 0.7308852842908101
15.261846686498343 300.6176570829977 0.7300640237908954
15.267074241451759 297.9497339992977 0.7268852922902305
15.272301796405175 292.7934166335361 0.720766610357354
15.277529351358591 292.6499243773921 0.7210707349884994
15.282756906312008 293.0590795652504 0.720375128273426
15.287984461265424 293.23776994517704 0.719556698744425
15.29321201621884 295.1704963153471 0.7226915087691365
15.298439571172256 295.0195110799682 0.7237810601453362
15.303667126125672 293.31383301139425 0.722069298989634
15.308894681079089 290.74365347495853 0.7185856330355889
15.314122236032505 288.79387166654993 0.7151881145204799
15.319349790985921 288.9690157437295 0.715515281352476
15.324577345939337 292.1309906347037 0.7185284149133387
15.329804900892753 295.7090782090511 0.7222814650220042
15.33503245584617 298.3897637025173 0.7255361548585649
15.340260010799586 297.3073013929811 0.7243053850738386
15.345487565753002 296.9487598121712 0.7248325984681823
15.350715120706418 297.7897441404198 0.7255565753832768
15.355942675659835 299.62590323737817 0.7274885596511231
15.36117023061325 302.78184115108695 0.7305738329852907
15.366397785566667 305.7739044466755 0.7337610659040928
15.371625340520083 306.9314440553846 0.7351217900564749
15.3768528954735 306.55890056826354 0.7349310357997583
15.382080450426916 307.8021245433546 0.7363847451456529
15.387308005380332 312.85206419496416 0.7429840703792446
15.392535560333748 314.0850475708096 0.7439968922278823
15.397763115287164 319.0671205075861 0.7591359395272739
15.40299067024058 321.6512043831151 0.7694368812178407
15.408218225193997 321.9113923417226 0.7746072720549174
15.413445780147413 323.4702137786224 0.7800406828851998
15.418673335100829 323.88703302827344 0.7844513603358809
15.423900890054245 324.7008032542766 0.7879720461132415
15.429128445007661 326.4311169640328 0.7935904810655066
15.434355999961078 324.7143770949075 0.7942260293115212
15.439583554914494 320.40763126013286 0.7913433878201772
15.44481110986791 316.562216221567 0.7886344361528621
15.450038664821326 314.4134726181011 0.7883157182796589
15.455266219774742 313.0926242566066 0.7892794054605935
15.460493774728159 312.94900914785586 0.7924251783293667
15.465721329681575 313.20070980566766 0.7952713816211492
15.470948884634991 314.9114185548728 0.8000904487997156
15.476176439588407 316.44338920613416 0.8053784225231959
15.481403994541823 314.4873510621898 0.8046403398327393
15.48663154949524 312.5872720222666 0.8047424250054741
15.491859104448656 309.41075992086286 0.8019757518487943
15.497086659402072 305.6382172296855 0.79825516259851
15.502314214355488 306.220791744069 0.8014517638702756
15.507541769308904 307.8992606909972 0.805387174094471
15.51276932426232 308.1995567211605 0.8079722717257124
15.517996879215737 308.93931786926316 0.8103075244725476
15.523224434169153 307.97602161730674 0.8098428507690913
15.52845198912257 306.6883258852854 0.8103190284897711
15.533679544075985 303.62660005293407 0.8087800784713903
15.538907099029402 302.039791133736 0.8092460672167898
15.544134653982818 305.7343750706585 0.8167123788552275
15.549362208936234 306.15585539032196 0.8180955769346723
15.55458976388965 307.0357488187879 0.8213413947163685
15.559817318843066 305.96796390662587 0.8203686374366679
15.565044873796483 304.0292206561172 0.819322272281106
15.570272428749899 306.64098354298403 0.823656663076509
15.575499983703315 311.35292380011265 0.8312195619273857
15.580727538656731 316.3313956222999 0.8394372449968771
15.585955093610147 320.15992602025847 0.847164864722015
15.591182648563564 321.8054425792513 0.8501689954331668
15.59641020351698 324.0840690898303 0.8553924896094799
15.601637758470396 325.56644852098725 0.858199003588385
15.606865313423812 326.66077600455037 0.8604024071948888
15.612092868377228 326.42999152902377 0.8619766482108834
15.617320423330645 324.8217814947925 0.8608201020848791
15.62254797828406 320.87185670103827 0.8574381350910499
15.627775533237477 316.67546371292764 0.853216856355875
15.633003088190893 310.41615484016774 0.8462290608078642
15.63823064314431 310.2816810486374 0.8438374096840666
15.643458198097726 309.5315122028503 0.8296615780447844
15.648685753051142 315.72818468392575 0.8323920530389268
15.653913308004558 316.80887547700604 0.8292809949386433
15.659140862957974 314.3610998275655 0.8233394183962737
15.66436841791139 312.9522806063866 0.8184209593334139
15.669595972864807 312.7044832921347 0.8153625816324955
15.674823527818223 312.16443846669534 0.8126345394054263
15.680051082771639 312.79887362878657 0.8117888597528873
15.685278637725055 312.4250198116892 0.8093875725627357
15.690506192678471 312.10055033952113 0.8074430653389896
15.695733747631888 311.505254478199 0.8056738463689614
15.700961302585304 310.06940126724396 0.8019957100560843
15.70618885753872 309.1706072539315 0.8005208302414536
15.711416412492136 307.1957543727634 0.7959604720883939
15.716643967445552 305.9066628512671 0.7923453128212937
15.721871522398969 304.8036416562612 0.7903298031982364
15.727099077352385 304.6881194263895 0.7886656771123663
15.732326632305801 304.75869488945955 0.7875741970363181
15.737554187259217 305.89052432913365 0.7883117985545328
15.742781742212633 307.1949883143139 0.7893424758561896
15.74800929716605 314.10855625980173 0.7967794318051594
15.753236852119466 316.1452328126008 0.7984844433689844
15.758464407072882 317.60971569290825 0.7983579726578734
15.763691962026298 317.1619517263196 0.7974663155003865
15.768919516979715 319.0324564909865 0.7992317117165034
15.77414707193313 321.5370687369934 0.8022892060203068
15.779374626886547 322.1478854053331 0.8027893644484656
15.784602181839963 322.0050648032571 0.8007174992533123
15.78982973679338 323.9790199297177 0.8025445816044103
15.795057291746796 324.6340996358891 0.8027122683923585
15.800284846700212 329.25748305660073 0.8077813668680368
15.805512401653628 329.5553406017108 0.8070541763828328
15.810739956607044 333.4134202990807 0.8101991905365444
15.81596751156046 337.52661195366585 0.8147594022347159
15.821195066513877 336.9482837432515 0.8134192833606564
15.826422621467293 338.3125566036089 0.8146631562000913
15.831650176420709 335.5837349367968 0.8112007793809733
15.836877731374125 334.92049760943274 0.810670034634006
15.842105286327541 331.9405727022995 0.807219357640921
15.847332841280958 328.63447799886853 0.8028033146039747
15.852560396234374 323.0589766340592 0.795600272083944
15.85778795118779 318.5018686610664 0.7891534302279241
15.863015506141206 315.2497437184025 0.7857744025336032
15.868243061094622 312.2312716210567 0.7819608934258065
15.873470616048039 312.6386696207169 0.7827914656359148
15.878698171001455 309.71356002103056 0.7783970376441887
15.883925725954871 308.8116165437557 0.7763966635582862
15.889153280908287 309.67175093844514 0.7766323994952259
15.894380835861703 309.4814325759807 0.7757901812042812
15.89960839081512 310.27500435403084 0.7759829767808873
15.904835945768536 309.859376798088 0.7748389139909498
15.910063500721952 310.5327476207427 0.7761545836416052
15.915291055675368 310.00896547143867 0.7761503498647908
15.920518610628784 309.7555156438797 0.7766562084803983
15.9257461655822 308.47844109100157 0.7737395451676037
15.930973720535617 307.95613094906366 0.771987544520208
15.936201275489033 304.3994890776365 0.7671195365959829
15.94142883044245 304.5935114655922 0.7663037784839517
15.946656385395865 306.48708512441175 0.7693814102354456
15.951883940349282 306.3492722253273 0.7687811962988823
15.957111495302698 309.47293477281033 0.7724934077013701
15.962339050256114 311.0362982087354 0.7732808468505942
15.96756660520953 310.71956495037773 0.7720545418711137
15.972794160162946 309.6900887901697 0.7706183584359273
15.978021715116363 306.6900407398375 0.7666311323968574
15.983249270069779 307.12296548948433 0.7670623613144258
15.988476825023195 305.7528897540197 0.7664637196876692
15.993704379976611 303.73752931294035 0.7650311390143708
15.998931934930027 302.18754591641795 0.7640902891881016
16.004159489883442 298.2906370681213 0.7597729509991179
16.009387044836856 293.003951520279 0.7521300777954253
16.01461459979027 293.43658438251913 0.7526778745408705
16.019842154743685 296.8358337596814 0.7576031678540368
16.0250697096971 297.11852832991275 0.7574833242882114
16.030297264650514 300.3475703844108 0.7612574603807163
16.03552481960393 302.50677593655035 0.7619420580782928
16.040752374557343 303.579848865663 0.7625295736338155
16.045979929510757 305.58543771557265 0.7656389573734138
16.05120748446417 305.4572434451377 0.7656993756412739
16.056435039417586 307.5043069652074 0.7685448093199966
16.061662594371 310.7488591100149 0.7721834736184113
16.066890149324415 315.2342035445946 0.7768152761388822
16.07211770427783 318.66610395838825 0.7803523369278222
16.077345259231244 319.0335392024099 0.7797051566138076
16.08257281418466 321.23122111989966 0.7825624412023724
16.087800369138073 323.7424638168824 0.7856110920186636
16.093027924091487 326.0813199427273 0.7889348945522767
16.0982554790449 326.9289337505788 0.78922781596236
16.103483033998316 328.60352616783274 0.7919839553391064
16.10871058895173 328.19859161581644 0.7912137360066916
16.113938143905145 327.769445614169 0.7905547671918427
16.11916569885856 326.7468528466725 0.7895985834329651
16.124393253811974 323.9674696033948 0.7866792625918364
16.129620808765388 320.10233727984854 0.7825463289352876
16.134848363718802 316.80676641035257 0.7784334625326902
16.140075918672217 312.6475627197025 0.7729157953429464
16.14530347362563 309.4676104447839 0.7696787309217822
16.150531028579046 308.5912137043276 0.7688209160314505
16.15575858353246 309.51943835253695 0.7706902495108275
16.160986138485875 312.3097643333972 0.7734567027869121
16.16621369343929 312.2759964902493 0.7725463984715989
16.171441248392703 312.0194197384816 0.7728287319107939
16.176668803346118 308.45242638134874 0.7694706375596088
16.181896358299532 309.37726760128885 0.771721987132383
16.187123913252947 311.6386583922625 0.7744238922500642
16.19235146820636 311.26340718133923 0.7729132085764663
16.197579023159776 312.47978932766665 0.7733391709285211
16.20280657811319 308.1389471675874 0.7675894008657843
16.208034133066604 303.05893914763357 0.762406887936323
16.21326168802002 295.4964762756295 0.7531279039125176
16.218489242973433 289.787592072607 0.746162990693649
16.223716797926848 289.036542006127 0.7451712113350771
16.228944352880262 290.7890958607797 0.7462614085763006
16.234171907833677 290.56344888835093 0.7455771817861738
16.23939946278709 286.76027369425447 0.7412893806515026
16.244627017740505 282.11429205635307 0.736600167250371
16.24985457269392 278.0375131392182 0.7325267771376591
16.255082127647334 276.9236453970263 0.7312664951139265
16.26030968260075 273.4460301069721 0.7254594315463764
16.265537237554163 276.4069031001081 0.730201124459742
16.270764792507578 276.13003071480733 0.7276498937236827
16.275992347460992 278.40022326743787 0.7318239773790995
16.281219902414406 276.15624885260456 0.7296874480526854
16.28644745736782 277.33043019074637 0.7299751070489768
16.291675012321235 279.6449176842055 0.7317612091024318
16.29690256727465 283.72826348238004 0.7348922995380098
16.302130122228064 283.6106385608476 0.7349386491474753
16.30735767718148 282.4797872232989 0.733498823602028
16.312585232134893 281.95942301084636 0.7331124975414821
16.317812787088307 283.0216350564639 0.7336052995972635
16.323040342041722 284.18118403425666 0.7341725367274387
16.328267896995136 287.4064691995915 0.7381861983639306
16.33349545194855 285.7622520088706 0.7355778604999677
16.338723006901965 286.43006528985654 0.7360284948770235
16.34395056185538 287.8431558367566 0.7365411722074103
16.349178116808794 289.34002054038297 0.7388756981787049
16.35440567176221 293.9381589370564 0.7436485427693554
16.359633226715623 303.92186555993015 0.7564091764931532
16.364860781669037 314.3059591828532 0.7686949675801433
16.37008833662245 329.31926997013665 0.7860012290710588
16.375315891575866 341.147816233762 0.7994440892765275
16.38054344652928 352.5311738943048 0.8119658637127729
16.385771001482695 360.7036072945095 0.8201323747390978
16.39099855643611 363.35040676616103 0.8225447713293218
16.396226111389524 359.83391542420827 0.8171688985534259
16.401453666342938 353.36734989595783 0.809609581438457
16.406681221296353 346.3012250829473 0.8019173446074567
16.411908776249767 343.406954014616 0.7984507562391935
16.41713633120318 339.30960856359883 0.7935557590588656
16.422363886156596 336.3838081678644 0.7898682025122753
16.42759144111001 336.01157723809297 0.7892428438760349
16.432818996063425 337.83233352675273 0.7913213594806927
16.43804655101684 345.78704645082735 0.7995907791942807
16.443274105970254 350.14747089457745 0.8042950931216354
16.448501660923668 352.87436919501215 0.8068668186236365
16.453729215877082 358.96472812946814 0.8128410071167642
16.458956770830497 366.16690444355766 0.8216552578237283
16.46418432578391 373.96253021770775 0.830002858405847
16.469411880737326 378.0344451065181 0.8342806586551736
16.47463943569074 377.75268657648667 0.8345094531094795
16.479866990644155 371.8671961812244 0.8272161005982696
16.48509454559757 363.3866076440812 0.817689295248919
16.490322100550983 353.1484256460119 0.8064494162150796
16.495549655504398 343.3690054621857 0.7945644804317784
16.500777210457812 334.44890256056493 0.7848051095987983
16.506004765411227 328.4363131298372 0.7786413422188984
16.51123232036464 318.7069527984885 0.767701309990307
16.516459875318056 310.108484720137 0.7583726425344771
16.52168743027147 303.54120861250965 0.7510451513279885
16.526914985224884 298.40775099046664 0.7433521707997451
16.5321425401783 299.2961295555095 0.7449336619401931
16.537370095131713 296.6055907493461 0.7409451646882023
16.542597650085128 295.25354043671257 0.7391202801903894
16.547825205038542 294.3958084289576 0.7389722289457369
16.553052759991957 297.95936862623614 0.7438427303577622
16.55828031494537 302.3929089791554 0.7504187868059393
16.563507869898785 302.97012887887377 0.7512058654962754
16.5687354248522 302.42342361727486 0.7500624666113922
16.573962979805614 298.73735851583484 0.746148941436627
16.57919053475903 294.1923781129717 0.7393817506382239
16.584418089712443 288.32891241594064 0.7321342261884343
16.589645644665858 285.212586278357 0.7274390042661842
16.594873199619272 283.6778378393214 0.7254832523025895
16.600100754572686 282.20086243134017 0.7246539394099066
16.6053283095261 278.7598692414655 0.7203737787716064
16.610555864479515 273.4761767233866 0.7142476926319896
16.61578341943293 272.6568843688187 0.7144079514491058
16.621010974386344 270.63534769934654 0.7119771820452346
16.62623852933976 271.029569062257 0.7129145433141638
16.631466084293173 269.7238182616934 0.7092931731375108
16.636693639246587 271.4816078918709 0.7115663231169245
16.641921194200002 270.35582928194935 0.7095284441624858
16.647148749153416 269.40813144186035 0.7068509124872867
16.65237630410683 265.9082558630666 0.7016221726861527
16.657603859060245 265.4904095132393 0.7012521855449708
16.66283141401366 264.88512441352043 0.7020928609372211
16.668058968967074 260.4984350904202 0.698015846105942
16.67328652392049 255.23222306346736 0.691912566074394
16.678514078873903 252.51895949066298 0.6873859181408889
16.683741633827317 253.43995140628292 0.6882650738675986
16.68896918878073 255.1580517206741 0.6892011959837527
16.694196743734146 254.0076754918131 0.6869027757488403
16.69942429868756 253.5519073801658 0.6855520184753104
16.704651853640975 252.98444337998404 0.6843755520307783
16.70987940859439 253.13608779634615 0.685566632550407
16.715106963547804 252.92667092374907 0.6853191863939687
16.720334518501218 250.33895167600434 0.6821902920451155
16.725562073454633 246.5560801395598 0.6755959991673193
16.730789628408047 244.6683998916673 0.6727644504494291
16.73601718336146 247.13609303284247 0.6772976567431827
16.741244738314876 249.14478507840286 0.6806920039780494
16.74647229326829 250.66681972094526 0.6843807682671026
16.751699848221705 250.50085065400856 0.683977767662084
16.75692740317512 247.44113262039912 0.679069571399405
16.762154958128534 247.70573408374577 0.6782914565766411
16.767382513081948 245.78604799871846 0.6741703639920869
16.772610068035362 244.0709271183719 0.6703537912554267
16.777837622988777 241.89421230837357 0.6676864902652963
16.78306517794219 240.7978840625961 0.6659051580993165
16.788292732895606 242.19546966546585 0.6693038403450028
16.79352028784902 242.96602364869904 0.6718286244777942
16.798747842802435 244.03356562474832 0.6740332363965322
16.80397539775585 244.10004475343342 0.6754586995417562
16.809202952709263 242.70117781145086 0.6738924937417647
16.814430507662678 241.8853906334432 0.6723895927764146
16.819658062616092 239.79669992069157 0.6672973360277313
16.824885617569507 238.85574094825117 0.6648256927907101
16.83011317252292 238.10684782540835 0.6655570634134556
16.835340727476336 240.64581152199898 0.6697917666640607
16.84056828242975 240.22399826396816 0.6707919242362069
16.845795837383164 240.75669566150813 0.6714132700126778
16.85102339233658 239.6500662445132 0.6699768582055795
16.856250947289993 242.52496858294631 0.6741743744885745
16.861478502243408 244.15543745817936 0.6758082231892448
16.866706057196822 241.71245248945468 0.6695875856278097
16.871933612150237 239.3859243197884 0.6659605583043766
16.87716116710365 237.8050298013988 0.6637847365184608
16.882388722057065 237.16408789155741 0.6645372340476644
16.88761627701048 236.79410644912232 0.6648640185300085
16.892843831963894 234.36407692307733 0.6615169684852732
16.89807138691731 235.8982540233186 0.6625170029455384
16.903298941870723 236.95988729646837 0.6641310323305462
16.908526496824138 239.11804388868228 0.6657804415245497
16.913754051777552 236.42777730675908 0.6614955213122333
16.918981606730966 235.62306611307244 0.6612955715379031
16.92420916168438 234.19083333103674 0.6590507576152145
16.929436716637795 235.62111441522086 0.6621094789763761
16.93466427159121 234.95577693284608 0.6609828311264451
16.939891826544624 234.24351991103862 0.6606292426356374
16.94511938149804 233.08705071611243 0.6596248870738904
16.950346936451453 233.40988728717392 0.6613415855058995
16.955574491404867 234.67054734675804 0.6641465237819241
16.960802046358282 235.52148280724245 0.6648572911460534
16.966029601311696 237.23371209319546 0.6665451616963234
16.97125715626511 235.6539559642428 0.6631607864216299
16.976484711218525 232.86692836519705 0.6581949756711206
16.98171226617194 229.131645094166 0.6533774183271909
16.986939821125354 228.89695848030559 0.654179881999029
16.99216737607877 229.5216354704432 0.6551435458026978
16.997394931032183 228.96956760584976 0.6528616810958622
17.002622485985597 229.53816968403393 0.6530006696461198
17.00785004093901 230.17923907883798 0.6519777121530037
17.013077595892426 232.49405097981776 0.6556333872326483
17.01830515084584 233.78920011637075 0.6571110115656107
17.023532705799255 233.42974912998957 0.6567124096236988
17.02876026075267 231.66432181250653 0.6551558061888764
17.033987815706084 233.2648263195414 0.6575879173410054
17.039215370659498 234.6861483926242 0.6597272352967058
17.044442925612913 235.48223557263424 0.6596651860529491
17.049670480566327 235.96538235089972 0.6591111350907232
17.05489803551974 238.04332394891347 0.6623086019377316
17.060125590473156 239.73684357783762 0.6641949420065975
17.06535314542657 240.83453749998782 0.6663776674190505
17.070580700379985 242.21752685781496 0.6678503579929995
17.0758082553334 243.4546105150034 0.669199210949437
17.081035810286814 242.65107749263112 0.6678249877524021
17.086263365240228 243.82046125318251 0.6687633204269887
17.091490920193642 245.21943612484193 0.6706675843371322
17.096718475147057 245.23750525386154 0.670974250721107
17.10194603010047 247.47978290741668 0.6742193568553629
17.107173585053886 245.1113660237099 0.6727083413124787
17.1124011400073 247.9486485287969 0.6762860914096163
17.117628694960715 249.93180279331307 0.6778590779952033
17.12285624991413 249.06369784820947 0.6758265354336487
17.128083804867543 246.81461070722617 0.6728575802801322
17.133311359820958 243.64208771496217 0.6681684378354289
17.138538914774372 242.8735025722234 0.6684457626868527
17.143766469727787 242.86742293077532 0.668179820777576
17.1489940246812 242.5660733132668 0.6678403199280372
17.154221579634616 243.86816940517934 0.6707509095690034
17.15944913458803 241.9132927748019 0.6661022929587345
17.164676689541444 243.3728229941455 0.6675710009964438
17.16990424449486 246.67527533210358 0.670615164265187
17.175131799448273 249.985062208515 0.6754833681735217
17.180359354401688 249.8655427204033 0.6762395594611633
17.185586909355102 246.67509869026867 0.6724107332146094
17.190814464308517 246.462724634239 0.6719761510432504
17.19604201926193 249.39714300417563 0.676082327442992
17.201269574215345 253.38824159131983 0.6812102805628534
17.20649712916876 254.06730508580483 0.6816750651989613
17.211724684122174 253.9675249207074 0.6824047685540283
17.21695223907559 254.86424727358582 0.6839045282996883
17.222179794029003 254.66048805528976 0.6830736728860238
17.227407348982418 254.16805086133004 0.6818131800971918
17.232634903935832 254.91373757561388 0.6812904449982233
17.237862458889246 256.1525051961773 0.6837654217637387
17.24309001384266 253.1331120963162 0.679917949596018
17.248317568796075 253.20644382124956 0.6819334683902138
17.25354512374949 251.11459926630917 0.679107341084078
17.258772678702904 251.61516482435582 0.6794261197432682
17.26400023365632 250.81585388558227 0.6766666754167496
17.269227788609733 249.7354268742805 0.6747425480233469
17.274455343563147 247.03763645698763 0.6722462755186326
17.279682898516562 245.21455392840002 0.6702593097146414
17.284910453469976 245.6887263494229 0.6701004382153417
17.29013800842339 245.33575680873165 0.6680428973877087
17.295365563376805 245.87439732351956 0.6684897754208893
17.30059311833022 249.24415556776776 0.6748541064168535
17.305820673283634 251.30116698620017 0.6797645394634549
17.31104822823705 254.22549093040337 0.683960554174121
17.316275783190463 254.23748806931175 0.683032137270442
17.321503338143877 252.13600830721737 0.6786788513801632
17.32673089309729 250.35051272930963 0.6747069700600321
17.331958448050706 250.1442722876146 0.6741797131044256
17.33718600300412 251.76609017289724 0.6770825536207736
17.342413557957535 255.1143076705689 0.6817639648617644
17.34764111291095 259.7345579247503 0.6883698137919276
17.352868667864364 260.7258136857511 0.6897047747031386
17.358096222817778 261.4427486030869 0.689865168172234
17.363323777771193 263.02546206294755 0.6910347607758005
17.368551332724607 264.5216163552088 0.6924623984132691
17.37377888767802 264.95091689665963 0.6927986704474514
17.379006442631436 266.5151428144067 0.6948766410870082
17.38423399758485 267.2339424692811 0.6960092569304743
17.389461552538265 268.23286712348863 0.6975186580834305
17.39468910749168 271.22736060289645 0.7014830085868827
17.399916662445094 274.77893164165846 0.7045763376697592
17.405144217398508 279.33949797854183 0.7102388573448185
17.410371772351922 279.39437133803057 0.7098920825804342
17.415599327305337 281.32719794541856 0.7119017490329064
17.42082688225875 281.64628039389237 0.7123305402718046
17.426054437212166 284.97448342824737 0.7161400435581449
17.43128199216558 290.07435979207077 0.72288071319971
17.436509547118995 293.0909818494766 0.7269275785264555
17.44173710207241 298.99044012318296 0.7331311474119399
17.446964657025823 302.24023849797766 0.7362754166958823
17.452192211979238 303.93929930227205 0.739227474983394
17.457419766932652 301.92295321695474 0.7380178211713136
17.462647321886067 302.26294845245826 0.7385708534876098
17.46787487683948 301.6054512636581 0.7376696337982029
17.473102431792896 301.7818430612667 0.736481878921153
17.47832998674631 300.7807252195658 0.7354072226080777
17.483557541699724 301.215362098645 0.7358944514552316
17.48878509665314 301.1131359008166 0.734782844937038
17.494012651606553 300.2007541451622 0.7337519229164873
17.499240206559968 302.4608718642956 0.7365103365703893
17.504467761513382 302.6114671188115 0.7367877953957831
17.509695316466797 305.180715111647 0.7393931200507369
17.51492287142021 301.43531128165307 0.7350197573726818
17.520150426373625 296.1973936767536 0.7286172283311321
17.52537798132704 296.1524374770692 0.7289130578916074
17.530605536280454 293.95908253717477 0.7263553405595528
17.53583309123387 296.9472266455429 0.7312036953401366
17.541060646187283 297.45553904076263 0.7317175572055561
17.546288201140698 297.9150832977923 0.7330112042910895
17.551515756094112 296.27718073724566 0.7307845475501812
17.556743311047526 296.9325224679311 0.7306062333499584
17.56197086600094 297.74299440967803 0.7309994573682311
17.567198420954355 298.59667298765254 0.7324912075324437
17.57242597590777 297.92186259249627 0.7317489255778302
17.577653530861184 292.5090222331836 0.7256204599616894
17.5828810858146 287.5043944797073 0.7192179156928865
17.588108640768013 284.85583126954634 0.7160076882113616
17.593336195721427 286.59636129598897 0.718039874152186
17.598563750674842 290.997535357342 0.7235583002017064
17.603791305628256 294.06572267100995 0.7273837837670926
17.60901886058167 293.6921027026622 0.7265212758216087
17.614246415535085 292.0292182061119 0.7244604703546017
17.6194739704885 288.5156003949132 0.7202393468793495
17.624701525441914 287.52243686544017 0.7198732598308243
17.62992908039533 286.68357474506996 0.7193031251589642
17.635156635348743 286.06741493189935 0.7179962699785646
17.640384190302157 286.017209138331 0.7171582673723746
17.64561174525557 287.54185741619443 0.7186373854796776
17.650839300208986 289.59796502339964 0.7214506811782054
17.6560668551624 291.4626166078654 0.7240763783049213
17.661294410115815 290.3592056201747 0.72334117700858
17.66652196506923 290.38738594145275 0.7238086778731365
17.671749520022644 291.30007295859076 0.7238248880172803
17.676977074976058 291.5754714898942 0.7243525699412903
17.682204629929473 291.03803164960215 0.7231196739603273
17.687432184882887 290.85207913836865 0.7226644808691041
17.6926597398363 289.88665760550344 0.7214737388212074
17.697887294789716 291.5820061794886 0.7233176034018917
17.70311484974313 293.52554263681503 0.7261413882662895
17.708342404696545 294.69417204958273 0.7275513797879394
17.71356995964996 297.25797419149995 0.7300384692218046
17.718797514603374 299.50623348831914 0.7328738172758139
17.724025069556788 304.49873567243986 0.7384800952049309
17.729252624510202 309.2727711594842 0.7446275239465032
17.734480179463617 312.3130939366675 0.7479807578048369
17.73970773441703 310.21482081962364 0.7447764405060151
17.744935289370446 304.8245433803915 0.7381620718556976
17.75016284432386 299.78828591814437 0.7325708215375222
17.755390399277275 298.398369810013 0.7316557997663968
17.76061795423069 298.1339003264625 0.7317036802096978
17.765845509184103 295.5542444272153 0.7284861560900094
17.771073064137518 294.0560138898028 0.7272843254511038
17.776300619090932 290.8520492724517 0.7237484840498577
17.781528174044347 288.31012755610965 0.7213754173320391
17.78675572899776 285.03026586573316 0.7169995595421185
17.791983283951176 282.16908938762094 0.7125123009800354
17.79721083890459 279.6190217624672 0.708198161661786
17.802438393858004 277.958379344044 0.7058569244496676
17.80766594881142 276.6500470269511 0.7048236741679746
17.812893503764833 275.40991203900614 0.7045269987992294
17.818121058718248 274.26037952605566 0.7032112230507438
17.823348613671662 273.39623035589995 0.7021447650200698
17.828576168625077 274.40591763127105 0.7042359573312679
17.83380372357849 271.4360326717785 0.7003474937925961
17.839031278531905 268.71750800917766 0.6967140198328874
17.84425883348532 266.9609021093013 0.6938319330470651
17.849486388438734 266.7652900036966 0.6921452724852403
17.85471394339215 267.73400633402645 0.693289197281726
17.859941498345563 267.63156772281064 0.6940246606410658
17.865169053298978 265.1577495274085 0.69266938283223
17.870396608252392 266.08145785267595 0.6959442040340359
17.875624163205806 266.11657032324706 0.6948896705336417
17.88085171815922 265.2309666479383 0.6931055442906766
17.886079273112635 264.9572982586947 0.6921812985243206
17.89130682806605 265.89217511983435 0.6927799593049419
17.896534383019464 269.81967054784246 0.6984693127457632
17.90176193797288 275.4713280033287 0.7051963449924583
17.906989492926293 280.48339502036197 0.7106757918566402
17.912217047879707 284.84109469215076 0.7156752541716506
17.917444602833122 287.8819059546877 0.7183610942142364
17.922672157786536 288.7760160787125 0.7200761955891074
17.92789971273995 290.7367370788962 0.7226101416565365
17.933127267693365 294.55873825261244 0.7270156971786682
17.93835482264678 297.2595020844005 0.7304263336411904
17.943582377600194 299.92822175293827 0.7332251908256504
17.94880993255361 302.02616594544327 0.7348455766587918
17.954037487507023 301.54959028038155 0.7334527991400066
17.959265042460437 303.43277645984557 0.7357166444827378
17.96449259741385 303.64936450910227 0.7365913547504191
17.969720152367266 307.18092910397706 0.7414897154240947
17.97494770732068 309.7425490044584 0.7448440486579467
17.980175262274095 311.3476375376686 0.7464842537667206
17.98540281722751 309.42907341501393 0.7447045504003034
17.990630372180924 307.24718703666656 0.741437187469159
17.995857927134338 305.1933197959695 0.7395825821139758
18.001085482087753 305.24957954433205 0.7378945749094241
18.006313037041167 304.7933929203718 0.7370701930645203
18.01154059199458 301.59212828599993 0.7331346682247282
18.016768146947996 300.7978678977815 0.7318703489412015
18.02199570190141 301.64442965772304 0.733968462940117
18.027223256854825 303.56553093648154 0.7365289018383039
18.03245081180824 301.99647823997464 0.7351369364185465
18.037678366761654 300.8717622764682 0.7342118530597548
18.042905921715068 300.1600906636451 0.7320404515157664
18.048133476668482 297.9522708376899 0.7301452426674323
18.053361031621897 297.13380721358106 0.72804685559017
18.05858858657531 294.7979191314117 0.7258523492133766
18.063816141528726 293.89542252634106 0.7257438266663053
18.06904369648214 291.4119722843548 0.7223770668977915
18.074271251435555 292.53107398464346 0.7238149605214994
18.07949880638897 293.74210566924063 0.725657630116921
18.084726361342383 295.579528861222 0.7263898254811268
18.089953916295798 299.56266635876085 0.7314784163564901
18.095181471249212 302.5982512193199 0.7345835651303322
18.100409026202627 311.75155819449077 0.7457334500714825
18.10563658115604 319.51797079516274 0.7548872734193605
18.110864136109456 327.72921357279114 0.7635643144988288
18.11609169106287 339.2386597243154 0.7764522218653822
18.121319246016284 354.36908257535794 0.7934443588250593
18.1265468009697 370.8371853474408 0.8109017798338527
18.131774355923113 392.43417305194043 0.8344504341550096
18.137001910876528 418.2927160270991 0.8608858306404233
18.142229465829942 453.4432283557649 0.8961048058577191
18.147457020783357 487.50922787612075 0.9290322694668376
18.15268457573677 513.7701572267623 0.9531703406142296
18.157912130690185 524.1850273875269 0.9632576076504092
18.1631396856436 517.820355926624 0.95751402246155
18.168367240597014 500.2097414668705 0.9409130780887339
18.17359479555043 474.6317485196246 0.9169037870472846
18.178822350503843 449.79367527930015 0.8922509273991768
18.184049905457258 422.48922316288787 0.8649080000777363
18.189277460410672 401.8286907506064 0.8438632949340371
18.194505015364086 387.8355066014293 0.8291374768989227
18.1997325703175 379.2679426589008 0.8202222133727646
18.204960125270915 378.409751527671 0.8189777864290172
18.21018768022433 380.1084548933232 0.8203846679379417
18.215415235177744 380.8495345058118 0.8212587985760873
18.22064279013116 387.5332620976988 0.828321962683824
18.225870345084573 397.63270602164783 0.8387753122228443
18.231097900037987 403.5812415762396 0.8450138264615235
18.236325454991402 408.41099955908624 0.8498466594670706
18.241553009944816 408.5922599565736 0.8500949958830974
18.24678056489823 409.53637599591997 0.8508926948473986
18.252008119851645 407.1156551208685 0.8489838697924169
18.25723567480506 403.08242692385727 0.8445587240672074
18.262463229758474 398.56646479740823 0.8398039722881535
18.26769078471189 392.85934048382586 0.8337950305096292
18.272918339665303 387.9459836627297 0.8286406485743875
18.278145894618717 381.25717589925557 0.8216031964563499
18.28337344957213 372.95381785603973 0.8125524885556923
18.288601004525546 369.8738610111006 0.8089474695175038
18.29382855947896 366.6291441220941 0.8056059506910785
18.299056114432375 365.52099159690516 0.80470310252889
18.30428366938579 358.4577495778813 0.7974346088782462
18.309511224339204 348.0079289912481 0.7855002897761466
18.314738779292618 340.8786171806563 0.7771340783030406
18.319966334246033 332.3037968835273 0.7681837025316286
18.325193889199447 325.3705626508469 0.759912852979699
18.33042144415286 320.75224949341344 0.7557077391049174
18.335648999106276 317.93225005835944 0.7519358036544739
18.34087655405969 313.35949482298014 0.7464353827870455
18.346104109013105 310.94995692202656 0.7440066574036591
18.35133166396652 309.1080656839852 0.7413734783443376
18.356559218919934 308.5818084296134 0.7410563839483713
18.361786773873348 305.2099169857635 0.7372720581467255
18.367014328826762 302.27761253082645 0.7339578012014973
18.372241883780177 298.578170972322 0.7301689868497008
18.37746943873359 298.44087342169627 0.7302543545547406
18.382696993687006 302.5046172714839 0.7351621795109297
18.38792454864042 308.8055630402014 0.7444498075980512
18.393152103593835 316.4820358696562 0.7645236516118259
18.39837965854725 324.80081387152774 0.7812312587163711
18.403607213500663 337.25185255733925 0.8009593293324044
18.408834768454078 355.85106652967335 0.8276030227154546
18.414062323407492 382.4507908739609 0.8624849311882251
18.419289878360907 412.015925911047 0.8991116116274203
18.42451743331432 443.7473269764871 0.9363544170968121
18.429744988267736 467.0177115848965 0.9650458965783751
18.43497254322115 483.025747537658 0.9847940559726136
18.440200098174564 487.5628793881754 0.9934500540506221
18.44542765312798 480.7021338786432 0.990644531671773
18.450655208081393 470.9717238419784 0.9835425121256437
18.455882763034808 451.09527172817076 0.9658799093379664
18.461110317988222 436.3090445845501 0.9531720651324012
18.466337872941637 420.3980482443879 0.9382035978705426
18.47156542789505 412.277953864213 0.932325020536157
18.476792982848465 402.0947851489176 0.9230031976171812
18.48202053780188 396.0596944224649 0.9193586282192462
18.487248092755294 386.9375452815691 0.912048273326907
18.49247564770871 378.5656243997396 0.9045430678821439
18.497703202662123 371.62951473402967 0.8991077494002373
18.502930757615538 367.8384959501848 0.8961036755081285
18.508158312568952 363.16299212008613 0.8927641207710536
18.513385867522366 360.0592282700617 0.8917821816510083
18.51861342247578 359.60401544611886 0.8932898114429302
18.523840977429195 357.66685088297885 0.8936213839477661
18.52906853238261 355.5161371705226 0.8929704032516935
18.534296087336024 352.4416758503575 0.8911706274120814
18.53952364228944 349.15950307151985 0.8899427070239079
18.544751197242853 346.5956042918638 0.8885558069191408
18.549978752196267 349.0388362050462 0.8942044292348902
18.555206307149682 347.0579190631835 0.8933537207007893
18.560433862103096 351.1207964368998 0.9003211207272
18.56566141705651 353.77652020504917 0.9062049601753942
18.570888972009925 360.12254052528874 0.916348232512791
18.57611652696334 361.68806213464836 0.920379450713695
18.581344081916754 362.7589881152742 0.9246320809191271
18.58657163687017 367.4907998442534 0.9319161920984729
18.591799191823583 372.4474048075159 0.9401917939298061
18.597026746776997 383.4573497124434 0.955424423553375
18.60225430173041 390.93848255345927 0.9662756308980369
18.607481856683826 394.1489438772127 0.9727511366993652
18.61270941163724 394.5488130156289 0.9749880539139487
18.617936966590655 395.3942679211551 0.9778614395987274
18.62316452154407 398.7563755147377 0.9816456140133626
18.628392076497484 406.89466170070375 0.9727543643981906
18.633619631450898 405.11935134185063 0.960585748582514
18.638847186404313 397.7680810786375 0.9442991406141193
18.644074741357727 391.64817737833715 0.9313968428397362
18.64930229631114 387.4851956951987 0.9229839955386627
18.654529851264556 385.32090354015475 0.91578654016953
18.65975740621797 386.1039443001089 0.9142788891889639
18.664984961171385 387.9130322662889 0.9128809977932525
18.6702125161248 389.5976028728534 0.9114661441559536
18.675440071078214 392.4492912338885 0.9125809708494531
18.680667626031628 394.4047526200491 0.9116359364702002
18.685895180985042 398.9173278686188 0.9145434726301878
18.691122735938457 400.2963269667104 0.9139231128064897
18.69635029089187 401.73189323815745 0.912506285392844
18.701577845845286 398.8390950819628 0.9076221937624315
18.7068054007987 395.5980392237755 0.9024642361691169
18.712032955752115 390.23689497239184 0.8945593310277572
18.71726051070553 383.0185840665061 0.8850233141057906
18.722488065658943 375.88460054072544 0.8747239188619123
18.727715620612358 367.37214040636337 0.8646504990461537
18.732943175565772 364.94725799598984 0.8608814975452078
18.738170730519187 359.7952071172793 0.8534055183645808
18.7433982854726 356.3181629062356 0.8479489725941293
18.748625840426016 352.53899612496787 0.841536730775641
18.75385339537943 347.60033926816675 0.8352709955942714
18.759080950332844 343.75154438501863 0.8300041297231662
18.76430850528626 340.8046294597649 0.8248496583782059
18.769536060239673 336.06706042378454 0.8187644502412703
18.774763615193088 332.94262075093764 0.8139280024431351
18.779991170146502 328.5240795498272 0.8076592560577701
18.785218725099917 326.9573513344329 0.8050426545599114
18.79044628005333 326.69211501063864 0.8036426974378661
18.795673835006745 323.19529748457654 0.7977606438155207
18.80090138996016 318.99261192239675 0.7915389388437261
18.806128944913574 316.7308492737042 0.7884098787865046
18.81135649986699 314.585093332751 0.7855684852628559
18.816584054820403 312.695398701237 0.7834026413301239
18.821811609773818 309.54973497821186 0.7791404753730069
18.827039164727232 309.31144259888225 0.7778253298212094
18.832266719680646 308.03141277823477 0.7763076920424045
18.83749427463406 303.8080929898829 0.7701514586050722
18.842721829587475 301.87229739439385 0.7674740222329159
18.84794938454089 298.0588806632269 0.7617472815252111
18.853176939494304 296.11135626274086 0.7590172704597782
18.85840449444772 292.1184525593536 0.7540409089979186
18.863632049401133 289.3824494313431 0.7497257001160518
18.868859604354547 288.82511940513234 0.7493869828306189
18.87408715930796 292.2085786496845 0.7538370472606588
18.879314714261376 291.71845976716935 0.7527351585344036
18.88454226921479 288.2632742059695 0.7488377693601425
18.889769824168205 283.3470085457177 0.740733092180508
18.89499737912162 282.53211954338 0.7392945826766443
18.900224934075034 284.9791687088283 0.7418026807139242
18.90545248902845 287.21060413202895 0.7441442142618211
18.910680043981863 290.16122758226896 0.747840779155019
18.915907598935277 289.318981947634 0.74689119747215
18.92113515388869 287.99766624583214 0.7463324241633533
18.926362708842106 288.1754625242347 0.7467103984901377
18.93159026379552 287.91242942343206 0.7468930616878877
18.936817818748935 286.9375642284459 0.7449158659015483
18.94204537370235 284.4295393269195 0.741298251808413
18.947272928655764 282.90222924704364 0.7387849250541196
18.952500483609178 284.49170557811954 0.7394070454605002
18.957728038562593 284.04523840954215 0.7379577004138691
18.962955593516007 281.89384517208447 0.7344481763670286
18.96818314846942 282.7930936375738 0.7346331236913624
18.973410703422836 283.1037331661688 0.7349520423482366
18.97863825837625 283.7499206397534 0.7351779116969999
18.983865813329665 282.1745752058833 0.733255260901154
18.98909336828308 280.84940028513694 0.7323066934447212
18.994320923236494 280.197648550836 0.7306982840021745
18.999548478189908 282.3269753371389 0.7342258185888683
19.004776033143322 283.23415904503474 0.7353179528923026
19.010003588096737 288.54571691989105 0.7419324089668693
19.01523114305015 291.1057547338205 0.7442681461657391
19.020458698003566 291.14449967541196 0.7429392093750825
19.02568625295698 291.1112682899231 0.7425192331619382
19.030913807910395 288.3960118343406 0.7382140207539354
19.03614136286381 287.90603346209053 0.7369263549240875
19.041368917817223 289.4899544843308 0.7387836794988455
19.046596472770638 292.74064234619436 0.7425773816639669
19.051824027724052 293.8539048656501 0.7443105364098679
19.057051582677467 297.0286723934444 0.7475055920622516
19.06227913763088 296.1077122190914 0.7466936310076312
19.067506692584296 296.1649667362746 0.7464585232219519
19.07273424753771 298.661644418564 0.7487993767310857
19.077961802491124 300.41450135280934 0.751314334672975
19.08318935744454 299.15294888707973 0.7492395368612148
19.088416912397953 298.4678215767491 0.7481210310939074
19.093644467351368 299.12944890731796 0.7489683535705637
19.098872022304782 303.16701459436797 0.7529905313941503
19.104099577258197 303.1110838676886 0.7523792549430147
19.10932713221161 305.03766466644424 0.7537285654847424
19.114554687165025 305.09797678135607 0.7534412747172099
19.11978224211844 305.4601113404162 0.7545243683903812
19.125009797071854 309.6108536711373 0.7593206731007799
19.13023735202527 309.88198038774897 0.7589026634473198
19.135464906978683 312.0219864300657 0.7611314357337191
19.140692461932098 313.67237169271306 0.7633110250746487
19.145920016885512 314.3387496581297 0.7653616385749302
19.151147571838926 313.3019863022675 0.7639375131443906
19.15637512679234 310.012891620486 0.759285295227442
19.161602681745755 307.9260085027725 0.7565076264321408
19.16683023669917 305.4427381310994 0.7531806256019645
19.172057791652584 306.4615434320816 0.7551925678500074
19.177285346606 307.4728576802025 0.7566356000090471
19.182512901559413 309.74643572484666 0.7582552137970126
19.187740456512827 310.2243559054021 0.7581544426241951
19.19296801146624 308.2353690495467 0.7550137619987501
19.198195566419656 304.83312821369043 0.7508879667531855
19.20342312137307 304.1623543584783 0.7502604255918236
19.208650676326485 302.5379842075636 0.7479079431350292
19.2138782312799 303.2581897464136 0.7493087840264082
19.219105786233314 303.02470575928356 0.7492338958988399
19.22433334118673 302.5496581007616 0.7487064009215931
19.229560896140143 302.1777884749663 0.7485501153693026
19.234788451093557 301.51342392128936 0.7465139166786996
19.24001600604697 300.07285079063536 0.7451449158968415
19.245243561000386 301.1449709898205 0.7466134860004646
19.2504711159538 300.36364433989957 0.7453572689204987
19.255698670907215 301.3234348568828 0.7470970382899839
19.26092622586063 296.9980763815967 0.7420397322638891
19.266153780814044 296.08943933385336 0.7406375788775825
19.271381335767458 290.69833984309315 0.7327420817962694
19.276608890720873 290.70450622243544 0.7310296294758338
19.281836445674287 290.78886908967314 0.7307783849420283
19.2870640006277 293.13714932425506 0.7343364381737906
19.292291555581116 295.4180430576764 0.7379380277891612
19.29751911053453 297.45292454127986 0.7413629755188794
19.302746665487945 296.688347217355 0.739663240807941
19.30797422044136 296.63870064348487 0.7389519520665867
19.313201775394774 298.5199357681068 0.741340185302987
19.318429330348188 301.3434327353645 0.744283111627938
19.323656885301602 304.28512464025414 0.7483422231237237
19.328884440255017 305.9584256741174 0.7498452678250771
19.33411199520843 310.0114725047163 0.7543302991978574
19.339339550161846 312.4277519401026 0.7571260284114856
19.34456710511526 318.52876639706454 0.7640994026332033
19.349794660068675 323.86749926780055 0.7709120109824051
19.35502221502209 329.3328405301863 0.7771427051975915
19.360249769975503 334.7119383844601 0.7828972783651809
19.365477324928918 341.6824203789244 0.7913457710471365
19.370704879882332 351.8612285657711 0.8021352682259679
19.375932434835747 360.91532295113535 0.812320094741971
19.38115998978916 366.8366629877947 0.8178782482711181
19.386387544742576 370.14181698317174 0.8212906244367799
19.39161509969599 375.0458939994421 0.8267276458854533
19.396842654649404 379.1320167769825 0.831312087655366
19.40207020960282 382.2290499035572 0.8342851475900005
19.407297764556233 381.22709769250775 0.8336651348869722
19.412525319509648 379.51460303762616 0.8308795263074088
19.417752874463062 377.0070974514771 0.8287243684068715
19.422980429416477 372.92597331958154 0.824412063020815
19.42820798436989 367.178700181133 0.8177453404556226
19.433435539323305 364.0010115371739 0.814333161869639
19.43866309427672 359.85209135079464 0.809576745128843
19.443890649230134 357.4161633552761 0.80711739848319
19.44911820418355 354.676737975143 0.8037310229317001
19.454345759136963 355.4782519254199 0.8045806615044148
19.459573314090377 353.9404148490212 0.8027979701763908
19.464800869043792 352.85169273481364 0.8017096212949536
19.470028423997206 353.6029548570723 0.8020277516316151
19.47525597895062 353.6849958479911 0.8023800152967587
19.480483533904035 349.74646123026093 0.7971315289398051
19.48571108885745 342.71763909604164 0.7892062380344929
19.490938643810864 340.0670311171514 0.7861583053538231
19.49616619876428 339.8384516546862 0.7856404122563695
19.501393753717693 340.03247484364954 0.7856640292189211
19.506621308671107 339.9045382625117 0.7854345209151288
19.51184886362452 338.06046697572793 0.7832881456691155
19.517076418577936 338.613798651423 0.7845802722641161
19.52230397353135 338.8661418581561 0.784726790676465
19.527531528484765 340.11101408413634 0.78660635961765
19.53275908343818 340.4959061350822 0.7864591926333586
19.537986638391594 345.0923800715112 0.7914882008913071
19.54321419334501 344.69902801353396 0.790715113774353
19.548441748298423 347.3283427823593 0.7934115686039893
19.553669303251837 343.66946966611357 0.7897445820282898
19.55889685820525 344.4499325409786 0.7908068978577695
19.564124413158666 346.54584049010367 0.7930265300632392
19.56935196811208 350.3860725161846 0.7971043249279507
19.574579523065495 355.1663756680452 0.8019820498619559
19.57980707801891 358.51246626630416 0.8062896308908857
19.585034632972324 360.50578130008944 0.8084857346760521
19.590262187925738 361.39671498229484 0.8093858382563123
19.595489742879153 363.12990315908047 0.8112809840485128
19.600717297832567 367.2741134906259 0.815691465930159
19.60594485278598 373.15148075824703 0.8219044157787893
19.611172407739396 375.66130305055805 0.8240958195331973
19.61639996269281 381.2047926733557 0.8300057374088579
19.621627517646225 384.54167406352946 0.8338081755270038
19.62685507259964 386.86062126673073 0.8368737644845438
19.632082627553054 390.15092778564866 0.8400321236131314
19.637310182506468 391.8475305308438 0.8417813120388306
19.642537737459882 395.72773154012555 0.8455190248717858
19.647765292413297 395.091070305859 0.8451479130642381
19.65299284736671 395.8441930874965 0.846574173737872
19.658220402320126 395.99503694108637 0.8465667859045999
19.66344795727354 395.521481300305 0.8462880520942453
19.668675512226955 394.0252640732964 0.8437977138386116
19.67390306718037 391.7431521131353 0.8410451883422331
19.679130622133783 389.2694289768493 0.8383512854545421
19.684358177087198 386.52734666486833 0.8352105483994605
19.689585732040612 385.4398030951419 0.833541050991253
19.694813286994027 384.1942262422438 0.8320543518049495
19.70004084194744 383.1467345555735 0.830966196754646
19.705268396900856 379.6149238581385 0.8274437037408169
19.71049595185427 378.391057184732 0.8265917529686329
19.715723506807684 377.7414416590518 0.8254301230873209
19.7209510617611 373.96499005054574 0.8211001317763515
19.726178616714513 369.9914328851706 0.816455708288238
19.731406171667928 367.29563363021003 0.8136909158079647
19.736633726621342 366.76922344833434 0.8132770506871678
19.741861281574757 369.7226822189379 0.8160893848356918
19.74708883652817 371.1944098339075 0.8174201500368101
19.752316391481585 371.140395671503 0.8172896885356284
19.757543946435 369.3265002877015 0.8153554129172808
19.762771501388414 364.1011332409567 0.809658648249879
19.76799905634183 359.04254228067833 0.80445972139131
19.773226611295243 356.5510027561343 0.8015973652866303
19.778454166248657 355.30514912203193 0.8004782189251597
19.783681721202072 353.2203843773721 0.7972364606275083
19.788909276155486 348.0398046825289 0.7914620388583138
19.7941368311089 341.86525224892506 0.7843625734958449
19.799364386062315 339.30458186843276 0.7816276760209884
19.80459194101573 336.6580427967418 0.778956623918896
19.809819495969144 337.610843220865 0.7803904857888752
19.81504705092256 334.66849041879027 0.7774188971528161
19.820274605875973 334.3087059355199 0.7763306591859079
19.825502160829387 328.6280741015708 0.7690887271793155
19.8307297157828 324.3589887049866 0.7644194891029389
19.835957270736216 319.5444922217339 0.7590897603405933
19.84118482568963 317.7057753236604 0.7569831892653915
19.846412380643045 320.5513974939267 0.760495751767378
19.85163993559646 319.35144526832835 0.758201320854047
19.856867490549874 315.0857222937721 0.7536544775689338
19.86209504550329 311.0742720850409 0.7491003422215576
19.867322600456703 310.6724355878704 0.7488337679920712
19.872550155410117 312.89110025019096 0.7510813375081201
19.87777771036353 316.2207026803609 0.7547597515462088
19.883005265316946 320.8551617431853 0.7603711149881814
19.88823282027036 321.2242721185079 0.761082460241817
19.893460375223775 317.6514790933777 0.7564541162017862
19.89868793017719 313.7520419862225 0.7515396181570307
19.903915485130604 311.62850163632015 0.7492218389408493
19.909143040084018 311.72149743746314 0.750343696292962
19.914370595037433 311.90372003826764 0.7508692432324634
19.919598149990847 311.7288616065337 0.749953485760471
19.92482570494426 310.493850443327 0.748502659394073
19.930053259897676 309.8113370713392 0.7465084669557035
19.93528081485109 310.51449125033537 0.7471744120404972
19.940508369804505 312.24326708336343 0.7489067861169959
19.94573592475792 314.90895184354986 0.7516329006583484
19.950963479711334 311.6411521132831 0.7481307973133734
19.956191034664748 311.77421323034633 0.7495160900847896
19.961418589618162 311.2975557730282 0.7495947512963382
19.966646144571577 314.5946298013648 0.7540681097544026
19.97187369952499 315.6802534567526 0.7541996744931246
19.977101254478406 320.6479719191234 0.759668414327723
19.98232880943182 322.921472649448 0.7617708506008509
19.987556364385235 323.64473045086555 0.7621912033938063
19.99278391933865 327.55825675557486 0.7667762415218077
19.998011474292063 334.18852675469986 0.7746156675483488
20.003239029245478 345.25123254141323 0.7873384749538749
20.008466584198892 358.69551135372325 0.8024020025137032
20.013694139152307 374.82828283209665 0.8190811537660643
20.01892169410572 392.4847993487567 0.8373710197520482
20.024149249059136 413.83977364722733 0.8599829103845088
20.02937680401255 431.30811388683367 0.8776588457539295
20.034604358965964 439.8987412772743 0.8863817892108299
20.03983191391938 438.9374798498866 0.8850480803808005
20.045059468872793 429.4224294713796 0.8752785257517428
20.050287023826208 419.1477428697919 0.8650753493840548
20.055514578779622 405.4346332758411 0.8509350185734486
20.060742133733036 398.7873262626868 0.8447861532619488
20.06596968868645 394.01520677002355 0.8397821091528436
20.071197243639865 390.9905953565379 0.8363265469077933
20.07642479859328 386.0978874348093 0.8302702001775494
20.081652353546694 386.32917609074855 0.8304994525023155
20.08687990850011 387.3643236085023 0.8319108514722081
20.092107463453523 388.3800707358258 0.8327511826985453
20.097335018406937 392.35346654349803 0.8366324658237178
20.102562573360352 399.40164125298173 0.8441937801189591
20.107790128313766 407.54816722667647 0.8525989694993157
20.11301768326718 414.2088056662078 0.8593698256453752
20.118245238220595 420.54080784599887 0.8655893226224965
20.12347279317401 425.20190756909983 0.8701399117778588
20.128700348127424 423.474234737171 0.868590542358143
20.13392790308084 416.52405089609965 0.8615152045177576
20.139155458034253 404.60158734581063 0.848997080394945
20.144383012987667 390.1489127635187 0.8337855069492107
20.14961056794108 376.6986004073958 0.8192179156127859
20.154838122894496 364.7869738074307 0.8064881485613963
20.16006567784791 356.1629094505694 0.7976013407540923
20.165293232801325 349.15613924753023 0.7897303638438384
20.17052078775474 342.37154857352533 0.7826195537393468
20.175748342708154 335.47746268599093 0.7746206862446054
20.18097589766157 331.468282341539 0.7698408570782326
20.186203452614983 330.99837603055136 0.7695866532665663
20.191431007568397 330.35780261296094 0.7684002790399158
20.19665856252181 328.1751856197074 0.765892492869551
20.201886117475226 329.03869927943924 0.7665972491010069
20.20711367242864 332.10634777260765 0.7696920226784448
20.212341227382055 332.45640102351337 0.7710829726808723
20.21756878233547 331.7325844571518 0.7704492356360506
20.222796337288884 331.57500263547877 0.7713480946216306
20.228023892242298 330.3292659513531 0.769182803280461
20.233251447195713 329.13468704588496 0.7669517705309683
20.238479002149127 328.20929024802876 0.7648619670070658
20.24370655710254 330.9357892579408 0.7677413794339064
20.248934112055956 337.8764351653769 0.7754669040894133
20.25416166700937 342.3645819102831 0.7808004380483862
20.259389221962785 345.65173348179104 0.7841911607843621
20.2646167769162 349.3660419584797 0.7883663558828479
20.269844331869614 352.47164412554343 0.7922599384933352
20.275071886823028 353.49503504476917 0.793438707934854
20.280299441776442 348.45496834824934 0.7878079204905877
20.285526996729857 342.45286923406195 0.7812011156943033
20.29075455168327 339.668235502503 0.7782087195175844
20.295982106636686 340.9134205111081 0.7805683799167288
20.3012096615901 339.66665537939923 0.778214706878542
20.306437216543515 338.7271478182033 0.7775717612134814
20.31166477149693 339.53850616754187 0.7785794085700375
20.316892326450343 337.8780021524661 0.776766040312
20.322119881403758 333.24798017183184 0.771971832522534
20.327347436357172 327.29016832348896 0.7645432815097353
20.332574991310587 323.17236198721616 0.7596157783521691
20.337802546264 322.8226209561585 0.758830574763069
20.343030101217416 325.44571611900324 0.7616656245484218
20.34825765617083 326.5777884570324 0.7628947073210899
20.353485211124244 323.6528578171832 0.7598493331009851
20.35871276607766 320.77870181353654 0.7563431761289483
20.363940321031073 319.8062826319809 0.7561028617563681
20.369167875984488 316.8156785674512 0.7531702401968985
20.374395430937902 315.61869686238583 0.7521910738294803
20.379622985891316 312.90679936617795 0.7485948468738474
20.38485054084473 312.24316283235925 0.7465526602208692
20.390078095798145 308.9891398629471 0.742532526232294
20.39530565075156 309.3049872525282 0.7419864149871106
20.400533205704974 308.11725871911284 0.7410415964406345
20.40576076065839 308.1332663865326 0.740674840499345
20.410988315611803 306.30355312317454 0.7387777124452563
20.416215870565217 304.80585067771915 0.7381455573868356
20.421443425518632 304.72857569147783 0.7379061882849183
20.426670980472046 305.0863325979918 0.7388039863025602
20.43189853542546 307.7953502100948 0.7420611718728244
20.437126090378875 307.7830728979415 0.7416688358601058
20.44235364533229 309.8467022205793 0.7436895892614904
20.447581200285704 311.8131082973335 0.7453911332772667
20.45280875523912 313.52721637792826 0.7478242013739873
20.458036310192533 316.8197143136549 0.752672222314265
20.463263865145947 319.65312984622443 0.7543507701360205
20.46849142009936 319.9580122065828 0.7546353621231261
20.473718975052776 317.01040296087564 0.7505287359074974
20.47894653000619 313.23517573633006 0.7458676604206582
20.484174084959605 313.47831285534386 0.7466187268362687
20.48940163991302 315.5850001939019 0.7485547453251276
20.494629194866434 317.48878843671883 0.7511011983533636
20.49985674981985 318.5676505938398 0.7530854403409877
20.505084304773263 317.144518853114 0.7516614105207767
20.510311859726677 315.2691042444871 0.7495257603226314
20.51553941468009 314.78804482536714 0.7481192237898829
20.520766969633506 312.63713045554925 0.7448515017431839
20.52599452458692 311.3567868493256 0.743876259935216
20.531222079540335 313.24675033252873 0.7453628492999455
20.53644963449375 314.65718395101817 0.7477490499073135
20.541677189447164 314.385537576332 0.747114579035267
20.546904744400578 313.9492769228427 0.7466697935238251
20.552132299353993 314.8073182660544 0.7487768806928543
20.557359854307407 317.1349443951844 0.751231950545495
20.56258740926082 318.8843191160809 0.7534555455100468
20.567814964214236 319.23458944346163 0.7534548580543754
20.57304251916765 319.0196832200891 0.7529596565090269
20.578270074121065 321.0468812105962 0.7557201234693985
20.58349762907448 320.04433937915405 0.7538032180595188
20.588725184027894 322.5469610644286 0.7570114714615301
20.593952738981308 325.73765901838635 0.7604952313375067
20.599180293934722 327.37971569868625 0.7616942627657093
20.604407848888137 326.60174805534984 0.7614754592542692
20.60963540384155 325.3961718189732 0.7599105088241548
20.614862958794966 322.4605030501234 0.7569751018561857
20.62009051374838 321.15030878454917 0.7552651344964226
20.625318068701795 320.6858253631755 0.7539650198123854
20.63054562365521 317.32129077559347 0.7501028690145263
20.635773178608623 312.9031364082198 0.7450704407309942
20.641000733562038 312.8340340678947 0.7454672512116607
20.646228288515452 313.83444283558924 0.7472354060127404
20.651455843468867 313.2383285542479 0.7453439014855877
20.65668339842228 309.0956444784816 0.7403796548767954
20.661910953375695 307.9748765010959 0.7394579580194501
20.66713850832911 309.0699324502603 0.741612989093769
20.672366063282524 310.01909002164655 0.7430809617970527
20.67759361823594 310.70016158384203 0.7432536788961459
20.682821173189353 309.0907405240109 0.7413149399737547
20.688048728142768 306.9490419658612 0.7385625812210725
20.693276283096182 304.39063178846095 0.7351910954250194
20.698503838049596 301.020030027563 0.731440752544475
20.70373139300301 302.0638803217043 0.73185875338678
20.708958947956425 299.01449135159567 0.727768740436523
20.71418650290984 301.68614988691127 0.730800670921208
20.719414057863254 302.9873463320359 0.7326269305824507
20.72464161281667 304.30308827794556 0.7345623467723104
20.729869167770083 304.06674957189404 0.7344898820218324
20.735096722723497 304.2253888215131 0.7344035684488316
20.740324277676912 305.6466482030377 0.7361337093425956
20.745551832630326 303.6140158113552 0.7333232838356716
20.75077938758374 303.7062019697646 0.7342240257868128
20.756006942537155 303.3142503299005 0.7343993329208535
20.76123449749057 304.66649780310803 0.7352918683007995
20.766462052443984 305.0334690516732 0.7356029549242973
20.7716896073974 306.0786706473572 0.7370429806394193
20.776917162350813 308.75347455703337 0.7408251609584089
20.782144717304227 310.9724432466318 0.7434723333983443
20.78737227225764 314.57965170950627 0.747273704300699
20.792599827211056 314.6354225815227 0.7471010050372595
20.79782738216447 316.4662132358379 0.748993134665763
20.803054937117885 316.0506999118339 0.7483207418920373
20.8082824920713 322.0624146845227 0.7553618518718378
20.813510047024714 326.44587015973485 0.7599181284953609
20.81873760197813 329.97747364797686 0.7636984898624665
20.823965156931543 328.848621541433 0.7616696107695609
20.829192711884957 332.3406326470396 0.7651597053178996
20.83442026683837 336.07566842483965 0.7696140774559816
20.839647821791786 344.7196068906047 0.779976498668607
20.8448753767452 350.3462641795694 0.7866966549286526
20.850102931698615 351.79374919269816 0.7881055459616079
20.85533048665203 350.7561293529295 0.7866044134466865
20.860558041605444 351.961638036457 0.7885316008406447
20.865785596558858 353.5038920502258 0.789978546546568
20.871013151512273 350.5420281509652 0.7861521705833654
20.876240706465687 346.21399214666104 0.7811931846277139
20.8814682614191 346.3643121235933 0.7813291637225419
20.886695816372516 347.7160811052448 0.7828604048676134
20.89192337132593 347.1396138223206 0.7818860763994645
20.897150926279345 344.2193638067328 0.7787314923206832
20.90237848123276 340.68892993130595 0.7749819329318913
20.907606036186174 338.05825944416415 0.772244846463926
20.912833591139588 337.13737620487376 0.7712010402064114
20.918061146093002 334.8068855747193 0.7682595168910447
20.923288701046417 332.4901998828437 0.7656969306268104
20.92851625599983 330.01874063149666 0.7627086593065654
20.933743810953246 329.1040633864235 0.7614491956896995
20.93897136590666 330.6176405244579 0.762797637537253
20.944198920860075 332.75486867629843 0.7656037418025422
20.94942647581349 336.272970279222 0.7696454387394948
20.954654030766903 338.9978526716717 0.7729839737471603
20.959881585720318 338.6464707257082 0.7726167966392993
20.965109140673732 337.2049665524449 0.7710603416025368
20.970336695627147 333.78423576923734 0.7680856291324966
20.97556425058056 330.66568874520823 0.7640881050437844
20.980791805533975 329.35796356026816 0.7628108011609064
20.98601936048739 327.0291340201545 0.7591545906232049
20.991246915440804 327.5853990428561 0.7601740463620446
20.99647447039422 323.730595703092 0.755692535129903
21.001702025347633 324.421108451841 0.7567427820220327
21.006929580301048 324.1172856175774 0.7560327102156325
21.012157135254462 321.369058200886 0.7530427068720255
21.017384690207876 318.50491377083824 0.7497633629782593
21.02261224516129 316.5495462982455 0.7470391859057508
21.027839800114705 319.02013590331893 0.7504831981280734
21.03306735506812 318.1488548891392 0.7496347926931507
21.038294910021534 315.1108878429952 0.7462686863228525
21.04352246497495 314.03207707845013 0.7446320146965882
21.048750019928363 315.9587326609129 0.7464553824765191
21.053977574881777 318.35761212031235 0.7494266897909849
21.059205129835192 320.5740071226339 0.7516823216322787
21.064432684788606 320.80879259746644 0.7512021824070143
21.06966023974202 319.5238751243014 0.7493960588865627
21.074887794695435 315.3626234194016 0.7444093555628535
21.08011534964885 308.6490204517504 0.7374361005426076
21.085342904602264 304.2892266482642 0.7324926921766017
21.09057045955568 299.5076784245223 0.7270872062099322
21.095798014509093 300.2708456763653 0.7266115227579649
21.101025569462507 301.12828855921884 0.7269828612959539
21.10625312441592 302.19769690227326 0.7286479466625019
21.111480679369336 297.2272364272376 0.7227413991359166
21.11670823432275 293.5438861461928 0.7188012261845431
21.121935789276165 290.53797561041534 0.7141340601988659
21.12716334422958 290.9590355957889 0.7144404761892397
21.132390899182994 290.2772838787661 0.7131512905106867
21.13761845413641 292.13767769886203 0.7150233005537225
21.142846009089823 292.6363756868078 0.7152993729219239
21.148073564043237 291.94272218731334 0.7140035864119663
21.15330111899665 288.46181692347943 0.7089381410368106
21.158528673950066 287.13950664389125 0.7073931476058165
21.16375622890348 285.30907831397843 0.7051959169051129
21.168983783856895 284.8277992114662 0.7038662372506523
21.17421133881031 283.93013872970084 0.7024035717294217
21.179438893763724 283.41769037050227 0.7013471184490042
21.184666448717138 282.8600373470137 0.7023486087306365
21.189894003670553 282.17352017539156 0.7017932289224348
21.195121558623967 283.3447696595657 0.703438507971893
21.20034911357738 285.6702133066994 0.7055571828360495
21.205576668530796 283.2689823490037 0.702327596712822
21.21080422348421 283.62537660074094 0.703050156178394
21.216031778437625 283.4012506483348 0.7025056062811369
21.22125933339104 283.5838115470085 0.7015480270325273
21.226486888344454 279.0098753148361 0.6946259118533957
21.231714443297868 276.0621859238143 0.69092907303871
21.236941998251282 275.7726133185581 0.6908429670804462
21.242169553204697 275.86660073741473 0.6919339544554105
21.24739710815811 278.9395660552816 0.6954439912324878
21.252624663111526 279.0325013702088 0.6957596493147209
21.25785221806494 281.86456143384646 0.6981502540183715
21.263079773018355 281.05856258479497 0.6968552399269684
21.26830732797177 279.07070774197587 0.6943065169225349
21.273534882925183 277.4866070985876 0.6926915047630833
21.278762437878598 277.6146988656331 0.6929400252964117
21.283989992832012 279.5362127548592 0.7026720578767526
21.289217547785427 280.3527389673088 0.713343530489417
21.29444510273884 281.67311420193306 0.7220139675967477
21.299672657692255 280.61490384586534 0.7257475110828346
21.30490021264567 283.2815230464391 0.7346526488814435
21.310127767599084 283.74895542994494 0.7408648820456021
21.3153553225525 283.8877432509861 0.7449620796476254
21.320582877505913 282.9648038052728 0.745688549409131
21.325810432459328 285.3099863864982 0.7499503796915855
21.331037987412742 288.6472588038403 0.7566793751836121
21.336265542366156 291.3172658770539 0.764358426705373
21.34149309731957 289.4442827707225 0.7648032491440913
21.346720652272985 283.9751228972769 0.7599882730372177
21.3519482072264 281.4621928057814 0.7589095427270028
21.357175762179814 284.47536139328173 0.7659716661673122
21.36240331713323 285.91593888727436 0.7709318802067472
21.367630872086643 287.53786244445297 0.7758983769432457
21.372858427040057 287.7360438779342 0.7787172461811679
21.378085981993472 290.05869223343 0.783054602197722
21.383313536946886 291.92337221106084 0.7867191771349945
21.3885410919003 293.62745113720564 0.7910891025624018
21.393768646853715 294.16182647404105 0.7937193064001806
21.39899620180713 294.498975931713 0.7962865507119852
21.404223756760544 295.0485116473999 0.7990193832504342
21.40945131171396 293.878094323862 0.7998613401852519
21.414678866667373 291.6131492088981 0.7997612336443753
21.419906421620787 289.2141551602494 0.7981613636548984
21.4251339765742 287.6905629294266 0.798144299601504
21.430361531527616 289.0925094983072 0.8010651281415534
21.43558908648103 292.7270961559906 0.8065814261260312
21.440816641434445 293.2843791303512 0.8089933415754251
21.44604419638786 294.6536447513891 0.8129570373803198
21.451271751341274 296.43056163182735 0.8174880830732693
21.45649930629469 302.48999932047104 0.8270500665792574
21.461726861248103 307.28760306538163 0.8352005005928684
21.466954416201517 307.854504809478 0.8381497783199174
21.47218197115493 302.30327084482553 0.8320515768031578
21.477409526108346 298.8550634376219 0.829495960086271
21.48263708106176 295.319839155488 0.825974987639263
21.487864636015175 297.22045635851657 0.8310601883868314
21.49309219096859 298.26327897796284 0.8352198937272763
21.498319745922004 300.1656424331353 0.8397557998267704
21.503547300875418 302.24494703906277 0.8461295065183685
21.508774855828833 301.25521649858166 0.8441999791058515
21.514002410782247 297.0756101969625 0.8221238568000805
21.51922996573566 294.7098030781374 0.809332005083838
21.524457520689076 292.91495094208886 0.7979534032860297
21.52968507564249 295.6336988832514 0.7955277061001798
21.534912630595905 295.96585999862884 0.7909498033368694
21.54014018554932 297.01499821468263 0.7889785865583778
21.545367740502734 298.8691256427268 0.7888680224910253
21.550595295456148 299.2015448003402 0.7865242901877728
21.555822850409562 295.8436446914664 0.7796152796841436
21.561050405362977 294.88331515131046 0.7764346082155933
21.56627796031639 293.57883630566903 0.7729387875442583
21.571505515269806 293.608982190393 0.7729810922990451
21.57673307022322 296.10134392062554 0.7751936069407853
21.581960625176634 296.4681349898979 0.7741971955078992
21.58718818013005 295.1284502172938 0.7702272803868782
21.592415735083463 294.30674863736397 0.7668465930390191
21.597643290036878 293.1312034707493 0.764220380980301
21.602870844990292 291.6809789753909 0.7613862017760463
21.608098399943707 293.52801726348514 0.7622967162843316
21.61332595489712 292.58305972900445 0.7587864416884811
21.618553509850535 292.15328144830755 0.7563600948278516
21.62378106480395 292.6916415227307 0.7562003375028243
21.629008619757364 294.2197252072229 0.7586434699011233
21.63423617471078 293.4834585945423 0.7567997910383003
21.639463729664193 293.8970799565076 0.7567469343660156
21.644691284617608 295.8479571056352 0.7597700502780754
21.649918839571022 299.93711138456047 0.764351939283445
21.655146394524436 306.10122265796844 0.7721658765287355
21.66037394947785 306.60778244873876 0.7702615150864357
21.665601504431265 308.6073827844861 0.7723329058603331
21.67082905938468 309.21353947407914 0.7720937454848736
21.676056614338094 309.89791269987074 0.7712358009733246
21.68128416929151 307.77322731740986 0.7673209194545572
21.686511724244923 307.65144246953673 0.7662593082876319
21.691739279198337 307.9286691677941 0.7666258761509471
21.696966834151752 313.65920406769135 0.7735169968281528
21.702194389105166 316.6639360512481 0.7772631661145816
21.70742194405858 315.97802237489134 0.7756549227147584
21.712649499011995 316.4680590335798 0.7747826423276681
21.71787705396541 320.3429080102185 0.7784275060424113
21.723104608918824 323.6029828734756 0.7823832872275095
21.72833216387224 330.06271217673407 0.7900526395329595
21.733559718825653 329.9087821430045 0.7897517465341622
21.738787273779067 333.5806290125175 0.7934209759490404
21.74401482873248 336.7586929879628 0.7975703080311968
21.749242383685896 339.5405661917744 0.8013103624453182
21.75446993863931 341.53148265526954 0.8034984523048769
21.759697493592725 341.5351247067468 0.8030139845919134
21.76492504854614 341.92266475449696 0.8024812894239266
21.770152603499554 343.95754156841986 0.8046617588746162
21.77538015845297 343.7574571386833 0.8039675669933378
21.780607713406383 346.8246001232594 0.8067867956898458
21.785835268359797 348.62381724203505 0.807932904298361
21.79106282331321 352.09256647690285 0.8115263456852008
21.796290378266626 354.4673077227901 0.8146092534858616
21.80151793322004 358.99026947158376 0.8194098980250996
21.806745488173455 361.54364119851954 0.8220308662498939
21.81197304312687 360.7167493936577 0.8205432592820856
21.817200598080284 358.31256697062435 0.8176612955648799
21.822428153033698 360.3950841982279 0.8197034000313999
21.827655707987113 364.6334251560108 0.8246567444582188
21.832883262940527 367.2928157454153 0.8278726083536753
21.83811081789394 363.5182843984283 0.8238426507380566
21.843338372847356 358.6014159729523 0.8180469399179755
21.84856592780077 354.22252207318587 0.8132491917691106
21.853793482754185 351.9079485644477 0.8108682478718648
21.8590210377076 351.7013301779356 0.810257565947394
21.864248592661014 352.1904513284482 0.810456094996577
21.869476147614428 349.10506463558096 0.8056118027261763
21.874703702567842 345.08997097424486 0.8003200753184071
21.879931257521257 340.69145339797956 0.7946677060446328
21.88515881247467 339.664567892587 0.7935469234555442
21.890386367428086 342.1885442079578 0.7963433410746835
21.8956139223815 343.98004148407676 0.79885130305354
21.900841477334914 341.5559373455989 0.7961837179986817
21.90606903228833 338.72487917365993 0.7925240852012633
21.911296587241743 337.4818211361988 0.7908365023434117
21.916524142195158 335.4313638959076 0.7884038079169887
21.921751697148572 335.0571279804467 0.7881985822760312
21.926979252101987 336.183049643432 0.7887965337331099
21.9322068070554 341.03418130038585 0.7942590734496721
21.937434362008815 344.9317603742599 0.7983162920717549
21.94266191696223 347.3293449337481 0.8011911514171387
21.947889471915644 346.17796450287386 0.7990418145229267
21.95311702686906 343.25932879057336 0.7953011398296197
21.958344581822473 342.7659257812825 0.7942489974853671
21.963572136775888 345.0943666661468 0.7970419117024475
21.968799691729302 346.47026125799664 0.7983189887930444
21.974027246682716 347.0479831467863 0.7991133425979886
21.97925480163613 346.99915534966937 0.7988464908001541
21.984482356589545 344.39641421607445 0.7955598496489161
21.98970991154296 343.75824133082085 0.7947229512980013
21.994937466496374 343.6763468466968 0.7940099013779296
22.00016502144979 346.464321406411 0.7973394633170771
22.005392576403203 349.01004236232814 0.7996014362822023
22.010620131356617 350.09655300310493 0.8005696100307199
22.015847686310032 351.8337079155326 0.8026060256530001
22.021075241263446 354.41719559511995 0.805414251527613
22.02630279621686 358.2635083613293 0.8102298114665631
22.031530351170275 362.36022214032306 0.8142041912578132
22.03675790612369 364.9010526062197 0.8168419699766702
22.041985461077104 368.33947574287504 0.8201032912390676
22.04721301603052 374.45448684683225 0.8269536377125207
22.052440570983933 375.45902287857945 0.8280178471690763
22.057668125937347 373.45272126736035 0.8253901160297213
22.06289568089076 373.6333039238195 0.8248538691702911
22.068123235844176 372.2793155143395 0.8237233037284981
22.07335079079759 368.8004927536798 0.8199931923025968
22.078578345751005 361.3196119407468 0.812007832669471
22.08380590070442 356.5622079284394 0.8059806313277166
22.089033455657834 353.81854100502744 0.8025120408190983
22.09426101061125 353.8429806075924 0.8026638487671576
22.099488565564663 355.8267566292027 0.804011307687598
22.104716120518077 356.8841784729993 0.8050687098264161
22.10994367547149 358.6797734326093 0.8067046966243182
22.115171230424906 358.43918997351363 0.8061091430733728
22.12039878537832 356.2743558966585 0.8039224579075426
22.125626340331735 352.58039713964615 0.7996248166369786
22.13085389528515 348.83364777595705 0.79607993310309
22.136081450238564 347.63803290075595 0.7946092078206313
22.141309005191978 344.94529242423533 0.7912475708200665
22.146536560145393 343.3756580808307 0.7894527176618329
22.151764115098807 343.18206620758616 0.7887878940624081
22.15699167005222 342.413274322816 0.7881602248022518
22.162219225005636 340.5509411270237 0.7855787181357082
22.16744677995905 336.8677220858453 0.7808118900868429
22.172674334912465 336.09697714755833 0.7804211778309117
22.17790188986588 339.5500621554099 0.7841075536923965
22.183129444819293 340.37357539890934 0.785677648545589
22.188356999772708 340.41330936005585 0.7850775646619026
22.193584554726122 341.34292124023705 0.7857859353683277
22.198812109679537 343.4831735590169 0.7886404813800582
22.20403966463295 343.15845358977407 0.7873041457524278
22.209267219586366 346.53173435487946 0.7910654286460683
22.21449477453978 346.051767838883 0.790068574797037
22.219722329493194 346.18790997201046 0.7900348617865106
22.22494988444661 344.98631886677754 0.789492425639263
22.230177439400023 345.95579812482396 0.7901763813929502
22.235404994353438 344.40115551609455 0.7884212701656532
22.240632549306852 342.7934713510839 0.7857883308223055
22.245860104260267 340.0066983181837 0.7822873322858441
22.25108765921368 335.6626847090419 0.7780220343801614
22.256315214167095 330.9349955878855 0.772417425278774
22.26154276912051 326.70410664029345 0.7677477394604137
22.266770324073924 326.2311366741083 0.7668698586301766
22.27199787902734 329.05597161811806 0.7703737649699265
22.277225433980753 328.9271618932405 0.7704913826797667
22.282452988934168 326.7646558127102 0.7681092861072374
22.287680543887582 318.5443937951982 0.7583186213957676
22.292908098840996 313.74119405783796 0.751942164766087
22.29813565379441 312.4258546000528 0.7496801997643661
22.303363208747825 311.77625120934744 0.7495080757749655
22.30859076370124 312.87001630515715 0.7513151700992713
22.313818318654654 313.0353728104092 0.752178627465384
22.31904587360807 312.4345145269068 0.7504681256040531
22.324273428561483 309.6812661485254 0.7466363059365437
22.329500983514897 308.4655633921525 0.7455131240316998
22.334728538468312 305.5087344798417 0.7426925774829913
22.339956093421726 304.5270388644605 0.7421855063876741
22.34518364837514 304.66544223818204 0.7419466336223994
22.350411203328555 306.2656220136842 0.7427429882704528
22.35563875828197 303.9648035293229 0.7399797484443983
22.360866313235384 303.0789157879879 0.7385399075104209
22.3660938681888 302.0978563197424 0.7378319752702026
22.371321423142213 303.1971562980587 0.7386877707142165
22.376548978095627 301.3006507393324 0.7363482232067666
22.38177653304904 297.96689431743073 0.7329901725054172
22.387004088002456 295.3283469681139 0.7302003042363834
22.39223164295587 295.8775060031837 0.7307152711347084
22.397459197909285 296.5696450680012 0.7310532480540576
22.4026867528627 294.09674402098625 0.7269518499725698
22.407914307816114 294.1377212698003 0.7277362621743497
22.41314186276953 291.8237147070561 0.724522967842888
22.418369417722943 292.42980639104303 0.7256496736721244
22.423596972676357 291.5799781405964 0.7242509751455279
22.42882452762977 289.57829817226485 0.7212199926441445
22.434052082583186 285.0449405977793 0.7163608335924662
22.4392796375366 284.64977669463343 0.7164657432446133
22.444507192490015 283.8186327773091 0.7150993914624505
22.44973474744343 285.3600524931592 0.7169419102168273
22.454962302396844 284.1462331771042 0.715586931832252
22.460189857350258 285.02520513215734 0.7175233954830842
22.465417412303673 284.51305321265113 0.7161654523670832
22.470644967257087 285.9047343153957 0.7176087437673179
22.4758725222105 282.3041728909209 0.7134195438314161
22.481100077163916 281.89141191047435 0.7129088715512852
22.48632763211733 283.6401521511789 0.7145071903532284
22.491555187070745 284.9770162938156 0.7149859447838237
22.49678274202416 283.5247074634267 0.7132902317544745
22.502010296977573 282.2841850402255 0.7123366913735574
22.507237851930988 281.59073373399315 0.7125933699630681
22.512465406884402 283.1097064978409 0.715423278793605
22.517692961837817 281.87660602027324 0.7139426944246705
22.52292051679123 275.157211817635 0.7048817707690299
22.528148071744646 273.1599427283944 0.7023999269956698
22.53337562669806 273.20667137763684 0.7019491155270219
22.538603181651474 274.896342922584 0.7048120467472924
22.54383073660489 273.803411490068 0.7024344809949654
22.549058291558303 272.2088502218714 0.7007751216367163
22.554285846511718 273.0933132825872 0.7018550767383716
22.559513401465132 274.3523435121778 0.7034078285725034
22.564740956418547 271.0905452941921 0.6983353565351684
22.56996851137196 271.83558743144954 0.6988856845207109
22.575196066325375 272.8106232262297 0.7009315640682342
22.58042362127879 276.6486632485688 0.705580905754903
22.585651176232204 276.0372805884524 0.7037261731878254
22.59087873118562 275.3427675263778 0.7034147793789385
22.596106286139033 275.07873341194085 0.7041768987145178
22.601333841092448 276.7925639144409 0.7069414369286101
22.606561396045862 277.7325489854935 0.7068167059362925
22.611788950999276 278.74450286274777 0.7073375857180384
22.61701650595269 279.0715440731122 0.7082557294388064
22.622244060906105 275.85663699596273 0.7043083991950202
22.62747161585952 274.65354391523 0.7030744365033923
22.632699170812934 274.4290787468121 0.7019319713928257
22.63792672576635 277.52657901046365 0.7058841861957431
22.643154280719763 278.090892808007 0.7063198918863483
22.648381835673177 280.01118820344243 0.7085528418059991
22.653609390626592 279.706225799469 0.7072296608807868
22.658836945580006 279.71697261868405 0.7066088597595644
22.66406450053342 280.2272721655908 0.707814226214793
22.669292055486835 280.6622262515752 0.7086724728229457
22.67451961044025 283.57415757034437 0.7117342490634154
22.679747165393664 285.5976059830942 0.7132429124278298
22.68497472034708 286.6085445444162 0.7137899729559848
22.690202275300493 285.79929011261146 0.7135833033681466
22.695429830253907 283.8539948691556 0.711288449653056
22.70065738520732 283.10357544319555 0.7108922519959913
22.705884940160736 279.5041926600477 0.7064964526483282
22.71111249511415 282.3282105735764 0.7104426147744106
22.716340050067565 283.40021807507605 0.7116898933060636
22.72156760502098 287.2450839912824 0.7165906460050931
22.726795159974394 285.5703480475233 0.7139795233285585
22.73202271492781 288.5378968075494 0.7170352966893733
22.737250269881223 289.9508023492927 0.7193399170669755
22.742477824834637 292.5921507602684 0.7225641479033778
22.74770537978805 289.80888863108135 0.7184987612855831
22.752932934741466 287.6321743693293 0.7147055586298541
22.75816048969488 288.15783206211995 0.715108217167693
22.763388044648295 288.44444573344947 0.7154865842407899
22.76861559960171 291.3818430969532 0.7191496584219046
22.773843154555124 295.28692512136644 0.7230492641731214
22.779070709508538 297.77043612682826 0.7260153508238861
22.784298264461952 297.0933871452608 0.725575775946465
22.789525819415367 293.81495590136836 0.7222963329328062
22.79475337436878 295.30712103239375 0.7251225432550066
22.799980929322196 298.6610094911055 0.7298888818465363
22.80520848427561 301.16049270075945 0.7325387071401603
22.810436039229025 303.18881406021995 0.7340510705998249
22.81566359418244 304.7452119967714 0.7347514062560426
22.820891149135853 308.23626647714457 0.7383248277076302
22.826118704089268 309.7525458471849 0.7403080479821221
22.831346259042682 311.6170065763007 0.7430103933825106
22.836573813996097 314.3994854382746 0.7453993412677888
22.84180136894951 319.85692219354416 0.751098771928881
22.847028923902926 320.41961931991983 0.7510094633522657
22.85225647885634 321.611371533165 0.7530892507965131
22.857484033809754 322.3387868752783 0.7541427931100478
22.86271158876317 326.46158347365315 0.7589795994862216
22.867939143716583 326.36615792576833 0.7582308588102822
22.873166698669998 327.56415509907663 0.7597194537562398
22.878394253623412 325.16929860810023 0.7562861629257362
22.883621808576827 325.548185605427 0.756521380515025
22.88884936353024 323.9049548843292 0.7548782493298766
22.894076918483655 325.1824312753556 0.75721037421168
22.89930447343707 324.51351608590534 0.7571573395949022
22.904532028390484 324.4582788969809 0.7568274154518093
22.9097595833439 321.6968845838925 0.7530417806983356
22.914987138297313 318.6792419574084 0.7486946911951196
22.920214693250728 319.4976068558585 0.7497382498585263
22.925442248204142 320.71262165019 0.7512387904620201
22.930669803157556 323.22484836858445 0.7537994634455059
22.93589735811097 322.88550601407167 0.7532470848204184
22.941124913064385 323.1318423068876 0.7531759249992005
22.9463524680178 324.5496594506387 0.7551540366177515
22.951580022971214 323.4102123228833 0.7535201430119185
22.95680757792463 323.09295259932503 0.7535933950671948
22.962035132878043 323.02140955394736 0.7540885857439519
22.967262687831457 324.89090963885985 0.7568001933786046
22.972490242784872 327.47055758790015 0.7593833167742533
22.977717797738286 326.9203408664919 0.7583494961670504
22.9829453526917 326.4761184355195 0.7574712731477938
22.988172907645115 323.3350462360645 0.7539550243376916
22.99340046259853 320.75634681107715 0.7504644796149083
22.998628017551944 318.33421097416436 0.7473030912180941
23.00385557250536 320.8169583817996 0.7505366571180372
23.009083127458773 321.76679100092423 0.7519711057658115
23.014310682412187 321.6528173469249 0.7515988290767797
23.0195382373656 319.7171670947312 0.7483161801942781
23.024765792319016 318.9586293972541 0.7471517653749956
23.02999334727243 321.3610742890887 0.7504909948244881
23.035220902225845 322.7894743942224 0.752463902184158
23.04044845717926 321.5296722561069 0.7521830975321974
23.045676012132674 320.83346655157993 0.7507708744927831
23.05090356708609 319.91450493176666 0.7498957009472871
23.056131122039503 323.04141276714074 0.7525000782742243
23.061358676992917 321.79093585004335 0.7512743180642437
23.06658623194633 322.59857072408664 0.752950294296225
23.071813786899746 315.67221091832425 0.7444380068624744
23.07704134185316 317.2839698271023 0.7472018765168823
23.082268896806575 316.9984488119035 0.7462531570737834
23.08749645175999 319.3211643428721 0.7487130149073534
23.092724006713404 317.10643086544155 0.745266017432088
23.097951561666818 316.7843431384121 0.7450562797965585
23.103179116620232 313.85824350969995 0.7419576479049258
23.108406671573647 313.58816944216966 0.7421906264722691
23.11363422652706 311.6617550089795 0.7405364648054371
23.118861781480476 312.81788328567774 0.7423460590370247
23.12408933643389 311.19256549405293 0.7394576433305025
23.129316891387305 314.2690167421195 0.742737991217835
23.13454444634072 316.1827519159358 0.7444654613044386
23.139772001294133 314.3059645678476 0.7414208571777577
23.144999556247548 309.44670920385346 0.7359783819085788
23.150227111200962 308.8812586094927 0.7350959825091373
23.155454666154377 309.54409120268764 0.73631752950097
23.16068222110779 311.8943062212675 0.7395927763358532
23.165909776061206 311.4952715658579 0.7392150609785096
23.17113733101462 309.6099994096558 0.7370310705788884
23.176364885968034 311.62723425324145 0.7383091570753229
23.18159244092145 309.50273666675685 0.7364153986395781
23.186819995874863 309.25949898998397 0.7360090960157666
23.192047550828278 309.40018446968753 0.7369850113427534
23.197275105781692 310.06220780192234 0.7376891696433143
23.202502660735107 305.8559517685103 0.7329848111221984
23.20773021568852 304.20615814552974 0.7313929208500332
23.212957770641935 305.13574523184127 0.732572776928087
23.21818532559535 306.23300197772414 0.7326840095130152
23.223412880548764 306.3437112622975 0.7321395891724498
23.22864043550218 308.1163874142987 0.7341475117405974
23.233867990455593 309.03833424983895 0.7365469647547828
23.239095545409008 308.22875915525674 0.7356730274986523
23.244323100362422 305.0042612564173 0.7310891144243138
23.249550655315836 304.66276354256024 0.7302726364320703
23.25477821026925 307.4039229683362 0.7331082536862104
23.260005765222665 310.0275605902932 0.7371556501731165
23.26523332017608 310.6556456816361 0.7369786106844146
23.270460875129494 309.05751305460933 0.7346685449185645
23.27568843008291 308.2491175796643 0.7333430498811278
23.280915985036323 307.19700367359485 0.7321224860696528
23.286143539989737 308.42470449414753 0.7338351846434449
23.291371094943152 312.8139543296126 0.7384797351303891
23.296598649896566 317.71768375792743 0.7438613689533585
23.30182620484998 318.89370185936923 0.7452675508820398
23.307053759803395 317.0930478274377 0.7433276839198623
23.31228131475681 317.04629606595716 0.7438484288158415
23.317508869710224 317.1670909742006 0.7434186254189088
23.32273642466364 319.1986708481808 0.7447949033413559
23.327963979617053 323.1709233687916 0.7493325722551455
23.333191534570467 328.1243106710583 0.7553003760798136
23.33841908952388 327.1007544583312 0.7547886184755607
23.343646644477296 325.7786401685994 0.7531779989500058
23.34887419943071 323.379210722696 0.7494736030918244
23.354101754384125 323.54016463162725 0.7499246796772139
23.35932930933754 324.9553270535294 0.7519529002826524
23.364556864290954 324.9611228188985 0.752876593881456
23.369784419244368 325.5577662835946 0.7534692082453992
23.375011974197783 326.1625670044937 0.7541057384773279
23.380239529151197 324.24191476116073 0.7518731539007609
23.38546708410461 322.80153971566773 0.7493331004414355
23.390694639058026 328.0717885480786 0.7551659530812668
23.39592219401144 332.23056760286664 0.7591911981585671
23.401149748964855 333.9540777424806 0.7619088288801855
23.40637730391827 331.0402739925937 0.7583446991514996
23.411604858871684 328.26471551030386 0.7553829132750506
23.416832413825098 327.03047515620426 0.7530247615904688
23.422059968778512 326.23890590194554 0.7522769538298617
23.427287523731927 327.7607373973996 0.7544290738978314
23.43251507868534 329.0175358958131 0.7558885512368937
23.437742633638756 330.26802494036406 0.7566695419360097
23.44297018859217 328.7814825210064 0.755030535800228
23.448197743545585 329.2823590061586 0.7551416879999973
23.453425298499 331.45886272278966 0.7581193401559566
23.458652853452413 331.4510815858738 0.7581319021162473
23.463880408405828 328.80038799420686 0.7555275561054935
23.469107963359242 327.77152243792636 0.7542973578102757
23.474335518312657 327.8694265634447 0.7546936519486759
23.47956307326607 327.0059764269601 0.7536539942187024
23.484790628219486 324.13616894812014 0.7503206530521627
23.4900181831729 321.165876546747 0.7464188364491765
23.495245738126314 321.4793818968943 0.7470363703798103
23.50047329307973 320.16668204749953 0.7452633312681631
23.505700848033143 319.3629441061566 0.7452640436920318
23.510928402986558 318.5605685047272 0.74470398200607
23.516155957939972 315.2194641301114 0.7407465160475722
23.521383512893387 311.8539458833619 0.7365433512547561
23.5266110678468 304.3279345768076 0.7274865342605226
23.531838622800215 303.82007872500225 0.7260692927255854
23.53706617775363 303.50348915448836 0.7248092908475126
23.542293732707044 308.20674547895584 0.7296305230925343
23.54752128766046 309.87622258718244 0.7321754140493677
23.552748842613873 311.7637835047385 0.7341550854159334
23.557976397567288 309.9557291566648 0.7315227486164394
23.563203952520702 311.7792546604835 0.7333584209352842
23.568431507474116 312.4436017336255 0.7336043867587534
23.57365906242753 312.31939064463086 0.7333263128539015
23.578886617380945 309.2885782984876 0.7285000868407321
23.58411417233436 308.369454060299 0.7270418835987801
23.589341727287774 308.7535154928472 0.7274883503540913
23.59456928224119 308.6745054316932 0.7279215858428852
23.599796837194603 311.2295323206367 0.731251477458743
23.605024392148017 311.3331109467815 0.7304328864886418
23.610251947101432 313.4381831776143 0.7325343596869067
23.615479502054846 313.7850064033243 0.7329340979685318
23.62070705700826 313.90221474875796 0.7327910686950413
23.625934611961675 313.4011692750503 0.7314441217089506
23.63116216691509 314.3997959358005 0.7322512837989513
23.636389721868504 313.833532760819 0.7320951101724344
23.64161727682192 315.24955766782637 0.7339150380438859
23.646844831775333 316.37057303333717 0.7348851539013631
23.652072386728747 318.3524517647653 0.7365145073974557
23.65729994168216 317.1743317180725 0.7348330576204614
23.662527496635576 315.2715553347543 0.7319051881246401
23.66775505158899 314.37612478960347 0.7298731395000876
23.672982606542405 316.98406838087135 0.7317075341877579
23.67821016149582 317.34103011928204 0.7316577094917006
23.683437716449234 320.59812475619134 0.7352900262606274
23.688665271402648 322.6144926602661 0.7377252522766162
23.693892826356063 329.0861975002389 0.7451742364675221
23.699120381309477 331.8385319403737 0.747594416706888
23.70434793626289 338.040085635054 0.7538913630945447
23.709575491216306 340.696655235786 0.7564740921034585
23.71480304616972 343.0374247738699 0.7593491472858791
23.720030601123135 339.0301517858726 0.75508724507194
23.72525815607655 333.5326039542393 0.7493001548050109
23.730485711029964 331.16717559055286 0.7469483932878302
23.735713265983378 328.8110221809336 0.7431702040386864
23.740940820936792 325.8375992699209 0.7394958922102992
23.746168375890207 325.2834330014211 0.7384289654906516
23.75139593084362 331.6730251173678 0.746014728127372
23.756623485797036 336.56042942637464 0.7515451423804729
23.76185104075045 340.53931039554476 0.7550885664515711
23.767078595703865 341.1778351707916 0.7552803025199111
23.77230615065728 343.7212284334803 0.7576772185282059
23.777533705610693 345.43452096352 0.7586516266236272
23.782761260564108 349.99395289084924 0.7632032260740319
23.787988815517522 355.3265433999096 0.7679703836976084
23.793216370470937 359.8511523775306 0.7727071032540442
23.79844392542435 365.03446012177955 0.7775498399716003
23.803671480377766 369.33730838358997 0.7819813992621107
23.80889903533118 374.2671779455812 0.7871030811206258
23.814126590284594 374.39169189817443 0.7869574505328715
23.81935414523801 369.90387325353595 0.7825766591027672
23.824581700191423 363.97864915417716 0.7756105954422253
23.829809255144838 360.4918827216866 0.7715929738561216
23.835036810098252 358.1826915207047 0.7685587654397785
23.840264365051667 356.4347657405662 0.7663397219324153
23.84549192000508 353.03291092837605 0.7632657663691294
23.850719474958495 352.63292011335983 0.7624380504755003
23.85594702991191 349.96465537170786 0.7598522282078478
23.861174584865324 350.07116197738316 0.759622297322353
23.86640213981874 348.2234800754031 0.7579109096017624
23.871629694772153 345.02931496203587 0.7543835882995497
23.876857249725568 339.4692493033867 0.7471989077108432
23.882084804678982 336.6760086311363 0.7430811601882489
23.887312359632396 334.8804615044835 0.7409335991726903
23.89253991458581 339.61164485139284 0.7465553696551588
23.897767469539225 341.32586876533844 0.7489622999853759
23.90299502449264 340.00890374841384 0.7468478027284862
23.908222579446054 334.6378284019737 0.7405591042199409
23.91345013439947 330.6009977653743 0.7356794831069635
23.918677689352883 329.98232474971184 0.7346262130562592
23.923905244306297 332.10641229567307 0.737387236235107
23.929132799259712 338.1043440773079 0.7433994520535305
23.934360354213126 338.60451617341823 0.7449114811792902
23.93958790916654 337.82157193201226 0.7437442630655382
23.944815464119955 336.32837225781907 0.741877556161992
23.95004301907337 334.9854151040891 0.7406609072235064
23.955270574026784 335.4395876519776 0.7412804311968813
23.9604981289802 334.3133370114977 0.7406013184123779
23.965725683933613 335.07659380976 0.7406090286732833
23.970953238887027 335.70470899452573 0.7410201088688338
23.97618079384044 338.2409725540099 0.7435403269580046
23.981408348793856 341.50786711605707 0.7472852948249251
23.98663590374727 344.1197556841855 0.7502552349824025
23.991863458700685 343.8666660740257 0.7491997745645803
23.9970910136541 344.94730637320544 0.7496830864334475
24.002318568607514 344.6958002090531 0.7494523016926932
24.007546123560928 344.9277440926668 0.7497979329560557
24.012773678514343 344.5840048693199 0.75028377242901
24.018001233467757 344.3953934858809 0.74965271705922
24.02322878842117 343.12220376327195 0.7483843532303907
24.028456343374586 344.1962219401564 0.7495402514594556
24.033683898328 346.8500481566461 0.7523288833555754
24.038911453281415 348.1270944235691 0.754041131657573
24.04413900823483 351.06347395928503 0.7563158374676906
24.049366563188244 352.5319555322041 0.7584919499606567
24.054594118141658 357.8581602375384 0.764338005793028
24.059821673095072 355.98975925495324 0.7623939144789443
24.065049228048487 356.4110912888555 0.7630218260221912
24.0702767830019 355.187842824393 0.7753359379624507
24.075504337955316 363.6288243525182 0.7952840530753502
24.08073189290873 370.3033581107337 0.8096362445339924
24.085959447862145 373.60133225336625 0.8192270640583075
24.09118700281556 371.6216899043347 0.82149787888727
24.096414557768973 366.90316928716317 0.821287809044629
24.101642112722388 363.34696969618375 0.8215915419122989
24.106869667675802 362.53190609567815 0.8252969598798808
24.112097222629217 357.78311694431534 0.8242492765459316
24.11732477758263 353.9693164739845 0.8236268595768936
24.122552332536046 348.61143150301746 0.8217655720179985
24.12777988748946 349.7609410692159 0.8267133531950379
24.133007442442874 347.94164543016996 0.8285192734677228
24.13823499739629 346.20087825968403 0.8293282610415341
24.143462552349703 340.66777645966846 0.8264039929964339
24.148690107303118 337.5067730109606 0.8254107619814134
24.153917662256532 337.76997637363326 0.8294756938530271
24.159145217209947 336.9398023670171 0.8312944167954235
24.16437277216336 336.1037298414901 0.8335802437562254
24.169600327116775 334.9891514655086 0.835332816363008
24.17482788207019 330.47281313083386 0.8325510872802434
24.180055437023604 329.31367073276255 0.8340671154294977
24.18528299197702 325.04850003863794 0.8316782092441025
24.190510546930433 325.01602671449984 0.834875303968647
24.195738101883848 323.46922377565096 0.8351424070746768
24.200965656837262 325.22788437869724 0.8396958460691172
24.206193211790676 326.6862452966964 0.8440931782215828
24.21142076674409 324.5047690801229 0.8444353278488643
24.216648321697505 321.8860111667432 0.8431911705913825
24.22187587665092 322.3990560758928 0.8463536590563274
24.227103431604334 321.2759112295034 0.8471945417964617
24.23233098655775 318.6359973233084 0.8471450122121382
24.237558541511163 315.7050521517567 0.8457872092493561
24.242786096464577 315.0291065801119 0.84803188189862
24.248013651417992 314.7527326925869 0.8501388809723015
24.253241206371406 313.8685219842419 0.8517324032106847
24.25846876132482 312.8291162876669 0.8518066144081596
24.263696316278235 309.7518614582488 0.8492941799369449
24.26892387123165 305.81264564674643 0.8458660330921107
24.274151426185064 306.76784145302156 0.8483794124173195
24.27937898113848 311.18863647349104 0.8567479297146088
24.284606536091893 313.4229303783699 0.8606576728277987
24.289834091045307 313.74986361203844 0.8638852262721571
24.29506164599872 310.3890828001437 0.8623363249256699
24.300289200952136 315.6073499941911 0.8729133404342704
24.30551675590555 315.0423100335528 0.8759414560211438
24.310744310858965 317.36069538939626 0.8810923465700456
24.31597186581238 313.8501074311602 0.8778659694698036
24.321199420765794 312.67419223675 0.877481876588376
24.326426975719208 313.93258623336556 0.881378381576245
24.331654530672623 317.68912765504166 0.888599850605362
24.336882085626037 320.11537605073096 0.8925247555595209
24.34210964057945 322.05097976068134 0.8958492394761813
24.347337195532866 322.0954250941574 0.8965589460361549
24.35256475048628 325.7126339794856 0.9046014422466341
24.357792305439695 327.0712619832395 0.9091689234474735
24.36301986039311 326.9287512942011 0.9124349743580185
24.368247415346524 328.1720390449947 0.9155567642910577
24.373474970299938 332.64202650671626 0.9235616616691243
24.378702525253352 332.5916485621703 0.9260889034192418
24.383930080206767 333.44859742277646 0.9298773633754172
24.38915763516018 333.5369641946527 0.9321749628713191
24.394385190113596 335.75670059892616 0.9368881041260263
24.39961274506701 334.60078841518526 0.9380799718555926
24.404840300020425 332.2332177333916 0.9373749666174767
24.41006785497384 333.1031955916885 0.9409334456464759
24.415295409927253 331.70843522683236 0.9412738540166584
24.420522964880668 330.58497831861246 0.9416901712651927
24.425750519834082 328.4039980268682 0.9406989354230827
24.430978074787497 326.63840454445756 0.9408814017362088
24.43620562974091 325.1000069785854 0.9416549217242394
24.441433184694326 323.4514722719032 0.9420230852660275
24.44666073964774 327.8564063621304 0.9504296929396735
24.451888294601154 331.1827182680734 0.9568287114823844
24.45711584955457 332.7017465194658 0.961881563242148
24.462343404507983 331.4328075656298 0.9626276788195409
24.467570959461398 329.2149339792954 0.9622851095054114
24.472798514414812 329.10767834462615 0.9637126269382923
24.478026069368227 329.4534947287085 0.9663759492286534
24.48325362432164 331.046923313035 0.971863723637189
24.488481179275055 334.2091491144995 0.9797865540802092
24.49370873422847 336.88391521158917 0.9864244803307882
24.498936289181884 337.5247867622274 0.9886388006896182
24.5041638441353 335.0080705691141 0.9860970427656975
24.509391399088713 340.17394433506075 0.9949413198730979
24.514618954042128 342.3578898309302 1.0006070262664144
24.519846508995542 341.18697794749596 1.0013071596780807
24.525074063948956 333.3833005653977 0.9933789267780202
24.53030161890237 328.88793387259824 0.989530381277339
24.535529173855785 328.6071267996389 0.9925996256097686
24.5407567288092 329.35794525388536 0.9965936921526506
24.545984283762614 330.73041050785474 1.001093344632547
24.55121183871603 329.707828739073 1.0011285180775338
24.556439393669443 333.0509560864424 1.007471789792238
24.561666948622857 333.9231990778266 1.0108371411808197
24.566894503576272 334.2861016155771 1.0139914248772752
24.572122058529686 329.1988808277317 1.0085352240608734
24.5773496134831 326.0462296328556 1.0064266463701421
24.582577168436515 320.4218573729078 1.0017055005968447
24.58780472338993 322.05831780532895 1.0070316144215876
24.593032278343344 326.437897993423 1.018375931992225
24.59825983329676 328.64469953341535 1.022678102098169
24.603487388250173 326.9427584585117 1.0231705236442268
24.608714943203587 320.09269827439 1.0133036591201372
24.613942498157 320.53565883263457 1.0170000420980936
24.619170053110416 318.272574348151 1.016418590688362
24.62439760806383 314.2284055972544 1.013981269199083
24.629625163017245 314.7448217704962 1.0184658596029055
24.63485271797066 318.13231068317094 1.0258741395021869
24.640080272924074 322.0069563349503 1.0344909018422725
24.645307827877488 322.22281502497145 1.0365438600618366
24.650535382830903 322.17891996964784 1.0392060416431792
24.655762937784317 322.42819396806993 1.0415769506712356
24.66099049273773 321.93783180930495 1.0423585212480833
24.666218047691146 321.7834544873391 1.0461052337065573
24.67144560264456 320.82263976920365 1.0472113384481017
24.676673157597975 321.82945561277404 1.05064167608357
24.68190071255139 319.3739042028095 1.0469075319347365
24.687128267504804 318.66089650516477 1.0487723321954443
24.692355822458218 322.176453300609 1.0585129226572982
24.697583377411632 321.5554631199719 1.0611676750440695
24.702810932365047 319.6629928095261 1.059134267798179
24.70803848731846 316.6577951710683 1.0554711612432761
24.713266042271876 314.901624903798 1.055732749629555
24.71849359722529 317.7216938272572 1.0629100498195931
24.723721152178705 313.8754110339787 1.0607163773226083
24.72894870713212 314.32387024462884 1.0637187391930698
24.734176262085533 310.31509584398134 1.0597386577255896
24.739403817038948 313.53627566898894 1.0669567053922528
24.744631371992362 311.1875810049593 1.0657189238277458
24.749858926945777 313.8516733198979 1.0731919394636502
24.75508648189919 311.77278377223865 1.0745146971476045
24.760314036852606 315.1852758561505 1.0831732329329016
24.76554159180602 314.3578410589054 1.0849965570225115
24.770769146759434 312.72045701031453 1.0852781878750921
24.77599670171285 308.64655275518226 1.0828262999877147
24.781224256666263 308.4132299483835 1.0858675998929568
24.786451811619678 310.48348867458014 1.092203210200775
24.791679366573092 314.694919767998 1.102346104266905
24.796906921526507 311.5943581471002 1.0979562977717952
24.80213447647992 311.8849841239889 1.1008113762438787
24.807362031433335 309.12265144656834 1.0959843407575343
24.81258958638675 311.55262495215555 1.103856064188258
24.817817141340164 312.3464825275397 1.107169665129306
24.82304469629358 313.29037188334047 1.1111283724923102
24.828272251246993 312.7802080945663 1.1119358218562734
24.833499806200408 313.1045281560382 1.1165161113319475
24.838727361153822 311.4181548368953 1.1186346933594191
24.843954916107236 311.9174090192534 1.1229981849467527
24.84918247106065 313.3328645312109 1.1275832511576458
24.854410026014065 316.31734872946396 1.1343129883524832
24.85963758096748 321.62740154838247 1.1474157817648727
24.864865135920894 324.4136244788769 1.1545359240090232
24.87009269087431 327.32421042488176 1.1633197996651066
24.875320245827723 328.3043721808686 1.1677737125248744
24.880547800781137 332.0915300163747 1.1782776439628646
24.885775355734552 335.87490237632295 1.187112846780429
24.891002910687966 337.38748219320627 1.192659237011049
24.89623046564138 339.1424468133366 1.2004963535219126
24.901458020594795 333.9270138554222 1.1969622582748407
24.90668557554821 331.81865446154757 1.1970000918506314
24.911913130501624 331.04134060109476 1.1965642877234275
24.91714068545504 335.3119802100373 1.2050216621488845
24.922368240408453 334.42375538778725 1.2069903449437471
24.927595795361867 332.2909740630648 1.2086072088948654
24.93282335031528 332.6074656689376 1.2135509578771553
24.938050905268696 333.82198578448686 1.219353249742261
24.94327846022211 335.6198172069302 1.224912263579588
24.948506015175525 331.12072523051563 1.2185404178983836
24.95373357012894 328.1363095462005 1.215898994333411
24.958961125082354 322.6534836213535 1.2084860196275944
24.964188680035768 321.63279941491135 1.212978699138694
24.969416234989183 322.1874044203052 1.2187449046373149
24.974643789942597 326.17774466532666 1.2321191136469738
24.97987134489601 325.5282077956669 1.2340367539898853
24.985098899849426 330.38552089935797 1.2447795007821767
24.99032645480284 331.07403777125813 1.247217012608072
24.995554009756255 331.8503292768099 1.25033008113739
25.00078156470967 329.7870443386062 1.2519606711544562
25.006009119663084 330.15365896174075 1.256577480336858
25.011236674616498 330.4110792622007 1.2611069866243576
25.016464229569912 330.1221571990084 1.261925915958546
25.021691784523327 327.46753355611116 1.26171646534248
25.02691933947674 328.56639826369485 1.2667614889294325
25.032146894430156 328.9899356024035 1.271986677223072
25.03737444938357 330.7162776102533 1.2803436089240956
25.042602004336985 328.4475551918894 1.2815341214247933
25.0478295592904 329.18113456306025 1.287480516102647
25.053057114243813 331.6687001925163 1.295023351234955
25.058284669197228 332.6233243115672 1.2992591932167445
25.063512224150642 330.57654631698495 1.2990334119573
25.068739779104057 330.40433822092757 1.3045036516346813
25.07396733405747 328.6261676564646 1.3066052663987862
25.079194889010886 329.1103640938712 1.3104034327561505
25.0844224439643 329.1109356059492 1.3125843240723447
25.089649998917714 331.18123972367096 1.3188462069241125
25.09487755387113 335.5894636884958 1.3335371365909652
25.100105108824543 341.8872488034704 1.3515639952159846
25.105332663777958 343.0963718359111 1.3602693506899592
25.110560218731372 350.59817630250944 1.3801832272903174
25.115787773684787 347.810340497452 1.3799931318854448
25.1210153286382 345.2320583487536 1.3776043546969639
25.126242883591615 339.7886118077758 1.368865651186614
25.13147043854503 336.8901973637853 1.366458382764941
25.136697993498444 338.2845049392959 1.3710950499887886
25.14192554845186 340.76046480725125 1.379476257994827
25.147153103405273 339.7517390925667 1.3809060961742452
25.152380658358688 345.3197484783057 1.3975705813127342
25.157608213312102 346.0845374555191 1.4068571448841956
25.162835768265516 350.87659856269806 1.4214926102954777
25.16806332321893 353.72436465552966 1.43099684899309
25.173290878172345 356.7231160938754 1.4400292389166434
25.17851843312576 355.9424319842584 1.4429449514590054
25.183745988079174 354.0780294470208 1.4440933571087045
25.18897354303259 349.12162448332924 1.437778262836357
25.194201097986003 350.1415490791198 1.4466298102553918
25.199428652939417 345.97293821640153 1.442544832319298
25.204656207892832 346.70413624087604 1.4526806690055776
25.209883762846246 345.3276628145485 1.4544343359484524
25.21511131779966 346.5563905221039 1.4614432433299667
25.220338872753075 343.71465053603515 1.457994858664018
25.22556642770649 347.1103707991652 1.4716026035935648
25.230793982659904 344.5223905101326 1.4735016033015254
25.23602153761332 346.8795229114972 1.4840414498411398
25.241249092566733 342.89843765932716 1.4792723375859334
25.246476647520147 349.1104059978901 1.4943672314622811
25.25170420247356 351.70652473235447 1.5052763039274704
25.256931757426976 355.6608669924517 1.518631471624888
25.26215931238039 351.677052428945 1.516127270430436
25.267386867333805 347.696994277687 1.512380072341915
25.27261442228722 344.8171354918603 1.513048229430646
25.277841977240634 347.6584875038981 1.528439825736445
25.283069532194048 352.3559312148833 1.5468483956127113
25.288297087147463 353.67005481907785 1.5556732239512674
25.293524642100877 353.630148267196 1.559183960050821
25.29875219705429 349.66789047113275 1.5522859867887087
25.303979752007706 339.0064124844769 1.53230919138813
25.30920730696112 336.9631034318384 1.535469102927223
25.314434861914535 335.6968485192375 1.543532986234737
25.31966241686795 337.1462312475939 1.5562671340513718
25.324889971821364 334.98146952152496 1.5550894138903615
25.330117526774778 335.1666927408747 1.556018770466506
25.335345081728192 334.15785742220623 1.5590360464874902
25.340572636681607 332.5366504802216 1.5617003118559794
25.34580019163502 328.701156567044 1.5606265922328033
25.351027746588436 327.86956590983056 1.5649758595541288
25.35625530154185 334.69484152894256 1.589484427960365
25.361482856495265 336.3602423157161 1.6043504481383406
25.36671041144868 341.35430685021765 1.623192864255313
25.371937966402093 341.5211593646117 1.6281192256233763
25.377165521355508 338.7707598130066 1.6237999205243343
25.382393076308922 339.54539000927775 1.6351504439412912
25.387620631262337 336.02308080460574 1.6383615270853902
25.39284818621575 332.2728187341961 1.6355295555881992
25.398075741169166 328.56483453414296 1.6286111265309977
25.40330329612258 326.4851584706455 1.6255213413502527
25.408530851075994 329.5606379836854 1.6379589501035443
25.41375840602941 329.3765442841258 1.646167498051688
25.418985960982823 328.57269660030414 1.6494817250075224
25.424213515936238 327.339796410704 1.6555901863323816
25.429441070889652 319.69539205555657 1.6436168458181426
25.434668625843067 317.30004466414823 1.648791058123785
25.43989618079648 326.8257132586215 1.6801782829038694
25.445123735749895 341.86148181394685 1.7270348512917013
25.45035129070331 343.27309430426817 1.7368903563814324
25.455578845656724 336.24877281659815 1.727294887688686
25.46080640061014 330.17753367955027 1.7206262089170221
25.466033955563553 332.73115564736383 1.7326483251810019
25.471261510516968 342.96855265706745 1.7693027405281399
25.476489065470382 354.03100216138273 1.8068065409288665
25.481716620423796 359.3073569633181 1.8320344168351925
25.48694417537721 359.6721376494278 1.839657278985576
25.492171730330625 357.1211475012284 1.8411484143440924
25.49739928528404 352.6876604336917 1.8386649863361755
25.502626840237454 357.52304097126387 1.862770373014452
25.50785439519087 362.63491020450977 1.882799530256851
25.513081950144283 371.6154083509854 1.9203777033544747
25.518309505097697 369.39585677469637 1.926311331077255
25.523537060051112 365.65490384718856 1.9253666031203058
25.528764615004526 369.69441046389255 1.9428585187689393
25.53399216995794 367.1290903819954 1.9430288499718527
25.539219724911355 367.2330911547409 1.9569770976830991
25.54444727986477 366.7125558278161 1.9661378368016607
25.549674834818184 371.9429442505181 1.9912847262531286
25.5549023897716 376.31586025924895 2.0160850585581733
25.560129944725013 375.0895954924501 2.024806182722453
25.565357499678427 376.1833016064268 2.0376676906242897
25.57058505463184 369.83860440943005 2.0285286315110596
25.575812609585256 361.6595943093245 2.0145981137765667
25.58104016453867 353.21663727760557 2.0015841849965614
25.586267719492085 352.01944189112703 2.011217440273632
25.5914952744455 360.30607709222437 2.0444843124879934
25.596722829398914 365.34422590547626 2.074096890628155
25.601950384352328 368.5768892352637 2.0931100590720115
25.607177939305743 361.5868385372663 2.0896271897675005
25.612405494259157 353.9601784631951 2.0768583629108606
25.61763304921257 356.88337567367824 2.101065700160264
25.622860604165986 364.8640824415126 2.1367321324724777
25.6280881591194 361.5788541620452 2.1451704521004924
25.633315714072815 349.81722210622365 2.125716127249756
25.63854326902623 341.74761112097997 2.1209942541315177
25.643770823979644 339.9350010233078 2.1269643485005787
25.648998378933058 343.0007398773753 2.151846464673411
25.654225933886472 338.49165692930615 2.1574995658428375
25.659453488839887 339.6619811931332 2.1719712787452843
25.6646810437933 338.70252053177796 2.1843828610606293
25.669908598746716 337.4283684662238 2.1828081340881234
25.67513615370013 333.88189840146816 2.1897905147624903
25.680363708653545 331.1272119897181 2.19351833408273
25.68559126360696 342.7147881298005 2.254349180959449
25.690818818560373 353.0019169691344 2.304818811884192
25.696046373513788 356.82225549148853 2.3396439901048542
25.701273928467202 353.3966871079333 2.344528065853598
25.706501483420617 347.3275327665833 2.338669555728476
25.71172903837403 351.3006712074561 2.369829818939295
25.716956593327446 343.2641556403833 2.3560675126405948
25.72218414828086 340.53394674149746 2.370884543869254
25.727411703234274 335.45723965187034 2.367777169644381
25.73263925818769 336.9247089678114 2.3976981544737317
25.737866813141103 340.5969031401015 2.426744487468934
25.743094368094518 337.3813577748481 2.4403290555188017
25.748321923047932 336.8852826099738 2.4570402544121266
25.753549478001347 336.03345983428255 2.477696075135909
25.75877703295476 342.96753991739183 2.53154647492891
25.764004587908175 344.061627801244 2.5607208235094214
25.76923214286159 335.09500418700935 2.554069092940004
25.774459697815004 323.10749640175294 2.5231466225488757
25.77968725276842 329.84864179110394 2.5770868761240657
25.784914807721833 330.6645739520371 2.6005767304115026
25.790142362675248 346.3677670586959 2.694569392674818
25.795369917628662 342.07457187335086 2.7081210465544214
25.800597472582076 353.95151998950564 2.8010925299532654
25.80582502753549 340.5666361032819 2.772647378384994
25.811052582488905 340.4556706872516 2.8027508819835125
25.81628013744232 341.3382659464675 2.830918199116843
25.821507692395734 349.98940050736076 2.9016255032893805
25.82673524734915 348.81040133074765 2.9330323037739965
25.831962802302563 351.35209504270296 2.9642797575579998
25.837190357255977 355.88679830678745 3.0262910573259134
25.84241791220939 360.8672942365544 3.0796006415572488
25.847645467162806 359.7656449735231 3.122396628357313
25.85287302211622 352.2514090588495 3.1236088097201744
25.858100577069635 355.9240877705633 3.1906632624271385
25.86332813202305 350.98639571060914 3.2055467566846882
25.868555686976464 353.32946842150056 3.270912103644689
25.87378324192988 350.707472059523 3.301445998480926
25.879010796883293 357.10843494034225 3.3871596015967893
25.884238351836707 366.4715919045799 3.493205306279562
25.88946590679012 367.9858039884976 3.5687888764576114
25.894693461743536 371.9668392514366 3.6557739235912114
25.89992101669695 361.5003438344738 3.6543330147108075
25.905148571650365 349.47051214934845 3.652546322360596
25.91037612660378 348.4185753735663 3.705687636222601
25.915603681557194 355.7333080766414 3.8283941799254406
25.920831236510608 363.57782814067934 3.938131130172799
25.926058791464023 366.7358351771377 4.050774158765652
25.931286346417437 356.0193055654909 4.06772569640823
25.93651390137085 355.2841290464774 4.170032030939562
25.941741456324266 350.85921370503024 4.24313595371245
25.94696901127768 338.88342935949436 4.309932000894573
25.952196566231095 330.02107795193746 4.373385164975075
25.95742412118451 334.2393834253861 4.5173659463815365
25.962651676137924 343.0427778288292 4.6422937601408485
25.967879231091338 348.9962547743564 4.75960982924808
25.973106786044752 347.1063896739263 4.823919837389115
25.978334340998167 349.4986412265521 4.9640986997286465
25.98356189595158 339.74047564411654 4.996810959059563
25.988789450904996 340.81844608491105 5.126640396759079
25.99401700585841 334.0936040401964 5.161138632664789
25.999244560811825 341.29671968755036 5.268897925087416
26.00447211576524 348.5584195819539 5.423282660156675
26.009699670718653 338.5599267597775 5.393959811062951
26.014927225672068 334.6899477995791 5.505989529149267
26.020154780625482 338.3178226737003 5.6334862626526965
26.025382335578897 333.7983657640836 5.743786606984222
26.03060989053231 349.27251988084396 6.035279779256617
26.035837445485726 353.38426221227695 6.308312383044805
26.04106500043914 355.62506881194804 6.508515364691916
26.046292555392554 353.4740972106354 6.6442241713728425
26.05152011034597 339.71907604141296 6.625271913758089
26.056747665299383 332.34145837153466 6.720463838750271
26.061975220252798 353.04344411667563 7.222241740237692
26.067202775206212 371.65097690387995 7.596038980365586
26.072430330159627 396.53028976756013 8.269532838504142
26.07765788511304 378.24379979230895 8.313725652880871
26.082885440066455 349.0337942352622 8.455095249162774
26.08811299501987 362.1960879743929 8.967099271772947
26.093340549973284 350.10577845957454 9.393314072782495
26.0985681049267 358.27987530016605 10.063613570444495
26.103795659880113 337.33478119429134 10.508668281799485
26.109023214833528 308.160894927046 10.945771440429175
26.114250769786942 292.30638718621356 11.6800589744001
26.119478324740356 241.70890673212716 12.261397613291871
26.12470587969377 215.70858696468468 13.23333596431062
26.129933434647185 216.61860102498818 18.331954566308802
26.1351609896006 212.99746721307827 25.71464489909903
