# Supplementary material for: Unraveling metal effects on CO2 uptake in pyrene-based metal-organic frameworks
Source: Nat Commun. 2025 Feb 11;16:1516. doi: 10.1038/s41467-025-56296-w (PMC11814143; doi:10.1038/s41467-025-56296-w)
Supplement: Supplementary file 3 — Source Data [file 41467_2025_56296_MOESM3_ESM.zip › SourceCode/SuppInf/FigureS5_Ga-TBAPy_InSitu_VariableT_PXRD/Data/GaTBAPy_0030p.dat]

0.002613777476707968 4.230229946053289 3.193504696629644
0.007841332430123905 9.83339705878351 3.4272904576942587
0.01306888738353984 13.181427114501272 3.0281308314019686
0.018296442336955775 17.41569950931181 2.85019861089404
0.02352399729037171 18.077191489424063 2.742661319635583
0.028751552243787646 19.512261310207766 2.5999850619542517
0.03397910719720358 22.349296445845344 2.596551040443859
0.03920666215061952 22.849060583963333 2.583146602786815
0.04443421710403546 24.356938103049224 2.6054936537403197
0.0496617720574514 21.150085728554483 2.340458116726024
0.054889327010867336 17.73270340532496 2.398146824388792
0.060116881964283275 15.773831164728676 1.9669032846489756
0.06534443691769921 14.86165721278914 1.8027326943945154
0.07057199187111515 16.021892514431247 1.723254175719124
0.07579954682453109 18.959949625442853 1.7756657030462788
0.08102710177794703 20.122855243668067 1.8217551061402109
0.08625465673136297 19.957872904192836 1.7586845212750106
0.09148221168477891 20.857355105313314 1.6492209662762107
0.09670976663819485 21.448231127793758 1.5890994269246221
0.10193732159161079 24.402718717021624 1.6926279728745668
0.10716487654502672 27.422536667908933 1.8728285696636136
0.11239243149844266 27.919029391252202 2.0058392335857587
0.1176199864518586 26.552133545321922 1.8846545334331648
0.12284754140527454 22.768830225305667 1.5219265095552776
0.12807509635869047 20.06457582768087 1.332690966637239
0.1333026513121064 19.35379516238763 1.2919419897787447
0.13853020626552232 19.88142852680275 1.226846277949149
0.14375776121893824 19.5342742298445 1.211662192799112
0.14898531617235417 18.33887696582225 1.1273512410804707
0.1542128711257701 18.677406113703086 1.1397472720458692
0.15944042607918602 18.265343287065264 1.1191409618013826
0.16466798103260194 18.59328134173963 1.1079443192176506
0.16989553598601786 19.200869018486824 1.1046676427600395
0.1751230909394338 18.58072311483168 1.088349823556776
0.18035064589284971 19.278001197353376 1.1216474264913903
0.18557820084626564 20.421769918928476 1.175790858389079
0.19080575579968156 20.71499632573853 1.1251754410061283
0.1960333107530975 20.38948937726887 1.0577363907295683
0.20126086570651341 18.958919200653543 0.982576628724964
0.20648842065992934 17.617247594942757 0.9239537908818833
0.21171597561334526 18.1173437371677 0.9520872073033932
0.2169435305667612 18.648142847016295 0.9524213861989583
0.22217108552017711 19.936863325864326 0.9874427744010907
0.22739864047359304 20.088113372832193 1.0443446752106895
0.23262619542700896 19.21573248233818 1.0284139820548341
0.2378537503804249 18.226440320493523 1.0096939356961556
0.2430813053338408 17.780457192342826 0.9719199916936616
0.24830886028725674 19.140569209123285 0.955623710751556
0.25353641524067266 19.637483686290043 0.9556308940805499
0.2587639701940886 19.48500717568218 0.9391996127339025
0.2639915251475045 18.890328420874912 0.9094303243877576
0.26921908010092044 18.38546275655128 0.8739017150047148
0.27444663505433636 18.09973232449097 0.8330707073311704
0.2796741900077523 18.30112281276297 0.8456951952360966
0.2849017449611682 18.89987885349132 0.8588848072830265
0.29012929991458414 17.248481968284626 0.8089082283087545
0.29535685486800006 16.214198359234935 0.7894864534874434
0.300584409821416 15.547164544694242 0.7320027044852336
0.3058119647748319 15.585251580764872 0.7283345030254326
0.31103951972824784 15.847259132178984 0.7382649317665075
0.31626707468166376 16.631418625309045 0.7470050916403993
0.3214946296350797 16.94725569500927 0.7634437362287912
0.3267221845884956 16.275840794273126 0.7590354632642176
0.33194973954191154 16.437498652042912 0.7836943379682604
0.33717729449532746 17.25706050609587 0.812555998422467
0.3424048494487434 18.080632549043425 0.8309966966585712
0.3476324044021593 19.886296205342298 0.8639433331388688
0.35285995935557524 20.30859259493182 0.8515356517801898
0.35808751430899116 19.72958011501089 0.8439443598161289
0.3633150692624071 19.036776047039343 0.8242147480154557
0.368542624215823 18.961680979478352 0.8205111121356983
0.37377017916923894 20.007677650533967 0.8403638156245615
0.37899773412265486 21.546087753381496 0.8984535572209634
0.3842252890760708 20.67829580720915 0.8917046812931476
0.3894528440294867 19.676760184370583 0.874577383147827
0.39468039898290264 18.744661042616116 0.8574048954426267
0.39990795393631856 18.26559853794849 0.8363006055458192
0.4051355088897345 18.532260545133255 0.8296317836948456
0.4103630638431504 20.353950008726763 0.8502913983775432
0.41559061879656634 21.261206913323893 0.844584180656127
0.42081817374998226 21.813962522260468 0.8520205921262934
0.4260457287033982 21.87867269032181 0.8476252017616714
0.4312732836568141 21.425354457809892 0.8417323973161203
0.43650083861023004 19.634401090812386 0.7970052649259338
0.44172839356364596 18.862478193236974 0.7776424767134822
0.4469559485170619 18.329413596752282 0.7557012645461306
0.4521835034704778 18.95970051839158 0.7946295805107542
0.45741105842389373 19.14798996268218 0.8135056494928835
0.46263861337730966 19.119198717934587 0.8070725090131209
0.4678661683307256 17.85189967922327 0.7609687733285626
0.4730937232841415 18.82233179838652 0.7457041493269735
0.47832127823755743 19.518697924839017 0.7548076695224387
0.48354883319097336 21.171580115492386 0.7920972444193005
0.4887763881443893 22.049068009933492 0.8345332606784815
0.4940039430978052 22.28361631708247 0.8273119408473479
0.49923149805122113 21.880869601087824 0.8109971026571307
0.5044590530046371 20.404755894709176 0.7882549408327741
0.5096866079580531 20.48154843940356 0.8118489419123353
0.5149141629114691 20.685138014124487 0.8452168248136027
0.5201417178648851 20.965878119327943 0.8261309978100095
0.525369272818301 20.75828544137103 0.8061865218895888
0.530596827771717 20.52113561113251 0.7748186046461599
0.535824382725133 20.11336914517306 0.7585456333622722
0.541051937678549 19.676982872303892 0.755221040475202
0.546279492631965 20.564535719218817 0.766238909163457
0.5515070475853809 19.533863841868904 0.744077535512492
0.5567346025387969 18.454632409169385 0.7193342764335029
0.5619621574922129 18.169349983128885 0.7107209602676039
0.5671897124456289 17.988748388146476 0.7022365104382816
0.5724172673990449 18.48348302013479 0.7165196009730599
0.5776448223524608 18.613048197946956 0.7130292659117872
0.5828723773058768 18.38988187882882 0.7084505047247864
0.5880999322592928 17.125541221685268 0.692897412623034
0.5933274872127088 16.61876610969073 0.7039961649880321
0.5985550421661248 17.560315781424084 0.727015199306949
0.6037825971195407 19.17284305731238 0.7551562960159558
0.6090101520729567 19.44316421005052 0.7373405473600501
0.6142377070263727 19.634891407521106 0.7174277947282401
0.6194652619797887 18.888214356290618 0.6978580220520496
0.6246928169332047 18.342962100685998 0.6988552620018972
0.6299203718866206 19.261833088038234 0.7176169719171351
0.6351479268400366 20.66437065687725 0.7385350493312689
0.6403754817934526 21.208561423854526 0.7423471627174908
0.6456030367468686 21.063561405873404 0.7246954589977369
0.6508305917002846 21.222995322507554 0.7280418606145682
0.6560581466537005 22.727532909408342 0.7603323518656864
0.6612857016071165 23.213908234058774 0.7739204936939892
0.6665132565605325 24.680713186445033 0.7922377205610474
0.6717408115139485 24.56463135156994 0.7931208445201416
0.6769683664673645 24.053882057540932 0.7769613490485163
0.6821959214207804 24.58357851062626 0.7929135999811486
0.6874234763741964 23.263021569507824 0.7706364547442688
0.6926510313276124 23.003177250515158 0.7433425637650432
0.6978785862810284 22.130083149747644 0.716213844919815
0.7031061412344444 21.367212815138384 0.6904794070280135
0.7083336961878604 22.133386926878565 0.7068127573797107
0.7135612511412763 21.543503840402156 0.7002793519062467
0.7187888060946923 22.106369959022597 0.7125342120517671
0.7240163610481083 22.159574468875007 0.7068632400234465
0.7292439160015243 22.450420403632922 0.7123304615425045
0.7344714709549403 24.984673056648333 0.7502564064756264
0.7396990259083562 26.43450819633812 0.7927294795406646
0.7449265808617722 26.327068827468462 0.7916403233879482
0.7501541358151882 26.618273379957106 0.7991895738559721
0.7553816907686042 26.074661852852717 0.7878172567316835
0.7606092457220202 27.365280598188665 0.7873723495458268
0.7658368006754361 29.488201661916914 0.8191842558989912
0.7710643556288521 31.41612896930105 0.8259511760114102
0.7762919105822681 32.03552861186225 0.8199203731986842
0.7815194655356841 32.05417820696809 0.8094470239073029
0.7867470204891001 30.67237029349571 0.7893239904924817
0.791974575442516 29.704170527133506 0.7802358306125371
0.797202130395932 29.081552107939988 0.7733819812651708
0.802429685349348 30.874087435193765 0.8061295927111639
0.807657240302764 32.03600651078529 0.8322413015900645
0.81288479525618 35.245618468464016 0.8904254293816984
0.8181123502095959 39.30739273593757 0.9473047155460107
0.8233399051630119 40.803462937215755 0.9915251949871838
0.8285674601164279 45.46035645309506 1.0741557781159055
0.8337950150698439 48.583007893301286 1.1223981218621746
0.8390225700232599 51.87133763356081 1.1710879271359091
0.8442501249766758 52.729331671691725 1.1521227973100934
0.8494776799300918 55.739240029613704 1.1846399230217706
0.8547052348835078 56.262236662639445 1.1834840958391806
0.8599327898369238 60.214862154589156 1.2316133561817515
0.8651603447903398 61.596130878698766 1.2319723972537477
0.8703878997437557 65.3779232643307 1.2577418055832434
0.8756154546971717 71.98762851065489 1.308401562476295
0.8808430096505877 74.19116205130554 1.3213655627041985
0.8860705646040037 77.01111752504353 1.3322042980483109
0.8912981195574197 76.3558350625623 1.3076440959809212
0.8965256745108356 75.95915986395622 1.2892948525444214
0.9017532294642516 78.800538200119 1.3211667595732859
0.9069807844176676 80.61622924137126 1.3548510395948592
0.9122083393710836 85.28114587539932 1.4196327612832533
0.9174358943244996 84.83375389871343 1.4432866964971762
0.9226634492779155 87.05708285207994 1.4537781532323706
0.9278910042313315 88.93791352686969 1.4451936306082913
0.9331185591847475 88.04817208470783 1.4234631673144138
0.9383461141381635 91.8286247249166 1.4420802096906649
0.9435736690915795 96.10005849266823 1.490803382495617
0.9488012240449955 99.7928076256317 1.5281234441704237
0.9540287789984114 101.48899424163028 1.5273035615804933
0.9592563339518274 105.5320810577042 1.553165909331101
0.9644838889052434 107.17957285150013 1.5628039242359013
0.9697114438586594 106.8418260012936 1.54406206237681
0.9749389988120754 109.83526629288912 1.5582230350468596
0.9801665537654913 111.0247885291728 1.5693406685911195
0.9853941087189073 113.87325761311479 1.587937756610373
0.9906216636723233 120.4347011671645 1.636150458372267
0.9958492186257393 122.27006729574236 1.6530832368059618
1.0010767735791553 123.9208399922791 1.6730819640840993
1.0063043285325712 124.61678036140576 1.6747805678198644
1.0115318834859872 121.09758630266177 1.6542943473455185
1.0167594384394032 119.97466464590975 1.595554072735775
1.0219869933928192 123.4125240436231 1.6107277665202782
1.0272145483462352 122.91200315829195 1.589871741136644
1.0324421032996511 128.370754229706 1.6279620824415593
1.0376696582530671 136.38784846490705 1.6883450567078246
1.042897213206483 139.07054083064665 1.7100460442669114
1.048124768159899 142.57920111041315 1.761501526863197
1.053352323113315 140.97655950019563 1.7524571305641388
1.058579878066731 134.885075472133 1.6872876097749625
1.063807433020147 134.13636119172685 1.6704706232764175
1.069034987973563 136.0464419042656 1.6534239532006596
1.074262542926979 135.5980085346276 1.660649969702797
1.079490097880395 135.81246407942882 1.6653948842340172
1.084717652833811 136.78176645167295 1.6761484447405905
1.089945207787227 133.24859321381453 1.6525785494410463
1.095172762740643 135.04501921064877 1.6462503313525976
1.1004003176940589 132.13308520505785 1.632640988564178
1.1056278726474749 133.31575694327853 1.625345760301049
1.1108554276008908 137.69343220451154 1.6487379951238275
1.1160829825543068 138.77445905630972 1.656015189392495
1.1213105375077228 141.31958017127198 1.6686265552200479
1.1265380924611388 141.2100323776948 1.6767740290501008
1.1317656474145548 140.77472878219973 1.6616680257792604
1.1369932023679707 145.19217323709242 1.6857796368393227
1.1422207573213867 153.69333775744397 1.7367488843360466
1.1474483122748027 158.1621287928393 1.7713603964556002
1.1526758672282187 156.06214272949907 1.7411585008756805
1.1579034221816347 159.15238175254686 1.7665037147517353
1.1631309771350506 152.8176763751921 1.720078422279443
1.1683585320884666 155.931628807409 1.7091677233451557
1.1735860870418826 161.82958963790858 1.7555357438040988
1.1788136419952986 160.43667750866203 1.7348254816632378
1.1840411969487146 158.36690256643118 1.7138527835520867
1.1892687519021305 156.55081804576034 1.7177574602734609
1.1944963068555465 155.0750658078919 1.7033709794213403
1.1997238618089625 159.77744399449227 1.722497663289009
1.2049514167623785 158.62373230420548 1.7384350667586956
1.2101789717157945 155.59973397712628 1.7162005935575686
1.2154065266692105 157.95398879621877 1.7404128334968803
1.2206340816226264 159.60968196659593 1.7467079951140525
1.2258616365760424 155.4119543960569 1.6932531164587417
1.2310891915294584 163.9248542685139 1.7335256655795668
1.2363167464828744 165.42653234179423 1.7359335834331626
1.2415443014362904 164.32480919140866 1.7354813872000963
1.2467718563897063 160.2233389489019 1.6967585197524737
1.2519994113431223 159.2506982150618 1.6868452479066034
1.2572269662965383 158.69814110000763 1.6727670313559118
1.2624545212499543 163.2413471320855 1.6861995679446125
1.2676820762033703 165.3082427066898 1.7075339729648218
1.2729096311567862 163.8597619535052 1.7187508018588735
1.2781371861102022 167.72601755219654 1.743600618649994
1.2833647410636182 167.01279284626708 1.7368491478788677
1.2885922960170342 168.5303617096977 1.741471106710611
1.2938198509704502 176.03489096184268 1.771689046345971
1.2990474059238661 175.33591092936288 1.7604136804794477
1.3042749608772821 182.2622821463978 1.810084161964262
1.309502515830698 185.83936500265423 1.8438786875850783
1.314730070784114 181.63169733483662 1.8278984396077478
1.31995762573753 188.0193191897546 1.8774362948946643
1.325185180690946 182.0016419547176 1.8189244446114865
1.330412735644362 177.9062601509263 1.7764686101451128
1.335640290597778 174.14978650656394 1.7246027204949266
1.340867845551194 173.25416067448037 1.7233643327044321
1.34609540050461 175.02151677410475 1.740137142199804
1.351322955458026 179.16885567309686 1.7764080151906905
1.356550510411442 174.40964953330052 1.7580589680711058
1.361778065364858 166.95137825845023 1.6981191408719978
1.3670056203182739 163.14793380295393 1.6752217829467584
1.3722331752716899 167.38469998363746 1.7099037567938546
1.3774607302251058 170.62743067218892 1.72649898601288
1.3826882851785218 184.31251272937968 1.8246946281455259
1.3879158401319378 191.40114917508424 1.8532054212402382
1.3931433950853538 189.21966352578175 1.8091435482979732
1.3983709500387698 189.36837675199567 1.7978947878810545
1.4035985049921857 185.36219853540922 1.7532361986159033
1.4088260599456017 185.065021629592 1.7603449454261901
1.4140536148990177 192.00009370616615 1.81392250449351
1.4192811698524337 195.47663901705198 1.850522418271704
1.4245087248058497 194.11228076596376 1.8444287523316227
1.4297362797592656 191.87510859200955 1.8230233406214351
1.4349638347126816 186.4982356846278 1.8026557635643943
1.4401913896660976 185.60511268597364 1.7943516544828786
1.4454189446195136 190.67318503764199 1.8116072549727584
1.4506464995729296 183.58542420838984 1.7595812180546901
1.4558740545263456 181.04816767980128 1.7170756350344718
1.4611016094797615 175.75771185809447 1.693347986990444
1.4663291644331775 169.90079250656478 1.6816595916481578
1.4715567193865935 177.1985330290345 1.738030882279783
1.4767842743400095 181.86082524764737 1.7334312029176349
1.4820118292934255 184.3272089589298 1.7374989970591408
1.4872393842468414 189.77083518793478 1.7650654173056952
1.4924669392002574 189.49096970679042 1.7781532905663515
1.4976944941536734 188.73168545852596 1.7906128769445702
1.5029220491070894 184.29155723520407 1.760319868604395
1.5081496040605054 181.0450167939136 1.7423095304994032
1.5133771590139213 183.73242594932506 1.7721776265423879
1.5186047139673373 186.9319551641709 1.776308236199018
1.5238322689207533 188.6900024004153 1.7784440954707135
1.5290598238741693 186.8756506706805 1.7652731951760665
1.5342873788275853 181.6281626392219 1.7179238749264003
1.5395149337810012 179.88231356698077 1.6947572949194045
1.5447424887344172 183.8596004920554 1.7259774634347207
1.5499700436878332 189.93795140872268 1.7563533038260117
1.5551975986412492 194.01908220749553 1.7629184767225294
1.5604251535946652 202.91226062361608 1.8184125673545437
1.5656527085480811 202.92226112316672 1.8045443134169463
1.5708802635014971 203.14206282935547 1.7979126750515977
1.576107818454913 207.70129799151587 1.8354196285242679
1.581335373408329 205.78057083557206 1.825166893485204
1.586562928361745 211.45461987836396 1.848975716468576
1.591790483315161 208.94162899659113 1.8563809896549162
1.597018038268577 205.80133584196287 1.8302448845388004
1.602245593221993 208.94397826075206 1.8260352997823348
1.607473148175409 210.95053068293362 1.8404180230373042
1.612700703128825 216.90371337043908 1.8607331941949123
1.617928258082241 210.24983515350328 1.824159796024859
1.623155813035657 206.65343347260583 1.8093891904805675
1.628383367989073 217.85456091556958 1.8609068071442203
1.6336109229424889 224.14978950235943 1.8795291388991748
1.6388384778959049 233.9824125539965 1.9211117559944153
1.6440660328493208 235.00765048624865 1.9195330975860936
1.6492935878027368 237.5830496722079 1.9312693950368756
1.6545211427561528 236.9975257751441 1.9308455903180723
1.6597486977095688 241.4329139454998 1.9441116285834155
1.6649762526629848 251.17272664926972 1.9706618809889285
1.6702038076164007 255.4370572709423 1.9684103401295687
1.6754313625698167 256.6195260688616 1.9512149601439857
1.6806589175232327 258.87075492006716 1.9665738611260646
1.6858864724766487 261.7484278197591 2.0072885579780837
1.6911140274300647 265.1619132216221 2.0315338245203884
1.6963415823834807 267.66011557577895 2.028735026614434
1.7015691373368966 268.4871325622778 2.0170724756226788
1.7067966922903126 272.2031338121294 2.0139698448804997
1.7120242472437286 267.6978762398397 1.9706191849596897
1.7172518021971446 259.5815845858343 1.9244953606500272
1.7224793571505606 258.8813706233695 1.9153939014900405
1.7277069121039765 264.69516432812486 1.9350762835236592
1.7329344670573925 277.85510103877346 2.018943189205577
1.7381620220108085 285.95411580095674 2.0425179889000167
1.7433895769642245 291.8928893502661 2.061067872233705
1.7486171319176405 293.63796020809593 2.0505155186323245
1.7538446868710564 303.1062903905942 2.080278174404612
1.7590722418244724 302.0932330248383 2.0675704700674737
1.7642997967778884 301.4008496460133 2.0751282187261717
1.7695273517313044 311.010953533079 2.111797406593879
1.7747549066847204 308.97883205141375 2.0891387517860434
1.7799824616381363 310.7098964419718 2.0972797927859927
1.7852100165915523 319.07523544504187 2.0753733100972016
1.7904375715449683 311.01135733111846 2.016844806659739
1.7956651264983843 308.9163140857342 1.99931472909173
1.8008926814518003 307.1132329164954 1.9751593653262831
1.8061202364052162 305.66829294819837 1.9808356735846315
1.8113477913586322 307.64100966456624 2.003796648180681
1.8165753463120482 308.6607381414324 1.9959852326124985
1.8218029012654642 304.5177485734212 1.9675713872802396
1.8270304562188802 303.8167288672926 1.9459020312194788
1.8322580111722961 309.93987667726196 1.9488620357589055
1.8374855661257121 313.2564595296365 1.9603081394861837
1.842713121079128 316.5346265295369 1.9651578982008546
1.847940676032544 317.3373079229369 1.9486737972167862
1.85316823098596 318.5033506533465 1.955297205173191
1.858395785939376 311.27912433209406 1.91692952592821
1.863623340892792 307.016769543127 1.8976596488900803
1.868850895846208 302.7183789549029 1.866296662913291
1.874078450799624 301.26480563753023 1.8484291364785292
1.87930600575304 312.9253787671165 1.8821941172542924
1.884533560706456 311.2143583613984 1.8522009595500168
1.889761115659872 308.6738111194583 1.8271969734347235
1.894988670613288 308.70844820315097 1.8026525958742916
1.9002162255667039 312.5879777817066 1.8147895606551208
1.9054437805201199 312.7942418370773 1.8029824018165668
1.9106713354735358 314.9224616639442 1.8035827042365886
1.9158988904269518 310.9792717754138 1.7804850966483496
1.9211264453803678 307.1736975516365 1.7732872496020777
1.9263540003337838 306.7648071924731 1.7776519594063722
1.9315815552871998 305.66244242357294 1.7708243934424066
1.9368091102406157 303.35609747683816 1.7670925776742918
1.9420366651940317 302.99809970829006 1.7562078882007042
1.9472642201474477 294.9832185065099 1.7100901123978047
1.9524917751008637 293.0615021580405 1.6906248845611453
1.9577193300542797 289.8113621187308 1.6652940797387135
1.9629468850076957 294.801891328342 1.6782960571612988
1.9681744399611116 299.49318823194636 1.6944645827657385
1.9734019949145276 304.41825931449455 1.7018920810240679
1.9786295498679436 299.50903309966304 1.6640150923097874
1.9838571048213596 297.04228769133493 1.6418423379178781
1.9890846597747756 293.3906687766976 1.622760789379881
1.9943122147281915 284.53843495509756 1.583995617455893
1.9995397696816075 286.0529450124272 1.585210439007301
2.0047673246350235 279.22720899204427 1.5522132591085578
2.0099948795884393 276.8862671838852 1.5490395635153098
2.015222434541855 282.8426992846494 1.5626603302845938
2.0204499894952708 279.86159003919596 1.5458584361063485
2.0256775444486865 285.1014089283706 1.5695045718716616
2.0309050994021023 286.2709601505807 1.5615600893216997
2.036132654355518 284.09203905392985 1.5594302392514723
2.041360209308934 273.87898608874116 1.509232249398611
2.0465877642623496 271.8031740143807 1.490837248699842
2.0518153192157653 272.3286102943364 1.4952849579330953
2.057042874169181 271.5603105381426 1.4987470525712012
2.062270429122597 279.64327318212696 1.5433090427553189
2.0674979840760126 284.0882264473937 1.5746101169678282
2.0727255390294284 284.23856259437264 1.5816608533436745
2.077953093982844 289.06067367209675 1.6046931607882278
2.08318064893626 280.2887534560788 1.5655890041903535
2.0884082038896756 276.4472677547552 1.538313495496534
2.0936357588430914 273.5445954576952 1.5118647592945351
2.098863313796507 272.0984273871349 1.517895083631273
2.104090868749923 271.442589887014 1.5186418283721135
2.1093184237033387 269.26047233021126 1.5081930723720907
2.1145459786567544 267.40058011919405 1.489121262847567
2.11977353361017 265.946886345949 1.472482271698076
2.125001088563586 273.84341303652974 1.5085649681158477
2.1302286435170017 279.79513097364514 1.5399147043874135
2.1354561984704175 279.17741858620315 1.5303240470412736
2.140683753423833 277.56184991091925 1.5151740811023997
2.145911308377249 273.693006153502 1.4959060071454775
2.1511388633306647 267.8445909378586 1.4808419216258146
2.1563664182840805 276.3177691834922 1.5167162185175007
2.1615939732374962 270.41251926415606 1.4911532583650244
2.166821528190912 272.7543654623817 1.515109126145569
2.1720490831443278 276.25807109378104 1.5292931275340171
2.1772766380977435 268.8178723354236 1.503386163218147
2.1825041930511593 273.58349076812925 1.5096781937102537
2.187731748004575 279.62222802165087 1.5279415203108044
2.192959302957991 284.4112254525497 1.5444786205365062
2.1981868579114066 285.85436209806056 1.5551530564317448
2.2034144128648223 282.4020795969886 1.557222776021821
2.208641967818238 275.8151749387305 1.5335421237844524
2.213869522771654 272.92819441870193 1.5234318368347304
2.2190970777250696 274.5093830782901 1.52037372440371
2.2243246326784853 275.12573538205106 1.5202733932932797
2.229552187631901 277.5624925116232 1.5232861780098539
2.234779742585317 283.22596582847206 1.5422253290936399
2.2400072975387326 277.66783019817905 1.5235186944879495
2.2452348524921484 273.27458921744227 1.4964900765452107
2.250462407445564 266.0651329390542 1.470769551220705
2.25568996239898 259.0946867883833 1.4477749625826082
2.2609175173523957 260.8272564028476 1.4564701639410749
2.2661450723058114 262.97780396237283 1.4648215840622965
2.271372627259227 264.4829088182675 1.4690958577178492
2.276600182212643 266.3572833668868 1.473341915219991
2.2818277371660587 276.00527497767246 1.5210346720941412
2.2870552921194744 278.2193316306925 1.5384781707133695
2.29228284707289 279.3700175191253 1.5380288779961007
2.297510402026306 278.4857074086266 1.54039108727996
2.3027379569797217 270.3520541545196 1.4977009241774881
2.3079655119331375 270.4648151628929 1.4817612086227834
2.3131930668865532 271.3850512824165 1.488105894027965
2.318420621839969 265.1972429326306 1.4612007699736047
2.3236481767933848 262.20612909963336 1.4567161474432107
2.3288757317468005 256.0230904887766 1.4412696374369962
2.3341032867002163 253.89957302581846 1.421850476297504
2.339330841653632 258.7499631253153 1.427470906618837
2.344558396607048 257.0742742503742 1.422272077703152
2.3497859515604635 259.33464945705515 1.4183041667887804
2.3550135065138793 264.220449776356 1.4306722077608818
2.360241061467295 260.00407482731566 1.4066028622578877
2.365468616420711 261.6684966411176 1.406033922828129
2.3706961713741266 263.8670767082815 1.4069392775890632
2.3759237263275423 264.40162657591884 1.4179545886134721
2.381151281280958 270.4604462531213 1.45031308931733
2.386378836234374 272.3085825231318 1.4598779796288275
2.3916063911877896 269.66943428755616 1.450865834851566
2.3968339461412054 263.87031543413906 1.426362949351341
2.402061501094621 265.169944001242 1.4261443830729867
2.407289056048037 266.0905865902685 1.4425018507162406
2.4125166110014526 266.6747386407067 1.4477375446374647
2.4177441659548684 268.5566038588607 1.443865059281066
2.422971720908284 262.14562944278106 1.4091753987465057
2.4281992758617 264.2975290489577 1.4192327416784747
2.4334268308151157 261.58987730478174 1.4094715213437545
2.4386543857685314 265.3627226924653 1.4195073849950284
2.443881940721947 264.3688181117008 1.4049859991075737
2.449109495675363 266.4766740405232 1.3935609094875465
2.4543370506287787 270.0097016517696 1.3944286868259217
2.4595646055821945 275.3350781221309 1.392334971528402
2.4647921605356102 290.04118612418665 1.420717334004111
2.470019715489026 303.1033065699788 1.4309402170913512
2.4752472704424417 334.3512981404404 1.4791824245751501
2.4804748253958575 390.56420881989413 1.5543482004021878
2.4857023803492733 497.981385131745 1.6942436091201185
2.490929935302689 728.748143346754 2.013632717535101
2.496157490256105 1152.8936463969335 2.518479934145338
2.5013850452095205 1777.495932410637 3.1198639575494815
2.5066126001629363 2522.481575418689 3.7207849231547026
2.511840155116352 3242.9200457674215 4.220130045139812
2.517067710069768 3841.5763075768355 4.602206063041371
2.5222952650231836 4190.1606473386055 4.808752581598072
2.5275228199765993 4325.625242603721 4.878971974298837
2.532750374930015 4327.194154673983 4.862955605508805
2.537977929883431 4396.527788808446 4.90880049699066
2.5432054848368466 4563.466333852712 5.010786770153967
2.5484330397902624 4842.56791524297 5.146193077310602
2.553660594743678 5228.553026877159 5.3170067096019595
2.558888149697094 5735.511168729951 5.552268738808299
2.5641157046505096 6281.458662387154 5.812860056417683
2.5693432596039254 6686.890125029098 6.006582404009713
2.574570814557341 6764.744475034436 6.0393408091532335
2.579798369510757 6417.888511856905 5.859679683923299
2.5850259244641727 5730.707893158916 5.534330164368832
2.5902534794175884 4736.599724743421 5.027551310993064
2.595481034371004 3662.702164832058 4.4111102150810755
2.60070858932442 2674.6874754201026 3.7671257670970015
2.6059361442778357 1850.609869106216 3.13478625565846
2.6111636992312515 1261.555222914341 2.600523869687334
2.6163912541846672 869.2443280562912 2.1698842256534254
2.621618809138083 615.9407238969861 1.8440512338066715
2.6268463640914987 478.0286849434957 1.6410843012697232
2.6320739190449145 397.7114840028861 1.5097245605763356
2.6373014739983303 354.2797801265531 1.4404142141774534
2.642529028951746 321.84478261075196 1.3800361734021684
2.6477565839051618 301.7691630615501 1.352916664450139
2.6529841388585775 292.10353482515393 1.3422484680035602
2.6582116938119933 289.18127615885845 1.349633488063982
2.663439248765409 289.7901570721584 1.3618942136159446
2.668666803718825 283.63436882532477 1.348974246781614
2.6738943586722406 278.1135117016363 1.3334850579214528
2.6791219136256563 276.4694290279565 1.3396606639291093
2.684349468579072 273.0553719770436 1.332567002840349
2.689577023532488 274.8725005591914 1.3492155118784341
2.6948045784859036 277.20723082304033 1.365824062736979
2.7000321334393194 277.5926349006954 1.376410611312024
2.705259688392735 279.0770785928259 1.388200904954391
2.710487243346151 280.32787085832484 1.4002694914234304
2.7157147982995666 281.7232186108949 1.4182107374383393
2.7209423532529824 278.7044488547375 1.4096103743342434
2.726169908206398 274.95743564362994 1.3990332841965543
2.731397463159814 270.8156435580099 1.3829490690151605
2.7366250181132297 268.30370805208827 1.3723877191882612
2.7418525730666454 267.3047740770935 1.382539027620927
2.747080128020061 267.3992264552577 1.399000565929102
2.752307682973477 270.4003077796261 1.413072534233274
2.7575352379268927 276.55101338789154 1.4477021809057924
2.7627627928803085 277.20896520019096 1.4643261803175
2.767990347833724 273.9980326163817 1.45934188063047
2.77321790278714 265.25525294483504 1.4339248382400165
2.7784454577405557 265.6757356629525 1.4390808455142816
2.7836730126939715 271.38895679542634 1.449002610073702
2.7889005676473873 275.6282033538087 1.461337654946096
2.794128122600803 282.0249075186188 1.4835408723269927
2.7993556775542188 285.88675581748487 1.4846889593886838
2.8045832325076345 282.61845606281537 1.4654876131059693
2.8098107874610503 278.24447005729013 1.444280899234941
2.815038342414466 277.5125992477686 1.4493514153402438
2.820265897367882 273.77144385006517 1.4434740633685907
2.8254934523212976 270.652659676397 1.4378351943864445
2.8307210072747133 270.44361049648904 1.4428772237251832
2.835948562228129 276.5230431912522 1.4605594175638605
2.841176117181545 275.248334377817 1.4585304954276643
2.8464036721349606 274.2739883996011 1.456355136058086
2.8516312270883764 269.7876537272901 1.443497535041861
2.856858782041792 266.90527542015485 1.4375955584901812
2.862086336995208 271.2790592031499 1.4476165426249181
2.8673138919486236 271.94073377072596 1.4564332457717755
2.8725414469020394 275.380945965042 1.4681719306384087
2.877769001855455 280.6372354827275 1.4904395928771734
2.882996556808871 280.99654350358765 1.4891172614247283
2.8882241117622867 278.2024786480967 1.4769805668462672
2.8934516667157024 277.11037388379475 1.4676860645934822
2.898679221669118 275.66639067467315 1.4605986561301678
2.903906776622534 274.88703883277446 1.4564407669831532
2.9091343315759497 277.6616436455016 1.465687437560601
2.9143618865293655 281.31969064329996 1.472121184769187
2.919589441482781 280.34413010275466 1.4699003963648476
2.924816996436197 282.43910225331814 1.473194109589413
2.9300445513896127 284.85372584719926 1.489988384167063
2.9352721063430285 284.8549025114519 1.4815886674250311
2.9404996612964442 288.1112577586267 1.4808233078861115
2.94572721624986 286.89933140967526 1.4695004777483842
2.9509547712032758 284.0060367393841 1.4628310823792217
2.9561823261566915 281.44562389365706 1.464933881700575
2.9614098811101073 276.4250836370128 1.4430418069195943
2.966637436063523 274.33021858070646 1.4345332528497958
2.971864991016939 278.9605587618046 1.4444474314939926
2.9770925459703546 277.6452812074173 1.4190037581086903
2.9823201009237703 275.69508756732444 1.4057225233939319
2.987547655877186 281.856591121957 1.4250208266175102
2.992775210830602 282.93001886456386 1.4241913135610087
2.9980027657840176 284.3795546933637 1.4298141053605056
3.0032303207374333 288.13322047070494 1.4401588841057638
3.008457875690849 284.2516567328554 1.4139015778712745
3.013685430644265 284.0207958333044 1.3933715147478822
3.0189129855976806 282.61314175737897 1.3762093951498233
3.0241405405510964 283.4616547766167 1.375254464485597
3.029368095504512 287.53326199941114 1.3899766093675827
3.034595650457928 289.3355950514528 1.3974510812841554
3.0398232054113437 284.50301171982585 1.3767402852774289
3.0450507603647594 280.5937155795808 1.3483913457938732
3.050278315318175 279.88154451562514 1.3404128145128296
3.055505870271591 283.2936826211621 1.3459775280572568
3.0607334252250067 294.2970336934816 1.3661247502281226
3.0659609801784224 305.97750126849644 1.396914021004623
3.071188535131838 309.2971233442531 1.3970882185831375
3.076416090085254 312.97673084102075 1.3959125948652982
3.0816436450386697 313.07207056329395 1.3799236469504943
3.0868711999920855 317.8060495805317 1.3776004762354852
3.0920987549455012 325.30059737658945 1.3891383135849453
3.097326309898917 333.70677858870096 1.39571547282976
3.1025538648523328 340.9027154901694 1.3942824721770155
3.1077814198057485 352.0019522685455 1.4068664100164008
3.1130089747591643 360.50344565285235 1.4006581815978512
3.11823652971258 368.19485114157646 1.4069645426065465
3.123464084665996 382.63248315754856 1.4304577330190644
3.1286916396194115 400.5326366802773 1.4584605848551218
3.1339191945728273 415.0780978214583 1.4740435211770613
3.139146749526243 438.352781191666 1.5064153850846482
3.144374304479659 460.2564292670467 1.5402051556884004
3.1496018594330746 484.23012372055416 1.5763041361996348
3.1548294143864903 510.81991928984587 1.6210662947373287
3.160056969339906 535.8681598780993 1.6584741169179202
3.165284524293322 562.0099919128983 1.6964723619317388
3.1705120792467376 591.2044713669843 1.7390252919501574
3.1757396342001534 621.2118797191724 1.7762539454236754
3.180967189153569 651.3025669212121 1.8188624461268244
3.186194744106985 676.3213920821053 1.8458453031407154
3.1914222990604006 692.1751221110447 1.8608623043423895
3.1966498540138164 695.2027788656309 1.8604987526782548
3.201877408967232 696.6062013800024 1.8608106158605746
3.207104963920648 692.7189444980352 1.8540589366978437
3.2123325188740637 673.7036415305383 1.8247073716707705
3.2175600738274794 652.9412770134162 1.7938385208071592
3.222787628780895 615.4725779838554 1.7378669897429722
3.228015183734311 586.950580708131 1.6977738793759096
3.2332427386877267 557.2705862412884 1.652243660182186
3.2384702936411425 529.9331016189319 1.608385539013924
3.2436978485945582 510.0468694301054 1.5773458049179025
3.248925403547974 487.559201397837 1.541621032994387
3.2541529585013897 472.1414742675008 1.5161864024152154
3.2593805134548055 461.46935820654 1.4969315320254635
3.2646080684082213 455.6198834911067 1.4871905842082667
3.269835623361637 461.89968117630815 1.4985718990593389
3.275063178315053 470.5204498265679 1.5117323865552197
3.2802907332684685 488.94389917150505 1.539833523462544
3.2855182882218843 511.5330296779131 1.5687753037764824
3.2907458431753 529.4638671589373 1.5931423129197535
3.295973398128716 551.3241840315967 1.6215339206934183
3.3012009530821316 563.7578782237596 1.6348420732821585
3.3064285080355473 564.9039259039332 1.6379658247967848
3.311656062988963 555.5998873481784 1.621853230411521
3.316883617942379 536.4259529182791 1.5951532116788465
3.3221111728957946 509.88462913357165 1.5584861871320963
3.3273387278492104 477.43165431618735 1.508579010060102
3.332566282802626 437.6415328959183 1.4495354700740988
3.337793837756042 406.3976218345343 1.4059323326174187
3.3430213927094576 386.8459189854542 1.386819737292154
3.3482489476628734 361.5312861006576 1.355561000860508
3.353476502616289 366.5919028558051 1.3829902972337853
3.358704057569705 385.0978158075455 1.437140109058201
3.3639316125231207 378.624921879917 1.4458885613552923
3.3691591674765364 400.10177866922464 1.5050817230011244
3.374386722429952 390.245312227058 1.5021995302954803
3.379614277383368 360.3022343569536 1.4500312651347986
3.3848418323367837 349.42024353767255 1.4323997126041526
3.3900693872901995 295.1154555647838 1.32243712264672
3.3952969422436152 271.94242068881556 1.2791546932950832
3.400524497197031 268.6589427563055 1.2796329960885224
3.4057520521504467 254.83099194726316 1.2446231735938882
3.4109796071038625 249.61510441818226 1.2301812278369308
3.4162071620572783 245.97315914452471 1.205369304808906
3.421434717010694 239.66714877297102 1.1862749951867833
3.4266622719641098 240.77422220660083 1.1880197944674156
3.4318898269175255 242.40706091166982 1.2053973503362618
3.4371173818709413 244.00916212609852 1.2185306828177231
3.442344936824357 250.4462633398603 1.2384329077274983
3.447572491777773 246.71697590201816 1.2244136642004562
3.4528000467311886 244.6563445440294 1.2103440536805878
3.4580276016846043 237.0808448957857 1.1833726439317016
3.46325515663802 238.7953185816825 1.187096969304924
3.468482711591436 238.66050222046533 1.1824735983661745
3.4737102665448516 239.80592145454187 1.1991045136109248
3.4789378214982674 243.30596568379153 1.2078901555838812
3.484165376451683 244.62340886592847 1.214281371259219
3.489392931405099 251.47265982794536 1.2418932271324632
3.4946204863585146 256.06238302074206 1.2504206684816455
3.4998480413119304 259.0662874488162 1.240468124017922
3.505075596265346 258.3919135483306 1.2293947273350117
3.510303151218762 262.14772738250736 1.2248673134820693
3.5155307061721777 264.55663895956883 1.2172658706989006
3.5207582611255934 270.9028329258359 1.2234806530304887
3.525985816079009 275.3997511203846 1.223979285781741
3.531213371032425 283.7412257399719 1.2363347449123077
3.5364409259858407 292.8177104805387 1.2484313202771438
3.5416684809392565 305.353989406692 1.2559758737989466
3.546896035892672 317.06056702708975 1.2604108666583966
3.552123590846088 350.9445846240219 1.3089374882133529
3.5573511457995037 409.0635716369933 1.3915129299530495
3.5625787007529195 523.8198757426275 1.5618055912526383
3.5678062557063353 744.9212319885953 1.8525574016989519
3.573033810659751 1222.907310941666 2.368669561403083
3.5782613656131668 2215.1216429393835 3.186323416096942
3.5834889205665825 4203.674287514957 4.390664722429803
3.5887164755199983 7444.301118499135 5.842531178605857
3.593944030473414 11605.695562638039 7.24944738108082
3.59917158542683 15375.569097526886 8.305805743524816
3.6043991403802456 17720.000910628674 8.88630788634974
3.6096266953336613 17918.13823501897 8.921818851543142
3.614854250287077 16116.03403131675 8.460758047300201
3.620081805240493 13001.614601905867 7.597509176135946
3.6253093601939086 9481.717135350475 6.481948651110472
3.6305369151473244 6425.064845342767 5.326473667336027
3.63576447010074 4011.6395318990644 4.200685266380897
3.640992025054156 2517.935405461395 3.3250112338875963
3.6462195800075716 1523.7154954998123 2.5829688966322757
3.6514471349609874 969.6768403534624 2.05705357141677
3.656674689914403 682.5406693977247 1.7289906095373762
3.661902244867819 535.4383719311345 1.5389882069840068
3.6671297998212347 449.47184388840753 1.4120026170124838
3.6723573547746504 404.3719836543983 1.351642915099821
3.677584909728066 373.2491964374039 1.3055787769550093
3.682812464681482 351.9620094796381 1.2750861357016243
3.6880400196348977 333.3386498940198 1.25350253509991
3.6932675745883135 317.6841846972673 1.226005677108566
3.698495129541729 307.8899407780669 1.2164696200198666
3.703722684495145 300.8863261289011 1.2041741458077764
3.7089502394485607 298.1176745663303 1.199755304060341
3.7141777944019765 291.9300712111465 1.183371412843225
3.7194053493553922 289.0060074719851 1.1753312797454636
3.724632904308808 289.67506964925116 1.1758042894511895
3.7298604592622238 290.67628640041676 1.1860510617314213
3.7350880142156395 289.1727344855344 1.1864434786487972
3.7403155691690553 285.5300763317266 1.1775542095018208
3.745543124122471 282.46104472327306 1.1685986865566815
3.750770679075887 277.6576883246275 1.151897157469357
3.7559982340293026 273.410745808962 1.140221326812128
3.7612257889827183 274.38176506732435 1.1404568782599596
3.766453343936134 278.16708319297413 1.1496313396690607
3.77168089888955 289.63245667739585 1.1714619827369395
3.7769084538429656 292.0211039235937 1.1676698848635676
3.7821360087963813 291.32375352020574 1.1611997652510053
3.787363563749797 291.9188926524625 1.154049839755263
3.792591118703213 295.2764887756926 1.1578681782869407
3.7978186736566286 297.1117498234184 1.1548570463557977
3.8030462286100444 304.7970759002256 1.1603189321469563
3.80827378356346 316.51681781723926 1.1750556733344075
3.813501338516876 325.382654055257 1.1864313202445531
3.8187288934702917 327.1388547716693 1.186460757172417
3.8239564484237074 324.2303548597826 1.1762753036802704
3.829184003377123 320.3665338232229 1.167897452983299
3.834411558330539 316.93716526392484 1.166595790493247
3.8396391132839547 316.3471827894644 1.171290306037323
3.8448666682373704 317.8067711735695 1.1774400030113574
3.850094223190786 317.4011336480344 1.1794526118118458
3.855321778144202 314.4329841693027 1.1767899808571765
3.8605493330976177 313.82741844261346 1.1784520637313107
3.8657768880510335 313.066352214076 1.1757763708912203
3.8710044430044492 306.6583497501715 1.1535272560397365
3.876231997957865 306.0449761889969 1.1460120235072084
3.8814595529112808 305.3724041125973 1.1409344835041242
3.8866871078646965 306.39912107168965 1.1470042661730142
3.8919146628181123 312.50521859767827 1.1593306227139661
3.897142217771528 312.22734360979734 1.1501963559782273
3.902369772724944 309.1049127600715 1.1417584089595372
3.9075973276783595 312.1276244600029 1.1436587901212572
3.9128248826317753 318.9536015715245 1.1606199982031407
3.918052437585191 321.750952510731 1.1635675180378926
3.923279992538607 327.20891137528173 1.1688398227979138
3.9285075474920226 335.56210306118487 1.1782392242437374
3.9337351024454383 342.32846375999907 1.1829704657629094
3.938962657398854 352.0012046382289 1.1977432231314102
3.94419021235227 364.1465994845946 1.2140301906599664
3.9494177673056856 372.4693834582742 1.2239520237583663
3.9546453222591014 379.08424790142635 1.2317580683980665
3.959872877212517 387.0791006129033 1.241459381404476
3.965100432165933 401.58230635209844 1.2668666108571642
3.9703279871193486 422.41312734276295 1.295695608636614
3.9755555420727644 447.13683515986384 1.3245082901430447
3.98078309702618 470.33471290747195 1.3531592394515348
3.986010651979596 496.1811596714256 1.3849179398779825
3.9912382069330117 529.1477162832562 1.4297918306049124
3.9964657618864274 560.087543884205 1.4728466407587684
4.001693316839844 594.2852388342912 1.516854173446531
4.00692087179326 633.7931806796996 1.5612297715626446
4.012148426746676 675.8838118120536 1.615023991348339
4.017375981700092 723.5463256246854 1.6891076815006163
4.0226035366535084 780.0878775905816 1.7628244182562303
4.027831091606925 851.0391774286948 1.848459839289022
4.033058646560341 934.6956615098106 1.9437076804974336
4.038286201513757 1037.5973142670791 2.050178092471677
4.043513756467173 1154.6804850254239 2.1669618957250836
4.0487413114205895 1278.46714787119 2.2781906168325494
4.053968866374006 1431.5869755520507 2.4127467960521
4.059196421327422 1602.6476879504635 2.562833084114258
4.064423976280838 1789.3312366685288 2.7098275939700356
4.069651531234254 1999.6563534950417 2.8598391074571197
4.0748790861876705 2222.5429351507964 3.015890671611056
4.080106641141087 2458.5561311797833 3.1719713206155986
4.085334196094503 2701.8551186109635 3.323351633248139
4.090561751047919 2924.102045693252 3.4603600803841714
4.095789306001335 3133.6955004499077 3.5838401304701235
4.1010168609547515 3342.124144758937 3.7196281905990025
4.106244415908168 3449.286221295177 3.7867230650320782
4.111471970861584 3476.95227762175 3.801136546494862
4.116699525815 3393.812803683732 3.7478704400323295
4.121927080768416 3239.355972410074 3.6114632186291753
4.1271546357218325 3031.772887216578 3.4574472006500327
4.132382190675249 2788.218618872193 3.294946550712432
4.137609745628665 2540.2053102567725 3.1351891382327723
4.142837300582081 2277.588026132196 2.9612329874386996
4.148064855535497 2033.9758435813533 2.8007200901904747
4.1532924104889135 1797.0286408775532 2.6284681093377693
4.15851996544233 1577.0861160737816 2.457778007678147
4.163747520395746 1394.0948283119815 2.305959461028144
4.168975075349162 1234.8185322595627 2.1661190353587125
4.174202630302578 1102.869131161967 2.045608239141291
4.1794301852559945 1007.8022213647215 1.9592622673266755
4.184657740209411 892.7549491084864 1.8419182678522081
4.189885295162827 821.0425160610505 1.7631163854366838
4.195112850116243 851.6745573050742 1.792200862843131
4.200340405069659 782.2101816439922 1.713473212613834
4.2055679600230755 730.9317756044155 1.6578883937364155
4.210795514976492 606.000889291699 1.5174686358661922
4.216023069929908 559.1651920998266 1.4623600658257372
4.221250624883324 510.8793908088501 1.401832405116533
4.22647817983674 416.1757167582548 1.2658664332997864
4.2317057347901565 389.5304967488506 1.2265135572111645
4.236933289743573 364.7902668030934 1.1874648710253115
4.242160844696989 344.2733274006042 1.1610123957790135
4.247388399650405 328.7038877461285 1.140371657219678
4.252615954603821 316.02963764515255 1.1276386724635798
4.257843509557238 308.7010262137715 1.1166491939472942
4.263071064510654 296.10569278850124 1.096991636142244
4.26829861946407 287.7186782469468 1.0848831604602327
4.273526174417486 282.62528530522053 1.0784435933347132
4.278753729370902 277.96186197827416 1.0677047355158946
4.283981284324319 269.2267212297638 1.0526589473750378
4.289208839277735 263.04752593514775 1.0430582505791337
4.294436394231151 257.26105167134955 1.0379892375607032
4.299663949184567 251.78361239398475 1.0328592520029627
4.304891504137983 250.12708397892084 1.037845915779752
4.3101190590914 247.75439912027608 1.0388367225971473
4.315346614044816 245.48233002965154 1.0378881461624525
4.320574168998232 246.99393868249373 1.0364711455128552
4.325801723951648 243.92644418954592 1.028489019431354
4.331029278905064 240.79054201568454 1.0174157144860145
4.336256833858481 238.15488111454653 1.0136248930130776
4.341484388811897 235.32018337994202 1.0078472213134224
4.346711943765313 237.0033293526561 1.0098661314461068
4.351939498718729 239.73837796269441 1.0166659096411923
4.357167053672145 241.35725242136056 1.0161254199374008
4.362394608625562 243.33258856093425 1.0274640360134895
4.367622163578978 244.13602008671404 1.0288248378544562
4.372849718532394 246.55597359541298 1.0410232849533547
4.37807727348581 246.4215251946561 1.040299563189655
4.383304828439226 251.8618317576929 1.0546307314931673
4.388532383392643 249.51880590393833 1.048727520498062
4.393759938346059 244.44032992608078 1.0305330122553544
4.398987493299475 237.37577813632478 1.010105142593018
4.404215048252891 228.33383783855626 0.9856497945515986
4.409442603206307 227.0093824593629 0.9877472036834484
4.414670158159724 225.30262529414935 0.9879267581679774
4.41989771311314 226.43697949883193 0.9991753355346135
4.425125268066556 225.66534687913898 1.0054796365682708
4.430352823019972 227.10200550083593 1.0090024818397696
4.435580377973388 225.99343891226061 1.00556676433844
4.440807932926805 227.44184332514797 1.0110451443724089
4.446035487880221 224.2685113278999 1.00232857979262
4.451263042833637 223.87449903052774 1.008636956451613
4.456490597787053 220.3135801249804 0.993921049378398
4.4617181527404695 219.9106897702437 0.9954893124398374
4.466945707693886 219.9221140165203 0.9991142898551509
4.472173262647302 218.18127930836712 0.9902495810730314
4.477400817600718 220.04908327435584 0.9958091993812203
4.482628372554134 218.7304846209938 0.988469823789901
4.4878559275075505 220.21847931596454 0.9867281789462391
4.493083482460967 220.07362245778367 0.9870908773078961
4.498311037414383 214.4212887883891 0.9738420397720675
4.503538592367799 212.95932814714814 0.9775638981548969
4.508766147321215 212.93700016756247 0.9875575237244322
4.5139937022746315 213.13342761241208 0.9892482383101723
4.519221257228048 211.50431674465344 0.9834480592480835
4.524448812181464 211.39835890450246 0.9766112260333386
4.52967636713488 211.87323175705134 0.9850007541151973
4.534903922088296 208.5665256249672 0.9699171742798834
4.5401314770417125 209.88081723095638 0.9698700333047717
4.545359031995129 205.90445265505753 0.9518947187289927
4.550586586948545 207.46294128358662 0.9497904582987587
4.555814141901961 212.18824509484597 0.962480494500961
4.561041696855377 211.17645027776058 0.9685048489472544
4.5662692518087935 210.78895977222277 0.9715174348163633
4.57149680676221 211.14827669197643 0.9738002489771225
4.576724361715626 208.3491064722855 0.96495209765684
4.581951916669042 210.91379186540541 0.9624571296173168
4.587179471622458 210.19793493809337 0.9535232995261395
4.5924070265758745 212.5424566592141 0.9653603830056622
4.597634581529291 214.87805193770882 0.9703643899894631
4.602862136482707 210.55467247580594 0.9560224613957244
4.608089691436123 210.10196057225892 0.9551052290057233
4.613317246389539 207.60523317948582 0.9464359609441164
4.6185448013429555 209.50056208929462 0.9591387471034704
4.623772356296372 213.67193902345426 0.9844534156596436
4.628999911249788 215.32362454874794 0.9948640174345613
4.634227466203204 214.8972767986302 0.9949730419958389
4.63945502115662 211.69929591714688 0.9777396124778983
4.6446825761100365 212.0172426169177 0.9677385941323083
4.649910131063453 209.71130347164353 0.9543373120740792
4.655137686016869 214.98657033594154 0.9745931967594653
4.660365240970285 217.547524519986 0.9897831321249134
4.665592795923701 216.8693152586491 0.9867120963011461
4.6708203508771176 214.25185819562827 0.9775146352677653
4.676047905830534 210.35349256489917 0.9656981320588598
4.68127546078395 207.85984304774036 0.9646122660634876
4.686503015737366 208.1748743035544 0.9753848909846414
4.691730570690782 208.87220379516543 0.9768941598284063
4.696958125644199 209.23043776079024 0.9738467604510744
4.702185680597615 207.655532290725 0.9647014284915537
4.707413235551031 208.74540369651925 0.9660916743732756
4.712640790504447 209.13258028627823 0.9672785577263171
4.717868345457863 207.33014654986536 0.9596431734889309
4.72309590041128 207.0973076743943 0.9590313117875541
4.728323455364696 203.18247311492271 0.9527761167057692
4.733551010318112 205.95642853404576 0.9662708170850403
4.738778565271528 209.71558189749362 0.9733187173569708
4.744006120224944 214.93402753758858 0.982494760417419
4.749233675178361 215.24057023665614 0.9805473760876576
4.754461230131777 218.89718093965365 0.9876474878215702
4.759688785085193 215.47135336935307 0.9755046225382147
4.764916340038609 213.51015804750762 0.966012009027705
4.770143894992025 211.90530248139888 0.9565167698075677
4.775371449945442 210.52640903805235 0.94978743579874
4.780599004898858 209.1000500004635 0.9499516727880233
4.785826559852274 209.0657182837569 0.9524399396561477
4.79105411480569 206.41560435912504 0.9438132246112715
4.796281669759106 206.373545050328 0.9366136998351098
4.801509224712523 209.32632690549113 0.9385544594034205
4.806736779665939 206.38386573668726 0.9290450969666769
4.811964334619355 208.0247521404868 0.9331870094198385
4.817191889572771 209.05767665774468 0.9439774102298311
4.822419444526187 206.208203536304 0.945720815845386
4.827646999479604 206.15365154791016 0.9441763150614064
4.83287455443302 203.95836165416878 0.9440210844515339
4.838102109386436 204.41893381332153 0.9485957007286026
4.843329664339852 210.1829572998853 0.9627697527188791
4.848557219293268 211.51407201528173 0.9603725259417988
4.853784774246685 211.96289641532394 0.9588539173373251
4.859012329200101 212.38639269708565 0.9503049006509173
4.864239884153517 212.89630174160206 0.9465269167121703
4.869467439106933 208.52638674635566 0.9320285895972483
4.8746949940603495 202.35569905429887 0.9145080609878067
4.879922549013766 201.57728908047238 0.9123617698851315
4.885150103967182 204.59736154008863 0.9144104671150921
4.890377658920598 212.7488879606475 0.9319541130684844
4.895605213874014 214.86692318380886 0.9277132583318572
4.9008327688274305 213.6673997884061 0.9292382776820279
4.906060323780847 210.14589601840893 0.9208709931670348
4.911287878734263 208.34975814657008 0.9137449331840576
4.916515433687679 206.49146814218332 0.9094951458235054
4.921742988641095 206.83484546994555 0.9104000814472601
4.9269705435945115 209.68450930316456 0.9236103178617004
4.932198098547928 213.60090050496325 0.9315705017180164
4.937425653501344 214.4513418986156 0.9319458486381343
4.94265320845476 214.67021187849184 0.932025914979809
4.947880763408176 211.93166753213586 0.9219688315023964
4.9531083183615925 210.26853590921186 0.9221799135192732
4.958335873315009 212.5131312343384 0.9294218370214896
4.963563428268425 219.09468684123007 0.9394251787273742
4.968790983221841 225.7540340437612 0.9499607244357573
4.974018538175257 228.9696462851591 0.9428470762997174
4.9792460931286735 236.0602446317093 0.9459582000159581
4.98447364808209 241.85959020879756 0.946686718315616
4.989701203035506 249.2412839991379 0.9501951035556305
4.994928757988922 255.94400432166339 0.9482102138566701
5.000156312942338 272.9964881532146 0.9678203731946797
5.0053838678957545 310.3412605456563 1.0112785404049511
5.010611422849171 380.5189058836358 1.102495509231184
5.015838977802587 494.6696856197214 1.234302975618227
5.021066532756003 663.4030219334647 1.4151872242115866
5.026294087709419 894.2480596824338 1.637613561542838
5.0315216426628355 1126.4617112127696 1.8351297455821158
5.036749197616252 1335.7275027693204 2.000457077368087
5.041976752569668 1479.37659953773 2.103019608504772
5.047204307523084 1543.6679622321724 2.146712239313953
5.0524318624765 1539.794284980233 2.1425911430406637
5.0576594174299165 1493.592496113712 2.1085295516302156
5.062886972383333 1405.9513036120998 2.044803538533121
5.068114527336749 1302.3659230156843 1.967872364001641
5.073342082290165 1198.3892654976733 1.8873429728976459
5.078569637243581 1096.4902329771405 1.8033591036922734
5.0837971921969975 1021.4891348700629 1.7395411847784599
5.089024747150414 954.2840262727051 1.681095532034798
5.09425230210383 906.8896154282677 1.6384287823572945
5.099479857057246 882.4837281362132 1.6186781989818124
5.104707412010662 869.3152129795617 1.6049346795677466
5.109934966964079 863.6810133440506 1.5986393628979443
5.115162521917495 860.6285843821528 1.5926672121615517
5.120390076870911 869.4748365638385 1.601476683949738
5.125617631824327 875.7106047718669 1.604369937678993
5.130845186777743 886.7895925773081 1.612288789154485
5.13607274173116 904.2471581681156 1.6266754181255652
5.141300296684576 919.5040614045138 1.6408689301688861
5.146527851637992 931.1795272175806 1.6505664714794726
5.151755406591408 930.9654345525789 1.6493214414064497
5.156982961544824 918.0410448445884 1.637926156925278
5.162210516498241 896.2106011419936 1.6195162573987147
5.167438071451657 856.1116550423302 1.5821749277180586
5.172665626405073 797.2503923257119 1.5231632879110129
5.177893181358489 730.4615886066508 1.4553196154392816
5.183120736311905 653.3291637218447 1.3778019610004344
5.188348291265322 575.8716402104983 1.299599106132623
5.193575846218738 498.8964260507434 1.2157889855145696
5.198803401172154 426.96341505694045 1.1312148700203348
5.20403095612557 371.29202226757974 1.0697903826300552
5.209258511078986 327.0975196066341 1.016269117464745
5.214486066032403 292.60380709372225 0.9744255440632122
5.219713620985819 270.19981961869104 0.9455903936734558
5.224941175939235 253.57369805359727 0.9209558282143653
5.230168730892651 244.36768093280043 0.9112033443713441
5.235396285846067 237.16497692112424 0.9021168672130357
5.240623840799484 230.95653293953598 0.895515240974318
5.2458513957529 223.42974252564787 0.8854260268105413
5.251078950706316 219.69719154989824 0.8814444690907246
5.256306505659732 220.45787015616938 0.8890097522106051
5.261534060613148 224.21230532372388 0.8989014317937385
5.266761615566565 228.28950465052978 0.9126146070813637
5.271989170519981 226.27436506289874 0.9055899431242523
5.277216725473397 223.6173187875813 0.8997012396591779
5.282444280426813 218.91529343228837 0.8962383357503209
5.2876718353802294 214.82158689523226 0.8865854076526943
5.292899390333646 212.16971571720757 0.8778858585033892
5.298126945287062 209.55045620907745 0.871971104423852
5.303354500240478 210.91923039347668 0.8696717917654683
5.308582055193894 210.54904847849716 0.8703727882004108
5.3138096101473105 217.59430159834926 0.8860246555378615
5.319037165100727 220.9621212918612 0.8867668273924039
5.324264720054143 219.3288481155463 0.8796324333579855
5.329492275007559 218.56192438999918 0.8794904202786676
5.334719829960975 213.96285721942047 0.875293198706274
5.3399473849143915 211.00591230439463 0.8751567945265916
5.345174939867808 209.90961107821968 0.8742387443098469
5.350402494821224 209.37656840107255 0.8720300868041586
5.35563004977464 210.72247025232417 0.8692845907076132
5.360857604728056 215.16041114049435 0.8755096789602945
5.3660851596814725 214.63403862618088 0.8699345622009212
5.371312714634889 216.23761642062738 0.8690470891168977
5.376540269588305 218.14122727559365 0.8694866771709612
5.381767824541721 218.55589527725314 0.8692101891977446
5.386995379495137 220.82892357786966 0.8776373188776462
5.3922229344485535 223.88416888600648 0.8825139199175317
5.39745048940197 222.06947474147822 0.878435707765342
5.402678044355386 224.1593117464063 0.8763643480729781
5.407905599308802 225.1006130884605 0.8744529609441302
5.413133154262218 227.15644382589073 0.8744649436628888
5.4183607092156345 231.4841048786856 0.8807902539133932
5.423588264169051 231.42217971227507 0.8752053029045078
5.428815819122467 230.55365122887048 0.867113124570191
5.434043374075883 229.8752424221063 0.8644993029224384
5.439270929029299 228.94676596794545 0.8609248316892193
5.4444984839827155 228.4000282288368 0.8630903322493629
5.449726038936132 226.50825109732074 0.8645101164919455
5.454953593889548 226.82123330670683 0.8727546698141596
5.460181148842964 226.0500274600628 0.8727584498001464
5.46540870379638 220.4949742679316 0.8635716804819472
5.4706362587497965 216.18878923914593 0.849373032371453
5.475863813703213 216.02889915700263 0.8499402423024439
5.481091368656629 218.814124954322 0.8557303644559449
5.486318923610045 218.405108681435 0.855749390906177
5.491546478563461 218.2907426766577 0.8604394377462612
5.4967740335168775 217.83304482542968 0.8604902007898079
5.502001588470294 220.8620348043575 0.8693729122173227
5.50722914342371 219.88909820689125 0.8693186668433355
5.512456698377126 220.5006519867427 0.8705674693773585
5.517684253330542 219.10705967143969 0.8655240413984255
5.522911808283959 218.60277413861215 0.8616850139345135
5.528139363237375 222.51302325837668 0.8709265251106294
5.533366918190791 220.6213439035081 0.868042738744955
5.538594473144207 218.0968016981313 0.8612231961980438
5.543822028097623 211.79229684047667 0.8444345139647479
5.54904958305104 207.4773362991341 0.8307473701689257
5.554277138004456 207.10739323103735 0.8279675450325436
5.559504692957872 210.52252977219527 0.8322272186766553
5.564732247911288 213.22189611089152 0.8413455935437514
5.569959802864704 213.92787116353153 0.8498096549618759
5.575187357818121 214.30922379385245 0.8490880560506194
5.580414912771537 215.92464210142987 0.8440111580912599
5.585642467724953 215.39743343747145 0.8405118306054442
5.590870022678369 221.48722201752554 0.8476392213397087
5.596097577631785 219.54902965102787 0.8477390404435768
5.601325132585202 223.46533346975934 0.8551224807680812
5.606552687538618 227.5489703486723 0.8579358792060335
5.611780242492034 231.85026147920283 0.8636260482770746
5.61700779744545 237.1327282827758 0.8766654400005182
5.622235352398866 240.79544819828567 0.8778171485501195
5.627462907352283 247.75077857978863 0.8800328072749646
5.632690462305699 261.33873805232724 0.8920783707915952
5.637918017259115 283.9292537784738 0.9108179559880362
5.643145572212531 338.94429945710647 0.9779146040958935
5.648373127165947 428.06394155331725 1.0818381888421833
5.653600682119364 553.7546077927354 1.2188982187264756
5.65882823707278 707.9744761017965 1.3709498206312434
5.664055792026196 852.3698860365246 1.501616952888122
5.669283346979612 973.182764598517 1.6038633109102816
5.674510901933028 1036.5192165987742 1.6530515937762642
5.679738456886445 1048.3512656964713 1.662099618909145
5.684966011839861 1018.6983156773301 1.6349627500506483
5.690193566793277 962.0892570649669 1.5866546502516696
5.695421121746693 904.2654537098548 1.5383478196494862
5.700648676700109 846.4769061095906 1.488716391606684
5.705876231653526 792.4785401276066 1.4385268551062613
5.711103786606942 748.4220017115334 1.3953502087264966
5.716331341560358 732.9939656126526 1.3798846745290192
5.721558896513774 738.3038407070094 1.3867096161272272
5.7267864514671905 762.6204235795086 1.4102137838495834
5.732014006420607 802.5957154079699 1.4466000753484554
5.737241561374023 856.1405270960406 1.4929963402418736
5.742469116327439 916.6674646818914 1.5446086904579126
5.747696671280855 972.348216141959 1.5902685745900778
5.7529242262342715 995.0690121935769 1.605480369873599
5.758151781187688 979.8556457116263 1.5910551588245216
5.763379336141104 925.2465205536797 1.5450272415595334
5.76860689109452 827.7654465622477 1.4592783112546477
5.773834446047936 720.0590378075499 1.362212048971593
5.7790620010013525 608.9470751763035 1.2571805241748641
5.784289555954769 510.7784393786125 1.1584567713317462
5.789517110908185 431.6289121072646 1.0726747246570731
5.794744665861601 368.806704668049 0.9983583370685161
5.799972220815017 324.7656693262419 0.9458842344312232
5.8051997757684335 292.7373393981016 0.906054001666074
5.81042733072185 269.64830162806436 0.8757294190491957
5.815654885675266 255.37820068105563 0.8577136994882955
5.820882440628682 247.1495555483308 0.8464861212321324
5.826109995582098 246.1488053225115 0.8478714209267961
5.8313375505355145 246.01197896230772 0.8515563556671394
5.836565105488931 245.74140936946 0.851938068798655
5.841792660442347 244.08185249786908 0.852119395485353
5.847020215395763 242.40081101648795 0.8448390495715143
5.852247770349179 242.07906206225294 0.8383172541390622
5.8574753253025955 244.00569120736753 0.8400638279621795
5.862702880256012 245.52247189461656 0.8427172931210105
5.867930435209428 248.54761644091187 0.8479241241969351
5.873157990162844 247.91281694332127 0.8478752714865433
5.87838554511626 246.5443065928303 0.8444948029213208
5.8836131000696765 246.72731975421505 0.8442370639433316
5.888840655023093 244.76915494917583 0.8349255790480297
5.894068209976509 246.30728461179342 0.8330668465004064
5.899295764929925 248.77175560388721 0.8362949743704475
5.904523319883341 251.89447630715216 0.839916967551541
5.9097508748367575 257.3371787584583 0.851308600047278
5.914978429790174 259.30579315618013 0.8550475316109754
5.92020598474359 258.9257265569615 0.8516354303443396
5.925433539697006 260.96177474571647 0.8558789954849222
5.930661094650422 263.69571312772763 0.856012613842557
5.9358886496038386 268.2611557643246 0.8599643099284051
5.941116204557255 273.8544573506312 0.8659390517921878
5.946343759510671 277.8846070919784 0.8721913076933404
5.951571314464087 283.17667075053123 0.8865152486387827
5.956798869417503 292.35805851205043 0.9034650717410421
5.96202642437092 301.58895153739184 0.9178439425543672
5.967253979324336 309.79395912244377 0.9303085026561184
5.972481534277752 325.7650253016201 0.9505624949359667
5.977709089231168 338.7867719731969 0.9661548027975642
5.982936644184584 360.76500205284685 0.9960478494262357
5.988164199138001 386.72381044484416 1.0282628192362753
5.993391754091417 415.3566791485215 1.0647040555166363
5.998619309044833 456.3979416213867 1.1168414013377153
6.003846863998249 518.6498854962656 1.1922535185103162
6.009074418951665 602.126225219423 1.2856746111778712
6.014301973905082 708.1899600278457 1.3977791431636917
6.019529528858498 853.5521710293103 1.5343441505505206
6.024757083811914 1023.9824811683735 1.6814228627532926
6.02998463876533 1217.5927846858065 1.8325901475604356
6.035212193718746 1432.416241125044 1.990722420374281
6.040439748672163 1614.7707474958365 2.1160312818969835
6.045667303625579 1745.4411782678658 2.200672518869255
6.050894858578995 1818.250428666219 2.2482536358461935
6.056122413532411 1805.624459873097 2.2405572776786404
6.061349968485827 1728.3335970968867 2.1925447744021302
6.066577523439244 1600.0486817495696 2.111594779399965
6.07180507839266 1448.1073922525413 2.0143617868023505
6.077032633346076 1287.9513402806504 1.9040073643035926
6.082260188299492 1122.6312445355202 1.77916627215541
6.087487743252908 979.9815902375203 1.6638726178486507
6.092715298206325 854.6664732984311 1.5559551187585625
6.097942853159741 748.0939591131396 1.4582050134804048
6.103170408113157 661.2421186528492 1.3759026198752324
6.108397963066573 585.8261851596268 1.2976408674126843
6.113625518019989 521.2586554142193 1.22748378405761
6.118853072973406 469.30392603354915 1.165367793792916
6.124080627926822 431.0962637241377 1.11999506425442
6.129308182880238 403.53679366898956 1.087550694545419
6.134535737833654 375.5614236426908 1.0525825231475494
6.1397632927870704 354.21331534437553 1.0250389830934272
6.144990847740487 342.98020112698237 1.012359391017345
6.150218402693903 330.76997080891334 0.9965604533468917
6.155445957647319 321.2648980814805 0.9851203090732571
6.160673512600735 313.506784979696 0.9763294908291384
6.1659010675541515 307.08658673933604 0.9751228023493838
6.171128622507568 307.6330303025522 0.9827456434291211
6.176356177460984 308.8353084127916 0.988684008203473
6.1815837324144 301.64270545938666 0.9827657879236983
6.186811287367816 295.46663371903475 0.9722613150137146
6.1920388423212325 290.89278814234876 0.9636232637861121
6.197266397274649 284.59928572579645 0.9524407229622005
6.202493952228065 286.6295502528137 0.9563459995241586
6.207721507181481 279.5588398176516 0.9350617425835123
6.212949062134897 278.5962126452255 0.9252771198240609
6.2181766170883135 274.8644830797368 0.9150307417031456
6.22340417204173 270.81363787563174 0.9035328318847193
6.228631726995146 269.29792846861653 0.8985104768269095
6.233859281948562 267.08923088521533 0.8931064011926693
6.239086836901978 263.76440785409636 0.8856951454707261
6.2443143918553945 263.9203316436738 0.8829329675954491
6.249541946808811 263.30273699117856 0.8800083925990217
6.254769501762227 264.5126146795586 0.8818156544508583
6.259997056715643 266.88345507206407 0.8837415852171248
6.265224611669059 270.63097027479245 0.8929660287113402
6.2704521666224755 264.72985696006583 0.8836075043292814
6.275679721575892 263.09371309029154 0.8793614279613593
6.280907276529308 264.9976318225556 0.8844502909168553
6.286134831482724 264.8031700978282 0.885734676431601
6.29136238643614 264.6743390539903 0.8839645534364531
6.2965899413895565 263.3732966164604 0.8820352357568351
6.301817496342973 265.29080045149396 0.8806432925485751
6.307045051296389 269.1084626592375 0.8876214124660323
6.312272606249805 270.37655831956516 0.8870136873542708
6.317500161203221 268.6357706188285 0.8809696829816962
6.3227277161566375 265.7112889414401 0.8744797845770735
6.327955271110054 265.7005981908208 0.8694471748884386
6.33318282606347 269.2692834489029 0.8752616294366015
6.338410381016886 268.219349631925 0.8733292831512002
6.343637935970302 272.88236241623196 0.8799436393819365
6.3488654909237185 275.0622894771795 0.8826729644300116
6.354093045877135 273.8266394718366 0.8794242097077387
6.359320600830551 273.2538771641979 0.8749567247226481
6.364548155783967 272.2426110868222 0.8727050252191839
6.369775710737383 273.4102197660071 0.8733623691806647
6.3750032656908 272.2855317650122 0.869749870173261
6.380230820644216 274.4308263896341 0.8757220726478571
6.385458375597632 274.3058998171495 0.8745342141927737
6.390685930551048 271.4672148360025 0.8734129312799014
6.395913485504464 274.7490064629252 0.8783488382778044
6.401141040457881 274.8432401771518 0.8756680494535393
6.406368595411297 276.24022824879927 0.8788780609351514
6.411596150364713 278.2791214521226 0.8780756565184981
6.416823705318129 279.3112933432705 0.8775756322631304
6.422051260271545 280.1556590813147 0.8798257229621681
6.427278815224962 276.0243845482311 0.8711199885559286
6.432506370178378 271.87400926370714 0.8617620547244746
6.437733925131794 270.5390141784441 0.8575768730078818
6.44296148008521 273.4316449849122 0.857624613131571
6.448189035038626 276.9614028824279 0.8617444645871817
6.453416589992043 282.1388036511561 0.871306380381276
6.458644144945459 286.17901756839825 0.8791198736753908
6.463871699898875 289.6463317794465 0.8833869682158615
6.469099254852291 291.4522950547047 0.8830868812809843
6.474326809805707 295.54847525164996 0.8844111036363399
6.479554364759124 300.63069059020694 0.8874491152520325
6.48478191971254 301.8461946774266 0.8830140218087036
6.490009474665956 310.4317705262568 0.892343651271586
6.495237029619372 318.741631256935 0.9016724788971868
6.500464584572788 331.9981670612741 0.9175931901940345
6.505692139526205 347.6645831191887 0.9358205644767016
6.510919694479621 367.62989282038865 0.9606073959035312
6.516147249433037 391.3001883801316 0.9869764841864846
6.521374804386453 423.1415295952563 1.0220848795157582
6.526602359339869 465.5518339248411 1.0679994591084905
6.531829914293286 525.1455507278371 1.1306919371657893
6.537057469246702 600.4768209678914 1.2085201008435775
6.542285024200118 673.0944508347319 1.2781412820710596
6.547512579153534 740.8068085999574 1.3393368649224056
6.55274013410695 789.3853533273464 1.380612000714932
6.557967689060367 813.6622653685657 1.401666937477359
6.563195244013783 811.9679196608791 1.4014629882319172
6.568422798967199 783.3507080870714 1.3760588621809262
6.573650353920615 730.9997710287261 1.3263112282092502
6.5788779088740315 673.7493659926082 1.2724752123062055
6.584105463827448 613.2115030521508 1.214774098214069
6.589333018780864 557.9971512073203 1.1606064695952527
6.59456057373428 512.0331267760464 1.1136383608153373
6.599788128687696 470.25819790141617 1.0678838185905954
6.6050156836411125 435.62338991216234 1.0291720889759486
6.610243238594529 405.74693700001404 0.9944708589828972
6.615470793547945 382.5650713183272 0.9670458001149045
6.620698348501361 365.4250232937629 0.9454188053948933
6.625925903454777 350.7850454985385 0.9270511730398738
6.6311534584081935 346.6552329610033 0.9243633163557755
6.63638101336161 337.58328624817557 0.9146433707262468
6.641608568315026 340.49752847860844 0.9194390729638262
6.646836123268442 338.29157240666717 0.9162070262092433
6.652063678221858 329.4097551907025 0.9027762279049153
6.6572912331752745 322.2333847256395 0.893255488282755
6.662518788128691 311.34037733048257 0.8794981758970936
6.667746343082107 306.6424290044371 0.8740385992740487
6.672973898035523 300.9203105943241 0.8634076094025165
6.678201452988939 299.05487390325595 0.8609391402731363
6.6834290079423555 295.08957085263546 0.8579369402416702
6.688656562895772 299.09120681951305 0.8667391703005224
6.693884117849188 297.511981361433 0.8654176799089675
6.699111672802604 299.58843175237905 0.8692658809714893
6.70433922775602 296.5346107846102 0.8612275769508125
6.7095667827094365 296.3706320157018 0.8614570301914445
6.714794337662853 296.9703333191599 0.8622458825524403
6.720021892616269 296.34312231840204 0.8615513639012045
6.725249447569685 297.33801330955345 0.8637652661636348
6.730477002523101 299.4393870873114 0.8650286358567499
6.7357045574765175 303.38671573818965 0.8675083971786048
6.740932112429934 304.80238265403995 0.8688927149862247
6.74615966738335 303.7815498843225 0.8658375173027234
6.751387222336766 303.00477385023135 0.8649620649917681
6.756614777290182 304.48242885477805 0.8662351303597482
6.7618423322435985 307.68734816846523 0.8721172433602676
6.767069887197015 308.36762911283165 0.8723118582369995
6.772297442150431 307.3686168901668 0.8688795993582483
6.777524997103847 309.88452366172754 0.8720508146155826
6.782752552057263 308.5954341902283 0.8669456695609591
6.7879801070106796 308.81252580933767 0.8659034600261338
6.793207661964096 306.51464354657804 0.8600646662497851
6.798435216917512 307.471850241168 0.8593104899436401
6.803662771870928 313.74255540512587 0.8684177904446027
6.808890326824344 320.67413733521266 0.8768589205678146
6.814117881777761 328.06020262055785 0.8846756621665032
6.819345436731177 328.61633573519566 0.8831362726400365
6.824572991684593 330.7506485763306 0.8877576159936814
6.829800546638009 334.05216305625663 0.8944841999315613
6.835028101591425 335.6150911868883 0.8989380359164547
6.840255656544842 341.6740720441776 0.9057661062030715
6.845483211498258 338.9428062611786 0.9008715016339904
6.850710766451674 338.9192950679229 0.8957429495100295
6.85593832140509 340.86066885480795 0.8949716587138009
6.861165876358506 344.7098863601044 0.8985227988404564
6.866393431311923 352.8063775572425 0.9076969761806566
6.871620986265339 359.36430029014764 0.91457329248643
6.876848541218755 365.6445526938209 0.921661834329043
6.882076096172171 368.73146226893135 0.9227854507126749
6.887303651125587 371.1301181025422 0.9233124576288004
6.892531206079004 373.31917142033194 0.9247464480450485
6.89775876103242 377.4857209549853 0.9297906378566184
6.902986315985836 380.26447493113614 0.9308967260705061
6.908213870939252 385.82338813508295 0.9369228050100316
6.913441425892668 390.3315845661203 0.9396849593522688
6.918668980846085 392.6019637238113 0.9416386804830277
6.923896535799501 398.021909659317 0.9481110379279629
6.929124090752917 400.6259514468637 0.9485558277434393
6.934351645706333 405.5728248647265 0.9548968135484697
6.939579200659749 413.14612252154984 0.9630627296225299
6.944806755613166 415.4022184747113 0.9649286184342664
6.950034310566582 419.13849040268735 0.9697421726991056
6.955261865519998 421.87601944772865 0.9721779242562082
6.960489420473414 424.66392974140854 0.9759011841732929
6.96571697542683 430.29816940727954 0.9815843619153495
6.970944530380247 435.53783711567854 0.9843755871205363
6.976172085333663 443.6253492997154 0.9923134404074793
6.981399640287079 453.6838414380482 1.0013525155164578
6.986627195240495 471.7868764085084 1.0201864489515418
6.9918547501939114 491.25820903600334 1.0402686802949235
6.997082305147328 520.9507206340297 1.0694513389624305
7.002309860100744 560.1333139599247 1.1078755117737222
7.00753741505416 624.1164136941782 1.168768678275144
7.012764970007576 703.0013837940369 1.2388930609422988
7.0179925249609925 795.9108991893634 1.3194511600859038
7.023220079914409 886.8846152860958 1.3922599643337144
7.028447634867825 960.84104173174 1.4476637712905682
7.033675189821241 1009.9057772860165 1.479121579306489
7.038902744774657 1035.8309173038394 1.4954938020051884
7.0441302997280735 1036.5218868690856 1.495313819415902
7.04935785468149 1023.1777137634421 1.4876930884906152
7.054585409634906 989.7118553859339 1.4620442282368906
7.059812964588322 952.3598921007167 1.4339571656501604
7.065040519541738 911.9847918385286 1.4019415005939675
7.0702680744951545 873.2665682146812 1.3704698383968066
7.075495629448571 832.2070314666586 1.3369972475296623
7.080723184401987 787.7751329904074 1.3012605401649058
7.085950739355403 735.6389258124117 1.2577779572045305
7.091178294308819 689.7560988246453 1.2172469636633436
7.0964058492622355 643.3917771516705 1.1745691518028747
7.101633404215652 599.8574675689437 1.134190363763494
7.106860959169068 568.0562740775988 1.104942643308314
7.112088514122484 533.9216137345418 1.073567221057435
7.1173160690759 505.26701193377505 1.0460219348508528
7.1225436240293165 481.3364422657407 1.0223207016202722
7.127771178982733 457.4649777824154 0.9965341168985309
7.132998733936149 440.9829964973489 0.9774123593068389
7.138226288889565 424.90368393344596 0.957838007361533
7.143453843842981 416.83622007300244 0.9489713974529546
7.1486813987963975 415.74675901587347 0.9485295279868653
7.153908953749814 420.09218052529206 0.9540878560271041
7.15913650870323 426.5724687197951 0.9606399369408782
7.164364063656646 436.04856606364814 0.9706878625959606
7.169591618610062 449.584970518733 0.9848339174135982
7.1748191735634785 472.91750728207563 1.00787418093719
7.180046728516895 512.4903765661215 1.047162540468635
7.185274283470311 581.9747809867212 1.1145174986415227
7.190501838423727 693.3783308627367 1.2152257959828963
7.195729393377143 868.8408246430783 1.3578234672211866
7.2009569483305595 1154.9606062996895 1.5637161689666812
7.206184503283976 1593.410008919489 1.834620617052881
7.211412058237392 2245.228127464781 2.1746603154342177
7.216639613190808 3010.964544549328 2.5155569191790494
7.221867168144224 3774.2035414529164 2.8109130177805053
7.227094723097641 4314.536190871261 3.0041030644416775
7.232322278051057 4489.936355487308 3.0638225334326155
7.237549833004473 4294.70276317917 2.9952435856086375
7.242777387957889 3748.017222097333 2.7967304681445273
7.248004942911305 3068.155812754078 2.5282853024560317
7.253232497864722 2380.5122836108235 2.226453254402383
7.258460052818138 1785.5437871404215 1.9285641348945497
7.263687607771554 1315.5074689629266 1.6560641814298158
7.26891516272497 962.6005296232876 1.416866717472425
7.274142717678386 734.2966247546475 1.2378882780291114
7.279370272631803 597.6182677376507 1.118906623529869
7.284597827585219 516.6143375537612 1.0430056006484705
7.289825382538635 472.5013036418099 0.9987671812081639
7.295052937492051 444.7419915252821 0.9692723553404972
7.300280492445467 424.04607246699527 0.9456177511064751
7.305508047398884 410.2086635262124 0.9297474370541012
7.3107356023523 405.2205857443923 0.9253212795135176
7.315963157305716 398.9465592244737 0.9180275171411493
7.321190712259132 394.57707935895905 0.9125785263734785
7.326418267212548 388.7986802404017 0.904987798203197
7.331645822165965 383.08156356680206 0.8979905077870332
7.336873377119381 379.9339494465234 0.8954276582128486
7.342100932072797 377.98748481180144 0.8927547510163213
7.347328487026213 379.8037748919857 0.8955569471887427
7.352556041979629 378.910210641049 0.8931141068881626
7.357783596933046 377.79814785027736 0.8921435405440553
7.363011151886462 376.6054066892083 0.8900738404282799
7.368238706839878 374.33816603635216 0.8874437695463785
7.373466261793294 377.38806910198355 0.8912019717221047
7.37869381674671 378.94226173307493 0.8929980293157309
7.383921371700127 375.7412444604763 0.889020490237549
7.389148926653543 375.96545884284245 0.8877975334170066
7.394376481606959 379.3571390644419 0.8907448820027487
7.399604036560375 386.0958227377566 0.8991002870200793
7.4048315915137914 390.1786604082298 0.902203376576544
7.410059146467208 385.12992212137885 0.895851549935434
7.415286701420624 383.71297269965436 0.8954020757411948
7.42051425637404 386.85120828507377 0.899043993417576
7.425741811327456 386.592462857251 0.900678643750419
7.4309693662808725 390.82510837525246 0.9041176959805278
7.436196921234289 388.9956676468685 0.900753354589681
7.441424476187705 392.213512648603 0.9015112299239644
7.446652031141121 399.3501818820072 0.9083584415370076
7.451879586094537 405.78576195136975 0.9164599004559636
7.4571071410479535 417.8234547351647 0.9285277689037453
7.46233469600137 427.4808611824285 0.9393525045886386
7.467562250954786 435.098738062211 0.9463492924790124
7.472789805908202 443.72092239288355 0.9554456055843807
7.478017360861618 454.3306867347392 0.9657932245024267
7.4832449158150345 468.61897260313185 0.9789686638421619
7.488472470768451 483.6415701609156 0.9927494309794732
7.493700025721867 496.1664414936242 1.004724002991222
7.498927580675283 510.6801370758602 1.017790217523063
7.504155135628699 525.6654216719847 1.0321796347841175
7.5093826905821155 536.6303858930722 1.0423516709236442
7.514610245535532 542.4619717219913 1.0474670251240266
7.519837800488948 543.97686312799 1.0491003332295583
7.525065355442364 536.5406493790765 1.0411202521970098
7.53029291039578 529.3652106877248 1.033677905919511
7.5355204653491965 527.5738764368418 1.0319353398608886
7.540748020302613 530.2908702630413 1.0342512020566441
7.545975575256029 537.3937245967522 1.0409001195260972
7.551203130209445 547.9565578615463 1.0492113111551544
7.556430685162861 565.3327159537948 1.0647325822247136
7.5616582401162775 584.8684239679594 1.0815532904565859
7.566885795069694 599.2028351212748 1.095175079890935
7.57211335002311 611.0152727045165 1.1058719992261954
7.577340904976526 613.0051992047196 1.106240344098371
7.582568459929942 610.6767375585008 1.1032992348649455
7.5877960148833585 607.1200867970805 1.099501468616137
7.593023569836775 595.0173690874101 1.0885325195693656
7.598251124790191 586.5706335536054 1.0800004292613932
7.603478679743607 575.820617107683 1.0706857882711986
7.608706234697023 565.7651779491151 1.0626665133278566
7.6139337896504395 557.1542072088051 1.05495643764569
7.619161344603856 546.2659585799523 1.0439771724270859
7.624388899557272 538.8482392846672 1.0344391046634451
7.629616454510688 531.0663587717208 1.0267779648111093
7.634844009464104 527.1854428822836 1.0234103098923877
7.6400715644175206 529.1798999293501 1.0258194554895301
7.645299119370937 529.7120334914162 1.0269050072853239
7.650526674324353 534.4355649195518 1.0300514041127893
7.655754229277769 538.0281319996974 1.0322770098696825
7.660981784231185 539.9582768119823 1.0324418724341382
7.666209339184602 545.5422066897706 1.0375988221634997
7.671436894138018 547.1314922542002 1.0394844890377986
7.676664449091434 544.3664655277634 1.0367024962663525
7.68189200404485 549.5559981455126 1.0412061833532151
7.687119558998266 554.8708548001725 1.045685839617965
7.692347113951683 564.3766442704916 1.0542070656505185
7.697574668905099 571.7015287248206 1.059529881148115
7.702802223858515 579.6869433060965 1.065353293291173
7.708029778811931 589.6515176240163 1.0742404488997723
7.713257333765347 600.2496350199888 1.0827440882864328
7.718484888718764 607.3353848085764 1.088663177139466
7.72371244367218 614.679295291948 1.095225762190126
7.728939998625596 620.6820453695576 1.0994412629426187
7.734167553579012 630.0150677022481 1.1072267272710246
7.739395108532428 640.0557868001481 1.116271643735585
7.744622663485845 651.0899937862634 1.1251180407280055
7.749850218439261 660.6566169846326 1.132447884340119
7.755077773392677 665.1089365881951 1.1355771681612634
7.760305328346093 671.1976511146906 1.1407127618654924
7.765532883299509 673.3900245812854 1.143466858631129
7.770760438252926 677.1616038834946 1.1454101208403153
7.775987993206342 680.1332314976949 1.1469073501651397
7.781215548159758 681.2100772493609 1.1465020593623707
7.786443103113174 675.9915575363312 1.1421167243881294
7.79167065806659 672.299942100023 1.1394909899748245
7.796898213020007 663.5795198138728 1.1312315939787034
7.802125767973423 652.4595592630105 1.121660604039694
7.807353322926839 647.4102381468872 1.1187999721964343
7.812580877880255 637.8148393600079 1.1111297405987168
7.817808432833671 632.1277079515834 1.105300437959433
7.823035987787088 633.1013556256058 1.103454801143451
7.828263542740504 632.7019660388268 1.1021283785664866
7.83349109769392 635.3534068958575 1.1043349376792586
7.838718652647336 639.8350178292831 1.1091744814693243
7.8439462076007525 640.673509607371 1.1092955421157003
7.849173762554169 645.5902643511151 1.1129876953858646
7.854401317507585 650.0864150542719 1.1152656774527818
7.859628872461001 659.3654154370364 1.1228706707839393
7.864856427414417 672.958463991496 1.1343026287839346
7.8700839823678335 686.6048781948655 1.1457355592376897
7.87531153732125 701.0122178055784 1.1574673509150708
7.880539092274666 706.550333826347 1.159582271289589
7.885766647228082 712.1484477543435 1.1633239750130278
7.890994202181498 709.6008228365096 1.1602290691448311
7.8962217571349145 704.725025238985 1.1569010626591598
7.901449312088331 696.8315698528289 1.1505714205380335
7.906676867041747 682.7464650977026 1.139650674838296
7.911904421995163 672.0395475424292 1.1312995691923315
7.917131976948579 659.6941547720573 1.1207158542717273
7.9223595319019955 648.5112289050936 1.1108023247800063
7.927587086855412 636.2860276217195 1.0991813410598268
7.932814641808828 621.813822245457 1.0852220582706127
7.938042196762244 612.5046122378486 1.076830116568366
7.94326975171566 604.077772679953 1.068325156143927
7.9484973066690765 590.3763947391827 1.0549101648442172
7.953724861622493 584.0787093702353 1.047950627524073
7.958952416575909 577.9197621072285 1.0407860781000537
7.964179971529325 581.8011976306043 1.044997958354292
7.969407526482741 588.1655463505581 1.0503515308532008
7.9746350814361575 596.1807328501645 1.0570466870402668
7.979862636389574 609.8618126982042 1.0691433943569109
7.98509019134299 628.4014605995701 1.0850346981676797
7.990317746296406 651.2208438631054 1.1049559864088672
7.995545301249822 671.9561142088736 1.1227131770825067
8.000772856203238 686.9877637682348 1.1343116326443194
8.006000411156654 696.9758038158042 1.1427722680431942
8.01122796611007 700.9470293131242 1.145419015158599
8.016455521063486 693.6663879999596 1.137349036637457
8.021683076016902 684.5815325368549 1.1289454458873045
8.026910630970319 676.4358906397825 1.121617467483359
8.032138185923735 669.3843259576124 1.117068018910613
8.037365740877151 664.9545466505725 1.113362038751139
8.042593295830567 664.6792986918648 1.1125342902522115
8.047820850783983 660.3574547039123 1.1080558291832214
8.0530484057374 659.9245620243868 1.107205029540761
8.058275960690816 660.2895026519942 1.1068279375096624
8.063503515644232 662.9479229589529 1.1087723869823378
8.068731070597648 668.8382592596995 1.11256245726075
8.073958625551064 672.7309234128257 1.115302505264704
8.07918618050448 675.9079705437236 1.1185245557409667
8.084413735457897 677.8513517067302 1.120409804162578
8.089641290411313 683.2986792400329 1.1252740495706013
8.09486884536473 686.6341360410883 1.1269593837868446
8.100096400318145 694.1030114788352 1.1324117750700555
8.105323955271562 697.9236458147427 1.1345656360418455
8.110551510224978 708.776768787504 1.1430974624769956
8.115779065178394 713.501010125041 1.1468232988895655
8.12100662013181 722.1492546915293 1.1531242082796462
8.126234175085226 735.2338019469595 1.1632012976804569
8.131461730038643 744.7710270981207 1.1697928423495532
8.136689284992059 765.7666655994857 1.1838035385627383
8.141916839945475 784.8113708447655 1.1971646441006232
8.147144394898891 813.8754139295957 1.21865332635805
8.152371949852308 851.1591110671577 1.24712987078362
8.157599504805724 886.8100302421215 1.2740966974491121
8.16282705975914 925.7468871284455 1.3012513712098561
8.168054614712556 957.7176901013978 1.322281000512549
8.173282169665972 983.695697959673 1.3379507915623379
8.178509724619389 994.8124486373754 1.3452945486341443
8.183737279572805 1004.7527628854746 1.3532234499751188
8.188964834526221 1002.9948640291951 1.350305067374428
8.194192389479637 992.5754550208969 1.341864560602105
8.199419944433053 974.6815350193165 1.3263459047867423
8.20464749938647 949.4127938898182 1.3088621899683779
8.209875054339886 921.2319397351778 1.2898034865682415
8.215102609293302 898.5446703165537 1.274773229459726
8.220330164246718 875.3069882576457 1.2573692082908507
8.225557719200134 859.6846944227069 1.2466733203838531
8.23078527415355 846.7618124623912 1.2369373872135756
8.236012829106967 836.111297481745 1.229134189598592
8.241240384060383 823.2037614132951 1.2189507928711054
8.2464679390138 813.7403302305989 1.2112396110330041
8.251695493967215 810.722967200963 1.208873348449475
8.256923048920632 801.3523275321363 1.2009653554605904
8.262150603874048 794.3281965011322 1.1955440518055638
8.267378158827464 784.8725603270148 1.188630925347639
8.27260571378088 771.981651874336 1.1783402085754227
8.277833268734296 756.5985122515302 1.165978444533681
8.283060823687713 738.9944500071782 1.1521755483524616
8.288288378641129 722.4206596525114 1.1381143020057862
8.293515933594545 712.6812308923309 1.131113631590027
8.298743488547961 703.8055519876466 1.1234486142793374
8.303971043501377 695.845039811196 1.1176259173756342
8.309198598454794 685.8385279332947 1.1087788289822174
8.31442615340821 674.6560785598217 1.0992511179748985
8.319653708361626 666.6508004686305 1.0926215220567173
8.324881263315042 661.8010717479137 1.0884570738885506
8.330108818268458 660.7844252264472 1.0874121660518405
8.335336373221875 657.3151698992136 1.0820619352995715
8.34056392817529 657.3947487098736 1.080935299507519
8.345791483128707 655.6873628490168 1.0792923971301236
8.351019038082123 650.882712363426 1.0757863749803052
8.35624659303554 645.265300301626 1.071078847654944
8.361474147988956 640.5417768089729 1.0675390569254692
8.366701702942372 631.9715107234501 1.0598463341803077
8.371929257895788 629.7292091704976 1.056689342259529
8.377156812849204 622.6932980441974 1.0499971305310372
8.38238436780262 621.8145553201466 1.049316959622618
8.387611922756037 619.648582157109 1.047987135145079
8.392839477709453 615.2529908313261 1.0430014634389022
8.398067032662869 609.1368636417501 1.0373019967055774
8.403294587616285 597.7897577308346 1.0271482414349278
8.408522142569701 593.0838111259264 1.0236683545221774
8.413749697523118 588.5916293519499 1.0198562678891288
8.418977252476534 589.1082908629147 1.0203835902094693
8.42420480742995 590.4311138379892 1.0211618859045728
8.429432362383366 584.7341538731345 1.0157931676505962
8.434659917336782 582.9985621528765 1.014541673715302
8.439887472290199 581.3411018444126 1.0118068780462697
8.445115027243615 578.4240864687222 1.0088151929800242
8.450342582197031 577.1180991954077 1.007841629469456
8.455570137150447 576.0092791259298 1.0068432846320192
8.460797692103863 579.8460024800987 1.0111616603183875
8.46602524705728 582.6835044388249 1.012780685676862
8.471252802010696 579.4234329434228 1.009113841090684
8.476480356964112 576.6533999218116 1.006062820803273
8.481707911917528 572.548907616774 1.00257441541303
8.486935466870944 568.6164936895024 0.9994544196687699
8.49216302182436 573.3148433979837 1.0033459435696774
8.497390576777777 575.8532740028103 1.004407906919659
8.502618131731193 581.4259856389651 1.0078318439085185
8.50784568668461 587.4662079063105 1.012761963435947
8.513073241638025 591.0314899077273 1.0160099128550324
8.518300796591442 592.780576677854 1.0180643413507238
8.523528351544858 589.5913782494667 1.0145644351650773
8.528755906498274 588.1711558291379 1.0114608759948995
8.53398346145169 586.0374072149078 1.0081379103953776
8.539211016405106 584.4435055386465 1.007087508767424
8.544438571358523 585.4930422566543 1.008464535165714
8.549666126311939 584.7106094542177 1.0083489668444863
8.554893681265355 588.8176281404247 1.0122409487143582
8.560121236218771 586.9153912234606 1.0086239954349665
8.565348791172188 591.6749507707796 1.0114119069915692
8.570576346125604 601.0705637912803 1.018765297862978
8.57580390107902 607.1730852286199 1.024711718652775
8.581031456032436 607.9342041958187 1.0266669320910882
8.586259010985852 604.1619761713174 1.0227800948781154
8.591486565939269 603.5219544115492 1.0215101140093137
8.596714120892685 610.2593579692157 1.0256638586574904
8.601941675846101 614.5238225803149 1.0286735128259532
8.607169230799517 616.6117170129571 1.030182132247625
8.612396785752933 616.795178866519 1.0291840022860241
8.61762434070635 617.8809247128809 1.0295276610403785
8.622851895659766 623.8477677513641 1.034136515728037
8.628079450613182 639.4789452798483 1.046850454153953
8.633307005566598 652.1683243628646 1.0580262521716173
8.638534560520014 666.8118348667819 1.0700601902333002
8.64376211547343 681.0393442469716 1.0815958507363832
8.648989670426847 696.1228183644924 1.0915654937583967
8.654217225380263 713.2227946365239 1.1033746984022035
8.65944478033368 733.4154974167722 1.1185189318734516
8.664672335287095 747.8957547233691 1.1287084066760105
8.669899890240512 773.0097644432478 1.1473352559840366
8.675127445193928 803.8364205537532 1.1692405636665109
8.680355000147344 832.6859076749847 1.1891269263741822
8.68558255510076 859.5823111014392 1.2070523678579494
8.690810110054176 878.4330850792072 1.2200167647077955
8.696037665007593 890.1936824547365 1.2276409422163688
8.701265219961009 893.3913007491095 1.2295986441328954
8.706492774914425 888.9293547386584 1.2263330687131428
8.711720329867841 871.9938806648782 1.2154002876323742
8.716947884821257 851.0541908627114 1.2000344372091931
8.722175439774674 831.5805089491485 1.1858222508258656
8.72740299472809 809.3368351897541 1.168905536147371
8.732630549681506 791.0301643525596 1.1561320320592994
8.737858104634922 777.6049855335068 1.1465069459678903
8.743085659588338 767.4237617741369 1.1394166447255618
8.748313214541755 764.9482279326779 1.1383416462730074
8.75354076949517 758.7499919864346 1.1341140582103042
8.758768324448587 752.6409215938592 1.1291436229730891
8.763995879402003 741.2072927865623 1.119367940056242
8.76922343435542 728.7868257266763 1.1092952603526938
8.774450989308836 719.3451886148179 1.1009762345711993
8.779678544262252 710.8285639987369 1.0931664307273727
8.784906099215668 703.1098777077195 1.0861894576354545
8.790133654169084 694.298195708233 1.0797173495995367
8.7953612091225 686.7307325838452 1.0739425284258193
8.800588764075917 680.2999197916309 1.0694244500807657
8.805816319029333 675.6411732548355 1.0656895858005113
8.811043873982749 675.9587479852777 1.0658110636412563
8.816271428936165 665.8040168340427 1.054867636642184
8.821498983889581 659.1809460060554 1.0484373742893873
8.826726538842998 656.9855433494755 1.0473040613505922
8.831954093796414 656.2575902837449 1.047865397542383
8.83718164874983 657.6233581971884 1.0490691608604659
8.842409203703246 656.5926703742267 1.0477953691352608
8.847636758656662 650.9151248043369 1.0421104928365523
8.852864313610079 650.2564868595312 1.0409881065781112
8.858091868563495 652.44114783707 1.0418283523425833
8.863319423516911 655.3124632983138 1.0432025594869923
8.868546978470327 656.7410052267347 1.0445788404602774
8.873774533423743 655.2469869898933 1.0435895072531525
8.87900208837716 655.461356270852 1.0442813825282944
8.884229643330576 655.3088345149192 1.0437295087133476
8.889457198283992 659.611076837396 1.0464608714273036
8.894684753237408 665.7521219816302 1.0502334592389297
8.899912308190824 670.8718299109769 1.05453528621939
8.90513986314424 675.0364679499227 1.0571755665389395
8.910367418097657 677.5411150699092 1.0581894699238146
8.915594973051073 682.050159412968 1.0607589733046332
8.92082252800449 688.8864739770676 1.0656104446989434
8.926050082957905 697.8854521776623 1.0734341793216384
8.931277637911322 705.9444333130721 1.079025148518929
8.936505192864738 711.3725697646175 1.0814050803722304
8.941732747818154 715.9868003835306 1.0843531255930547
8.94696030277157 721.8076330809241 1.0881772861078214
8.952187857724986 731.8355701069462 1.0962073564104233
8.957415412678403 739.1294017268158 1.1017013833586178
8.962642967631819 748.5661199233077 1.108462298399984
8.967870522585235 760.2469887417301 1.1164840415413966
8.973098077538651 764.4291516545446 1.1184217675717838
8.978325632492067 772.9521878879135 1.1241355681591547
8.983553187445484 778.9464100747562 1.1288206981003512
8.9887807423989 786.6553925828375 1.1334403626863043
8.994008297352316 796.3824199488199 1.1406019335571622
8.999235852305732 804.949713663796 1.1471925942348515
9.004463407259149 812.4077764104801 1.152490652394413
9.009690962212565 820.6203700217959 1.1580589246113444
9.014918517165981 830.5868989736134 1.1637564531798006
9.020146072119397 844.7818600159842 1.173211138267789
9.025373627072813 855.2276924574097 1.1792595796217795
9.03060118202623 862.2278396933201 1.1824042288148993
9.035828736979646 872.5428630676199 1.1892654053582854
9.041056291933062 878.7928156856643 1.1919663322637157
9.046283846886478 894.8138952897658 1.2022251772581352
9.051511401839894 906.3955820146564 1.209854927106518
9.05673895679331 924.0570246253677 1.2208697441688194
9.061966511746727 948.7024898243208 1.2374822391777658
9.067194066700143 970.4177236298233 1.2513525601889866
9.07242162165356 997.3409811357577 1.2685311408675426
9.077649176606975 1017.8885023346401 1.2807118514361706
9.082876731560392 1045.7504981514905 1.29778978019201
9.088104286513808 1076.9111715787822 1.3178041285144597
9.093331841467224 1108.9645695643148 1.337546316935149
9.09855939642064 1137.8692344276997 1.3546021233769485
9.103786951374056 1163.1468156110298 1.3678917836729358
9.109014506327473 1180.9543913590176 1.3761109128798072
9.114242061280889 1200.254197186166 1.38733680157789
9.119469616234305 1213.6000803880079 1.3954785534438006
9.124697171187721 1222.1666673095572 1.400225462377853
9.129924726141137 1221.6050957814011 1.3996581109955184
9.135152281094554 1209.1206624173647 1.3911139070736511
9.14037983604797 1195.3215132249916 1.3835599513001016
9.145607391001386 1180.3975441616283 1.3738171635874452
9.150834945954802 1171.5009572593756 1.3679253382148673
9.156062500908218 1167.4895773367045 1.3661762416521186
9.161290055861635 1175.0605474255933 1.3809820660198742
9.16651761081505 1192.179964822621 1.3988722948549959
9.171745165768467 1215.5115579102937 1.4181928841003815
9.176972720721883 1238.8410382696024 1.436508054974378
9.1822002756753 1255.0504318848652 1.4498507554855915
9.187427830628716 1264.0810071006956 1.4584521774578916
9.192655385582132 1257.9905163379042 1.4556960395162044
9.197882940535548 1259.3662799462056 1.4585937843779977
9.203110495488964 1254.112596770901 1.4581349972239293
9.20833805044238 1251.4571908926437 1.4595956754530082
9.213565605395797 1255.2039388518324 1.4639249890436576
9.218793160349213 1261.7176698321439 1.4699843674670778
9.224020715302629 1281.5885397311606 1.4838757701964134
9.229248270256045 1319.411323917076 1.5080921664711062
9.234475825209461 1363.965301651525 1.5354959452232657
9.239703380162878 1425.4721021218204 1.5710859349706037
9.244930935116294 1501.6376853081947 1.6130358786617214
9.25015849006971 1592.2708291950546 1.6648237147704743
9.255386045023126 1681.4576701598608 1.714382889956097
9.260613599976542 1760.7224951078604 1.7557913653093884
9.265841154929959 1799.8813401118935 1.776507622369209
9.271068709883375 1797.6962703546594 1.774661703616078
9.276296264836791 1757.3064091490635 1.7567368949009106
9.281523819790207 1672.0862210739383 1.7167746541647753
9.286751374743623 1549.7886420276225 1.6539261754901922
9.29197892969704 1413.0448383227617 1.581610713525422
9.297206484650456 1282.51925184427 1.5078138543261825
9.302434039603872 1155.5134936501286 1.4324677994764476
9.307661594557288 1054.3449581014709 1.370308900400701
9.312889149510704 979.4913924176197 1.3224737642149995
9.31811670446412 925.3828844719202 1.2874134050457957
9.323344259417537 886.3851543908063 1.261581600001894
9.328571814370953 862.1344993902004 1.2440922898564644
9.33379936932437 841.443455274411 1.2294366097242675
9.339026924277785 824.6111198163052 1.218087456056718
9.344254479231202 810.4025416123151 1.2097616712276944
9.349482034184618 798.4569124334213 1.201372180630673
9.354709589138034 788.7561153618101 1.1948771191095269
9.35993714409145 780.783878765821 1.189074471178628
9.365164699044866 772.2127363184558 1.1835776191634348
9.370392253998283 760.1416755452843 1.1754287432588357
9.375619808951699 750.5567282017631 1.16849832041494
9.380847363905115 746.0363687296212 1.165551965007455
9.386074918858531 747.8711335448028 1.1685371381819316
9.391302473811947 747.6354158018642 1.1689546013195147
9.396530028765364 741.9431655138849 1.1652490380069949
9.40175758371878 739.3707588054845 1.1640753225240477
9.406985138672196 739.3869969857509 1.1650536746846862
9.412212693625612 741.1191140409509 1.165433660243877
9.417440248579029 736.1965550138393 1.148810015198721
9.422667803532445 732.7381023921705 1.1392816475402638
9.427895358485861 732.9189207452259 1.1358491177659837
9.433122913439277 737.6076465083374 1.1383554498583062
9.438350468392693 738.0208812493049 1.136267123981139
9.44357802334611 737.5050419010191 1.1335651399474285
9.448805578299526 734.4981524181146 1.127062047856191
9.454033133252942 735.650738730782 1.1258103078224737
9.459260688206358 737.8936110025058 1.1257695445638765
9.464488243159774 741.7287831576074 1.127410140611095
9.46971579811319 742.5281673643449 1.1257707204820673
9.474943353066607 741.2041958955037 1.1234038716943966
9.480170908020023 739.7566332753152 1.1216931221960966
9.48539846297344 740.2252228068002 1.1211486588363884
9.490626017926855 744.0418721981038 1.122068723818653
9.495853572880272 750.7954846588553 1.1256210298818454
9.501081127833688 751.5720037078198 1.1249149446245046
9.506308682787104 747.3398221019938 1.1207079722965965
9.51153623774052 745.7680191829068 1.118980997658535
9.516763792693936 743.9062418999234 1.1167864384672033
9.521991347647353 750.6548977235085 1.1204570657157629
9.527218902600769 756.6054944879893 1.1230693782000916
9.532446457554185 761.3676488771321 1.1256585892122088
9.537674012507601 758.4393130820815 1.1218120718888884
9.542901567461017 759.286913921422 1.1207388511708074
9.548129122414434 761.5984833114163 1.121870314602994
9.55335667736785 767.3117264909978 1.125905896473404
9.558584232321266 769.3927307745456 1.127385870083449
9.563811787274682 773.0653886108698 1.1298741484247827
9.569039342228098 771.7198646948615 1.1285507683035043
9.574266897181515 766.2705034143042 1.1236743453634952
9.57949445213493 768.2066997931904 1.1237863476138539
9.584722007088347 765.7561019723364 1.1196732848641888
9.589949562041763 769.4037551056321 1.1214569716526752
9.59517711699518 769.2583375595182 1.1199156866369846
9.600404671948596 770.1259931513952 1.1203356834407594
9.605632226902012 773.5684868281626 1.1222169755541884
9.610859781855428 771.9057918736422 1.1197840399941845
9.616087336808844 773.2176229640022 1.1199559462889421
9.62131489176226 771.1357527388408 1.1175827048196252
9.626542446715677 771.2830182011137 1.1173845115535157
9.631770001669093 775.0796551473665 1.1205298912013852
9.636997556622509 771.2764155406857 1.1172762872439905
9.642225111575925 773.1107403235743 1.1177121794921652
9.647452666529341 767.0910852324096 1.1128802300101082
9.652680221482758 763.7758059487115 1.110463206240335
9.657907776436174 762.1818099148778 1.1080382654102674
9.66313533138959 757.9891181190022 1.1036948628237324
9.668362886343006 761.6400151187073 1.1062049271037662
9.673590441296422 756.6556528180087 1.1021711563203607
9.678817996249839 759.0800798451852 1.102945254146326
9.684045551203255 751.9744572587656 1.0973625152631643
9.689273106156671 749.3563865627128 1.0950775041224885
9.694500661110087 751.7095163752712 1.09545903980397
9.699728216063503 754.3807684507545 1.0971056534645243
9.70495577101692 755.9487571377387 1.0975652823360145
9.710183325970336 757.8572454550643 1.0993593607112644
9.715410880923752 757.2814068239173 1.0978112037829464
9.720638435877168 753.2703295051955 1.0944474407687326
9.725865990830584 750.1044763146243 1.09178497315882
9.731093545784 743.3713937554849 1.0847815960353362
9.736321100737417 744.7546048579425 1.0844090881261894
9.741548655690833 746.6811994645583 1.08547927514374
9.74677621064425 748.9802814639032 1.0879524468610784
9.752003765597665 749.402508813578 1.0886658979356907
9.757231320551082 749.0038669650164 1.0882375566483824
9.762458875504498 749.1656310708048 1.0875130886859783
9.767686430457914 750.4885535300344 1.0883931473004926
9.77291398541133 751.0212290694787 1.087942184186052
9.778141540364746 749.1385285199474 1.0840031931094456
9.783369095318163 744.1529147463264 1.0791287791349797
9.788596650271579 740.1214814745689 1.0755755153156676
9.793824205224995 741.0901289157478 1.0763679066397867
9.799051760178411 741.4397125296265 1.0756086227225332
9.804279315131827 741.7206975589779 1.0753600251142952
9.809506870085244 744.0046595866581 1.0773369494820484
9.81473442503866 743.2006512933388 1.0761050639667742
9.819961979992076 749.62195325587 1.079455439127931
9.825189534945492 752.8736238118028 1.0804748664433523
9.830417089898909 758.8047660584228 1.0843777903400271
9.835644644852325 758.4797720815696 1.0829476691348656
9.840872199805741 758.070480931774 1.0820512433637028
9.846099754759157 763.358794232897 1.0857111526766623
9.851327309712573 771.3222557484345 1.0914988734347686
9.85655486466599 772.7007140362296 1.0922536255027286
9.861782419619406 773.7510945276024 1.0926636393022655
9.867009974572822 771.3604692302287 1.0897001687239203
9.872237529526238 776.6388788678679 1.0929714198163163
9.877465084479654 778.5390453704899 1.0943414134152252
9.88269263943307 785.5962905166247 1.0992094352001345
9.887920194386487 795.0280293515592 1.1053823036048889
9.893147749339903 805.621950549286 1.1125125715567568
9.89837530429332 810.968891712084 1.1144069722643244
9.903602859246735 817.5707116220402 1.118410857414618
9.908830414200152 817.1124994284809 1.1176450250109438
9.914057969153568 823.0980709797 1.1214497212679488
9.919285524106984 823.8965346960232 1.1216802498069698
9.9245130790604 823.7548338200098 1.12099034592663
9.929740634013816 824.3219365062125 1.1210101613673817
9.934968188967233 824.4074311055628 1.1206645414458154
9.940195743920649 822.2849838332179 1.1181458109421318
9.945423298874065 823.9341735070964 1.1190076339712205
9.950650853827481 822.4774913325754 1.1178503867555705
9.955878408780897 826.4163882747216 1.120657142894056
9.961105963734314 824.1044975020267 1.1193019434061782
9.96633351868773 818.0770411096674 1.114973137169965
9.971561073641146 811.6213775684572 1.1091818523161863
9.976788628594562 806.0723436222046 1.104140040807573
9.982016183547978 798.1232422278036 1.098162270223951
9.987243738501395 789.2348489298919 1.0908357367838277
9.99247129345481 782.2436731770127 1.085607999357081
9.997698848408227 775.9875013783945 1.0810692815223297
10.002926403361643 771.4068337638162 1.0765290211435137
10.00815395831506 767.0528934653537 1.0725182073145973
10.013381513268476 762.5024856680741 1.0685788576633526
10.018609068221892 756.7933988129487 1.0644282633246591
10.023836623175308 749.9384306371074 1.059881442362076
10.029064178128724 745.589101159013 1.0570992025022867
10.03429173308214 743.0505332319087 1.056194552524445
10.039519288035557 745.6864966561122 1.0577697801864823
10.044746842988973 748.2710978276497 1.0592192656767925
10.049974397942389 751.6901782572331 1.0612700324134214
10.055201952895805 750.65815171004 1.0603009327369293
10.060429507849221 750.3790060572553 1.0591141475331924
10.065657062802638 749.6157093205572 1.0583692734893781
10.070884617756054 751.9602090195801 1.059801272988425
10.07611217270947 752.4602368045169 1.0599691956345871
10.081339727662886 756.8633765163539 1.0627709662005675
10.086567282616302 757.9375306531934 1.0634722986512302
10.091794837569719 758.8860734190858 1.0623284513741758
10.097022392523135 760.7610813995221 1.0622442446706886
10.102249947476551 766.5173587888744 1.0665255043487218
10.107477502429967 769.1816674614795 1.068610598178091
10.112705057383383 767.9673335722398 1.067297078613942
10.1179326123368 760.3765201710344 1.0617869985499933
10.123160167290216 755.7214211316187 1.0580182931170221
10.128387722243632 750.3687332618304 1.053855172383907
10.133615277197048 745.7297360811328 1.0496712190009683
10.138842832150464 744.2174458523295 1.0479872268123969
10.14407038710388 741.96063577813 1.0462938611052757
10.149297942057297 738.7357054917262 1.0442442705055912
10.154525497010713 735.177502007489 1.0420657064135235
10.15975305196413 729.6964792997311 1.0381475322588858
10.164980606917545 725.5740241701523 1.0337430562295344
10.170208161870962 719.2001484116812 1.0278734591181555
10.175435716824378 719.2609307730557 1.0278253313027648
10.180663271777794 716.8871987288092 1.025728644055009
10.18589082673121 715.329475027472 1.0246682944027323
10.191118381684626 717.0245270955687 1.0257254791871624
10.196345936638043 713.6461703723644 1.0239444072277764
10.201573491591459 710.8042929407845 1.0218873805056414
10.206801046544875 705.8992365803706 1.0182831320304064
10.212028601498291 704.8013411850776 1.016168346967555
10.217256156451707 704.8516579835053 1.0159237881948535
10.222483711405124 705.6284191922238 1.0163871293001054
10.22771126635854 707.4408715173544 1.0177820797109245
10.232938821311956 706.5651012852472 1.0171824291191676
10.238166376265372 707.1277646880759 1.017373150642891
10.243393931218788 710.815176155301 1.0201896470378564
10.248621486172205 706.6891040425871 1.0170190200175018
10.253849041125621 705.0398546207493 1.0153194056693737
10.259076596079037 700.4726976991481 1.012310139433268
10.264304151032453 696.0246198875942 1.0087696632023757
10.26953170598587 700.1476544392929 1.0114322024036346
10.274759260939286 704.9857272544493 1.0147031020053672
10.279986815892702 712.031303219472 1.0196177267630786
10.285214370846118 717.8761515485974 1.0237297637895197
10.290441925799534 719.3328329515231 1.0239149318862344
10.29566948075295 718.765754255539 1.0234830530657375
10.300897035706367 716.2484362954175 1.020113211241963
10.306124590659783 718.7995011060506 1.0210682956498374
10.3113521456132 720.0642633997575 1.0218819875811864
10.316579700566615 727.1755260034431 1.0272573397582667
10.321807255520032 735.233593516339 1.032482025729081
10.327034810473448 742.2071384564118 1.0368021033015786
10.332262365426864 749.3222221902802 1.0404773948829846
10.33748992038028 759.8578405559313 1.0473971685031152
10.342717475333696 765.5667128783399 1.050673850286107
10.347945030287113 778.1518618761461 1.0587825336886678
10.353172585240529 791.693795412099 1.0678605496297424
10.358400140193945 803.8298441013138 1.0768569337443736
10.363627695147361 817.1900090817816 1.0853111788005305
10.368855250100777 828.967395287773 1.0930170906591685
10.374082805054194 838.173617485023 1.0980508386833574
10.37931036000761 841.5236079542144 1.099456387388902
10.384537914961026 839.320180681402 1.0979216247031416
10.389765469914442 830.9695626668916 1.0911383342603789
10.394993024867858 827.7310190283742 1.08874862774378
10.400220579821275 822.8170530079112 1.0855180153862347
10.40544813477469 818.2798078279483 1.081550218429836
10.410675689728107 810.6910344004278 1.0764200930616838
10.415903244681523 801.9601050387232 1.0706453798324758
10.42113079963494 794.3275440537976 1.0656515736882082
10.426358354588356 787.7893297125593 1.0611250925899816
10.431585909541772 783.3991891695396 1.058121355073942
10.436813464495188 779.08600403839 1.0556236377146593
10.442041019448604 771.9150513390013 1.0505399330376926
10.44726857440202 763.1281332491477 1.0432673236430974
10.452496129355437 756.4779950392874 1.0376918043470171
10.457723684308853 749.8936037927854 1.033099318505643
10.462951239262269 739.4483012541459 1.0248050963589563
10.468178794215685 728.9899569329066 1.0172294932925803
10.473406349169101 719.4219446455194 1.0104564455756426
10.478633904122518 710.1251124022701 1.0035649782829261
10.483861459075934 702.0176188272321 0.9976439679853796
10.48908901402935 691.4339763751888 0.989645191186873
10.494316568982766 684.7354408304348 0.9845168641854798
10.499544123936182 682.9295161812394 0.9832970820414727
10.504771678889599 679.6487109558335 0.981028450655692
10.509999233843015 678.688506139649 0.9814810497205495
10.515226788796431 679.6225636818124 0.9821734309891089
10.520454343749847 671.9581361397479 0.9757894808243711
10.525681898703263 667.8806321324263 0.9717878305519192
10.53090945365668 658.0203554554797 0.9641287322598654
10.536137008610096 655.5284778951074 0.9618515896212007
10.541364563563512 657.2634481057734 0.9621511207111126
10.546592118516928 655.3719366398886 0.9605794506626975
10.551819673470344 652.8287884953742 0.9585395106132654
10.55704722842376 649.6974252407668 0.956742592723944
10.562274783377177 644.7778026868788 0.9529263998332927
10.567502338330593 644.2015526357204 0.9522352265763743
10.57272989328401 641.1055435065108 0.9489896270100082
10.577957448237425 637.6980080783923 0.9462444474415458
10.583185003190842 633.2349350476053 0.9422755840436469
10.588412558144258 627.6183348630534 0.9377884036329215
10.593640113097674 627.4641226595828 0.9377147720905648
10.59886766805109 630.4424782906542 0.9390689108310678
10.604095223004506 632.6726836679793 0.940084860544223
10.609322777957923 635.4826884337385 0.9424540945458747
10.614550332911339 638.5384812516222 0.9448709267282929
10.619777887864755 640.9129000898122 0.9463079275017146
10.625005442818171 643.793854175576 0.9487485905005061
10.630232997771587 645.5457923388027 0.9489828635428991
10.635460552725004 645.562163899212 0.9489115169539102
10.64068810767842 646.8056701086415 0.9494206293630518
10.645915662631836 652.440894513543 0.9530248353632007
10.651143217585252 656.432933952472 0.9561491849916971
10.656370772538668 663.2949941164145 0.9610310956747211
10.661598327492085 669.7238179861188 0.9655246706246603
10.666825882445501 678.8123022806095 0.9719578933955421
10.672053437398917 688.8930959786649 0.9771144963362196
10.677280992352333 699.6688250868675 0.9841562279668972
10.68250854730575 705.5405381595134 0.9884740971811178
10.687736102259166 710.2514815541905 0.9917137251841499
10.692963657212582 709.4599022029121 0.9912769740258274
10.698191212165998 706.9989167292605 0.9892662395994356
10.703418767119414 701.6752663497962 0.9847961679865128
10.70864632207283 693.8548467520288 0.9790009512665826
10.713873877026247 688.9252300754412 0.9746199248209342
10.719101431979663 683.8322475010322 0.9701978489791795
10.72432898693308 680.4709792994355 0.9674650835509638
10.729556541886495 678.227644392116 0.9657725300237551
10.734784096839912 675.2457799359945 0.9640657445693918
10.740011651793328 668.0027490971393 0.9586202898512697
10.745239206746744 660.5417928012672 0.9530011170654927
10.75046676170016 659.0084412156359 0.9518341301590713
10.755694316653576 654.6722781603246 0.9483154253327073
10.760921871606993 653.9084678734387 0.9470280863033937
10.766149426560409 658.4961326767404 0.9500797649511773
10.771376981513825 658.3342941477014 0.9499886532278122
10.776604536467241 656.0082503060262 0.9481931825230455
10.781832091420657 657.6539273445275 0.9490894169245376
10.787059646374074 655.911682752933 0.9475926061044087
10.79228720132749 659.833318370437 0.9489596705004497
10.797514756280906 664.8318035242663 0.9517290750211685
10.802742311234322 674.1274588863845 0.9584501292214348
10.807969866187738 690.1118359831635 0.9700465801590564
10.813197421141155 709.8001075433505 0.9832634222491405
10.81842497609457 734.1361029630284 0.9997971907041946
10.823652531047987 763.4176168776092 1.018911165462134
10.828880086001403 802.8252222144507 1.044612715349363
10.83410764095482 859.5849848122032 1.0807498319387556
10.839335195908236 936.0027817531076 1.1276311080295636
10.844562750861652 1022.9279179419098 1.1787929334703235
10.849790305815068 1105.9399274080606 1.2240796817223731
10.855017860768484 1173.590202506112 1.259457723863181
10.8602454157219 1204.7868616331286 1.2762002567798274
10.865472970675317 1193.6512962482511 1.2703776544700869
10.870700525628733 1147.2331962988417 1.2450221819081995
10.875928080582149 1079.6882068224743 1.207828835435638
10.881155635535565 1003.835052940219 1.1631406684075345
10.886383190488981 930.492905554548 1.1197415334262777
10.891610745442398 863.4956746345136 1.078740006264227
10.896838300395814 807.3877328749543 1.0422492105214842
10.90206585534923 767.8792192002041 1.0162679206781902
10.907293410302646 741.5354560426457 0.9987731341192447
10.912520965256062 727.0192907101 0.9899749514202786
10.917748520209479 713.7076015163987 0.9809683225514938
10.922976075162895 700.0774750809152 0.9703218971510794
10.928203630116311 690.6165732345117 0.9628304988195268
10.933431185069727 683.690700598133 0.9579093768749646
10.938658740023143 681.1939611005665 0.9564502110779461
10.94388629497656 681.1376883152294 0.9566279308680854
10.949113849929976 679.6198087030002 0.9554312172553967
10.954341404883392 674.4216443649304 0.9505356461500954
10.959568959836808 669.6249303663766 0.9466051573767643
10.964796514790224 668.1595926862694 0.9454232794713677
10.97002406974364 671.417344792989 0.9504988307281805
10.975251624697057 670.0761728175295 0.9520930779053507
10.980479179650473 666.4852932174429 0.951063674466467
10.98570673460389 661.8214661656685 0.9488720141242644
10.990934289557305 660.5194316182879 0.9489245797158518
10.996161844510722 654.6176799026879 0.9457184057269462
11.001389399464138 648.9403466108752 0.9423478936210183
11.006616954417554 642.5752588375915 0.9381446416741871
11.01184450937097 633.7143100483413 0.9323120629745046
11.017072064324386 627.7397564492272 0.9284589059732838
11.022299619277803 623.524239026049 0.9259039641545671
11.027527174231219 619.0349511327795 0.9231572521161862
11.032754729184635 615.6082102969018 0.9210033852531745
11.037982284138051 610.3723860452016 0.9175956956935806
11.043209839091467 603.3674740601621 0.9124552996817588
11.048437394044884 600.1663603688609 0.9104632528462421
11.0536649489983 598.8883097083759 0.9104512939165077
11.058892503951716 597.5352691099331 0.9096950509983791
11.064120058905132 601.9669536926103 0.9132704519743248
11.069347613858548 599.9751092007984 0.9120217454231438
11.074575168811965 594.4409794281413 0.9080245872564879
11.079802723765381 589.9964366915684 0.9047975198089679
11.085030278718797 585.143823942366 0.9015373439177007
11.090257833672213 583.942702673824 0.900967379602717
11.09548538862563 584.8661064417676 0.9021874701869648
11.100712943579046 586.1294084166981 0.9036654763531164
11.105940498532462 583.2263139194886 0.9015105707947304
11.111168053485878 580.0916864788368 0.8991125900181245
11.116395608439294 574.2589888411933 0.8949271982582702
11.12162316339271 571.5982040983516 0.89298491155225
11.126850718346127 568.6697297541865 0.8908675065990254
11.132078273299543 566.9464073656465 0.8894151710327778
11.13730582825296 562.8280916647828 0.885945877709381
11.142533383206375 557.508356422989 0.8823266047673343
11.147760938159792 556.7612490220687 0.882398985280858
11.152988493113208 554.9668591236295 0.8814306838014928
11.158216048066624 552.2082912427584 0.8797171509599141
11.16344360302004 548.1803373240576 0.8760638359965811
11.168671157973456 542.194063672342 0.8710156293284868
11.173898712926873 541.432706717959 0.8709064366478324
11.179126267880289 540.1516152578636 0.8698027182175928
11.184353822833705 537.5680194396025 0.8677630729552729
11.189581377787121 534.4108929824403 0.8660244509522245
11.194808932740537 530.7372393738741 0.863396745402845
11.200036487693954 527.7660360231507 0.8609123745411829
11.20526404264737 526.7442149305074 0.8606410662116789
11.210491597600786 525.4356140125838 0.8593950455852515
11.215719152554202 523.1829628383457 0.8576497021641526
11.220946707507618 520.5243023343093 0.8552278616020419
11.226174262461035 519.7371172769903 0.8543087704329376
11.23140181741445 516.7142129539371 0.8521184893212328
11.236629372367867 516.5521870802655 0.8519356552669689
11.241856927321283 514.6509445611088 0.8506131231106313
11.2470844822747 513.8185698042628 0.8508232594666183
11.252312037228116 514.8194044149745 0.8517152716018659
11.257539592181532 512.1858989603071 0.8496373341286775
11.262767147134948 510.48564948322087 0.8485289756687887
11.267994702088364 509.164619264312 0.8468494460324543
11.27322225704178 511.2242263502992 0.849159100176297
11.278449811995197 512.3262718241149 0.8498549483122904
11.283677366948613 513.1902134889312 0.8503868669980967
11.288904921902029 512.6887569873035 0.8496491711387665
11.294132476855445 508.6485536995581 0.845682725352539
11.299360031808861 505.2287557620759 0.8432808523022647
11.304587586762278 507.23217932035806 0.8440823426038541
11.309815141715694 506.464924724407 0.8429140677258269
11.31504269666911 507.50053798553876 0.8432066992942144
11.320270251622526 506.54779605848717 0.841997097566441
11.325497806575942 504.82600446801644 0.8409160289688009
11.330725361529359 506.90326125987656 0.842816792122152
11.335952916482775 509.73845760040655 0.8447792475497319
11.341180471436191 509.20002839549255 0.8437957979819093
11.346408026389607 504.5807334696375 0.8400299079194858
11.351635581343023 504.22313490675776 0.8403089543601416
11.35686313629644 501.6429393823069 0.8386983324773156
11.362090691249856 503.2764212970997 0.8398167991442229
11.367318246203272 504.9749931130034 0.8412720470471793
11.372545801156688 506.6489337759017 0.8423686724468588
11.377773356110104 504.42339224333807 0.8398462502737405
11.38300091106352 503.87917767707944 0.8391091332670967
11.388228466016937 502.17973939487763 0.8375169147226266
11.393456020970353 499.994494357433 0.8356683130419784
11.39868357592377 498.62631783643826 0.8355583429264678
11.403911130877185 498.4887726903518 0.8354067696851173
11.409138685830602 499.2001360458287 0.8361202791796858
11.414366240784018 500.14721347907226 0.8370021218306556
11.419593795737434 500.7414793035904 0.8371592794576146
11.42482135069085 500.71361160004244 0.8375866323582528
11.430048905644266 499.2091745281171 0.8362032176783971
11.435276460597683 498.4130117214476 0.8350498165907138
11.440504015551099 501.3232043302014 0.8377743375080824
11.445731570504515 503.0499883755443 0.8391112725901976
11.450959125457931 507.33920789833047 0.8426531195857803
11.456186680411347 512.7097695287121 0.8477094596040589
11.461414235364764 513.9971594217569 0.8485879560185924
11.46664179031818 511.72038548992236 0.8465257009053564
11.471869345271596 512.9310791398314 0.8475137003612097
11.477096900225012 514.0796168863001 0.8493627069736239
11.482324455178428 518.9518317117158 0.8603537532725493
11.487552010131845 523.9872851402171 0.8664289778448848
11.49277956508526 526.7396776551254 0.8701535611254495
11.498007120038677 527.0420398203177 0.8717465650140405
11.503234674992093 526.8919430651349 0.872507937498951
11.50846222994551 528.4319214110451 0.8749833872387557
11.513689784898926 531.5685798560106 0.8788480896309788
11.518917339852342 530.9262631396572 0.879288339342228
11.524144894805758 530.0411459807135 0.8799417400114008
11.529372449759174 523.3901140551434 0.875473098236823
11.53460000471259 520.9547073144906 0.874438718468649
11.539827559666007 520.4382861636185 0.8753664917782475
11.545055114619423 520.5272000394265 0.8760688151822305
11.550282669572839 519.7069043917168 0.8760165104974319
11.555510224526255 517.2239425708703 0.8744334434879096
11.560737779479672 512.9813325477843 0.8710696162231064
11.565965334433088 510.3345735413546 0.869289624337111
11.571192889386504 509.81208790445817 0.869382740741922
11.57642044433992 509.1414285445708 0.8694919033830957
11.581647999293336 507.7018314134397 0.8693230845183362
11.586875554246753 507.2182008439812 0.8695374451660303
11.592103109200169 503.8921029342923 0.8671884194794935
11.597330664153585 503.4336461424445 0.8673761608036487
11.602558219107001 500.2438106804691 0.8650627632725929
11.607785774060417 496.969907822523 0.8628189084429999
11.613013329013834 496.23855684931357 0.8627290703412247
11.61824088396725 489.6922618108977 0.8578051547122618
11.623468438920666 486.2973400851942 0.8552089717274387
11.628695993874082 482.2209082119027 0.8517444854929102
11.633923548827498 476.0140090896743 0.8472983264907391
11.639151103780915 469.3827620022159 0.8415628754576253
11.64437865873433 464.06671378005825 0.837179530451588
11.649606213687747 465.1451025464424 0.839099667599634
11.654833768641163 461.2262678682594 0.8360463719448523
11.66006132359458 458.00763379690767 0.8342980493186145
11.665288878547996 455.77576703428184 0.8324867374747614
11.670516433501412 453.02613650974246 0.8297188368973497
11.675743988454828 449.94982758698694 0.8272883149138792
11.680971543408244 448.4123058720093 0.8259350242977656
11.68619909836166 445.34445075557596 0.8239743961942039
11.691426653315077 445.494016601372 0.8255298495728502
11.696654208268493 445.73994843104737 0.8264881489856607
11.701881763221909 442.82528396059183 0.8244728172541201
11.707109318175325 441.19176403098385 0.8233536355705922
11.712336873128741 437.2500920452089 0.8193111722357553
11.717564428082158 437.09014453821766 0.8194054912686812
11.722791983035574 436.748758867649 0.8195096912541845
11.72801953798899 435.6135178363964 0.8183153249446367
11.733247092942406 434.16311428763316 0.8179066766005448
11.738474647895822 434.4811208596382 0.8188309231034031
11.743702202849239 432.3724397976859 0.8173852521100603
11.748929757802655 430.3322779876254 0.8157907021460943
11.754157312756071 428.90105025320383 0.8143849732210154
11.759384867709487 429.68470856756466 0.8152124267100976
11.764612422662903 432.51838014458673 0.8185824784029818
11.76983997761632 434.09454090037275 0.8198418430832405
11.775067532569736 436.2261336163715 0.8223320252000749
11.780295087523152 439.1224706595868 0.824760878752491
11.785522642476568 438.57421765451943 0.824080460237934
11.790750197429984 436.9456297244818 0.8225055562103548
11.7959777523834 436.6168285842376 0.8218606520035829
11.801205307336817 440.34660467180413 0.8253888027010658
11.806432862290233 448.08812726213114 0.8322820884678267
11.81166041724365 453.1374931903547 0.8365001730926153
11.816887972197065 455.1682227707073 0.8378818006625508
11.822115527150482 463.0830679017896 0.8452421575735447
11.827343082103898 464.80398000742883 0.8466862289315521
11.832570637057314 470.0271791317638 0.8516545667049732
11.83779819201073 470.22532773496647 0.8525553538346997
11.843025746964146 464.45261722408253 0.8467741324583874
11.848253301917563 463.6076831381519 0.8460362246106415
11.853480856870979 461.74096836613376 0.8445221074370637
11.858708411824395 459.86368878263926 0.8422123779513507
11.863935966777811 456.3281293229392 0.8394754353968791
11.869163521731227 452.23411934733275 0.836468459371308
11.874391076684644 446.6122975129814 0.8317649878499586
11.87961863163806 446.0928024740849 0.8320486463481116
11.884846186591476 443.8947172404075 0.8307283169477063
11.890073741544892 442.68046935687414 0.8298417046443748
11.895301296498308 443.72550781495664 0.8313270422137687
11.900528851451725 442.18533577651567 0.830542799437371
11.90575640640514 446.22736326061494 0.8337677949945814
11.910983961358557 447.91887056502316 0.8358373910885377
11.916211516311973 452.6754134362428 0.8398207921554237
11.92143907126539 451.12639325848755 0.8389065125855987
11.926666626218806 452.1211952356184 0.8402193026358172
11.931894181172222 453.10587019289653 0.8409218997974266
11.937121736125638 453.4840071242746 0.8408458730497643
11.942349291079054 458.75786931401296 0.846421832701986
11.94757684603247 461.16383879905834 0.8485288441474812
11.952804400985887 464.47360145328554 0.851865993382749
11.958031955939303 465.2101163592209 0.8528705644589951
11.963259510892719 462.809512659518 0.8503689405978209
11.968487065846135 459.4164369135474 0.8485982247041457
11.973714620799552 454.8213611928524 0.8447652003880503
11.978942175752968 456.70803874862844 0.8473342771675131
11.984169730706384 455.441718926535 0.8466433792294776
11.9893972856598 454.70508446003464 0.8452279859533431
11.994624840613216 453.48982972859847 0.8442413848719925
11.999852395566633 451.61674120001084 0.8424584070823222
12.005079950520049 453.429720286909 0.8443516392956074
12.010307505473465 453.01978413321865 0.8443559227443037
12.015535060426881 455.69988417814074 0.8479146746796066
12.020762615380297 461.5475818349564 0.8531235368472394
12.025990170333714 465.28518460883106 0.8570719835143028
12.03121772528713 468.5253952341699 0.859771672154242
12.036445280240546 477.3936999908214 0.8672280928293609
12.041672835193962 485.69371275870543 0.8748127142956991
12.046900390147378 496.49791426918364 0.8843666053728759
12.052127945100795 517.0054339721032 0.9024924120224377
12.05735550005421 542.654063869599 0.9248256274136101
12.062583055007627 573.803068229542 0.9509468825110133
12.067810609961043 612.2046428032069 0.9824128737984299
12.07303816491446 654.7566263904289 1.0162544607756216
12.078265719867876 709.3004123306685 1.057889424264138
12.083493274821292 778.1390757926787 1.1080812053319111
12.088720829774708 854.7263328751457 1.1618450898669068
12.093948384728124 933.8302841498476 1.214554603453496
12.09917593968154 1013.2590047613339 1.265396524305353
12.104403494634957 1071.958813351325 1.302197142062601
12.109631049588373 1106.8918572572172 1.3230710614017045
12.114858604541789 1113.0487986177639 1.3270978209971203
12.120086159495205 1095.1811276808944 1.3171575476246924
12.125313714448621 1051.428663260434 1.2904117890695876
12.130541269402038 997.0976435095562 1.257170744260061
12.135768824355454 934.9991937058205 1.2177890688097928
12.14099637930887 864.2804471428183 1.170664044626341
12.146223934262286 802.5663937452181 1.1287384612357372
12.151451489215702 747.0033358316106 1.089096221427483
12.156679044169119 695.0788027196871 1.0508241144436632
12.161906599122535 653.8725599309665 1.0201059840244873
12.167134154075951 613.9866408729212 0.9884808051493679
12.172361709029367 578.1313438943065 0.9594261918455883
12.177589263982783 551.535066365993 0.9377625785792869
12.1828168189362 527.7209957625579 0.9170262104857172
12.188044373889616 509.38717493741876 0.901439298991168
12.193271928843032 492.08900186013284 0.8866576632413685
12.198499483796448 473.99327536899693 0.8701712577281839
12.203727038749864 464.267301303892 0.8620041559617306
12.20895459370328 457.72001798627326 0.8561501775439645
12.214182148656697 451.3565208291033 0.8503784515449233
12.219409703610113 447.4771518269036 0.8471665370981624
12.22463725856353 443.055540882296 0.843191767509382
12.229864813516945 437.5110824071476 0.8379930075191914
12.235092368470362 435.5847279672326 0.8362533747548914
12.240319923423778 431.39064242174186 0.8323743469926213
12.245547478377194 425.8822189034103 0.8273351879158947
12.25077503333061 422.26299053160596 0.8245330873480573
12.256002588284026 416.9585391081392 0.8196847835501847
12.261230143237443 417.132629896277 0.8203172411459482
12.266457698190859 415.8628639846947 0.8192052756950857
12.271685253144275 416.61144200640575 0.8201634577765898
12.276912808097691 412.27960472532965 0.8162475027694754
12.282140363051107 408.9087689086338 0.8128014273545022
12.287367918004524 406.23236083948825 0.8107961871203861
12.29259547295794 402.97892035056674 0.8080899495281663
12.297823027911356 401.94988961129434 0.8080864285517501
12.303050582864772 401.6801333670598 0.8086951667473294
12.308278137818188 406.3398126950073 0.8131913118188887
12.313505692771605 407.82861258604146 0.8176983648722143
12.31873324772502 409.1480018822634 0.8267327569846943
12.323960802678437 407.59478982822907 0.8295728398647058
12.329188357631853 407.02457344953973 0.8324188352576712
12.33441591258527 404.60640441205817 0.8328614414220074
12.339643467538686 404.5593576247811 0.8358445355698526
12.344871022492102 401.39018344571946 0.8358751426588584
12.350098577445518 401.5224190193048 0.8387550072331318
12.355326132398934 399.1808377969816 0.8390186442993602
12.36055368735235 396.3146047127993 0.8380803211535054
12.365781242305767 392.46247080404686 0.8361799232219047
12.371008797259183 388.860471760355 0.8354004386638705
12.376236352212599 388.24717278666105 0.83663587057891
12.381463907166015 386.25013873936314 0.8375569490917348
12.386691462119432 388.48391768584486 0.8419550785536828
12.391919017072848 385.7066840647701 0.8407372899440038
12.397146572026264 384.9239868302205 0.8428177477958696
12.40237412697968 381.7844221936727 0.8412444372293529
12.407601681933096 374.8607859425468 0.8344975782932966
12.412829236886513 373.66134612630714 0.8351157763687558
12.418056791839929 371.77999011204423 0.834136857251337
12.423284346793345 370.97320707657616 0.8354987966671334
12.428511901746761 369.22090646107284 0.8353245657965206
12.433739456700177 368.38415476913383 0.8346404706673324
12.438967011653594 370.6938339658564 0.8384257184216599
12.44419456660701 370.73855825475636 0.8391362672204129
12.449422121560426 368.6694809351689 0.8379495333117283
12.454649676513842 365.65147423968335 0.8365562605046406
12.459877231467258 364.81062011699424 0.8371116059097098
12.465104786420675 364.2189182032774 0.8374653393623069
12.47033234137409 365.27105782740995 0.840870343638855
12.475559896327507 360.5268834128011 0.8361878746713463
12.480787451280923 356.5916217985124 0.8336264316153426
12.48601500623434 353.225893078397 0.8318223519223633
12.491242561187756 353.68384102240714 0.8325377106581242
12.496470116141172 355.5566946233372 0.836599274627398
12.501697671094588 356.1526237611231 0.8377132514890929
12.506925226048004 355.57685962747223 0.8377259989047328
12.51215278100142 353.2544698055925 0.8366468476059435
12.517380335954837 352.69043147917296 0.8358772740398599
12.522607890908253 352.3196771649096 0.836373153421214
12.527835445861669 349.92396428675397 0.8342790825401685
12.533063000815085 352.9831280407616 0.8383634139708834
12.538290555768501 350.251887604966 0.8368275965678384
12.543518110721918 350.69929085188835 0.8389134952596038
12.548745665675334 355.08262690596683 0.845991658343298
12.55397322062875 353.238274935194 0.8464027749034296
12.559200775582166 353.1628957953698 0.8482654747156767
12.564428330535582 350.3604833385846 0.8402532865360195
12.569655885488999 346.3580988614731 0.8261179590457884
12.574883440442415 347.3921775586718 0.8227524816026649
12.580110995395831 348.5617412263926 0.8210211660334835
12.585338550349247 348.48389529448104 0.8189968452125711
12.590566105302663 346.7000817806286 0.81523266886265
12.59579366025608 345.75979318174694 0.8131138395569376
12.601021215209496 346.0918888525806 0.8116987389340562
12.606248770162912 347.71501819406234 0.8122053476337839
12.611476325116328 349.84420784179196 0.8136875075226006
12.616703880069744 350.0581492899954 0.8122183620573484
12.62193143502316 351.75050925363814 0.8134979369581864
12.627158989976577 355.04443013277205 0.8155317067371622
12.632386544929993 355.8089131866592 0.8156216444074099
12.63761409988341 358.2108082516177 0.8174983962871903
12.642841654836825 357.1932368154376 0.8151841960032561
12.648069209790242 361.1776224998549 0.8203991650292328
12.653296764743658 364.3849929429033 0.822355328385432
12.658524319697074 368.579892670575 0.8258858280491767
12.66375187465049 375.55064563771003 0.832160637054873
12.668979429603906 382.20504791123403 0.8371444710523918
12.674206984557323 391.0916990272235 0.846403891834972
12.679434539510739 399.76625530175903 0.8546389656930545
12.684662094464155 407.52844348468943 0.861592661929733
12.689889649417571 413.7007186926869 0.8681440506554446
12.695117204370987 417.5254353843117 0.8716489247321391
12.700344759324404 424.66585291195145 0.8786487782109591
12.70557231427782 426.4646483883425 0.8808259336242132
12.710799869231236 424.70462694402715 0.8777868401168831
12.716027424184652 421.60043187862675 0.8741798153695807
12.721254979138068 418.70773380162353 0.8710633417327461
12.726482534091485 416.88137600531184 0.8683798017932224
12.7317100890449 422.6286084561817 0.874287849076315
12.736937643998317 429.8583297624778 0.8812983967742422
12.742165198951733 440.88817373259 0.8919898657130158
12.74739275390515 458.7299636551548 0.9093927514813933
12.752620308858566 480.16349554745034 0.9297055093840266
12.757847863811982 502.36428645129763 0.9497225598525916
12.763075418765398 516.1983375977217 0.9628892522584837
12.768302973718814 521.5313427352578 0.9670036427015223
12.77353052867223 518.5754424473986 0.963795926385274
12.778758083625647 514.8190793079701 0.9600196175270411
12.783985638579063 509.25829495796677 0.9539312023459044
12.789213193532479 504.40583557758 0.9490698215702525
12.794440748485895 500.05997932143885 0.9446164266008372
12.799668303439312 502.63593426462086 0.9463183362710677
12.804895858392728 507.37431499294433 0.9506520541520065
12.810123413346144 516.0893901410717 0.9583566747175291
12.81535096829956 527.7743515446004 0.9685659903635404
12.820578523252976 544.1679984790844 0.9835733961798062
12.825806078206393 568.2817386312729 1.0049055104940081
12.831033633159809 593.2163679595755 1.0262375516761604
12.836261188113225 623.285533386044 1.0519020925476312
12.841488743066641 653.4996944499787 1.0768110946370588
12.846716298020057 682.1824386175822 1.100114500422618
12.851943852973474 702.0816136249997 1.1159581410789392
12.85717140792689 696.6566610768953 1.1112790647401616
12.862398962880306 676.9069583797486 1.0951585686111245
12.867626517833722 639.9164513702017 1.0649766382280477
12.872854072787138 598.086298070308 1.028980565965707
12.878081627740555 557.7268847001861 0.9936810896148729
12.88330918269397 517.9224889920694 0.9576940509401434
12.888536737647387 485.45510281039617 0.9264068829728578
12.893764292600803 459.2954091424393 0.9007170666700077
12.89899184755422 441.74256104260655 0.8836212018841767
12.904219402507636 432.9468084755157 0.8744612352122636
12.909446957461052 422.9628004990463 0.8649374177718026
12.914674512414468 413.5183843601006 0.8550136283809578
12.919902067367884 407.55988034572243 0.8473454317230531
12.9251296223213 401.712274372154 0.8401726646810287
12.930357177274717 401.7609071305186 0.8390844151800169
12.935584732228133 402.78154830321444 0.8396352164808836
12.940812287181549 401.6617688081218 0.8386978721374092
12.946039842134965 400.0965656995887 0.837149349381131
12.951267397088381 392.1154512546211 0.8291378372156758
12.956494952041798 389.53912752292655 0.8264315274869009
12.961722506995214 386.92084093057167 0.8233652791343387
12.96695006194863 384.85533036857674 0.8218081353972498
12.972177616902046 383.6194750309999 0.8205246396383457
12.977405171855462 379.31219803814366 0.8156539294839137
12.982632726808879 376.57622980373054 0.8129582178046996
12.987860281762295 375.0657097126739 0.8109178234961327
12.993087836715711 373.72998917027627 0.8098890797773307
12.998315391669127 370.7545351779781 0.8070892900757959
13.003542946622543 366.77600112431935 0.8022320977464282
13.00877050157596 366.78890040483077 0.8021195984976751
13.013998056529376 369.34944739101365 0.8048343007735049
13.019225611482792 372.11978263518085 0.8076355847846131
13.024453166436208 376.1885403548584 0.8125261835915387
13.029680721389624 373.6215556391786 0.8096604706211943
13.03490827634304 372.1696591123246 0.8083713831643998
13.040135831296457 371.54579562353734 0.8093826125517178
13.045363386249873 375.640065841485 0.8142576726955978
13.05059094120329 379.8576752666358 0.8183243457182385
13.055818496156705 384.6294057499159 0.8225506697040539
13.061046051110122 387.6664499774826 0.8250063842825994
13.066273606063538 393.7850264300814 0.8307817328748995
13.071501161016954 404.4541766217656 0.841801574841716
13.07672871597037 413.8758246265046 0.8508061328596922
13.081956270923786 428.00409857735247 0.8649325084656377
13.087183825877203 440.3775014578856 0.8776976378307955
13.092411380830619 453.27621458627743 0.8896019942623257
13.097638935784035 471.61821081688913 0.9073763576911811
13.102866490737451 488.9594428801785 0.9238150044724661
13.108094045690867 505.7902385550677 0.9388133255250252
13.113321600644284 520.3987480002645 0.9525226845890967
13.1185491555977 533.0412863402647 0.9638931705079947
13.123776710551116 549.4836119218556 0.9783246175870065
13.129004265504532 564.9346373110069 0.9922557846720591
13.134231820457948 581.062033092048 1.0061841570988885
13.139459375411365 592.3144842567356 1.0161839039808234
13.14468693036478 597.5365882171953 1.0212558735880273
13.149914485318197 601.6555090689026 1.0248595661253288
13.155142040271613 601.8148941871872 1.025090323505219
13.16036959522503 600.9335201499142 1.0244522753574374
13.165597150178446 599.2876915354841 1.0231219552096467
13.170824705131862 589.705743578072 1.0154582498232583
13.176052260085278 579.1229311186031 1.0066673477740584
13.181279815038694 562.9923103169699 0.992739668525185
13.18650736999211 548.4927917117261 0.9798062061956917
13.191734924945527 533.2819121029271 0.9666096038860243
13.196962479898943 520.0097342739668 0.9548508195181845
13.202190034852359 506.5163930897201 0.9425973707807541
13.207417589805775 491.0719845481378 0.9280858903656328
13.212645144759191 473.98275328122196 0.9111909942829616
13.217872699712608 459.3216352685788 0.8973875744829216
13.223100254666024 448.52877912383553 0.8873793389987431
13.22832780961944 439.23540489430724 0.8785022260162496
13.233555364572856 429.7385049436399 0.8697056651745649
13.238782919526273 416.97890540418456 0.856603233561288
13.244010474479689 407.30209677616295 0.8469993872945056
13.249238029433105 396.5884640209625 0.8359365195096158
13.254465584386521 389.69286441879353 0.8283129275666787
13.259693139339937 382.49066709134405 0.8208614152049706
13.264920694293354 375.2443632990572 0.8132031723971022
13.27014824924677 369.64372030032825 0.8071379112801313
13.275375804200186 361.23236083480526 0.7984620843102505
13.280603359153602 357.90646929299515 0.7956660812479277
13.285830914107018 357.39747688884165 0.796464793234348
13.291058469060435 353.4792283590605 0.7922774364193708
13.29628602401385 355.24384101112935 0.7942239458882605
13.301513578967267 352.95053942458816 0.7919477741852612
13.306741133920683 348.1464343596987 0.7868843724958251
13.3119686888741 344.263352422522 0.7836584838268518
13.317196243827516 337.28657553995043 0.7765272841030842
13.322423798780932 335.344036395499 0.7742653218795486
13.327651353734348 335.5190596066423 0.7738476660402768
13.332878908687764 336.23389486558364 0.7742165300325408
13.33810646364118 337.62056532887283 0.7759106140358804
13.343334018594597 334.07660055552856 0.7721972705644458
13.348561573548013 332.8449037827871 0.7701561390636934
13.353789128501429 335.05081257817477 0.7731022663347135
13.359016683454845 334.2948144222468 0.771710782055089
13.364244238408261 339.8747898727032 0.7782133593112187
13.369471793361678 342.8632696083408 0.7817431485281411
13.374699348315094 346.1129301505605 0.7836885941259913
13.37992690326851 350.2505300241677 0.7879611376308218
13.385154458221926 352.6182208045012 0.7898855205075327
13.390382013175342 355.81707756939153 0.7935296166325617
13.395609568128759 357.9652268865826 0.7961421022334527
13.400837123082175 358.86989683475895 0.796274594465985
13.406064678035591 358.9914017304229 0.7967245349986253
13.411292232989007 355.08320780605413 0.793647786197499
13.416519787942423 354.173289763001 0.7930492481146176
13.42174734289584 352.3955152488518 0.7904963576356953
13.426974897849256 350.64432933539206 0.7891438159233242
13.432202452802672 349.0657768702157 0.7875859729966378
13.437430007756088 345.9114746283992 0.7848543878001198
13.442657562709504 340.98363240580477 0.7794752793271322
13.44788511766292 335.2494296193007 0.7718728968192106
13.453112672616337 332.5197361770359 0.769488673955718
13.458340227569753 332.1350412831239 0.7688933429455967
13.46356778252317 329.22195507116265 0.7657382118789713
13.468795337476585 327.7033736475916 0.7654469837577123
13.474022892430002 324.6658096086822 0.7625550950935687
13.479250447383418 325.42799669303605 0.7638198503738244
13.484478002336834 327.40959535936685 0.766999407071818
13.48970555729025 325.01673313197193 0.7641953194717837
13.494933112243666 319.9989904246996 0.7604089026942704
13.500160667197083 316.1293584880196 0.7549349493762753
13.505388222150499 313.5547475292041 0.7503220674110203
13.510615777103915 314.77661833364874 0.7516990472504795
13.515843332057331 316.5434213102196 0.7526870018074157
13.521070887010747 319.183207809393 0.7561593693653406
13.526298441964164 320.56860256544223 0.758599994904979
13.53152599691758 320.3603414189858 0.757286921057744
13.536753551870996 321.48002630766337 0.7594150594304527
13.541981106824412 322.3886735089754 0.7614024827310826
13.547208661777828 326.1643373061634 0.7649617498603589
13.552436216731245 327.67251630296425 0.766811446758054
13.55766377168466 330.0969499049736 0.7696252108843968
13.562891326638077 331.32564277402486 0.7717944193982759
13.568118881591493 329.30971507998237 0.7697127373838604
13.57334643654491 326.6264861147588 0.7660222135642928
13.578573991498326 325.47383862255066 0.7642214053078469
13.583801546451742 321.5787736054655 0.7584277223517413
13.589029101405158 318.70977540447416 0.7551442978630885
13.594256656358574 316.7791008848509 0.7540194419554703
13.59948421131199 313.3526494316812 0.7510988272070752
13.604711766265407 309.6252029625986 0.7478569066243835
13.609939321218823 306.39015424143054 0.7438883971594618
13.615166876172239 304.24274903901767 0.7408746050792923
13.620394431125655 305.0528356633631 0.7409346261660559
13.625621986079071 305.4314876945014 0.7409180037524186
13.630849541032488 303.14254814881946 0.7380875530246217
13.636077095985904 301.3092915606789 0.7360385358567585
13.64130465093932 302.78816114385586 0.7380058156854263
13.646532205892736 304.7941802992648 0.7403049715732835
13.651759760846153 308.4315723887855 0.7437057431703522
13.656987315799569 312.27674567081374 0.7481818024044488
13.662214870752985 315.5915154525732 0.7518137052533448
13.667442425706401 317.5053558793145 0.7542433876629646
13.672669980659817 320.4517152996467 0.7593595600221634
13.677897535613234 321.02261793128116 0.7593028198177846
13.68312509056665 322.65137362354403 0.7614839498210266
13.688352645520066 323.9114334982826 0.7629013037863355
13.693580200473482 323.86372688039864 0.7618432708883607
13.698807755426898 321.2257388253295 0.7577228232344583
13.704035310380315 320.0500909654966 0.7566884888206936
13.70926286533373 316.5284134106816 0.7536561012649511
13.714490420287147 315.7483682789943 0.753319800179945
13.719717975240563 314.43886853524805 0.7533362438911643
13.72494553019398 313.314105305334 0.7525215562742311
13.730173085147396 311.66973248642773 0.7514989452144423
13.735400640100812 310.18347557185876 0.7487981393382799
13.740628195054228 309.7175579165784 0.7464738504604418
13.745855750007644 313.522396226299 0.7498490283000678
13.75108330496106 315.0511387313221 0.7506579797874696
13.756310859914477 314.83020377041953 0.7510488147918564
13.761538414867893 311.99574447738286 0.7491459481902437
13.766765969821309 310.3446369605282 0.747835913728208
13.771993524774725 312.6814408366368 0.7510216628329864
13.777221079728141 313.01883602764616 0.7513905754132355
13.782448634681558 314.5158760249566 0.7522589740442286
13.787676189634974 316.0580402493939 0.7544910883902177
13.79290374458839 317.12430636646764 0.7550437680501098
13.798131299541806 321.5976627562727 0.7593749687803665
13.803358854495222 323.94485530901085 0.7609913658466846
13.808586409448639 325.39620130818815 0.7611336472262691
13.813813964402055 330.2453031853037 0.7665574089921398
13.819041519355471 336.53172999582114 0.7736984113615244
13.824269074308887 341.90440247938443 0.7796136413218889
13.829496629262303 347.1219029084733 0.7855900365141092
13.83472418421572 350.5311847639985 0.7894602916650371
13.839951739169136 358.5293378465833 0.7978267024715674
13.845179294122552 365.79060249575434 0.8062723446834983
13.850406849075968 375.2045753413784 0.8166123528743776
13.855634404029384 387.06034841418654 0.8291569659478496
13.8608619589828 397.1279603838349 0.8394832742808214
13.866089513936217 411.17171154918026 0.8525930059312473
13.871317068889633 422.2803677834447 0.8631996476929413
13.87654462384305 430.77225196541355 0.8722515988374744
13.881772178796465 437.21530727576595 0.878725199265509
13.886999733749882 442.4427646565483 0.8846113120629282
13.892227288703298 439.56035565119487 0.8813869327184827
13.897454843656714 436.1652657702668 0.8773293715302594
13.90268239861013 429.95664621429535 0.871047815024622
13.907909953563546 421.59079285077945 0.862226355442608
13.913137508516963 415.3377806984957 0.8563127358582143
13.918365063470379 406.3975316749394 0.8479138368217299
13.923592618423795 394.99364425802025 0.8360508356183685
13.928820173377211 382.9147523632729 0.8241311887611507
13.934047728330627 371.94126018838466 0.8124506077887619
13.939275283284044 363.69310157208673 0.8032262465415552
13.94450283823746 359.49417444231585 0.7982693891673596
13.949730393190876 354.28035557087424 0.7931077771789002
13.954957948144292 349.26313157194414 0.787395534725522
13.960185503097708 345.691269810942 0.7838304761038423
13.965413058051125 340.7798895723804 0.7781139667466378
13.97064061300454 338.2018036813253 0.7745166410618026
13.975868167957957 335.4543813864201 0.7723169496101614
13.981095722911373 331.132705082523 0.7679213123375446
13.98632327786479 328.4486304230175 0.7663270029264714
13.991550832818206 323.62625864715545 0.761518865204163
13.996778387771622 321.1906142667947 0.7590004226718907
14.002005942725038 318.86726513592936 0.7563838653807834
14.007233497678454 319.3992572366966 0.7569709119655369
14.01246105263187 320.5105281163552 0.7579721222535435
14.017688607585287 322.7650406555649 0.7611674919327647
14.022916162538703 327.98888264372783 0.7659157292219437
14.028143717492119 329.0627596249123 0.7668136446538864
14.033371272445535 331.92141897675975 0.7706859885366983
14.038598827398951 335.06260845779127 0.7745568019865808
14.043826382352368 337.8021089175082 0.7774681354762955
14.049053937305784 340.1744886673589 0.7800258422681027
14.0542814922592 341.68017247741136 0.7804934667622718
14.059509047212616 344.02151888881644 0.7826792903327899
14.064736602166032 348.6849541178227 0.7878972618838975
14.069964157119449 350.8394213636243 0.789268355383663
14.075191712072865 354.2331755490913 0.7928288386186458
14.080419267026281 356.8020639074522 0.7955675106487511
14.085646821979697 359.5909201703127 0.7989779814929816
14.090874376933114 360.0923003839436 0.8006959047548078
14.09610193188653 360.9628920678417 0.8022256740172486
14.101329486839946 361.4722951631379 0.8027620763823621
14.106557041793362 360.2589913155828 0.801645754012613
14.111784596746778 359.05276759793304 0.7986857082313786
14.117012151700195 355.83104963089534 0.795221493786482
14.12223970665361 352.53850378895 0.7914978034851363
14.127467261607027 349.18064611611555 0.7883352916788219
14.132694816560443 346.11573091459434 0.7852672969541697
14.13792237151386 344.8277085015055 0.7838593500443541
14.143149926467276 343.6097482056864 0.7819870122454327
14.148377481420692 344.2110832579199 0.7824353998556287
14.153605036374108 345.15900431235445 0.7841412194835529
14.158832591327524 345.28313899633224 0.7843678384871934
14.16406014628094 347.2182778245119 0.7871965049381712
14.169287701234357 346.3101400662396 0.786408475956708
14.174515256187773 345.45552436800307 0.7845902288249674
14.179742811141189 342.66945468088505 0.7816347436273962
14.184970366094605 340.4142925145217 0.7778150107331098
14.190197921048021 341.7777956651985 0.7791028197181893
14.195425476001438 337.370140648946 0.7756780561217758
14.200653030954854 337.9425141113481 0.7756479015663333
14.20588058590827 336.5374682567209 0.7746399018319962
14.211108140861686 338.59266171529464 0.776967187877482
14.216335695815102 339.1138243410733 0.7772396597044979
14.221563250768519 339.59561767766274 0.7781089106847406
14.226790805721935 339.3623433853437 0.7775464390759758
14.232018360675351 336.877928570983 0.7738743304784365
14.237245915628767 335.051576958221 0.7712459929636439
14.242473470582183 335.0729997375688 0.7715094473660532
14.2477010255356 334.0725959666498 0.7699290150592354
14.252928580489016 333.71007596204475 0.769623437812006
14.258156135442432 333.74020504328985 0.7685916819638063
14.263383690395848 338.27432220760187 0.7729101944831146
14.268611245349264 346.8755707603569 0.7825247546910363
14.27383880030268 352.0068717656871 0.7869098996243041
14.279066355256097 356.41184235224245 0.7922749645832594
14.284293910209513 361.90473540320596 0.7981634504751917
14.28952146516293 370.5796237852541 0.8070096295278925
14.294749020116345 380.8340923906756 0.8177296066597669
14.299976575069762 388.59169114521177 0.825433307099614
14.305204130023178 394.62146246896276 0.831591873643632
14.310431684976594 398.9155742260164 0.8367109975169436
14.31565923993001 405.1635624481962 0.8425412395129983
14.320886794883426 407.5523392910708 0.8448108575832456
14.326114349836843 407.47145592836074 0.8449298519491593
14.331341904790259 403.9295254738965 0.8403657979079566
14.336569459743675 402.8226149864563 0.8395760026592564
14.341797014697091 400.1160107999754 0.8367091766068205
14.347024569650507 399.79166285425276 0.8369056112158944
14.352252124603924 396.43357662893965 0.8343558635311452
14.35747967955734 393.34195514935726 0.8312359621030552
14.362707234510756 387.08266759883696 0.8246200508472202
14.367934789464172 386.7822000605035 0.824666212906109
14.373162344417588 388.59125001233605 0.8268258931926822
14.378389899371005 391.8825706938465 0.8305679217484315
14.38361745432442 397.4620674897591 0.8359254767174942
14.388845009277837 397.9295531288488 0.8356648690569028
14.394072564231253 393.85150772010127 0.831470658839859
14.39930011918467 393.35301955604945 0.8310465266517177
14.404527674138086 394.11938904412443 0.8315574138854118
14.409755229091502 395.5407118788389 0.83290948727082
14.414982784044918 396.69319954192105 0.8337546533718962
14.420210338998334 395.02306167608344 0.8318899722174159
14.42543789395175 391.6493622688041 0.8287603545695963
14.430665448905167 387.36323324811167 0.8239874169766088
14.435893003858583 381.7170991529795 0.8182855951223686
14.441120558811999 379.4847714156467 0.8162200920376986
14.446348113765415 379.42420356117236 0.8162795396174682
14.451575668718831 376.96798046871254 0.8146885270200604
14.456803223672248 380.0360130682733 0.8176424436772449
14.462030778625664 384.9818376238213 0.8223213760688156
14.46725833357908 396.49701498530686 0.8340532542543646
14.472485888532496 416.17581626246687 0.853667567030466
14.477713443485912 440.7722155227422 0.8782435529746666
14.482940998439329 471.4210288801221 0.9082663279620454
14.488168553392745 503.08505216797323 0.9381037258547441
14.493396108346161 534.1323107714485 0.9667282781060001
14.498623663299577 553.1160191241706 0.9839726581283585
14.503851218252994 549.7283399542893 0.9809227249968503
14.50907877320641 532.2245617313654 0.9656767428311952
14.514306328159826 499.3306196509519 0.9354418754256683
14.519533883113242 461.1297655824977 0.8989514607421495
14.524761438066658 425.22345615889134 0.8645336391699894
14.529988993020075 393.21334136395063 0.8323071956177723
14.53521654797349 372.669668792358 0.8112956110419755
14.540444102926907 360.01157965792555 0.7982813089459281
14.545671657880323 353.12639233832726 0.7903274283256035
14.55089921283374 344.3954835416015 0.7799863913851929
14.556126767787156 340.07711046538026 0.7753920914546608
14.561354322740572 334.7099139840197 0.7690374372240091
14.566581877693988 332.8539280054031 0.7662043627718247
14.571809432647404 332.2277496182897 0.7660204333484055
14.57703698760082 327.93749292801346 0.7610416304502828
14.582264542554237 326.71553554364965 0.7592756444426894
14.587492097507653 326.080889353274 0.7589644017537727
14.592719652461069 328.7801076517598 0.761053295020029
14.597947207414485 333.41993664252027 0.7664334477970751
14.603174762367901 334.47470056660313 0.7670439201800695
14.608402317321318 333.65434453204756 0.766158446636259
14.613629872274734 331.53267155440443 0.7629653570318943
14.61885742722815 330.18568311503 0.7616021299587442
14.624084982181566 330.1504607753969 0.7614719813968884
14.629312537134982 333.04688518956067 0.7655794024556876
14.634540092088399 335.813140267992 0.7685429448136074
14.639767647041815 341.3215326873252 0.7743186802794094
14.644995201995231 342.3338426236406 0.7755726255627707
14.650222756948647 341.9910156885382 0.7741236892335568
14.655450311902063 340.2486834851435 0.7723964524351399
14.66067786685548 336.632754857027 0.7677581558436316
14.665905421808896 337.2687808084895 0.7684445395554916
14.671132976762312 335.63658475348865 0.7654232593854496
14.676360531715728 333.0961796124633 0.7627032247626837
14.681588086669144 332.79651215769223 0.7635448026272668
14.68681564162256 329.3421109729023 0.7602861356658467
14.692043196575977 327.4435096100947 0.7571869366789235
14.697270751529393 323.50846993024714 0.7519271503578591
14.70249830648281 322.49715101800956 0.7506213219685507
14.707725861436225 322.2228926331806 0.7513567708575147
14.712953416389642 321.85596592540605 0.7520804245059903
14.718180971343058 322.9362292678213 0.7539455043177244
14.723408526296474 324.43745877429444 0.7553124213148785
14.72863608124989 326.53245489157473 0.7575483485420051
14.733863636203306 325.9009150139938 0.7565146576041256
14.739091191156723 329.3317420231134 0.7596021793831432
14.744318746110139 327.880291255075 0.7582690690054184
14.749546301063555 328.7249166090568 0.7594800574272912
14.754773856016971 325.8948621248189 0.756480993798628
14.760001410970387 325.14487777245336 0.7553837437042445
14.765228965923804 327.3408953080022 0.7563912790645527
14.77045652087722 329.9832131630651 0.7584142244354564
14.775684075830636 335.95569793410783 0.7657429771316261
14.780911630784052 337.3293165133427 0.7675933788738952
14.786139185737468 340.1393033405936 0.7714853945032949
14.791366740690885 341.18758976627606 0.7729053859786401
14.7965942956443 341.9607473353907 0.7731732822833334
14.801821850597717 344.6700344315126 0.7766402282499704
14.807049405551133 350.92103722594385 0.7835969591137217
14.81227696050455 357.7226622670171 0.7912197974580093
14.817504515457966 365.6682073045266 0.7991039446642443
14.822732070411382 373.05207292469015 0.8059324370933998
14.827959625364798 380.67342469332084 0.813831408542818
14.833187180318214 389.46245512469187 0.8231095415011138
14.83841473527163 398.6026187123159 0.8324356287771775
14.843642290225047 406.91444519329906 0.8412582513900418
14.848869845178463 414.3847051588334 0.8484933763585221
14.854097400131879 422.9799199119657 0.8571488954205579
14.859324955085295 430.2857698412586 0.8647037165289795
14.864552510038711 433.69080332811836 0.8673257376142967
14.869780064992128 434.87652795867444 0.8694115785431972
14.875007619945544 431.19636096723224 0.8664085013649923
14.88023517489896 424.4476695534234 0.8596861138528537
14.885462729852376 416.67562207354047 0.8526561074568312
14.890690284805792 406.9633451107358 0.8421230018340711
14.895917839759209 398.26878154202245 0.8326390456487976
14.901145394712625 392.39099409799763 0.8269862561500861
14.906372949666041 389.193207241453 0.8234218005624807
14.911600504619457 384.7272094562701 0.8192767735685231
14.916828059572873 379.5091493659176 0.8139163125066453
14.92205561452629 373.44343197664125 0.8076213508307565
14.927283169479706 366.6571403176936 0.8002515368727198
14.932510724433122 364.90003684860415 0.7989231730744426
14.937738279386538 364.9777389357405 0.7988131778073752
14.942965834339955 361.551226153226 0.7962134060548582
14.94819338929337 360.8777771739325 0.7959477700083539
14.953420944246787 354.8666250665972 0.7894467333382489
14.958648499200203 352.55473407646383 0.7859508563983072
14.96387605415362 351.4449348763873 0.78322918494162
14.969103609107036 349.9542566815557 0.7807774562776495
14.974331164060452 353.2063638970966 0.7842676169355419
14.979558719013868 357.45037821354566 0.7901292752264103
14.984786273967284 360.2625854263832 0.7934958158974103
14.9900138289207 363.950685468746 0.7975873030257793
14.995241383874117 369.296303712683 0.8029831102513574
15.000468938827533 375.0582300586375 0.8087212585783213
15.005696493780949 380.78828827645066 0.8148632917588978
15.010924048734365 384.0432999090348 0.8179101071415986
15.016151603687781 388.03889346207507 0.8222731206783599
15.021379158641198 391.8694702220312 0.8263691710813773
15.026606713594614 389.8707639349619 0.8241875146163427
15.03183426854803 391.6944627046062 0.8260793861965784
15.037061823501446 394.37358131380574 0.8288926528072902
15.042289378454862 397.9274887390889 0.8323297925858394
15.047516933408279 399.3247370167152 0.8334993487666851
15.052744488361695 398.5011902407284 0.8320803886993148
15.057972043315111 395.56100411320733 0.8293813413360108
15.063199598268527 390.21100765534703 0.8244982242985489
15.068427153221943 382.6882155972731 0.817301208979722
15.07365470817536 379.4192880393003 0.8141434785119548
15.078882263128776 374.20157751980906 0.8089013908779685
15.084109818082192 368.0624361468922 0.8019202520575222
15.089337373035608 363.44593623700825 0.7969188666732429
15.094564927989024 356.71996219795466 0.7889968130391934
15.09979248294244 351.1704812874604 0.7834012336513283
15.105020037895857 345.730356747644 0.7786575295601621
15.110247592849273 339.00733850601 0.7711307061027806
15.11547514780269 334.34014572137585 0.7660164333670032
15.120702702756105 333.302690421044 0.7646453662159788
15.125930257709522 333.76344277339757 0.76459954114703
15.131157812662938 332.20923189816057 0.7629682468704946
15.136385367616354 329.44868520875883 0.7598972164162779
15.14161292256977 322.0515997623652 0.75169819605089
15.146840477523186 317.24339870627495 0.747646406972948
15.152068032476603 316.12696053474775 0.7459751625507789
15.157295587430019 315.98906924842026 0.7461883509611613
15.162523142383435 317.8787594709957 0.7481736061783213
15.167750697336851 315.48730452249504 0.7456879931571638
15.172978252290267 315.66451920458167 0.7468070341947665
15.178205807243684 312.3877683685116 0.7435733408831261
15.1834333621971 307.7028223457306 0.7380647554214932
15.188660917150516 302.6101067024135 0.73144503838757
15.193888472103932 298.39001740926955 0.7261600868031418
15.199116027057348 296.86675389857436 0.723315664067388
15.204343582010765 299.4830748969667 0.7274306932602099
15.20957113696418 303.0225783900596 0.7318429274939163
15.214798691917597 306.1626792377787 0.7357088131181341
15.220026246871013 304.79486549470846 0.7336686526799544
15.22525380182443 301.3476668539284 0.7285352273472172
15.230481356777846 297.0600411164643 0.7228209405603768
15.235708911731262 294.0012923189177 0.7201541831377511
15.240936466684678 293.6208694982007 0.7204333202641019
15.246164021638094 293.1150692809758 0.7218103476810127
15.25139157659151 296.979095296786 0.7267788316991809
15.256619131544927 296.81246470394456 0.7264821200858791
15.261846686498343 296.0037097046224 0.7260948594578878
15.267074241451759 293.06836345913024 0.7226344220958331
15.272301796405175 291.5525828334472 0.7215081432145363
15.277529351358591 291.642647917014 0.7222333364188119
15.282756906312008 289.42858230789653 0.7175595418852252
15.287984461265424 288.7910380460625 0.7174043080594993
15.29321201621884 288.2030531841047 0.7159048972337221
15.298439571172256 288.59903019149175 0.7155207832981298
15.303667126125672 288.3505086284812 0.7153308433023088
15.308894681079089 286.16593242237855 0.7123188828209229
15.314122236032505 289.32091272101786 0.7165041702838152
15.319349790985921 289.3301324080811 0.7167948717238313
15.324577345939337 293.3464338086693 0.7204896417766146
15.329804900892753 292.8514948200462 0.7199986953514926
15.33503245584617 294.46421880526356 0.7231138547904206
15.340260010799586 294.78935954675137 0.7240075855056031
15.345487565753002 298.3938621892204 0.7284540501881649
15.350715120706418 297.5570743424197 0.7264835219909873
15.355942675659835 298.1205774675643 0.7258371152372642
15.36117023061325 301.3823870388428 0.7300808057571291
15.366397785566667 300.6846451270366 0.729490055347656
15.371625340520083 305.7935805437039 0.736600258075702
15.3768528954735 306.71592549555953 0.73713847092343
15.382080450426916 310.1659026144379 0.7411099728081737
15.387308005380332 315.06814846413494 0.745364680126845
15.392535560333748 318.43967632222143 0.7490691866745322
15.397763115287164 321.72884051632013 0.7617295253286258
15.40299067024058 323.2078521465088 0.7707929046527036
15.408218225193997 320.3851267936051 0.7732356502742742
15.413445780147413 320.8294140157468 0.7776557346458519
15.418673335100829 321.05594928374086 0.7819568391992605
15.423900890054245 324.9603844998716 0.7905748848026692
15.429128445007661 325.87067097049845 0.7940576783217674
15.434355999961078 323.171926094564 0.793589079061301
15.439583554914494 319.5149099591898 0.7909193431569629
15.44481110986791 318.3426958339583 0.7915413563005053
15.450038664821326 319.4042443141929 0.795603651814641
15.455266219774742 318.4545730515301 0.7977029909210249
15.460493774728159 315.15493581513556 0.7964447950471085
15.465721329681575 313.22392580384394 0.7964513697630458
15.470948884634991 313.15410876899136 0.7985227531947602
15.476176439588407 314.8295015851226 0.8010683685118067
15.481403994541823 314.9754496472066 0.8045017768335528
15.48663154949524 313.35016315795116 0.8056448049643621
15.491859104448656 311.30967136657733 0.8051584029647275
15.497086659402072 308.1715528542657 0.8030320549852488
15.502314214355488 304.4285275343325 0.7984864921679474
15.507541769308904 306.41126759169185 0.8022875081005079
15.51276932426232 306.9693198200813 0.8058046764586322
15.517996879215737 308.8127552833099 0.8109186017918347
15.523224434169153 303.6902913165551 0.8064709997171283
15.52845198912257 302.39518890407953 0.8064981193282285
15.533679544075985 300.7692139058379 0.805851331099734
15.538907099029402 303.2928836926367 0.8112358775717565
15.544134653982818 305.35669954466687 0.8147638441619561
15.549362208936234 305.61737447756207 0.8165184757688474
15.55458976388965 308.2227253567555 0.8221519736905303
15.559817318843066 308.70374201450267 0.8253915456563335
15.565044873796483 308.88337636525836 0.8277009918121134
15.570272428749899 310.2804361575458 0.8310133332443183
15.575499983703315 312.46101248121795 0.833675375170239
15.580727538656731 314.55684925946105 0.8361737346186643
15.585955093610147 314.10969700630676 0.8370694571057836
15.591182648563564 313.7532172091445 0.8379687247986723
15.59641020351698 317.0897422666197 0.8457123185312081
15.601637758470396 319.197173261905 0.8502440859633631
15.606865313423812 322.1284498280534 0.8558652751173231
15.612092868377228 319.5810241368757 0.8537788990160337
15.617320423330645 316.16225758292444 0.8492157526756382
15.62254797828406 310.06792027732826 0.8429129908897501
15.627775533237477 309.51584305830505 0.8447745043948621
15.633003088190893 308.7582310808391 0.8454841485121509
15.63823064314431 310.10001119281804 0.8449460824130457
15.643458198097726 307.99334130334364 0.828582421927103
15.648685753051142 306.23804615602245 0.8190164937939216
15.653913308004558 307.66019999506875 0.8167569878542293
15.659140862957974 309.4754419962418 0.8159646475121763
15.66436841791139 311.8888229980842 0.8160148257342515
15.669595972864807 312.3570925747515 0.8136465474798568
15.674823527818223 310.8659552634447 0.8095979069323672
15.680051082771639 307.7677590633583 0.8042736907118001
15.685278637725055 306.7056312545007 0.8025493696702751
15.690506192678471 307.4482512587443 0.80321720363333
15.695733747631888 308.38417222061037 0.8036678166527687
15.700961302585304 305.8825087903813 0.7984976563400199
15.70618885753872 304.34421007985145 0.7938054323251077
15.711416412492136 306.2392183944308 0.7936616498323279
15.716643967445552 307.85391841845893 0.7945394786620606
15.721871522398969 309.80443009867014 0.7960180890211628
15.727099077352385 310.2893660960149 0.7959041943269871
15.732326632305801 311.51839440745795 0.7973711194415657
15.737554187259217 309.93433234060717 0.7942296801413555
15.742781742212633 311.34581728140694 0.7954279021925055
15.74800929716605 316.3272726847761 0.8007540293472711
15.753236852119466 318.8305603982767 0.8030995360377661
15.758464407072882 322.8093125899312 0.8060188913380109
15.763691962026298 319.4626780858251 0.80176581093754
15.768919516979715 318.21557107283957 0.7991460072726666
15.77414707193313 315.2572338991559 0.7943158546785951
15.779374626886547 315.0938766310377 0.7943301641561508
15.784602181839963 318.17078701284174 0.7966639601389025
15.78982973679338 322.4428076358594 0.8022726746278046
15.795057291746796 326.67990659148256 0.8059716147512848
15.800284846700212 327.14472662753826 0.8048639177202033
15.805512401653628 329.6303401391891 0.8071042322352194
15.810739956607044 330.39301980816225 0.8074235388833327
15.81596751156046 332.6580754418645 0.8108009689881607
15.821195066513877 332.4906017368492 0.8113719208972894
15.826422621467293 335.18108488204837 0.8130691306470147
15.831650176420709 332.31390260883524 0.8078963578180618
15.836877731374125 329.352432592879 0.8024836954905067
15.842105286327541 325.5276572522993 0.7979261856625645
15.847332841280958 324.75701014155936 0.7981031215060894
15.852560396234374 321.3272386079998 0.7947034660463516
15.85778795118779 320.43490341295916 0.7932176652101798
15.863015506141206 320.36466455693034 0.792349201730966
15.868243061094622 316.3193326392361 0.7856343181288303
15.873470616048039 310.4220926101004 0.7782523789109649
15.878698171001455 305.0972536205328 0.7710986224015225
15.883925725954871 303.35743448546305 0.7691447538575783
15.889153280908287 304.74115923522345 0.7705864674157286
15.894380835861703 307.77409943972646 0.774623308453317
15.89960839081512 305.04343686825825 0.7693411381766364
15.904835945768536 305.3936504222676 0.7689794061166019
15.910063500721952 303.91661625942123 0.7657076405819525
15.915291055675368 304.47223815608316 0.7667277499598493
15.920518610628784 304.1832511826876 0.7666586244123222
15.9257461655822 303.6793037396612 0.7663757677322544
15.930973720535617 304.2335434644728 0.768236931037948
15.936201275489033 303.73439114948854 0.7673857057202805
15.94142883044245 303.54479380563595 0.7668919471312675
15.946656385395865 303.33380547664854 0.7654283199328032
15.951883940349282 303.79118583031425 0.7656727012402667
15.957111495302698 306.6179855741548 0.7690500023828308
15.962339050256114 308.2049519985695 0.7714137663127691
15.96756660520953 309.8971990719832 0.7738796727014012
15.972794160162946 309.2400772097775 0.7727160002483352
15.978021715116363 307.7803716066592 0.7702117314698276
15.983249270069779 308.60148879111506 0.7708978068831123
15.988476825023195 308.45281381086096 0.7720381948584636
15.993704379976611 305.079558754438 0.7687511071255992
15.998931934930027 302.416330391741 0.7646580884298128
16.004159489883442 297.7074747101529 0.758863024495023
16.009387044836856 299.64568037641203 0.7609615343503273
16.01461459979027 300.2153956713865 0.7625819194118161
16.019842154743685 298.75326642091284 0.7603835526028723
16.0250697096971 298.3424435860416 0.759204188336332
16.030297264650514 299.314328820461 0.759691260389753
16.03552481960393 298.0555048325415 0.7579240131922544
16.040752374557343 297.2815380829336 0.7568184182911764
16.045979929510757 297.1170889096386 0.7568359040931087
16.05120748446417 302.69339774072586 0.7639494379931836
16.056435039417586 310.66773298388694 0.7726231344778937
16.061662594371 314.2127707547013 0.7756099291562114
16.066890149324415 316.6875884167509 0.7775839253693902
16.07211770427783 317.0462572331373 0.7785993524738223
16.077345259231244 319.2087591291531 0.7827574315612854
16.08257281418466 322.66785746779937 0.7873750640520288
16.087800369138073 325.9020232151895 0.7909186597215944
16.093027924091487 325.14189779132533 0.7885941140702123
16.0982554790449 323.48616165808545 0.7851446765720906
16.103483033998316 324.9133633834839 0.7872605120626156
16.10871058895173 330.2120653231227 0.7935686635535438
16.113938143905145 332.8539978440705 0.797179999624123
16.11916569885856 329.3143807546686 0.7932776211745005
16.124393253811974 324.86838533059813 0.7883918950037792
16.129620808765388 319.11314938577664 0.7823038077854835
16.134848363718802 315.2126259287784 0.7770040484121433
16.140075918672217 312.9190604445752 0.7733718842446602
16.14530347362563 310.31657459908706 0.7702185245831737
16.150531028579046 308.82903904763054 0.7678123312394826
16.15575858353246 309.89044373516623 0.7696659163590228
16.160986138485875 309.74159653508633 0.76965440176875
16.16621369343929 309.84262119743 0.7690698189319674
16.171441248392703 307.5358662786363 0.7673835858878506
16.176668803346118 305.5590787291637 0.7648314261256427
16.181896358299532 308.0325410475075 0.768129327791915
16.187123913252947 308.15016015025805 0.7675948580483322
16.19235146820636 307.4191650281657 0.7658614901626524
16.197579023159776 306.4004688887723 0.7641249678582626
16.20280657811319 303.74190153323343 0.7605586011857335
16.208034133066604 301.19984942524445 0.7580357784815371
16.21326168802002 295.42244252456777 0.7523666225173331
16.218489242973433 291.6910718363619 0.747952945221112
16.223716797926848 286.693842686984 0.7419425102641491
16.228944352880262 287.3934730076422 0.7434508690848215
16.234171907833677 284.8712239361709 0.7398276585386138
16.23939946278709 284.21954054189723 0.7390139072044857
16.244627017740505 279.7266581905182 0.733526969985828
16.24985457269392 277.8419981765022 0.7301739597702529
16.255082127647334 277.0298333541622 0.7300343722354999
16.26030968260075 276.2025212069934 0.7289552611295151
16.265537237554163 276.82222211016074 0.731214703423371
16.270764792507578 275.4344327264266 0.7292561960806152
16.275992347460992 275.54002930432756 0.7299334701341129
16.281219902414406 272.8136940132259 0.7271764370583763
16.28644745736782 273.273284553647 0.7282579792613737
16.291675012321235 275.23554364232683 0.7294386285734791
16.29690256727465 277.9964629079694 0.730271095959322
16.302130122228064 276.93439290135404 0.7261925426906982
16.30735767718148 278.95523835619673 0.7283400726177196
16.312585232134893 280.90162601080505 0.7315255593761268
16.317812787088307 281.52422194279717 0.7328359489057146
16.323040342041722 279.5021663326923 0.7300108409565017
16.328267896995136 277.62402428190524 0.7276723775386316
16.33349545194855 275.50351948577145 0.7236511554611751
16.338723006901965 275.9534096039477 0.7245540091870757
16.34395056185538 280.74559094655064 0.7308103426815287
16.349178116808794 282.84956609452684 0.7335372274559642
16.35440567176221 290.06009535010014 0.74081605403666
16.359633226715623 298.4415313762728 0.7492288382934991
16.364860781669037 311.18319401777757 0.7640800137920252
16.37008833662245 328.42193611819766 0.7841814284902061
16.375315891575866 341.44283150755695 0.7990774896774435
16.38054344652928 351.02149396194864 0.8088560712972279
16.385771001482695 356.5606352879478 0.8147598406975898
16.39099855643611 358.67726469496097 0.8173339751211343
16.396226111389524 355.27752949685134 0.8131527589153184
16.401453666342938 350.5012764051907 0.8074291215422605
16.406681221296353 346.1591412417183 0.8020827690893768
16.411908776249767 340.4049734815747 0.7949985840777158
16.41713633120318 337.7425665257709 0.7915158501793272
16.422363886156596 333.0075858130279 0.7860127257365687
16.42759144111001 332.6649671461867 0.7848175794998761
16.432818996063425 336.88914887479933 0.7900861546006867
16.43804655101684 342.2676972245112 0.7953078066100898
16.443274105970254 345.46700144308045 0.7991860124816316
16.448501660923668 350.02702198497116 0.8045800886730116
16.453729215877082 355.96892278605065 0.8108396682957737
16.458956770830497 362.1129276599397 0.8180681770047025
16.46418432578391 367.08255234281717 0.822692855646199
16.469411880737326 371.3805715716613 0.826790549064726
16.47463943569074 371.9530525870292 0.8283900011628866
16.479866990644155 370.8932239771385 0.8273865396340306
16.48509454559757 367.1390538484037 0.8234672723687293
16.490322100550983 359.0015706173228 0.8147724848553924
16.495549655504398 345.2696493297951 0.7989894401713256
16.500777210457812 332.927234403876 0.7856676928154875
16.506004765411227 322.5328837037155 0.7737907170951499
16.51123232036464 314.97638522466383 0.7640477464867321
16.516459875318056 307.0377733756367 0.7543579673804448
16.52168743027147 301.9653478468808 0.7487953129682283
16.526914985224884 297.7657477479994 0.7439386843453648
16.5321425401783 299.1925965307215 0.7460473995164232
16.537370095131713 299.23983508637133 0.7459660740699466
16.542597650085128 299.02983941397963 0.7466614789224941
16.547825205038542 296.2174638067267 0.7427169603218362
16.553052759991957 299.4430737392893 0.7469463658748433
16.55828031494537 293.91463392421724 0.739075402023656
16.563507869898785 294.06031988860184 0.7380161220427829
16.5687354248522 293.62598921017474 0.7361062445407935
16.573962979805614 294.11448991871293 0.7371307127881402
16.57919053475903 294.60305248939943 0.7382450727059646
16.584418089712443 291.863845010092 0.7366285823765597
16.589645644665858 287.8985756952089 0.7322865619871536
16.594873199619272 282.10080313956655 0.7245919554801864
16.600100754572686 278.2042031765913 0.7196207426924894
16.6053283095261 275.7290528149107 0.7161434460206237
16.610555864479515 275.91046812514435 0.7164746103811465
16.61578341943293 274.1367596836625 0.7145906289013452
16.621010974386344 270.3154851529881 0.7091593509217736
16.62623852933976 266.29096213714564 0.7041339297417948
16.631466084293173 266.00239938057354 0.7033871819952865
16.636693639246587 269.5175141552954 0.707917764921659
16.641921194200002 271.7205757935584 0.7119151403201678
16.647148749153416 270.12309540368517 0.7098174704768831
16.65237630410683 265.2275190988707 0.7036350315455286
16.657603859060245 262.01162795252736 0.6995859265565285
16.66283141401366 255.9170156253082 0.6908421425040552
16.668058968967074 251.38891420431415 0.6842769470065289
16.67328652392049 245.970240901969 0.6762054822337035
16.678514078873903 248.0188989599682 0.6787314663115362
16.683741633827317 254.35049513426867 0.688898874430051
16.68896918878073 258.36897990884415 0.6937743959094231
16.694196743734146 258.53583272792935 0.6942324375737798
16.69942429868756 256.3666940548471 0.6913502634304655
16.704651853640975 254.28117485715939 0.6876908113727231
16.70987940859439 249.30919922248583 0.6799150118722248
16.715106963547804 246.8346323353118 0.6767518590467165
16.720334518501218 243.66090133131544 0.672010293148384
16.725562073454633 247.14973005981898 0.6779847882280625
16.730789628408047 247.50964505440948 0.6786171714997535
16.73601718336146 250.08935765590599 0.6817933571435214
16.741244738314876 247.41193654099766 0.677123217040154
16.74647229326829 243.37394669367274 0.6712227147285277
16.751699848221705 241.17821125389452 0.6693410441923507
16.75692740317512 238.4233386071111 0.6674588415552453
16.762154958128534 239.3046417247031 0.6691879078788302
16.767382513081948 239.52707747677925 0.6697265767096185
16.772610068035362 242.04522983820524 0.6731708543042347
16.777837622988777 243.93799470385633 0.675018428543565
16.78306517794219 246.11334502402573 0.6772888551964495
16.788292732895606 244.29214769955135 0.6736347740814994
16.79352028784902 241.37610998342294 0.6696955968969796
16.798747842802435 239.86230020628102 0.6667003902474229
16.80397539775585 242.00424785316469 0.6692803896247232
16.809202952709263 241.39629442490343 0.6695929020402426
16.814430507662678 238.30027968542217 0.6660440894154935
16.819658062616092 235.16689247943322 0.6635422556138476
16.824885617569507 234.54369142952254 0.6637972535883313
16.83011317252292 235.1142786704035 0.66368625272488
16.835340727476336 239.0839207688325 0.6690161222211298
16.84056828242975 238.10839593619562 0.6676897015878769
16.845795837383164 239.01296174217845 0.6691674277078347
16.85102339233658 237.0774030636595 0.6648364027442468
16.856250947289993 239.20847856278462 0.6668269714098077
16.861478502243408 238.15198093151585 0.665828314779124
16.866706057196822 237.83054371985168 0.6670849779274087
16.871933612150237 236.27211369498352 0.6658131882610324
16.87716116710365 235.5659869413792 0.663899677087097
16.882388722057065 234.67869895786708 0.6618238081087716
16.88761627701048 235.33140245361838 0.6629588866780073
16.892843831963894 234.6094862816741 0.6621787160389955
16.89807138691731 236.13296840057345 0.6660821179809402
16.903298941870723 234.63283377366702 0.6631798742522593
16.908526496824138 239.84758983833362 0.670706546470968
16.913754051777552 239.04585058675076 0.6679746249838939
16.918981606730966 240.1187639966097 0.6700029557419366
16.92420916168438 238.20379721714457 0.6686985228710388
16.929436716637795 237.49924243712425 0.6688822040889125
16.93466427159121 237.21290547959876 0.6671618158451643
16.939891826544624 236.73990118312554 0.6649970183171817
16.94511938149804 235.5426490719542 0.6611259732465534
16.950346936451453 233.26453784205762 0.6585842895379972
16.955574491404867 232.31145198112878 0.6583373900947841
16.960802046358282 231.2768815091577 0.6573212885150347
16.966029601311696 230.7912260294235 0.6568783018430777
16.97125715626511 230.69154296052724 0.6569958948651798
16.976484711218525 231.1688250766766 0.6582540744329797
16.98171226617194 229.93322959072918 0.6579234193405347
16.986939821125354 231.1980731435256 0.6596683508786342
16.99216737607877 230.53112977244083 0.6584145038145145
16.997394931032183 232.55246983994863 0.6594865350589114
17.002622485985597 233.1484925759365 0.6597425047568345
17.00785004093901 233.12658568491034 0.6589550046002042
17.013077595892426 234.4358732338765 0.6602446025047486
17.01830515084584 233.9320215336399 0.6591536641602941
17.023532705799255 235.4380637295647 0.6609344623590958
17.02876026075267 231.76548757849665 0.6562604242619406
17.033987815706084 233.36811473854934 0.6582522669276462
17.039215370659498 233.19623730630644 0.6570093812577654
17.044442925612913 234.50121643600292 0.6570748970870701
17.049670480566327 236.75816927517565 0.6598226086462783
17.05489803551974 236.97087402702897 0.6605077246496687
17.060125590473156 241.2083525643404 0.6662900847349447
17.06535314542657 241.94432833846906 0.6682026787366147
17.070580700379985 244.27157089539335 0.6725484885166756
17.0758082553334 244.38262378537 0.6724418784358769
17.081035810286814 242.19182672881703 0.6685641936039095
17.086263365240228 243.52070212146947 0.6693601364733431
17.091490920193642 243.77839664613066 0.6690301090876302
17.096718475147057 246.4335417130509 0.6722184404068137
17.10194603010047 247.39744297861006 0.6737605571704258
17.107173585053886 245.04150108816273 0.670007202487748
17.1124011400073 243.4209594620778 0.6679934427585257
17.117628694960715 242.47392913211843 0.6669607916997831
17.12285624991413 243.11709026389332 0.6690850811585748
17.128083804867543 244.37073778257889 0.6718334502655796
17.133311359820958 245.17309780757162 0.6714279693248851
17.138538914774372 244.03560402182828 0.6704035041775851
17.143766469727787 245.3575032556232 0.6715345282226313
17.1489940246812 244.58543774521664 0.6718207505608753
17.154221579634616 243.657464440356 0.6711835128375324
17.15944913458803 242.07529816182148 0.6691806810017927
17.164676689541444 241.81331720972486 0.668617202358091
17.16990424449486 243.65613806803617 0.6715713473760435
17.175131799448273 249.31456275008233 0.6782449413198731
17.180359354401688 250.781219327125 0.6812953569184393
17.185586909355102 251.20272201713962 0.6828865438795063
17.190814464308517 250.68990040220808 0.681690444836675
17.19604201926193 250.94926994635802 0.6814200047945183
17.201269574215345 251.08226470439183 0.6794615493549843
17.20649712916876 249.95426192654293 0.6769777962286184
17.211724684122174 250.4640317377365 0.6780457848805856
17.21695223907559 250.27770377217038 0.6773703972359548
17.222179794029003 250.68825946875873 0.6789026036556123
17.227407348982418 251.81144769888203 0.6800935149237899
17.232634903935832 252.89979066752193 0.6805521883282785
17.237862458889246 253.1706829025034 0.6804718560201689
17.24309001384266 250.598924213875 0.6776101640236906
17.248317568796075 249.89612836533416 0.6775573509716741
17.25354512374949 250.04358168246367 0.6783271376700335
17.258772678702904 250.4667262877265 0.6779676845241902
17.26400023365632 248.6725929926336 0.6754441553597725
17.269227788609733 248.18098484587088 0.6744809582486813
17.274455343563147 246.1730637356833 0.672880969878979
17.279682898516562 244.59653857655712 0.6713817693920678
17.284910453469976 243.89998113216228 0.6701746579795375
17.29013800842339 243.60932030342283 0.6687278259869214
17.295365563376805 243.3520161368183 0.6672725850696409
17.30059311833022 244.1245279461188 0.6680087200871809
17.305820673283634 245.84604221969826 0.6693555623730033
17.31104822823705 250.61461725725582 0.676717114565939
17.316275783190463 251.23050802065802 0.6782156982974079
17.321503338143877 251.99631482147802 0.6804599173878391
17.32673089309729 253.79807232846704 0.681477737938431
17.331958448050706 253.64039790104005 0.6803715934346579
17.33718600300412 254.49163933906584 0.6803808563559727
17.342413557957535 255.6406888837325 0.6824642866379613
17.34764111291095 256.78779329972593 0.6836064817148323
17.352868667864364 258.45887242360453 0.6863937006499419
17.358096222817778 258.71675231091797 0.6866820658426044
17.363323777771193 260.82310440928336 0.6902165134421199
17.368551332724607 262.21376295123787 0.6914223579425663
17.37377888767802 261.26473898246775 0.6887158459063552
17.379006442631436 263.0623356400384 0.6904992191024515
17.38423399758485 266.6481017732165 0.6949101127301583
17.389461552538265 266.59475211069486 0.6949872167903813
17.39468910749168 269.25158075999076 0.6987045191148409
17.399916662445094 269.92293730432556 0.6980192863496253
17.405144217398508 274.3218271283289 0.7034584927811651
17.410371772351922 275.9348536568847 0.7049119605903058
17.415599327305337 277.9124642492016 0.7074916938047434
17.42082688225875 280.04611632566855 0.7102877164412584
17.426054437212166 283.1244088286469 0.7134452053809714
17.43128199216558 286.3016015043869 0.7172259948616021
17.436509547118995 287.24664654595324 0.718565570384032
17.44173710207241 292.7262648321809 0.7260875261843057
17.446964657025823 296.5599495564877 0.7320783637027128
17.452192211979238 297.91816255922225 0.7335940075879478
17.457419766932652 297.86753118507744 0.7328895640242601
17.462647321886067 294.73378094410015 0.7288916918832276
17.46787487683948 293.73181205111956 0.7274843362031286
17.473102431792896 291.5812346942383 0.725124829960905
17.47832998674631 290.1358703314275 0.7228648446943832
17.483557541699724 294.38661552250136 0.7284377879199035
17.48878509665314 295.5380787823093 0.7297700870476546
17.494012651606553 296.0326127834111 0.7303751219814423
17.499240206559968 294.71870551211566 0.728001580943748
17.504467761513382 295.7600749785261 0.7295761993634772
17.509695316466797 296.32852912354235 0.7295805724309942
17.51492287142021 295.4794152677334 0.7285746256204458
17.520150426373625 295.1878505825707 0.7277260372650376
17.52537798132704 294.451976278263 0.726792456989273
17.530605536280454 295.1128926374513 0.7274481936018702
17.53583309123387 292.2061211421239 0.7245834990914661
17.541060646187283 293.35838194615286 0.7266066999070264
17.546288201140698 293.1522835744735 0.7275032942644498
17.551515756094112 292.471462000711 0.7263522443714858
17.556743311047526 290.19611189170524 0.722768763812776
17.56197086600094 290.72049973925675 0.7220771980293582
17.567198420954355 293.2262187873793 0.7252093436547989
17.57242597590777 294.27929220724536 0.7266151386847584
17.577653530861184 291.5192422771623 0.7235751760210493
17.5828810858146 287.967060162056 0.7202865557946855
17.588108640768013 287.36025352591525 0.7198152360643891
17.593336195721427 287.30033967177224 0.7197278933222233
17.598563750674842 290.0606806578882 0.7223080783179481
17.603791305628256 288.5315232333269 0.7196858800793596
17.60901886058167 286.9881796685405 0.7173099039404143
17.614246415535085 288.2924004554251 0.7188300756379739
17.6194739704885 289.5431744854923 0.7205017896608064
17.624701525441914 289.0706085847473 0.7195986809514272
17.62992908039533 287.8549656601255 0.7184984095776837
17.635156635348743 290.10887434513427 0.7216763596236634
17.640384190302157 291.1202909770641 0.7234024604410494
17.64561174525557 291.76007258342156 0.7246006516650302
17.650839300208986 290.98493436049523 0.723110154863805
17.6560668551624 290.08553489148665 0.7217812547808137
17.661294410115815 288.6509822863551 0.7194339784275977
17.66652196506923 289.05209845405517 0.7206385577700302
17.671749520022644 288.83086528470665 0.7203613121212441
17.676977074976058 290.8361430101696 0.7225890792221547
17.682204629929473 291.49462960496356 0.7234376387478302
17.687432184882887 291.8807301667477 0.7232812416873543
17.6926597398363 291.99549192151005 0.7234971244665109
17.697887294789716 292.2586424765936 0.7235755937082929
17.70311484974313 291.53582116349463 0.7223523612463383
17.708342404696545 290.76080820636815 0.7209609322870433
17.71356995964996 291.8853373065143 0.7228231346310031
17.718797514603374 294.28773395678354 0.7256230644428301
17.724025069556788 297.3088664750279 0.7300017511422057
17.729252624510202 301.55505414677407 0.7349972137835232
17.734480179463617 305.95413762894515 0.7400219086202475
17.73970773441703 307.3862991947953 0.7421813007994846
17.744935289370446 303.7063035400011 0.7379007544731966
17.75016284432386 300.9948911692365 0.7346761171299486
17.755390399277275 300.98015204223844 0.7345332956241254
17.76061795423069 300.6131543818076 0.7339996106603314
17.765845509184103 297.9163713655939 0.7305742457939577
17.771073064137518 293.8035493468247 0.7255803354736006
17.776300619090932 289.40738055339557 0.7202679232527501
17.781528174044347 284.31887520052703 0.7142241380358775
17.78675572899776 280.56680663484985 0.7093350438323077
17.791983283951176 279.5981084403002 0.7082816513486672
17.79721083890459 277.5357819539881 0.7056160161273757
17.802438393858004 277.7134377185374 0.7064452243065703
17.80766594881142 278.0860123874689 0.7069814281581188
17.812893503764833 276.30161920256023 0.7053975805553651
17.818121058718248 274.47946330012167 0.7035424434088484
17.823348613671662 273.3305222732309 0.7013049306440241
17.828576168625077 272.00955345361086 0.7004758268456679
17.83380372357849 271.116185815798 0.6993288632084576
17.839031278531905 268.6581712326483 0.6961938715972543
17.84425883348532 266.619964496624 0.6938464612943559
17.849486388438734 262.6336539632636 0.6882330750227597
17.85471394339215 262.448159493622 0.6881071651043968
17.859941498345563 262.0586381914092 0.6878767955475469
17.865169053298978 261.88822719246895 0.6866068372380031
17.870396608252392 263.97140379441896 0.6899686249231298
17.875624163205806 265.83019668496564 0.6930611918107161
17.88085171815922 267.65757910407507 0.6963451913887367
17.886079273112635 267.4066303097282 0.696391064397939
17.89130682806605 269.6873475101857 0.6982742673438946
17.896534383019464 273.31715962650884 0.7030350925412387
17.90176193797288 276.0832664417322 0.7058606805733761
17.906989492926293 277.5033043329922 0.7068337237066801
17.912217047879707 279.8320139460318 0.7101592483881842
17.917444602833122 283.9885079410439 0.7148433516982188
17.922672157786536 286.1088461296238 0.7181831159632246
17.92789971273995 287.9726344416458 0.7205495722162518
17.933127267693365 289.82430350432963 0.7213537608538467
17.93835482264678 291.60999943986235 0.7233804612700974
17.943582377600194 291.8697372264018 0.7227353283230731
17.94880993255361 296.04265555714477 0.7277758883806333
17.954037487507023 299.2381093230917 0.7322919260538493
17.959265042460437 302.19046639112395 0.7356870900821602
17.96449259741385 304.38790544617996 0.7387527217103108
17.969720152367266 304.7181027639198 0.7387996668783803
17.97494770732068 307.2661324355046 0.7427317476188297
17.980175262274095 306.57105020526365 0.7414846828556859
17.98540281722751 306.96818394014264 0.741600587596258
17.990630372180924 304.59475715844394 0.7385382628366723
17.995857927134338 302.62671551020355 0.7361731225653861
18.001085482087753 303.50571326421993 0.7364391299993487
18.006313037041167 302.2678075008375 0.7349148006900651
18.01154059199458 302.70578726024803 0.7359541043190682
18.016768146947996 303.13624211506135 0.7364067358102928
18.02199570190141 305.24867025987174 0.7402014055852506
18.027223256854825 302.0447421099732 0.7351027148329058
18.03245081180824 297.3996157061676 0.729219063785281
18.037678366761654 294.1952728407373 0.7252153449710629
18.042905921715068 292.6641092860147 0.7230250491966164
18.048133476668482 290.4938630308814 0.7219871688783618
18.053361031621897 289.82322029719114 0.7223685070365296
18.05858858657531 288.70852854412885 0.7206499837180621
18.063816141528726 288.05297882140457 0.7200951039272436
18.06904369648214 284.71332904419626 0.7145236741578005
18.074271251435555 288.0196595824415 0.7182977784064385
18.07949880638897 292.6210087383409 0.7239071786447279
18.084726361342383 297.1743712791711 0.7284404450689949
18.089953916295798 300.21240498852137 0.7317772535874338
18.095181471249212 298.93032912980004 0.7304186597859063
18.100409026202627 304.53317849101717 0.7366460311773213
18.10563658115604 311.0810765509611 0.7441979520622346
18.110864136109456 323.3903446100911 0.7581731386436389
18.11609169106287 338.1829514553194 0.7756050226445614
18.121319246016284 352.98066248677105 0.7920834026109496
18.1265468009697 369.69669032003804 0.8094101033728359
18.131774355923113 391.0568491061666 0.8326512452543448
18.137001910876528 414.7903307122992 0.8569860510342903
18.142229465829942 446.74563960501763 0.889221413850528
18.147457020783357 481.64428936231883 0.9232135450016731
18.15268457573677 508.4703773318476 0.9482413972416767
18.157912130690185 523.4057791796333 0.9625413568060942
18.1631396856436 519.9677064411436 0.9594177077561029
18.168367240597014 506.2487443076782 0.9463502956180478
18.17359479555043 481.4689864290343 0.9232641256691361
18.178822350503843 453.4218758515594 0.8954488715793328
18.184049905457258 422.08126223688527 0.8646284011556767
18.189277460410672 399.33794403484296 0.8410931816659738
18.194505015364086 384.5212333414632 0.8254974850553546
18.1997325703175 374.0932455958447 0.814261377048331
18.204960125270915 373.20945455626304 0.8136020049407234
18.21018768022433 375.85173937864624 0.8165252666836434
18.215415235177744 380.3315292654364 0.8213060236100633
18.22064279013116 387.1991148290133 0.8284355701171806
18.225870345084573 392.5394460471485 0.833712579574604
18.231097900037987 397.2983334062866 0.8388632568227856
18.236325454991402 400.49795714022304 0.8420254565294212
18.241553009944816 403.2120500891002 0.8446361102432617
18.24678056489823 409.1397991181451 0.8503649200071549
18.252008119851645 413.0153903525742 0.8547410248705738
18.25723567480506 411.4837862023775 0.8534128462302664
18.262463229758474 404.9745139974886 0.8468240875526107
18.26769078471189 398.20765459241727 0.8396457215813181
18.272918339665303 390.0702986782582 0.8307187718954442
18.278145894618717 381.44150906169926 0.8214648208413694
18.28337344957213 372.66875613513935 0.8122632890783132
18.288601004525546 366.72034634032195 0.806123886065162
18.29382855947896 362.1146052675703 0.801130601169398
18.299056114432375 357.93802376734243 0.7970312373073841
18.30428366938579 351.1532313154952 0.7900042119790384
18.309511224339204 345.3758213514728 0.7838358645058179
18.314738779292618 341.6277349997646 0.7794734141779074
18.319966334246033 336.2935101901814 0.7745172781604118
18.325193889199447 328.6026999081296 0.765313573005495
18.33042144415286 319.2167475148762 0.7546430125609751
18.335648999106276 312.99793662536223 0.7467677246323599
18.34087655405969 307.95842394975466 0.740483772718779
18.346104109013105 305.82754733322366 0.7375483772119612
18.35133166396652 305.738649810192 0.7370606913109771
18.356559218919934 302.44845534818415 0.7335240130870329
18.361786773873348 301.2700321400008 0.7330402781542459
18.367014328826762 298.79994382310986 0.7299460534234817
18.372241883780177 297.580239239316 0.7292164099217519
18.37746943873359 299.40546357130665 0.7310138212753617
18.382696993687006 300.4845687942076 0.732025167959887
18.38792454864042 306.58413046172035 0.7417774597145951
18.393152103593835 313.17923859612574 0.7608416395686529
18.39837965854725 323.82519667934537 0.7806074234816651
18.403607213500663 335.4073546936335 0.7992216954658183
18.408834768454078 355.3208306332821 0.8267355232062253
18.414062323407492 381.9874524136018 0.8613832990418752
18.419289878360907 412.7416542694944 0.8994856179463833
18.42451743331432 441.7294994898584 0.9343625856894512
18.429744988267736 464.54948950668535 0.9627621588522953
18.43497254322115 477.8498297976903 0.979655905168644
18.440200098174564 484.3978003128863 0.9900502480055517
18.44542765312798 478.10976515285034 0.9876853509615972
18.450655208081393 468.5399738253619 0.980893804711077
18.455882763034808 451.22111940317274 0.9662741290227623
18.461110317988222 432.5688248261878 0.9494253704926194
18.466337872941637 418.5826270535915 0.9367160473201415
18.47156542789505 408.4559928741792 0.9285069782761558
18.476792982848465 398.3367911562353 0.9194431290105823
18.48202053780188 389.38102384266324 0.9120417075205768
18.487248092755294 384.3756617473113 0.9092358921236854
18.49247564770871 379.75932949387214 0.905946847718
18.497703202662123 373.8991546934115 0.902684938766193
18.502930757615538 367.6088069583012 0.8972801136902956
18.508158312568952 356.97951352049375 0.8864399145008411
18.513385867522366 353.5397675846094 0.8843457336027113
18.51861342247578 352.6524527720175 0.8841036905476349
18.523840977429195 352.82381528054754 0.8873023011208688
18.52906853238261 351.1595334186166 0.8875971852544399
18.534296087336024 347.2440873936517 0.8853114765630059
18.53952364228944 344.9230718309979 0.8854824102987834
18.544751197242853 343.83198401302985 0.8853637148190873
18.549978752196267 345.7796685233234 0.8902932571315226
18.555206307149682 344.05937529277764 0.8896262500326916
18.560433862103096 346.37435212084154 0.8943206822529373
18.56566141705651 347.92058413962513 0.8990673376390419
18.570888972009925 352.6153378990451 0.9064295077889001
18.57611652696334 356.857603337012 0.913945432002309
18.581344081916754 359.9945021785524 0.920283085283671
18.58657163687017 366.2442648777228 0.9290693121527976
18.591799191823583 369.80475917860934 0.9361794630320429
18.597026746776997 379.864775729634 0.9508359978300039
18.60225430173041 382.5524189831368 0.9562030920786357
18.607481856683826 387.8840910703334 0.9650888282294158
18.61270941163724 391.49287574482594 0.9714407758451106
18.617936966590655 396.8301267462953 0.9799768220075269
18.62316452154407 402.8835523914399 0.9875634204063879
18.628392076497484 409.33517899850597 0.9759938313726808
18.633619631450898 408.2780321854357 0.9647527918860845
18.638847186404313 400.28816646091457 0.9477333527935627
18.644074741357727 394.4147276874336 0.9353346128782775
18.64930229631114 385.67653344157435 0.9213490106919365
18.654529851264556 380.1394882194063 0.9097161736084698
18.65975740621797 380.6911957813497 0.9077059815951881
18.664984961171385 384.68592530590223 0.9090562891501965
18.6702125161248 387.2326439168321 0.9087772638043249
18.675440071078214 389.53033006546366 0.9093916677296837
18.680667626031628 392.7735176489044 0.909405577627219
18.685895180985042 395.13654303865985 0.9096387188496018
18.691122735938457 397.371828869252 0.9100203712283921
18.69635029089187 396.5234545812615 0.9063782612850125
18.701577845845286 397.5949218180113 0.9062135398830671
18.7068054007987 396.87574713759926 0.904088847075117
18.712032955752115 391.9669491782137 0.8970347730723128
18.71726051070553 384.33556550225944 0.8872692449295654
18.722488065658943 379.1253759640981 0.8799061930968612
18.727715620612358 369.7320430377295 0.8677738090241032
18.732943175565772 364.5401769608136 0.8602119277280664
18.738170730519187 358.3675650524304 0.8509717099787117
18.7433982854726 356.40911041209006 0.8474263089690561
18.748625840426016 353.3236909311764 0.8426249030628583
18.75385339537943 349.310277830673 0.8368690775460176
18.759080950332844 345.5142051146874 0.8318165452031208
18.76430850528626 341.3954398942759 0.8256772702981761
18.769536060239673 339.87258682010065 0.8230687257999572
18.774763615193088 337.514548874596 0.8191755644317833
18.779991170146502 330.5415454698743 0.8098704258539857
18.785218725099917 323.69161164832906 0.8007411597015438
18.79044628005333 319.3995114607485 0.7943903383532772
18.795673835006745 318.99372540515225 0.7923685015006232
18.80090138996016 316.68078491330635 0.7888924949527675
18.806128944913574 314.0583261364306 0.7850000639218471
18.81135649986699 311.5582981312088 0.7811035675393971
18.816584054820403 309.79152175834076 0.7788670253780149
18.821811609773818 310.040160439548 0.7783163622045002
18.827039164727232 307.4170473807443 0.7751115402514059
18.832266719680646 304.6834995548458 0.7714067350022158
18.83749427463406 303.7467294390069 0.7707081647309462
18.842721829587475 304.47697988139544 0.7713680734454363
18.84794938454089 303.111649861515 0.7689592149754995
18.853176939494304 300.4927525233674 0.7651892001792212
18.85840449444772 297.05617360171584 0.7604596272867133
18.863632049401133 293.0484892816842 0.7557781262411397
18.868859604354547 292.52412728060335 0.7550695059821916
18.87408715930796 291.6239847469946 0.7535691030417944
18.879314714261376 290.29503893882054 0.7518347850886155
18.88454226921479 287.05482735486436 0.7478589517956212
18.889769824168205 284.07967493409495 0.7426686496632349
18.89499737912162 281.78652761762356 0.7394070275251073
18.900224934075034 278.3545273623982 0.7345914405035308
18.90545248902845 276.7645776942881 0.7320642747330287
18.910680043981863 277.6456166133158 0.7331700606875006
18.915907598935277 278.9399298246094 0.7349167991248905
18.92113515388869 281.5687231942967 0.7379581407039224
18.926362708842106 283.31927155309216 0.7389899593057987
18.93159026379552 285.2651570379174 0.7403736327124
18.936817818748935 283.0256380066891 0.7386344695794749
18.94204537370235 281.2602051294936 0.7364957066289386
18.947272928655764 281.5456288274963 0.7359044644812869
18.952500483609178 284.7917748064508 0.738461131777016
18.957728038562593 284.06915305717115 0.73630763308825
18.962955593516007 281.3411752128713 0.7332499645064148
18.96818314846942 276.69343194010685 0.7270981199537561
18.973410703422836 277.05615930482503 0.7277806020412759
18.97863825837625 278.79814074104087 0.7293128201731701
18.983865813329665 279.4591180138501 0.7296824723898818
18.98909336828308 281.4584833837181 0.7331142184512841
18.994320923236494 282.2847179911144 0.7345316948079483
18.999548478189908 284.4164354303862 0.7373656897259329
19.004776033143322 281.89234620899697 0.7339231631585905
19.010003588096737 282.74701894928376 0.7347916378905645
19.01523114305015 286.83158318628386 0.7404110141730486
19.020458698003566 287.54243979089455 0.7408025208851432
19.02568625295698 288.2370982610667 0.7418797860689285
19.030913807910395 284.4321604700066 0.7363192368800922
19.03614136286381 286.4760384641299 0.7386309577845983
19.041368917817223 290.81085794564495 0.742423584338735
19.046596472770638 293.31806672528313 0.744135850266197
19.051824027724052 290.60208253522785 0.7402335837797742
19.057051582677467 290.60711268392356 0.739824605741546
19.06227913763088 290.52175061865165 0.7391490214045422
19.067506692584296 294.3497060417279 0.7438718470994559
19.07273424753771 294.35904305502726 0.7425181987410508
19.077961802491124 294.3678602994464 0.7425023259554309
19.08318935744454 294.7498811966812 0.7427320609621353
19.088416912397953 298.3614034052505 0.7474258308485254
19.093644467351368 299.8811688306026 0.7501067020712611
19.098872022304782 301.2510755977521 0.7506658067880482
19.104099577258197 301.4785641831995 0.7498460586218728
19.10932713221161 302.65002676341186 0.7507950053955983
19.114554687165025 302.1562688021592 0.7499055419068722
19.11978224211844 301.8988854451286 0.750388434060786
19.125009797071854 302.24958033070385 0.7497403559273592
19.13023735202527 303.77835984525285 0.7508648275704827
19.135464906978683 308.6202755928226 0.7566228049458461
19.140692461932098 308.0047166199623 0.7557071157969998
19.145920016885512 309.81425266061353 0.7591390252710295
19.151147571838926 306.4681036410731 0.7549025411132899
19.15637512679234 308.8404627371707 0.7574473267899411
19.161602681745755 305.716795213388 0.7533504331403741
19.16683023669917 301.27353628179236 0.746797995548276
19.172057791652584 298.1285481508275 0.7435405095139797
19.177285346606 299.69452484471765 0.7457590673442168
19.182512901559413 304.13382058950083 0.7513161077616175
19.187740456512827 304.8531094141944 0.7535641395869939
19.19296801146624 304.5441405132283 0.7531828648825508
19.198195566419656 303.13828805488214 0.7509278967035798
19.20342312137307 301.087444078298 0.7476051140717347
19.208650676326485 298.54923649140477 0.7438338240342226
19.2138782312799 297.325920620091 0.7425855951044776
19.219105786233314 299.0340382503063 0.7445388767194284
19.22433334118673 295.0110568068313 0.7393315219178882
19.229560896140143 294.36533749189095 0.7392979985825557
19.234788451093557 295.75122287616074 0.7401869044037727
19.24001600604697 295.5316934992852 0.7395503443258349
19.245243561000386 295.1600182460588 0.7387680541908012
19.2504711159538 293.69753660058956 0.7364539047795173
19.255698670907215 294.86475057970586 0.7386036748104493
19.26092622586063 293.42429829436423 0.7368194568825204
19.266153780814044 292.4467517496335 0.7366061421603509
19.271381335767458 290.78603040943574 0.7353192333146262
19.276608890720873 291.15294912973934 0.73511178936907
19.281836445674287 291.1902387507697 0.7350488704430445
19.2870640006277 292.0440500591478 0.7354747065061484
19.292291555581116 293.34218435736085 0.7361282228699976
19.29751911053453 294.5664779789081 0.7368780997371047
19.302746665487945 296.005028718083 0.7378229692462012
19.30797422044136 297.01205537340536 0.7403691553138592
19.313201775394774 298.27780539331604 0.7425070020661431
19.318429330348188 298.91807412227666 0.7425280475976762
19.323656885301602 299.3167397034496 0.742796471102075
19.328884440255017 299.5348574382782 0.7430111619305038
19.33411199520843 303.2219807375669 0.7470219202899911
19.339339550161846 306.045724460064 0.7499410604928585
19.34456710511526 311.26042668641566 0.7548655842588093
19.349794660068675 317.6257712137271 0.7629161529182514
19.35502221502209 323.91823558157705 0.7703792864759493
19.360249769975503 330.98305768177346 0.7785007709982796
19.365477324928918 337.7606157441569 0.7861799059475985
19.370704879882332 345.85264933915727 0.7948049798914498
19.375932434835747 357.3305393087605 0.8075397746466099
19.38115998978916 361.33627318256873 0.8118590405183994
19.386387544742576 369.5347880867442 0.8206921130327579
19.39161509969599 376.8685063032229 0.8290608188983635
19.396842654649404 379.9116461653096 0.8322351727003889
19.40207020960282 380.0569166024444 0.8319860619518501
19.407297764556233 377.30711516274926 0.828909312707373
19.412525319509648 377.47659703690744 0.828428415205784
19.417752874463062 377.36317347713924 0.8284280766174799
19.422980429416477 374.67566412849766 0.8256472468102758
19.42820798436989 370.18742464268814 0.8209122653425005
19.433435539323305 366.4457144034697 0.8175102888458667
19.43866309427672 358.9823138762593 0.8088112569102023
19.443890649230134 353.6524768716575 0.8032478204213008
19.44911820418355 346.7639393468826 0.7952535153568102
19.454345759136963 344.0787488063976 0.7918792880844824
19.459573314090377 345.37384446347625 0.7934055176003357
19.464800869043792 348.48391178360686 0.7965190788762614
19.470028423997206 349.347994790768 0.7970403910549915
19.47525597895062 348.35651186829966 0.7955479999132564
19.480483533904035 343.0165418959451 0.7893806409250393
19.48571108885745 341.1893187188961 0.7875999853544958
19.490938643810864 343.09473085036876 0.7900668440290983
19.49616619876428 343.6978160264128 0.790463102255556
19.501393753717693 343.49539139297264 0.7898854489906081
19.506621308671107 340.64442910327324 0.7865013483475266
19.51184886362452 338.20418775677274 0.7838110018666301
19.517076418577936 337.3025303879439 0.7827400221356637
19.52230397353135 338.15330660745826 0.7832097555998947
19.527531528484765 341.1584624594149 0.7866798363660318
19.53275908343818 342.1291083959403 0.7875883890489261
19.537986638391594 344.6055018389583 0.7903968572828786
19.54321419334501 343.08761249197363 0.7891802833159444
19.548441748298423 341.9520328118592 0.78793759106259
19.553669303251837 339.3177402333148 0.7847767456708997
19.55889685820525 339.4704899387783 0.7850482573836377
19.564124413158666 341.7443613748194 0.7877096823124639
19.56935196811208 345.62141450667633 0.7924631216104014
19.574579523065495 349.1290236501398 0.7960942893256835
19.57980707801891 350.9537818382664 0.7973827922392571
19.585034632972324 349.7020357028559 0.7958417243794775
19.590262187925738 352.08430165648116 0.7982246123969274
19.595489742879153 355.97946412140203 0.8025580303319669
19.600717297832567 363.50898075833084 0.8106530006179582
19.60594485278598 369.8574218368577 0.8172067728571921
19.611172407739396 374.4258976633781 0.8222140671732688
19.61639996269281 378.28253124926925 0.8264648270757966
19.621627517646225 380.8887437060286 0.8293025056170478
19.62685507259964 384.06067774307195 0.8331217752946618
19.632082627553054 388.3042645927222 0.8375779723139252
19.637310182506468 389.3866134822944 0.8390934707439909
19.642537737459882 390.5667343675741 0.8401167367204249
19.647765292413297 392.7388374445191 0.8417716865268888
19.65299284736671 398.60485597764597 0.8480882401547801
19.658220402320126 403.5776168506927 0.8530843691135377
19.66344795727354 403.56937959783863 0.8533404933466648
19.668675512226955 398.18002707866515 0.8476542299066184
19.67390306718037 392.21301761567094 0.8411591564075511
19.679130622133783 388.37601764004074 0.8370356151535128
19.684358177087198 384.7651278685985 0.833119505622806
19.689585732040612 383.2774423264646 0.8311673588359905
19.694813286994027 382.30515308055817 0.8303134663002546
19.70004084194744 380.37891898757107 0.8281456182531901
19.705268396900856 377.04854884169845 0.8241926859241224
19.71049595185427 372.9688227410175 0.8201413341719612
19.715723506807684 369.1316398862477 0.8156832845737051
19.7209510617611 367.80875829005595 0.8150841438795088
19.726178616714513 365.08994191480224 0.8119246639556628
19.731406171667928 365.73561188524536 0.8123275285441214
19.736633726621342 365.7538557669579 0.8118722619899355
19.741861281574757 365.77811542469874 0.8120398750985693
19.74708883652817 366.4553976569596 0.8130664741193562
19.752316391481585 364.415634989134 0.8110450908844007
19.757543946435 362.7069139580543 0.8088925867385104
19.762771501388414 359.1281705944277 0.8043177638964868
19.76799905634183 357.8808810699681 0.8030360257245415
19.773226611295243 356.70652926102787 0.8018362658178593
19.778454166248657 355.7037377885175 0.8009158016677489
19.783681721202072 353.4349737645612 0.7977102370115575
19.788909276155486 348.62580889794367 0.7921692390803146
19.7941368311089 344.7961534092047 0.7878819261465465
19.799364386062315 340.8616098812625 0.78383343778636
19.80459194101573 338.1708716034834 0.7810831442019825
19.809819495969144 334.36432124795493 0.7761565669391381
19.81504705092256 329.5032560509356 0.7708185163347966
19.820274605875973 327.572153631969 0.7691675736571755
19.825502160829387 327.5375772669403 0.7691631927656488
19.8307297157828 328.258157995619 0.769899790021313
19.835957270736216 324.70211131614184 0.7656877467991603
19.84118482568963 321.11407698635975 0.7608807728570305
19.846412380643045 319.9997122700207 0.7603119293064189
19.85163993559646 317.6310600335342 0.7564760895589042
19.856867490549874 317.2181587596087 0.7563421859324099
19.86209504550329 314.7306118566349 0.7531346808193539
19.867322600456703 315.00716885743117 0.7533787579133003
19.872550155410117 316.0664147527875 0.7545547911207781
19.87777771036353 314.92717762030907 0.7529757601835652
19.883005265316946 314.7591752517805 0.7527961396142901
19.88823282027036 312.7898629567349 0.7508283903397425
19.893460375223775 310.52070570201414 0.7477779377598399
19.89868793017719 307.65738051373324 0.7440418030404602
19.903915485130604 307.34060175980176 0.7438774070669039
19.909143040084018 305.8455798089113 0.7423346536454479
19.914370595037433 309.41938031132236 0.7473423274293624
19.919598149990847 309.4352682131557 0.7465169679632004
19.92482570494426 309.92368770802267 0.7474890867987113
19.930053259897676 310.22075465194405 0.7476247843320326
19.93528081485109 311.13281608283455 0.7489047770050069
19.940508369804505 309.6780352969141 0.7481827275579414
19.94573592475792 308.3491020472506 0.7462971170719507
19.950963479711334 309.0981193908954 0.7473659955287909
19.956191034664748 312.44064775122513 0.7512539896884923
19.961418589618162 315.55856436172377 0.7540521164639239
19.966646144571577 314.41563365187534 0.7523571756062473
19.97187369952499 314.44402047955157 0.7513954512853229
19.977101254478406 317.8606657378136 0.7552733185426629
19.98232880943182 324.2856497553444 0.7631537900148196
19.987556364385235 327.85683566764766 0.76734636166433
19.99278391933865 332.2454115625039 0.7724210095411248
19.998011474292063 336.5480109202855 0.7769103766960112
20.003239029245478 343.9483130002211 0.7846398950014039
20.008466584198892 352.89271150884497 0.7947117211376913
20.013694139152307 371.03752786305034 0.8142248877240396
20.01892169410572 391.83943397539167 0.8367868993955131
20.024149249059136 412.50430936196256 0.8586136059301418
20.02937680401255 430.5210414030993 0.876930837623442
20.034604358965964 438.87884604505706 0.8855169203803525
20.03983191391938 439.57659768523166 0.8859428900987278
20.045059468872793 428.9765503818441 0.8752099668031048
20.050287023826208 414.3723795909104 0.8605895735350475
20.055514578779622 401.8812349925458 0.8469696292105388
20.060742133733036 393.3904765931127 0.838539150550438
20.06596968868645 385.13188155649465 0.8295828865971796
20.071197243639865 375.90285968301225 0.819615028339201
20.07642479859328 371.60668317326946 0.8149792040422223
20.081652353546694 373.98364386494706 0.8176517718210523
20.08687990850011 378.8067713538755 0.8228003908274167
20.092107463453523 383.8279156407284 0.8283024267407807
20.097335018406937 389.58567422707046 0.833727714975055
20.102562573360352 397.4488772779369 0.842032063568708
20.107790128313766 405.26566738725387 0.849831248274278
20.11301768326718 414.0531915267602 0.8591390795653476
20.118245238220595 417.64564141173724 0.86285291061179
20.12347279317401 415.14550839494194 0.8599729521020902
20.128700348127424 414.0726414049388 0.858812915441251
20.13392790308084 409.46517146662075 0.8540893271680201
20.139155458034253 405.7903280812528 0.8503233397579963
20.144383012987667 395.0495676924286 0.8391004811160968
20.14961056794108 381.64937717626174 0.8246608017943331
20.154838122894496 370.2700345562928 0.8120191128783847
20.16006567784791 358.5560900611271 0.7991709982716132
20.165293232801325 347.6174010459765 0.7870953772589984
20.17052078775474 339.1477966291395 0.7782001932690771
20.175748342708154 335.9629913322131 0.7751312153506629
20.18097589766157 336.08548094870787 0.7753323544430555
20.186203452614983 334.96605693733386 0.7748539048864612
20.191431007568397 331.65350138548854 0.7703467649072692
20.19665856252181 327.6198854195265 0.7657140163842304
20.201886117475226 327.0636937664971 0.7641746306657314
20.20711367242864 327.97732065197386 0.764556748428465
20.212341227382055 327.0888235499461 0.7638660776885396
20.21756878233547 328.13728502040755 0.7656159317388672
20.222796337288884 328.10877195605707 0.7659027365065769
20.228023892242298 331.04947619414736 0.7689629665366636
20.233251447195713 332.5658153708936 0.7702416590201534
20.238479002149127 328.74610711118805 0.766018841790591
20.24370655710254 331.15338549963366 0.7689067619916118
20.248934112055956 335.96872856776275 0.7740718813978867
20.25416166700937 342.3359376076262 0.780761270750118
20.259389221962785 345.42877622395775 0.7841672019487615
20.2646167769162 348.50060809704104 0.7880847742049013
20.269844331869614 346.81618739612827 0.7866769728123804
20.275071886823028 347.4111870294924 0.7872369240520373
20.280299441776442 343.08336662141755 0.7815557681245657
20.285526996729857 340.53308511909245 0.77869026423542
20.29075455168327 337.48870964376846 0.7750724279543459
20.295982106636686 339.75689910682024 0.7783997504463099
20.3012096615901 340.7716289828073 0.7798073763701178
20.306437216543515 340.5165167493331 0.7796509436496994
20.31166477149693 339.5330114730131 0.7786885276719993
20.316892326450343 335.29550766860217 0.7727242837790931
20.322119881403758 330.1019880951682 0.7667826799686767
20.327347436357172 325.85788033521544 0.7612912283549441
20.332574991310587 322.8005598149905 0.758115337767509
20.337802546264 323.7081501853915 0.7596364643125844
20.343030101217416 323.77251834323886 0.7599500569743646
20.34825765617083 325.50304556307003 0.7626139597777726
20.353485211124244 321.8782124661673 0.7590571059820154
20.35871276607766 317.96697458176766 0.7543166924882655
20.363940321031073 316.2576236097651 0.7520839854106502
20.369167875984488 315.919808264596 0.7508534562625346
20.374395430937902 314.81073751808 0.7492335943199776
20.379622985891316 311.08933514120207 0.7447444251015476
20.38485054084473 305.1684145259412 0.7374296988285368
20.390078095798145 305.273046581557 0.737862237097789
20.39530565075156 305.49041978974844 0.7379980775096565
20.400533205704974 306.3004709143837 0.7393971595370332
20.40576076065839 306.3130817059249 0.7402559637562638
20.410988315611803 305.44367995693284 0.7387888380158169
20.416215870565217 302.75112008934065 0.7354241965886256
20.421443425518632 302.8995040533987 0.734556053526037
20.426670980472046 302.9361021382707 0.7344767528022663
20.43189853542546 303.6449326453778 0.7355682529865502
20.437126090378875 303.5057426812291 0.7348576275546485
20.44235364533229 304.1646147736661 0.7358094389085763
20.447581200285704 310.0883905896308 0.7432467093875327
20.45280875523912 314.437658999859 0.7485417342357488
20.458036310192533 313.9431964799798 0.7484005494940029
20.463263865145947 311.8701100802433 0.7446106051114174
20.46849142009936 308.51710203361915 0.7412413408442148
20.473718975052776 306.5749519947194 0.7389175758695956
20.47894653000619 306.2706644297789 0.7378290403417065
20.484174084959605 309.009011124578 0.7409275949670625
20.48940163991302 312.82380337446557 0.7452798764890919
20.494629194866434 313.5015513134223 0.7466273602615034
20.49985674981985 313.64636875962015 0.7473234073852021
20.505084304773263 312.21300382030597 0.74524456668053
20.510311859726677 314.4260640325549 0.7479897787037306
20.51553941468009 314.8195143586847 0.7475332971129169
20.520766969633506 318.3865420450564 0.751767407537115
20.52599452458692 316.0055101854181 0.7498290141025671
20.531222079540335 316.109771620923 0.7498746790519025
20.53644963449375 312.95950822300034 0.747085838965124
20.541677189447164 311.75929096214276 0.7447731665430958
20.546904744400578 311.7705687326142 0.7446629628914959
20.552132299353993 312.5488323832424 0.7457101211476631
20.557359854307407 315.7950152032356 0.7486023004899055
20.56258740926082 318.226495472132 0.7516970848669565
20.567814964214236 318.4148406002823 0.7516537000327393
20.57304251916765 317.2052607046525 0.75016930509898
20.578270074121065 321.1223780798465 0.7555114522239899
20.58349762907448 323.91344615544483 0.7586754303910591
20.588725184027894 323.34834602203676 0.7578486529399285
20.593952738981308 321.5115752032376 0.7552721147420217
20.599180293934722 318.3021632710463 0.7508309924873087
20.604407848888137 318.3413212937041 0.7511048048132264
20.60963540384155 320.87254035638125 0.7538136712004575
20.614862958794966 317.8932809482775 0.7506946427878223
20.62009051374838 317.12197142610086 0.7512333679214827
20.625318068701795 315.8047627273129 0.7490750032295329
20.63054562365521 316.88285585346364 0.7506019138079235
20.635773178608623 317.3125596298663 0.7503756313703399
20.641000733562038 315.73942076404 0.7479342543612537
20.646228288515452 312.18405236233906 0.7445805433112045
20.651455843468867 308.6241747797479 0.7401792253066658
20.65668339842228 306.2513570863491 0.7377137859975849
20.661910953375695 306.5594139738693 0.7373825418756643
20.66713850832911 306.1253982331799 0.7357735392172882
20.672366063282524 306.56725212325455 0.7364223373506037
20.67759361823594 304.8745008636289 0.734326482047952
20.682821173189353 304.9646309702441 0.7351041685472002
20.688048728142768 301.25571641980554 0.7308940814749519
20.693276283096182 301.25988921015005 0.7306792885301074
20.698503838049596 301.0822457257172 0.7311271025713719
20.70373139300301 302.22841542643494 0.7328894025745595
20.708958947956425 303.6459295624863 0.7354269139585001
20.71418650290984 304.0265000198437 0.7367260257767779
20.719414057863254 302.1205993923183 0.7338532933988026
20.72464161281667 303.8892670999804 0.7362151804665701
20.729869167770083 304.09767309909864 0.7354725205188253
20.735096722723497 302.7426752219243 0.7334213572335372
20.740324277676912 301.1023294336332 0.7312016686951306
20.745551832630326 298.24624016666445 0.7275024084296572
20.75077938758374 299.3680827986685 0.7296126305169063
20.756006942537155 300.102207430116 0.7308333855925693
20.76123449749057 302.41645088621425 0.7340319807602035
20.766462052443984 304.1925386458174 0.7370484618311836
20.7716896073974 306.36188347971944 0.7400823984276761
20.776917162350813 309.5687989827479 0.743713312607628
20.782144717304227 309.1170710790528 0.7418558160624784
20.78737227225764 306.076646425778 0.7364642782946598
20.792599827211056 304.81828053537015 0.7344128393504511
20.79782738216447 310.5188406915422 0.7414008365684573
20.803054937117885 315.2342974117468 0.7477323136858536
20.8082824920713 320.6187844379997 0.7542290444627193
20.813510047024714 323.7554081429219 0.757169493015871
20.81873760197813 329.7827353743209 0.7644234700625149
20.823965156931543 331.4729829768228 0.765885743417979
20.829192711884957 334.42778117177284 0.7687358178105302
20.83442026683837 337.88808728633796 0.7718006111380543
20.839647821791786 341.6662252400925 0.7754816108822233
20.8448753767452 343.78220638401496 0.7781365984274701
20.850102931698615 345.66970680561764 0.7802336569593412
20.85533048665203 346.94980958513145 0.7822973349235195
20.860558041605444 346.03884893868855 0.7811942567964172
20.865785596558858 347.82939924637583 0.7830851024308126
20.871013151512273 345.74324557889713 0.781011970675886
20.876240706465687 344.33347857666257 0.7793295004070442
20.8814682614191 344.77579232855993 0.7797667556471676
20.886695816372516 344.8648212589649 0.7798323425480391
20.89192337132593 346.32566252627157 0.7812021052063536
20.897150926279345 343.43387110523156 0.7778584420252647
20.90237848123276 341.3300575878749 0.7754178863220175
20.907606036186174 335.4720827119871 0.76870935531301
20.912833591139588 334.36770637757456 0.7677154668064756
20.918061146093002 332.56937369366267 0.7656418103108477
20.923288701046417 331.9708989008383 0.7651054635328481
20.92851625599983 331.57026186965135 0.7647438110621767
20.933743810953246 332.6161800872527 0.7660059684779554
20.93897136590666 331.78009640055495 0.764675222197063
20.944198920860075 330.5245766281771 0.764275305137032
20.94942647581349 330.0308661291802 0.764254154170846
20.954654030766903 331.112464846119 0.7658058102389375
20.959881585720318 333.7290707887862 0.7680100781928771
20.965109140673732 335.98882227617 0.7701613774095208
20.970336695627147 335.43972143451134 0.7693698672039351
20.97556425058056 335.02000131347563 0.7683816970752592
20.980791805533975 333.588773530644 0.7670251098228186
20.98601936048739 331.14263223790334 0.7645276416297094
20.991246915440804 327.8733659612608 0.7615770880264574
20.99647447039422 322.063282442164 0.7543500243929312
21.001702025347633 317.8961949412997 0.7498984550146629
21.006929580301048 317.9502168573876 0.7488599524431482
21.012157135254462 317.99046791545834 0.7492524287519485
21.017384690207876 316.94697954988186 0.7483253685196137
21.02261224516129 314.33271236933837 0.745370391461809
21.027839800114705 315.88421063885977 0.7473526985872373
21.03306735506812 315.4752718851679 0.7461877976887403
21.038294910021534 316.2125157626811 0.7473098272420431
21.04352246497495 315.5677079357157 0.7460105769639187
21.048750019928363 314.1058902082174 0.7447873961065021
21.053977574881777 310.6751635313465 0.7407005707715022
21.059205129835192 313.3063330256856 0.7435864426903535
21.064432684788606 314.54725976378535 0.7450624855348793
21.06966023974202 315.30384823023087 0.7454998047031188
21.074887794695435 311.97615640596314 0.7408657911994125
21.08011534964885 307.51047163914683 0.7342716267801364
21.085342904602264 304.5916876343934 0.730000213146814
21.09057045955568 304.78617406168144 0.7299610214521811
21.095798014509093 307.48437545509046 0.7341931379155134
21.101025569462507 306.8938708352222 0.7339870087621428
21.10625312441592 301.5585102311904 0.7284185340625756
21.111480679369336 296.79290150520626 0.7216253856618176
21.11670823432275 295.20309964842704 0.7196653823738615
21.121935789276165 293.46571560073295 0.7178595886871055
21.12716334422958 290.7099977676782 0.7144369423907342
21.132390899182994 290.0915731505962 0.7133570933645614
21.13761845413641 290.1276194770735 0.7121739795888256
21.142846009089823 288.9037144693005 0.7104148156123269
21.148073564043237 283.72204664380456 0.7040434380021345
21.15330111899665 284.08846965348454 0.7038821679456362
21.158528673950066 286.4844279182801 0.7075368451606141
21.16375622890348 287.24931979660386 0.7092508964702746
21.168983783856895 287.7677299378413 0.7101088525964929
21.17421133881031 284.62991125677183 0.7066760460896755
21.179438893763724 283.8553590653622 0.7053850283124974
21.184666448717138 279.9235424736765 0.6994088588596329
21.189894003670553 279.85871044280674 0.6974308848091288
21.195121558623967 280.17873546749513 0.6972055431257704
21.20034911357738 283.59859993827723 0.7012451905412954
21.205576668530796 281.1037623062734 0.697633808140149
21.21080422348421 278.74561921631243 0.6954285584124135
21.216031778437625 278.6402289908913 0.6959751201879948
21.22125933339104 280.71242933918325 0.6985411509626999
21.226486888344454 280.9671711379041 0.6996868519673847
21.231714443297868 279.6035739937281 0.6974908209947034
21.236941998251282 279.36816367435887 0.6973279729210186
21.242169553204697 281.1949784916501 0.6988260237228632
21.24739710815811 283.8515400249577 0.7022056610065559
21.252624663111526 284.49974489515887 0.7034725957832095
21.25785221806494 285.8294588283725 0.7038158657834158
21.263079773018355 284.0582958097215 0.7002760630935797
21.26830732797177 284.95901348239846 0.7014853156779394
21.273534882925183 281.9591773363837 0.6982947084972967
21.278762437878598 279.23945702146426 0.6956019282772075
21.283989992832012 277.53640700849536 0.7006360056758453
21.289217547785427 278.73676325821646 0.7114082366839264
21.29444510273884 279.5927518576564 0.7193158533453801
21.299672657692255 279.0859998166335 0.7236995503010161
21.30490021264567 281.809944908686 0.7324956401988557
21.310127767599084 285.7640296688582 0.7421712438842102
21.3153553225525 287.568889886432 0.7483696035926993
21.320582877505913 285.56779128825775 0.7490963567759347
21.325810432459328 285.4831757016366 0.7513632522249727
21.331037987412742 287.1928725350543 0.7557583874546879
21.336265542366156 286.9612998015708 0.7582570634404009
21.34149309731957 284.1863740357741 0.7575372151043496
21.346720652272985 284.0345090483378 0.761053954864713
21.3519482072264 281.07291825043575 0.7598139310951421
21.357175762179814 282.49249724391416 0.7631531520937934
21.36240331713323 282.46744666068753 0.7653285460532571
21.367630872086643 284.30021265592035 0.7699173659961724
21.372858427040057 287.33207392718623 0.777291667526933
21.378085981993472 287.04046412911333 0.7791700193436966
21.383313536946886 287.71680904717175 0.7826164238759373
21.3885410919003 286.32034311131525 0.7827988201328493
21.393768646853715 286.9093756191421 0.7851532322353764
21.39899620180713 285.3319334665324 0.7858542598797719
21.404223756760544 287.1973706540251 0.7905779013376913
21.40945131171396 287.33257562328504 0.7924175644162668
21.414678866667373 289.17519088753255 0.7961220810663026
21.419906421620787 289.3095447844504 0.7976198076797676
21.4251339765742 287.9870805108134 0.7986383435547991
21.430361531527616 287.45849282095907 0.8002095060976525
21.43558908648103 289.2506941658113 0.8050972604957094
21.440816641434445 288.0396270384258 0.805633969643395
21.44604419638786 291.2872501307664 0.8114900056283488
21.451271751341274 293.2296123238519 0.8154168699823545
21.45649930629469 301.3721778589863 0.8280850838004361
21.461726861248103 304.420963750352 0.8339732608527963
21.466954416201517 304.84532542773616 0.8369071053782591
21.47218197115493 300.57861215833316 0.8308398828547264
21.477409526108346 297.98486333412296 0.8282453304297908
21.48263708106176 299.36607813747787 0.8312485454841916
21.487864636015175 300.4850286095813 0.835345739825273
21.49309219096859 302.07803122961616 0.8409546176869187
21.498319745922004 302.3247997657027 0.8433359800782642
21.503547300875418 301.7795530299214 0.8450375236944088
21.508774855828833 303.2407343061862 0.8456179453850707
21.514002410782247 299.88099043980765 0.824479277533886
21.51922996573566 298.91159683125545 0.8139983759751496
21.524457520689076 298.1307603219778 0.8055544074434288
21.52968507564249 298.31910423744733 0.8000288179219563
21.534912630595905 295.360663491343 0.7914005026284412
21.54014018554932 294.51494782102856 0.7861200057837169
21.545367740502734 295.0087890698096 0.7838623325104473
21.550595295456148 295.61251904602693 0.7825362123292758
21.555822850409562 296.7364641952563 0.7824276731500446
21.561050405362977 295.41770227441185 0.7800091904177263
21.56627796031639 293.432824161715 0.7753449631087853
21.571505515269806 293.21586159864995 0.7735294566525859
21.57673307022322 293.68629939461425 0.7719856498911151
21.581960625176634 296.94841559289307 0.7742716895104601
21.58718818013005 293.7428161172008 0.7690478997275575
21.592415735083463 291.8638230463009 0.7656498524053699
21.597643290036878 289.5649603095766 0.7615579318246806
21.602870844990292 288.9657117964093 0.7591864862092944
21.608098399943707 295.98764585137695 0.7664101965037738
21.61332595489712 298.6910677269182 0.7685760817409468
21.618553509850535 298.0516347728554 0.7665157279183805
21.62378106480395 294.6569051128756 0.7606259450866709
21.629008619757364 293.0132994219344 0.7570242139876678
21.63423617471078 292.3424913967115 0.7544060386199476
21.639463729664193 292.0011068851712 0.753688463407576
21.644691284617608 292.9532143726599 0.7546003898835344
21.649918839571022 294.435033207229 0.7565266113377783
21.655146394524436 296.72866758877007 0.7592109189284854
21.66037394947785 297.0718495139295 0.7584674741567775
21.665601504431265 297.09750775353115 0.7575916559158211
21.67082905938468 299.4441374051716 0.7595984761592304
21.676056614338094 303.1603493070093 0.7634991252679139
21.68128416929151 306.03962689973076 0.7666883306970568
21.686511724244923 307.9508687126802 0.7679723960502943
21.691739279198337 308.3690663076916 0.7680966161519642
21.696966834151752 310.5672247131169 0.7701340579712813
21.702194389105166 310.6642642993282 0.7698280587757182
21.70742194405858 310.83576199913307 0.7692721243328949
21.712649499011995 314.686101936872 0.7731049143657065
21.71787705396541 315.2028405049164 0.7730040206092208
21.723104608918824 318.9009318385815 0.7769589055620966
21.72833216387224 323.1915191028926 0.7815030768472769
21.733559718825653 327.12494344529136 0.7863130329992919
21.738787273779067 328.37684695037325 0.7871394030458303
21.74401482873248 327.7428015046511 0.7863476499790442
21.749242383685896 332.10770918596023 0.7914818213610361
21.75446993863931 337.2006614194458 0.7971305237904007
21.759697493592725 341.69555895406404 0.8025592573964767
21.76492504854614 340.74370658331276 0.8006626513979123
21.770152603499554 341.33163806872903 0.8014053666224331
21.77538015845297 340.80580129759824 0.8006044002363307
21.780607713406383 343.25512582320516 0.8026042899442197
21.785835268359797 347.58693815010304 0.8071989695187995
21.79106282331321 352.22733368052485 0.8118379319413442
21.796290378266626 354.4251436067778 0.8149531230991858
21.80151793322004 354.8180832285826 0.8159022133113647
21.806745488173455 355.50136804656063 0.8165348859336315
21.81197304312687 355.5056047400698 0.8157893674570235
21.817200598080284 356.7379352641283 0.816255586605165
21.822428153033698 357.6870305653583 0.8171473945474649
21.827655707987113 361.14048849140005 0.8212191075364
21.832883262940527 362.8908175523676 0.8224944243513428
21.83811081789394 364.48309167201825 0.8243105152085548
21.843338372847356 361.85615411244544 0.8214739434812957
21.84856592780077 356.20877097470594 0.815075573666055
21.853793482754185 352.0284693077353 0.8104261544891758
21.8590210377076 348.1204722302113 0.8045631353281696
21.864248592661014 347.70273791468657 0.8040251187063748
21.869476147614428 346.32502219629805 0.8021241638216136
21.874703702567842 343.62464375690644 0.7987013179374424
21.879931257521257 342.071277290871 0.7962549542313359
21.88515881247467 342.0919743471024 0.7967399255386982
21.890386367428086 339.76371069901063 0.7936519571556833
21.8956139223815 337.3778722413251 0.7910541919392874
21.900841477334914 336.95431082028347 0.7897410744593691
21.90606903228833 336.150414224176 0.7892947953885753
21.911296587241743 336.7099106431808 0.789830743952119
21.916524142195158 334.1484787076407 0.7863746454606166
21.921751697148572 331.6291150121477 0.7833789474304541
21.926979252101987 332.2479001126412 0.7832197996194818
21.9322068070554 334.6301843050038 0.7862674015060439
21.937434362008815 339.51344200666426 0.7919600937750985
21.94266191696223 343.2655755598239 0.7963610877731611
21.947889471915644 345.7883916635921 0.7992068718570877
21.95311702686906 344.3649796964416 0.7974578907343395
21.958344581822473 344.1186739420057 0.7976984782782376
21.963572136775888 343.8991796196958 0.7967030072313166
21.968799691729302 342.93774737682065 0.7948830363273917
21.974027246682716 343.8728458665643 0.7954444400857064
21.97925480163613 343.44676542126814 0.7949570136970028
21.984482356589545 342.84284322866466 0.7943785335364801
21.98970991154296 343.7847601524462 0.7956752792896495
21.994937466496374 345.66041968540463 0.79730029431397
22.00016502144979 345.5966161793237 0.7970501974652141
22.005392576403203 342.24032291519484 0.7922916890085789
22.010620131356617 341.0255456558768 0.7908888843817218
22.015847686310032 343.9805516781784 0.7939379271958653
22.021075241263446 347.4170508249266 0.7979497104102888
22.02630279621686 352.74336513799534 0.8043632286810917
22.031530351170275 357.5335400216493 0.8090802889384228
22.03675790612369 362.07386150256326 0.8138842979428386
22.041985461077104 363.1629798567657 0.8148074384988186
22.04721301603052 366.3241833037785 0.817901692422618
22.052440570983933 368.6504321001078 0.8205437492495157
22.057668125937347 372.22007715624255 0.8238127803773561
22.06289568089076 373.3282105109224 0.8245121321329882
22.068123235844176 369.64369645629665 0.8210147649127485
22.07335079079759 365.77646116540666 0.8168027879151255
22.078578345751005 362.1717496869611 0.8136664400838448
22.08380590070442 359.0324405314576 0.8094191310096935
22.089033455657834 352.6566417800094 0.8014573863413778
22.09426101061125 349.9541698665763 0.7980646342891169
22.099488565564663 350.0807817280551 0.7976800988137629
22.104716120518077 354.62523326814625 0.8031886802905366
22.10994367547149 355.2344522801027 0.8035160620185825
22.115171230424906 352.1237363852939 0.799779867340542
22.12039878537832 351.4608541292717 0.7987714488688357
22.125626340331735 352.80754381780594 0.7999744287265698
22.13085389528515 352.5385683122809 0.7995366350876321
22.136081450238564 350.2480360335276 0.7967582199470878
22.141309005191978 345.34512746057834 0.7907335208337695
22.146536560145393 342.1068743935028 0.7878083321169699
22.151764115098807 341.26295679353683 0.7867228534509119
22.15699167005222 341.59304573446354 0.787377283092055
22.162219225005636 341.3347448171092 0.7862237677849371
22.16744677995905 340.72269989614836 0.7853896968440292
22.172674334912465 340.54345170095235 0.785706263683418
22.17790188986588 338.41576091090394 0.782950677895101
22.183129444819293 339.5571826925645 0.7844172081193288
22.188356999772708 340.0864061659772 0.7845354982959633
22.193584554726122 342.26054246937656 0.7862542131407747
22.198812109679537 341.3708364349659 0.7855300823759643
22.20403966463295 340.41446701872513 0.7845306260524624
22.209267219586366 341.64684040619505 0.7864244999906609
22.21449477453978 346.639563023554 0.7913184920950287
22.219722329493194 347.4996570365707 0.791300228549949
22.22494988444661 345.80259296567505 0.7895758404312294
22.230177439400023 344.2223713280501 0.7870966583881887
22.235404994353438 343.50405704506437 0.7863555261096271
22.240632549306852 344.9145036343571 0.7879183767807443
22.245860104260267 345.18985619406453 0.7879426851316561
22.25108765921368 340.1680284540241 0.7827262707386629
22.256315214167095 333.22517840130206 0.7746635885445237
22.26154276912051 328.67701882255045 0.7706947508527434
22.266770324073924 327.9868980839467 0.7703381049604786
22.27199787902734 326.4795980560393 0.7683910493837137
22.277225433980753 327.1980151919684 0.7692928854904689
22.282452988934168 325.28298529433687 0.7663347694474104
22.287680543887582 319.83224717336475 0.7600775423254549
22.292908098840996 315.06499317350335 0.7543912372785051
22.29813565379441 314.3379262481761 0.7534221777471576
22.303363208747825 313.898402271584 0.7534809487547603
22.30859076370124 313.94207984974287 0.7536300755282
22.313818318654654 314.7163856495632 0.7548499238059255
22.31904587360807 314.0258053985119 0.7532411655211079
22.324273428561483 311.00060467702184 0.7484038903761934
22.329500983514897 308.3558216702106 0.7454606851791363
22.334728538468312 306.51776267368325 0.7434148523216766
22.339956093421726 303.51181639412766 0.7401875444771736
22.34518364837514 304.37637970849414 0.7412863007919778
22.350411203328555 302.5707790443833 0.7384667690901277
22.35563875828197 301.6634353652186 0.7373615557997909
22.360866313235384 299.7251634040092 0.7349262861840589
22.3660938681888 300.15554825682744 0.7363770326439487
22.371321423142213 302.2432338291022 0.7387790918785198
22.376548978095627 304.4337095488893 0.7422575742452067
22.38177653304904 303.87101399516746 0.7412757651769232
22.387004088002456 299.3513569762728 0.7353619993497409
22.39223164295587 295.3204775231417 0.7294825195588488
22.397459197909285 293.4715704789321 0.7268904286545694
22.4026867528627 290.3790969458506 0.7224763087097946
22.407914307816114 288.34425049214207 0.7206420754317157
22.41314186276953 283.8974314719065 0.7157442713818358
22.418369417722943 285.6920320662489 0.7182649076253728
22.423596972676357 284.1595097773564 0.7163614074650281
22.42882452762977 284.0094709074787 0.7152524169935899
22.434052082583186 283.5218890008664 0.7143616205530747
22.4392796375366 285.97490339447586 0.7166844658756572
22.444507192490015 284.9168938513935 0.7159169627227797
22.44973474744343 283.00199590371216 0.7142568385858139
22.454962302396844 282.3333591381251 0.7133427251312234
22.460189857350258 279.95989583399506 0.7096188545255684
22.465417412303673 279.15067494273865 0.7070230950027592
22.470644967257087 280.2156890440508 0.7083611247478843
22.4758725222105 281.01930953876973 0.7105669033307329
22.481100077163916 280.50261299329844 0.7112648767408992
22.48632763211733 281.9227788689859 0.7128283487469711
22.491555187070745 278.73140778026146 0.7073953785191092
22.49678274202416 276.858052805466 0.7046184361678568
22.502010296977573 275.67613013662134 0.7037459946226756
22.507237851930988 274.29292885548404 0.7024071280107128
22.512465406884402 274.8761547028697 0.7028840959467259
22.517692961837817 273.75246922089764 0.7019156819684809
22.52292051679123 275.0053204102024 0.7034640357446862
22.528148071744646 277.06580532461476 0.7061092459839359
22.53337562669806 275.8838459835854 0.7037401204484874
22.538603181651474 275.43056422508664 0.7031825164670645
22.54383073660489 274.80615127901973 0.7024752743450043
22.549058291558303 273.30498258161083 0.6999650602266392
22.554285846511718 275.3818847178098 0.7028761648454365
22.559513401465132 273.2731800908666 0.700160434017962
22.564740956418547 272.1002614068351 0.7001629268145335
22.56996851137196 273.5514579650268 0.7019453764382902
22.575196066325375 274.27440360491977 0.7025702977871816
22.58042362127879 274.1512175049256 0.7016834504003904
22.585651176232204 271.17975510089985 0.6976421276001937
22.59087873118562 272.0310778532632 0.6993568144126813
22.596106286139033 271.80822544450865 0.6999632576003719
22.601333841092448 271.2686139232189 0.7001516889443345
22.606561396045862 273.81266290288386 0.7035496995403167
22.611788950999276 274.48414308368234 0.7044227017597411
22.61701650595269 279.53047704295824 0.7102909751825516
22.622244060906105 279.0039735540073 0.7091205421410037
22.62747161585952 277.66039612929063 0.7054077518026616
22.632699170812934 275.0701763519637 0.702092182481729
22.63792672576635 275.86185451835973 0.7034229032852638
22.643154280719763 277.18906685195907 0.7056966228312817
22.648381835673177 280.38634117146466 0.7091715286134306
22.653609390626592 279.5888006032992 0.7067703634612956
22.658836945580006 275.96207827731547 0.702186577124714
22.66406450053342 273.01698444435704 0.699066119118869
22.669292055486835 276.5658160379401 0.7051359989640472
22.67451961044025 280.3896776675497 0.7108823178976531
22.679747165393664 280.82569270295915 0.7096522462531392
22.68497472034708 280.1682919497287 0.7070225533588828
22.690202275300493 279.5384238132448 0.7055301163283433
22.695429830253907 280.528780507018 0.7074244703831586
22.70065738520732 278.5337609724978 0.7048939006022105
22.705884940160736 277.95959964893973 0.7030848431092555
22.71111249511415 280.6795036392616 0.7061822378274902
22.716340050067565 284.06056462022536 0.7104067714821429
22.72156760502098 285.3376505735884 0.7116077011087573
22.726795159974394 284.4241155191289 0.7111488401926539
22.73202271492781 288.32796876932747 0.7164268684173748
22.737250269881223 287.9418671829982 0.7161410031212327
22.742477824834637 287.4506915931308 0.7145439585733344
22.74770537978805 286.3508193348136 0.7139418521846707
22.752932934741466 287.9977652793447 0.7160584617737794
22.75816048969488 289.58822967588725 0.7170008780203684
22.763388044648295 290.97296304619016 0.7184627150169949
22.76861559960171 292.9419572112494 0.721482841192353
22.773843154555124 292.4580153445758 0.7212244062148783
22.779070709508538 293.5887928494674 0.7223104941252372
22.784298264461952 293.1491585897887 0.7215792275117068
22.789525819415367 292.21189051012357 0.7198942016573343
22.79475337436878 294.209705183731 0.722097627725557
22.799980929322196 297.8533287267161 0.7264151244256155
22.80520848427561 301.9917595175545 0.7316156894849976
22.810436039229025 302.971471521627 0.7319289423697873
22.81566359418244 303.82180308586044 0.7322229092564924
22.820891149135853 306.25716285527983 0.7356724295437825
22.826118704089268 308.99037187353764 0.7393567906360043
22.831346259042682 310.68248142454473 0.7420120856446958
22.836573813996097 311.7442898749202 0.7428302959645918
22.84180136894951 315.85784030463674 0.748417649541371
22.847028923902926 316.63962427632026 0.7487428939970265
22.85225647885634 319.01637373665744 0.7510919780923692
22.857484033809754 322.6974676631279 0.7548537066931184
22.86271158876317 325.62405950967803 0.7574067107911241
22.867939143716583 322.05271304051826 0.7527383105063276
22.873166698669998 319.71325720570167 0.7501000206041952
22.878394253623412 320.7401576774458 0.7513494101784483
22.883621808576827 324.8786588133806 0.756563942894242
22.88884936353024 324.0382293883575 0.7550704804075845
22.894076918483655 321.80331388999167 0.7525868481560865
22.89930447343707 322.18843144083473 0.7536086458554813
22.904532028390484 323.4417742857883 0.7558586152546897
22.9097595833439 321.3731719783045 0.7534736965302614
22.914987138297313 319.7291735926612 0.7504014852373851
22.920214693250728 317.89867300396753 0.7477822493191955
22.925442248204142 319.5626928794657 0.749918491407275
22.930669803157556 320.0764177326268 0.7507847620238305
22.93589735811097 319.8968190877334 0.751152450168875
22.941124913064385 321.6445026701832 0.7522004576956418
22.9463524680178 323.0213493971958 0.7535386455204867
22.951580022971214 324.1450846486891 0.7546309218722063
22.95680757792463 322.52916420859333 0.7536771869459986
22.962035132878043 317.8267460949876 0.7487015942514473
22.967262687831457 312.93355285735663 0.742343214627697
22.972490242784872 316.46722808697575 0.7456825298925615
22.977717797738286 322.9282874203092 0.7528953390750975
22.9829453526917 322.8404760059251 0.7527673857425534
22.988172907645115 324.6459788555184 0.7550474840152752
22.99340046259853 323.85003889773793 0.7536825796720718
22.998628017551944 321.6021689443261 0.751158301440387
23.00385557250536 317.7392258864883 0.746917631476439
23.009083127458773 315.9671502141042 0.7449921446234787
23.014310682412187 319.28030417454295 0.7494083017142297
23.0195382373656 326.04164044148945 0.7567267238292933
23.024765792319016 328.2987883474709 0.7596357149363324
23.02999334727243 326.33065125264204 0.7566570492727465
23.035220902225845 323.33963414899875 0.753487425646692
23.04044845717926 320.55363074524206 0.7509857608690461
23.045676012132674 319.9681234041582 0.7495703391314031
23.05090356708609 319.80241555493916 0.7490962460287209
23.056131122039503 318.9606520319343 0.7479857782570863
23.061358676992917 318.9757602294121 0.7485180187401725
23.06658623194633 318.54051770103325 0.74818744414023
23.071813786899746 317.56808054187087 0.7461639827968678
23.07704134185316 317.6381465057761 0.7468383872214632
23.082268896806575 315.9664665908442 0.7446254991842053
23.08749645175999 313.95753547103226 0.7419687978972069
23.092724006713404 310.70590146577456 0.7380897956882895
23.097951561666818 313.2751615832178 0.740690067981745
23.103179116620232 314.2076340328441 0.7425460976869317
23.108406671573647 313.9431051666359 0.7428421253032655
23.11363422652706 311.85069756175227 0.7408468709213021
23.118861781480476 309.74562367004853 0.7381087657863132
23.12408933643389 306.1331691859106 0.7334587483012479
23.129316891387305 305.6765637428111 0.732831057347523
23.13454444634072 305.3719716629773 0.732091044533209
23.139772001294133 305.8393218582612 0.732450429621386
23.144999556247548 306.826583125282 0.7339439292734945
23.150227111200962 308.1424382532951 0.7348128645804022
23.155454666154377 308.07142009182616 0.7347976247136181
23.16068222110779 307.30118766351546 0.7339971417861444
23.165909776061206 307.14485252264194 0.7337589328227895
23.17113733101462 306.4534466308097 0.7333289829745545
23.176364885968034 305.7693633287835 0.731956539985602
23.18159244092145 301.12973925070355 0.7268068835776627
23.186819995874863 299.40427976142763 0.7245225472769526
23.192047550828278 300.51435926417804 0.726760723438299
23.197275105781692 300.6644305888156 0.7266079904954221
23.202502660735107 298.3498833631879 0.7234629539666578
23.20773021568852 298.2819718132503 0.722757557491049
23.212957770641935 298.0860192702021 0.7225792307072308
23.21818532559535 302.6865425666786 0.7279139905013228
23.223412880548764 305.5923538688159 0.7314758280602668
23.22864043550218 308.26485071639894 0.7345098386039836
23.233867990455593 308.6659565858152 0.7348568688105498
23.239095545409008 308.342173560091 0.7336354578411807
23.244323100362422 308.59809932335855 0.7334038178520822
23.249550655315836 312.28330754139284 0.7383835745721217
23.25477821026925 310.22101809225575 0.7355070055108754
23.260005765222665 306.9205814973959 0.7324406429028587
23.26523332017608 304.9664734438921 0.7293408002811521
23.270460875129494 307.26276487052695 0.732436899979874
23.27568843008291 309.7992459295312 0.7352038120046066
23.280915985036323 307.03466496293186 0.7319071653649588
23.286143539989737 306.85199104555664 0.7322534953848452
23.291371094943152 308.30492914572255 0.7335578842835989
23.296598649896566 313.7426460900543 0.7393704940886692
23.30182620484998 317.44219017326657 0.7440880623656809
23.307053759803395 316.711466479242 0.7436477151341899
23.31228131475681 314.6259476077891 0.7419050042126073
23.317508869710224 312.9055339943157 0.7390005809623573
23.32273642466364 315.4009929555054 0.7412717559123984
23.327963979617053 318.35766709088307 0.7445547993214876
23.333191534570467 322.7630126145513 0.7495053926822155
23.33841908952388 325.48467789773906 0.7523466081608966
23.343646644477296 326.2558198569194 0.75252652083973
23.34887419943071 324.83088651636604 0.7506325588818656
23.354101754384125 323.0580998113478 0.7495469278633599
23.35932930933754 324.34564776692076 0.7511355819854428
23.364556864290954 324.0542606266771 0.7513497167706388
23.369784419244368 325.58603687455945 0.7520569806275035
23.375011974197783 326.04749960779503 0.752966682115308
23.380239529151197 327.0530542124662 0.754612624367651
23.38546708410461 326.04438986597114 0.7534667787168893
23.390694639058026 327.2689705326336 0.7549038977814566
23.39592219401144 329.74819203326484 0.756886495480769
23.401149748964855 327.93738797913153 0.7548489173225826
23.40637730391827 323.85472357123757 0.7504272561228444
23.411604858871684 324.5083975716743 0.7509520700397525
23.416832413825098 325.4469039432061 0.7522202151267218
23.422059968778512 325.5130184692664 0.7518007069334686
23.427287523731927 323.061959908598 0.7492299218470632
23.43251507868534 322.6750285072002 0.7485899373766925
23.437742633638756 326.51308700511396 0.7530294844047861
23.44297018859217 327.70171904282535 0.7547024221515855
23.448197743545585 330.9052555736389 0.7581801595164852
23.453425298499 329.9942966194292 0.7570514272071185
23.458652853452413 325.62487708179043 0.7523844414445943
23.463880408405828 322.5902153683233 0.7488816443970302
23.469107963359242 321.58202263057365 0.7486609734552379
23.474335518312657 321.8528164832898 0.7484995009485773
23.47956307326607 324.6609906262778 0.7517213489358786
23.484790628219486 321.23020892113595 0.7473981150080233
23.4900181831729 322.8022734231884 0.749663441912434
23.495245738126314 319.8079691090841 0.7457473684386373
23.50047329307973 320.6917775154662 0.7464645423440311
23.505700848033143 318.3605187295453 0.7439933187568238
23.510928402986558 317.46516566890097 0.7426620592343716
23.516155957939972 314.1008731980018 0.7383351907814844
23.521383512893387 310.6021065629429 0.7339316795199862
23.5266110678468 307.90401198281194 0.7306319828374064
23.531838622800215 311.1862735557881 0.7344467364383904
23.53706617775363 311.2735564235206 0.7336844144901106
23.542293732707044 310.60128529669714 0.7325692568356049
23.54752128766046 308.16836447500907 0.7296625783898141
23.552748842613873 306.4619638735709 0.728289835446097
23.557976397567288 307.5302388674974 0.7291478122978303
23.563203952520702 308.6633092053522 0.7300850030232178
23.568431507474116 311.2053883472741 0.7324275142200362
23.57365906242753 312.8670982006679 0.7346413502732289
23.578886617380945 309.04855066627835 0.7295622003617729
23.58411417233436 306.1732922356125 0.7260874861249088
23.589341727287774 302.54994941172333 0.7217991384444125
23.59456928224119 303.22578858943785 0.7221957419840012
23.599796837194603 305.27797696967906 0.7232924047993573
23.605024392148017 305.9079709464953 0.7219189977128666
23.610251947101432 309.3389621742848 0.7256968554588181
23.615479502054846 311.35303075187903 0.7280922683215818
23.62070705700826 310.052770254365 0.7272009629819436
23.625934611961675 307.6503684173532 0.7246954924124343
23.63116216691509 306.6095625991803 0.7226289978745994
23.636389721868504 311.675024228762 0.7291210787722854
23.64161727682192 311.14771351909286 0.7283659071551887
23.646844831775333 311.46273781951606 0.7289451218298723
23.652072386728747 310.44970933680025 0.7284101204613181
23.65729994168216 312.2252012895169 0.7305588935064614
23.662527496635576 312.41853920533424 0.7300165141207483
23.66775505158899 311.38550522525645 0.7274281887545676
23.672982606542405 313.1107332645948 0.7286095798133833
23.67821016149582 315.18264815962124 0.7308230430731425
23.683437716449234 317.60250524074416 0.7325349946650912
23.688665271402648 322.14461823671456 0.7371183379805778
23.693892826356063 329.1799204331767 0.7439951502796305
23.699120381309477 335.57685160889787 0.7509115575061166
23.70434793626289 337.27728409648546 0.7526773385886817
23.709575491216306 338.26772137143 0.7534165886591859
23.71480304616972 338.3095351972775 0.7539673387899337
23.720030601123135 336.18818393690475 0.7514394065241381
23.72525815607655 329.8814712672424 0.7444225028551901
23.730485711029964 327.0551829855484 0.7411108352947651
23.735713265983378 327.0841898616475 0.7409104209066192
23.740940820936792 327.8566060161737 0.7421312886444181
23.746168375890207 328.9776560939844 0.7426984155366471
23.75139593084362 330.53364205253877 0.7441471912712808
23.756623485797036 332.07015250455584 0.7452291007752667
23.76185104075045 335.6013881808405 0.748442718739871
23.767078595703865 334.27781665659035 0.747484961275913
23.77230615065728 336.78739533658745 0.7501156521464523
23.777533705610693 340.4547133715173 0.7538226937685322
23.782761260564108 348.4820181958719 0.7620010595296985
23.787988815517522 357.174938149841 0.7707494029647349
23.793216370470937 362.46224621452444 0.7762234369772449
23.79844392542435 364.50186855362585 0.7776411411608756
23.803671480377766 367.3251287249473 0.7807004905020912
23.80889903533118 370.247378462099 0.7835041924137309
23.814126590284594 366.30496951017415 0.7787586138528765
23.81935414523801 364.413495446907 0.7767610545205598
23.824581700191423 361.782138494408 0.7742381419111704
23.829809255144838 362.07218356296033 0.7751632334586717
23.835036810098252 359.899594720916 0.7727175205751593
23.840264365051667 357.3000957075565 0.7690701060738206
23.84549192000508 353.5399421284156 0.7645165924777164
23.850719474958495 349.94246651278416 0.7588961796084455
23.85594702991191 344.97075143198145 0.7534346482612799
23.861174584865324 344.2871092993332 0.7523303218402473
23.86640213981874 341.8183081075868 0.749643969118885
23.871629694772153 339.52891255010906 0.747338237899276
23.876857249725568 336.5868650803352 0.7442933362935656
23.882084804678982 336.09988460043434 0.7433924496035954
23.887312359632396 334.4421970522915 0.7407554900180651
23.89253991458581 334.0016302875966 0.7396544232014717
23.897767469539225 332.9697335802358 0.7386408924743966
23.90299502449264 328.78014084614097 0.7337423295233189
23.908222579446054 328.6388139162736 0.7337948686082049
23.91345013439947 325.85726822784807 0.7307959382024738
23.918677689352883 330.84379931805825 0.7361976580746383
23.923905244306297 332.7571323997524 0.738279453734278
23.929132799259712 337.72002425769386 0.7438456027697884
23.934360354213126 331.2563347937774 0.7374406903197885
23.93958790916654 329.23115898752894 0.7343871788380517
23.944815464119955 326.5620277025614 0.7302479606286952
23.95004301907337 331.8545620947584 0.7357429997826056
23.955270574026784 334.3944455681062 0.7387467352845737
23.9604981289802 336.70977538188464 0.7419389874512667
23.965725683933613 337.3380321478334 0.742331876038209
23.970953238887027 336.96178643839943 0.7420483929558095
23.97618079384044 338.00715481182243 0.7436376819407575
23.981408348793856 337.82767720072695 0.7434558105396177
23.98663590374727 339.5287747246203 0.7451588505119549
23.991863458700685 340.32604842523887 0.7454619030285977
23.9970910136541 340.72812091182885 0.7462475644799154
24.002318568607514 338.9894102001433 0.7444023838365512
24.007546123560928 338.87370870026314 0.7448918834978816
24.012773678514343 338.33907106961067 0.7445187383294788
24.018001233467757 341.41200604661583 0.7471499296740208
24.02322878842117 344.7042951047405 0.7506187537441881
24.028456343374586 345.73823738451557 0.7511550379121924
24.033683898328 348.4276845348065 0.7538384913746603
24.038911453281415 347.098959033724 0.7526075274286154
24.04413900823483 349.99730303971097 0.7559555106527118
24.049366563188244 348.30104853895347 0.7545281236090231
24.054594118141658 352.74140197693185 0.7590253067500229
24.059821673095072 354.08664037726106 0.759705392645837
24.065049228048487 356.754262849409 0.7626913431135041
24.0702767830019 355.8327338333233 0.775133399722205
24.075504337955316 362.3108416505273 0.7927735950583675
24.08073189290873 367.1230104716526 0.8051181756926831
24.085959447862145 371.93955898439845 0.8170237634212266
24.09118700281556 370.1082635413361 0.820052514682288
24.096414557768973 365.5546733797975 0.8202845395251891
24.101642112722388 360.86575329021343 0.8194437881563774
24.106869667675802 359.8091927485498 0.8230370741862534
24.112097222629217 360.037295993921 0.8273076153239055
24.11732477758263 358.36891778250464 0.82914627441373
24.122552332536046 354.4340263156 0.8280573313983239
24.12777988748946 349.82466975542485 0.8266365549378152
24.133007442442874 346.6339520555486 0.8268397376495878
24.13823499739629 342.20237683697326 0.8247941544115681
24.143462552349703 339.6165260796143 0.8247238331603307
24.148690107303118 337.56912965181357 0.8248997454856977
24.153917662256532 337.9259998780534 0.8286196954365552
24.159145217209947 335.20358777823435 0.8289453055354353
24.16437277216336 333.13372420648204 0.8303759522604027
24.169600327116775 330.44036911102387 0.8305382158937905
24.17482788207019 328.9459349771184 0.8310552528947689
24.180055437023604 327.25730057492336 0.8312432035849593
24.18528299197702 323.5097673146068 0.8283380948451948
24.190510546930433 318.15457395556393 0.8241275392714001
24.195738101883848 314.5998357674217 0.822541858161865
24.200965656837262 314.0780115980855 0.8257346239175873
24.206193211790676 312.4148883782334 0.8264296308238896
24.21142076674409 312.7039953406875 0.8291024745211039
24.216648321697505 311.86983416649053 0.8306067420064388
24.22187587665092 313.36048938160025 0.8349115729283272
24.227103431604334 311.17181521187854 0.8356719939633633
24.23233098655775 308.2209951430239 0.8338989615776234
24.237558541511163 307.16486519204125 0.8357754917284055
24.242786096464577 310.6652063329353 0.8419041140934784
24.248013651417992 312.7200199987053 0.8457162609246545
24.253241206371406 314.60441580053606 0.8505108803072854
24.25846876132482 313.9000323954409 0.8531413389471705
24.263696316278235 311.75037489401154 0.8536628363288843
24.26892387123165 309.0068792817781 0.8523256834579616
24.274151426185064 308.7152624902742 0.8524700643827309
24.27937898113848 312.08899613950825 0.8576129793697879
24.284606536091893 316.7786567247896 0.8647530711993439
24.289834091045307 319.3240056953551 0.8709218606098166
24.29506164599872 317.841385424141 0.872330133982339
24.300289200952136 315.6452701951278 0.8728433750226027
24.30551675590555 312.8477874488094 0.872969091565232
24.310744310858965 313.40541600725436 0.8757190487013148
24.31597186581238 315.6917832581059 0.8804018334863677
24.321199420765794 318.2167666944299 0.8849067540528259
24.326426975719208 319.30735330931526 0.8886539871513605
24.331654530672623 319.4634002276406 0.8899794048207404
24.336882085626037 321.7564412225393 0.8933848169697316
24.34210964057945 324.78248923170594 0.8989656890239265
24.347337195532866 324.08802369899314 0.9022413871583232
24.35256475048628 323.13440588572973 0.9054940248736211
24.357792305439695 324.7210499919297 0.9110449061553803
24.36301986039311 324.84867092400793 0.9118122155455303
24.368247415346524 328.31914637725583 0.9163944660965058
24.373474970299938 331.00042363464337 0.9221761484029277
24.378702525253352 331.1701431527853 0.9255373660676687
24.383930080206767 329.2131547623769 0.9254486359558652
24.38915763516018 330.17018924466606 0.9294419818367555
24.394385190113596 333.90183278181286 0.936197119460288
24.39961274506701 333.32701256099466 0.9388853424181408
24.404840300020425 330.77328721734955 0.9366298450946446
24.41006785497384 332.14391190590726 0.9415120130305799
24.415295409927253 330.3209833741514 0.9411667939190478
24.420522964880668 329.43404005067146 0.9415479188785608
24.425750519834082 327.3527608158239 0.9402476673169322
24.430978074787497 328.2963284975773 0.9435938817654489
24.43620562974091 328.9433558737742 0.9481815738603252
24.441433184694326 328.40019237677967 0.9502453186247621
24.44666073964774 327.05750803310656 0.9506243663674633
24.451888294601154 327.7342321095118 0.9538877583502752
24.45711584955457 328.92206544247915 0.9578447307374878
24.462343404507983 332.97427020785165 0.9664409395786399
24.467570959461398 338.2971410631651 0.9759649086119395
24.472798514414812 337.239351306789 0.9767323257843292
24.478026069368227 331.8093638541249 0.9712580582027253
24.48325362432164 323.50571218278407 0.9604714056961419
24.488481179275055 324.1230957815384 0.9636211295097433
24.49370873422847 330.395389861352 0.9754564063885923
24.498936289181884 337.991337628921 0.9888748067409773
24.5041638441353 338.4254613455513 0.9912304556200874
24.509391399088713 339.7038347231892 0.9950084099318859
24.514618954042128 335.482616134091 0.9913910234635931
24.519846508995542 336.5404051531628 0.995891009973549
24.525074063948956 332.3994299761172 0.9928678677936978
24.53030161890237 331.87952654330024 0.9945901420389209
24.535529173855785 330.8211689010757 0.9957414469037098
24.5407567288092 328.19978589163065 0.9937965472596761
24.545984283762614 326.2579710042744 0.9931494205250094
24.55121183871603 325.23240480172177 0.9934833962511632
24.556439393669443 328.3815866848959 1.0005414386276985
24.561666948622857 332.5310766999559 1.0096601043897684
24.566894503576272 332.94438620228055 1.01325606365896
24.572122058529686 326.8453634042338 1.0062036451909935
24.5773496134831 321.41700435824106 1.0000714076612267
24.582577168436515 316.14330738885906 0.995099097559265
24.58780472338993 316.48237359554366 0.9976624828120734
24.593032278343344 320.7074365070012 1.0063744341632144
24.59825983329676 324.6495083297286 1.012983989501515
24.603487388250173 323.918959010252 1.0150855334008169
24.608714943203587 316.75025588201686 1.0079654322484322
24.613942498157 313.65830160439515 1.0065754461398213
24.619170053110416 317.3096938168572 1.0142182701540567
24.62439760806383 319.10311691630096 1.0190540219687474
24.629625163017245 318.6212868250941 1.0209718657520777
24.63485271797066 320.1719790078896 1.0269813222560151
24.640080272924074 319.124767851996 1.0281899377119466
24.645307827877488 316.7912388139578 1.0270640751741302
24.650535382830903 311.3779566390248 1.0226083040859397
24.655762937784317 310.74087609221107 1.0240773536213739
24.66099049273773 313.3619446366632 1.0305101654019286
24.666218047691146 314.5963370212953 1.0326046412383356
24.67144560264456 314.1354216289605 1.0337243308259976
24.676673157597975 313.5383823861958 1.035015901779527
24.68190071255139 314.33350268256686 1.0390698814676593
24.687128267504804 317.0801232468056 1.0473602345243334
24.692355822458218 317.46360010076927 1.0509666296455749
24.697583377411632 315.3610826782333 1.050412901352471
24.702810932365047 312.9191557833648 1.0476029085655487
24.70803848731846 310.68048945053226 1.045580175715763
24.713266042271876 308.29265327348 1.0438927751727618
24.71849359722529 307.1431261144268 1.045487597386053
24.723721152178705 308.87525019370037 1.053033172804194
24.72894870713212 312.7745902193363 1.0622558569589813
24.734176262085533 313.70008501591764 1.0669632845866046
24.739403817038948 316.15078651034537 1.0729332717006632
24.744631371992362 314.3651174318713 1.0746271269553243
24.749858926945777 317.2485008070541 1.081828432756934
24.75508648189919 309.3307131233763 1.0699580018374493
24.760314036852606 307.7386815053768 1.0690149969497875
24.76554159180602 304.8419005497694 1.0673787626058866
24.770769146759434 304.03510536844107 1.070627509123025
24.77599670171285 307.6723067349529 1.0798795681463182
24.781224256666263 305.8285404040754 1.078864632170243
24.786451811619678 310.8431275640478 1.08993631476272
24.791679366573092 311.2403755852699 1.0923981658567525
24.796906921526507 312.92249032734503 1.0960020661695318
24.80213447647992 312.44302534058113 1.0976726436343307
24.807362031433335 310.03504781903524 1.0964430145174133
24.81258958638675 309.40115074794545 1.0985329574172873
24.817817141340164 306.50781013905475 1.0952898157597095
24.82304469629358 306.30662644236617 1.0973496983113347
24.828272251246993 307.19978667529574 1.1045512478085941
24.833499806200408 308.8505025678933 1.111510513516816
24.838727361153822 310.81156591948337 1.1187412311429081
24.843954916107236 314.49543044287606 1.1295132054252244
24.84918247106065 320.7812803447023 1.14615312322772
24.854410026014065 324.4497489780606 1.155690487440293
24.85963758096748 324.43759111867894 1.1552755466057032
24.864865135920894 322.88363538157 1.151585322879195
24.87009269087431 320.7513606944258 1.149580250696781
24.875320245827723 324.38272419428955 1.1597464956677734
24.880547800781137 328.835986102596 1.1737226811622632
24.885775355734552 334.591051728497 1.1868883141860678
24.891002910687966 334.5601024129983 1.1890537779360442
24.89623046564138 334.3245014104264 1.1894134784374804
24.901458020594795 332.52701054490547 1.190686728047534
24.90668557554821 329.6021835251985 1.1885003344505518
24.911913130501624 327.3083779101388 1.186892972558284
24.91714068545504 330.16377411410923 1.1950653862678056
24.922368240408453 333.2864406218678 1.2061506906777695
24.927595795361867 334.68560787031487 1.2130518419876484
24.93282335031528 333.3398518381021 1.2144948727728757
24.938050905268696 334.0882317635223 1.2170117669588174
24.94327846022211 334.95579926752595 1.2214463506607252
24.948506015175525 330.51028456168547 1.215576041292289
24.95373357012894 327.8650457773575 1.2144710899838698
24.958961125082354 327.02439045851474 1.2182533454978302
24.964188680035768 329.04920984207484 1.2260390828598238
24.969416234989183 323.7654542551009 1.2204415792212118
24.974643789942597 318.56247036032727 1.2128899228525183
24.97987134489601 317.9706954283767 1.2139903516367858
24.985098899849426 321.82499678963734 1.2245802161202974
24.99032645480284 325.1588711448485 1.2330826857450397
24.995554009756255 321.70388627160986 1.2322453952854586
25.00078156470967 319.75332696299597 1.2345323120785574
25.006009119663084 313.1151669612673 1.22775803497397
25.011236674616498 314.63669407269657 1.2359054187619378
25.016464229569912 315.8751245017999 1.2406714297839303
25.021691784523327 324.0486692410095 1.2595211177509125
25.02691933947674 329.4811420689554 1.271942638830604
25.032146894430156 330.19591607574966 1.2756543231215298
25.03737444938357 329.9494766214934 1.2785123346626885
25.042602004336985 327.49206924747494 1.275803635909175
25.0478295592904 327.5728105978441 1.2812437610957759
25.053057114243813 327.4630876231318 1.284598673519196
25.058284669197228 326.0489547335005 1.2870538226421673
25.063512224150642 321.3830926825237 1.2807813867801916
25.068739779104057 318.8441154469516 1.2788763644817227
25.07396733405747 324.33948309680574 1.29618896641702
25.079194889010886 332.3394659356333 1.3202884328734024
25.0844224439643 336.3465938785081 1.3343185233726922
25.089649998917714 338.42285553354066 1.342283800367953
25.09487755387113 338.60730908836047 1.3419715184291587
25.100105108824543 343.8626218876855 1.3535914816861563
25.105332663777958 342.5895045224716 1.356150054327163
25.110560218731372 344.7554718286991 1.3628616077316023
25.115787773684787 346.630257635301 1.3730820854962384
25.1210153286382 341.7884475106956 1.366964069509293
25.126242883591615 340.7033714780255 1.370309562803028
25.13147043854503 334.32811101450426 1.3631224753203748
25.136697993498444 338.1228724456458 1.3751682635203997
25.14192554845186 339.13137082992125 1.3821880297683842
25.147153103405273 344.30065213770297 1.3956031640025222
25.152380658358688 348.74462565365025 1.406616087982967
25.157608213312102 349.35617512119114 1.4110778151516457
25.162835768265516 349.598718281441 1.4155945653006548
25.16806332321893 349.9590113440408 1.420918029754949
25.173290878172345 349.71781826156587 1.4266538753106506
25.17851843312576 344.80721246569294 1.420647662452268
25.183745988079174 345.32925512435054 1.4271289269896508
25.18897354303259 343.7379590575628 1.4290469863295239
25.194201097986003 349.83393407004945 1.44942299818399
25.199428652939417 351.30969959644966 1.4570712029648467
25.204656207892832 355.31171400616387 1.470122602396835
25.209883762846246 357.22479833628086 1.4759439364154185
25.21511131779966 352.62643758842586 1.4699071090290057
25.220338872753075 346.79219343222525 1.4641394070028215
25.22556642770649 344.8319272001044 1.4668034889795296
25.230793982659904 342.26536889217135 1.4696965141065739
25.23602153761332 350.50619397235295 1.4914542721090214
25.241249092566733 351.0048086138211 1.496420243456216
25.246476647520147 357.7853267468258 1.516700637904672
25.25170420247356 356.2370355309558 1.5180756207906911
25.256931757426976 358.60856905521285 1.5296728783056817
25.26215931238039 355.27774409130944 1.5257942817920633
25.267386867333805 354.7405520179389 1.5280650633439237
25.27261442228722 351.6366199233085 1.5282335002649525
25.277841977240634 351.21109075486277 1.5374238809897323
25.283069532194048 348.9785627470737 1.5387333961209393
25.288297087147463 351.08952900539623 1.5487524631982899
25.293524642100877 351.0995906489451 1.5499804593860964
25.29875219705429 348.80502115884565 1.5503744529053445
25.303979752007706 340.28808678158754 1.536181682235576
25.30920730696112 336.14007459536845 1.5343703534065993
25.314434861914535 331.46505223369564 1.5298500037919256
25.31966241686795 332.51002883891886 1.5406328930282647
25.324889971821364 331.9134657280809 1.5445950287495156
25.330117526774778 334.5689096030442 1.558815492670852
25.335345081728192 333.92278423244824 1.5636091083280659
25.340572636681607 328.859191714914 1.5602265719356199
25.34580019163502 329.3789214414736 1.5683067379327678
25.351027746588436 324.4608523434052 1.5632898435907152
25.35625530154185 330.9205465090507 1.5838439541268123
25.361482856495265 331.7681415636475 1.5927336943712336
25.36671041144868 334.95393054187684 1.6050116811222903
25.371937966402093 329.2061579217328 1.5968898729280825
25.377165521355508 326.0754508703483 1.5950026420741366
25.382393076308922 323.73034267887516 1.5963884428584663
25.387620631262337 326.3403334770209 1.6119338686369509
25.39284818621575 328.07425459877527 1.6212248872080977
25.398075741169166 328.00553994770894 1.6286275808985422
25.40330329612258 328.79341101677875 1.6359390134206409
25.408530851075994 332.46565120077406 1.6494821623776847
25.41375840602941 336.42196688757645 1.6658545152312934
25.418985960982823 335.61826448463773 1.6677154384034216
25.424213515936238 332.1399164757981 1.6699074545551709
25.429441070889652 332.57176966927085 1.6798188751704084
25.434668625843067 335.6758897988816 1.6989857798153076
25.43989618079648 335.8538135705488 1.7081215440086
25.445123735749895 336.6096283520682 1.7187940654533969
25.45035129070331 340.19656743831115 1.7327525469830805
25.455578845656724 346.1718656903754 1.7529774947412473
25.46080640061014 345.9949611137468 1.7598576578066618
25.466033955563553 343.8911789906911 1.7630312962732748
25.471261510516968 338.45628703221513 1.7592357920177408
25.476489065470382 335.77146674693074 1.7569693082154088
25.481716620423796 335.06560785401143 1.7689664433797772
25.48694417537721 339.2876368917366 1.7865655842787957
25.492171730330625 344.66398060061124 1.8129076694787194
25.49739928528404 352.0966858632099 1.8403438067249172
25.502626840237454 357.529739768319 1.86306920305489
25.50785439519087 362.2363547001219 1.8895922154424392
25.513081950144283 365.22014888972734 1.9029088020062295
25.518309505097697 366.13968473410415 1.9191947159263996
25.523537060051112 367.0365492457983 1.9266120507603688
25.528764615004526 370.9773963227439 1.9479310884601275
25.53399216995794 370.30152873760494 1.951602162491509
25.539219724911355 375.9913727566667 1.9801545303119965
25.54444727986477 374.20836366319355 1.9830580902205819
25.549674834818184 378.3275574621583 2.0076351242768675
25.5549023897716 372.03531100487066 1.9960495396132418
25.560129944725013 361.48788561154436 1.9805875152891417
25.565357499678427 359.59637748147776 1.9887182716657061
25.57058505463184 362.6179097734321 2.0092758571859477
25.575812609585256 370.09822943350605 2.0432753966799795
25.58104016453867 368.87726236484394 2.049340116205838
25.586267719492085 363.3162626602185 2.046947415373407
25.5914952744455 358.0468920210778 2.040670855980798
25.596722829398914 354.5038458894605 2.0430942051076753
25.601950384352328 353.8515183769977 2.050871955692961
25.607177939305743 353.345539714217 2.065676507010718
25.612405494259157 350.2090033182939 2.0658240561172465
25.61763304921257 345.8788920612605 2.0684189287236348
25.622860604165986 351.421994758355 2.099688744328206
25.6280881591194 348.7661334374649 2.108098837378731
25.633315714072815 349.6580031657824 2.1296005643200004
25.63854326902623 341.093259165769 2.11670472184692
25.643770823979644 340.7547559565931 2.1287693691062244
25.648998378933058 339.66281341054935 2.1321658841945226
25.654225933886472 337.6240112747436 2.1400943592464543
25.659453488839887 334.01787247707784 2.142922162846084
25.6646810437933 332.4201954544748 2.1583577155617775
25.669908598746716 328.2448885518559 2.155936570728496
25.67513615370013 324.25067239538123 2.1602565992663925
25.680363708653545 320.92258742967726 2.159454088087166
25.68559126360696 332.03210055217454 2.214913801590115
25.690818818560373 341.6106232803636 2.2640603407170468
25.696046373513788 349.1470077755281 2.3100420356074474
25.701273928467202 343.54800659233194 2.312465426722537
25.706501483420617 336.27910226888724 2.305457998258007
25.71172903837403 338.08185425266004 2.3284273383805902
25.716956593327446 337.20617908309356 2.33904063640549
25.72218414828086 340.3669822295812 2.3741625262811143
25.727411703234274 338.82177361986743 2.3859035948118947
25.73263925818769 334.41943279078356 2.395206128600454
25.737866813141103 327.4418940978702 2.383002968864873
25.743094368094518 323.9192964787266 2.3911469134622987
25.748321923047932 331.19221605479817 2.436190879659474
25.753549478001347 338.75907145724403 2.487724240757047
25.75877703295476 346.8433706755547 2.543299177396955
25.764004587908175 344.34355659979417 2.5617316525140943
25.76923214286159 347.45982064512015 2.6007245839847535
25.774459697815004 334.3828332961364 2.569550970447784
25.77968725276842 331.07615309613675 2.58187765776643
25.784914807721833 323.5057917641422 2.572271867421535
25.790142362675248 327.51420245655413 2.620207625866867
25.795369917628662 326.11957869941614 2.6361296845048616
25.800597472582076 336.39519863604676 2.711662389920652
25.80582502753549 331.3379216776548 2.715369866230797
25.811052582488905 339.70382468562985 2.7841111657157676
25.81628013744232 334.98098080687316 2.7940195741722906
25.821507692395734 334.70699480436804 2.8267750032118686
25.82673524734915 332.30081644894 2.854667323999726
25.831962802302563 336.1538516567576 2.911005591311579
25.837190357255977 347.0425220824335 3.001992891378934
25.84241791220939 357.54102015098954 3.09039749285896
25.847645467162806 355.3377823246264 3.1301920136893813
25.85287302211622 357.8104716667488 3.1762381380408615
25.858100577069635 348.4067097553956 3.171808334754756
25.86332813202305 346.57463211668886 3.1974398703156366
25.868555686976464 338.61468236271145 3.217616077765992
25.87378324192988 339.8082256349388 3.2659290301788064
25.879010796883293 346.1752019464522 3.34225404801774
25.884238351836707 351.23071254143383 3.412480695999243
25.88946590679012 349.28701539708925 3.4579287920202235
25.894693461743536 369.9527415881097 3.6251805033865625
25.89992101669695 368.58448892673283 3.6741105165362717
25.905148571650365 373.2186467001793 3.774610390976783
25.91037612660378 356.0789333884566 3.7506479659068246
25.915603681557194 343.1755837061448 3.7849108199655794
25.920831236510608 351.6323755234175 3.899241032982821
25.926058791464023 348.23078179219027 3.9747784224779386
25.931286346417437 351.12157987300907 4.0396491313106875
25.93651390137085 330.33376841648317 4.020943521814518
25.941741456324266 325.5706332300027 4.08115837337891
25.94696901127768 330.7697899325264 4.221493762239238
25.952196566231095 354.47141971409985 4.491412671363455
25.95742412118451 351.50560139667215 4.589831917510187
25.962651676137924 356.78716256945347 4.734379730158516
25.967879231091338 357.8539548642198 4.819632010357773
25.973106786044752 380.92871743931266 5.053480977255665
25.978334340998167 370.2087201676713 5.059466070452771
25.98356189595158 348.86727922926264 5.005473449376425
25.988789450904996 341.38320438938456 5.022033534611619
25.99401700585841 334.97803724148037 5.086954490021532
25.999244560811825 328.901643677695 5.10701467911757
26.00447211576524 334.0008451026199 5.283035881118326
26.009699670718653 315.4794594327155 5.2068548876730025
26.014927225672068 342.7578634288722 5.571957051792871
26.020154780625482 333.72463993246674 5.59511397369897
26.025382335578897 342.8705641878216 5.821317605460761
26.03060989053231 333.71255824684846 5.8698372918669826
26.035837445485726 320.29520146550794 5.901403058887711
26.04106500043914 319.41378489512135 6.055102105676038
26.046292555392554 311.2413378357981 6.132130981799664
26.05152011034597 315.1287673049469 6.380985613119029
26.056747665299383 307.2551596243232 6.461845652184143
26.061975220252798 303.15571665369674 6.692537701004566
26.067202775206212 296.6617600643961 6.786569951668314
26.072430330159627 306.576744704671 7.2713055837602525
26.07765788511304 324.46908982948855 7.700101419552306
26.082885440066455 331.68365298801325 8.242269281557043
26.08811299501987 342.58185146598703 8.720919469710092
26.093340549973284 327.9456552724919 9.091177662340192
26.0985681049267 340.15083991756956 9.805698117355334
26.103795659880113 296.175400252549 9.846720585143881
26.109023214833528 283.87285559282304 10.505568171758247
26.114250769786942 221.7405190966073 10.172985205977001
26.119478324740356 252.1841914537863 12.524274518652373
26.12470587969377 258.0745348907027 14.474654229131382
26.129933434647185 296.0670078310025 21.431664702880767
26.1351609896006 280.15525990650843 29.491217504355742
